# Supplementary material for: Emerging trends and knowledge structure of epilepsy during pregnancy research for 2000–2018: a bibliometric analysis
Source: PeerJ. 2019 Jun 7;7:e7115. doi: 10.7717/peerj.7115 (PMC6557303; doi:10.7717/peerj.7115)
Supplement: Supplemental Information 2 [file peerj-07-7115-s002.txt]

Publication Years	records	% of 2225
2018	198	8.899
2017	150	6.742
2016	146	6.562
2015	156	7.011
2014	127	5.708
2013	143	6.427
2012	121	5.438
2011	131	5.888
2010	110	4.944
2009	120	5.393
2008	143	6.427
2007	115	5.169
2006	118	5.303
2005	92	4.135
2004	83	3.730
2003	70	3.146
2002	71	3.191
2001	72	3.236
2000	59	2.652
(0 Publication Years {0} {1} value(s) outside display options.)
(0 records (0.000%){0} records{1} do not contain data in the field being analyzed.)
