# Supplementary material for: Emerging trends and knowledge structure of epilepsy during pregnancy research for 2000–2018: a bibliometric analysis
Source: PeerJ. 2019 Jun 7;7:e7115. doi: 10.7717/peerj.7115 (PMC6557303; doi:10.7717/peerj.7115)
Supplement: Supplemental Information 3 [file peerj-07-7115-s003.txt]

Source Titles	records	% of 2225
EPILEPSIA	163	7.326
EPILEPSY BEHAVIOR	135	6.067
SEIZURE EUROPEAN JOURNAL OF EPILEPSY	91	4.09
NEUROLOGY	77	3.461
EPILEPSY RESEARCH	59	2.652
PEDIATRIC NEUROLOGY	53	2.382
JOURNAL OF CHILD NEUROLOGY	41	1.843
PLOS ONE	35	1.573
BRAIN DEVELOPMENT	26	1.169
REPRODUCTIVE TOXICOLOGY	26	1.169
PEDIATRICS	24	1.079
BRAIN RESEARCH	23	1.034
EPILEPTIC DISORDERS	21	0.944
EUROPEAN JOURNAL OF PAEDIATRIC NEUROLOGY	18	0.809
ACTA NEUROLOGICA SCANDINAVICA	17	0.764
JOURNAL OF CLINICAL NEUROSCIENCE	16	0.719
COCHRANE DATABASE OF SYSTEMATIC REVIEWS	15	0.674
JOURNAL OF PEDIATRICS	15	0.674
BIRTH DEFECTS RESEARCH PART A CLINICAL AND MOLECULAR TERATOLOGY	13	0.584
DEVELOPMENTAL MEDICINE AND CHILD NEUROLOGY	13	0.584
EXPERIMENTAL NEUROLOGY	13	0.584
JOURNAL OF NEUROSCIENCE	13	0.584
PHARMACOEPIDEMIOLOGY AND DRUG SAFETY	13	0.584
SEMINARS IN FETAL NEONATAL MEDICINE	13	0.584
AMERICAN JOURNAL OF OBSTETRICS AND GYNECOLOGY	12	0.539
ANNALS OF INDIAN ACADEMY OF NEUROLOGY	12	0.539
CLINICAL NEUROPHYSIOLOGY	12	0.539
JOURNAL OF NEUROLOGY NEUROSURGERY AND PSYCHIATRY	12	0.539
ACTA PAEDIATRICA	11	0.494
PEDIATRIC RESEARCH	11	0.494
DRUG SAFETY	10	0.449
JOURNAL OF MATERNAL FETAL NEONATAL MEDICINE	10	0.449
EPILEPSY IN WOMEN THE SCIENTIFIC BASIS FOR CLINICAL MANAGEMENT	9	0.404
INTERNATIONAL REVIEW OF NEUROBIOLOGY	9	0.404
NEUROBIOLOGY OF DISEASE	9	0.404
OBSTETRICS AND GYNECOLOGY	9	0.404
ACTA NEUROLOGICA BELGICA	8	0.36
ANNALS OF NEUROLOGY	8	0.36
ARCHIVES OF DISEASE IN CHILDHOOD FETAL AND NEONATAL EDITION	8	0.36
ARQUIVOS DE NEURO PSIQUIATRIA	8	0.36
BIRTH DEFECTS RESEARCH PART B DEVELOPMENTAL AND REPRODUCTIVE TOXICOLOGY	8	0.36
BJOG AN INTERNATIONAL JOURNAL OF OBSTETRICS AND GYNAECOLOGY	8	0.36
BRAIN	8	0.36
CURRENT OPINION IN NEUROLOGY	8	0.36
EUROPEAN JOURNAL OF OBSTETRICS GYNECOLOGY AND REPRODUCTIVE BIOLOGY	8	0.36
EUROPEAN JOURNAL OF PEDIATRICS	8	0.36
JAMA NEUROLOGY	8	0.36
LANCET NEUROLOGY	8	0.36
NEUROSCIENCE	8	0.36
SEMINARS IN NEUROLOGY	8	0.36
TERATOLOGY	8	0.36
AMERICAN JOURNAL OF MEDICAL GENETICS PART A	7	0.315
CHILDS NERVOUS SYSTEM	7	0.315
CLINICAL PHARMACOKINETICS	7	0.315
INTERNATIONAL JOURNAL OF DEVELOPMENTAL NEUROSCIENCE	7	0.315
JOURNAL OF MEDICAL ENTOMOLOGY	7	0.315
JOURNAL OF NEUROLOGY	7	0.315
NEUROLOGIC CLINICS	7	0.315
NEUROPEDIATRICS	7	0.315
NEUROTOXICOLOGY AND TERATOLOGY	7	0.315
PHARMACOLOGY BIOCHEMISTRY AND BEHAVIOR	7	0.315
THERAPEUTIC DRUG MONITORING	7	0.315
ACTA OBSTETRICIA ET GYNECOLOGICA SCANDINAVICA	6	0.27
CANADIAN FAMILY PHYSICIAN	6	0.27
CNS DRUGS	6	0.27
CURRENT NEUROLOGY AND NEUROSCIENCE REPORTS	6	0.27
EXPERT OPINION ON DRUG SAFETY	6	0.27
NEUROLOGICAL SCIENCES	6	0.27
NEUROLOGY INDIA	6	0.27
NEUROSCIENCE LETTERS	6	0.27
NEUROSCIENCES	6	0.27
PROCEEDINGS OF THE NATIONAL ACADEMY OF SCIENCES OF THE UNITED STATES OF AMERICA	6	0.27
ACTA MEDICA MEDITERRANEA	5	0.225
AMERICAN JOURNAL OF PHYSIOLOGY HEART AND CIRCULATORY PHYSIOLOGY	5	0.225
ARCHIVES OF DISEASE IN CHILDHOOD	5	0.225
ARCHIVES OF WOMENS MENTAL HEALTH	5	0.225
BIOLOGIA	5	0.225
BMC PEDIATRICS	5	0.225
BRITISH JOURNAL OF CLINICAL PHARMACOLOGY	5	0.225
CNS NEUROSCIENCE THERAPEUTICS	5	0.225
CURRENT PHARMACEUTICAL DESIGN	5	0.225
DEVELOPMENTAL NEUROSCIENCE	5	0.225
EXPERT REVIEW OF NEUROTHERAPEUTICS	5	0.225
IEEE TRANSACTIONS ON BIOMEDICAL ENGINEERING	5	0.225
INDIAN JOURNAL OF PEDIATRICS	5	0.225
INTERNATIONAL JOURNAL OF MORPHOLOGY	5	0.225
ITALIAN JOURNAL OF PEDIATRICS	5	0.225
JOURNAL OF CLINICAL NEUROPHYSIOLOGY	5	0.225
JOURNAL OF INSECT PHYSIOLOGY	5	0.225
NEUROENDOCRINOLOGY LETTERS	5	0.225
NEUROPHARMACOLOGY	5	0.225
NEW ENGLAND JOURNAL OF MEDICINE	5	0.225
PEDIATRICS INTERNATIONAL	5	0.225
SCIENTIFIC REPORTS	5	0.225
TOXICOLOGICAL SCIENCES	5	0.225
TURKISH JOURNAL OF PEDIATRICS	5	0.225
AMERICAN JOURNAL OF EPIDEMIOLOGY	4	0.18
AMERICAN JOURNAL OF MEDICAL GENETICS	4	0.18
ARCHIVES OF GYNECOLOGY AND OBSTETRICS	4	0.18
ARCHIVES OF NEUROLOGY	4	0.18
BEHAVIOURAL BRAIN RESEARCH	4	0.18
BMJ OPEN	4	0.18
BRAIN RESEARCH BULLETIN	4	0.18
CURRENT TREATMENT OPTIONS IN NEUROLOGY	4	0.18
DRUG METABOLISM AND DISPOSITION	4	0.18
EARLY HUMAN DEVELOPMENT	4	0.18
HIPPOCAMPUS	4	0.18
INDIAN PEDIATRICS	4	0.18
JOURNAL OF CEREBRAL BLOOD FLOW AND METABOLISM	4	0.18
JOURNAL OF CLINICAL PHARMACY AND THERAPEUTICS	4	0.18
JOURNAL OF CLINICAL PSYCHIATRY	4	0.18
JOURNAL OF OBSTETRICS AND GYNAECOLOGY	4	0.18
JOURNAL OF PAEDIATRICS AND CHILD HEALTH	4	0.18
JOURNAL OF PERINATAL MEDICINE	4	0.18
MEDICAL AND VETERINARY ENTOMOLOGY	4	0.18
MEDICAL ENGINEERING PHYSICS	4	0.18
MEDICAL HYPOTHESES	4	0.18
NEONATOLOGY	4	0.18
NEUROCHEMICAL RESEARCH	4	0.18
NEUROLOGICAL RESEARCH	4	0.18
NEUROLOGIST	4	0.18
NEUROTOXICOLOGY	4	0.18
NUTRITIONAL NEUROSCIENCE	4	0.18
OBSTETRICS AND GYNECOLOGY CLINICS OF NORTH AMERICA	4	0.18
PAEDIATRIC AND PERINATAL EPIDEMIOLOGY	4	0.18
PHARMACOTHERAPY	4	0.18
PLOS NEGLECTED TROPICAL DISEASES	4	0.18
AMERICAN FAMILY PHYSICIAN	3	0.135
ANAESTHESIA AND INTENSIVE CARE	3	0.135
ANESTHESIA AND ANALGESIA	3	0.135
ANNALS OF PHARMACOTHERAPY	3	0.135
AUSTRALIAN NEW ZEALAND JOURNAL OF OBSTETRICS GYNAECOLOGY	3	0.135
BIOLOGICAL PSYCHIATRY	3	0.135
BMC MEDICAL GENETICS	3	0.135
BMC PREGNANCY AND CHILDBIRTH	3	0.135
BMJ BRITISH MEDICAL JOURNAL	3	0.135
BRITISH JOURNAL OF PHARMACOLOGY	3	0.135
DEVELOPMENTAL BRAIN RESEARCH	3	0.135
DRUGS	3	0.135
EPIDEMIOLOGY	3	0.135
EURASIP JOURNAL ON ADVANCES IN SIGNAL PROCESSING	3	0.135
EUROPEAN JOURNAL OF NEUROLOGY	3	0.135
EUROPEAN JOURNAL OF NEUROSCIENCE	3	0.135
EXPERIMENTAL AND MOLECULAR PATHOLOGY	3	0.135
EXPERIMENTAL AND THERAPEUTIC MEDICINE	3	0.135
EXPERT REVIEW OF CLINICAL PHARMACOLOGY	3	0.135
FRONTIERS IN BEHAVIORAL NEUROSCIENCE	3	0.135
FRONTIERS IN PHARMACOLOGY	3	0.135
GENETIC COUNSELING	3	0.135
INSECT BIOCHEMISTRY AND MOLECULAR BIOLOGY	3	0.135
INSECT MOLECULAR BIOLOGY	3	0.135
INTERNATIONAL JOURNAL OF NEUROSCIENCE	3	0.135
INTERNATIONAL JOURNAL OF OBSTETRIC ANESTHESIA	3	0.135
IRANIAN JOURNAL OF BASIC MEDICAL SCIENCES	3	0.135
IRANIAN JOURNAL OF PHARMACEUTICAL RESEARCH	3	0.135
JOURNAL OF CLINICAL RESEARCH IN PEDIATRIC ENDOCRINOLOGY	3	0.135
JOURNAL OF INVERTEBRATE PATHOLOGY	3	0.135
JOURNAL OF NEURAL TRANSMISSION	3	0.135
JOURNAL OF PERINATOLOGY	3	0.135
JOURNAL OF PHARMACOLOGY AND EXPERIMENTAL THERAPEUTICS	3	0.135
JOURNAL OF THE NEUROLOGICAL SCIENCES	3	0.135
JOURNAL OF TOXICOLOGICAL SCIENCES	3	0.135
LANCET	3	0.135
LIFE SCIENCES	3	0.135
MEDICINE	3	0.135
METABOLIC BRAIN DISEASE	3	0.135
NATIONAL ACADEMY SCIENCE LETTERS INDIA	3	0.135
NATURE	3	0.135
NEUROLOGY ASIA	3	0.135
NEUROPSYCHIATRIC DISEASE AND TREATMENT	3	0.135
NEUROPSYCHOPHARMACOLOGY	3	0.135
NEUROSCIENCE RESEARCH	3	0.135
NEUROTOXICITY RESEARCH	3	0.135
PARASITES VECTORS	3	0.135
PHYSIOLOGY BEHAVIOR	3	0.135
POSTGRADUATE MEDICAL JOURNAL	3	0.135
TOXICOLOGY	3	0.135
TOXICOLOGY AND APPLIED PHARMACOLOGY	3	0.135
TOXICOLOGY IN VITRO	3	0.135
ACTA CLINICA CROATICA	2	0.09
ACTA NEUROBIOLOGIAE EXPERIMENTALIS	2	0.09
ACTA NEUROPSYCHIATRICA	2	0.09
ACTA TROPICA	2	0.09
ADVANCES IN EXPERIMENTAL MEDICINE AND BIOLOGY	2	0.09
ALCOHOLISM CLINICAL AND EXPERIMENTAL RESEARCH	2	0.09
AMERICAN JOURNAL OF HUMAN GENETICS	2	0.09
AMERICAN JOURNAL OF PSYCHIATRY	2	0.09
AMERICAN JOURNAL OF TROPICAL MEDICINE AND HYGIENE	2	0.09
ANNALS OF CLINICAL AND TRANSLATIONAL NEUROLOGY	2	0.09
ANNALS OF TROPICAL PAEDIATRICS	2	0.09
APPLIED AND ENVIRONMENTAL MICROBIOLOGY	2	0.09
AUSTRALIAN FAMILY PHYSICIAN	2	0.09
BASIC CLINICAL PHARMACOLOGY TOXICOLOGY	2	0.09
BEHAVIORAL NEUROSCIENCE	2	0.09
BEHAVIOURAL PHARMACOLOGY	2	0.09
BRATISLAVA MEDICAL JOURNAL BRATISLAVSKE LEKARSKE LISTY	2	0.09
BREASTFEEDING MEDICINE	2	0.09
BRITISH JOURNAL OF OBSTETRICS AND GYNAECOLOGY	2	0.09
BRITISH MEDICAL JOURNAL	2	0.09
CANADIAN JOURNAL OF NEUROLOGICAL SCIENCES	2	0.09
CEREBRAL CORTEX	2	0.09
CHINESE MEDICAL JOURNAL	2	0.09
CLINICA CHIMICA ACTA	2	0.09
CLINICAL NEUROLOGY AND NEUROSURGERY	2	0.09
CLINICAL NEUROPHARMACOLOGY	2	0.09
CLINICAL TOXICOLOGY	2	0.09
CLINICS IN PERINATOLOGY	2	0.09
DEVELOPMENTAL NEUROBIOLOGY	2	0.09
DEVELOPMENTAL PSYCHOBIOLOGY	2	0.09
EMERGENCY MEDICINE CLINICS OF NORTH AMERICA	2	0.09
EUROPEAN JOURNAL OF MEDICAL GENETICS	2	0.09
EUROPEAN JOURNAL OF PHARMACEUTICAL SCIENCES	2	0.09
EUROPEAN JOURNAL OF PHARMACOLOGY	2	0.09
EXPERT OPINION ON PHARMACOTHERAPY	2	0.09
FETAL AND PEDIATRIC PATHOLOGY	2	0.09
FRONTIERS IN CELLULAR NEUROSCIENCE	2	0.09
GENETICS	2	0.09
HEADACHE	2	0.09
HEALTH TECHNOLOGY ASSESSMENT	2	0.09
HUMAN REPRODUCTION	2	0.09
HYPERTENSION IN PREGNANCY	2	0.09
IEEE ENGINEERING IN MEDICINE AND BIOLOGY MAGAZINE	2	0.09
IEEE TRANSACTIONS ON INFORMATION TECHNOLOGY IN BIOMEDICINE	2	0.09
IN VIVO	2	0.09
INTERNATIONAL JOURNAL OF CLINICAL AND EXPERIMENTAL MEDICINE	2	0.09
INTERNATIONAL JOURNAL OF MOLECULAR SCIENCES	2	0.09
ISSUES IN CLINICAL EPILEPTOLOGY A VIEW FROM THE BENCH	2	0.09
JAMA JOURNAL OF THE AMERICAN MEDICAL ASSOCIATION	2	0.09
JAVMA JOURNAL OF THE AMERICAN VETERINARY MEDICAL ASSOCIATION	2	0.09
JOURNAL OF BIOMEDICAL SCIENCE	2	0.09
JOURNAL OF CELLULAR BIOCHEMISTRY	2	0.09
JOURNAL OF CLINICAL NURSING	2	0.09
JOURNAL OF EMERGENCY MEDICINE	2	0.09
JOURNAL OF KOREAN MEDICAL SCIENCE	2	0.09
JOURNAL OF MEDICAL GENETICS	2	0.09
JOURNAL OF MIDWIFERY WOMENS HEALTH	2	0.09
JOURNAL OF NEUROCHEMISTRY	2	0.09
JOURNAL OF NEUROPHYSIOLOGY	2	0.09
JOURNAL OF NEUROSCIENCE RESEARCH	2	0.09
JOURNAL OF PEDIATRIC ENDOCRINOLOGY METABOLISM	2	0.09
JOURNAL OF PERINATAL NEONATAL NURSING	2	0.09
JOURNAL OF THE INTERNATIONAL NEUROPSYCHOLOGICAL SOCIETY	2	0.09
KNOWLEDGE BASED SYSTEMS	2	0.09
MEDICAL JOURNAL OF AUSTRALIA	2	0.09
MOLECULAR AUTISM	2	0.09
MOLECULAR GENETICS AND METABOLISM	2	0.09
MOLECULAR NEUROBIOLOGY	2	0.09
MOLECULAR PHARMACOLOGY	2	0.09
MUTATION RESEARCH GENETIC TOXICOLOGY AND ENVIRONMENTAL MUTAGENESIS	2	0.09
NEURAL REGENERATION RESEARCH	2	0.09
NEUROCHEMISTRY INTERNATIONAL	2	0.09
NEUROIMMUNOMODULATION	2	0.09
NEUROPEPTIDES	2	0.09
NEUROSCIENCE RESEARCH COMMUNICATIONS	2	0.09
PAKISTAN JOURNAL OF PHARMACEUTICAL SCIENCES	2	0.09
PEDIATRIC CARDIOLOGY	2	0.09
PEDIATRIC DRUGS	2	0.09
PEDIATRIC EMERGENCY CARE	2	0.09
PHYSIOLOGICAL MEASUREMENT	2	0.09
PLOS PATHOGENS	2	0.09
PRENATAL DIAGNOSIS	2	0.09
PROCEEDINGS OF THE ROYAL SOCIETY B BIOLOGICAL SCIENCES	2	0.09
PROGRESS IN BRAIN RESEARCH	2	0.09
PROGRESS IN NEURO PSYCHOPHARMACOLOGY BIOLOGICAL PSYCHIATRY	2	0.09
PSYCHONEUROENDOCRINOLOGY	2	0.09
QUALITY OF LIFE RESEARCH	2	0.09
SAUDI MEDICAL JOURNAL	2	0.09
SEMINARS IN PEDIATRIC NEUROLOGY	2	0.09
SEMINARS IN PERINATOLOGY	2	0.09
SINGAPORE MEDICAL JOURNAL	2	0.09
SLEEP	2	0.09
STROKE	2	0.09
TRIALS	2	0.09
VACCINE	2	0.09
WORLD JOURNAL OF PEDIATRICS	2	0.09
ACTA ANAESTHESIOLOGICA SCANDINAVICA	1	0.045
ACTA CLINICA BELGICA	1	0.045
ACTA PHARMACOLOGICA SINICA	1	0.045
ACTA PSYCHIATRICA SCANDINAVICA	1	0.045
ACTA VETERINARIA BRNO	1	0.045
ADVANCED DRUG DELIVERY REVIEWS	1	0.045
ADVANCES IN CLINICAL AND EXPERIMENTAL MEDICINE	1	0.045
ADVANCES IN NEUROLOGY	1	0.045
AFRICAN JOURNAL OF BIOTECHNOLOGY	1	0.045
ALCOHOL	1	0.045
ALTERNATIVE MEDICINE REVIEW	1	0.045
ALTEX ALTERNATIVEN ZU TIEREXPERIMENTEN	1	0.045
AMERICAN JOURNAL OF CRITICAL CARE	1	0.045
AMERICAN JOURNAL OF EMERGENCY MEDICINE	1	0.045
AMERICAN JOURNAL OF MANAGED CARE	1	0.045
AMERICAN JOURNAL OF MEDICAL GENETICS PART C SEMINARS IN MEDICAL GENETICS	1	0.045
AMERICAN JOURNAL OF PERINATOLOGY	1	0.045
AMERICAN JOURNAL OF THERAPEUTICS	1	0.045
ANAESTHESIA CRITICAL CARE PAIN MEDICINE	1	0.045
ANATOMICAL RECORD PART A DISCOVERIES IN MOLECULAR CELLULAR AND EVOLUTIONARY BIOLOGY	1	0.045
ANATOMICAL SCIENCE INTERNATIONAL	1	0.045
ANESTHESIOLOGY	1	0.045
ANIMAL BEHAVIOUR	1	0.045
ANNALS OF AGRICULTURAL AND ENVIRONMENTAL MEDICINE	1	0.045
ANNALS OF ANATOMY ANATOMISCHER ANZEIGER	1	0.045
ANNALS OF BIOMEDICAL ENGINEERING	1	0.045
ANNALS OF EPIDEMIOLOGY	1	0.045
ANNALS OF THE NEW YORK ACADEMY OF SCIENCES	1	0.045
ANZIAM JOURNAL	1	0.045
ARCHIVES OF INTERNAL MEDICINE	1	0.045
ARCHIVES OF MEDICAL RESEARCH	1	0.045
ARCHIVES OF PEDIATRICS ADOLESCENT MEDICINE	1	0.045
ARCHIVES OF TOXICOLOGY	1	0.045
ARZNEIMITTEL FORSCHUNG DRUG RESEARCH	1	0.045
ASIAN PACIFIC JOURNAL OF ALLERGY AND IMMUNOLOGY	1	0.045
ASN NEURO	1	0.045
AUSTRALIAN PRESCRIBER	1	0.045
BEST PRACTICE RESEARCH CLINICAL OBSTETRICS GYNAECOLOGY	1	0.045
BIOCHEMICAL AND BIOPHYSICAL RESEARCH COMMUNICATIONS	1	0.045
BIOCHEMICAL SOCIETY TRANSACTIONS	1	0.045
BIOCHEMISTRY AND CELL BIOLOGY	1	0.045
BIOCHIP JOURNAL	1	0.045
BIOLOGY OF REPRODUCTION	1	0.045
BIOLOGY OF SEX DIFFERENCES	1	0.045
BIOMED RESEARCH INTERNATIONAL	1	0.045
BIOMEDICAL PAPERS OLOMOUC	1	0.045
BIOMEDICAL RESEARCH TOKYO	1	0.045
BIOPHARMACEUTICS DRUG DISPOSITION	1	0.045
BIPOLAR DISORDERS	1	0.045
BIRTH DEFECTS RESEARCH	1	0.045
BIRTH ISSUES IN PERINATAL CARE	1	0.045
BMC EVOLUTIONARY BIOLOGY	1	0.045
BMC HEALTH SERVICES RESEARCH	1	0.045
BMC MEDICINE	1	0.045
BMC PSYCHIATRY	1	0.045
BMC PUBLIC HEALTH	1	0.045
BONE	1	0.045
BRAIN AND BEHAVIOR	1	0.045
BRAIN BEHAVIOR AND IMMUNITY	1	0.045
BRAIN STIMULATION	1	0.045
BRITISH JOURNAL OF ANAESTHESIA	1	0.045
BRITISH MEDICAL BULLETIN	1	0.045
BULLETIN OF EXPERIMENTAL BIOLOGY AND MEDICINE	1	0.045
BULLETIN OF THE WORLD HEALTH ORGANIZATION	1	0.045
CANADIAN JOURNAL OF ANAESTHESIA JOURNAL CANADIEN D ANESTHESIE	1	0.045
CANADIAN JOURNAL OF ZOOLOGY	1	0.045
CARDIOVASCULAR TOXICOLOGY	1	0.045
CELL	1	0.045
CELL DEATH DISEASE	1	0.045
CELL REPORTS	1	0.045
CELLULAR AND MOLECULAR LIFE SCIENCES	1	0.045
CHANNELS	1	0.045
CHEMOSPHERE	1	0.045
CHILD CARE HEALTH AND DEVELOPMENT	1	0.045
CHINESE JOURNAL OF PHYSIOLOGY	1	0.045
CLEVELAND CLINIC JOURNAL OF MEDICINE	1	0.045
CLINICAL CHEMISTRY	1	0.045
CLINICAL CHILD PSYCHOLOGY AND PSYCHIATRY	1	0.045
CLINICAL DRUG INVESTIGATION	1	0.045
CLINICAL EEG AND NEUROSCIENCE	1	0.045
CLINICAL EPIDEMIOLOGY	1	0.045
CLINICAL GENETICS	1	0.045
CLINICAL NUTRITION	1	0.045
CLINICAL OBSTETRICS AND GYNECOLOGY	1	0.045
CLINICAL PEDIATRICS	1	0.045
CLINICAL PHARMACOLOGY THERAPEUTICS	1	0.045
CLINICAL PSYCHOPHARMACOLOGY AND NEUROSCIENCE	1	0.045
CLINICAL THERAPEUTICS	1	0.045
COLD SPRING HARBOR PERSPECTIVES IN BIOLOGY	1	0.045
COMPARATIVE BIOCHEMISTRY AND PHYSIOLOGY C TOXICOLOGY PHARMACOLOGY	1	0.045
COMPUTERS IN BIOLOGY AND MEDICINE	1	0.045
CONTRACEPTION	1	0.045
CRITICAL REVIEWS IN TOXICOLOGY	1	0.045
CROATIAN MEDICAL JOURNAL	1	0.045
CURRENT MEDICAL RESEARCH AND OPINION	1	0.045
CURRENT MEDICINAL CHEMISTRY	1	0.045
CURRENT MICROBIOLOGY	1	0.045
CURRENT NEUROPHARMACOLOGY	1	0.045
CURRENT OPINION IN OBSTETRICS GYNECOLOGY	1	0.045
CURRENT OPINION IN PEDIATRICS	1	0.045
CURRENT PHARMACEUTICAL BIOTECHNOLOGY	1	0.045
CURRENT PSYCHIATRY REPORTS	1	0.045
CURRENT SCIENCE	1	0.045
CUTANEOUS AND OCULAR TOXICOLOGY	1	0.045
CYTOGENETIC AND GENOME RESEARCH	1	0.045
DEUTSCHES ARZTEBLATT INTERNATIONAL	1	0.045
DEVELOPMENTAL NEUROPSYCHOLOGY	1	0.045
DIGITAL SIGNAL PROCESSING	1	0.045
DM DISEASE A MONTH	1	0.045
DO SEIZURES DAMAGE THE BRAIN	1	0.045
DRUG AND ALCOHOL DEPENDENCE	1	0.045
DRUG METABOLISM AND PHARMACOKINETICS	1	0.045
ENVIRONMENTAL SCIENCE AND POLLUTION RESEARCH	1	0.045
ENVIRONMENTAL TOXICOLOGY	1	0.045
ENVIRONMENTAL TOXICOLOGY AND CHEMISTRY	1	0.045
EPIDEMIOLOGIC REVIEWS	1	0.045
EPIGENETICS	1	0.045
EPILEPSIES	1	0.045
EPILEPSY CURRENTS	1	0.045
EURASIP JOURNAL ON APPLIED SIGNAL PROCESSING	1	0.045
EUROPEAN JOURNAL OF CLINICAL PHARMACOLOGY	1	0.045
EUROPEAN JOURNAL OF EPIDEMIOLOGY	1	0.045
EUROPEAN JOURNAL OF HUMAN GENETICS	1	0.045
EUROPEAN NEUROPSYCHOPHARMACOLOGY	1	0.045
EUROPEAN REVIEW FOR MEDICAL AND PHARMACOLOGICAL SCIENCES	1	0.045
EXCLI JOURNAL	1	0.045
EXPERT OPINION ON DRUG METABOLISM TOXICOLOGY	1	0.045
FASEB JOURNAL	1	0.045
FEBS JOURNAL	1	0.045
FEMS MICROBIOLOGY ECOLOGY	1	0.045
FETAL DIAGNOSIS AND THERAPY	1	0.045
FOLIA MICROBIOLOGICA	1	0.045
FOLIA MORPHOLOGICA	1	0.045
FOOD AND CHEMICAL TOXICOLOGY	1	0.045
FREE RADICAL BIOLOGY AND MEDICINE	1	0.045
FRONTIERS IN MOLECULAR NEUROSCIENCE	1	0.045
FRONTIERS IN NEUROLOGY	1	0.045
FRONTIERS IN NEUROSCIENCE	1	0.045
FRONTIERS IN PEDIATRICS	1	0.045
FUNDAMENTAL CLINICAL PHARMACOLOGY	1	0.045
GAIT POSTURE	1	0.045
GENERAL PHYSIOLOGY AND BIOPHYSICS	1	0.045
GENES BRAIN AND BEHAVIOR	1	0.045
GENETICS IN MEDICINE	1	0.045
GENETICS OF EPILEPSY	1	0.045
GYNECOLOGIC AND OBSTETRIC INVESTIGATION	1	0.045
HARVARD REVIEW OF PSYCHIATRY	1	0.045
HEREDITY	1	0.045
HORMONES AND BEHAVIOR	1	0.045
HUMAN EXPERIMENTAL TOXICOLOGY	1	0.045
HUMAN GENETICS	1	0.045
HUMAN MOLECULAR GENETICS	1	0.045
HYPERTENSION RESEARCH	1	0.045
IDEGGYOGYASZATI SZEMLE CLINICAL NEUROSCIENCE	1	0.045
IEEE JOURNAL OF TRANSLATIONAL ENGINEERING IN HEALTH AND MEDICINE JTEHM	1	0.045
INDIAN JOURNAL OF EXPERIMENTAL BIOLOGY	1	0.045
INDIAN JOURNAL OF PHARMACEUTICAL SCIENCES	1	0.045
INDIAN JOURNAL OF PHARMACOLOGY	1	0.045
INTERNATIONAL CLINICAL PSYCHOPHARMACOLOGY	1	0.045
INTERNATIONAL HEALTH	1	0.045
INTERNATIONAL JOURNAL OF DERMATOLOGY	1	0.045
INTERNATIONAL JOURNAL OF EPIDEMIOLOGY	1	0.045
INTERNATIONAL JOURNAL OF GYNECOLOGY OBSTETRICS	1	0.045
INTERNATIONAL JOURNAL OF IMMUNOPATHOLOGY AND PHARMACOLOGY	1	0.045
INTERNATIONAL JOURNAL OF MOLECULAR MEDICINE	1	0.045
INTERNATIONAL JOURNAL OF NANOMEDICINE	1	0.045
INTERNATIONAL JOURNAL OF NEUROPSYCHOPHARMACOLOGY	1	0.045
INTERNATIONAL JOURNAL OF OCCUPATIONAL MEDICINE AND ENVIRONMENTAL HEALTH	1	0.045
INTERNATIONAL JOURNAL OF PEDIATRIC OTORHINOLARYNGOLOGY	1	0.045
INTERNATIONAL JOURNAL OF PSYCHIATRY IN CLINICAL PRACTICE	1	0.045
INTERNATIONAL JOURNAL OF TOXICOLOGY	1	0.045
IRANIAN JOURNAL OF PEDIATRICS	1	0.045
ISME JOURNAL	1	0.045
JAIDS JOURNAL OF ACQUIRED IMMUNE DEFICIENCY SYNDROMES	1	0.045
JAMA PEDIATRICS	1	0.045
JOGNN JOURNAL OF OBSTETRIC GYNECOLOGIC AND NEONATAL NURSING	1	0.045
JOURNAL OF AFFECTIVE DISORDERS	1	0.045
JOURNAL OF ANTIMICROBIAL CHEMOTHERAPY	1	0.045
JOURNAL OF BIOCHEMICAL AND MOLECULAR TOXICOLOGY	1	0.045
JOURNAL OF BIOLOGICAL CHEMISTRY	1	0.045
JOURNAL OF CHEMICAL NEUROANATOMY	1	0.045
JOURNAL OF CHROMATOGRAPHY B ANALYTICAL TECHNOLOGIES IN THE BIOMEDICAL AND LIFE SCIENCES	1	0.045
JOURNAL OF CLINICAL ENDOCRINOLOGY METABOLISM	1	0.045
JOURNAL OF CLINICAL PHARMACOLOGY	1	0.045
JOURNAL OF CLUSTER SCIENCE	1	0.045
JOURNAL OF FAMILY PRACTICE	1	0.045
JOURNAL OF GASTROENTEROLOGY AND HEPATOLOGY	1	0.045
JOURNAL OF HUMAN LACTATION	1	0.045
JOURNAL OF INHERITED METABOLIC DISEASE	1	0.045
JOURNAL OF MASS SPECTROMETRY	1	0.045
JOURNAL OF MEDICAL VIROLOGY	1	0.045
JOURNAL OF MEDICINAL FOOD	1	0.045
JOURNAL OF MICROBIOLOGY	1	0.045
JOURNAL OF MOLECULAR NEUROSCIENCE	1	0.045
JOURNAL OF NEPAL MEDICAL ASSOCIATION	1	0.045
JOURNAL OF NEPHROLOGY	1	0.045
JOURNAL OF NEUROENDOCRINOLOGY	1	0.045
JOURNAL OF NEUROLOGICAL SCIENCES TURKISH	1	0.045
JOURNAL OF NEUROPATHOLOGY AND EXPERIMENTAL NEUROLOGY	1	0.045
JOURNAL OF NEURORADIOLOGY	1	0.045
JOURNAL OF NEUROSCIENCE NURSING	1	0.045
JOURNAL OF NEUROSURGERY	1	0.045
JOURNAL OF NUTRITIONAL BIOCHEMISTRY	1	0.045
JOURNAL OF OBSTETRICS AND GYNAECOLOGY RESEARCH	1	0.045
JOURNAL OF PAIN RESEARCH	1	0.045
JOURNAL OF PARASITOLOGY	1	0.045
JOURNAL OF PHARMACEUTICAL AND BIOMEDICAL ANALYSIS	1	0.045
JOURNAL OF PHARMACY AND PHARMACEUTICAL SCIENCES	1	0.045
JOURNAL OF PHYSIOLOGY LONDON	1	0.045
JOURNAL OF POSTGRADUATE MEDICINE	1	0.045
JOURNAL OF REPRODUCTIVE MEDICINE	1	0.045
JOURNAL OF RESEARCH IN MEDICAL SCIENCES	1	0.045
JOURNAL OF SEPARATION SCIENCE	1	0.045
JOURNAL OF THE AMERICAN ACADEMY OF CHILD AND ADOLESCENT PSYCHIATRY	1	0.045
JOURNAL OF THE AMERICAN MOSQUITO CONTROL ASSOCIATION	1	0.045
JOURNAL OF TOXICOLOGY CLINICAL TOXICOLOGY	1	0.045
KLINISCHE PADIATRIE	1	0.045
LABORATORIUMSMEDIZIN JOURNAL OF LABORATORY MEDICINE	1	0.045
LETTERS IN DRUG DESIGN DISCOVERY	1	0.045
LIVER INTERNATIONAL	1	0.045
LUPUS	1	0.045
MAMMALIAN GENOME	1	0.045
MAYO CLINIC PROCEEDINGS	1	0.045
MCN THE AMERICAN JOURNAL OF MATERNAL CHILD NURSING	1	0.045
MEDICAL BIOLOGICAL ENGINEERING COMPUTING	1	0.045
MEDICAL DECISION MAKING	1	0.045
MEDICAL SCIENCE MONITOR	1	0.045
MEDICINA LITHUANIA	1	0.045
MOLECULAR AND CELLULAR BIOCHEMISTRY	1	0.045
MOLECULAR AND CELLULAR NEUROSCIENCE	1	0.045
MOLECULAR BRAIN	1	0.045
MOLECULAR CYTOGENETICS	1	0.045
MOLECULAR ECOLOGY	1	0.045
MOLECULAR GENETICS GENOMIC MEDICINE	1	0.045
MOLECULAR MEDICINE REPORTS	1	0.045
MOLECULAR VISION	1	0.045
MULTIDIMENSIONAL SYSTEMS AND SIGNAL PROCESSING	1	0.045
MYOCLONUS AND PAROXYSMAL DYSKINESIAS	1	0.045
NATURE CLINICAL PRACTICE NEUROLOGY	1	0.045
NATURE COMMUNICATIONS	1	0.045
NATURE MEDICINE	1	0.045
NAUNYN SCHMIEDEBERGS ARCHIVES OF PHARMACOLOGY	1	0.045
NEUROBIOLOGY OF LEARNING AND MEMORY	1	0.045
NEUROEPIDEMIOLOGY	1	0.045
NEUROETHICS	1	0.045
NEUROGENETICS	1	0.045
NEUROIMAGE CLINICAL	1	0.045
NEURON	1	0.045
NEUROPATHOLOGY	1	0.045
NEUROPHYSIOLOGY	1	0.045
NEUROPROTECTIVE AGENTS	1	0.045
NEUROPSYCHOLOGY	1	0.045
NEUROREPORT	1	0.045
NEUROSCIENCE BULLETIN	1	0.045
NEUROSURGICAL REVIEW	1	0.045
NEUROTHERAPEUTICS	1	0.045
NOROPSIKIYATRI ARSIVI ARCHIVES OF NEUROPSYCHIATRY	1	0.045
NUTRICION HOSPITALARIA	1	0.045
NUTRITION JOURNAL	1	0.045
OIKOS	1	0.045
OMICS A JOURNAL OF INTEGRATIVE BIOLOGY	1	0.045
OPHTHALMOLOGY	1	0.045
ORAL DISEASES	1	0.045
OXIDATIVE MEDICINE AND CELLULAR LONGEVITY	1	0.045
PAEDIATRIA CROATICA	1	0.045
PAEDIATRICS AND INTERNATIONAL CHILD HEALTH	1	0.045
PAKISTAN JOURNAL OF MEDICAL SCIENCES	1	0.045
PANMINERVA MEDICA	1	0.045
PARASITOLOGY RESEARCH	1	0.045
PATHOLOGY RESEARCH AND PRACTICE	1	0.045
PEDIATRIC ANESTHESIA	1	0.045
PEDIATRIC CLINICS OF NORTH AMERICA	1	0.045
PEDIATRIC INFECTIOUS DISEASE JOURNAL	1	0.045
PEDIATRIC NEPHROLOGY	1	0.045
PEDIATRIC RADIOLOGY	1	0.045
PEDIATRICS AND NEONATOLOGY	1	0.045
PEERJ	1	0.045
PHARMACOGENETICS AND GENOMICS	1	0.045
PHARMACOLOGICAL REPORTS	1	0.045
PHARMACOLOGY	1	0.045
PHARMACOLOGY TOXICOLOGY	1	0.045
PHARMAZIE	1	0.045
PHYSIOLOGICAL AND MOLECULAR PLANT PATHOLOGY	1	0.045
PHYSIOLOGICAL RESEARCH	1	0.045
PLOS COMPUTATIONAL BIOLOGY	1	0.045
POLISH JOURNAL OF PHARMACOLOGY	1	0.045
PREGNANCY HYPERTENSION AN INTERNATIONAL JOURNAL OF WOMENS CARDIOVASCULAR HEALTH	1	0.045
PRENATAL AND NEONATAL MEDICINE	1	0.045
PRIMARY CARE	1	0.045
PSYCHIATRY AND CLINICAL NEUROSCIENCES	1	0.045
PSYCHIATRY INVESTIGATION	1	0.045
PSYCHOPHARMACOLOGY	1	0.045
PSYCHOPHARMACOLOGY BULLETIN	1	0.045
PSYCHOSOMATIC MEDICINE	1	0.045
REGIONAL ANESTHESIA AND PAIN MEDICINE	1	0.045
REGULATORY TOXICOLOGY AND PHARMACOLOGY	1	0.045
RESTORATIVE NEUROLOGY AND NEUROSCIENCE	1	0.045
REVISTA BRASILEIRA DE CIENCIAS FARMACEUTICAS	1	0.045
REVISTA BRASILEIRA DE ENTOMOLOGIA	1	0.045
REVISTA DE INVESTIGACION CLINICA CLINICAL AND TRANSLATIONAL INVESTIGATION	1	0.045
ROMANIAN JOURNAL OF MORPHOLOGY AND EMBRYOLOGY	1	0.045
RSC ADVANCES	1	0.045
SCANDINAVIAN JOURNAL OF GASTROENTEROLOGY	1	0.045
SCANDINAVIAN JOURNAL OF IMMUNOLOGY	1	0.045
SCANDINAVIAN JOURNAL OF WORK ENVIRONMENT HEALTH	1	0.045
SCHIZOPHRENIA RESEARCH	1	0.045
SCIENCE	1	0.045
SEMINARS IN THROMBOSIS AND HEMOSTASIS	1	0.045
SIGNA VITAE	1	0.045
SLEEP MEDICINE	1	0.045
SOCIAL PSYCHIATRY AND PSYCHIATRIC EPIDEMIOLOGY	1	0.045
SOCIAL SCIENCE MEDICINE	1	0.045
SPINE	1	0.045
SRPSKI ARHIV ZA CELOKUPNO LEKARSTVO	1	0.045
STEM CELLS AND DEVELOPMENT	1	0.045
TAIWANESE JOURNAL OF OBSTETRICS GYNECOLOGY	1	0.045
THEORETICAL POPULATION BIOLOGY	1	0.045
(592 Source Titles {0} {1} value(s) outside display options.)
(0 records (0.000%){0} records{1} do not contain data in the field being analyzed.)
