# Supplementary material for: Emerging trends and knowledge structure of epilepsy during pregnancy research for 2000–2018: a bibliometric analysis
Source: PeerJ. 2019 Jun 7;7:e7115. doi: 10.7717/peerj.7115 (PMC6557303; doi:10.7717/peerj.7115)
Supplement: Supplemental Information 4 [file peerj-07-7115-s004.zip]

Archive with 16 entries (15 files):
- 7/
- 7/1. InCites Journal Citation Reports(NEUROLOGY).pdf
- 7/10. InCites Journal Citation Reports(REPRODUCTIVE TOXICOLOGY).pdf
- 7/11. InCites Journal Citation Reports(PEDIATRIC NEUROLOGY).pdf
- 7/12. InCites Journal Citation Reports(EUROPEAN JOURNAL OF PAEDIATRIC NEUROLOGY).pdf
- 7/13. InCites Journal Citation Reports(JOURNAL OF CHILD NEUROLOGY).pdf
- 7/14. InCites Journal Citation Reports(BRAIN & DEVELOPMENT).pdf
- 7/15. InCites Journal Citation Reports(EPILEPTIC DISORDERS).pdf
- 7/2. InCites Journal Citation Reports(PEDIATRICS).pdf
- 7/3. InCites Journal Citation Reports(EPILEPSIA).pdf
- 7/4. InCites Journal Citation Reports(ACTA NEUROLOGICA SCANDINAVICA).pdf
- 7/5. InCites Journal Citation Reports (BRAIN RESEARCH).pdf
- 7/6. InCites Journal Citation Reports(SEIZURE-EUROPEAN JOURNAL OF EPILEPSY).pdf
- 7/7. InCites Journal Citation Reports(PLoS One).pdf
- 7/8. InCites Journal Citation Reports(EPILEPSY & BEHAVIOR).pdf
- 7/9. InCites Journal Citation Reports(REPRODUCTIVE TOXICOLOGY).pdf
