# Supplementary material for: Emerging trends and knowledge structure of epilepsy during pregnancy research for 2000–2018: a bibliometric analysis
Source: PeerJ. 2019 Jun 7;7:e7115. doi: 10.7717/peerj.7115 (PMC6557303; doi:10.7717/peerj.7115)
Supplement: Supplemental Information 5 [file peerj-07-7115-s005.zip]

Archive with 16 entries (15 files):
- 8/
- 8/1. EPILEPSIA savedrecs.xls
- 8/10. Reproductive Toxicology savedrecs.xls
- 8/11. Pediatrics savedrecs.xls
- 8/12. Brain Research.xls
- 8/13. Epileptic Disorders savedrecs.xls
- 8/14. European Journal of Paediatric Neurology savedrecs.xls
- 8/15. Acta Neurologica Scandinavica savedrecs.xls
- 8/2. Epilepsy & behavior savedrecs.xls
- 8/3. Seizure _ European Journal of Epilepsy  savedrecs.xls
- 8/4. Neurology savedrecs.xls
- 8/5. Epilepsy Research savedrecs.xls
- 8/6. Pediatric Neurology savedrecs.xls
- 8/7. Journal of Child Neurology savedrecs.xls
- 8/8. PloS One savedrecs.xls
- 8/9. Brain & Development savedrecs.xls
