# Supplementary material for: Emerging trends and knowledge structure of epilepsy during pregnancy research for 2000–2018: a bibliometric analysis
Source: PeerJ. 2019 Jun 7;7:e7115. doi: 10.7717/peerj.7115 (PMC6557303; doi:10.7717/peerj.7115)
Supplement: Supplemental Information 5 [file peerj-07-7115-s005.zip › 8/1. EPILEPSIA savedrecs.xls]

## Sheet: savedrecs
4 AND 3
精炼依据: 文献类型=( ARTICLE OR REVIEW ) AND 语种=( ENGLISH ) AND 文献类型=( ARTICLE OR REVIEW ) AND 来源出版物名称=( EPILEPSIA )
时间跨度=1986-2018. 索引=SCI-EXPANDED, CCR-EXPANDED, IC.
		每年发表的论文数									每年的引文数
找到的结果数	163
被引频次总计	6280
每项平均引用次数	38.53
h-index	47
标题	作者	机构作者	编者	丛书编者	来源出版物名称	公开日期	出版年	卷	期	子辑	增刊	特刊	起始页面	结束页面	文献号	DOI	会议名称	会议日期	合计引用次数	每年的平均数	1986	1987	1988	1989	1990	1991	1992	1993	1994	1995	1996	1997	1998	1999	2000	2001	2002	2003	2004	2005	2006	2007	2008	2009	2010	2011	2012	2013	2014
Antiepileptic drugs - best practice guidelines for therapeutic drug monitoring: A position paper by the subcommission on therapeutic drug monitoring, ILAE Commission on Therapeutic Strategies	Patsalos, Philip N.; Berry, David J.; Bourgeois, Blaise F. D.; Cloyd, James C.; Glauser, Tracy A.; Johannessen, Svein I.; Leppik, Ilo E.; Tomson, Torbjoern; Perucca, Emilio				EPILEPSIA	JUL 2008	2008	49	7				1239	1276		10.1111/j.1528-1167.2008.01561.x			480	40	0	0	0	0	0	0	0	0	0	0	0	0	0	0	0	0	0	0	0	0	0	0	5	13	48	30	37	35	44
Cannabidiol: Pharmacology and potential therapeutic role in epilepsy and other neuropsychiatric disorders	Devinsky, Orrin; Cilio, Maria Roberta; Cross, Helen; Fernandez-Ruiz, Javier; French, Jacqueline; Hill, Charlotte; Katz, Russell; Di Marzo, Vincenzo; Jutras-Aswad, Didier; Notcutt, William George; Martinez-Orgado, Jose; Robson, Philip J.; Rohrback, Brian G.; Thiele, Elizabeth; Whalley, Benjamin; Friedman, Daniel				EPILEPSIA	JUN 2014	2014	55	6				791	802		10.1111/epi.12631			238	39.67	0	0	0	0	0	0	0	0	0	0	0	0	0	0	0	0	0	0	0	0	0	0	0	0	0	0	0	0	6
Lamotrigine in pregnancy: Pharmacokinetics during delivery, in the neonate, and during lactation	Ohman, I; Vitols, S; Tomson, T				EPILEPSIA	JUN 2000	2000	41	6				709	713		10.1111/j.1528-1157.2000.tb00232.x			182	9.1	0	0	0	0	0	0	0	0	0	0	0	0	0	0	0	6	13	14	10	12	20	8	15	19	8	7	8	10	7
Enzyme induction with antiepileptic drugs: Cause for concern?	Brodie, Martin J.; Mintzer, Scott; Pack, Alison M.; Gidal, Barry E.; Vecht, Charles J.; Schmidt, Dieter				EPILEPSIA	JAN 2013	2013	54	1				11	27		10.1111/j.1528-1167.2012.03671.x			136	19.43	0	0	0	0	0	0	0	0	0	0	0	0	0	0	0	0	0	0	0	0	0	0	0	0	0	0	0	9	22
Management issues for women with epilepsy-Focus on pregnancy (an evidence-based review): II. Teratogenesis and perinatal outcomes	Harden, Cynthia L.; Meador, Kimford J.; Pennell, Page B.; Hauser, W. Allen; Gronseth, Gary S.; French, Jacqueline A.; Wiebe, Samuel; Thurman, David; Koppel, Barbara S.; Kaplan, PeterW.; Robinson, Julian N.; Hopp, Jennifer; Ting, Tricia Y.; Gidal, Barry; Hovinga, Collin A.; Wilner, Andrew N.; Vazquez, Blanca; Holmes, Lewis; Krumholz, Allan; Finnell, Richard; Hirtz, Deborah; Le Guen, Claire				EPILEPSIA	MAY 2009	2009	50	5				1237	1246		10.1111/j.1528-1167.2009.02129.x			130	11.82	0	0	0	0	0	0	0	0	0	0	0	0	0	0	0	0	0	0	0	0	0	0	0	6	13	18	17	15	12
Pharmacokinetics of levetiracetam during pregnancy, delivery, in the neonatal period, and lactation	Tomson, Torbjorn; Palm, Ragnar; Kallen, Kristina; Ben-Menachem, Elinor; Soderfeldt, Birgitta; Danielsson, Bo; Johansson, Rune; Luef, Gerhard; Ohman, Inger				EPILEPSIA	JUN 2007	2007	48	6				1111	1116		10.1111/j.1528-1167.2007.01032.x			114	8.77	0	0	0	0	0	0	0	0	0	0	0	0	0	0	0	0	0	0	0	0	0	3	16	13	15	10	12	9	9
Teratogenic effects of antiepileptic drugs: Use of an international database on malformations and drug exposure (MADRE)	Arpino, C; Brescianini, S; Robert, E; Castilla, EE; Cocchi, G; Cornel, MC; de Vigan, C; Lancaster, PAL; Merlob, P; Sumiyoshi, Y; Zampino, G; Renzi, C; Resano, A; Mastroiacovo, P				EPILEPSIA	NOV 2000	2000	41	11				1436	1443		10.1111/j.1528-1157.2000.tb00119.x			112	5.6	0	0	0	0	0	0	0	0	0	0	0	0	0	0	0	3	10	8	13	7	8	9	9	7	6	11	6	4	4
Public awareness, attitude, and understanding of epilepsy in Hong Kong Special Administrative Region, China	Fong, CG; Hung, A				EPILEPSIA	MAR 2002	2002	43	3				311	316		10.1046/j.1528-1157.2002.31901.x			110	6.11	0	0	0	0	0	0	0	0	0	0	0	0	0	0	0	0	1	5	4	6	5	9	8	14	14	8	5	5	6
Best practice guidelines for the management of women with epilepsy	Crawford, P				EPILEPSIA	2005	2005	46			9		117	124		10.1111/j.1528-1167.2005.00323.x			109	7.27	0	0	0	0	0	0	0	0	0	0	0	0	0	0	0	0	0	0	0	0	8	8	9	21	11	7	8	7	4
Safety profile of levetiracetam	Harden, C				EPILEPSIA	2001	2001	42			4		36	39		10.1046/j.1528-1157.2001.0420s4036.x			100	5.26	0	0	0	0	0	0	0	0	0	0	0	0	0	0	0	0	5	13	6	5	11	6	7	6	6	4	3	5	6
[truncated: 4 more columns]
