# Supplementary material for: Emerging trends and knowledge structure of epilepsy during pregnancy research for 2000–2018: a bibliometric analysis
Source: PeerJ. 2019 Jun 7;7:e7115. doi: 10.7717/peerj.7115 (PMC6557303; doi:10.7717/peerj.7115)
Supplement: Supplemental Information 5 [file peerj-07-7115-s005.zip › 8/10. Reproductive Toxicology savedrecs.xls]

## Sheet: savedrecs
4 AND 3
精炼依据: 文献类型=( ARTICLE OR REVIEW ) AND 语种=( ENGLISH ) AND 文献类型=( ARTICLE OR REVIEW ) AND 来源出版物名称=( REPRODUCTIVE TOXICOLOGY )
时间跨度=1986-2018. 索引=SCI-EXPANDED, CCR-EXPANDED, IC.
		每年发表的论文数									每年的引文数
找到的结果数	26
被引频次总计	685
每项平均引用次数	26.35
h-index	13
标题	作者	机构作者	编者	丛书编者	来源出版物名称	公开日期	出版年	卷	期	子辑	增刊	特刊	起始页面	结束页面	文献号	DOI	会议名称	会议日期	合计引用次数	每年的平均数	1986	1987	1988	1989	1990	1991	1992	1993	1994	1995	1996	1997	1998	1999	2000	2001	2002	2003	2004	2005	2006	2007	2008	2009	2010	2011	2012	2013	2014
Valproic acid in pregnancy: How much are we endangering the embryo and fetus?	Ornoy, Asher				REPRODUCTIVE TOXICOLOGY	JUL 2009	2009	28	1				1	10		10.1016/j.reprotox.2009.02.014			209	19	0	0	0	0	0	0	0	0	0	0	0	0	0	0	0	0	0	0	0	0	0	0	0	1	17	21	18	24	24
The teratogenic effect of carbamazepine: a meta-analysis of 1255 exposures	Matalon, S; Schechtman, S; Goldzweig, G; Ornoy, A				REPRODUCTIVE TOXICOLOGY	JAN-FEB 2002	2002	16	1				9	17	PII S0890-6238(01)00100-X	10.1016/S0890-6238(01)00199-X			117	6.5	0	0	0	0	0	0	0	0	0	0	0	0	0	0	0	0	0	5	16	5	10	8	11	9	6	5	3	5	8
Neuroteratogens in man: An overview with special emphasis on the teratogenicity of antiepileptic drugs in pregnancy	Ornoy, Asher				REPRODUCTIVE TOXICOLOGY	AUG 2006	2006	22	2			SI	214	226		10.1016/j.reprotox.2006.03.014	34th Annual Conference of the European-Teratology-Society	SEP 03-06, 2006	72	5.14	0	0	0	0	0	0	0	0	0	0	0	0	0	0	0	0	0	0	0	0	0	3	9	6	13	6	6	6	3
The outcome of pregnancy following topiramate treatment: A study on 52 pregnancies	Ornoy, Asher; Zvi, Naama; Arnon, Judy; Wajnberg, Rebecka; Shechtman, Svetlana; Diav-Citrin, Orna				REPRODUCTIVE TOXICOLOGY	APR 2008	2008	25	3				388	389		10.1016/j.reprotox.2008.03.001			40	3.33	0	0	0	0	0	0	0	0	0	0	0	0	0	0	0	0	0	0	0	0	0	0	0	5	5	2	10	4	3
Levetiracetam use and pregnancy outcome	ten Berg, K; Samren, EB; van Oppen, AC; Engelsman, M; Lindhout, D				REPRODUCTIVE TOXICOLOGY	MAY-JUN 2005	2005	20	1				175	178		10.1016/j.reprotox.2004.12.001			32	2.13	0	0	0	0	0	0	0	0	0	0	0	0	0	0	0	0	0	0	0	1	4	6	0	6	4	0	4	2	3
Valproic acid-induced alterations in growth and neurotrophic factor gene expression in murine embryos	Bennett, GD; Wlodarczyk, B; Calvin, JA; Craig, JC; Finnell, RH				REPRODUCTIVE TOXICOLOGY	JAN-FEB 2000	2000	14	1				1	11		10.1016/S0890-6238(99)00064-7			28	1.4	0	0	0	0	0	0	0	0	0	0	0	0	0	0	1	0	7	0	1	2	6	1	1	2	1	1	1	2	0
Developmental outcomes at preschool age after fetal exposure to valproic acid and lamotrigine: Cognitive, motor, sensory and behavioral function	Rihtman, Tanya; Parush, Shula; Ornoy, Asher				REPRODUCTIVE TOXICOLOGY	NOV 2013	2013	41				SI	115	125		10.1016/j.reprotox.2013.06.001			18	2.57	0	0	0	0	0	0	0	0	0	0	0	0	0	0	0	0	0	0	0	0	0	0	0	0	0	0	0	0	3
First trimester exposure to topiramate and the risk of oral clefts in the offspring: A systematic review and meta-analysis	Alsaad, Abdulaziz M. S.; Chaudhry, Shahnaz Akthar; Koren, Gideon				REPRODUCTIVE TOXICOLOGY	JUN 2015	2015	53					45	50		10.1016/j.reprotox.2015.03.003			15	3	0	0	0	0	0	0	0	0	0	0	0	0	0	0	0	0	0	0	0	0	0	0	0	0	0	0	0	0	0
Early transcriptional responses in mouse embryos as a basis for selection of molecular markers predictive of valproic acid teratogenicity	Kultima, Kim; Jergil, Mans; Salter, Hugh; Gustafson, Anne-Lee; Dencker, Lennart; Stigson, Michael				REPRODUCTIVE TOXICOLOGY	NOV 2010	2010	30	3				457	468		10.1016/j.reprotox.2010.05.014			15	1.5	0	0	0	0	0	0	0	0	0	0	0	0	0	0	0	0	0	0	0	0	0	0	0	0	0	3	4	0	3
Developmental neurotoxicity and anticonvulsant drugs: A possible link	Verrotti, A.; Scaparrotta, A.; Cofini, M.; Chiarelli, F.; Tiboni, G. M.				REPRODUCTIVE TOXICOLOGY	SEP 2014	2014	48				SI	72	80		10.1016/j.reprotox.2014.04.005			14	2.33	0	0	0	0	0	0	0	0	0	0	0	0	0	0	0	0	0	0	0	0	0	0	0	0	0	0	0	0	0
[truncated: 4 more columns]
