# Supplementary material for: Emerging trends and knowledge structure of epilepsy during pregnancy research for 2000–2018: a bibliometric analysis
Source: PeerJ. 2019 Jun 7;7:e7115. doi: 10.7717/peerj.7115 (PMC6557303; doi:10.7717/peerj.7115)
Supplement: Supplemental Information 5 [file peerj-07-7115-s005.zip › 8/11. Pediatrics savedrecs.xls]

## Sheet: savedrecs
4 AND 3
精炼依据: 文献类型=( ARTICLE OR REVIEW ) AND 语种=( ENGLISH ) AND 文献类型=( ARTICLE OR REVIEW ) AND 来源出版物名称=( PEDIATRICS )
时间跨度=1986-2018. 索引=SCI-EXPANDED, CCR-EXPANDED, IC.
		每年发表的论文数									每年的引文数
找到的结果数	24
被引频次总计	1012
每项平均引用次数	42.17
h-index	16
标题	作者	机构作者	编者	丛书编者	来源出版物名称	公开日期	出版年	卷	期	子辑	增刊	特刊	起始页面	结束页面	文献号	DOI	会议名称	会议日期	合计引用次数	每年的平均数	1986	1987	1988	1989	1990	1991	1992	1993	1994	1995	1996	1997	1998	1999	2000	2001	2002	2003	2004	2005	2006	2007	2008	2009	2010	2011	2012	2013	2014
The current etiologic profile and neurodevelopmental outcome of seizures in term newborn infants	Tekgul, H; Gauvreau, K; Soul, J; Murphy, L; Robertson, R; Stewart, J; Volpe, J; Bourgeois, B; du Plessis, AJ				PEDIATRICS	APR 2006	2006	117	4				1270	1280		10.1542/peds.2005-1178			182	13	0	0	0	0	0	0	0	0	0	0	0	0	0	0	0	0	0	0	0	0	3	6	12	16	16	17	16	16	16
Accuracy of bedside electroencephalographic monitoring in comparison with simultaneous continuous conventional electroencephalography for seizure detection in term infants	Shah, Divyen K.; Mackay, Mark T.; Lavery, Shelly; Watson, Susan; Harvey, A. Simon; Zempel, John; Mathur, Amit; Inder, Terrie E.				PEDIATRICS	JUN 2008	2008	121	6				1146	1154		10.1542/peds.2007-1839			114	9.5	0	0	0	0	0	0	0	0	0	0	0	0	0	0	0	0	0	0	0	0	0	0	2	9	11	14	10	12	15
Effect of Treatment of Subclinical Neonatal Seizures Detected With aEEG: Randomized, Controlled Trial	van Rooij, Linda G. M.; Toet, Mona C.; van Huffelen, Alexander C.; Groenendaal, Floris; Laan, Wijnand; Zecic, Alexandra; de Haan, Timo; van Straaten, Irma L. M.; Vrancken, Sabine; van Wezel, Gerda; van der Sluijs, Jaqueline; ter Horst, Henk; Gavilanes, Danilo; Laroche, Sabrina; Naulaers, Gunnar; de Vries, Linda S.				PEDIATRICS	FEB 2010	2010	125	2				E358	E366		10.1542/peds.2009-0136			102	10.2	0	0	0	0	0	0	0	0	0	0	0	0	0	0	0	0	0	0	0	0	0	0	0	0	3	12	9	19	10
Intrapartum fever and unexplained seizures in term infants	Lieberman, E; Eichenwald, E; Mathur, G; Richardson, D; Heffner, L; Cohen, A				PEDIATRICS	NOV 2000	2000	106	5	1			983	988		10.1542/peds.106.5.983			92	4.6	0	0	0	0	0	0	0	0	0	0	0	0	0	0	0	0	7	7	1	7	9	1	7	5	10	5	6	9	3
Summary proceedings from the neurology group on neonatal seizures	Clancy, RR				PEDIATRICS	MAR 2006	2006	117	3		S		S23	S27		10.1542/peds.2005-0620D	Newborn Drug Development Initiative Workshop	MAR 29-30, 2004	72	5.14	0	0	0	0	0	0	0	0	0	0	0	0	0	0	0	0	0	0	0	0	2	8	8	8	9	9	5	7	3
Risk of seizures in survivors of newborn heart surgery using deep hypothermic circulatory arrest	Clancy, RR; McGaurn, SA; Wernovsky, G; Gaynor, JW; Spray, TL; Norwood, WI; Jacobs, ML; Goin, JE				PEDIATRICS	MAR 2003	2003	111	3				592	601		10.1542/peds.111.3.592			56	3.29	0	0	0	0	0	0	0	0	0	0	0	0	0	0	0	0	0	1	0	5	10	2	6	3	6	3	4	5	2
Lamotrigine in breast milk and nursing infants: Determination of exposure	Newport, D. Jeffrey; Pennell, Page B.; Calamaras, Martha R.; Ritchie, James C.; Newman, Melanee; Knight, Bettina; Viguera, Adele C.; Liporace, Joyce; Stowe, Zachary N.				PEDIATRICS	JUL 2008	2008	122	1				E223	E231		10.1542/peds.2007-3812			48	4	0	0	0	0	0	0	0	0	0	0	0	0	0	0	0	0	0	0	0	0	0	0	1	9	4	1	3	8	2
Relation of pregnancy and neonatal factors to subsequent development of childhood epilepsy: A population-based cohort study	Whitehead, E; Dodds, L; Joseph, KS; Gordon, KE; Wood, E; Allen, AC; Camfield, P; Dooley, JM				PEDIATRICS	APR 2006	2006	117	4				1298	1306		10.1542/peds.2005-1660			45	3.21	0	0	0	0	0	0	0	0	0	0	0	0	0	0	0	0	0	0	0	0	0	1	5	5	3	4	5	3	1
Prediction of seizures in asphyxiated neonates: Correlation with continuous video-electroencephalographic monitoring	Murray, Deidre M.; Ryan, C. Anthony; Boylan, Geraldine B.; Fitzgerald, Anthony P.; Connolly, Sean				PEDIATRICS	JUL 2006	2006	118	1				41	46		10.1542/peds.2005-1524			40	2.86	0	0	0	0	0	0	0	0	0	0	0	0	0	0	0	0	0	0	0	0	0	3	1	5	5	5	3	7	3
Treating EEG Seizures in Hypoxic Ischemic Encephalopathy: A Randomized Controlled Trial	Srinivasakumar, Preethi; Zempel, John; Trivedi, Shamik; Wallendorf, Michael; Rao, Rakesh; Smith, Barbara; Inder, Terrie; Mathur, Amit M.				PEDIATRICS	NOV 2015	2015	136	5				E1302	E1309		10.1542/peds.2014-3777			33	6.6	0	0	0	0	0	0	0	0	0	0	0	0	0	0	0	0	0	0	0	0	0	0	0	0	0	0	0	0	0
[truncated: 4 more columns]
