# Supplementary material for: Emerging trends and knowledge structure of epilepsy during pregnancy research for 2000–2018: a bibliometric analysis
Source: PeerJ. 2019 Jun 7;7:e7115. doi: 10.7717/peerj.7115 (PMC6557303; doi:10.7717/peerj.7115)
Supplement: Supplemental Information 5 [file peerj-07-7115-s005.zip › 8/12. Brain Research.xls]

## Sheet: savedrecs
4 AND 3
精炼依据: 文献类型=( ARTICLE OR REVIEW ) AND 语种=( ENGLISH ) AND 来源出版物名称=( BRAIN RESEARCH )
时间跨度=1986-2018. 索引=SCI-EXPANDED, CCR-EXPANDED, IC.
		每年发表的论文数									每年的引文数
找到的结果数	23
被引频次总计	448
每项平均引用次数	19.48
h-index	13
标题	作者	机构作者	编者	丛书编者	来源出版物名称	公开日期	出版年	卷	期	子辑	增刊	特刊	起始页面	结束页面	文献号	DOI	会议名称	会议日期	合计引用次数	每年的平均数	1986	1987	1988	1989	1990	1991	1992	1993	1994	1995	1996	1997	1998	1999	2000	2001	2002	2003	2004	2005	2006	2007	2008	2009	2010	2011	2012	2013	2014
Neuroprotective effects of topiramate after hypoxia-ischemia in newborn piglets	Schubert, S; Brandl, U; Brodhun, M; Ulrich, C; Spaltmann, J; Fiedler, N; Bauer, R				BRAIN RESEARCH	OCT 5 2005	2005	1058	1-2				129	136		10.1016/j.brainres.2005.07.061			66	4.4	0	0	0	0	0	0	0	0	0	0	0	0	0	0	0	0	0	0	0	0	1	5	7	6	6	9	6	11	1
Preventing hyperthermia decreases brain damage following neonatal hypoxic-ischemic seizures	Yager, JY; Armstrong, EA; Jaharus, C; Saucier, DM; Wirrell, EC				BRAIN RESEARCH	JUN 11 2004	2004	1011	1				48	57		10.1016/j.brainres.2004.02.070			50	3.13	0	0	0	0	0	0	0	0	0	0	0	0	0	0	0	0	0	0	0	4	11	4	6	5	3	3	4	6	1
Dentate granule cell neurogenesis after seizures induced by pentylenetrazol in rats	Jiang, W; Wan, Q; Zhang, ZJ; Wang, WD; Huang, YG; Rao, ZR; Zhang, X				BRAIN RESEARCH	JUL 11 2003	2003	977	2				141	148		10.1016/S0006-8993(03)02438-7			49	2.88	0	0	0	0	0	0	0	0	0	0	0	0	0	0	0	0	0	0	5	3	6	3	4	2	4	6	5	2	2
Levetiracetam suppresses development of spontaneous EEG seizures and aberrant neurogenesis following kainate-induced status epilepticus	Sugaya, Yuki; Maru, Eiichi; Kudo, Koutaro; Shibasaki, Tamotsu; Kato, Nobumasa				BRAIN RESEARCH	SEP 17 2010	2010	1352					187	199		10.1016/j.brainres.2010.06.061			32	3.2	0	0	0	0	0	0	0	0	0	0	0	0	0	0	0	0	0	0	0	0	0	0	0	0	0	5	1	2	3
Topiramate reduces excitotoxic and ischemic injury in the rat retina	Yoneda, S; Tanaka, E; Goto, W; Ota, T; Hara, H				BRAIN RESEARCH	MAR 28 2003	2003	967	1-2				257	266		10.1016/S006-8993(03)02270-4			31	1.82	0	0	0	0	0	0	0	0	0	0	0	0	0	0	0	0	0	0	8	3	1	2	3	0	1	1	2	3	1
Increased hippocampal cell density and enhanced spatial memory in the valproic acid rat model of autism	Edalatmanesh, Mohammad Amin; Nikfarjam, Haniyeh; Vafaee, Farzaneh; Moghadas, Marzieh				BRAIN RESEARCH	AUG 14 2013	2013	1526					15	25		10.1016/j.brainres.2013.06.024			27	3.86	0	0	0	0	0	0	0	0	0	0	0	0	0	0	0	0	0	0	0	0	0	0	0	0	0	0	0	0	5
HIF-1-regulated vasoactive systems are differentially involved in acute hypoxic stress responses of the developing brain of newborn mice and are not affected by levetiracetam	Trollmann, Regina; Schneider, Julia; Keller, Stephan; Strasser, Katja; Wenzel, Dieter; Rascher, Wolfgang; Ugunshola, Omolara O.; Gassmann, Max				BRAIN RESEARCH	MAR 14 2008	2008	1199					27	36		10.1016/j.brainres.2007.12.069			23	1.92	0	0	0	0	0	0	0	0	0	0	0	0	0	0	0	0	0	0	0	0	0	0	0	6	3	1	3	2	3
Effects of lamotrigine and topiramate on hippocampal neurogenesis in experimental temporal-lobe epilepsy	Chen, Jing; Quan, Qing-Yun; Yang, Fang; Wang, Ying; Wang, Jin-Cun; Zhao, Gang; Jiang, Wen				BRAIN RESEARCH	FEB 8 2010	2010	1313					270	282		10.1016/j.brainres.2009.12.024			20	2	0	0	0	0	0	0	0	0	0	0	0	0	0	0	0	0	0	0	0	0	0	0	0	0	4	4	2	0	3
Prenatal morphine exposure decreases susceptibility of adult male rat offspring to bicuculline seizures	Schindler, CJ; Slamberova, R; Vathy, I				BRAIN RESEARCH	DEC 20 2001	2001	922	2				305	309		10.1016/S0006-8993(01)03183-3			19	1	0	0	0	0	0	0	0	0	0	0	0	0	0	0	0	0	2	4	2	3	2	0	1	1	0	1	0	0	1
Early-life experience alters response of developing brain to seizures	Kazl, Cassandra; Foote, L. Tracy; Kim, Min-Jung; Koh, Sookyong				BRAIN RESEARCH	AUG 18 2009	2009	1285					174	181		10.1016/j.brainres.2009.05.082			17	1.55	0	0	0	0	0	0	0	0	0	0	0	0	0	0	0	0	0	0	0	0	0	0	0	1	0	2	2	3	0
[truncated: 4 more columns]
