# Supplementary material for: Emerging trends and knowledge structure of epilepsy during pregnancy research for 2000–2018: a bibliometric analysis
Source: PeerJ. 2019 Jun 7;7:e7115. doi: 10.7717/peerj.7115 (PMC6557303; doi:10.7717/peerj.7115)
Supplement: Supplemental Information 5 [file peerj-07-7115-s005.zip › 8/13. Epileptic Disorders savedrecs.xls]

## Sheet: savedrecs
4 AND 3
精炼依据: 文献类型=( ARTICLE OR REVIEW ) AND 语种=( ENGLISH ) AND 文献类型=( ARTICLE OR REVIEW ) AND 来源出版物名称=( EPILEPTIC DISORDERS )
时间跨度=1986-2018. 索引=SCI-EXPANDED, CCR-EXPANDED, IC.
		每年发表的论文数									每年的引文数
找到的结果数	21
被引频次总计	281
每项平均引用次数	13.38
h-index	11
标题	作者	机构作者	编者	丛书编者	来源出版物名称	公开日期	出版年	卷	期	子辑	增刊	特刊	起始页面	结束页面	文献号	DOI	会议名称	会议日期	合计引用次数	每年的平均数	1986	1987	1988	1989	1990	1991	1992	1993	1994	1995	1996	1997	1998	1999	2000	2001	2002	2003	2004	2005	2006	2007	2008	2009	2010	2011	2012	2013	2014
Controversies regarding neonatal seizure recognition	Scher, MS				EPILEPTIC DISORDERS	JUN 2002	2002	4	2				139	158					37	2.06	0	0	0	0	0	0	0	0	0	0	0	0	0	0	0	0	0	2	4	2	3	2	0	4	5	2	2	4	1
The evolution of antiepileptic drug development and regulation	Arzimanoglou, Alexis; Ben-Menachem, Elinor; Cramer, Joyce; Glauser, Tracy; Seeruthun, Rav; Harrison, Miranda				EPILEPTIC DISORDERS	MAR 2010	2010	12	1				3	15		10.1684/epd.2010.0303			29	2.9	0	0	0	0	0	0	0	0	0	0	0	0	0	0	0	0	0	0	0	0	0	0	0	0	0	1	5	4	3
Analysis of the characteristics of epilepsy in 37 patients with the molecular diagnosis of Angelman syndrome	Galvan-Manso, M; Campistol, J; Conill, J; Sanmarti, FX				EPILEPTIC DISORDERS	MAR 2005	2005	7	1				19	25					29	1.93	0	0	0	0	0	0	0	0	0	0	0	0	0	0	0	0	0	0	0	0	1	0	0	3	7	2	1	2	1
The clinical pharmacology of traditional antiepileptic drugs	Vajda, Frank J. E.; Eadie, Mervyn J.				EPILEPTIC DISORDERS	DEC 2014	2014	16	4				395	408		10.1684/epd.2014.0704			25	4.17	0	0	0	0	0	0	0	0	0	0	0	0	0	0	0	0	0	0	0	0	0	0	0	0	0	0	0	0	0
Side effects of phenobarbital in epilepsy: a systematic review	Zhang, Ling-Li; Zeng, Li-Nan; Li, You-Ping				EPILEPTIC DISORDERS	DEC 2011	2011	13	4				349	365		10.1684/epd.2011.0444			25	2.78	0	0	0	0	0	0	0	0	0	0	0	0	0	0	0	0	0	0	0	0	0	0	0	0	0	1	2	1	7
Neonatal suppression-burst without epileptic seizures: expanding the electroclinical phenotype of STXBP1-related, early-onset encephalopathy	Mastrangelo, Massimo; Peron, Angela; Spaccini, Luigina; Novara, Francesca; Scelsa, Barbara; Introvini, Paola; Raviglione, Federico; Faiola, Stefano; Zuffardi, Orsetta				EPILEPTIC DISORDERS	MAR 2013	2013	15	1				55	61		10.1684/epd.2013.0558			17	2.43	0	0	0	0	0	0	0	0	0	0	0	0	0	0	0	0	0	0	0	0	0	0	0	0	0	0	0	0	6
Prenatal contributions to epilepsy: lessons from the bedside	Scher, MS				EPILEPTIC DISORDERS	JUN 2003	2003	5	2				77	91					17	1	0	0	0	0	0	0	0	0	0	0	0	0	0	0	0	0	0	0	0	1	2	2	5	2	1	1	1	1	1
Dosing strategies for antiepileptic drugs: from a standard dose for all to individualised treatment by implementation of therapeutic drug monitoring	Landmark, Cecilie Johannessen; Johannessen, Svein I.; Tomson, Torbjorn				EPILEPTIC DISORDERS	DEC 2016	2016	18	4				367	383		10.1684/epd.2016.0880			14	3.5	0	0	0	0	0	0	0	0	0	0	0	0	0	0	0	0	0	0	0	0	0	0	0	0	0	0	0	0	0
Neonatal epilepsy and underlying aetiology: to what extent do seizures and EEG abnormalities influence outcome?	Ramantani, Georgia				EPILEPTIC DISORDERS	DEC 2013	2013	15	4				365	375		10.1684/epd.2013.0619			13	1.86	0	0	0	0	0	0	0	0	0	0	0	0	0	0	0	0	0	0	0	0	0	0	0	0	0	0	0	0	0
Neonatal seizures: background EEG activity and the electroclinical correlation in full-term neonates with hypoxic-ischemic encephalopathy. Analysis by computer-synchronized long-term polygraphic video-EEG monitoring	Pinto, LC; Giliberti, P				EPILEPTIC DISORDERS	SEP 2001	2001	3	3				125	132					12	0.63	0	0	0	0	0	0	0	0	0	0	0	0	0	0	0	0	0	0	2	0	1	0	0	1	0	2	0	2	3
[truncated: 4 more columns]
