# Supplementary material for: Emerging trends and knowledge structure of epilepsy during pregnancy research for 2000–2018: a bibliometric analysis
Source: PeerJ. 2019 Jun 7;7:e7115. doi: 10.7717/peerj.7115 (PMC6557303; doi:10.7717/peerj.7115)
Supplement: Supplemental Information 5 [file peerj-07-7115-s005.zip › 8/14. European Journal of Paediatric Neurology savedrecs.xls]

## Sheet: savedrecs
4 AND 3
精炼依据: 文献类型=( ARTICLE OR REVIEW ) AND 语种=( ENGLISH ) AND 文献类型=( ARTICLE OR REVIEW ) AND 来源出版物名称=( EUROPEAN JOURNAL OF PAEDIATRIC NEUROLOGY )
时间跨度=1986-2018. 索引=SCI-EXPANDED, CCR-EXPANDED, IC.
		每年发表的论文数									每年的引文数
找到的结果数	18
被引频次总计	223
每项平均引用次数	12.39
h-index	9
标题	作者	机构作者	编者	丛书编者	来源出版物名称	公开日期	出版年	卷	期	子辑	增刊	特刊	起始页面	结束页面	文献号	DOI	会议名称	会议日期	合计引用次数	每年的平均数	1986	1987	1988	1989	1990	1991	1992	1993	1994	1995	1996	1997	1998	1999	2000	2001	2002	2003	2004	2005	2006	2007	2008	2009	2010	2011	2012	2013	2014
Levetiracetam: Safety and efficacy in neonatal seizures	Ramantani, Georgia; Ikonomidou, Chrysanthy; Walter, Beate; Rating, Dietz; Dinger, Juergen				EUROPEAN JOURNAL OF PAEDIATRIC NEUROLOGY	JAN 2011	2011	15	1				1	7		10.1016/j.ejpn.2010.10.003			56	6.22	0	0	0	0	0	0	0	0	0	0	0	0	0	0	0	0	0	0	0	0	0	0	0	0	0	5	5	17	4
Prognostic factors and development of a scoring system for outcome of neonatal seizures in term infants	Garfinkle, Jarred; Shevell, Michael I.				EUROPEAN JOURNAL OF PAEDIATRIC NEUROLOGY	MAY 2011	2011	15	3				222	229		10.1016/j.ejpn.2010.11.002			27	3	0	0	0	0	0	0	0	0	0	0	0	0	0	0	0	0	0	0	0	0	0	0	0	0	0	0	5	5	4
Neonatal seizures in preterm newborns: A predictive model for outcome	Pisani, Francesco; Facini, Carlotta; Pelosi, Annalisa; Mazzotta, Silvia; Spagnoli, Carlotta; Paulidis, Elena				EUROPEAN JOURNAL OF PAEDIATRIC NEUROLOGY	MAR 2016	2016	20	2				243	251		10.1016/j.ejpn.2015.12.007			20	5	0	0	0	0	0	0	0	0	0	0	0	0	0	0	0	0	0	0	0	0	0	0	0	0	0	0	0	0	0
Epilepsy in newborns with tuberous sclerosis complex	Kotulska, Katarzyna; Jurkiewicz, Elzbieta; Domanska-Pakiela, Dorota; Grajkowska, Wieslawa; Mandera, Marek; Borkowska, Julita; Jozwiak, Sergiusz				EUROPEAN JOURNAL OF PAEDIATRIC NEUROLOGY	NOV 2014	2014	18	6				714	721		10.1016/j.ejpn.2014.06.009			20	3.33	0	0	0	0	0	0	0	0	0	0	0	0	0	0	0	0	0	0	0	0	0	0	0	0	0	0	0	0	0
Epilepsy after neonatal seizures: Literature review	Pisani, Francesco; Facini, Carlotta; Pavlidis, Elena; Spagnoli, Carlotta; Boylan, Geraldine				EUROPEAN JOURNAL OF PAEDIATRIC NEUROLOGY	JAN 2015	2015	19	1				6	14		10.1016/j.ejpn.2014.10.001			18	3.6	0	0	0	0	0	0	0	0	0	0	0	0	0	0	0	0	0	0	0	0	0	0	0	0	0	0	0	0	0
Typical absence epilepsy presenting prior to age of 3 years: An uncommon form of idiopathic generalized epilepsy	Shahar, Eli; Genizi, Jacob; Neuo, Yoram; Kaufman, Ram; Cabot, Susana; Zelnik, Nathanel				EUROPEAN JOURNAL OF PAEDIATRIC NEUROLOGY	NOV 2007	2007	11	6				346	352		10.1016/j.ejpn.2007.02.015			17	1.31	0	0	0	0	0	0	0	0	0	0	0	0	0	0	0	0	0	0	0	0	0	0	0	1	1	6	0	6	0
Risk factors for epilepsy in children with cerebral palsy	Zelnik, Nathanel; Konopnicki, Muriel; Bennett-Back, Odeya; Castel-Deutsch, Tsofia; Tirosh, Emmanuel				EUROPEAN JOURNAL OF PAEDIATRIC NEUROLOGY	JAN 2010	2010	14	1				67	72		10.1016/j.ejpn.2009.06.002			12	1.2	0	0	0	0	0	0	0	0	0	0	0	0	0	0	0	0	0	0	0	0	0	0	0	0	0	0	2	0	1
Role of EEG background activity, seizure burden and MRI in predicting neurodevelopmental outcome in full-term infants with hypoxic-ischaemic encephalopathy in the era of therapeutic hypothermia	Weeke, Lauren C.; Boylan, Geraldine B.; Pressler, Ronit M.; Hallberg, Boubou; Blennow, Mats; Toet, Mona C.; Groenendaal, Floris; de Vries, Linda S.	NEonatal Seizure Treatment			EUROPEAN JOURNAL OF PAEDIATRIC NEUROLOGY	NOV 2016	2016	20	6				855	864		10.1016/j.ejpn.2016.06.003			11	2.75	0	0	0	0	0	0	0	0	0	0	0	0	0	0	0	0	0	0	0	0	0	0	0	0	0	0	0	0	0
Differing attitudes toward phenobarbital use in the neonatal period among neonatologists and child neurologists in Sweden	Wickstrom, Ronny; Hallberg, Boubou; Bartocci, Marco				EUROPEAN JOURNAL OF PAEDIATRIC NEUROLOGY	JAN 2013	2013	17	1				55	63		10.1016/j.ejpn.2012.09.001			9	1.29	0	0	0	0	0	0	0	0	0	0	0	0	0	0	0	0	0	0	0	0	0	0	0	0	0	0	0	1	1
Benign familial neonatal convulsions caused by mutation in KCNQ3, exon 6: A European case	Fister, Petja; Soltirovska-Salamon, Aneta; Debeljak, Marusa; Paro-Panjan, Darja				EUROPEAN JOURNAL OF PAEDIATRIC NEUROLOGY	MAY 2013	2013	17	3				308	310		10.1016/j.ejpn.2012.10.007			8	1.14	0	0	0	0	0	0	0	0	0	0	0	0	0	0	0	0	0	0	0	0	0	0	0	0	0	0	0	0	4
[truncated: 4 more columns]
