# Supplementary material for: Emerging trends and knowledge structure of epilepsy during pregnancy research for 2000–2018: a bibliometric analysis
Source: PeerJ. 2019 Jun 7;7:e7115. doi: 10.7717/peerj.7115 (PMC6557303; doi:10.7717/peerj.7115)
Supplement: Supplemental Information 5 [file peerj-07-7115-s005.zip › 8/15. Acta Neurologica Scandinavica savedrecs.xls]

## Sheet: savedrecs
4 AND 3
精炼依据: 文献类型=( ARTICLE OR REVIEW ) AND 语种=( ENGLISH ) AND 文献类型=( ARTICLE OR REVIEW ) AND 来源出版物名称=( ACTA NEUROLOGICA SCANDINAVICA )
时间跨度=1986-2018. 索引=SCI-EXPANDED, CCR-EXPANDED, IC.
		每年发表的论文数									每年的引文数
找到的结果数	17
被引频次总计	344
每项平均引用次数	20.24
h-index	9
标题	作者	机构作者	编者	丛书编者	来源出版物名称	公开日期	出版年	卷	期	子辑	增刊	特刊	起始页面	结束页面	文献号	DOI	会议名称	会议日期	合计引用次数	每年的平均数	1986	1987	1988	1989	1990	1991	1992	1993	1994	1995	1996	1997	1998	1999	2000	2001	2002	2003	2004	2005	2006	2007	2008	2009	2010	2011	2012	2013	2014
Epilepsy and pregnancy: lamotrigine as main drug used	Sabers, A; Dam, M; a-Rogvi-Hansen, B; Boas, J; Sidenius, P; Friis, ML; Alving, J; Dahl, M; Ankerhus, J; Dam, AM				ACTA NEUROLOGICA SCANDINAVICA	JAN 2004	2004	109	1				9	13		10.1034/j.1600-0404.2003.00200.x			83	5.19	0	0	0	0	0	0	0	0	0	0	0	0	0	0	0	0	0	0	2	9	13	7	13	10	6	8	1	3	3
Adverse effects of antiepileptic drugs	Perucca, E; Meador, KJ				ACTA NEUROLOGICA SCANDINAVICA	2005	2005	112			181		30	35		10.1111/j.1600-0404.2005.00506.x	3rd Global Epilepsy Summit	JAN 22-23, 2005	55	3.67	0	0	0	0	0	0	0	0	0	0	0	0	0	0	0	0	0	0	0	0	1	6	2	5	6	6	7	5	3
The teratogenicity of the newer antiepileptic drugs - an update	Vajda, F. J. E.; O'Brien, T. J.; Lander, C. M.; Graham, J.; Eadie, M. J.				ACTA NEUROLOGICA SCANDINAVICA	OCT 2014	2014	130	4				234	238		10.1111/ane.12280			33	5.5	0	0	0	0	0	0	0	0	0	0	0	0	0	0	0	0	0	0	0	0	0	0	0	0	0	0	0	0	0
Birth outcomes in women exposed to anticonvulsant drugs	Fonager, K; Larsen, H; Pedersen, L; Sorensen, HT				ACTA NEUROLOGICA SCANDINAVICA	MAY 2000	2000	101	5				289	294		10.1034/j.1600-0404.2000.90193a.x			33	1.65	0	0	0	0	0	0	0	0	0	0	0	0	0	0	0	2	1	1	3	2	5	4	3	4	0	1	3	2	1
Changing patterns of antiepileptic drug use in pregnant Australian women	Vajda, F. J. E.; Hollingworth, S.; Graham, J.; Hitchcock, A. A.; O'Brien, T. J.; Lander, C. M.; Eadie, M. J.				ACTA NEUROLOGICA SCANDINAVICA	FEB 2010	2010	121	2				89	93		10.1111/j.1600-0404.2009.01260.x			31	3.1	0	0	0	0	0	0	0	0	0	0	0	0	0	0	0	0	0	0	0	0	0	0	0	0	0	3	5	4	1
Algorithm for lamotrigine dose adjustment before, during, and after pregnancy	Sabers, A.				ACTA NEUROLOGICA SCANDINAVICA	JUL 2012	2012	126	1				e1	e4		10.1111/j.1600-0404.2011.01627.x			28	3.5	0	0	0	0	0	0	0	0	0	0	0	0	0	0	0	0	0	0	0	0	0	0	0	0	0	0	3	5	8
Associations between particular types of fetal malformation and antiepileptic drug exposure in utero	Vajda, F. J. E.; O'Brien, T. J.; Graham, J.; Lander, C. M.; Eadie, M. J.				ACTA NEUROLOGICA SCANDINAVICA	OCT 2013	2013	128	4				228	234		10.1111/ane.12115			21	3	0	0	0	0	0	0	0	0	0	0	0	0	0	0	0	0	0	0	0	0	0	0	0	0	0	0	0	2	4
Opinion of belgian neurologists on antiepileptic drugs: Belgian study on epilepsy treatment (BESET)	Legros, B.; Boon, P.; De Jonghe, P.; Sadzot, B.; Van Rijckevorsel, K.; Schmedding, E.				ACTA NEUROLOGICA SCANDINAVICA	FEB 2007	2007	115	2				97	103		10.1111/j.1600-0404.2006.00748.x			12	0.92	0	0	0	0	0	0	0	0	0	0	0	0	0	0	0	0	0	0	0	0	0	0	3	4	2	0	3	0	0
Role of valproate across the ages. Treatment of epilepsy in adults	Ben-Menachem, E.; Schmitz, B.; Tomson, T.; Vajda, F.				ACTA NEUROLOGICA SCANDINAVICA	2006	2006	114			184		14	27		10.1111/j.1600-0404.2006.00667.x			11	0.79	0	0	0	0	0	0	0	0	0	0	0	0	0	0	0	0	0	0	0	0	0	0	1	2	2	0	0	0	4
Effect of oral contraceptives on lamotrigine levels depends on comedication	Wegner, I.; Wilhelm, A. J.; Lambrechts, D. A. J. E.; Sander, J. W.; Lindhout, D.				ACTA NEUROLOGICA SCANDINAVICA	JUN 2014	2014	129	6				393	398		10.1111/ane.12197			8	1.33	0	0	0	0	0	0	0	0	0	0	0	0	0	0	0	0	0	0	0	0	0	0	0	0	0	0	0	0	0
[truncated: 4 more columns]
