# Supplementary material for: Emerging trends and knowledge structure of epilepsy during pregnancy research for 2000–2018: a bibliometric analysis
Source: PeerJ. 2019 Jun 7;7:e7115. doi: 10.7717/peerj.7115 (PMC6557303; doi:10.7717/peerj.7115)
Supplement: Supplemental Information 5 [file peerj-07-7115-s005.zip › 8/2. Epilepsy & behavior savedrecs.xls]

## Sheet: savedrecs
4 AND 3
精炼依据: 文献类型=( ARTICLE OR REVIEW ) AND 语种=( ENGLISH ) AND 文献类型=( ARTICLE OR REVIEW ) AND 来源出版物名称=( EPILEPSY BEHAVIOR )
时间跨度=1986-2018. 索引=SCI-EXPANDED, CCR-EXPANDED, IC.
		每年发表的论文数									每年的引文数
找到的结果数	135
被引频次总计	1979
每项平均引用次数	14.66
h-index	24
标题	作者	机构作者	编者	丛书编者	来源出版物名称	公开日期	出版年	卷	期	子辑	增刊	特刊	起始页面	结束页面	文献号	DOI	会议名称	会议日期	合计引用次数	每年的平均数	1986	1987	1988	1989	1990	1991	1992	1993	1994	1995	1996	1997	1998	1999	2000	2001	2002	2003	2004	2005	2006	2007	2008	2009	2010	2011	2012	2013	2014
Family factors and psychopathology in children with epilepsy: A literature review	Rodenburg, R; Meijer, AM; Dekovic, M; Aldenkamp, AP				EPILEPSY & BEHAVIOR	JUN 2005	2005	6	4				488	503		10.1016/j.yebeh.2005.03.006			108	7.2	0	0	0	0	0	0	0	0	0	0	0	0	0	0	0	0	0	0	0	0	3	7	6	14	7	6	7	7	10
Treatment of epilepsy in adults: expert opinion, 2005	Karceski, S; Morrell, MJ; Carpenter, D				EPILEPSY & BEHAVIOR	SEP 2005	2005	7			1		S1	S64		10.1016/j.yebeh.2005.06.001			105	7	0	0	0	0	0	0	0	0	0	0	0	0	0	0	0	0	0	0	0	2	11	15	11	10	7	7	13	3	5
Gabapentin exposure in human pregnancy: results from the Gabapentin Pregnancy Registry	Montouris, G				EPILEPSY & BEHAVIOR	JUN 2003	2003	4	3				310	317		10.1016/S1525-5050(03)00110-0			83	4.88	0	0	0	0	0	0	0	0	0	0	0	0	0	0	0	0	0	1	5	4	5	4	8	8	8	2	7	5	7
Antiepileptic drug clearance and seizure frequency during pregnancy in women with epilepsy	Reisinger, T. L.; Newman, M.; Loring, D. W.; Pennell, P. B.; Meador, K. J.				EPILEPSY & BEHAVIOR	OCT 2013	2013	29	1				13	18		10.1016/j.yebeh.2013.06.026			60	8.57	0	0	0	0	0	0	0	0	0	0	0	0	0	0	0	0	0	0	0	0	0	0	0	0	0	0	0	1	9
Motor and mental development of infants exposed to antiepileptic drugs in utero	Thomas, Sanjeev V.; Ajaykumar, B.; Sindhu, K.; Nair, M. K. C.; George, Babu; Sarma, P. S.				EPILEPSY & BEHAVIOR	JUL 2008	2008	13	1				229	236		10.1016/j.yebeh.2008.01.010			53	4.42	0	0	0	0	0	0	0	0	0	0	0	0	0	0	0	0	0	0	0	0	0	0	2	9	10	8	3	2	4
Adaptive functioning in children with seizures: Impact of maternal anxiety about epilepsy	Chapieski, L; Brewer, V; Evankovich, K; Culhane-Shelburne, K; Zelman, K; Alexander, A				EPILEPSY & BEHAVIOR	SEP 2005	2005	7	2				246	252		10.1016/j.yebeh.2005.05.002			47	3.13	0	0	0	0	0	0	0	0	0	0	0	0	0	0	0	0	0	0	0	0	0	1	6	4	4	2	4	2	3
Concerns regarding lamotrigine and breast-feeding	Liporace, J; Kao, A; D'Abreu, A				EPILEPSY & BEHAVIOR	FEB 2004	2004	5	1				102	105		10.1016/j.yebeh.2003.11.018	Annual Meeting of the American-Epilepsy-Society	DEC 05-10, 2003	45	2.81	0	0	0	0	0	0	0	0	0	0	0	0	0	0	0	0	0	0	1	2	6	4	3	7	5	2	2	3	3
Fetal antiepileptic drug exposure: Adaptive and emotional/behavioral functioning at age 6 years	Cohen, Morris J.; Meador, Kimford J.; Browning, Nancy; May, Ryan; Baker, Gus A.; Clayton-Smith, Jill; Kalayjian, Laura A.; Kanner, Andres; Liporace, Joyce D.; Pennell, Page B.; Privitera, Michael; Loring, David W.	NEAD Study Grp			EPILEPSY & BEHAVIOR	NOV 2013	2013	29	2				308	315		10.1016/j.yebeh.2013.08.001			44	6.29	0	0	0	0	0	0	0	0	0	0	0	0	0	0	0	0	0	0	0	0	0	0	0	0	0	0	0	0	6
Idiopathic generalized epilepsy with generalized tonic-clonic seizures (IGE-GTC): A population-based cohort with > 20 year follow up for medical and social outcome	Camfield, Peter; Camfield, Carol				EPILEPSY & BEHAVIOR	MAY-JUN 2010	2010	18	1-2				61	63		10.1016/j.yebeh.2010.02.014			44	4.4	0	0	0	0	0	0	0	0	0	0	0	0	0	0	0	0	0	0	0	0	0	0	0	0	0	5	4	1	10
Oxcarbazepine in pregnancy: clinical experience in Argentina	Meischenguiser, R; D'Giano, CH; Ferraro, SM				EPILEPSY & BEHAVIOR	APR 2004	2004	5	2				163	167		10.1016/j.yebeh.2003.11.020			44	2.75	0	0	0	0	0	0	0	0	0	0	0	0	0	0	0	0	0	0	3	4	11	2	7	4	3	0	2	2	0
[truncated: 4 more columns]
