# Supplementary material for: Emerging trends and knowledge structure of epilepsy during pregnancy research for 2000–2018: a bibliometric analysis
Source: PeerJ. 2019 Jun 7;7:e7115. doi: 10.7717/peerj.7115 (PMC6557303; doi:10.7717/peerj.7115)
Supplement: Supplemental Information 5 [file peerj-07-7115-s005.zip › 8/3. Seizure _ European Journal of Epilepsy savedrecs.xls]

## Sheet: savedrecs
4 AND 3
精炼依据: 文献类型=( ARTICLE OR REVIEW ) AND 语种=( ENGLISH ) AND 文献类型=( ARTICLE OR REVIEW ) AND 来源出版物名称=( SEIZURE EUROPEAN JOURNAL OF EPILEPSY )
时间跨度=1986-2018. 索引=SCI-EXPANDED, CCR-EXPANDED, IC.
		每年发表的论文数									每年的引文数
找到的结果数	91
被引频次总计	1215
每项平均引用次数	13.35
h-index	20
标题	作者	机构作者	编者	丛书编者	来源出版物名称	公开日期	出版年	卷	期	子辑	增刊	特刊	起始页面	结束页面	文献号	DOI	会议名称	会议日期	合计引用次数	每年的平均数	1986	1987	1988	1989	1990	1991	1992	1993	1994	1995	1996	1997	1998	1999	2000	2001	2002	2003	2004	2005	2006	2007	2008	2009	2010	2011	2012	2013	2014
Outcome of pregnancy in women attending an outpatient epilepsy clinic: adverse features associated with higher doses of sodium valproate	Mawer, G; Clayton-Smith, J; Coyle, H; Kini, U				SEIZURE-EUROPEAN JOURNAL OF EPILEPSY	DEC 2002	2002	11	8				512	518		10.1016/S1059-1311(02)00135-8			68	3.78	0	0	0	0	0	0	0	0	0	0	0	0	0	0	0	0	0	1	5	6	9	5	6	7	4	6	2	4	2
Epilepsy in Angelman syndrome	Pelc, Karine; Boyd, Stewart G.; Cheron, Guy; Dan, Bernard				SEIZURE-EUROPEAN JOURNAL OF EPILEPSY	APR 2008	2008	17	3				211	217		10.1016/j.seizure.2007.08.004			66	5.5	0	0	0	0	0	0	0	0	0	0	0	0	0	0	0	0	0	0	0	0	0	0	0	5	9	4	4	4	10
Pregnancy with epilepsy: Obstetric and neonatal outcome of a controlled study	Mawer, G.; Briggs, M.; Baker, G. A.; Bromley, R.; Coyle, H.; Eatock, J.; Kerr, L.; Kini, U.; Kuzmyshcheva, L.; Lucas, S. B.; Wyatt, L.; Clayton-Smith, J.	Liverpool & Manchester Neurodev Gr			SEIZURE-EUROPEAN JOURNAL OF EPILEPSY	MAR 2010	2010	19	2				112	119		10.1016/j.seizure.2009.11.008			55	5.5	0	0	0	0	0	0	0	0	0	0	0	0	0	0	0	0	0	0	0	0	0	0	0	0	2	5	8	3	2
Understanding the information needs of women with epilepsy at different lifestages: results of the 'Ideal World' survey	Crawford, P; Hudson, S				SEIZURE-EUROPEAN JOURNAL OF EPILEPSY	OCT 2003	2003	12	7				502	507		10.1016/S1059-1311(03)00085-2			53	3.12	0	0	0	0	0	0	0	0	0	0	0	0	0	0	0	0	0	0	1	2	4	5	3	6	1	1	5	3	3
Serum concentration/dose ratio of levetiracetam before, during and after pregnancy	Westin, Andreas Austgulen; Reimers, Arne; Helde, Grethe; Nakken, Karl Otto; Brodtkorb, Eylert				SEIZURE-EUROPEAN JOURNAL OF EPILEPSY	MAR 2008	2008	17	2				192	198		10.1016/j.seizure.2007.11.027			44	3.67	0	0	0	0	0	0	0	0	0	0	0	0	0	0	0	0	0	0	0	0	0	0	3	6	4	3	5	3	5
Meta-analysis of three case controlled studies and an ecological study into the link between cryptogenic epilepsy and chronic toxoplasmosis infection	Palmer, Bret Sheldon				SEIZURE-EUROPEAN JOURNAL OF EPILEPSY	DEC 2007	2007	16	8				657	663		10.1016/j.seizure.2007.05.010			44	3.38	0	0	0	0	0	0	0	0	0	0	0	0	0	0	0	0	0	0	0	0	0	0	1	0	3	4	5	4	6
Levetiracetam in the treatment of neonatal seizures: A pilot study	Fuerwentsches, Alexandra; Bussmann, Cornelia; Ramantani, Georgia; Ebinger, Friedrich; Philippi, Heike; Poeschl, Johannes; Schubert, Susanne; Rating, Dietz; Bast, Thomas				SEIZURE-EUROPEAN JOURNAL OF EPILEPSY	APR 2010	2010	19	3				185	189		10.1016/j.seizure.2010.01.003			43	4.3	0	0	0	0	0	0	0	0	0	0	0	0	0	0	0	0	0	0	0	0	0	0	0	0	1	5	3	13	3
Pharmacokinetic interactions between contraceptives and antiepileptic drugs	Sabers, Anne				SEIZURE-EUROPEAN JOURNAL OF EPILEPSY	MAR 2008	2008	17	2				141	144		10.1016/j.seizure.2007.11.012			43	3.58	0	0	0	0	0	0	0	0	0	0	0	0	0	0	0	0	0	0	0	0	0	0	0	6	2	1	8	6	5
Effects of pregnancy and contraception on lamotrigine disposition: New insights through analysis of lamotrigine metabolites	Ohman, Inger; Luef, Gerhard; Tomson, Torbjorn				SEIZURE-EUROPEAN JOURNAL OF EPILEPSY	MAR 2008	2008	17	2				199	202		10.1016/j.seizure.2007.11.017			43	3.58	0	0	0	0	0	0	0	0	0	0	0	0	0	0	0	0	0	0	0	0	0	0	0	8	3	4	7	4	7
Drug compliance of children and adolescents with epilepsy	Asadi-Pooya, AA				SEIZURE-EUROPEAN JOURNAL OF EPILEPSY	SEP 2005	2005	14	6				393	395		10.1016/j.seizure.2005.05.003			37	2.47	0	0	0	0	0	0	0	0	0	0	0	0	0	0	0	0	0	0	0	0	1	1	3	2	4	4	1	4	2
[truncated: 4 more columns]
