# Supplementary material for: Emerging trends and knowledge structure of epilepsy during pregnancy research for 2000–2018: a bibliometric analysis
Source: PeerJ. 2019 Jun 7;7:e7115. doi: 10.7717/peerj.7115 (PMC6557303; doi:10.7717/peerj.7115)
Supplement: Supplemental Information 5 [file peerj-07-7115-s005.zip › 8/4. Neurology savedrecs.xls]

## Sheet: savedrecs
4 AND 3
精炼依据: 文献类型=( ARTICLE OR REVIEW ) AND 语种=( ENGLISH ) AND 文献类型=( ARTICLE OR REVIEW ) AND 来源出版物名称=( NEUROLOGY )
时间跨度=1986-2018. 索引=SCI-EXPANDED, CCR-EXPANDED, IC.
		每年发表的论文数									每年的引文数
找到的结果数	77
被引频次总计	5260
每项平均引用次数	68.31
h-index	42
标题	作者	机构作者	编者	丛书编者	来源出版物名称	公开日期	出版年	卷	期	子辑	增刊	特刊	起始页面	结束页面	文献号	DOI	会议名称	会议日期	合计引用次数	每年的平均数	1986	1987	1988	1989	1990	1991	1992	1993	1994	1995	1996	1997	1998	1999	2000	2001	2002	2003	2004	2005	2006	2007	2008	2009	2010	2011	2012	2013	2014
Comparative safety of antiepileptic drugs during pregnancy	Hernandez-Diaz, S.; Smith, C. R.; Shen, A.; Mittendorf, R.; Hauser, W. A.; Yerby, M.; Holmes, L. B.	N Amer AED Pregnancy Registry			NEUROLOGY	MAY 2012	2012	78	21				1692	1699		10.1212/WNL.0b013e3182574f39			230	28.75	0	0	0	0	0	0	0	0	0	0	0	0	0	0	0	0	0	0	0	0	0	0	0	0	0	0	5	19	37
Seizure-associated brain injury in term newborns with perinatal asphyxia	Miller, SP; Weiss, J; Barnwell, A; Ferriero, DM; Latal-Hajnal, B; Ferrer-Rogers, A; Newton, N; Partridge, JC; Glidden, DV; Vigneron, DB; Barkovich, AJ				NEUROLOGY	FEB 26 2002	2002	58	4				542	548		10.1212/WNL.58.4.542			215	11.94	0	0	0	0	0	0	0	0	0	0	0	0	0	0	0	0	4	5	6	9	13	15	12	23	12	18	15	18	18
Antiepileptic drug use of women with epilepsy and congenital malformations in offspring	Artama, M; Auvinen, A; Raudaskoski, T; Isojarvi, I; Isojarvi, J				NEUROLOGY	JUN 14 2005	2005	64	11				1874	1878		10.1212/01.WNL.0000163771.96962.1F			193	12.87	0	0	0	0	0	0	0	0	0	0	0	0	0	0	0	0	0	0	0	2	20	21	22	27	17	11	11	11	10
Normal intelligence in children with prenatal exposure to carbamazepine	Gaily, E; Kantola-Sorsa, E; Hiilesmaa, V; Isoaho, M; Matila, R; Kotila, M; Nylund, T; Bardy, A; Kaaja, E; Granstrom, ML				NEUROLOGY	JAN 13 2004	2004	62	1				28	32		10.1212/WNL.62.1.28			183	11.44	0	0	0	0	0	0	0	0	0	0	0	0	0	0	0	0	0	0	5	9	22	19	16	26	13	18	7	9	6
Seizure control and treatment in pregnancy - Observations from the EURAP Epilepsy Pregnancy Registry	Tomson, T				NEUROLOGY	FEB 14 2006	2006	66	3				354	360					179	12.79	0	0	0	0	0	0	0	0	0	0	0	0	0	0	0	0	0	0	0	0	6	17	25	27	12	8	15	16	9
Oral contraceptives reduce lamotrigine plasma levels	Sabers, A; Ohman, I; Christensen, J; Tomson, T				NEUROLOGY	AUG 26 2003	2003	61	4				570	571		10.1212/01.WNL.0000076485.09353.7A			168	9.88	0	0	0	0	0	0	0	0	0	0	0	0	0	0	0	0	0	0	10	18	24	16	11	18	15	15	8	4	4
Practice Parameter update: Management issues for women with epilepsy-Focus on pregnancy (an evidence-based review): Teratogenesis and perinatal outcomes Report of the Quality Standards Subcommittee and Therapeutics and Technology Assessment Subcommittee of the American Academy of Neurology and American Epilepsy Society	Harden, C. L.; Meador, K. J.; Pennell, P. B.; Hauser, W. A.; Gronseth, G. S.; French, J. A.; Wiebe, S.; Thurman, D.; Koppel, B. S.; Kaplan, P. W.; Robinson, J. N.; Hopp, J.; Ting, T. Y.; Gidal, B.; Hovinga, C. A.; Wilner, A. N.; Vazquez, B.; Holmes, L.; Krumholz, A.; Finnell, R.; Hirtz, D.; Le Guen, C.				NEUROLOGY	JUL 14 2009	2009	73	2				133	141		10.1212/WNL.0b013e3181a6b312			165	15	0	0	0	0	0	0	0	0	0	0	0	0	0	0	0	0	0	0	0	0	0	0	0	5	17	21	18	19	13
Lamotrigine clearance during pregnancy	Tran, TA; Leppik, IE; Blesi, K; Sathanandan, ST; Remmel, R				NEUROLOGY	JUL 23 2002	2002	59	2				251	255		10.1212/WNL.59.2.251			165	9.17	0	0	0	0	0	0	0	0	0	0	0	0	0	0	0	0	0	8	11	18	18	10	14	15	9	13	10	12	11
In utero antiepileptic drug exposure - Fetal death and malformations	Meador, K. J.; Baker, G. A.; Finnell, R. H.; Kalayjian, L. A.; Liporace, J. D.; Loring, D. W.; Mawer, G.; Pennell, P. B.; Smith, J. C.; Wolff, M. C.	NEAD Study Grp			NEUROLOGY	AUG 8 2006	2006	67	3				407	412		10.1212/01.wnl.0000227919.81208.b2			164	11.71	0	0	0	0	0	0	0	0	0	0	0	0	0	0	0	0	0	0	0	0	3	17	26	28	17	9	9	13	7
Cognitive outcomes and predictive factors in epilepsy	Meador, KJ				NEUROLOGY	APR 23 2002	2002	58	8		5		S21	S26		10.1212/WNL.58.8_suppl_5.S21			138	7.67	0	0	0	0	0	0	0	0	0	0	0	0	0	0	0	0	0	6	8	7	7	4	6	10	9	11	14	10	9
[truncated: 4 more columns]
