# Supplementary material for: Emerging trends and knowledge structure of epilepsy during pregnancy research for 2000–2018: a bibliometric analysis
Source: PeerJ. 2019 Jun 7;7:e7115. doi: 10.7717/peerj.7115 (PMC6557303; doi:10.7717/peerj.7115)
Supplement: Supplemental Information 5 [file peerj-07-7115-s005.zip › 8/5. Epilepsy Research savedrecs.xls]

## Sheet: savedrecs
4 AND 3
精炼依据: 文献类型=( ARTICLE OR REVIEW ) AND 语种=( ENGLISH ) AND 文献类型=( ARTICLE OR REVIEW ) AND 来源出版物名称=( EPILEPSY RESEARCH )
时间跨度=1986-2018. 索引=SCI-EXPANDED, CCR-EXPANDED, IC.
		每年发表的论文数									每年的引文数
找到的结果数	59
被引频次总计	1282
每项平均引用次数	21.73
h-index	20
标题	作者	机构作者	编者	丛书编者	来源出版物名称	公开日期	出版年	卷	期	子辑	增刊	特刊	起始页面	结束页面	文献号	DOI	会议名称	会议日期	合计引用次数	每年的平均数	1986	1987	1988	1989	1990	1991	1992	1993	1994	1995	1996	1997	1998	1999	2000	2001	2002	2003	2004	2005	2006	2007	2008	2009	2010	2011	2012	2013	2014
Pregnancy outcomes in women with epilepsy: A systematic review and meta-analysis of published pregnancy registries and cohorts	Meador, Kimford; Reynolds, Matthew W.; Crean, Sheila; Fahrbach, Kyle; Probst, Corey				EPILEPSY RESEARCH	SEP 2008	2008	81	1				1	13		10.1016/j.eplepsyres.2008.04.022			181	15.08	0	0	0	0	0	0	0	0	0	0	0	0	0	0	0	0	0	0	0	0	0	0	0	12	15	16	18	19	22
Lamotrigine plasma levels reduced by oral contraceptives	Sabers, A; Buchholt, JM; Uldall, P; Hansen, EL				EPILEPSY RESEARCH	NOV 2001	2001	47	1-2				151	154		10.1016/S0920-1211(01)00305-9			135	7.11	0	0	0	0	0	0	0	0	0	0	0	0	0	0	0	0	3	6	9	12	19	10	9	12	6	3	8	4	9
Antiepileptic drugs and brain development	Ikonomidou, Chrysanthy; Turski, Lechoslaw				EPILEPSY RESEARCH	JAN 2010	2010	88	1				11	22		10.1016/j.eplepsyres.2009.09.019			71	7.1	0	0	0	0	0	0	0	0	0	0	0	0	0	0	0	0	0	0	0	0	0	0	0	0	1	10	6	10	5
Individual changes in lamotrigine plasma concentrations during pregnancy	Petrenaite, V; Sabers, A; Hansen-Schwartz, J				EPILEPSY RESEARCH	JUL 2005	2005	65	3				185	188		10.1016/j.eplepsyres.2005.06.004			67	4.47	0	0	0	0	0	0	0	0	0	0	0	0	0	0	0	0	0	0	0	0	6	4	10	14	3	3	5	7	6
Seizure-induced memory impairment is reduced by choline supplementation before or after status epilepticus	Holmes, GL; Yang, YL; Liu, Z; Cermak, JM; Sarkisian, MR; Stafstrom, CE; Neill, JC; Blusztajn, JK				EPILEPSY RESEARCH	JAN 2002	2002	48	1-2				3	13	PII S0920-1200(01)00321-7	10.1016/S0920-1211(01)00321-7			66	3.67	0	0	0	0	0	0	0	0	0	0	0	0	0	0	0	0	2	0	2	2	9	3	9	1	4	9	4	2	4
Prescription patterns of antiepileptic drugs in patients with epilepsy in a nation-wide population	Landmark, Cecilie Johannessen; Fossmark, Hilde; Larsson, Pal G.; Rytter, Elisif; Johannessen, Svein I.				EPILEPSY RESEARCH	JUN 2011	2011	95	1-2				51	59		10.1016/j.eplepsyres.2011.02.012			65	7.22	0	0	0	0	0	0	0	0	0	0	0	0	0	0	0	0	0	0	0	0	0	0	0	0	0	0	8	5	12
The relationship between UGT1A4 polymorphism and serum concentration of lamotrigine in patients with epilepsy	Gulcebi, Medine Idrizoglu; Ozkaynakci, Aydan; Goren, Mehmet Zafer; Aker, Rezzan Gulhan; Ozkara, Cigdem; Onat, Filiz Yilmaz				EPILEPSY RESEARCH	JUN 2011	2011	95	1-2				1	8		10.1016/j.eplepsyres.2011.01.016			55	6.11	0	0	0	0	0	0	0	0	0	0	0	0	0	0	0	0	0	0	0	0	0	0	0	0	0	0	8	4	6
Prospectively assessed changes in lamotrigine-concentration in women with epilepsy during pregnancy, lactation and the neonatal period	Fotopoulou, Christina; Kretz, Rebekka; Bauer, Steffen; Schefold, J. C.; Schmitz, Bettina; Dudenhausen, Joachim W.; Henrich, Wolfgang				EPILEPSY RESEARCH	JUL 2009	2009	85	1				60	64		10.1016/j.eplepsyres.2009.02.011			54	4.91	0	0	0	0	0	0	0	0	0	0	0	0	0	0	0	0	0	0	0	0	0	0	0	3	7	3	6	6	10
Effect of neonatal isolation on outcome following neonatal seizures in rats - The role of corticosterone	Lai, MC; Holmes, GL; Lee, KH; Yang, SN; Wang, CA; Wu, CL; Tiao, MM; Hsieh, CS; Lee, CH; Huang, LT				EPILEPSY RESEARCH	FEB 2006	2006	68	2				123	136		10.1016/j.eplepsyres.2005.10.005			46	3.29	0	0	0	0	0	0	0	0	0	0	0	0	0	0	0	0	0	0	0	0	0	4	4	7	4	5	4	2	7
The effect of B-vitamins on hyperhomocysteinemia in patients on antiepileptic drugs	Apeland, T; Mansoor, MA; Pentieva, K; McNulty, H; Seljeflot, I; Strandjord, RE				EPILEPSY RESEARCH	OCT 2002	2002	51	3				237	247	PII S0920-1211(02)00153-5	10.1016/S0920-1211(02)00153-5			46	2.56	0	0	0	0	0	0	0	0	0	0	0	0	0	0	0	0	0	1	1	6	4	3	3	4	2	3	3	3	2
[truncated: 4 more columns]
