# Supplementary material for: Emerging trends and knowledge structure of epilepsy during pregnancy research for 2000–2018: a bibliometric analysis
Source: PeerJ. 2019 Jun 7;7:e7115. doi: 10.7717/peerj.7115 (PMC6557303; doi:10.7717/peerj.7115)
Supplement: Supplemental Information 5 [file peerj-07-7115-s005.zip › 8/6. Pediatric Neurology savedrecs.xls]

## Sheet: savedrecs
4 AND 3
精炼依据: 文献类型=( ARTICLE OR REVIEW ) AND 语种=( ENGLISH ) AND 文献类型=( ARTICLE OR REVIEW ) AND 来源出版物名称=( PEDIATRIC NEUROLOGY )
时间跨度=1986-2018. 索引=SCI-EXPANDED, CCR-EXPANDED, IC.
		每年发表的论文数									每年的引文数
找到的结果数	53
被引频次总计	899
每项平均引用次数	16.96
h-index	18
标题	作者	机构作者	编者	丛书编者	来源出版物名称	公开日期	出版年	卷	期	子辑	增刊	特刊	起始页面	结束页面	文献号	DOI	会议名称	会议日期	合计引用次数	每年的平均数	1986	1987	1988	1989	1990	1991	1992	1993	1994	1995	1996	1997	1998	1999	2000	2001	2002	2003	2004	2005	2006	2007	2008	2009	2010	2011	2012	2013	2014
Uncoupling of EEG-clinical neonatal seizures after antiepileptic drug use	Scher, MS; Alvin, J; Gaus, L; Minnigh, B; Painter, MJ				PEDIATRIC NEUROLOGY	APR 2003	2003	28	4				277	280		10.1016/S0887-8994(02)00621-5			112	6.59	0	0	0	0	0	0	0	0	0	0	0	0	0	0	0	0	0	1	2	3	8	5	12	9	4	7	10	14	5
Postneonatal epilepsy following amplitude-integrated EEG-detected neonatal seizures	Toet, MC; Groenendaal, F; Osredkar, D; van Huffelen, AC; de Vries, LS				PEDIATRIC NEUROLOGY	APR 2005	2005	32	4				241	247		10.1016/j.pediatneurol.2004.11.005			65	4.33	0	0	0	0	0	0	0	0	0	0	0	0	0	0	0	0	0	0	0	0	3	8	9	6	6	6	3	4	6
Neonatal Seizures: Treatment Practices Among Term and Preterm Infants	Glass, Hannah C.; Kan, Jessica; Bonifacio, Sonia L.; Ferriero, Donna M.				PEDIATRIC NEUROLOGY	FEB 2012	2012	46	2				111	115		10.1016/j.pediatrneurol.2011.11.006			58	7.25	0	0	0	0	0	0	0	0	0	0	0	0	0	0	0	0	0	0	0	0	0	0	0	0	0	0	0	11	6
Symptomatic occipital lobe epilepsy following neonatal hypoglycemia	Caraballo, RH; Sakr, D; Mozzi, M; Guerrero, A; Adi, JN; Cersosimo, RO; Fejerman, N				PEDIATRIC NEUROLOGY	JUL 2004	2004	31	1				24	29		10.1016/j.pediatrneurol.2003.12.008			42	2.63	0	0	0	0	0	0	0	0	0	0	0	0	0	0	0	0	0	0	0	2	5	1	5	4	2	3	5	2	5
Neonatal seizures: Dilemmas in workup and management	Bassan, Haim; Bental, Yoram; Shany, Eilon; Berger, Itai; Froom, Paul; Levi, Loren; Shiff, Yakov				PEDIATRIC NEUROLOGY	JUN 2008	2008	38	6				415	421		10.1016/j.pediatrneurol.2008.03.003			41	3.42	0	0	0	0	0	0	0	0	0	0	0	0	0	0	0	0	0	0	0	0	0	0	0	4	2	7	6	3	2
What Happens to Children With Epilepsy When They Become Adults? Some Facts and Opinions	Camfield, Peter R.; Camfield, Carol S.				PEDIATRIC NEUROLOGY	JUL 2014	2014	51	1				17	23		10.1016/j.pediatrneurol.2014.02.020			36	6	0	0	0	0	0	0	0	0	0	0	0	0	0	0	0	0	0	0	0	0	0	0	0	0	0	0	0	0	1
Risk factors for developing epilepsy after neonatal seizures	Da Silva, LFG; Nunes, ML; Da Costa, JC				PEDIATRIC NEUROLOGY	APR 2004	2004	30	4				271	277		10.1016/j.pediatrneurol.2003.09.015			30	1.88	0	0	0	0	0	0	0	0	0	0	0	0	0	0	0	0	0	0	0	2	3	3	3	1	3	2	3	3	3
Factors predictive of seizures and neurologic outcome in perinatal depression	Caravale, B; Allemand, F; Libenson, MH				PEDIATRIC NEUROLOGY	JUL 2003	2003	29	1				18	25		10.1016/S0887-8994(03)00046-8			30	1.76	0	0	0	0	0	0	0	0	0	0	0	0	0	0	0	0	0	0	3	2	2	3	2	3	1	2	1	5	1
Maternal Depression: The Cost of Caring for a Child With Intractable Epilepsy	Wood, Laura J.; Sherman, Elisabeth M. S.; Hamiwka, Lorie D.; Blackman, Marlene A.; Wirrell, Elaine C.				PEDIATRIC NEUROLOGY	DEC 2008	2008	39	6				418	422		10.1016/j.pediatrneurol.2008.08.007			26	2.17	0	0	0	0	0	0	0	0	0	0	0	0	0	0	0	0	0	0	0	0	0	0	0	1	1	6	1	5	3
Topiramate for the Treatment of Neonatal Seizures	Glass, Hannah C.; Poulin, Chantal; Shevell, Michael I.				PEDIATRIC NEUROLOGY	JUN 2011	2011	44	6				439	442		10.1016/j.pediatrneurol.2011.01.006			25	2.78	0	0	0	0	0	0	0	0	0	0	0	0	0	0	0	0	0	0	0	0	0	0	0	0	0	0	4	6	3
[truncated: 4 more columns]
