# Supplementary material for: Emerging trends and knowledge structure of epilepsy during pregnancy research for 2000–2018: a bibliometric analysis
Source: PeerJ. 2019 Jun 7;7:e7115. doi: 10.7717/peerj.7115 (PMC6557303; doi:10.7717/peerj.7115)
Supplement: Supplemental Information 5 [file peerj-07-7115-s005.zip › 8/7. Journal of Child Neurology savedrecs.xls]

## Sheet: savedrecs
4 AND 3
精炼依据: 文献类型=( ARTICLE OR REVIEW ) AND 语种=( ENGLISH ) AND 文献类型=( ARTICLE OR REVIEW ) AND 来源出版物名称=( JOURNAL OF CHILD NEUROLOGY )
时间跨度=1986-2018. 索引=SCI-EXPANDED, CCR-EXPANDED, IC.
		每年发表的论文数									每年的引文数
找到的结果数	41
被引频次总计	591
每项平均引用次数	14.41
h-index	15
标题	作者	机构作者	编者	丛书编者	来源出版物名称	公开日期	出版年	卷	期	子辑	增刊	特刊	起始页面	结束页面	文献号	DOI	会议名称	会议日期	合计引用次数	每年的平均数	1986	1987	1988	1989	1990	1991	1992	1993	1994	1995	1996	1997	1998	1999	2000	2001	2002	2003	2004	2005	2006	2007	2008	2009	2010	2011	2012	2013	2014
Electrographic Seizures During Therapeutic Hypothermia for Neonatal Hypoxic-Ischemic Encephalopathy	Wusthoff, Courtney J.; Dlugos, Dennis J.; Gutierrez-Colina, Ana; Wang, Anne; Cook, Noah; Donnelly, Maureen; Clancy, Robert; Abend, Nicholas S.				JOURNAL OF CHILD NEUROLOGY	JUN 2011	2011	26	6				724	728		10.1177/0883073810390036			69	7.67	0	0	0	0	0	0	0	0	0	0	0	0	0	0	0	0	0	0	0	0	0	0	0	0	0	2	8	14	6
Environmental enrichment reverses the impaired exploratory behavior and altered gene expression induced by early-life seizures	Koh, S; Chung, H; Xia, HJ; Mahadevia, A; Song, YJ				JOURNAL OF CHILD NEUROLOGY	OCT 2005	2005	20	10				796	802		10.1177/08830738050200100301			38	2.53	0	0	0	0	0	0	0	0	0	0	0	0	0	0	0	0	0	0	0	0	3	5	4	9	3	0	3	3	1
Predictive value of sequential electroencephalogram (EEG) in neonates with seizures and its relation to neurological outcome	Khan, Richard Lester; Nunes, Magda Lahorgue; Garcias da Silva, Luis Fernando; da Costa, Jaderson Costa				JOURNAL OF CHILD NEUROLOGY	FEB 2008	2008	23	2				144	150		10.1177/0883073807308711			33	2.75	0	0	0	0	0	0	0	0	0	0	0	0	0	0	0	0	0	0	0	0	0	0	2	2	3	3	3	5	4
Pharmacological Treatment of Neonatal Seizures: A Systematic Review	Slaughter, Laurel A.; Patel, Anup D.; Slaughter, Jonathan L.				JOURNAL OF CHILD NEUROLOGY	MAR 2013	2013	28	3				351	364		10.1177/0883073812470734			29	4.14	0	0	0	0	0	0	0	0	0	0	0	0	0	0	0	0	0	0	0	0	0	0	0	0	0	0	0	2	4
Neonatal seizures: Relation of ictal video-electroencephalography (EEG) findings with neurodevelopmental outcome	Pisani, Francesco; Copioli, Cristiana; Di Gioia, Caterina; Turco, Ernanuela; Sisti, Lisa				JOURNAL OF CHILD NEUROLOGY	APR 2008	2008	23	4				394	398		10.1177/0883073807309253			29	2.42	0	0	0	0	0	0	0	0	0	0	0	0	0	0	0	0	0	0	0	0	0	0	0	3	1	2	4	4	2
Comparison of continuous drip of midazolam or lidocaine in the treatment of intractable neonatal seizures	Shany, Eilon; Benzaqen, Oshra; Watemberg, Nathan				JOURNAL OF CHILD NEUROLOGY	MAR 2007	2007	22	3				255	259		10.1177/0883073807299858	Autumn Meeting of the Neonatal-Society	NOV 24, 2005	29	2.23	0	0	0	0	0	0	0	0	0	0	0	0	0	0	0	0	0	0	0	0	0	0	2	3	3	1	0	4	4
Pediatric patients with undetectable anticonvulsant blood levels: Comparison with compliant patients	Snodgrass, SR; Vedanarayanan, VV; Parker, CC; Parks, BR				JOURNAL OF CHILD NEUROLOGY	MAR 2001	2001	16	3				164	168		10.1177/088307380101600302			29	1.53	0	0	0	0	0	0	0	0	0	0	0	0	0	0	0	0	1	2	0	1	4	0	1	2	3	5	1	2	3
Pyridoxine-dependent seizures associated with hypophosphatasia in a newborn	Nunes, ML; Mugnol, F; Bica, I; Fiori, RM				JOURNAL OF CHILD NEUROLOGY	MAR 2002	2002	17	3				222	224					28	1.56	0	0	0	0	0	0	0	0	0	0	0	0	0	0	0	0	0	0	1	1	3	1	2	2	0	0	1	1	1
Controversies in Neonatal Seizure Management	Glass, Hannah C.; Wirrell, Elaine				JOURNAL OF CHILD NEUROLOGY	MAY 2009	2009	24	5				591	599		10.1177/0883073808327832			27	2.45	0	0	0	0	0	0	0	0	0	0	0	0	0	0	0	0	0	0	0	0	0	0	0	0	1	3	1	5	4
Epilepsy in children with delayed presentation of perinatal stroke	Fitzgerald, Karima C.; Williams, Linda S.; Garg, Bhuwan P.; Golomb, Meredith R.				JOURNAL OF CHILD NEUROLOGY	NOV 2007	2007	22	11				1274	1280		10.1177/0883073807307106			25	1.92	0	0	0	0	0	0	0	0	0	0	0	0	0	0	0	0	0	0	0	0	0	0	0	1	1	2	3	1	3
[truncated: 4 more columns]
