# Supplementary material for: Emerging trends and knowledge structure of epilepsy during pregnancy research for 2000–2018: a bibliometric analysis
Source: PeerJ. 2019 Jun 7;7:e7115. doi: 10.7717/peerj.7115 (PMC6557303; doi:10.7717/peerj.7115)
Supplement: Supplemental Information 5 [file peerj-07-7115-s005.zip › 8/8. PloS One savedrecs.xls]

## Sheet: savedrecs
4 AND 3
精炼依据: 文献类型=( ARTICLE OR REVIEW ) AND 语种=( ENGLISH ) AND 文献类型=( ARTICLE OR REVIEW ) AND 来源出版物名称=( PLOS ONE )
时间跨度=1986-2018. 索引=SCI-EXPANDED, CCR-EXPANDED, IC.
		每年发表的论文数									每年的引文数
找到的结果数	35
被引频次总计	488
每项平均引用次数	13.94
h-index	12
标题	作者	机构作者	编者	丛书编者	来源出版物名称	公开日期	出版年	卷	期	子辑	增刊	特刊	起始页面	结束页面	文献号	DOI	会议名称	会议日期	合计引用次数	每年的平均数	1986	1987	1988	1989	1990	1991	1992	1993	1994	1995	1996	1997	1998	1999	2000	2001	2002	2003	2004	2005	2006	2007	2008	2009	2010	2011	2012	2013	2014
The Endosymbiont Wolbachia pipientis Induces the Expression of Host Antioxidant Proteins in an Aedes albopictus Cell Line	Brennan, Lesley J.; Keddie, B. Andrew; Braig, Henk R.; Harris, Harriet L.				PLOS ONE	MAY 7 2008	2008	3	5						e2083	10.1371/journal.pone.0002083			89	7.42	0	0	0	0	0	0	0	0	0	0	0	0	0	0	0	0	0	0	0	0	0	0	1	5	9	7	11	8	11
wFlu: Characterization and Evaluation of a Native Wolbachia from the Mosquito Aedes fluviatilis as a Potential Vector Control Agent	Baton, Luke Anthony; Pacidonio, Etiene Casagrande; Goncalves, Daniela da Silva; Moreira, Luciano Andrade				PLOS ONE	MAR 26 2013	2013	8	3						e59619	10.1371/journal.pone.0059619			44	6.29	0	0	0	0	0	0	0	0	0	0	0	0	0	0	0	0	0	0	0	0	0	0	0	0	0	0	0	0	11
Magnesium Sulfate Treatment Reverses Seizure Susceptibility and Decreases Neuroinflammation in a Rat Model of Severe Preeclampsia	Johnson, Abbie Chapman; Tremble, Sarah M.; Chan, Siu-Lung; Moseley, Janae; LaMarca, Babbette; Nagle, Keith J.; Cipolla, Marilyn J.				PLOS ONE	NOV 19 2014	2014	9	11						e113670	10.1371/journal.pone.0113670			36	6	0	0	0	0	0	0	0	0	0	0	0	0	0	0	0	0	0	0	0	0	0	0	0	0	0	0	0	0	0
Identification of Early Zygotic Genes in the Yellow Fever Mosquito Aedes aegypti and Discovery of a Motif Involved in Early Zygotic Genome Activation	Biedler, James K.; Hu, Wanqi; Tae, Hongseok; Tu, Zhijian				PLOS ONE	MAR 23 2012	2012	7	3						e33933	10.1371/journal.pone.0033933			33	4.13	0	0	0	0	0	0	0	0	0	0	0	0	0	0	0	0	0	0	0	0	0	0	0	0	0	0	0	5	7
Antiepileptic Drugs during Pregnancy in Primary Care: A UK Population Based Study	Man, Shuk-Li; Petersen, Irene; Thompson, Mary; Nazareth, Irwin				PLOS ONE	DEC 18 2012	2012	7	12						e52339	10.1371/journal.pone.0052339			31	3.88	0	0	0	0	0	0	0	0	0	0	0	0	0	0	0	0	0	0	0	0	0	0	0	0	0	0	0	3	5
Early Postnatal EEG Features of Perinatal Arterial Ischaemic Stroke with Seizures	Low, Evonne; Mathieson, Sean R.; Stevenson, Nathan J.; Livingstone, Vicki; Ryan, C. Anthony; Bogue, Conor O.; Rennie, Janet M.; Boylan, Geraldine B.				PLOS ONE	JUL 22 2014	2014	9	7						e100973	10.1371/journal.pone.0100973			27	4.5	0	0	0	0	0	0	0	0	0	0	0	0	0	0	0	0	0	0	0	0	0	0	0	0	0	0	0	0	0
Development to Term of Cloned Cattle Derived from Donor Cells Treated with Valproic Acid	Sangalli, Juliano Rodrigues; Chiaratti, Marcos Roberto; Camara De Bem, Tiago Henrique; de Araujo, Reno Roldi; Bressan, Fabiana Fernandes; Sampaio, Rafael Vilar; Perecin, Felipe; Smith, Lawrence Charles; King, Willian Allan; Meirelles, Flavio Vieira				PLOS ONE	JUN 24 2014	2014	9	6						e101022	10.1371/journal.pone.0101022			26	4.33	0	0	0	0	0	0	0	0	0	0	0	0	0	0	0	0	0	0	0	0	0	0	0	0	0	0	0	0	0
Population-Based Study of Epilepsy in Cambodia Associated Factors, Measures of Impact, Stigma, Quality of Life, Knowledge-Attitude-Practice, and Treatment Gap	Bhalla, Devender; Chea, Kimly; Hun, Chamroeun; Vannareth, Mey; Huc, Pierre; Chan, Samleng; Sebbag, Robert; Gerard, Daniel; Dumas, Michel; Oum, Sophal; Druet-Cabanac, Michel; Preux, Pierre-Marie				PLOS ONE	OCT 15 2012	2012	7	10						e46296	10.1371/journal.pone.0046296			26	3.25	0	0	0	0	0	0	0	0	0	0	0	0	0	0	0	0	0	0	0	0	0	0	0	0	0	0	1	5	4
Decreased Seizure Threshold in an Eclampsia-Like Model Induced in Pregnant Rats with Lipopolysaccharide and Pentylenetetrazol Treatments	Huang, Qian; Liu, Lei; Hu, Bihui; Di, Xiaodan; Brennecke, Shaun Patrick; Liu, Huishu				PLOS ONE	FEB 20 2014	2014	9	2						e89333	10.1371/journal.pone.0089333			18	3	0	0	0	0	0	0	0	0	0	0	0	0	0	0	0	0	0	0	0	0	0	0	0	0	0	0	0	0	1
Maternal Use of Antibiotics, Hospitalisation for Infection during Pregnancy, and Risk of Childhood Epilepsy: A Population-Based Cohort Study	Norgaard, Mette; Ehrenstein, Vera; Nielsen, Rikke Beck; Bakketeig, Leiv Sigmund; Sorensen, Henrik Toft				PLOS ONE	JAN 25 2012	2012	7	1						e30850	10.1371/journal.pone.0030850			15	1.88	0	0	0	0	0	0	0	0	0	0	0	0	0	0	0	0	0	0	0	0	0	0	0	0	0	0	1	5	2
[truncated: 4 more columns]
