# Supplementary material for: Emerging trends and knowledge structure of epilepsy during pregnancy research for 2000–2018: a bibliometric analysis
Source: PeerJ. 2019 Jun 7;7:e7115. doi: 10.7717/peerj.7115 (PMC6557303; doi:10.7717/peerj.7115)
Supplement: Supplemental Information 5 [file peerj-07-7115-s005.zip › 8/9. Brain & Development savedrecs.xls]

## Sheet: savedrecs
4 AND 3
精炼依据: 文献类型=( ARTICLE OR REVIEW ) AND 语种=( ENGLISH ) AND 文献类型=( ARTICLE OR REVIEW ) AND 来源出版物名称=( BRAIN DEVELOPMENT )
时间跨度=1986-2018. 索引=SCI-EXPANDED, CCR-EXPANDED, IC.
		每年发表的论文数									每年的引文数
找到的结果数	26
被引频次总计	383
每项平均引用次数	14.73
h-index	13
标题	作者	机构作者	编者	丛书编者	来源出版物名称	公开日期	出版年	卷	期	子辑	增刊	特刊	起始页面	结束页面	文献号	DOI	会议名称	会议日期	合计引用次数	每年的平均数	1986	1987	1988	1989	1990	1991	1992	1993	1994	1995	1996	1997	1998	1999	2000	2001	2002	2003	2004	2005	2006	2007	2008	2009	2010	2011	2012	2013	2014
Neonatal seizures: characteristics of EEG ictal activity in preterm and fullterm infants	Patrizi, S; Holmes, GL; Orzalesi, M; Allemand, F				BRAIN & DEVELOPMENT	SEP 2003	2003	25	6				427	437		10.1016/S0387-7604(03)00031-7			51	3	0	0	0	0	0	0	0	0	0	0	0	0	0	0	0	0	0	0	0	2	3	6	5	5	4	4	1	6	2
Preterm infants with video-EEG confirmed seizures: Outcome at 30 months of age	Pisani, Francesco; Barilli, Angela Luciana; Sisti, Lisa; Bevilacqua, Giulio; Seri, Stefano				BRAIN & DEVELOPMENT	JAN 2008	2008	30	1				20	30		10.1016/j.braindev.2007.05.003			34	2.83	0	0	0	0	0	0	0	0	0	0	0	0	0	0	0	0	0	0	0	0	0	0	1	2	1	1	6	2	1
Register-based studies on febrile seizures in Denmark	Vestergaard, Mogens; Christensen, Jakob				BRAIN & DEVELOPMENT	MAY 2009	2009	31	5				372	377		10.1016/j.braindev.2008.11.012	11th Annual Meeting of the Infantile-Seizure-Society/International Symposium on Febrile Seizures and Related Conditions	APR 10-11, 2008	33	3	0	0	0	0	0	0	0	0	0	0	0	0	0	0	0	0	0	0	0	0	0	0	0	0	2	0	5	9	1
Developmental changes in KCNQ2 and KCNQ3 expression in human brain: Possible contribution to the age-dependent etiology of benign familial neonatal convulsions	Kanaumi, Takeshi; Takashima, Sachio; Iwasaki, Hiroshi; Itoh, Masayuki; Mitsudome, Akihisa; Hirose, Shinichi				BRAIN & DEVELOPMENT	MAY 2008	2008	30	5				362	369		10.1016/j.braindev.2007.11.003			29	2.42	0	0	0	0	0	0	0	0	0	0	0	0	0	0	0	0	0	0	0	0	0	0	1	3	3	2	5	4	0
Which factors determine febrile seizure recurrence? A prospective study	Pavlidou, Efterpi; Tzitiridou, Maria; Kontopoulos, Eleftherios; Panteliadis, Christos P.				BRAIN & DEVELOPMENT	JAN 2008	2008	30	1				7	13		10.1016/j.braindev.2007.05..001			29	2.42	0	0	0	0	0	0	0	0	0	0	0	0	0	0	0	0	0	0	0	0	0	0	1	1	1	0	3	3	5
Development of epilepsy in newborns with moderate hypoxic-ischemic encephalopathy and neonatal seizures	Pisani, Francesco; Orsini, Manuela; Braibanti, Silvia; Copioli, Cristiana; Sisti, Lisa; Turco, Emanuela Claudia				BRAIN & DEVELOPMENT	JAN 2009	2009	31	1				64	68		10.1016/j.braindev.2008.04.001			27	2.45	0	0	0	0	0	0	0	0	0	0	0	0	0	0	0	0	0	0	0	0	0	0	0	1	3	2	0	4	2
Different effects between 7-nitroindazole and L-NAME on cerebral hemodynamics and hippocampal seizures in lesions during kainic acid-induced newborn rabbits	Takei, Y; Takashima, S; Ohyu, J; Matsuura, K; Katoh, N; Takami, T; Miyajima, T; Hoshika, A				BRAIN & DEVELOPMENT	OCT 2001	2001	23	6				406	413		10.1016/S0387-7604(01)00253-4			23	1.21	0	0	0	0	0	0	0	0	0	0	0	0	0	0	0	0	0	4	1	4	3	0	2	2	0	2	2	0	0
Epilepsy in patients with congenital cytomegalovirus infection	Suzuki, Yasuhiro; Toribe, Yasuhisa; Mogami, Yukiko; Yanagihara, Keiko; Nishikawa, Masanori				BRAIN & DEVELOPMENT	JUN 2008	2008	30	6				420	424		10.1016/j.braindev.2007.12.004			20	1.67	0	0	0	0	0	0	0	0	0	0	0	0	0	0	0	0	0	0	0	0	0	0	0	0	0	2	3	0	2
Complex inheritance and parent-of-origin effect in juvenile myoclonic epilepsy	Pal, DK; Durner, M; Klotz, I; Dicker, E; Shinnar, S; Resor, S; Cohen, J; Harden, C; Moshe, SL; Ballaban-Gill, K; Bromfield, EB; Greenberga, DA				BRAIN & DEVELOPMENT	MAR 2006	2006	28	2				92	98		10.1016/j.braindev.2005.05.009			20	1.43	0	0	0	0	0	0	0	0	0	0	0	0	0	0	0	0	0	0	0	0	0	1	1	1	3	1	1	1	6
Electroclinical characteristics of seizures - comparing Prader-Willi syndrome with Angelman syndrome	Wang, PJ; Hou, JW; Sue, WC; Lee, WT				BRAIN & DEVELOPMENT	MAR 2005	2005	27	2				101	107		10.1016/j.braindev.2003.11.009	6th Annual Meeting of the Infantile-Seizure-Society	MAR 15-16, 2003	19	1.27	0	0	0	0	0	0	0	0	0	0	0	0	0	0	0	0	0	0	0	0	2	0	1	4	3	0	1	3	3
[truncated: 4 more columns]
