# Supplementary material for: Emerging trends and knowledge structure of epilepsy during pregnancy research for 2000–2018: a bibliometric analysis
Source: PeerJ. 2019 Jun 7;7:e7115. doi: 10.7717/peerj.7115 (PMC6557303; doi:10.7717/peerj.7115)
Supplement: Supplemental Information 7 [file peerj-07-7115-s007.zip › Raw data that was imported into CiteSpace sdftware/download_1-500.txt]

FN Clarivate Analytics Web of Science
VR 1.0
PT J
AU Moreira, LA
   Iturbe-Ormaetxe, I
   Jeffery, JA
   Lu, GJ
   Pyke, AT
   Hedges, LM
   Rocha, BC
   Hall-Mendelin, S
   Day, A
   Riegler, M
   Hugo, LE
   Johnson, KN
   Kay, BH
   McGraw, EA
   van den Hurk, AF
   Ryan, PA
   O'Neill, SL
AF Moreira, Luciano A.
   Iturbe-Ormaetxe, Inaki
   Jeffery, Jason A.
   Lu, Guangjin
   Pyke, Alyssa T.
   Hedges, Lauren M.
   Rocha, Bruno C.
   Hall-Mendelin, Sonja
   Day, Andrew
   Riegler, Markus
   Hugo, Leon E.
   Johnson, Karyn N.
   Kay, Brian H.
   McGraw, Elizabeth A.
   van den Hurk, Andrew F.
   Ryan, Peter A.
   O'Neill, Scott L.
TI A Wolbachia Symbiont in Aedes aegypti Limits Infection with Dengue,
   Chikungunya, and Plasmodium
SO CELL
LA English
DT Article
ID MONOCLONAL-ANTIBODIES; STATISTICAL-ANALYSIS; VIRULENT WOLBACHIA;
   DROSOPHILA; MOSQUITO; PROTEIN; CHOLESTEROL; EXPRESSION; DISEASE; FEVER
AB Wolbachia are maternally inherited intracellular bacterial symbionts that are estimated to infect more than 60% of all insect species. While Wolbachia is commonly found in many mosquitoes it is absent from the species that are considered to be of major importance for the transmission of human pathogens. The successful introduction of a life-shortening strain of Wolbachia into the dengue vector Aedes aegypti that halves adult lifespan has recently been reported. Here we show that this same Wolbachia infection also directly inhibits the ability of a range of pathogens to infect this mosquito species. The effect is Wolbachia strain specific and relates to Wolbachia priming of the mosquito innate immune system and potentially competition for limiting cellular resources required for pathogen replication. We suggest that this Wolbachia-mediated pathogen interference may work synergistically with the life-shortening strategy proposed previously to provide a powerful approach for the control of insect transmitted diseases.
C1 [Moreira, Luciano A.; Iturbe-Ormaetxe, Inaki; Hedges, Lauren M.; Riegler, Markus; Johnson, Karyn N.; McGraw, Elizabeth A.; O'Neill, Scott L.] Univ Queensland, Sch Biol Sci, Brisbane, Qld 4072, Australia.
   [Moreira, Luciano A.; Rocha, Bruno C.] Fiocruz MS, Rene Rachou Res Inst, Belo Horizonte, MG, Brazil.
   [Jeffery, Jason A.; Lu, Guangjin; Hugo, Leon E.; Kay, Brian H.; Ryan, Peter A.] Queensland Inst Med Res, Brisbane, Qld 4029, Australia.
   [Pyke, Alyssa T.; van den Hurk, Andrew F.] Queensland Hlth Forens Serv, Coopers Plains, Qld 4108, Australia.
   [Pyke, Alyssa T.; van den Hurk, Andrew F.] Queensland Hlth Sci Serv, Coopers Plains, Qld 4108, Australia.
   [Hall-Mendelin, Sonja; Day, Andrew; van den Hurk, Andrew F.] Univ Queensland, Sch Chem & Mol Biosci, Brisbane, Qld 4072, Australia.
RP O'Neill, SL (reprint author), Univ Queensland, Sch Biol Sci, Brisbane, Qld 4072, Australia.
EM scott.oneill@uq.edu.au
RI Johnson, Karyn/B-7980-2008; van den Hurk, Andrew/G-7992-2012;
   Entomologiamolecular, Inct/J-8214-2013; McGraw, Elizabeth/A-6658-2012;
   O'Neill, Scott/B-3568-2009; Hugo, R. Leon/O-3013-2018; Rocha,
   Bruno/M-6397-2015
OI Johnson, Karyn/0000-0001-8647-8985; McGraw,
   Elizabeth/0000-0001-7973-088X; O'Neill, Scott/0000-0002-4131-3615; Hugo,
   R. Leon/0000-0002-6767-9850; Rocha, Bruno/0000-0003-0118-3913; Pyke,
   Alyssa/0000-0003-3512-4321
FU Foundation for the National Institutes of Health through the Grand
   Challenges in Global Health Initiative of the Bill and Melinda Gates
   Foundation; National Health and Medical Research Council, Australia
FX We are grateful to Nichola Kenny and Wai Yuen Cheah for technical
   support and Paul Addison and Amy Fong for help with mosquito histology.
   We are also thankful to Roy Hall and Natalie Prow for providing the
   anti-dengue and B10 antibodies, Antoniana Krettli for the anti- CSP
   antibody, and Jose Ribeiro for useful discussions on saliva collection.
   We are particularly thankful for wild caught mosquito material supplied
   by Petrina Johnson and Scott Ritchie. We would like to thank FIOCRUZ -
   Brazil for the support on the malaria experiments. We thank members of
   the O'Neill and McGraw laboratories for critical reading of the
   manuscript. This research was supported by a grant from the Foundation
   for the National Institutes of Health through the Grand Challenges in
   Global Health Initiative of the Bill and Melinda Gates Foundation and
   the National Health and Medical Research Council, Australia.
CR Adams B, 2009, PLOS ONE, V4, DOI 10.1371/journal.pone.0006763
   Atella GC, 2009, ACTA TROP, V109, P159, DOI 10.1016/j.actatropica.2008.10.004
   Barclay E, 2008, LANCET, V371, P973, DOI 10.1016/S0140-6736(08)60435-3
   Blitzer EJ, 2005, INSECT MOL BIOL, V14, P301, DOI 10.1111/j.1365-2583.2005.00560.x
   Braig HR, 1998, J BACTERIOL, V180, P2373
   Broom AK, 1998, PATHOLOGY, V30, P286, DOI 10.1080/00313029800169456
   Brownlie JC, 2009, PLOS PATHOG, V5, DOI 10.1371/journal.ppat.1000368
   Brownstin JS, 2003, J INVERTEBR PATHOL, V84, P24, DOI 10.1016/S0022-2011(03)00082-X
   Clark DC, 2007, J GEN VIROL, V88, P1175, DOI 10.1099/vir.0.92609-0
   Cook PE, 2008, TRANSGENESIS MANAGEM
   Cook PE, 2006, P NATL ACAD SCI USA, V103, P18060, DOI 10.1073/pnas.0604875103
   DECAMARGO MT, 1981, J PARASITOL, V64, P924
   Dobson SL, 2004, HEREDITY, V93, P135, DOI 10.1038/sj.hdy.6800458
   Dobson SL, 1999, INSECT BIOCHEM MOLEC, V29, P153, DOI 10.1016/S0965-1748(98)00119-2
   Dutton TJ, 2004, INSECT MOL BIOL, V13, P317, DOI 10.1111/j.0962-1075.2004.00490.x
   GENTRY MK, 1982, AM J TROP MED HYG, V31, P548, DOI 10.4269/ajtmh.1982.31.548
   Gould EA, 2008, LANCET, V371, P500, DOI 10.1016/S0140-6736(08)60238-X
   Hedges LM, 2008, SCIENCE, V322, P702, DOI 10.1126/science.1162418
   Hilgenboecker K, 2008, FEMS MICROBIOL LETT, V281, P215, DOI 10.1111/j.1574-6968.2008.01110.x
   Jeyaprakash A, 2000, INSECT MOL BIOL, V9, P393, DOI 10.1046/j.1365-2583.2000.00203.x
   Jin CY, 2009, APPL ENVIRON MICROB, V75, P3373, DOI 10.1128/AEM.00207-09
   JOBLING B, 1987, ANATOMICAL DRAWINGS, P47
   Joehanes R, 2008, BIOINFORMATICS, V24, P2788, DOI 10.1093/bioinformatics/btn523
   Kay B, 2005, LANCET, V365, P613, DOI 10.1016/S0140-6736(05)17913-6
   Knox TB, 2003, J MED ENTOMOL, V40, P950, DOI 10.1603/0022-2585-40.6.950
   Kremer N, 2009, HEREDITY, V103, P248, DOI 10.1038/hdy.2009.63
   KRETTLI AU, 1988, PARASITE IMMUNOL, V10, P523, DOI 10.1111/j.1365-3024.1988.tb00240.x
   Kyle JL, 2008, ANNU REV MICROBIOL, V62, P71, DOI 10.1146/annurev.micro.62.081307.163005
   Lin MQ, 2003, INFECT IMMUN, V71, P5324, DOI 10.1128/IAI.71.9.5324-5331.2003
   Lu YPE, 1999, J VIROL, V73, P4272
   Mackenzie JM, 2007, CELL HOST MICROBE, V2, P229, DOI 10.1016/j.chom.2007.09.003
   McMeniman CJ, 2009, SCIENCE, V323, P141, DOI 10.1126/science.1165326
   Miller WJ, 2006, APPL ENVIRON MICROB, V72, P826, DOI 10.1128/AEM.72.1.826-835.2006
   Min KT, 1997, P NATL ACAD SCI USA, V94, P10792, DOI 10.1073/pnas.94.20.10792
   Ng LFP, 2009, MICROBES INFECT, V11, P1163, DOI 10.1016/j.micinf.2009.09.001
   O'Neill S.L., 1997, INFLUENTIAL PASSENGE
   Osborne SE, 2009, PLOS PATHOG, V5, DOI 10.1371/journal.ppat.1000656
   Pachauri R. K., 2007, IPCC 2007 CLIMATE CH, P104
   Pfaffl MW, 2002, NUCLEIC ACIDS RES, V30, DOI 10.1093/nar/30.9.e36
   Rasgon JL, 2003, J MED ENTOMOL, V40, P125, DOI 10.1603/0022-2585-40.2.125
   Richardson J, 2006, AM J TROP MED HYG, V74, P132, DOI 10.4269/ajtmh.2006.74.132
   Rodrigues FG, 2008, INSECT MOL BIOL, V17, P175, DOI 10.1111/j.1365-2583.2008.00791.x
   RUTLEDGE L. C., 1964, MOSQUITO NEWS, V24, P407
   Schneider D, 2000, SCIENCE, V288, P2376, DOI 10.1126/science.288.5475.2376
   Sinkins SP, 2000, INSECT TRANSGENESIS, P271
   Staples JE, 2009, CLIN INFECT DIS, V49, P942, DOI 10.1086/605496
   Teixeira L, 2008, PLOS BIOL, V6, P2753, DOI 10.1371/journal.pbio.1000002
   Tsetsarkin KA, 2007, PLOS PATHOG, V3, P1895, DOI 10.1371/journal.ppat.0030201
   TURELL MJ, 1988, AM J TROP MED HYG, V39, P597, DOI 10.4269/ajtmh.1988.39.597
   VANDENHURK AF, 2009, VECTOR BORNE ZOONOTI
   Weeks AR, 2007, PLOS BIOL, V5, P997, DOI 10.1371/journal.pbio.0050114
   *WHO, 2009, FACT SHEET
   Woodring Jennifer L., 1996, P51
   Wu M, 2004, PLOS BIOL, V2, P327, DOI 10.1371/journal.pbio.0020069
   Xi ZY, 2008, PLOS PATHOG, V4, DOI 10.1371/journal.ppat.1000098
   Zhou WG, 1998, P ROY SOC B-BIOL SCI, V265, P509, DOI 10.1098/rspb.1998.0324
NR 56
TC 687
Z9 715
U1 10
U2 227
PU CELL PRESS
PI CAMBRIDGE
PA 50 HAMPSHIRE ST, FLOOR 5, CAMBRIDGE, MA 02139 USA
SN 0092-8674
EI 1097-4172
J9 CELL
JI Cell
PD DEC 24
PY 2009
VL 139
IS 7
BP 1268
EP 1278
DI 10.1016/j.cell.2009.11.042
PG 11
WC Biochemistry & Molecular Biology; Cell Biology
SC Biochemistry & Molecular Biology; Cell Biology
GA 536MO
UT WOS:000273048700015
PM 20064373
OA Green Published, Bronze
HC Y
HP N
DA 2019-04-19
ER

PT J
AU Hoffmann, AA
   Montgomery, BL
   Popovici, J
   Iturbe-Ormaetxe, I
   Johnson, PH
   Muzzi, F
   Greenfield, M
   Durkan, M
   Leong, YS
   Dong, Y
   Cook, H
   Axford, J
   Callahan, AG
   Kenny, N
   Omodei, C
   McGraw, EA
   Ryan, PA
   Ritchie, SA
   Turelli, M
   O'Neill, SL
AF Hoffmann, A. A.
   Montgomery, B. L.
   Popovici, J.
   Iturbe-Ormaetxe, I.
   Johnson, P. H.
   Muzzi, F.
   Greenfield, M.
   Durkan, M.
   Leong, Y. S.
   Dong, Y.
   Cook, H.
   Axford, J.
   Callahan, A. G.
   Kenny, N.
   Omodei, C.
   McGraw, E. A.
   Ryan, P. A.
   Ritchie, S. A.
   Turelli, M.
   O'Neill, S. L.
TI Successful establishment of Wolbachia in Aedes populations to suppress
   dengue transmission
SO NATURE
LA English
DT Article
ID LIFE-SHORTENING WOLBACHIA; CYTOPLASMIC INCOMPATIBILITY; GENETIC-CONTROL;
   AEGYPTI; AUSTRALIA; MOSQUITOS; DROSOPHILA; DISPERSAL; INFECTION;
   REPLACEMENT
AB Genetic manipulations of insect populations for pest control have been advocated for some time, but there are few cases where manipulated individuals have been released in the field and no cases where they have successfully invaded target populations(1). Population transformation using the intracellular bacterium Wolbachia is particularly attractive because this maternally-inherited agent provides a powerful mechanism to invade natural populations through cytoplasmic incompatibility(2). When Wolbachia are introduced into mosquitoes, they interfere with pathogen transmission and influence key life history traits such as lifespan(3-6). Here we describe how the wMel Wolbachia infection, introduced into the dengue vector Aedes aegypti from Drosophila melanogaster(7), successfully invaded two natural A. aegypti populations in Australia, reaching near-fixation in a few months following releases of wMel-infected A. aegypti adults. Models with plausible parameter values indicate that Wolbachia-infected mosquitoes suffered relatively small fitness costs, leading to an unstable equilibrium frequency <30% that must be exceeded for invasion. These findings demonstrate that Wolbachia-based strategies can be deployed as a practical approach to dengue suppression with potential for area-wide implementation.
C1 [Montgomery, B. L.; Popovici, J.; Iturbe-Ormaetxe, I.; Muzzi, F.; Greenfield, M.; Durkan, M.; Leong, Y. S.; Dong, Y.; Cook, H.; Kenny, N.; McGraw, E. A.; Ryan, P. A.; O'Neill, S. L.] Univ Queensland, Sch Biol Sci, Brisbane, Qld 4072, Australia.
   [Hoffmann, A. A.; Axford, J.; Callahan, A. G.] Univ Melbourne, Dept Genet, Inst Bio21, Melbourne, Vic 3010, Australia.
   [Popovici, J.; Iturbe-Ormaetxe, I.; Dong, Y.; Kenny, N.; McGraw, E. A.; Ryan, P. A.; O'Neill, S. L.] Monash Univ, Sch Biol Sci, Clayton, Vic 3800, Australia.
   [Johnson, P. H.; Omodei, C.; Ritchie, S. A.] James Cook Univ, Sch Publ Hlth & Trop Med & Rehabil Sci, Cairns, Qld 4870, Australia.
   [Ryan, P. A.] Royal Brisbane Hosp, Queensland Inst Med Res, Brisbane, Qld 4029, Australia.
   [Turelli, M.] Univ Calif Davis, Dept Evolut & Ecol, Davis, CA 95616 USA.
RP O'Neill, SL (reprint author), Univ Queensland, Sch Biol Sci, Brisbane, Qld 4072, Australia.
EM scott.oneill@monash.edu
RI O'Neill, Scott/B-3568-2009; McGraw, Elizabeth/A-6658-2012; Hoffmann,
   Ary/C-2961-2011; Popovici, Jean/K-7192-2014
OI O'Neill, Scott/0000-0002-4131-3615; McGraw,
   Elizabeth/0000-0001-7973-088X; Popovici, Jean/0000-0002-3135-1175;
   Hoffmann, Ary/0000-0001-9497-7645
FU Foundation for the National Institutes of Health through the Grand
   Challenges in Global Health Initiative of the Bill and Melinda Gates
   Foundation; National Health and Medical Research Council, Australia;
   Queensland Government; NIH; Climate Health Cluster of the CSIRO;
   National Science Foundation; Australian Research Council
FX We are grateful to J. Sutton, C. Paton, G. Omodei, S. Long, A. Gofton,
   V. White, A. Weeks, A. James, J. Dick, R. Bagita, P. Gibson, J. Jeffery,
   E. Rances, D. Rossi and J. Gough for technical and mapping support. We
   thank B. Kay for ongoing advice. We acknowledge and thank both D.
   McNaughton and D. Eastop for the early community engagement work
   preceding the trial. We thank all of our volunteers who helped
   blood-feed the mosquito colonies and we are particularly grateful to the
   residents of Gordonvale and Yorkeys Knob for their strong support and
   participation. This research was supported by a grant from the
   Foundation for the National Institutes of Health through the Grand
   Challenges in Global Health Initiative of the Bill and Melinda Gates
   Foundation, The National Health and Medical Research Council, Australia,
   the National and International Research Alliances Program of the
   Queensland Government, the RAPIDD program of the NIH, the Climate Health
   Cluster of the CSIRO Flagship Collaboration Fund, the National Science
   Foundation and Fellowships from the Australian Research Council.
CR Ball TS, 2010, J MED ENTOMOL, V47, P649
   Barton NH, 2011, AM NAT, V178, pE48, DOI 10.1086/661246
   BEEBE NW, 1995, AM J TROP MED HYG, V53, P478, DOI 10.4269/ajtmh.1995.53.478
   Bian GW, 2010, PLOS PATHOG, V6, DOI 10.1371/journal.ppat.1000833
   CASPARI E, 1959, EVOLUTION, V13, P568, DOI 10.2307/2406138
   CURTIS CF, 1985, BIOL J LINN SOC, V26, P359, DOI 10.1111/j.1095-8312.1985.tb02047.x
   David MR, 2009, MEM I OSWALDO CRUZ, V104, P927, DOI 10.1590/S0074-02762009000600019
   De Barro PJ, 2011, J VERBRAUCH LEBENSM, V6, P33, DOI 10.1007/s00003-011-0671-x
   Endersby NM, 2009, J MED ENTOMOL, V46, P1074, DOI 10.1603/033.046.0514
   Endersby N. M., J MED ENTOM IN PRESS
   FOSTER GG, 1980, WOOL TECH SHEEP BREE, V28, P5
   Gould F, 2004, ANNU REV ENTOMOL, V49, P193, DOI 10.1146/annurev.ento.49.061802.123344
   Guzman MG, 2010, NAT REV MICROBIOL, pS7, DOI 10.1038/nrmicro2460
   Harrington LC, 2005, AM J TROP MED HYG, V72, P209
   Hemme RR, 2010, PLOS NEGLECT TROP D, V4, DOI 10.1371/journal.pntd.0000634
   Kambris Z, 2009, SCIENCE, V326, P134, DOI 10.1126/science.1177531
   Kyle JL, 2008, ANNU REV MICROBIOL, V62, P71, DOI 10.1146/annurev.micro.62.081307.163005
   LAVEN H, 1967, NATURE, V216, P383, DOI 10.1038/216383a0
   McMeniman CJ, 2010, PLOS NEGLECT TROP D, V4, DOI 10.1371/journal.pntd.0000748
   McMeniman CJ, 2009, SCIENCE, V323, P141, DOI 10.1126/science.1165326
   McNaughton D, 2010, ACTA TROP, V116, P74, DOI 10.1016/j.actatropica.2010.05.012
   Moreira LA, 2009, CELL, V139, P1268, DOI 10.1016/j.cell.2009.11.042
   Osborne SE, 2009, PLOS PATHOG, V5, DOI 10.1371/journal.ppat.1000656
   Popovici J, 2010, MEM I OSWALDO CRUZ, V105, P957, DOI 10.1590/S0074-02762010000800002
   REITER P, 1995, AM J TROP MED HYG, V52, P177, DOI 10.4269/ajtmh.1995.52.177
   Riegler M, 2005, CURR BIOL, V15, P1428, DOI 10.1016/j.cub.2005.06.069
   Ritchie SA, 2001, J AM MOSQUITO CONTR, V17, P206
   Ritchie Scott A, 2011, PLoS Negl Trop Dis, V5, pe988, DOI 10.1371/journal.pntd.0000988
   TURELLI M, 1991, NATURE, V353, P440, DOI 10.1038/353440a0
   TURELLI M, 1995, GENETICS, V140, P1319
   Turelli M, 2010, EVOLUTION, V64, P232, DOI 10.1111/j.1558-5646.2009.00822.x
   Williams CR, 2006, J AM MOSQUITO CONTR, V22, P296, DOI 10.2987/8756-971X(2006)22[296:FEOTBC]2.0.CO;2
   Yeap HL, 2011, GENETICS, V187, P583, DOI 10.1534/genetics.110.122390
NR 33
TC 594
Z9 621
U1 10
U2 311
PU NATURE PUBLISHING GROUP
PI LONDON
PA MACMILLAN BUILDING, 4 CRINAN ST, LONDON N1 9XW, ENGLAND
SN 0028-0836
EI 1476-4687
J9 NATURE
JI Nature
PD AUG 25
PY 2011
VL 476
IS 7361
BP 454
EP U107
DI 10.1038/nature10356
PG 6
WC Multidisciplinary Sciences
SC Science & Technology - Other Topics
GA 811KT
UT WOS:000294209400037
PM 21866160
HC Y
HP N
DA 2019-04-19
ER

PT J
AU Walker, T
   Johnson, PH
   Moreira, LA
   Iturbe-Ormaetxe, I
   Frentiu, FD
   McMeniman, CJ
   Leong, YS
   Dong, Y
   Axford, J
   Kriesner, P
   Lloyd, AL
   Ritchie, SA
   O'Neill, SL
   Hoffmann, AA
AF Walker, T.
   Johnson, P. H.
   Moreira, L. A.
   Iturbe-Ormaetxe, I.
   Frentiu, F. D.
   McMeniman, C. J.
   Leong, Y. S.
   Dong, Y.
   Axford, J.
   Kriesner, P.
   Lloyd, A. L.
   Ritchie, S. A.
   O'Neill, S. L.
   Hoffmann, A. A.
TI The wMel Wolbachia strain blocks dengue and invades caged Aedes aegypti
   populations
SO NATURE
LA English
DT Article
ID UNITED-STATES; VIRUS; INFECTION; MOSQUITO; DROSOPHILA; AUSTRALIA;
   CULICIDAE; DIPTERA; MODELS; SPREAD
AB Dengue fever is the most important mosquito-borne viral disease of humans with more than 50 million cases estimated annually in more than 100 countries(1,2). Disturbingly, the geographic range of dengue is currently expanding and the severity of outbreaks is increasing(2-4). Control options for dengue are very limited and currently focus on reducing population abundance of the major mosquito vector, Aedes aegypti(5,6). These strategies are failing to reduce dengue incidence in tropical communities and there is an urgent need for effective alternatives. It has been proposed that endosymbiotic bacterial Wolbachia infections of insects might be used in novel strategies for dengue control(7-9). For example, the wMelPop-CLA Wolbachia strain reduces the lifespan of adult A. aegypti mosquitoes in stably transinfected lines(8). This life-shortening phenotype was predicted to reduce the potential for dengue transmission. The recent discovery that several Wolbachia infections, including wMelPop-CLA, can also directly influence the susceptibility of insects to infection with a range of insect and human pathogens(9-11) has markedly changed the potential for Wolbachia infections to control human diseases. Here we describe the successful transinfection of A. aegypti with the avirulent wMel strain of Wolbachia, which induces the reproductive phenotype cytoplasmic incompatibility with minimal apparent fitness costs and high maternal transmission, providing optimal phenotypic effects for invasion. Under semi-field conditions, the wMel strain increased from an initial starting frequency of 0.65 to near fixation within a few generations, invading A. aegypti populations at an accelerated rate relative to trials with the wMelPop-CLA strain. We also show that wMel and wMelPop-CLA strains block transmission of dengue serotype 2 (DENV-2) in A. aegypti, forming the basis of a practical approach to dengue suppression(12).
C1 [Walker, T.; Moreira, L. A.; Iturbe-Ormaetxe, I.; Frentiu, F. D.; McMeniman, C. J.; Leong, Y. S.; Dong, Y.; O'Neill, S. L.] Univ Queensland, Sch Biol Sci, Brisbane, Qld 4072, Australia.
   [Axford, J.; Kriesner, P.; Hoffmann, A. A.] Univ Melbourne, Dept Genet, Inst Bio21, Melbourne, Vic 3010, Australia.
   [Johnson, P. H.; Ritchie, S. A.] James Cook Univ, Sch Publ Hlth & Trop Med & Rehabil Sci, Cairns, Qld 4870, Australia.
   [Lloyd, A. L.] N Carolina State Univ, Biomath Grad Program, Raleigh, NC 27695 USA.
   [Lloyd, A. L.] N Carolina State Univ, Dept Math, Raleigh, NC 27695 USA.
   [Lloyd, A. L.] NIH, Fogarty Int Ctr, Bethesda, MD 20892 USA.
   [O'Neill, S. L.] Monash Univ, Sch Biol Sci, Clayton, Vic 3800, Australia.
RP O'Neill, SL (reprint author), Univ Queensland, Sch Biol Sci, Brisbane, Qld 4072, Australia.
EM scott.oneill@monash.edu
RI Walker, Thomas/B-9198-2014; Frentiu, Francesca/K-4561-2012; Kriesner,
   Peter/L-7595-2013; Walker, Thomas/F-6572-2013; Hoffmann,
   Ary/C-2961-2011; Lloyd, Alun/H-4944-2012; O'Neill, Scott/B-3568-2009;
   Entomologiamolecular, Inct/J-8214-2013
OI Walker, Thomas/0000-0002-3545-012X; Kriesner, Peter/0000-0002-2382-7006;
   Walker, Thomas/0000-0003-4475-5395; O'Neill, Scott/0000-0002-4131-3615;
   Lloyd, Alun/0000-0002-6389-6321; Frentiu, Francesca/0000-0001-8628-4216;
   Hoffmann, Ary/0000-0001-9497-7645; McMeniman, Conor/0000-0001-8502-8712
FU Foundation for the National Institutes of Health through the Grand
   Challenges in Global Health Initiative of the Bill and Melinda Gates
   Foundation; National Health and Medical Research Council, Australia;
   NIH; Climate and Health Cluster of the CSIRO; Australian Research
   Council
FX We are grateful to N. Kenny for technical support and to members of the
   O'Neill laboratory for critical reading of the manuscript. We thank R.
   Silcock, M. Janes, S. Long, C. Paton and C. Omodei for their assistance
   in the semi-field cages and laboratory at James Cook University. We are
   very grateful for all of our volunteers who helped to blood-feed the
   mosquitoes in the cages and to P. Young for providing the anti-dengue
   antibodies. This research was supported by a grant from the Foundation
   for the National Institutes of Health through the Grand Challenges in
   Global Health Initiative of the Bill and Melinda Gates Foundation, The
   National Health and Medical Research Council, Australia, the RAPIDD
   program of the NIH, the Climate and Health Cluster of the CSIRO Flagship
   collaboration Fund and fellowships from the Australian Research Council.
CR Bennett KE, 2002, AM J TROP MED HYG, V67, P85, DOI 10.4269/ajtmh.2002.67.85
   Bian GW, 2010, PLOS PATHOG, V6, DOI 10.1371/journal.ppat.1000833
   Calisher CH, 2005, EMERG INFECT DIS, V11, P738
   Cook PE, 2008, ADV EXP MED BIOL, V627, P126, DOI 10.1007/978-0-387-78225-6_11
   Dobson SL, 2002, APPL ENVIRON MICROB, V68, P656, DOI 10.1128/AEM.68.2.656-660.2002
   Franco C, 2010, BIOSECUR BIOTERROR, V8, P273, DOI 10.1089/bsp.2010.0032
   Frentiu FD, 2010, PLOS ONE, V5, DOI 10.1371/journal.pone.0013398
   Glaser RL, 2010, PLOS ONE, V5, DOI 10.1371/journal.pone.0011977
   GUBLER DJ, 1979, AM J TROP MED HYG, V28, P1045, DOI 10.4269/ajtmh.1979.28.1045
   Guzman MG, 2010, NAT REV MICROBIOL, pS7, DOI 10.1038/nrmicro2460
   Hancock PA, 2011, AM NAT, V177, P323, DOI 10.1086/658121
   Harrington LC, 2001, J MED ENTOMOL, V38, P537, DOI 10.1603/0022-2585-38.4.537
   Hedges LM, 2008, SCIENCE, V322, P702, DOI 10.1126/science.1162418
   Heintze C, 2007, T ROY SOC TROP MED H, V101, P317, DOI 10.1016/j.trstmh.2006.08.007
   Hoffmann AA, 1997, INFLUENTIAL PASSENGERS, P42
   Kearney M, 2009, FUNCT ECOL, V23, P528, DOI 10.1111/j.1365-2435.2008.01538.x
   Kyle JL, 2008, ANNU REV MICROBIOL, V62, P71, DOI 10.1146/annurev.micro.62.081307.163005
   Macia A, 2006, J VECTOR ECOL, V31, P371, DOI 10.3376/1081-1710(2006)31[371:DIPOAA]2.0.CO;2
   McMeniman CJ, 2008, APPL ENVIRON MICROB, V74, P6963, DOI 10.1128/AEM.01038-08
   McMeniman CJ, 2010, PLOS NEGLECT TROP D, V4, DOI 10.1371/journal.pntd.0000748
   McMeniman CJ, 2009, SCIENCE, V323, P141, DOI 10.1126/science.1165326
   Montgomery BL, 2002, AM J TROP MED HYG, V67, P244, DOI 10.4269/ajtmh.2002.67.244
   Moreira LA, 2009, CELL, V139, P1268, DOI 10.1016/j.cell.2009.11.042
   Richardson J, 2006, AM J TROP MED HYG, V74, P132, DOI 10.4269/ajtmh.2006.74.132
   Riegler M, 2005, CURR BIOL, V15, P1428, DOI 10.1016/j.cub.2005.06.069
   Ritchie Scott A, 2011, PLoS Negl Trop Dis, V5, pe988, DOI 10.1371/journal.pntd.0000988
   Salazar MI, 2007, BMC MICROBIOL, V7, DOI 10.1186/1471-2180-7-9
   Teixeira L, 2008, PLOS BIOL, V6, pe2, DOI DOI 10.1371/J0URNAL.PBI0.1000002)
   Telang A, 2004, J INSECT PHYSIOL, V50, P677, DOI 10.1016/j.jinphys.2004.05.001
   TURELLI M, 1991, NATURE, V353, P440, DOI 10.1038/353440a0
   Turelli M, 2010, EVOLUTION, V64, P232, DOI 10.1111/j.1558-5646.2009.00822.x
   WATTS DM, 1987, AM J TROP MED HYG, V36, P143, DOI 10.4269/ajtmh.1987.36.143
   Whitehead SS, 2007, NAT REV MICROBIOL, V5, P518, DOI 10.1038/nrmicro1690
   Williams CR, 2008, J MED ENTOMOL, V45, P1173, DOI 10.1603/0022-2585(2008)45[1173:REOAAP]2.0.CO;2
   WU M, 2004, PLOS BIOL, V2, P69, DOI DOI 10.1371/J0URNAL.PBI0.0020069
   Yeap HL, 2011, GENETICS, V187, P583, DOI 10.1534/genetics.110.122390
NR 36
TC 505
Z9 522
U1 5
U2 214
PU NATURE PUBLISHING GROUP
PI LONDON
PA MACMILLAN BUILDING, 4 CRINAN ST, LONDON N1 9XW, ENGLAND
SN 0028-0836
J9 NATURE
JI Nature
PD AUG 25
PY 2011
VL 476
IS 7361
BP 450
EP U101
DI 10.1038/nature10355
PG 6
WC Multidisciplinary Sciences
SC Science & Technology - Other Topics
GA 811KT
UT WOS:000294209400036
PM 21866159
HC Y
HP N
DA 2019-04-19
ER

PT J
AU Morrow, J
   Russell, A
   Guthrie, E
   Parsons, L
   Robertson, I
   Waddell, R
   Irwin, B
   McGivern, RC
   Morrison, PJ
   Craig, J
AF Morrow, J
   Russell, A
   Guthrie, E
   Parsons, L
   Robertson, I
   Waddell, R
   Irwin, B
   McGivern, RC
   Morrison, PJ
   Craig, J
TI Malformation risks of antiepileptic drugs in pregnancy: a prospective
   study from the UK Epilepsy and Pregnancy Register
SO JOURNAL OF NEUROLOGY NEUROSURGERY AND PSYCHIATRY
LA English
DT Article
ID CONGENITAL-MALFORMATIONS; ANTICONVULSANT DRUGS; MAJOR MALFORMATIONS;
   SPINA-BIFIDA; WOMEN; TERATOGENICITY; LAMOTRIGINE; VALPROATE; INFANTS;
   CARBAMAZEPINE
AB Objective: To assess the relative risk of major congenital malformation (MCM) from in utero exposure to antiepileptic drug (AEDs).
   Methods: Prospective data collected by the UK Epilepsy and Pregnancy Register were analysed. The presence of MCMs recorded within the first three months of life was the main outcome measure.
   Results: Full outcome data were collected on 3607 cases. The overall MCM rate for all AED exposed cases was 4.2% (95% confidence interval (CI), 3.6% to 5.0%). The MCM rate was higher for polytherapy (6.0%) (n=770) than for monotherapy (3.7%) (n=2598) (crude odds ratio (OR) = 1.63 (p = 0.010), adjusted OR = 1.83 (p = 0.002)). The MCM rate for women with epilepsy who had not taken AEDs during pregnancy (n = 239) was 3.5% (1.8% to 6.8%). The MCM rate was greater for pregnancies exposed only to valproate (6.2% (95% CI, 4.6% to 8.2%) than only to carbamazepine (2.2% (1.4% to 3.4%) (OR = 2.78 (p<0.001); adjusted OR = 2.97 (p<0.001)). There were fewer MCMs for pregnancies exposed only to lamotrigine than only to valproate. A positive dose response for MCMs was found for lamotrigine (p = 0.006). Polytherapy combinations containing valproate carried a higher risk of MCM than combinations not containing valproate (OR= 2.49 (1.31 to 4.70)).
   Conclusions: Only 4.2% of live births to women with epilepsy had an MCM. The MCM rate for polytherapy exposure was greater than for monotherapy exposure. Polytherapy regimens containing valproate had significantly more MCMs than those not containing valproate. For monotherapy exposures, carbamazepine was associated with the lowest risk of MCM.
C1 Royal Grp Hosp, Dept Neurol, Belfast, Antrim, North Ireland.
   So Gen Hosp, Dept Clin Neurophysiol, Glasgow G51 4TF, Lanark, Scotland.
   St Albans Hosp, Dept Neurol, St Albans, Herts, England.
   Lancashire Teaching Hosp NHS Trust, Sharoe Green Unit, Preston, Lancs, England.
   Royal Grp Hosp, No Ireland Reg Med Phys Agcy, Belfast, Antrim, North Ireland.
   Belfast City Hosp Trust, Dept Med Genet, Belfast, Antrim, North Ireland.
   Univ Ulster, Sch Biol Sci, Coleraine BT52 1SA, Londonderry, North Ireland.
RP Morrow, J (reprint author), Royal Victoria Hosp, Dept Neurol, Grosvenor Rd, Belfast BT12 6BA, Antrim, North Ireland.
EM jim.morrow@royalhospitals.n-i.nhs.uk
CR ANDERSON RC, 1976, J PEDIATR-US, V89, P318, DOI 10.1016/S0022-3476(76)80479-9
   Arpino C, 2000, EPILEPSIA, V41, P1436, DOI 10.1111/j.1528-1157.2000.tb00119.x
   *CDCP, 1998, METROPOLITAN ATLANTA, pA1
   Cunnington M, 2005, NEUROLOGY, V64, P955, DOI 10.1212/01.WNL.0000154515.94346.89
   DANSKY LV, 1991, REPROD TOXICOL, V5, P301, DOI 10.1016/0890-6238(91)90091-S
   De Wals P, 1984, EUROCAT GUIDE REGIST
   GRANSTROM ML, 1992, EPILEPSY PREGNANCY C, P251
   Hauser WA, 1996, MAYO CLIN PROC, V71, P576, DOI 10.4065/71.6.576
   Holmes LB, 2004, ARCH NEUROL-CHICAGO, V61, P673, DOI 10.1001/archneur.61.5.673
   Holmes LB, 2004, EPILEPSIA, V45, P1465, DOI 10.1111/j.0013-9580.2004.451102.x
   Holmes LB, 2001, NEW ENGL J MED, V344, P1132, DOI 10.1056/NEJM200104123441504
   Kaneko S, 1999, EPILEPSY RES, V33, P145, DOI 10.1016/S0920-1211(98)00084-9
   KOCK S, 1992, NEUROLOGY S5, V42, P83
   LINDHOUT D, 1992, NEUROLOGY, V42, P111
   Meischenguiser R, 2004, EPILEPSY BEHAV, V5, P163, DOI 10.1016/j.yebeh.2003.11.020
   Morrow JI, 2003, EXPERT OPIN PHARMACO, V4, P445, DOI 10.1517/14656566.4.4.445
   Olafsson E, 1998, EPILEPSIA, V39, P887, DOI 10.1111/j.1528-1157.1998.tb01186.x
   OMTZIGT JGC, 1992, NEUROLOGY, V42, P119
   ROSA FW, 1991, NEW ENGL J MED, V324, P674, DOI 10.1056/NEJM199103073241006
   Russell AJC, 2004, EPILEPSIA, V45, P1467, DOI 10.1111/j.0013-9580.2004.451104.x
   Sabers A, 2004, ACTA NEUROL SCAND, V109, P9, DOI 10.1034/j.1600-0404.2003.00200.x
   Samren EB, 1999, ANN NEUROL, V46, P739
   Samren EB, 1997, EPILEPSIA, V38, P981, DOI 10.1111/j.1528-1157.1997.tb01480.x
   Tennis P, 2002, EPILEPSIA, V43, P1161, DOI 10.1046/j.1528-1157.2002.45901.x
   Tomson T, 2005, CURR OPIN NEUROL, V18, P135, DOI 10.1097/01.wco.0000162854.67767.06
   Tomson T, 2004, EPILEPSIA, V45, P1463, DOI 10.1111/j.0013-9580.2004.451101.x
   VADJA F, 2004, EPILEPSIA, V45, P1466
   VADJA FJ, 2003, J CLIN NEUROSCI, V10, P543
   Vajda FJ, 2004, EPILEPSIA, V45, P234
   Vajda FJ, 2004, J CLIN NEUROSCI, V11, P854, DOI 10.1016/j.jocn.2004.05.003
   Wide K, 2004, ACTA PAEDIATR, V93, P174, DOI 10.1080/08035250310021118
   Wilson EB, 1927, J AM STAT ASSOC, V22, P209, DOI 10.2307/2276774
   Wyszynski DF, 2005, NEUROLOGY, V64, P961, DOI 10.1212/01.WNL.0000154516.43630.C5
NR 33
TC 482
Z9 495
U1 5
U2 32
PU B M J PUBLISHING GROUP
PI LONDON
PA BRITISH MED ASSOC HOUSE, TAVISTOCK SQUARE, LONDON WC1H 9JR, ENGLAND
SN 0022-3050
J9 J NEUROL NEUROSUR PS
JI J. Neurol. Neurosurg. Psychiatry
PD FEB
PY 2006
VL 77
IS 2
BP 193
EP 198
DI 10.1136/jnnp.2005.074203
PG 6
WC Clinical Neurology; Psychiatry; Surgery
SC Neurosciences & Neurology; Psychiatry; Surgery
GA 011QY
UT WOS:000235284400015
PM 16157661
OA Green Published, Bronze
DA 2019-04-19
ER

PT J
AU Patsalos, PN
   Berry, DJ
   Bourgeois, BFD
   Cloyd, JC
   Glauser, TA
   Johannessen, SI
   Leppik, IE
   Tomson, T
   Perucca, E
AF Patsalos, Philip N.
   Berry, David J.
   Bourgeois, Blaise F. D.
   Cloyd, James C.
   Glauser, Tracy A.
   Johannessen, Svein I.
   Leppik, Ilo E.
   Tomson, Torbjoern
   Perucca, Emilio
TI Antiepileptic drugs - best practice guidelines for therapeutic drug
   monitoring: A position paper by the subcommission on therapeutic drug
   monitoring, ILAE Commission on Therapeutic Strategies
SO EPILEPSIA
LA English
DT Review
DE children; elderly; pregnancy; drug compliance; saliva; pharmacokinetics
ID PERFORMANCE LIQUID-CHROMATOGRAPHY; SOLID-PHASE EXTRACTION;
   PLASMA-PROTEIN BINDING; FLUORESCENCE-POLARIZATION IMMUNOASSAY;
   STEADY-STATE PHARMACOKINETICS; NEWLY-DIAGNOSED EPILEPSY;
   MASS-SPECTROMETRY ASSAY; ELECTROKINETIC CAPILLARY CHROMATOGRAPHY;
   NITROGEN PHOSPHORUS DETECTION; SERUM PHENYTOIN CONCENTRATION
AB Although no randomized studies have demonstrated a positive impact of therapeutic drug monitoring (TDM) on clinical outcome in epilepsy, evidence from nonrandomized studies and everyday clinical experience does indicate that measuring serum concentrations of old and new generation antiepileptic drugs (AEDs) can have a valuable role in guiding patient management provided that concentrations are measured with a clear indication and are interpreted critically, taking into account the whole clinical context. Situations in which AED measurements are most likely to be of benefit include (1) when a person has attained the desired clinical outcome, to establish an individual therapeutic concentration which can be used at subsequent times to assess potential causes for a change in drug response; (2) as an aid in the diagnosis of clinical toxicity; (3) to assess compliance, particularly in patients with uncontrolled seizures or breakthrough seizures; (4) to guide dosage adjustment in situations associated with increased pharmacokinetic variability (e.g., children, the elderly, patients with associated diseases, drug formulation changes); (5) when a potentially important pharmacokinetic change is anticipated (e.g., in pregnancy, or when an interacting drug is added or removed); (6) to guide dose adjustments for AEDs with dose-dependent pharmacokinetics, particularly phenytoin.
C1 [Patsalos, Philip N.] Chalfont Ctr Epilepsy, Pharmacol & Therapeut Unit, Chesham Lane SL9 ORJ, Bucks, England.
   [Patsalos, Philip N.] Natl Hosp Neurol & Neurosurg, Inst Neurol, London, England.
   [Berry, David J.] Guys & St Thomas Hosp, Med Toxicol Unit, London SE1 9RT, England.
   [Bourgeois, Blaise F. D.] Harvard Univ, Sch Med, Childrens Hosp Boston, Boston, MA USA.
   [Cloyd, James C.] Univ Minnesota, Coll Pharm, Ctr Orphan Drug Res, Minneapolis, MN 55455 USA.
   [Glauser, Tracy A.] Childrens Hosp, Med Ctr, Dept Neurol, Cincinnati, OH 45229 USA.
   [Johannessen, Svein I.] Rikshosp Univ Hosp, Div Clin Neurosci, Natl Ctr Epilepsy, Oslo, Norway.
   [Leppik, Ilo E.] Univ Minnesota, Minneapolis, MN USA.
   [Tomson, Torbjoern] Karolinska Univ Hosp, Stockholm, Sweden.
   [Perucca, Emilio] Univ Pavia, Inst Neurol, IRCCS C Mondino Fdn, Pavia, Italy.
   [Perucca, Emilio] Univ Pavia, Clin Pharmacol Unit, Pavia, Italy.
RP Patsalos, PN (reprint author), Chalfont Ctr Epilepsy, Pharmacol & Therapeut Unit, Chesham Lane SL9 ORJ, Bucks, England.
EM P.Patsalos@ion.ucl.ac.uk
CR Akerman KK, 1996, SCAND J CLIN LAB INV, V56, P609, DOI 10.3109/00365519609090595
   Allegaert K, 2006, EPILEPSIA, V47, P1068, DOI 10.1111/j.1528-1167.2006.00576.x
   Amini H, 2006, J CHROMATOGR B, V830, P368, DOI 10.1016/j.jchromb.2005.11.028
   ANDRE M, 1986, EUR J CLIN PHARMACOL, V30, P585, DOI 10.1007/BF00542419
   Armijo JA, 2004, THER DRUG MONIT, V26, P633, DOI 10.1097/00007691-200412000-00008
   Armijo JA, 1997, THER DRUG MONIT, V19, P491, DOI 10.1097/00007691-199710000-00001
   Arroyo S, 2004, EPILEPSIA, V45, P20, DOI 10.1111/j.0013-9580.2004.31203.x
   ASCONAPE JJ, 1982, EPILEPSIA, V23, pS65, DOI 10.1111/j.1528-1157.1982.tb06092.x
   AUCAMP AK, 1982, DRUG DEV RES S, V1, P117
   Aylett SE, 2006, DEV MED CHILD NEUROL, V48, P612, DOI 10.1017/S0012162206001289
   Bajpai M, 1996, DRUG METAB DISPOS, V24, P1401
   BARRE J, 1988, THER DRUG MONIT, V10, P133, DOI 10.1097/00007691-198802000-00002
   Bartoli A, 1997, THER DRUG MONIT, V19, P252, DOI 10.1097/00007691-199706000-00002
   Battino D, 2004, EPILEPSY RES, V59, P155, DOI 10.1016/j.eplepsyres.2004.04.006
   BATTINO D, 1983, THER DRUG MONIT, V5, P73, DOI 10.1097/00007691-198303000-00006
   BATTINO D, 1984, CLIN PHARMACOKINET, V9, P252, DOI 10.2165/00003088-198409030-00006
   Battino D, 2003, EPILEPSIA, V44, P923, DOI 10.1046/j.1528-1157.2003.62202.x
   Battino D, 2001, THER DRUG MONIT, V23, P217, DOI 10.1097/00007691-200106000-00006
   BATTINO D, 1995, CLIN PHARMACOKINET, V29, P341, DOI 10.2165/00003088-199529050-00004
   BATTINO D, 1995, CLIN PHARMACOKINET, V29, P257, DOI 10.2165/00003088-199529040-00005
   BAUER LA, 1982, CLIN PHARMACOL THER, V31, P741, DOI 10.1038/clpt.1982.104
   BAUER LA, 1982, NEUROLOGY, V32, P570, DOI 10.1212/WNL.32.5.570
   BAUER LA, 1982, CLIN PHARMACOL THER, V31, P301, DOI 10.1038/clpt.1982.37
   BEARDSLEY RS, 1983, EPILEPSIA, V24, P330, DOI 10.1111/j.1528-1157.1983.tb04896.x
   Behnke CE, 1997, THER DRUG MONIT, V19, P301, DOI 10.1097/00007691-199706000-00010
   Ben-Menachem E, 2004, EPILEPSIA, V45, P13, DOI 10.1111/j.0013-9580.2004.455003.x
   BERENT S, 1987, EPILEPSIA, V28, P61, DOI 10.1111/j.1528-1157.1987.tb03624.x
   BERLIN A, 1975, EUR J CLIN PHARMACOL, V9, P155, DOI 10.1007/BF00614012
   BERNUS I, 1994, EUR J CLIN PHARMACOL, V47, P355
   Bernus I, 1997, DRUG AGING, V10, P278, DOI 10.2165/00002512-199710040-00004
   BERNUS I, 1994, BRIT J CLIN PHARMACO, V38, P411, DOI 10.1111/j.1365-2125.1994.tb04375.x
   Berry D, 2005, THER DRUG MONIT, V27, P451, DOI 10.1097/01.ftd.0000158874.54100.1a
   Berry DJ, 2000, THER DRUG MONIT, V22, P460, DOI 10.1097/00007691-200008000-00016
   Berry DJ, 2003, SEIZURE-EUR J EPILEP, V12, P28, DOI 10.1016/S1059-1311(02)00142-5
   BERRY DJ, 1990, J CHROMATOGR-BIOMED, V534, P173, DOI 10.1016/S0378-4347(00)82159-3
   BERTILSSON L, 1986, J CLIN PHARMACOL, V26, P459, DOI 10.1002/j.1552-4604.1986.tb03558.x
   BERTILSSON L, 1980, CLIN PHARMACOL THER, V27, P83, DOI 10.1038/clpt.1980.13
   Besag FMC, 2000, EPILEPSIA, V41, P624, DOI 10.1111/j.1528-1157.2000.tb00218.x
   Besag FMC, 1998, EPILEPSIA, V39, P183, DOI 10.1111/j.1528-1157.1998.tb01356.x
   Besag FMC, 2001, THER DRUG MONIT, V23, P694, DOI 10.1097/00007691-200112000-00017
   Bhatti MM, 1998, J PHARMACEUT BIOMED, V16, P1233, DOI 10.1016/S0731-7085(97)00265-3
   Birnbaum A, 2003, NEUROLOGY, V60, P555, DOI 10.1212/01.WNL.0000052997.43492.E0
   Biton V, 2006, EXPERT OPIN DRUG MET, V2, P1009, DOI 10.1517/17425255.2.6.1009
   Bittigau P, 2003, ANN NY ACAD SCI, V993, P103, DOI 10.1111/j.1749-6632.2003.tb07517.x
   BLOEDOW DC, 1986, J CLIN PHARMACOL, V26, P147, DOI 10.1002/j.1552-4604.1986.tb02923.x
   Bockbrader H. N., 2000, NEUROLOGY S3, V11, P412
   Boggs JG, 2001, EPILEPSIA, V42, P18, DOI 10.1046/j.1528-1157.2001.0420s8018.x
   BOOKER HE, 1970, EPILEPSIA, V11, P395, DOI 10.1111/j.1528-1157.1970.tb03905.x
   Borusiak P, 1998, J EPILEPSY, V11, P355, DOI 10.1016/S0896-6974(98)00041-3
   BOURGEOIS BFD, 1983, NEUROLOGY, V33, P173, DOI 10.1212/WNL.33.2.173
   BOURGEOIS BFD, 1982, NEUROLOGY, V32, P1122, DOI 10.1212/WNL.32.10.1122
   BOURGEOIS BFD, 1988, AM J MED, V84, P28
   BOWDLE TA, 1980, CLIN PHARMACOL THER, V28, P486, DOI 10.1038/clpt.1980.192
   Britzi M, 2005, EPILEPSIA, V46, P378, DOI 10.1111/j.0013-9580.2005.55204.x
   BRODIE MJ, 1995, LANCET, V345, P476, DOI 10.1016/S0140-6736(95)90581-2
   Brodie MJ, 1999, EPILEPSY RES, V37, P81, DOI 10.1016/S0920-1211(99)00039-X
   BROWNE TR, 1975, NEUROLOGY, V25, P515, DOI 10.1212/WNL.25.6.515
   BROWNE TR, 1985, J CLIN PHARMACOL, V25, P51, DOI 10.1002/j.1552-4604.1985.tb02800.x
   Buchanan R., 1969, J CLIN PHARMACOL, V9, P693
   BUCHANAN RA, 1973, INT J CLIN PHARM TH, V7, P213
   Buchanan Robert A., 1996, Epilepsia, V37, P172
   BUCHTHAL F, 1960, ARCH NEUROL-CHICAGO, V2, P624, DOI 10.1001/archneur.1960.03840120030004
   BUCHTHAL F, 1960, EPILEPSIA, V1, P373
   Busch Janice A., 1998, Epilepsia, V39, P58
   CARTER BL, 1981, THER DRUG MONIT, V3, P333, DOI 10.1097/00007691-198104000-00003
   Casas MN, 2004, BIOMED CHROMATOGR, V18, P608, DOI 10.1002/bmc.363
   Cazali N, 2003, BRIT J CLIN PHARMACO, V56, P526, DOI 10.1046/j.1365-2125.2003.01919.x
   CHAN KKH, 1985, J PHARM SCI, V74, P866, DOI 10.1002/jps.2600740813
   Chen S, 2001, RAPID COMMUN MASS SP, V15, P159, DOI 10.1002/1097-0231(20010130)15:2<159::AID-RCM210>3.0.CO;2-W
   CHIBA K, 1980, J PEDIATR-US, V96, P479
   Chiron C, 2000, LANCET, V356, P1638, DOI 10.1016/S0140-6736(00)03157-3
   Chollet DF, 2000, J CHROMATOGR B, V746, P311, DOI 10.1016/S0378-4347(00)00327-3
   Chollet DF, 1999, J PHARMACEUT BIOMED, V21, P641, DOI 10.1016/S0731-7085(99)00167-3
   Christensen J, 2003, NEUROLOGY, V61, P1210, DOI 10.1212/01.WNL.0000091867.09720.6B
   Christensen J, 2002, THER DRUG MONIT, V24, P658, DOI 10.1097/01.FTD.0000021027.39887.D3
   Christensen J, 2007, EPILEPSIA, V48, P484, DOI 10.1111/j.1528-1167.2007.00997.x
   Christensen J, 2006, NEUROLOGY, V67, P1497, DOI 10.1212/01.wnl.0000240047.11166.0e
   Cleton A, 1999, BRIT J PHARMACOL, V128, P1651, DOI 10.1038/sj.bjp.0702962
   Cloyd J., 2001, EPILEPSIA S2, V42, P11
   Cloyd J C, 1994, Arch Fam Med, V3, P589, DOI 10.1001/archfami.3.7.589
   CLOYD JC, 1981, CLIN PHARMACOL THER, V29, P402, DOI 10.1038/clpt.1981.55
   CLOYD JC, 1993, CLIN PHARMACOL THER, V53, P22, DOI 10.1038/clpt.1993.5
   *COMM ANT DRUGS, 1993, EPILEPSIA, V34, P585
   Contin M, 2005, J CHROMATOGR B, V828, P113, DOI 10.1016/j.jchromb.2005.09.009
   Contin M, 2004, THER DRUG MONIT, V26, P375, DOI 10.1097/00007691-200408000-00006
   Contin M, 2002, THER DRUG MONIT, V24, P737, DOI 10.1097/00007691-200212000-00009
   Contin M, 1999, THER DRUG MONIT, V21, P604, DOI 10.1097/00007691-199912000-00004
   Contin M, 2001, J CHROMATOGR B, V761, P133, DOI 10.1016/S0378-4347(01)00302-4
   Corrigan BW, 2001, CLIN PHARMACOL THER, V69, pP18
   CRAMER JA, 1989, JAMA-J AM MED ASSOC, V261, P3273, DOI 10.1001/jama.261.22.3273
   Croci D, 2001, THER DRUG MONIT, V23, P665, DOI 10.1097/00007691-200112000-00012
   Dasgupta A, 1996, THER DRUG MONIT, V18, P97, DOI 10.1097/00007691-199602000-00016
   de Boer A G, 1978, J Chromatogr, V145, P105, DOI 10.1016/S0378-4347(00)81672-2
   de Haan GJ, 2004, NEUROLOGY, V63, P571, DOI 10.1212/01.WNL.0000133213.10244.FD
   DECARVALHO D, 1991, THER DRUG MONIT, V13, P55, DOI 10.1097/00007691-199101000-00008
   DEPOT M, 1990, CLIN PHARMACOL THER, V48, P346, DOI 10.1038/clpt.1990.162
   DHAR AK, 1981, J CHROMATOGR, V222, P203, DOI 10.1016/S0378-4347(00)81053-1
   DIVOLL M, 1982, J CLIN PHARMACOL, V22, P69, DOI 10.1002/j.1552-4604.1982.tb05711.x
   Dodson W E, 1994, J Child Neurol, V9 Suppl 2, P1
   Doose DR, 1996, J CLIN PHARMACOL, V36, P884, DOI 10.1002/j.1552-4604.1996.tb04754.x
   Doose DR, 2002, ANTIEPILEPTIC DRUGS, P727
   DREIFUSS FE, 1975, NEUROLOGY, V25, P255, DOI 10.1212/WNL.25.3.255
   DROUETCOASSOLO C, 1989, J CHROMATOGR-BIOMED, V487, P295, DOI 10.1016/S0378-4347(00)83039-X
   Duncan JS, 1995, REV CONTEMP PHARMACO, V6, P447
   DURHAM SL, 1993, DRUG METAB DISPOS, V21, P480
   Dworkin RH, 2003, NEUROLOGY, V60, P1274, DOI 10.1212/01.WNL.0000055433.55136.55
   Eadie M J, 1977, Clin Exp Neurol, V14, P172
   Eadie MJ, 1997, PHARMACOECONOMICS, V11, P343, DOI 10.2165/00019053-199711040-00005
   EASTERLING DE, 1988, EPILEPSIA, V29, P662
   Ebert U, 2000, EUR J CLIN PHARMACOL, V56, P299, DOI 10.1007/s002280000146
   ELYAS AA, 1990, J CHROMATOGR-BIOMED, V528, P473, DOI 10.1016/S0378-4347(00)82406-8
   FAUGHT E, 1993, NEUROLOGY, V43, P688, DOI 10.1212/WNL.43.4.688
   Fay MA, 2005, CLIN THER, V27, P594, DOI 10.1016/j.clinthera.2005.05.010
   *FELB STUD GROUP L, 1993, NEW ENGL J MED, V328, P29
   FELDMAN RG, 1976, J CLIN PHARMACOL, V16, P51, DOI 10.1002/j.1552-4604.1976.tb01491.x
   FISCHER JH, 1981, NEUROLOGY, V31, P1042, DOI 10.1212/WNL.31.8.1042
   FISCHER JH, 1988, NEUROLOGY, V38, P1319, DOI 10.1212/WNL.38.8.1319
   FITTON A, 1995, DRUGS, V50, P691, DOI 10.2165/00003495-199550040-00008
   FLESCH G, 1992, J CHROMATOGR-BIOMED, V581, P147, DOI 10.1016/0378-4347(92)80459-4
   Forssblad E, 1996, J PHARMACEUT BIOMED, V14, P755, DOI 10.1016/0731-7085(95)01669-4
   FRASER AD, 1995, THER DRUG MONIT, V17, P174, DOI 10.1097/00007691-199504000-00012
   FRASER DG, 1980, CLIN PHARMACOL THER, V27, P165, DOI 10.1038/clpt.1980.25
   FRIIS ML, 1993, ACTA NEUROL SCAND, V87, P224
   FRISKHOLMBERG M, 1989, BRIT J CLIN PHARMACO, V27, pS23, DOI 10.1111/j.1365-2125.1989.tb03457.x
   Froscher W, 2002, EPILEPTIC DISORD, V4, P49
   FROSCHER W, 1981, J NEUROL, V224, P193, DOI 10.1007/BF00313281
   Galimberti CA, 2006, EPILEPSIA, V47, P1569, DOI 10.1111/j.1528-1167.2006.00629.x
   GALLAGHER BB, 1972, NEUROLOGY, V22, P1186, DOI 10.1212/WNL.22.11.1186
   GANNAWAY DJ, 1981, BRIT J CLIN PHARMACO, V12, P833, DOI 10.1111/j.1365-2125.1981.tb01316.x
   GARDNERTHORPE C, 1977, ANTIEPILEPTIC DRUG M
   GARRETTSON LK, 1970, CLIN PHARMACOL THER, V11, P674
   GATTI G, 1993, BRIT J CLIN PHARMACO, V36, P603, DOI 10.1111/j.1365-2125.1993.tb00422.x
   Gatti G, 2003, THER DRUG MONIT, V25, P54, DOI 10.1097/00007691-200302000-00008
   George S, 2000, ANN CLIN BIOCHEM, V37, P338, DOI 10.1258/0004563001899249
   GEORGE S, 1995, ANN CLIN BIOCHEM, V32, P584, DOI 10.1177/000456329503200611
   Giaccone M, 1996, BRIT J CLIN PHARMACO, V41, P575, DOI 10.1046/j.1365-2125.1996.03601.x
   Gidal BE, 2000, EPILEPSY RES, V40, P123, DOI 10.1016/S0920-1211(00)00117-0
   Gidal BE, 1996, EPILEPSIA, V37, P381, DOI 10.1111/j.1528-1157.1996.tb00576.x
   Giraud C, 2006, DRUG METAB DISPOS, V34, P608, DOI 10.1124/dmd.105.007237
   Glauser TA, 1999, EPILEPSIA, V40, P788, DOI 10.1111/j.1528-1157.1999.tb00780.x
   Glauser TA, 2002, J CHILD NEUROL, V17, pS85, DOI 10.1177/08830738020170011301
   Glauser TA, 2000, EPILEPSIA, V41, pS6, DOI 10.1111/j.1528-1157.2000.tb02950.x
   Glauser TA, 2007, EPILEPSIA, V48, P1117, DOI 10.1111/j.1528-1167.2007.01090.x
   GLAZKO AJ, 1969, CLIN PHARMACOL THER, V10, P498
   Glue P, 1997, CLIN PHARMACOKINET, V33, P214, DOI 10.2165/00003088-199733030-00004
   GONZALEZ ACA, 1993, J CLIN PHARM THER, V18, P267, DOI 10.1111/j.1365-2710.1993.tb00586.x
   GRAM L, 1979, EPILEPSIA, V20, P303, DOI 10.1111/j.1528-1157.1979.tb04808.x
   GRAM L, 1983, ACTA NEUROL SCAND, V68, P34, DOI 10.1111/j.1600-0404.1983.tb04812.x
   GRAVES NM, 1985, EPILEPSIA, V26, P429, DOI 10.1111/j.1528-1157.1985.tb05675.x
   Graves NM, 1998, PHARMACOTHERAPY, V18, P273
   GREENBLATT DJ, 1981, BRIT J CLIN PHARMACO, V12, P631, DOI 10.1111/j.1365-2125.1981.tb01281.x
   GREENBLATT DJ, 1980, J PHARM SCI, V69, P1351, DOI 10.1002/jps.2600691131
   Grim SA, 2003, THER DRUG MONIT, V25, P61, DOI 10.1097/00007691-200302000-00009
   GRIMSLEY SR, 1991, CLIN PHARMACOL THER, V50, P10, DOI 10.1038/clpt.1991.98
   GROVE J, 1984, J CHROMATOGR, V306, P383, DOI 10.1016/S0378-4347(00)80903-2
   GUR P, 1995, J ANAL TOXICOL, V19, P499, DOI 10.1093/jat/19.6.499
   Gurwitz JH, 2003, JAMA-J AM MED ASSOC, V289, P1107, DOI 10.1001/jama.289.9.1107
   GUSTAVSON LE, 1995, EPILEPSIA, V36, P605, DOI 10.1111/j.1528-1157.1995.tb02575.x
   Gustavson LE, 1997, NEUROLOGY, V48, P1032, DOI 10.1212/WNL.48.4.1032
   GUSTAVSON LE, 1992, J CHROMATOGR-BIOMED, V574, P313, DOI 10.1016/0378-4347(92)80045-R
   Hachad H, 2002, THER DRUG MONIT, V24, P91, DOI 10.1097/00007691-200202000-00016
   Hadjiloizou Stavros M, 2007, Expert Rev Neurother, V7, P179, DOI 10.1586/14737175.7.2.179
   HAEGELE KD, 1986, CLIN PHARMACOL THER, V40, P581, DOI 10.1038/clpt.1986.227
   HAMILTON RA, 1981, AM J HOSP PHARM, V38, P1490, DOI 10.1093/ajhp/38.10.1490
   Hammerlein A, 1998, CLIN PHARMACOKINET, V35, P49
   HANKS GW, 1979, BRIT J CLIN PHARMACO, V7, pS151, DOI 10.1111/j.1365-2125.1979.tb04685.x
   Harden CL, 1996, EPILEPSIA, V37, P280, DOI 10.1111/j.1528-1157.1996.tb00026.x
   HEIMANN G, 1977, EUR J CLIN PHARMACOL, V12, P305, DOI 10.1007/BF00607431
   HENGY H, 1985, J CHROMATOGR, V341, P473, DOI 10.1016/S0378-4347(00)84064-5
   HENRIKSEN O, 1982, ACTA NEUROL SCAND, V65, P504, DOI 10.1111/j.1600-0404.1982.tb03106.x
   Hirsch LJ, 2007, EPILEPSIA, V48, P1351, DOI 10.1111/j.1528-1167.2007.01043.x
   Hirsch LJ, 2004, NEUROLOGY, V63, P1022, DOI 10.1212/01.WNL.0000138424.33979.0C
   HOLLAND ML, 1988, J CHROMATOGR-BIOMED, V433, P276, DOI 10.1016/S0378-4347(00)80608-8
   HOOPER WD, 1974, CLIN PHARMACOL THER, V15, P276
   HOOPER WD, 1990, J CHROMATOGR-BIOMED, V529, P167, DOI 10.1016/S0378-4347(00)83818-9
   HOPPENER RJ, 1980, EPILEPSIA, V21, P341
   HOSODA N, 1991, JPN J PSYCHIAT NEUR, V45, P471
   HOUTMAN PN, 1990, ARCH DIS CHILD, V65, P264, DOI 10.1136/adc.65.3.264
   Howard Joan R., 1992, Epilepsia, V33, P84
   Hussein G, 1996, NEUROLOGY, V47, P1106, DOI 10.1212/WNL.47.4.1106
   Hussein Z, 1997, BRIT J CLIN PHARMACO, V43, P457, DOI 10.1046/j.1365-2125.1997.00594.x
   Ifa DR, 2001, J MASS SPECTROM, V36, P188, DOI 10.1002/jms.120
   Isoherranen N, 2003, EPILEPSIA, V44, P1280, DOI 10.1046/j.1528-1157.2003.21503.x
   ITO T, 1982, ARZNEIMITTEL-FORSCH, V32-2, P1581
   Ivanova M, 2003, ELECTROPHORESIS, V24, P992, DOI 10.1002/elps.200390143
   JALLING B, 1975, ACTA PAEDIATR SCAND, V64, P514, DOI 10.1111/j.1651-2227.1975.tb03873.x
   JALLING B, 1974, DEV MED CHILD NEUROL, V16, P781
   Jannuzzi G, 2000, EPILEPSIA, V41, P222, DOI 10.1111/j.1528-1157.2000.tb00144.x
   Johannessen S I, 1990, Behav Neurol, V3, P1, DOI 10.3233/BEN-1990-31S102
   Johannessen SI, 2005, EPILEPSIA, V46, P775, DOI 10.1111/j.1528-1167.2005.54804.x
   Johannessen SI, 2003, THER DRUG MONIT, V25, P347, DOI 10.1097/00007691-200306000-00016
   JOHANNESSEN SI, 1980, ANTIEPILEPTIC THERAP
   Johannessen SI, 2006, CLIN PHARMACOKINET, V45, P1061, DOI 10.2165/00003088-200645110-00002
   JUERGENS U, 1987, J CHROMATOGR, V385, P233, DOI 10.1016/S0021-9673(01)94635-7
   JUNG D, 1980, CLIN PHARMACOL THER, V28, P479, DOI 10.1038/clpt.1980.191
   KAIBE K, 1990, CLIN CHEM, V36, P24
   KANG H, 1984, NEUROLOGY, V34, P83, DOI 10.1212/WNL.34.1.83
   KAUFFMAN RE, 1977, CLIN PHARMACOL THER, V22, P200
   Kaufman DW, 2002, JAMA-J AM MED ASSOC, V287, P337, DOI 10.1001/jama.287.3.337
   Kaufman KR, 1998, SEIZURE-EUR J EPILEP, V7, P163, DOI 10.1016/S1059-1311(98)80059-9
   KAY L, 1985, BRIT J CLIN PHARMACO, V20, P323, DOI 10.1111/j.1365-2125.1985.tb05071.x
   Kelley MT, 1997, THER DRUG MONIT, V19, P29, DOI 10.1097/00007691-199702000-00005
   KHOO KC, 1980, CLIN PHARMACOL THER, V28, P368, DOI 10.1038/clpt.1980.175
   Kilpatrick ES, 1996, EPILEPSIA, V37, P534, DOI 10.1111/j.1528-1157.1996.tb00605.x
   Knapp J, 1999, J CHROMATOGR SCI, V37, P145, DOI 10.1093/chromsci/37.5.145
   KOERNER M, 1989, THER DRUG MONIT, V11, P228, DOI 10.1097/00007691-198905000-00002
   KRAMER G, 1991, EPILEPSIA S1, V32, P70
   KUDRIAKOVA TB, 1992, BRIT J CLIN PHARMACO, V33, P611, DOI 10.1111/j.1365-2125.1992.tb04089.x
   Kunicki PK, 2001, J CHROMATOGR B, V750, P41, DOI 10.1016/S0378-4347(00)00391-1
   Kushnir MM, 1999, J ANAL TOXICOL, V23, P1
   KUTT H, 1968, J AMER MED ASSOC, V203, P969, DOI 10.1001/jama.203.11.969
   KUTT H, 1964, ARCH NEUROL-CHICAGO, V11, P642, DOI 10.1001/archneur.1964.00460240074010
   LABBATE LA, 1994, J CLIN PSYCHOPHARM, V14, P274
   LACROIX C, 1993, J CHROMATOGR-BIOMED, V617, P285, DOI 10.1016/0378-4347(93)80500-4
   LAI ML, 1993, BIOPHARM DRUG DISPOS, V14, P365, DOI 10.1002/bdd.2510140409
   LAMBIE DG, 1976, LANCET, V2, P386
   Lancas FM, 2003, J ANAL TOXICOL, V27, P304, DOI 10.1093/jat/27.5.304
   LARKIN JG, 1991, EPILEPSIA, V32, P89, DOI 10.1111/j.1528-1157.1991.tb05618.x
   Lau AH, 1997, EPILEPSIA, V38, P445, DOI 10.1111/j.1528-1157.1997.tb01734.x
   LEGATT DF, 1993, CLIN BIOCHEM, V26, P159, DOI 10.1016/0009-9120(93)90020-7
   Lensmeyer GL, 1997, THER DRUG MONIT, V19, P292, DOI 10.1097/00007691-199706000-00009
   Leppik IE, 2003, EPILEPSIA, V44, P158
   LEPPIK IE, 1986, NEUROLOGY, V36, P1367, DOI 10.1212/WNL.36.10.1367
   Leppik Ilo E., 2002, Epilepsia, V43, P240
   Levert H, 2002, J PHARMACEUT BIOMED, V28, P517, DOI 10.1016/S0731-7085(01)00684-7
   Levy RH, 2003, CURR DRUG METAB, V4, P371, DOI 10.2174/1389200033489325
   LEVY RH, 1984, CLIN PHARMACOL THER, V36, P661, DOI 10.1038/clpt.1984.237
   LEVY RH, 1980, EPILEPSIA, V21, P273, DOI 10.1111/j.1528-1157.1980.tb04073.x
   Lhatoo SD, 2000, EPILEPSIA, V41, P338, DOI 10.1111/j.1528-1157.2000.tb00165.x
   LILLSUNDE P, 1990, J CHROMATOGR-BIOMED, V533, P97, DOI 10.1016/S0378-4347(00)82190-8
   Lin MC, 2004, J CHROMATOGR B, V810, P169, DOI 10.1016/j.jchromb.2004.07.025
   Lindberger M, 2003, THER DRUG MONIT, V25, P378, DOI 10.1097/00007691-200306000-00020
   Linjakumpu T, 2002, J CLIN EPIDEMIOL, V55, P809, DOI 10.1016/S0895-4356(02)00411-0
   Liu H, 1999, CLIN PHARMACOKINET, V36, P453, DOI 10.2165/00003088-199936060-00006
   LIVINGSTON S, 1975, JAMA-J AM MED ASSOC, V232, P60, DOI 10.1001/jama.232.1.60
   LLOYD P, 1994, EPILEPSIA, V35, pS10, DOI 10.1111/j.1528-1157.1994.tb05938.x
   LUND L, 1974, ARCH NEUROL-CHICAGO, V31, P289, DOI 10.1001/archneur.1974.00490410037002
   LUNDBERG B, 1982, J NEUROL, V228, P133, DOI 10.1007/BF00313758
   MAAS B, 1987, THER DRUG MONIT, V9, P28, DOI 10.1097/00007691-198703000-00006
   MACKICHAN JJ, 1989, CLIN PHARMACOKINET, V16, P65, DOI 10.2165/00003088-198916020-00001
   Makino K, 1997, J CHROMATOGR B, V695, P417, DOI 10.1016/S0378-4347(97)00185-0
   Malone SA, 2006, J CLIN NEUROSCI, V13, P902, DOI 10.1016/j.jocn.2005.12.037
   MASUDA Y, 1979, EPILEPSIA, V20, P623, DOI 10.1111/j.1528-1157.1979.tb04846.x
   Matar KM, 1999, THER DRUG MONIT, V21, P559, DOI 10.1097/00007691-199910000-00013
   MATSUMOTO K, 1989, CHEM PHARM BULL, V37, P1913
   MATTSON RH, 1978, ANN NEUROL, V3, P20, DOI 10.1002/ana.410030105
   MATTSON RH, 1985, NEW ENGL J MED, V313, P145, DOI 10.1056/NEJM198507183130303
   MATTSON RH, 1980, ANN NEUROL, V7, P583, DOI 10.1002/ana.410070613
   May TW, 2007, THER DRUG MONIT, V29, P789, DOI 10.1097/FTD.0b013e31815d0cd5
   May TW, 1996, THER DRUG MONIT, V18, P523, DOI 10.1097/00007691-199610000-00001
   May TW, 1999, THER DRUG MONIT, V21, P175, DOI 10.1097/00007691-199904000-00007
   May TW, 2003, CLIN PHARMACOKINET, V42, P1023, DOI 10.2165/00003088-200342120-00002
   May TW, 2002, THER DRUG MONIT, V24, P366, DOI 10.1097/01.FTD.0000014429.93381.E4
   May TW, 1996, ACTA NEUROL SCAND, V93, P393
   Mazzucchelli I, 2006, EPILEPSIA, V47, P504, DOI 10.1111/j.1528-1167.2006.00459.x
   Mazzucchelli I, 2007, THER DRUG MONIT, V29, P319, DOI 10.1097/FTD.0b013e318058a2c2
   MCKEE PJW, 1994, BRIT J CLIN PHARMACO, V37, P27, DOI 10.1111/j.1365-2125.1994.tb04234.x
   MCKEE PJW, 1993, THER DRUG MONIT, V15, P83, DOI 10.1097/00007691-199304000-00003
   MCLEAN MJ, 1995, EPILEPSIA S2, V36, pS57
   MCNAMARA PJ, 1979, J PHARMACOKINET BIOP, V7, P63, DOI 10.1007/BF01059441
   Meearelli O, 2007, THER DRUG MONIT, V29, P313
   MEIJER JWA, 1973, METHODS ANAL ANTIEPI
   MIKATI MA, 1989, NEUROLOGY, V39, P592, DOI 10.1212/WNL.39.4.592
   MILES MV, 1989, THER DRUG MONIT, V11, P337, DOI 10.1097/00007691-198905000-00018
   Miles MV, 2004, THER DRUG MONIT, V26, P300, DOI 10.1097/00007691-200406000-00014
   Miles MV, 2003, PEDIATR NEUROL, V29, P143, DOI 10.1016/S0887-8994(03)00048-1
   Mimaki T, 1998, THER DRUG MONIT, V20, P593, DOI 10.1097/00007691-199812000-00001
   MIMAKI T, 1992, RECENT DEV THERAPEUT, P437
   Mimrod D, 2005, EPILEPSIA, V46, P1046, DOI 10.1111/j.1528-1167.2005.06805.x
   Mirza WU, 1999, EPILEPSIA, V40, P145
   MIURA H, 1993, JPN J THER DRUG MONI, V10, P240
   MONJANELMOUTERDE S, 1994, PHARMACOL TOXICOL, V74, P345, DOI 10.1111/j.1600-0773.1994.tb01371.x
   MONKS A, 1980, CLIN PHARMACOL THER, V27, P89, DOI 10.1038/clpt.1980.14
   Morris RG, 1998, BRIT J CLIN PHARMACO, V46, P547, DOI 10.1046/j.1365-2125.1998.00835.x
   NAITO H, 1988, CURR THER RES CLIN E, V43, P463
   Neels HM, 2004, CLIN CHEM LAB MED, V42, P1228, DOI 10.1515/CCLM.2004.245
   NELSON E, 1982, J CLIN PHARMACOL, V22, P141, DOI 10.1002/j.1552-4604.1982.tb02662.x
   NOGUCHI H, 1988, JPN PHARMACOL THER, V16, P4805
   OELTGEN PR, 1984, THER DRUG MONIT, V6, P360, DOI 10.1097/00007691-198409000-00018
   Ohman I, 2000, EPILEPSIA, V41, P709, DOI 10.1111/j.1528-1157.2000.tb00232.x
   OHMAN I, 2007, EPILEPSIA
   PACIFICI GM, 1987, THER DRUG MONIT, V9, P369, DOI 10.1097/00007691-198712000-00001
   PAINTER MJ, 1981, NEUROLOGY, V31, P1107, DOI 10.1212/WNL.31.9.1107
   PAINTER MJ, 1978, J PEDIATR-US, V92, P315, DOI 10.1016/S0022-3476(78)80034-1
   Patsalos P. N., 2004, REV CONTEMP PHARMACO, V13, P1
   Patsalos PN, 2006, EPILEPSIA, V47, P1818, DOI 10.1111/j.1528-1167.2006.00819.x
   PATSALOS PN, 1990, BRIT J CLIN PHARMACO, V29, P574, DOI 10.1111/j.1365-2125.1990.tb03682.x
   Patsalos PN, 2000, PHARMACOL THERAPEUT, V85, P77, DOI 10.1016/S0163-7258(99)00052-2
   Patsalos PN, 2004, CLIN PHARMACOKINET, V43, P707, DOI 10.2165/00003088-200443110-00002
   Patsalos PN, 2003, LANCET NEUROL, V2, P473, DOI 10.1016/S1474-4422(03)00483-6
   Patsalos PN, 2003, LANCET NEUROL, V2, P347, DOI 10.1016/S1474-4422(03)00409-5
   PATSALOS PN, 1977, J NEUROL NEUROSUR PS, V40, P570, DOI 10.1136/jnnp.40.6.570
   PATSALOS PN, 1985, LANCET, V2, P496
   PATSALOS PN, 1987, LANCET, V2, P39
   PATSALOS PN, 1990, ANN CLIN BIOCHEM, V36, P10
   PATSALOS PN, 2005, ANTIEPILEPTIC DRUG I
   PATSALOS PN, 2002, EPILIPSIA, V43, P143
   Pellock JM, 2001, EPILEPSIA, V42, P1574, DOI 10.1046/j.1528-1157.2001.41300.x
   Pellock JM, 1999, DRUG SAFETY, V21, P225, DOI 10.2165/00002018-199921030-00006
   Pennell PB, 2004, NEUROLOGY, V62, P292, DOI 10.1212/01.WNL.0000103286.47129.F8
   Pennell PB, 2003, NEUROLOGY, V61, pS35, DOI 10.1212/WNL.61.6_suppl_2.S35
   PENNELL PB, 2007, NEUROLOGY
   Penovich Patricia E., 1997, Epilepsia, V38, P181
   Perucca E, 1996, CLIN PHARMACOKINET, V31, P29, DOI 10.2165/00003088-199631010-00003
   Perucca E, 2006, CLIN PHARMACOKINET, V45, P351, DOI 10.2165/00003088-200645040-00002
   Perucca E, 2006, EPILEPSY RES, V68, pS49, DOI 10.1016/j.eplepsyres.2005.07.017
   Perucca E, 1998, EPILEPSIA, V39, P5, DOI 10.1111/j.1528-1157.1998.tb01268.x
   Perucca E, 2003, EPILEPSY RES, V53, P47, DOI 10.1016/S0920-1211(02)00250-4
   Perucca E, 2002, EPILEPSY RES, V52, P25, DOI 10.1016/S0920-1211(02)00182-1
   PERUCCA E, 1985, CLIN PHARMACOKINET, V10, P498, DOI 10.2165/00003088-198510060-00003
   Perucca E, 2002, CNS DRUGS, V16, P695, DOI 10.2165/00023210-200216100-00004
   Perucca E, 2001, CNS DRUGS, V15, P609, DOI 10.2165/00023210-200115080-00004
   PERUCCA E, 1987, PHARMACOL THERAPEUT, V34, P129, DOI 10.1016/0163-7258(87)90096-9
   PERUCCA E, 1980, THER DRUG MONIT, V2, P331, DOI 10.1097/00007691-198002040-00005
   Perucca E, 1999, EPILEPSIA, V40, pS7, DOI 10.1111/j.1528-1157.1999.tb02088.x
   Perucca E, 2000, CLIN PHARMACOKINET, V38, P191, DOI 10.2165/00003088-200038030-00001
   PERUCCA E, 1984, BRIT J CLIN PHARMACO, V17, P665, DOI 10.1111/j.1365-2125.1984.tb02401.x
   PERUCCA E, 1981, J ROY SOC MED, V74, P422, DOI 10.1177/014107688107400606
   PERUCCA E, 1984, BRIT J CLIN PHARMACO, V18, P401, DOI 10.1111/j.1365-2125.1984.tb02482.x
   Perucca E, 2005, EPILEPSIA, V46, P31, DOI 10.1111/j.1528-1167.2005.463007.x
   PERUCCA E, 1984, CLIN PHARMACOKINET, V9, P71, DOI 10.2165/00003088-198400091-00009
   PERUCCA E, 1981, THER DRUG MONIT, P320
   Perucca E, 2008, EPILEPSIA, V49, P1123, DOI 10.1111/j.1528-1167.2008.01665.x
   Perucca E, 2006, EPILEPSIA, V47, P16, DOI 10.1111/j.1528-1167.2006.00871.x
   PETTERS I, 1984, J CHROMATOGR, V306, P241, DOI 10.1016/S0378-4347(00)80886-5
   PIPPENGER CE, 1978, ANTIEPILEPTIC DRUGS
   PISANI F, 1994, ACTA NEUROL SCAND, V90, P130
   PISANI F, 1990, EPILEPSIA, V31, P339, DOI 10.1111/j.1528-1157.1990.tb05385.x
   PISANI F, 1984, EPILEPSIA, V25, P229, DOI 10.1111/j.1528-1157.1984.tb04180.x
   PITLICK W, 1978, CLIN PHARMACOL THER, V23, P346
   Pokrajac M, 1992, Pharm Acta Helv, V67, P237
   Pucci V, 2004, BIOMED CHROMATOGR, V18, P37, DOI 10.1002/bmc.289
   PUGH CB, 1987, DRUG INTEL CLIN PHAR, V21, P264, DOI 10.1177/106002808702100306
   PULLAR T, 1991, BRIT J CLIN PHARMACO, V32, P329, DOI 10.1111/j.1365-2125.1991.tb03907.x
   Queiroz MEC, 2002, J CHROMATOGR SCI, V40, P219, DOI 10.1093/chromsci/40.4.219
   RAGUENEAUMAJLES.I, 2002, ANTIEPILEPTIC DRUGS, P581
   RAMBECK B, 1993, CLIN PHARMACOKINET, V25, P433, DOI 10.2165/00003088-199325060-00003
   Ramsay RE, 2004, NEUROLOGY, V62, pS24, DOI 10.1212/WNL.62.5_suppl_2.S24
   RAMSAY RE, 1994, EPILIPSIA, V35, P9
   Randinitis EJ, 2003, J CLIN PHARMACOL, V43, P277, DOI 10.1177/0091270003251119
   Ratnaraj N, 1996, THER DRUG MONIT, V18, P154, DOI 10.1097/00007691-199604000-00008
   RATNARAJ N, 1990, THER DRUG MONIT, V12, P465, DOI 10.1097/00007691-199009000-00010
   Ratnaraj N, 1998, THER DRUG MONIT, V20, P430, DOI 10.1097/00007691-199808000-00013
   REIFE RA, 1995, EPILEPSIA, V36, pS152
   Retzow A, 1997, ARZNEIMITTEL-FORSCH, V47, P1347
   REY E, 1990, BRIT J CLIN PHARMACO, V30, P253, DOI 10.1111/j.1365-2125.1990.tb03772.x
   REY E, 1992, CLIN PHARMACOKINET, V23, P267, DOI 10.2165/00003088-199223040-00003
   RICHENS A, 1993, ROY SOC MED INT CONG, V198, P41
   RICHENS A, 1979, CLIN PHARMACOKINET, V4, P153, DOI 10.2165/00003088-197904030-00001
   RICHENS A, 1995, ACTA NEUROL SCAND  S, V60, P81
   Riffitts JM, 1999, J PHARMACEUT BIOMED, V19, P363, DOI 10.1016/S0731-7085(98)00137-X
   Riva R, 1996, CLIN PHARMACOKINET, V31, P470, DOI 10.2165/00003088-199631060-00005
   ROMANYSHYN LA, 1994, THER DRUG MONIT, V16, P90, DOI 10.1097/00007691-199402000-00015
   Rosenfeld WE, 1999, PEDIATR NEUROL, V20, P339, DOI 10.1016/S0887-8994(99)00011-9
   Rosenfeld WE, 1997, EPILEPSIA, V38, P324, DOI 10.1111/j.1528-1157.1997.tb01124.x
   ROUAN MC, 1994, EUR J CLIN PHARMACOL, V47, P161
   ROUAN MC, 1995, J CHROMATOGR B, V667, P307, DOI 10.1016/0378-4347(95)00026-F
   Rowan AJ, 2005, NEUROLOGY, V64, P1868, DOI 10.1212/01.WNL.0000167384.68207.3E
   RUPP W, 1979, BRIT J CLIN PHARMACO, V7, pS51, DOI 10.1111/j.1365-2125.1979.tb04665.x
   Ryan M, 2003, PHARMACOTHERAPY, V23, P1550, DOI 10.1592/phco.23.15.1550.31957
   Sabers A, 2003, NEUROLOGY, V61, P570, DOI 10.1212/01.WNL.0000076485.09353.7A
   SACHDEO R, 1992, ANN NEUROL, V32, P386, DOI 10.1002/ana.410320313
   Sachdeo Rajesh C., 1993, Epilepsia, V34, P80
   Sachdeo RC, 1996, EPILEPSIA, V37, P774, DOI 10.1111/j.1528-1157.1996.tb00651.x
   Saetre E, 2007, EPILEPSIA, V48, P1292, DOI 10.1111/j.1528-1167.2007.01128.x
   SALEM S A M, 1978, Age and Ageing, V7, P68, DOI 10.1093/ageing/7.2.68
   SALLUSTIO BC, 1994, THER DRUG MONIT, V16, P174, DOI 10.1097/00007691-199404000-00011
   SANDOR P, 1981, CLIN PHARMACOL THER, V30, P390, DOI 10.1038/clpt.1981.178
   SAWCHUK RJ, 1982, J PHARMACOKINET BIOP, V10, P365, DOI 10.1007/BF01065169
   SCHECHTER PJ, 1989, BRIT J CLIN PHARMACO, V27, pS19, DOI 10.1111/j.1365-2125.1989.tb03456.x
   SCHMIDT D, 1986, ARCH NEUROL-CHICAGO, V43, P263, DOI 10.1001/archneur.1986.00520030053013
   SCHMIDT D, 1984, NEUROLOGY, V34, P1252, DOI 10.1212/WNL.34.9.1252
   SCHNEIDER H, 1975, CLIN PHARM ANTIEPILE
   SCHRAMM TM, 1993, J CHROMATOGR-BIOMED, V616, P39, DOI 10.1016/0378-4347(93)80469-K
   SCHUTZ H, 1986, XENOBIOTICA, V16, P769, DOI 10.3109/00498258609043567
   SENNOUNE S, 1992, THER DRUG MONIT, V14, P269, DOI 10.1097/00007691-199208000-00002
   Sghendo L, 2002, J CHROMATOGR B, V772, P307, DOI 10.1016/S1570-0232(02)00119-8
   SHERWIN AL, 1973, ARCH NEUROL-CHICAGO, V28, P178, DOI 10.1001/archneur.1973.00490210058007
   Shihabi ZK, 2003, J CHROMATOGR A, V1004, P9, DOI 10.1016/S0021-9673(03)00716-7
   Shimoyama R, 1999, BIOMED CHROMATOGR, V13, P370, DOI 10.1002/(SICI)1099-0801(199908)13:5<370::AID-BMC900>3.3.CO;2-X
   SHORVON SD, 1979, BRIT MED J, V2, P1023, DOI 10.1136/bmj.2.6197.1023
   SHORVON SD, 1978, BRIT MED J, V1, P474, DOI 10.1136/bmj.1.6111.474
   SHORVON SD, 1980, ANTIEPILEPTIC THERAP, P213
   Shumaker R.C., 1990, EPILEPSIA, V31, P642
   Siddiqui A, 2003, NEW ENGL J MED, V348, P1442, DOI 10.1056/NEJMoa021986
   Sidhu J, 2006, BRIT J CLIN PHARMACO, V61, P191, DOI 10.1111/j.1365-2125.2005.02539.x
   SIVENIUS J, 1991, EPILEPSIA, V32, P539, DOI 10.1111/j.1528-1157.1991.tb04689.x
   So EL, 1995, EPILEPSY RES, V22, P221, DOI 10.1016/0920-1211(95)00048-8
   Song DM, 1996, J CHROMATOGR B, V686, P199, DOI 10.1016/S0378-4347(96)00215-0
   Specht U, 2003, EPILEPSY BEHAV, V4, P487, DOI 10.1016/S1525-5050(03)00151-3
   Speed DJ, 2000, J ANAL TOXICOL, V24, P685, DOI 10.1093/jat/24.8.685
   SPINA E, 1991, THER DRUG MONIT, V13, P109, DOI 10.1097/00007691-199103000-00004
   Stephen LJ, 2000, EPILEPSIA, V41, P977, DOI 10.1111/j.1528-1157.2000.tb00282.x
   STEWART BH, 1993, PHARMACEUT RES, V10, P276, DOI 10.1023/A:1018951214146
   Stowe CD, 2000, J CLIN PHARMACOL, V40, P1452
   STREETE JM, 1991, THER DRUG MONIT, V13, P339, DOI 10.1097/00007691-199107000-00010
   Striano S, 2006, EPILEPSY RES, V69, P170, DOI 10.1016/j.eplepsyres.2006.01.011
   Sundqvist A, 1997, THER DRUG MONIT, V19, P153, DOI 10.1097/00007691-199704000-00006
   SUTTON G, 1975, NEUROLOGY, V25, P1179, DOI 10.1212/WNL.25.12.1179
   Tanaka E, 1996, J CHROMATOGR B, V682, P173, DOI 10.1016/0378-4347(96)00121-1
   Tanaka E, 1999, J CLIN PHARM THER, V24, P87, DOI 10.1046/j.1365-2710.1999.00201.x
   TANG BK, 1984, BIOMED MASS SPECTROM, V11, P462, DOI 10.1002/bms.1200110905
   Tang PH, 2000, THER DRUG MONIT, V22, P195, DOI 10.1097/00007691-200004000-00010
   Taylor C., 1986, NEW ANTICONVULSANT D, P277
   Theis JG, 2005, NEUROPSYCHOPHARMACOL, V30, P2269, DOI 10.1038/sj.npp.1300831
   Theis JGW, 1997, J CHILD NEUROL, V12, P208, DOI 10.1177/088307389701200311
   Thompson CD, 1999, EPILEPSIA, V40, P769, DOI 10.1111/j.1528-1157.1999.tb00777.x
   TOMPSON DJ, 2007, EPILEPSIA
   Tomson T, 2000, EUR J CLIN PHARMACOL, V55, P697, DOI 10.1007/s002280050001
   Tomson T, 2006, NEUROLOGY, V67, P1297, DOI 10.1212/01.wnl.0000238522.79277.9c
   Tomson T, 1997, EPILEPSIA, V38, P1039, DOI 10.1111/j.1528-1157.1997.tb01489.x
   TOMSON T, 1994, EPILEPSIA, V35, P122, DOI 10.1111/j.1528-1157.1994.tb02921.x
   Tomson T, 2007, COCHRANE DB SYST REV, V1
   Tomson T, 2007, EPILEPSIA, V48, P1111, DOI 10.1111/j.1528-1167.2007.01032.x
   Tran TA, 2002, NEUROLOGY, V59, P251, DOI 10.1212/WNL.59.2.251
   TURNBULL DM, 1985, BRIT MED J, V290, P815, DOI 10.1136/bmj.290.6471.815
   Twyman RE, 1999, EPILEPSIA, V40, P111
   Uthman BM, 1998, ARCH NEUROL-CHICAGO, V55, P56, DOI 10.1001/archneur.55.1.56
   VANHEININGEN PNM, 1991, CLIN PHARMACOL THER, V50, P410, DOI 10.1038/clpt.1991.158
   VANPARYS JAP, 1994, EPILEPSY RES, V84, P224
   VANWIERINGEN A, 1983, NEUROLOGY, V33, P1227, DOI 10.1212/WNL.33.9.1227
   VauzelleKervroedan F, 1996, BRIT J CLIN PHARMACO, V41, P325, DOI 10.1046/j.1365-2125.1996.31610.x
   Vermeij TAC, 1998, J CHROMATOGR B, V716, P233, DOI 10.1016/S0378-4347(98)00269-2
   VERMEIJ TAC, 1994, J CHROMATOGR B, V662, P134, DOI 10.1016/0378-4347(94)00393-9
   Vermeij TAC, 2004, J CHROMATOGR B, V810, P297, DOI 10.1016/j.jchromb.2004.08.018
   VESTAL RE, 1975, CLIN PHARMACOL THER, V18, P425
   VISWANATHAN CT, 1978, J CLIN PHARMACOL, V18, P100, DOI 10.1002/j.1552-4604.1978.tb02428.x
   Vollmer KO, 1988, ARZNEIM FORSCH DRUG, V36, P830
   Volosov A, 2000, J CHROMATOGR B, V738, P419, DOI 10.1016/S0378-4347(99)00531-9
   Volosov A, 1999, CLIN PHARMACOL THER, V66, P547, DOI 10.1053/cp.1999.v66.103170001
   VOLZ M, 1979, BRIT J CLIN PHARMACO, V7, pS41, DOI 10.1111/j.1365-2125.1979.tb04664.x
   VONUNRUH GE, 1985, J CHROMATOGR, V345, P67, DOI 10.1016/0378-4347(85)80136-5
   Wad N, 1998, J CHROMATOGR B, V705, P154, DOI 10.1016/S0378-4347(97)00521-5
   WAGNER ML, 1991, EPILEPSIA, V32, P398, DOI 10.1111/j.1528-1157.1991.tb04669.x
   WALL MS, 2006, 60 ANN M AM EP SOC S
   Walson PD, 1996, THER DRUG MONIT, V18, P1, DOI 10.1097/00007691-199602000-00001
   WALSON PD, 1994, BRAIN DEV-JPN, V16, P23, DOI 10.1016/0387-7604(94)90108-2
   Wang XL, 2002, REV CONTEMP PHARMACO, V12, P225
   WARD D L, 1991, Epilepsia, V32, P8
   Ward D.L., 1990, EPILEPSIA, V31, P642
   Wellington K, 2001, CNS DRUGS, V15, P137, DOI 10.2165/00023210-200115020-00005
   WESSELING H, 1975, EUR J CLIN PHARMACOL, V8, P75, DOI 10.1007/BF00616418
   WHYTE MP, 1977, DRUG METAB DISPOS, V5, P63
   Wilder BJ, 2001, NEUROLOGY, V57, P582, DOI 10.1212/WNL.57.4.582
   WILENSKY AJ, 1985, EPILEPSIA, V26, P602, DOI 10.1111/j.1528-1157.1985.tb05699.x
   WILENSKY AJ, 1982, EUR J CLIN PHARMACOL, V23, P87, DOI 10.1007/BF01061382
   Williams J, 2003, EPILEPSIA, V44, P40, DOI 10.1046/j.1528-1157.2003.26702.x
   Wilson EA, 1998, EPILEPSY RES, V29, P161, DOI 10.1016/S0920-1211(97)00078-8
   WILSON JF, 1992, THER DRUG MONIT, V14, P98, DOI 10.1097/00007691-199204000-00004
   WILSON JF, 1989, THER DRUG MONIT, V11, P185, DOI 10.1097/00007691-198903000-00011
   WOO E, 1988, EPILEPSIA, V29, P129, DOI 10.1111/j.1528-1157.1988.tb04408.x
   Woodbury DM, 1972, ANTIEPILEPTIC DRUGS
   WYLLIE E, 1987, JAMA-J AM MED ASSOC, V258, P1216, DOI 10.1001/jama.258.9.1216
   YERBY MS, 1992, NEUROLOGY, V42, P12
   Zavadil P., 1976, EPILEPTOLOGY, P129
   Zhao SL, 2006, J CHROMATOGR B, V833, P186, DOI 10.1016/j.jchromb.2006.01.018
NR 456
TC 480
Z9 501
U1 6
U2 46
PU WILEY
PI HOBOKEN
PA 111 RIVER ST, HOBOKEN 07030-5774, NJ USA
SN 0013-9580
EI 1528-1167
J9 EPILEPSIA
JI Epilepsia
PD JUL
PY 2008
VL 49
IS 7
BP 1239
EP 1276
DI 10.1111/j.1528-1167.2008.01561.x
PG 38
WC Clinical Neurology
SC Neurosciences & Neurology
GA 326KV
UT WOS:000257658600015
PM 18397299
OA Bronze
HC Y
HP N
DA 2019-04-19
ER

PT J
AU McMeniman, CJ
   Lane, RV
   Cass, BN
   Fong, AWC
   Sidhu, M
   Wang, YF
   O'Neill, SL
AF McMeniman, Conor J.
   Lane, Roxanna V.
   Cass, Bodil N.
   Fong, Amy W. C.
   Sidhu, Manpreet
   Wang, Yu-Feng
   O'Neill, Scott L.
TI Stable Introduction of a Life-Shortening Wolbachia Infection into the
   Mosquito Aedes aegypti
SO SCIENCE
LA English
DT Article
ID CYTOPLASMIC INCOMPATIBILITY; VIRULENT WOLBACHIA; TRANSMISSION; HOST;
   DROSOPHILA; AGE; TEMPERATURE; POPULATION; INSECTS; MALARIA
AB Most pathogens require a relatively long period of development in their mosquito vector before they can be transmitted to a new human host; hence, only older insects are of epidemiological importance. The successful transfer of a life- shortening strain of the inherited bacterial symbiont, Wolbachia, into the major mosquito vector of dengue, Aedes aegypti, halved adult life span under laboratory conditions. The association is stable, and the Wolbachia strain is maternally inherited at high frequency. It is capable of inducing complete cytoplasmic incompatibility, which should facilitate its invasion into natural field populations and its persistence over time. Our data suggest that targeting mosquito age with inherited Wolbachia infections may be a viable strategy to reduce the transmission of pathogens such as dengue viruses.
C1 [McMeniman, Conor J.; Lane, Roxanna V.; Cass, Bodil N.; Fong, Amy W. C.; Sidhu, Manpreet; Wang, Yu-Feng; O'Neill, Scott L.] Univ Queensland, Sch Integrat Biol, Brisbane, Qld 4072, Australia.
   [Wang, Yu-Feng] Cent China Normal Univ, Coll Life Sci, Wuhan 430079, Peoples R China.
RP O'Neill, SL (reprint author), Univ Queensland, Sch Integrat Biol, Brisbane, Qld 4072, Australia.
EM scott.oneill@uq.edu.au
RI wang, yufeng/E-5122-2010; O'Neill, Scott/B-3568-2009
OI O'Neill, Scott/0000-0002-4131-3615; McMeniman, Conor/0000-0001-8502-8712
FU Foundation for the NIH; Grand Challenges in Global Health Initiative of
   the Bill and Melinda Gates Foundation
FX We thank S. Dobson, Z. Xi, and Y. Fu for their advice on microinjection
   of mosquito eggs; C. Williams and S. Ritchie for supplying the JCU
   mosquito strain; and E. McGraw and members of the O'Neill laboratory for
   helpful comments. This research was supported by a grant from the
   Foundation for the NIH through the Grand Challenges in Global Health
   Initiative of the Bill and Melinda Gates Foundation.
CR Brownstin JS, 2003, J INVERTEBR PATHOL, V84, P24, DOI 10.1016/S0022-2011(03)00082-X
   Cook PE, 2008, ADV EXP MED BIOL, V627, P126, DOI 10.1007/978-0-387-78225-6_11
   Dobson SL, 2001, J MED ENTOMOL, V38, P844, DOI 10.1603/0022-2585-38.6.844
   DYE C, 1992, ANNU REV ENTOMOL, V37, P1, DOI 10.1146/annurev.en.37.010192.000245
   GARRETTJONES C, 1964, NATURE, V204, P1173, DOI 10.1038/2041173a0
   GILLES HM, 2002, ESSENTIAL MALARIOLOG
   Gubler Duane J., 1997, P1
   Hoffmann AA, 1997, INFLUENTIAL PASSENGERS, P42
   Lipsitch M, 1997, TRENDS MICROBIOL, V5, P31, DOI 10.1016/S0966-842X(97)81772-6
   Mabaso MLH, 2004, TROP MED INT HEALTH, V9, P846, DOI 10.1111/j.1365-3156.2004.01263.x
   Macdonald G, 1957, EPIDEMIOLOGY CONTROL
   McGraw EA, 2002, P NATL ACAD SCI USA, V99, P2918, DOI 10.1073/pnas.052466499
   McMeniman CJ, 2008, APPL ENVIRON MICROB, V74, P6963, DOI 10.1128/AEM.01038-08
   Min KT, 1997, P NATL ACAD SCI USA, V94, P10792, DOI 10.1073/pnas.94.20.10792
   Morrison A. C., 2008, PLoS Medicine, V5, pe68, DOI 10.1371/journal.pmed.0050068
   Rasgon JL, 2003, J MED ENTOMOL, V40, P125, DOI 10.1603/0022-2585-40.2.125
   Reynolds KT, 2003, GENETICS, V164, P1027
   Reynolds KT, 2002, GENET RES, V80, P79, DOI 10.1017/S0016672302005827
   Schellenberg JRMA, 2001, LANCET, V357, P1241, DOI 10.1016/S0140-6736(00)04404-4
   SILER J. F., 1926, PHILIPPINE JOUR SCI, V29, P1
   Sinkins SP, 2000, INSECT TRANSGENESIS, P271
   Sinkins SP, 2004, INSECT BIOCHEM MOLEC, V34, P723, DOI 10.1016/j.ibmb.2004.03.025
   Thomas MB, 2007, NAT REV MICROBIOL, V5, P377, DOI 10.1038/nrmicro1638
   WATTS DM, 1987, AM J TROP MED HYG, V36, P143, DOI 10.4269/ajtmh.1987.36.143
   Xi ZY, 2005, SCIENCE, V310, P326, DOI 10.1126/science.1117607
NR 25
TC 454
Z9 476
U1 4
U2 155
PU AMER ASSOC ADVANCEMENT SCIENCE
PI WASHINGTON
PA 1200 NEW YORK AVE, NW, WASHINGTON, DC 20005 USA
SN 0036-8075
EI 1095-9203
J9 SCIENCE
JI Science
PD JAN 2
PY 2009
VL 323
IS 5910
BP 141
EP 144
DI 10.1126/science.1165326
PG 4
WC Multidisciplinary Sciences
SC Science & Technology - Other Topics
GA 389OL
UT WOS:000262104100061
PM 19119237
HC Y
HP N
DA 2019-04-19
ER

PT J
AU Bittigau, P
   Sifringer, M
   Genz, K
   Reith, E
   Pospischil, D
   Govindarajalu, S
   Dzietko, M
   Pesditschek, S
   Mai, I
   Dikranian, K
   Olney, JW
   Ikonomidou, C
AF Bittigau, P
   Sifringer, M
   Genz, K
   Reith, E
   Pospischil, D
   Govindarajalu, S
   Dzietko, M
   Pesditschek, S
   Mai, I
   Dikranian, K
   Olney, JW
   Ikonomidou, C
TI Antiepileptic drugs and apoptotic neurodegeneration in the developing
   brain
SO PROCEEDINGS OF THE NATIONAL ACADEMY OF SCIENCES OF THE UNITED STATES OF
   AMERICA
LA English
DT Article
DE survival; epilepsy; rat; neurotrophins
ID STATUS EPILEPTICUS; PHENYTOIN; EXPOSURE; CARBAMAZEPINE; INTELLIGENCE;
   VIGABATRIN; EPILEPSY; THERAPY; BIRTH; WOMEN
AB Epilepsy is the most common neurological disorder of young humans. Each year 150,000 children in the United States experience their first seizure. Antiepileptic drugs (AEDs), used to treat seizures in children, infants, and pregnant women, cause cognitive impairment, microcephaly, and birth defects. The cause of unwanted effects of therapy with AEDs is unknown. Here we reveal that phenytoin, phenobarbital, diazepam, clonazepam, vigabatrin, and valproate cause apoptotic neurodegeneration in the developing rat brain at plasma concentrations relevant for seizure control in humans. Neuronal death is associated with reduced expression of neurotrophins and decreased concentrations of survival-promoting proteins in the brain. beta-Estradiol, which stimulates pathways that are activated by neurotrophins, ameliorates AED-induced apoptotic neurodegeneration. Our findings present one possible mechanism to explain cognitive impairment and reduced brain mass associated with prenatal or postnatal exposure of humans to antiepileptic therapy.
C1 Humboldt Univ, Charite, Childrens Hosp,Virchow Clin, Dept Pediat Neurol, D-13353 Berlin, Germany.
   Humboldt Univ, Dept Clin Pharmacol, D-10117 Berlin, Germany.
   Washington Univ, Sch Med, Dept Psychiat, St Louis, MO 63110 USA.
RP Ikonomidou, C (reprint author), Humboldt Univ, Charite, Childrens Hosp,Virchow Clin, Dept Pediat Neurol, Augustenburger Pl 1, D-13353 Berlin, Germany.
OI Dzietko, Mark/0000-0002-3035-4841
FU NIA NIH HHS [AG11355, P01 AG011355]; NIDA NIH HHS [R01 DA005072,
   DA05072]; NICHD NIH HHS [R37 HD037100, R01 HD037100, HD37100]
CR Behl C, 2000, J NEUROCYTOL, V29, P351, DOI 10.1023/A:1007109222673
   Brodie MJ, 1996, NEW ENGL J MED, V334, P168, DOI 10.1056/NEJM199601183340308
   BUEHLER BA, 1990, NEW ENGL J MED, V322, P1567, DOI 10.1056/NEJM199005313222204
   Dalby NO, 1997, EPILEPSY RES, V28, P63, DOI 10.1016/S0920-1211(97)00031-4
   DEOLMOS JS, 1971, BRAIN RES, V33, P523, DOI 10.1016/0006-8993(71)90130-2
   DeSarro G, 1996, PHARMACOL BIOCHEM BE, V55, P39, DOI 10.1016/0091-3057(96)00062-7
   Dessens AB, 2000, ACTA PAEDIATR, V89, P533, DOI 10.1080/080352500750027808
   DOBBING J, 1979, EARLY HUM DEV, V3, P79, DOI 10.1016/0378-3782(79)90022-7
   FARWELL JR, 1990, NEW ENGL J MED, V322, P364, DOI 10.1056/NEJM199002083220604
   Gidal BE, 1999, ANN PHARMACOTHER, V33, P1277, DOI 10.1345/aph.18376
   GUNDERSEN HJG, 1988, APMIS, V96, P379, DOI 10.1111/j.1699-0463.1988.tb05320.x
   Han BH, 2000, J NEUROSCI, V20, P5775
   HAUSER WA, 1994, EPILEPSIA, V35, pS1, DOI 10.1111/j.1528-1157.1994.tb05932.x
   Hengartner MO, 2000, NATURE, V407, P770, DOI 10.1038/35037710
   Holmes LB, 2001, NEW ENGL J MED, V344, P1132, DOI 10.1056/NEJM200104123441504
   Huang EJ, 2001, ANNU REV NEUROSCI, V24, P677, DOI 10.1146/annurev.neuro.24.1.677
   Ikonomidou C, 1999, SCIENCE, V283, P70, DOI 10.1126/science.283.5398.70
   Ikonomidou C, 2000, SCIENCE, V287, P1056, DOI 10.1126/science.287.5455.1056
   Ishimaru MJ, 1999, J COMP NEUROL, V408, P461
   JONES KL, 1989, NEW ENGL J MED, V320, P1661, DOI 10.1056/NEJM198906223202505
   KRIEL RL, 1999, PEDIAT NEUROLOGY PRI, P692
   MELDRUM BS, 1996, EPILIPSIA, V37, P4
   Ohmori H, 1999, J NEUROCHEM, V72, P1497, DOI 10.1046/j.1471-4159.1999.721497.x
   RATAUD J, 1994, NEUROSCI LETT, V172, P19, DOI 10.1016/0304-3940(94)90652-1
   REINISCH JM, 1995, JAMA-J AM MED ASSOC, V274, P1518, DOI 10.1001/jama.274.19.1518
   RENFREY G, 1989, J PHARMACOL EXP THER, V248, P967
   SPEIDEL BD, 1972, LANCET, V2, P839
   STRICKLER SM, 1985, LANCET, V2, P746
   Sulzbacher S, 1999, CLIN PEDIATR, V38, P387, DOI 10.1177/000992289903800702
   TAYLOR CP, 1995, TRENDS PHARMACOL SCI, V16, P309, DOI 10.1016/S0165-6147(00)89060-4
   Thorp JA, 1999, AM J PERINAT, V16, P51, DOI 10.1055/s-2007-993836
   Trotter A, 2000, ANN MED, V32, P608, DOI 10.3109/07853890009002031
   TURSKI WA, 1987, BRAIN RES REV, V12, P281, DOI 10.1016/0165-0173(87)90002-6
   Venters HD, 2000, TRENDS NEUROSCI, V23, P175, DOI 10.1016/S0166-2236(99)01533-7
   Walker MC, 1998, CURR OPIN NEUROL, V11, P149, DOI 10.1097/00019052-199804000-00012
   WALTON NY, 1992, EPILEPSY RES, V12, P199, DOI 10.1016/0920-1211(92)90074-4
   WALTON NY, 1989, EPILEPSY RES, V4, P216, DOI 10.1016/0920-1211(89)90006-5
   WLAZ P, 1992, J NEURAL TRANSM-GEN, V89, P41, DOI 10.1007/BF01245350
   Zahn C, 1998, EPILEPSIA, V39, pS26, DOI 10.1111/j.1528-1157.1998.tb02604.x
NR 39
TC 449
Z9 469
U1 0
U2 18
PU NATL ACAD SCIENCES
PI WASHINGTON
PA 2101 CONSTITUTION AVE NW, WASHINGTON, DC 20418 USA
SN 0027-8424
J9 P NATL ACAD SCI USA
JI Proc. Natl. Acad. Sci. U. S. A.
PD NOV 12
PY 2002
VL 99
IS 23
BP 15089
EP 15094
DI 10.1073/pnas.222550499
PG 6
WC Multidisciplinary Sciences
SC Science & Technology - Other Topics
GA 615AZ
UT WOS:000179224800086
PM 12417760
OA Bronze, Green Published
DA 2019-04-19
ER

PT J
AU Duncan, JS
   Sander, JW
   Sisodiya, SM
   Walker, MC
AF Duncan, JS
   Sander, JW
   Sisodiya, SM
   Walker, MC
TI Adult epilepsy
SO LANCET
LA English
DT Review
ID TEMPORAL-LOBE EPILEPSY; IDIOPATHIC GENERALIZED EPILEPSY; JUVENILE
   MYOCLONIC EPILEPSY; COMPLEX PARTIAL SEIZURES; DRUG PREGNANCY REGISTRY;
   SUDDEN UNEXPECTED DEATH; QUALITY-OF-LIFE; ANTIEPILEPTIC DRUGS; FOCAL
   EPILEPSY; REFRACTORY EPILEPSY
AB The epilepsies are one of the most common serious brain disorders, can occur at all ages, and have many possible presentations and causes. Although incidence in childhood has fallen over the past three decades in developed countries, this reduction is matched by an increase in elderly people. Monogenic Mendelian epilepsies are rare. A clinical syndrome often has multiple possible genetic causes, and conversely, different mutations in one gene can lead to various epileptic syndromes. Most common epilepsies, however, are probably complex traits with environmental effects acting on inherited susceptibility, mediated by common variation in particular genes. Diagnosis of epilepsy remains clinical, and neurophysiological investigations assist with diagnosis of the syndrome. Brain imaging is making great progress in identifying the structural and functional causes and consequences of the epilepsies. Current antiepileptic drugs suppress seizures without influencing the underlying tendency to generate seizures, and are effective in 60-70% of individuals. Pharmacogenetic studies hold the promise of being able to better individualise treatment for each patient, with maximum possibility of benefit and minimum risk of adverse effects. For people with refractory focal epilepsy, neurosurgical resection offers the possibility of a life-changing cure. Potential new treatments include precise prediction of seizures and focal therapy with drug delivery, neural stimulation, and biological grafts.
C1 UCL, Inst Neurol, Dept Clin & Expt Epilepsy, London WC1N 3BG, England.
   Natl Soc Epilepsy, Gerrards Cross, England.
RP Duncan, JS (reprint author), UCL, Inst Neurol, Dept Clin & Expt Epilepsy, Queen Sq, London WC1N 3BG, England.
EM j.duncan@ion.ucl.ac.uk
RI Sander, Josemir/C-1576-2008; Walker, Matthew/C-1577-2008
OI Sander, Josemir/0000-0001-6041-9661; Walker,
   Matthew/0000-0002-0812-0352; Duncan, John S/0000-0002-1373-0681
CR Adab N, 2004, J NEUROL NEUROSUR PS, V75, P1575, DOI 10.1136/jnnp.2003.029132
   Adcock JE, 2003, NEUROIMAGE, V18, P423, DOI 10.1016/S1053-8119(02)00013-7
   Anderson E, 2002, EPILEPSIA, V43, P1600
   Antel SB, 2003, NEUROIMAGE, V19, P1748, DOI 10.1016/S1053-8119(03)00226-X
   Artama M, 2005, NEUROLOGY, V64, P1874, DOI 10.1212/01.WNL.0000163771.96962.1F
   Aschenbrenner-Scheibe R, 2003, BRAIN, V126, P2616, DOI 10.1093/brain/awg265
   Barkovich AJ, 1997, EPILEPSIA, V38, P1255
   Baulac S, 2001, NAT GENET, V28, P46, DOI 10.1038/88254
   Beghi E, 2004, LANCET NEUROL, V3, P618, DOI 10.1016/S1474-4422(04)00882-8
   Benbadis SR, 2003, NEUROLOGY, V61, P1793, DOI 10.1212/01.WNL.0000098891.76373.15
   Berkovich AJ, 1998, EPILEPSIA, V39, P1375
   Bialer M, 2004, EPILEPSY RES, V61, P1, DOI 10.1016/j.eplepsyres.2004.07.010
   Birbeck GL, 2002, EPILEPSIA, V43, P535, DOI 10.1046/j.1528-1157.2002.32201.x
   Bonanni P, 2004, EPILEPSIA, V45, P149, DOI 10.1111/j.0013-9580.2004.04303.x
   Boussinesq M, 2002, T ROY SOC TROP MED H, V96, P537, DOI 10.1016/S0035-9203(02)90433-5
   Briellmann RS, 2004, NEUROLOGY, V63, P2303, DOI 10.1212/01.WNL.0000148646.31755.59
   Briellmann RS, 2002, ANN NEUROL, V51, P641, DOI 10.1002/ana.10171
   Brodie MJ, 2005, J NEUROL, V252, P125, DOI 10.1007/s00415-005-0735-x
   Brodie MJ, 2002, NEUROLOGY, V58, pS2, DOI 10.1212/WNL.58.8_suppl_5.S2
   Carpio A, 2002, LANCET INFECT DIS, V2, P751, DOI 10.1016/S1473-3099(02)00454-1
   Carter JA, 2004, EPILEPSIA, V45, P978, DOI 10.1111/j.0013-9580.2004.65103.x
   Cascino GD, 2004, EPILEPSIA, V45, P32, DOI 10.1111/j.0013-9580.2004.04007.x
   Cascino GD, 2002, EPILEPSIA, V43, P80, DOI 10.1046/j.1528-1157.43.s.3.14.x
   Cavalleri GL, 2005, BRAIN, V128, P1832, DOI 10.1093/brain/awh524
   Chassoux F, 2004, BRAIN, V127, P164, DOI 10.1093/brain/awh014
   Chaves J, 2005, EPILEPSIA, V46, P133, DOI 10.1111/j.1528-1167.2005.00325.x
   Cossette P, 2002, NAT GENET, V31, P184, DOI 10.1038/ng885
   Cunnington M, 2005, NEUROLOGY, V64, P955, DOI 10.1212/01.WNL.0000154515.94346.89
   de Boer HM, 2002, EPILEPSIA, V43, P7, DOI 10.1046/j.1528-1157.43.s.6.4.x
   de Curtis M, 2001, PROG NEUROBIOL, V63, P541, DOI 10.1016/S0301-0082(00)00026-5
   Diop AG, 2003, ACTA TROP, V87, P149, DOI 10.1016/S0001-706X(03)00038-X
   Dlugos DJ, 2001, NEUROLOGY, V57, P2259, DOI 10.1212/WNL.57.12.2259
   Duncan JS, 2002, J NEUROL NEUROSUR PS, V73, P612, DOI 10.1136/jnnp.73.6.612-a
   Ecevit CG, 2004, PEDIATR NEUROL, V31, P279, DOI 10.1016/j.pediatneurol.2004.03.021
   Engel J, 2001, EPILEPSIA, V42, P796, DOI 10.1046/j.1528-1157.2001.10401.x
   Ensrud KE, 2004, NEUROLOGY, V62, P2051, DOI 10.1212/01.WNL.0000125185.74276.D2
   Everitt AD, 1998, BRIT MED J, V316, P780, DOI 10.1136/bmj.316.7133.780
   Federico P, 2005, NEUROLOGY, V64, P1125, DOI 10.1212/01.WNL.0000156358.72670.AD
   FineSmith R B, 1999, N J Med, V96, P37
   Fisher RS, 2005, EPILEPSIA, V46, P470, DOI 10.1111/j.0013-9580.2005.66104.x
   Forsgren L, 2005, EUR J NEUROL, V12, P245, DOI 10.1111/j.1468-1331.2004.00992.x
   Fuerst D, 2003, ANN NEUROL, V53, P413, DOI 10.1002/ana.10509
   Gaitatzis A, 2004, BRAIN, V127, P2427, DOI 10.1093/brain/awh267
   Gaitatzis A, 2004, EPILEPTIC DISORD, V6, P3
   Gaitatzis A, 2004, EPILEPSIA, V45, P1613, DOI 10.1111/j.0013-9580.2004.17504.x
   Garcia HH, 2003, LANCET, V362, P547, DOI 10.1016/S0140-6736(03)14117-7
   Golby AJ, 2002, EPILEPSIA, V43, P855, DOI 10.1046/j.1528-1157.2002.20501.x
   Granger N, 2002, REV NEUROL-FRANCE, V158, P1088
   Greenberg DA, 2005, AM J HUM GENET, V76, P139, DOI 10.1086/426735
   Guerrini R, 2005, EPILEPSIA, V46, P32, DOI 10.1111/j.0013-9580.2005.461010.x
   Gutierrez-Delicado E, 2004, CURR OPIN NEUROL, V17, P147, DOI 10.1097/01.wco.0000124704.48483.48
   Guye M, 2003, NEUROIMAGE, V19, P1349, DOI 10.1016/S1053-8119(03)00165-4
   Hammers A, 2003, BRAIN, V126, P1300, DOI 10.1093/brain/awg138
   HANNA J, 2002, DEATH SHADOWS NATL S
   Hauser WA, 2002, PROG BRAIN RES, V135, P215
   Heaney DC, 2002, BRIT MED J, V325, P1013, DOI 10.1136/bmj.325.7371.1013
   Hirsch E, 2003, CNS DRUGS, V17, P633, DOI 10.2165/00023210-200317090-00003
   Holmes LB, 2004, ARCH NEUROL-CHICAGO, V61, P673, DOI 10.1001/archneur.61.5.673
   Holmes LB, 2004, EPILEPSIA, V45, P1465, DOI 10.1111/j.0013-9580.2004.451102.x
   Jefferys JGR, 2003, EPILEPSIA, V44, P44, DOI 10.1111/j.0013-9580.2003.12004.x
   Jouny CC, 2005, CLIN NEUROPHYSIOL, V116, P552, DOI 10.1016/j.clinph.2004.08.024
   Juhasz C, 2003, NEUROLOGY, V60, P960, DOI 10.1212/01.WNL.0000049468.05050.F2
   Kanai K, 2004, NEUROLOGY, V63, P329, DOI 10.1212/01.WNL.0000129829.31179.5B
   Keller SS, 2004, NEUROIMAGE, V23, P860, DOI 10.1016/j.neuroimage.2004.07.030
   Kobayashi E, 2005, NEUROLOGY, V64, P1263, DOI 10.1212/01.WNL.0000154640.23656.A3
   Kossoff EH, 2004, LANCET NEUROL, V3, P415, DOI 10.1016/S1474-4422(04)00807-5
   Kwan P, 2004, J NEUROL NEUROSUR PS, V75, P1376, DOI 10.1136/jnnp.2004.045690
   Kwan P, 2000, NEW ENGL J MED, V342, P314, DOI 10.1056/NEJM200002033420503
   Langan Y, 2005, NEUROLOGY, V64, P1131, DOI 10.1212/01.WNL.0000156352.61328.CB
   LaRoche SM, 2004, JAMA-J AM MED ASSOC, V291, P615, DOI 10.1001/jama.291.5.615
   Lhatoo SD, 2003, EPILEPSIA, V44, P673, DOI 10.1046/j.1528-1157.2003.46002.x
   Lhatoo SD, 2001, ANN NEUROL, V49, P336
   Liegeois F, 2004, BRAIN, V127, P1229, DOI 10.1093/brain/awh159
   Litt B, 2002, LANCET NEUROL, V1, P22, DOI 10.1016/S1474-4422(02)00003-0
   Liu RSN, 2003, ANN NEUROL, V53, P312, DOI 10.1002/ana.10463
   Lynch BA, 2004, P NATL ACAD SCI USA, V101, P9861, DOI 10.1073/pnas.0308208101
   MacDonald BK, 2000, BRAIN, V123, P665, DOI 10.1093/brain/123.4.665
   MacDonald BK, 2000, ANN NEUROL, V48, P833, DOI 10.1002/1531-8249(200012)48:6<833::AID-ANA3>3.3.CO;2-L
   Maguire JH, 2004, NEW ENGL J MED, V350, P215, DOI 10.1056/NEJMp038204
   Marini C, 2004, EPILEPSIA, V45, P467, DOI 10.1111/j.0013-9580.2004.46803.x
   Marson A, 2005, LANCET, V365, P2007, DOI 10.1016/S0140-6736(05)66694-9
   McCormick DA, 2001, ANNU REV PHYSIOL, V63, P815, DOI 10.1146/annurev.physiol.63.1.815
   McCorry D, 2004, LANCET NEUROL, V3, P729, DOI 10.1016/S1474-4422(04)00935-4
   McIntosh AM, 2004, BRAIN, V127, P2018, DOI 10.1093/brain/awh221
   Medina MT, 2005, EPILEPSIA, V46, P124, DOI 10.1111/j.0013-9580.2005.11704.x
   Meeren H, 2005, ARCH NEUROL-CHICAGO, V62, P371, DOI 10.1001/archneur.62.3.371
   Meinardi H, 2001, EPILEPSIA, V42, P136, DOI 10.1046/j.1528-1157.2001.32800.x
   Merlet I, 2004, NEUROIMAGE, V22, P886, DOI 10.1016/j.neuroimage.2004.02.014
   Morgan CL, 2002, EPILEPSIA, V43, P1251, DOI 10.1046/j.1528-1157.2002.38701.x
   Mormann F, 2005, CLIN NEUROPHYSIOL, V116, P569, DOI 10.1016/j.clinph.2004.08.025
   Mulley JC, 2005, HUM MUTAT, V25, P535, DOI 10.1002/humu.20178
   *NICE, EP DIAGN MAN EP AD C
   Nicoletti A, 2002, NEUROLOGY, V58, P1256, DOI 10.1212/WNL.58.8.1256
   Nicolson A, 2004, J NEUROL NEUROSUR PS, V75, P75
   Nilsen KE, 2004, BRAIN RES REV, V44, P141, DOI 10.1016/j.brainresrev.2003.11.003
   Nilsson L, 1999, LANCET, V353, P888, DOI 10.1016/S0140-6736(98)05114-9
   Noppeney U, 2005, BRAIN, V128, P1377, DOI 10.1093/brain/awh414
   Opeskin K, 2003, SEIZURE-EUR J EPILEP, V12, P456, DOI 10.1016/S1059-1311(02)00352-7
   Ottman R, 2005, EPILEPSIA, V46, P7, DOI 10.1111/j.1528-1167.2005.00350.x
   Pack AM, 2005, ANN NEUROL, V57, P252, DOI 10.1002/ana.20378
   Panayiotopoulos CP, 2005, NEUROLOGY, V64, P173
   Patsalos PN, 2003, LANCET NEUROL, V2, P347, DOI 10.1016/S1474-4422(03)00409-5
   Perucca E, 2004, BRIT MED J, V328, P1273, DOI 10.1136/bmj.328.7451.1273
   Perucca E, 1998, EPILEPSIA, V39, P5, DOI 10.1111/j.1528-1157.1998.tb01268.x
   PICOT MC, 2004, REV NEUROL PARIS, V160
   Pisani F, 1999, EPILEPSIA, V40, P1141, DOI 10.1111/j.1528-1157.1999.tb00832.x
   Poolos NP, 2002, NAT NEUROSCI, V5, P767, DOI 10.1038/nn891
   Powell HWR, 2005, NEUROLOGY, V65, P596, DOI 10.1212/01.wnl.0000172858.20354.73
   Rabin ML, 2004, BRAIN, V127, P2286, DOI 10.1093/brain/awh281
   Remy S, 2003, ANN NEUROL, V53, P469, DOI 10.1002/ana.10473
   Richardson MP, 2003, NEUROIMAGE, V20, pS112, DOI 10.1016/j.neuroimage.2003.09.008
   Richardson MP, 2004, BRAIN, V127, P2419, DOI 10.1093/brain/awh293
   Rowan AJ, 2005, NEUROLOGY, V64, P1868, DOI 10.1212/01.WNL.0000167384.68207.3E
   Rugg-Gunn FJ, 2005, NEUROLOGY, V64, P318, DOI 10.1212/01.WNL.0000149642.93493.F4
   Rugg-Gunn FJ, 2004, LANCET, V364, P2212, DOI 10.1016/S0140-6736(04)17594-6
   Rugg-Gunn FJ, 2003, NEUROLOGY, V60, P1638, DOI 10.1212/01.WNL.0000065891.93179.CC
   Rugg-Gunn FJ, 2001, BRAIN, V124, P627, DOI 10.1093/brain/124.3.627
   Russell AJC, 2004, EPILEPSIA, V45, P1467, DOI 10.1111/j.0013-9580.2004.451104.x
   Sabers A, 2003, NEUROLOGY, V61, P570, DOI 10.1212/01.WNL.0000076485.09353.7A
   Sabsevitz DS, 2003, NEUROLOGY, V60, P1788, DOI 10.1212/01.WNL.0000068022.05644.01
   Sander J.W., 2004, INFECT ETIOLOGY CHRO, P93
   Sander JW, 2004, EPILEPSIA, V45, P28, DOI 10.1111/j.0013-9580.2004.455005.x
   Sander JW, 2004, J NEUROL NEUROSUR PS, V75, P349, DOI 10.1136/jnnp.2003.029223
   Sander JW, 2003, CURR OPIN NEUROL, V16, P165, DOI 10.1097/01.wco.0000063766.15877.8e
   Schmidt D, 2005, EPILEPSIA, V46, P858, DOI 10.1111/j.1528-1167.2005.54904.x
   Scott RA, 2001, B WORLD HEALTH ORGAN, V79, P344
   Sheth Raj D, 2005, Semin Pediatr Neurol, V12, P106, DOI 10.1016/j.spen.2005.03.005
   Siddiqui A, 2003, NEW ENGL J MED, V348, P1442, DOI 10.1056/NEJMoa021986
   Smith D, 1999, QJM-INT J MED, V92, P15, DOI 10.1093/qjmed/92.1.15
   Sperling MR, 1999, ANN NEUROL, V46, P45, DOI 10.1002/1531-8249(199907)46:1<45::AID-ANA8>3.0.CO;2-I
   Stein AG, 2000, EPILEPSY RES, V39, P103, DOI 10.1016/S0920-1211(99)00107-2
   Surges R, 2003, EPILEPSIA, V44, P150, DOI 10.1046/j.1528-1157.2003.36802.x
   Suzuki T, 2004, NAT GENET, V36, P842, DOI 10.1038/ng1393
   Tan NCK, 2004, EPILEPSIA, V45, P1429, DOI 10.1111/j.0013-9580.2004.22904.x
   Tan NCK, 2004, NEUROLOGY, V63, P1090, DOI 10.1212/01.WNL.0000137051.33486.C7
   Tate SK, 2005, P NATL ACAD SCI USA, V102, P5507, DOI 10.1073/pnas.0407346102
   Thadani VM, 2004, NEUROSURG REV, V27, P27, DOI 10.1007/s10143-003-0289-2
   Theodore WH, 2004, LANCET NEUROL, V3, P111, DOI 10.1016/S1474-4422(03)00664-1
   Tomson T, 2004, EPILEPSIA, V45, P1171, DOI 10.1111/j.0013-9580.2004.15104.x
   *U LIV, SANAD
   Vajda F, 2004, EPILEPSIA, V45, P1466, DOI 10.1111/j.0013-9580.2004.451103.x
   Van Paesschen W, 2003, BRAIN, V126, P1103, DOI 10.1093/brain/awg108
   Vazquez B, 2004, ARCH NEUROL-CHICAGO, V61, P1361, DOI 10.1001/archneur.61.9.1361
   Vestergaard P, 2004, EPILEPSIA, V45, P1330, DOI 10.1111/j.0013-9580.2004.18804.x
   Vinten J, 2005, NEUROLOGY, V64, P949, DOI 10.1212/01.WNL.0000154514.82948.69
   von Oertzen J, 2002, J NEUROL NEUROSUR PS, V73, P643, DOI 10.1136/jnnp.73.6.643
   Walker MC, 2002, BRAIN, V125, P1937, DOI 10.1093/brain/awf203
   Walker MC, 2004, TREATMENT EPILEPSY, P96
   Ward LM, 2003, TRENDS COGN SCI, V7, P553, DOI 10.1016/j.tics.2003.10.012
   Wide K, 2004, ACTA PAEDIATR, V93, P174, DOI 10.1080/08035250310021118
   Wiebe S, 2001, NEW ENGL J MED, V345, P311, DOI 10.1056/NEJM200108023450501
   Wiebe S, 2002, J NEUROL NEUROSUR PS, V73, P116, DOI 10.1136/jnnp.73.2.116
   Woermann FG, 1999, BRAIN, V122, P2101, DOI 10.1093/brain/122.11.2101
   Woermann FG, 2003, NEUROLOGY, V61, P699, DOI 10.1212/01.WNL.0000078815.03224.57
   Wyszynski DF, 2005, NEUROLOGY, V64, P961, DOI 10.1212/01.WNL.0000154516.43630.C5
   Zaidi A, 2000, J AM COLL CARDIOL, V36, P181, DOI 10.1016/S0735-1097(00)00700-2
NR 156
TC 440
Z9 466
U1 7
U2 86
PU ELSEVIER SCIENCE INC
PI NEW YORK
PA 360 PARK AVE SOUTH, NEW YORK, NY 10010-1710 USA
SN 0140-6736
EI 1474-547X
J9 LANCET
JI Lancet
PD APR 1
PY 2006
VL 367
IS 9516
BP 1087
EP 1100
DI 10.1016/S0140-6736(06)68477-8
PG 14
WC Medicine, General & Internal
SC General & Internal Medicine
GA 030ZF
UT WOS:000236673200034
PM 16581409
DA 2019-04-19
ER

PT J
AU Marson, AG
   Al-Kharusi, AM
   Alwaidh, M
   Appleton, R
   Baker, GA
   Chadwick, DW
   Cramp, C
   Cockerell, OC
   Cooper, PN
   Doughty, J
   Eaton, B
   Gamble, C
   Goulding, PJ
   Howell, SJL
   Hughes, A
   Jackson, M
   Jacoby, A
   Kellett, M
   Lawson, GR
   Leach, JP
   Nicolaides, P
   Roberts, R
   Shackley, P
   Shen, J
   Smith, DF
   Smith, PEM
   Smith, CT
   Vanoli, AA
   Williamson, PR
AF Marson, Anthony G.
   Al-Kharusi, Asya M.
   Alwaidh, Muna
   Appleton, Richard
   Baker, Gus A.
   Chadwick, David W.
   Cramp, Celia
   Cockerell, Oliver C.
   Cooper, Paul N.
   Doughty, Julie
   Eaton, Barbara
   Gamble, Carrot
   Goulding, Peter J.
   Howell, Stephen J. L.
   Hughes, Adrian
   Jackson, Margaret
   Jacoby, Ann
   Kellett, Mark
   Lawson, Geoffrey R.
   Leach, John Paul
   Nicolaides, Paola
   Roberts, Richard
   Shackley, Phil
   Shen, Jing
   Smith, David F.
   Smith, Philip E. M.
   Smith, Catrin Tudur
   Vanoli, Alessandr A.
   Williamson, Paula R.
CA SANAD Study Grp
TI The SANAD study of effectiveness of valproate, lamotrigine, or
   topiramate for generalised and unclassifiable epilepsy: an unblinded
   randomised controlled trial
SO LANCET
LA English
DT Article
ID NEWLY-DIAGNOSED EPILEPSY; DOUBLE-BLIND; ANTIEPILEPTIC DRUGS;
   CARBAMAZEPINE; SEIZURES; CHILDREN; MONOTHERAPY
AB Background Valproate is widely accepted as a drug of first choice for patients with generalised onset seizures, and its broad spectrum of efficacy means it is recommended for patients with seizures that are difficult to classify. Lamotrigine and topiramate are also thought to possess broad spectrum activity. The SANAD study aimed to compare the longer-term effects of these drugs in patients with generalised onset seizures or seizures that are difficult to classify.
   Methods SANAD was an unblinded randomised controlled trial in hospital-based outpatient clinics in the UK. Arm B of the study recruited 716 patients for whom valproate was considered to be standard treatment. Patients were randomly assigned to valproate, lamotrigine, or topiramate between Jan 12, 1999, and Aug 31, 2004, and follow-up data were obtained up to Jan 13, 2006. Primary outcomes were time to treatment failure, and time to 1-year remission, and analysis was by both intention to treat and per protocol. This study is registered as an International Standard Randomised Controlled Trial, number ISRCTN38354748.
   Findings For time to treatment failure, valproate was significantly better than topiramate (hazard ratio 1.57 [95% CI 1.19-2.08]), but there was no significant difference between valproate and lamotrigine (1.25 [0.94-1.68]). For patients with an idiopathic generalised epilepsy, valproate was significantly better than both lamotrigine (1.55 [1.07-2.24] and topiramate (1.89 [1.32-2.70]). For time to 12-month remission valproate was significantly better than lamotrigine overall (0.76 [0.62-0.94]), and for the subgroup with an idiopathic generalised epilepsy 0.68 (0.53-0.89). But there was no significant difference between valproate and topiramate in either the analysis overall or for the subgroup with an idiopathic generalised epilepsy.
   Interpretation Valproate is better tolerated than topiramate and more efficacious than lamotrigine, and should remain the drug of first choice for many patients with generalised and unclassified epilepsies. However, because of known potential adverse effects of valproate during pregnancy, the benefits for seizure control in women of childbearing years should be considered.
C1 Univ Liverpool, Div Neurol Sci, Liverpool L9 7LJ, Merseyside, England.
   Royal Liverpool Childrens NHS Trust Alder Hey, Dept Neurol, Liverpool, Merseyside, England.
   Univ Newcastle, Sch Populat & Hlth Sci, Newcastle Upon Tyne, Tyne & Wear, England.
   Univ Liverpool, Ctr Med Stat & Hlth Evaluat, Liverpool L69 3BX, Merseyside, England.
   Univ Liverpool, Div Publ Hlth, Liverpool L69 3BX, Merseyside, England.
   Southport & Formby Dist Gen Hosp, Merseyside, England.
   Whiston Hosp, St Helens & Knowsley Hosp NHS Trust, Liverpool, Merseyside, England.
   Royal Shrewsbury Hosp, Shrewsbury, Salop, England.
   Royal London Hosp, London E1 1BB, England.
   Royal Bolton Hosp, Bolton, England.
   Leeds Gen Infirm, Leeds, W Yorkshire, England.
   Royal Hallamshire Hosp, Sheffield S10 2JF, S Yorkshire, England.
   Arrowe Pk Hosp, Wirral, Merseyside, England.
   Royal Victoria Infirm, Newcastle Upon Tyne NE1 4LP, Tyne & Wear, England.
   Sunderland Royal Hosp, Sunderland, England.
   So Gen Hosp, Glasgow G51 4TF, Lanark, Scotland.
   Great Ormond St Hosp Sick Children, London WC1N 3JH, England.
   Ninewells Hosp, Dundee DD1 9SY, Scotland.
   Walton Ctr Neurol & Neurosurg NHS Trust, Liverpool, Merseyside, England.
   Univ Wales Hosp, Cardiff, Wales.
RP Marson, AG (reprint author), Univ Liverpool, Div Neurol Sci, Clin Sci Bldg,Lower Lane, Liverpool L9 7LJ, Merseyside, England.
EM a.g.marson@liv.ac.uk
RI Lueck, Christian/O-4031-2016; von Oertzen, Tim J/B-6295-2013
OI Lueck, Christian/0000-0003-1537-7612; von Oertzen, Tim
   J/0000-0003-2164-7842; Leach, John Paul/0000-0003-2086-9937
FU Department of Health [HTA/95/13/01, HTA_485]; Wellcome Trust
CR Adab N, 2004, J NEUROL NEUROSUR PS, V75, P1575, DOI 10.1136/jnnp.2003.029132
   [Anonymous], 1981, Epilepsia, V22, P489
   [Anonymous], 1989, EPILEPSIA, V30, P389
   Beran RG, 1998, EPILEPSIA, V39, P1329, DOI 10.1111/j.1528-1157.1998.tb01332.x
   Biton V, 2005, NEUROLOGY, V65, P1737, DOI 10.1212/01.wnl.0000187118.19221.e4
   BRODIE MJ, 1995, LANCET, V345, P476, DOI 10.1016/S0140-6736(95)90581-2
   Commission on Classification and Terminology of the International League Against Epilepsy, EPILEPSIA, V30, P389, DOI DOI 10.1111/J.1528-1157.1989.TB05316.X
   Ericksson AS, 1998, EPILEPSIA, V39, P495, DOI 10.1111/j.1528-1157.1998.tb01411.x
   French JA, 2004, NEUROLOGY, V62, P1252, DOI 10.1212/01.WNL.0000123693.82339.FC
   Hauser WA, 1990, EPILEPSY FREQUENCY C
   Marson AG, 2002, EPILEPSIA, V43, P505, DOI 10.1046/j.1528-1157.2002.20801.x
   Marson AG, 2007, LANCET, V369, P1000, DOI 10.1016/S0140-6736(07)60460-7
   Medical Research Council, 1998, GUID GOOD CLIN PRACT
   Morrow J, 2006, J NEUROL NEUROSUR PS, V77, P193, DOI 10.1136/jnnp.2005.074203
   Motte J, 1997, NEW ENGL J MED, V337, P1807, DOI 10.1056/NEJM199712183372504
   *NAT I CLIN EXC, 2004, CLIN GUID, V20
   *NAT I CLIN EXC, 2004, TECHN APPR GUID, V76
   Nicolson A, 2004, J NEUROL NEUROSUR PS, V75, P75
   POSNER EB, 2005, COCHRANE DB SYST REV, V4
   Privitera MD, 2003, ACTA NEUROL SCAND, V107, P165, DOI 10.1034/j.1600-0404.2003.00093.x
   SHIELDS WD, 1983, NEUROLOGY, V33, P1487, DOI 10.1212/WNL.33.11.1487
   SMITH CT, 2001, COCHRANE DB SYST REV, V4
   SNEAD OC, 1985, NEW ENGL J MED, V313, P916, DOI 10.1056/NEJM198510103131503
NR 23
TC 432
Z9 448
U1 2
U2 28
PU ELSEVIER SCIENCE INC
PI NEW YORK
PA 360 PARK AVE SOUTH, NEW YORK, NY 10010-1710 USA
SN 0140-6736
EI 1474-547X
J9 LANCET
JI Lancet
PD MAR 24
PY 2007
VL 369
IS 9566
BP 1016
EP 1026
DI 10.1016/S0140-6736(07)60461-9
PG 11
WC Medicine, General & Internal
SC General & Internal Medicine
GA 151JO
UT WOS:000245286500030
PM 17382828
OA Green Accepted
DA 2019-04-19
ER

PT J
AU Meador, KJ
   Baker, GA
   Browning, N
   Clayton-Smith, J
   Combs-Cantrell, DT
   Cohen, M
   Kalayjian, LA
   Kanner, A
   Liporace, JD
   Pennell, PB
   Privitera, M
   Loring, DW
AF Meador, Kimford J.
   Baker, Gus A.
   Browning, Nancy
   Clayton-Smith, Jill
   Combs-Cantrell, Deborah T.
   Cohen, Morris
   Kalayjian, Laura A.
   Kanner, Andres
   Liporace, Joyce D.
   Pennell, Page B.
   Privitera, Michael
   Loring, David W.
CA NEAD Study Grp
TI Cognitive Function at 3 Years of Age after Fetal Exposure to
   Antiepileptic Drugs
SO NEW ENGLAND JOURNAL OF MEDICINE
LA English
DT Article
ID PROPENSITY SCORE; MAJOR MALFORMATIONS; CHILDREN BORN; IN-UTERO;
   EPILEPSY; PREGNANCY; WOMEN; CARBAMAZEPINE; VALPROATE; REGISTER
AB BACKGROUND
   Fetal exposure of animals to antiepileptic drugs at doses lower than those required to produce congenital malformations can produce cognitive and behavioral abnormalities, but cognitive effects of fetal exposure of humans to antiepileptic drugs are uncertain.
   METHODS
   Between 1999 and 2004, we enrolled pregnant women with epilepsy who were taking a single antiepileptic agent (carbamazepine, lamotrigine, phenytoin, or valproate) in a prospective, observational, multicenter study in the United States and the United Kingdom. The primary analysis is a comparison of neurodevelopmental outcomes at the age of 6 years after exposure to different antiepileptic drugs in utero. This report focuses on a planned interim analysis of cognitive outcomes in 309 children at 3 years of age.
   RESULTS
   At 3 years of age, children who had been exposed to valproate in utero had significantly lower IQ scores than those who had been exposed to other antiepileptic drugs. After adjustment for maternal IQ, maternal age, antiepileptic-drug dose, gestational age at birth, and maternal preconception use of folate, the mean IQ was 101 for children exposed to lamotrigine, 99 for those exposed to phenytoin, 98 for those exposed to carbamazepine, and 92 for those exposed to valproate. On average, children exposed to valproate had an IQ score 9 points lower than the score of those exposed to lamotrigine (95% confidence interval [CI], 3.1 to 14.6; P = 0.009), 7 points lower than the score of those exposed to phenytoin (95% CI, 0.2 to 14.0; P = 0.04), and 6 points lower than the score of those exposed to carbamazepine (95% CI, 0.6 to 12.0; P = 0.04). The association between valproate use and IQ was dose dependent. Children's IQs were significantly related to maternal IQs among children exposed to carbamazepine, lamotrigine, or phenytoin but not among those exposed to valproate.
   CONCLUSIONS
   In utero exposure to valproate, as compared with other commonly used antiepileptic drugs, is associated with an increased risk of impaired cognitive function at 3 years of age. This finding supports a recommendation that valproate not be used as a first-choice drug in women of childbearing potential.
C1 [Meador, Kimford J.] Emory Univ, Dept Neurol, Atlanta, GA 30322 USA.
   [Baker, Gus A.] Univ Liverpool, Liverpool L69 3BX, Merseyside, England.
   [Browning, Nancy] EMMES Corp, Rockville, MD USA.
   [Clayton-Smith, Jill] St Marys Hosp, Manchester M13 0JH, Lancs, England.
   [Combs-Cantrell, Deborah T.] Univ Texas SW Med Ctr Dallas, Dallas, TX 75390 USA.
   [Cohen, Morris] Med Coll Georgia, Augusta, GA 30912 USA.
   [Kalayjian, Laura A.] Univ So Calif, Los Angeles, CA USA.
   [Kanner, Andres] Rush Univ, Med Ctr, Chicago, IL 60612 USA.
   [Privitera, Michael] Univ Cincinnati, Cincinnati, OH USA.
RP Meador, KJ (reprint author), Emory Univ, Dept Neurol, Woodruff Mem Res Bldg,101 Woodruff Cir,Suite 6000, Atlanta, GA 30322 USA.
EM kimford.meador@emory.edu
FU National Institute of Neurological Disorders and Stroke [R01NS038455,
   R01NS050659]; United Kingdom Epilepsy Research Foundation [RB219738]
FX Supported by grants from the National Institute of Neurological
   Disorders and Stroke (R01NS038455 and R01NS050659) and the United
   Kingdom Epilepsy Research Foundation (RB219738).
CR Adab N, 2004, J NEUROL NEUROSUR PS, V75, P1575, DOI 10.1136/jnnp.2003.029132
   Adab N, 2001, J NEUROL NEUROSUR PS, V70, P15, DOI 10.1136/jnnp.70.1.15
   [Anonymous], 1997, INT J GYNECOL OBSTET, V56, P279
   Artama M, 2005, NEUROLOGY, V64, P1874, DOI 10.1212/01.WNL.0000163771.96962.1F
   Bayley N, 1993, BAYLEY SCALES INFANT
   Belsley D. A., 1991, CONDITIONING DIAGNOS
   Brookhart MA, 2006, AM J EPIDEMIOL, V163, P1149, DOI 10.1093/aje/kwj149
   Brown L, 1996, TEST NONVERBAL INTEL
   Cunnington M, 2005, NEUROLOGY, V64, P955, DOI 10.1212/01.WNL.0000154515.94346.89
   D'Agostino RB, 1998, STAT MED, V17, P2265, DOI 10.1002/(SICI)1097-0258(19981015)17:19<2265::AID-SIM918>3.0.CO;2-B
   Elliott CD, 1990, DIFFERENTIAL ABILITY
   Finer LB, 2006, PERSPECT SEX REPRO H, V38, P90, DOI 10.1363/3809006
   Finnell Richard H., 1995, P209
   FISHER JE, 1992, PHARMACOL RES, V26, P207, DOI 10.1016/1043-6618(92)90210-3
   Gaily E, 2004, NEUROLOGY, V62, P28, DOI 10.1212/WNL.62.1.28
   Gaily E, 2007, EPILEPSY COMPREHENSI, P1225
   Greenberg MK, 1998, NEUROLOGY, V51, P944
   HOCHBERG Y, 1988, BIOMETRIKA, V75, P800, DOI 10.2307/2336325
   Hollingshead AB, 1975, 4 FACTOR INDEX SOCIA
   Holmes LB, 2001, NEW ENGL J MED, V344, P1132, DOI 10.1056/NEJM200104123441504
   JANZ D, 1993, EPILEPSIA, V34, P588
   Li KH., 1988, J STATISTICAL COMPUT, V30, P57, DOI DOI 10.1080/00949658808811085
   Little R. J. A., 2002, STAT ANAL MISSING DA
   Meador KJ, 2006, NEUROLOGY, V67, P407, DOI 10.1212/01.wnl.0000227919.81208.b2
   Meador K, 2008, EPILEPSY RES, V81, P1, DOI 10.1016/j.eplepsyres.2008.04.022
   Morrow J, 2006, J NEUROL NEUROSUR PS, V77, P193, DOI 10.1136/jnnp.2005.074203
   Nelson H. E, 1991, NATL ADULT READING T
   Pennell PB, 2004, NEUROL CLIN, V22, P799, DOI 10.1016/j.ncl.2004.07.004
   ROSENBAUM PR, 1983, BIOMETRIKA, V70, P41, DOI 10.2307/2335942
   Sattler J, 1992, ASSESSMENT CHILDREN
   Schafer JL, 1997, ANAL INCOMPLETE MULT
   Vajda FJE, 2005, ACTA NEUROL SCAND, V112, P137, DOI 10.1111/j.1600-0404.2005.00458.x
   Wechsler D, 1999, WECHSLER ABBREVIATED
   Wide K, 2004, ACTA PAEDIATR, V93, P174, DOI 10.1080/08035250310021118
   Wyszynski DF, 2005, NEUROLOGY, V64, P961, DOI 10.1212/01.WNL.0000154516.43630.C5
NR 35
TC 388
Z9 399
U1 1
U2 18
PU MASSACHUSETTS MEDICAL SOC
PI WALTHAM
PA WALTHAM WOODS CENTER, 860 WINTER ST,, WALTHAM, MA 02451-1413 USA
SN 0028-4793
J9 NEW ENGL J MED
JI N. Engl. J. Med.
PD APR 16
PY 2009
VL 360
IS 16
BP 1597
EP 1605
DI 10.1056/NEJMoa0803531
PG 9
WC Medicine, General & Internal
SC General & Internal Medicine
GA 433BH
UT WOS:000265178000004
PM 19369666
OA Green Accepted
HC Y
HP N
DA 2019-04-19
ER

PT J
AU Holmes, LB
   Harvey, EA
   Coull, BA
   Huntington, KB
   Khoshbin, S
   Hayes, AM
   Ryan, LM
AF Holmes, LB
   Harvey, EA
   Coull, BA
   Huntington, KB
   Khoshbin, S
   Hayes, AM
   Ryan, LM
TI The teratogenicity of anticonvulsant drugs.
SO NEW ENGLAND JOURNAL OF MEDICINE
LA English
DT Article
ID FETAL-HYDANTOIN SYNDROME; BIRTH-DEFECTS; ANTIEPILEPTIC DRUGS;
   GROWTH-RETARDATION; PARENTAL EPILEPSY; NEWBORN-INFANTS; PREGNANCY;
   MALFORMATIONS; CARBAMAZEPINE; WOMEN
AB Background: The frequency of major malformations, growth retardation, and hypoplasia of the midface and fingers, known as anticonvulsant embryopathy, is increased in infants exposed to anticonvulsant drugs in utero. However, whether the abnormalities are caused by the maternal epilepsy itself or by exposure to anticonvulsant drugs is not known.
   Methods: We screened 128,049 pregnant women at delivery to identify three groups of infants: those exposed to anticonvulsant drugs, those unexposed to anticonvulsant drugs but with a maternal history of seizures, and those unexposed to anticonvulsant drugs with no maternal history of seizures (control group). The infants were examined systematically for the presence of major malformations, signs of hypoplasia of the midface and fingers, microcephaly, and small body size.
   Results: The combined frequency of anticonvulsant embryopathy was higher in 223 infants exposed to one anticonvulsant drug than in 508 control infants (20.6 percent vs. 8.5 percent; odds ratio, 2.8; 95 percent confidence interval, 1.1 to 9.7). The frequency was also higher in 93 infants exposed to two or more anticonvulsant drugs than in the controls (28.0 percent vs. 8.5 percent; odds ratio, 4.2; 95 percent confidence interval, 1.1 to 5.1). The 98 infants whose mothers had a history of epilepsy but took no anticonvulsant drugs during the pregnancy did not have a higher frequency of those abnormalities than the control infants.
   Conclusions: A distinctive pattern of physical abnormalities in infants of mothers with epilepsy is associated with the use of anticonvulsant drugs during pregnancy, rather than with epilepsy itself. (N Engl J Med 2001;344:1132-8.) Copyright (C) 2001 Massachusetts Medical Society.
C1 Massachusetts Gen Hosp, Serv Pediat, Genet & Teratol Unit, Boston, MA 02114 USA.
   Harvard Univ, Sch Publ Hlth, Dept Biostat, Boston, MA 02115 USA.
   Brigham & Womens Hosp, Dept Neurol, Boston, MA 02115 USA.
RP Holmes, LB (reprint author), Massachusetts Gen Hosp, Serv Pediat, Genet & Teratol Unit, Warren 801,55 Fruit St, Boston, MA 02114 USA.
RI Ryan, Louise/A-4562-2009
OI Ryan, Louise/0000-0001-5957-2490
FU NINDS NIH HHS [NS 24125]
CR BANCAUD J, 1981, EPILEPSIA, V22, P489
   BARRON WM, 1994, MED DISORDERS PREGNA, P443
   BENNETT JC, 1995, CECIL TXB MED, V2, P2123
   BUEHLER BA, 1990, NEW ENGL J MED, V322, P1567, DOI 10.1056/NEJM199005313222204
   DALESSIO DJ, 1985, NEW ENGL J MED, V312, P559, DOI 10.1056/NEJM198502283120906
   DANSKY LV, 1991, REPROD TOXICOL, V5, P301, DOI 10.1016/0890-6238(91)90091-S
   DANSKY LV, 1987, ANN NEUROL, V21, P176, DOI 10.1002/ana.410210210
   DUNN PM, 1976, BRIT MED BULL, V32, P71, DOI 10.1093/oxfordjournals.bmb.a071327
   DUNNETT CW, 1955, J AM STAT ASSOC, V50, P1096
   GAILY E, 1988, J PEDIATR-US, V112, P520, DOI 10.1016/S0022-3476(88)80162-8
   HANSON JW, 1975, J PEDIATR-US, V87, P285, DOI 10.1016/S0022-3476(75)80604-4
   HANSON JW, 1976, J PEDIATR-US, V89, P662, DOI 10.1016/S0022-3476(76)80414-3
   Hernandez-Diaz S, 2000, NEW ENGL J MED, V343, P1608, DOI 10.1056/NEJM200011303432204
   HILL RM, 1974, AM J DIS CHILD, V127, P645, DOI 10.1001/archpedi.1974.02110240031002
   Holmes LB, 2000, PEDIATR RES, V47, p82A
   HOLMES LB, 1994, TERATOLOGY, V49, P202, DOI 10.1002/tera.1420490316
   Holmes LB, 2000, TERATOLOGY, V61, P196, DOI 10.1002/(SICI)1096-9926(200003)61:3<196::AID-TERA7>3.0.CO;2-T
   HWANG SJ, 1995, AM J EPIDEMIOL, V141, P629, DOI 10.1093/oxfordjournals.aje.a117478
   JONES KL, 1989, NEW ENGL J MED, V320, P1661, DOI 10.1056/NEJM198906223202505
   KRAUSS CM, 1984, J PEDIATR-US, V105, P750, DOI 10.1016/S0022-3476(84)80295-4
   LEFKOPOULOU M, 1989, J AM STAT ASSOC, V84, P810, DOI 10.2307/2289671
   LINDHOUT D, 1984, EPILEPSIA, V25, P77, DOI 10.1111/j.1528-1157.1984.tb04158.x
   Lu MCK, 2000, TERATOLOGY, V61, P277, DOI 10.1002/(SICI)1096-9926(200004)61:4<277::AID-TERA6>3.0.CO;2-W
   McCarver DG, 1997, J PHARMACOL EXP THER, V283, P1095
   MINKOFF H, 1985, OBSTET GYNECOL, V65, pS22
   MONSON RR, 1973, NEW ENGL J MED, V289, P1049, DOI 10.1056/NEJM197311152892001
   NELSON K, 1989, NEW ENGL J MED, V320, P19, DOI 10.1056/NEJM198901053200104
   Nulman I, 1997, AM J MED GENET, V68, P18, DOI 10.1002/(SICI)1096-8628(19970110)68:1<18::AID-AJMG4>3.3.CO;2-C
   Olafsson E, 1998, EPILEPSIA, V39, P887, DOI 10.1111/j.1528-1157.1998.tb01186.x
   Ornoy A, 1996, ARCH DIS CHILD, V75, P517, DOI 10.1136/adc.75.6.517
   Orup H. I. Jr., 1997, Teratology, V55, P34
   PREUS M, 1972, AM J DIS CHILD, V124, P933, DOI 10.1001/archpedi.1972.02110180135022
   ROSA FW, 1991, NEW ENGL J MED, V324, P674, DOI 10.1056/NEJM199103073241006
   Sabry MA, 1996, AM J MED GENET, V62, P410, DOI 10.1002/ajmg.1320620403
   SEIP M, 1976, ACTA PAEDIATR SCAND, V65, P617, DOI 10.1111/j.1651-2227.1976.tb04941.x
   SHAPIRO S, 1976, LANCET, V1, P272
   SHAPIRO S, 1977, J PEDIATR-US, V90, P673, DOI 10.1016/S0022-3476(77)80421-6
   SPEIDEL BD, 1972, LANCET, V2, P839
   STRICKLER SM, 1985, LANCET, V2, P746
   Wells PG, 1996, CRIT REV BIOCHEM MOL, V31, P1, DOI 10.3109/10409239609110574
   WONG KS, 1972, BIOL NEONATE, V20, P175
   WOODBURY DM, 1982, ANTIEPILEPTIC DRUGS
   YERBY MS, 1992, NEUROLOGY, V42, P132
   YOGMAN MW, 1989, J PEDIATR-US, V115, P799, DOI 10.1016/S0022-3476(89)80665-1
NR 44
TC 384
Z9 394
U1 2
U2 27
PU MASSACHUSETTS MEDICAL SOC
PI WALTHAM
PA WALTHAM WOODS CENTER, 860 WINTER ST,, WALTHAM, MA 02451-1413 USA
SN 0028-4793
J9 NEW ENGL J MED
JI N. Engl. J. Med.
PD APR 12
PY 2001
VL 344
IS 15
BP 1132
EP 1138
DI 10.1056/NEJM200104123441504
PG 7
WC Medicine, General & Internal
SC General & Internal Medicine
GA 420EC
UT WOS:000167990600004
PM 11297704
DA 2019-04-19
ER

PT J
AU Schneider, T
   Przewlocki, R
AF Schneider, T
   Przewlocki, R
TI Behavioral alterations in rats prenatally exposed to valproic acid:
   Animal model of autism
SO NEUROPSYCHOPHARMACOLOGY
LA English
DT Article
DE autism; rats; valproic acid; behavior
ID EARLY INFANTILE-AUTISM; BRAIN-STEM; ADDITIONAL EVIDENCE; BETA-ENDORPHIN;
   CHILDREN; DIAGNOSIS; CEREBELLAR; ORIGIN; ASSOCIATION; INVOLVEMENT
AB Autism is a severe behavioral disorder characterized by pervasive impairments in social interactions, deficits in verbal and nonverbal communication, and stereotyped, repetitive patterns of behaviors and interests. Recently, a new rodent model of autism was created by exposure of rat fetuses to valproic acid (VPA) on the 12.5th day of gestation (VPA rats). The model has striking anatomical, pathological, and etiological similarities to human data; however, it has not been characterized behaviorally. In order to determine if VPA rats present behavioral aberrations observed in autism, their behavior was extensively evaluated in a battery of tests. The results of the present experiments demonstrate that VPA rats exhibit: (1) lower sensitivity to pain and higher sensitivity to nonpainful stimuli, (2) diminished acoustic prepulse inhibition, (3) locomotor and repetitive/stereotypic-like hyperactivity combined with lower exploratory activity, and (4) decreased number of social behaviors and increased latency to social behaviors. In addition, VPA rats showed delayed maturation, lower body weight, delayed motor development, and attenuated integration of a coordinated series of reflexes, delayed nest-seeking response mediated by olfactory system, and normal negative geotaxis. Interestingly, all behavioral aberrations described in this paper appear before puberty, which could distinguish the VPA rat model of autism from other animal models of neurodevelopmental disorders, especially rodent models of schizophrenia. Our results bring further support to validity of the proposed VPA animal model of autism, suggesting similarities between the observed pattern of behavioral alterations in VPA rats and features of disturbed behavior in autistic patients.
C1 Polish Acad Sci, Inst Pharmacol, Dept Mol Neuropharmacol, PL-31343 Krakow, Poland.
   Jagiellonian Univ, Inst Appl Psychol, Krakow, Poland.
RP Przewlocki, R (reprint author), Polish Acad Sci, Inst Pharmacol, Dept Mol Neuropharmacol, 12 Smetna Str, PL-31343 Krakow, Poland.
EM nfprzewl@cyf-kr.edu.pl
OI Schneider, Tomasz/0000-0002-9163-7597
CR Allen G, 2001, FRONT BIOSCI-LANDMRK, V6, pD105, DOI 10.2741/allen
   ALTMAN J, 1980, J COMP NEUROL, V194, P37, DOI 10.1002/cne.901940103
   ALTMAN J, 1980, J COMP NEUROL, V194, P1, DOI 10.1002/cne.901940102
   ALTMAN J, 1980, J COMP NEUROL, V194, P905, DOI 10.1002/cne.901940411
   ALTMAN J, 1975, ANIM BEHAV, V23, P896, DOI 10.1016/0003-3472(75)90114-1
   American Psychiatric Association, 1994, DIAGN STAT MAN MENT, P66
   ARDINGER HH, 1988, AM J MED GENET, V29, P171, DOI 10.1002/ajmg.1320290123
   AYRES AJ, 1980, AM J OCCUP THER, V34, P375, DOI 10.5014/ajot.34.6.375
   BAILEY A, 1995, PSYCHOL MED, V25, P63, DOI 10.1017/S0033291700028099
   BAUMAN M, 1985, NEUROLOGY, V35, P866, DOI 10.1212/WNL.35.6.866
   Bauman Margaret L., 1997, Neurology, V48, pA285
   Bauman ML, 1994, NEUROBIOLOGY AUTISM, P119
   Bescoby-Chambers N, 2001, DEV MED CHILD NEUROL, V43, P847, DOI 10.1017/S0012162201211542
   BINKERD PE, 1988, FUND APPL TOXICOL, V11, P485, DOI 10.1016/0272-0590(88)90112-1
   Bristol-Power MM, 1999, J AUTISM DEV DISORD, V29, P435, DOI 10.1023/A:1021991718423
   Bryson SE, 1998, MENT RETARD DEV D R, V4, P97, DOI 10.1002/(SICI)1098-2779(1998)4:2<97::AID-MRDD6>3.3.CO;2-J
   *CAL HLTH HUM SERV, 1999, CHANG POP PERS AUT P
   Cazzullo AG, 1999, EUR NEUROPSYCHOPHARM, V9, P361
   Ceponiene R, 2003, P NATL ACAD SCI USA, V100, P5567, DOI 10.1073/pnas.0835631100
   CHRISTIANSON AL, 1994, DEV MED CHILD NEUROL, V36, P361
   Coleman M., 1992, BIOL AUTISTIC SYNDRO
   COURCHESNE E, 1994, NEUROLOGY, V44, P214, DOI 10.1212/WNL.44.2.214
   Courchesne E, 1997, CURR OPIN NEUROBIOL, V7, P269, DOI 10.1016/S0959-4388(97)80016-5
   Courchesne E, 2002, MOL PSYCHIATR, V7, pS21, DOI 10.1038/sj.mp.4001169
   DEMOURASERRA J, 1990, CLIN SYNDROMES AUTIS, P34
   Filipek PA, 2000, NEUROLOGY, V55, P468, DOI 10.1212/WNL.55.4.468
   Filipek PA, 1999, J AUTISM DEV DISORD, V29, P439, DOI 10.1023/A:1021943802493
   Folstein SE, 2001, NAT REV GENET, V2, P943, DOI 10.1038/35103559
   FOLSTEIN SE, 1991, PEDIATRICS, V87, P767
   GAFFNEY GR, 1988, BIOL PSYCHIAT, V24, P578, DOI 10.1016/0006-3223(88)90168-0
   GILLES FH, 1983, DEV HUMAN BRAIN, P227
   GOLSE B, 1986, PRACT MED, V42, P7
   GRANDIN T, 1984, J ORTHOMOL MED, V13, P144
   GREGORY EH, 1971, PHYSIOL BEHAV, V6, P573, DOI 10.1016/0031-9384(71)90208-3
   Harris NS, 1999, COGNITIVE BRAIN RES, V8, P61, DOI 10.1016/S0926-6410(99)00006-3
   HASHIMOTO T, 1995, J AUTISM DEV DISORD, V25, P1, DOI 10.1007/BF02178163
   HASHIMOTO T, 1989, NEUROPEDIATRICS, V20, P142, DOI 10.1055/s-2008-1071280
   HASHIMOTO T, 1992, BRAIN DEV-JPN, V14, P94, DOI 10.1016/S0387-7604(12)80093-3
   Ingram JL, 2000, NEUROTOXICOL TERATOL, V22, P319, DOI 10.1016/S0892-0362(99)00083-5
   KEMPER TL, 1993, NEUROL CLIN, V11, P175
   LINDHOUT D, 1992, NEUROLOGY, V42, P111
   McAlonan GM, 2002, BRAIN, V125, P1594, DOI 10.1093/brain/awf150
   Militerni R., 2000, J HEADACHE PAIN, V1, P53, DOI DOI 10.1007/S101940050011
   Miller M. T., 1993, Teratology, V47, P387
   Moore SJ, 2000, J MED GENET, V37, P489, DOI 10.1136/jmg.37.7.489
   NANSON JL, 1992, ALCOHOL CLIN EXP RES, V16, P558, DOI 10.1111/j.1530-0277.1992.tb01417.x
   NIESINK RJM, 1989, NEUROPHARMACOLOGY, V28, P411, DOI 10.1016/0028-3908(89)90038-5
   NIESINK RJM, 1982, PHYSIOL BEHAV, V29, P819, DOI 10.1016/0031-9384(82)90331-6
   Pierce K, 2001, BIOL PSYCHIAT, V49, P655, DOI 10.1016/S0006-3223(00)01008-8
   RITVO ER, 1968, ARCH GEN PSYCHIAT, V19, P341
   Rodier PM, 1997, REPROD TOXICOL, V11, P417, DOI 10.1016/S0890-6238(97)80001-U
   Rodier PM, 1996, J COMP NEUROL, V370, P247, DOI 10.1002/(SICI)1096-9861(19960624)370:2<247::AID-CNE8>3.0.CO;2-2
   ROSS DL, 1987, PEDIATR NEUROL, V3, P83, DOI 10.1016/0887-8994(87)90032-4
   ROTH KA, 1979, NEUROSCI BIOBEHAV R, V3, P247, DOI 10.1016/0149-7634(79)90012-5
   SAUVAGE D, 1993, PRESSE MED, V22, P1449
   SCHAPIRO S, 1970, SCIENCE, V168, P147, DOI 10.1126/science.168.3927.147
   SCHUMACHER HJ, 1972, TERATOLOGY, V5, P233, DOI 10.1002/tera.1420050213
   STEFANSKI R, 1992, NEUROPHARMACOLOGY, V31, P1251, DOI 10.1016/0028-3908(92)90053-R
   STOMER VEV, 1991, NEUROTOXICOL TERATOL, V13, P13, DOI 10.1016/0892-0362(91)90022-O
   STROMLAND K, 1994, DEV MED CHILD NEUROL, V36, P351
   SUGIYAMA T, 1992, INT CONGR SER, V965, P181
   SUMI SM, 1968, ACTA NEUROPATHOL, V10, P324, DOI 10.1007/BF00690707
   Teitelbaum P, 1998, P NATL ACAD SCI USA, V95, P13982, DOI 10.1073/pnas.95.23.13982
   Teitelbaum P, 2002, J DEV LEARNING DISOR, V6, P15
   Tordjman S, 1999, ENCEPHALE, V25, P122
   Townsend J, 2001, COGNITIVE BRAIN RES, V11, P127, DOI 10.1016/S0926-6410(00)00072-0
   Vanderschuren LJMJ, 1997, NEUROSCI BIOBEHAV R, V21, P309, DOI 10.1016/S0149-7634(96)00020-6
   Varty GB, 1999, BRAIN RES, V824, P197, DOI 10.1016/S0006-8993(99)01173-7
   Williams G, 2001, DEV MED CHILD NEUROL, V43, P202, DOI 10.1017/S001216220100038X
   Williams PG, 1997, DEV MED CHILD NEUROL, V39, P632
NR 70
TC 373
Z9 401
U1 7
U2 52
PU NATURE PUBLISHING GROUP
PI LONDON
PA MACMILLAN BUILDING, 4 CRINAN ST, LONDON N1 9XW, ENGLAND
SN 0893-133X
EI 1740-634X
J9 NEUROPSYCHOPHARMACOL
JI Neuropsychopharmacology
PD JAN
PY 2005
VL 30
IS 1
BP 80
EP 89
DI 10.1038/sj.npp.1300518
PG 10
WC Neurosciences; Pharmacology & Pharmacy; Psychiatry
SC Neurosciences & Neurology; Pharmacology & Pharmacy; Psychiatry
GA 880WD
UT WOS:000225819700010
PM 15238991
OA Bronze
DA 2019-04-19
ER

PT J
AU Tomson, T
   Battino, D
   Bonizzoni, E
   Craig, J
   Lindhout, D
   Sabers, A
   Perucca, E
   Vajda, F
AF Tomson, Torbjorn
   Battino, Dina
   Bonizzoni, Erminio
   Craig, John
   Lindhout, Dick
   Sabers, Anne
   Perucca, Emilio
   Vajda, Frank
CA EURAP Study Grp
TI Dose-dependent risk of malformations with antiepileptic drugs: an
   analysis of data from the EURAP epilepsy and pregnancy registry
SO LANCET NEUROLOGY
LA English
DT Article
ID MAJOR CONGENITAL-MALFORMATIONS; FOLIC-ACID USE; VALPROIC ACID; IN-UTERO;
   MATERNAL EPILEPSY; MANAGEMENT ISSUES; FETAL EXPOSURE; UK-EPILEPSY;
   WOMEN; CARBAMAZEPINE
AB Background Prenatal exposure to antiepileptic drugs is associated with a greater risk of major congenital malformations, but there is inadequate information on the comparative teratogenicity of individual antiepileptic drugs and the association with dose. We aimed to establish the risks of major congenital malformations after monotherapy exposure to four major antiepileptic drugs at different doses.
   Methods The EURAP epilepsy and pregnancy registry is an observational cohort study representing a collaboration of physicians from 42 countries. We prospectively monitored pregnancies exposed to monotherapy with different doses of four common drugs: carbamazepine, lamotrigine, valproic acid, or phenobarbital. Our primary endpoint was the rate of major congenital malformations detected up to 12 months after birth. We assessed pregnancy outcomes according to dose at the time of conception irrespective of subsequent dose changes.
   Findings After excluding pregnancies that ended in spontaneous abortions or chromosomal or genetic abnormalities, those in which the women had treatment changes in the first trimester, and those involving other diseases or treatments that could affect fetal outcome, we assessed rates of major congenital malformations in 1402 pregnancies exposed to carbamazepine, 1280 on lamotrigine, 1010 on valproic acid, and 217 on phenobarbital. An increase in malformation rates with increasing dose at the time of conception was recorded for all drugs. Multivariable analysis including ten covariates in addition to treatment with antiepileptic drugs showed that the risk of malformations was greater with a parental history of major congenital malformations (odds ratio 4-4, 95% CI 2.06-9.23). We noted the lowest rates of malformation with less than 300 mg per day lamotrigine (2.0% [17 events], 95% CI 1.19-3.24) and less than 400 mg per day carbamazepine (3.4% [5 events], 95% CI 1.11-7.71). Compared with lamotrigine monotherapy at doses less than 300 mg per day, risks of malformation were significantly higher with valproic acid and phenobarbital at all investigated doses, and with carbamazepine at doses greater than 400 mg per day.
   Interpretation The risk of major congenital malformations is influenced not only by type of antiepileptic drug, but also by dose and other variables, which should be taken into account in the management of epilepsy in women of childbearing potential.
C1 [Tomson, Torbjorn] Karolinska Inst, Dept Neurol, Dept Clin Neurosci, Karolinska Univ Hosp, SE-17176 Stockholm, Sweden.
   [Battino, Dina] Carlo Besta Fdn, IRCCS Neurol Inst, Epilepsy Ctr, Dept Neurophysiol & Expt Epileptol, Milan, Italy.
   [Bonizzoni, Erminio] Univ Milan, Fac Med & Surg, Dept Occupat Hlth Clin Lavoro L Devoto, Sect Med Stat & Biometry GA Maccacaro, I-20122 Milan, Italy.
   [Craig, John] Belfast Hlth & Social Care Trust, Dept Neurol, Belfast, Antrim, North Ireland.
   [Lindhout, Dick] Univ Med Ctr Utrecht, Dept Med Genet, Utrecht, Netherlands.
   [Lindhout, Dick] Netherlands Fdn, SEI Ilepsy Inst, Hoofddorp, Netherlands.
   [Sabers, Anne] Univ State Hosp, Rigshosp, Dept Neurol, Epilepsy Clin, Copenhagen, Denmark.
   [Perucca, Emilio] Inst Neurol IRCCS C Mondino Fdn, Clin Trial Ctr, Pavia, Italy.
   [Perucca, Emilio] Univ Pavia, Clin Pharmacol Unit, I-27100 Pavia, Italy.
   [Vajda, Frank] Univ Melbourne, Royal Melbourne Hosp, Dept Med, Melbourne, Vic 3050, Australia.
   [Vajda, Frank] Univ Melbourne, Royal Melbourne Hosp, Dept Neurol, Melbourne, Vic 3050, Australia.
RP Tomson, T (reprint author), Karolinska Inst, Dept Neurol, Dept Clin Neurosci, Karolinska Univ Hosp, SE-17176 Stockholm, Sweden.
EM torbjorn.tomson@karolinska.se
RI Gambardella, Antonio/F-5295-2012
OI Gambardella, Antonio/0000-0001-7384-3074; Lindhout,
   Dick/0000-0001-9580-624X
FU Eisai; GlaxoSmithKline; Janssen-Cilag; Novartis; Pfizer; Sanofi-Aventis;
   UCB; Netherlands Epilepsy Foundation [03-18]; Stockholm County Council;
   ALF; Karolinska Institute; UCB Pharma; Italfarmaco; Newron; Nicox;
   Roche; Ferring; GSK; Eisai Denmark; UCB Nordic; European Union; Italian
   Ministry of Health; Italian Ministry for Education and University;
   Italian Medicines Agency; Bial; Johnson and Johnson; SK Holdings;
   Supernus; Valeant
FX Eisai, GlaxoSmithKline, Janssen-Cilag, Novartis, Pfizer, Sanofi-Aventis,
   UCB, Netherlands Epilepsy Foundation, Stockholm County Council, and
   ALF.; EURAP has received financial support from Eisai, GlaxoSmithKline,
   Janssen-Cilag, Novartis, Pfizer, Sanofi-Aventis, UCB, Netherlands
   Epilepsy Foundation grant 03-18 (DL), and Regional agreement on medical
   training and clinical research (ALF) between Stockholm County Council
   and Karolinska Institute (TT).; DB has received speakers' fees from UCB
   Pharma and Sanofi-Aventis. EB has received consultancy fees from
   Italfarmaco, Newron, Nicox, Roche, and Ferring. JC received research
   grants and speakers' fees from UCB Pharma, Eisai, GlaxoSmithKline (GSK),
   Sanofi-Aventis, Pfizer, and Janssen-Cilag. DL received research grants
   from Janssen-Cilag, GSK, Pfizer, UCB Pharma, and Netherlands Epilepsy
   Foundation. AS received consultancy or lecture fees from, and is on
   advisory boards of, Eisai Denmark and UCB Nordic, and has received
   travel support from Eisai Denmark, GSK, and UCB Nordic. EP received
   research funds from the European Union, the Italian Ministry of Health,
   the Italian Ministry for Education and University, and the Italian
   Medicines Agency; he also received speakers' or consultancy fees,
   research grants, or both from Bial, Eisai, GSK, Johnson and Johnson,
   Novartis, Pfizer, Sanofi-Aventis, SK Holdings, Supernus, UCB Pharma, and
   Valeant, and has been on advisory boards of Bial, Valeant, GSK, Johnson
   and Johnson, UCB Pharma, Eisai, Novartis, Pfizer, and Sanofi-Aventis. TT
   received research grants, speakers' honoraria, or both from Eisai,
   GlaxoSmithKline, Janssen-Cilag, Novartis, Pfizer, Sanofi-Aventis, and
   UCB-Pharma. FV declares no conflicts of interest.
CR Adab N, 2004, J NEUROL NEUROSUR PS, V75, P1575, DOI 10.1136/jnnp.2003.029132
   Artama M, 2005, NEUROLOGY, V64, P1874, DOI 10.1212/01.WNL.0000163771.96962.1F
   Battino D, 2009, EPILEPSIA, V50, P2305, DOI 10.1111/j.1528-1167.2009.02093.x
   Commission on Classification and Terminology of the International League Against Epilepsy, EPILEPSIA, V30, P389, DOI DOI 10.1111/J.1528-1157.1989.TB05316.X
   Cunnington M, 2007, EPILEPSIA, V48, P1207, DOI 10.1111/j.1528-1167.2007.01021.x
   Edwards S., 1990, STAT ISSUES DRUG RES, P19
   European Surveillance of Congenital Anomalies, EUROCAT GUID 1 3 REF
   Harden CL, 2009, EPILEPSIA, V50, P1237, DOI 10.1111/j.1528-1167.2009.02129.x
   Harden CL, 2009, EPILEPSIA, V50, P1247, DOI 10.1111/j.1528-1167.2009.02130.x
   Hernandez-Diaz S, 2007, BIRTH DEFECTS RES A, V79, P357
   Holmes LB, 2008, NEUROLOGY, V70, P2152, DOI 10.1212/01.wnl.0000304343.45104.d6
   Holmes LB, 2004, ARCH NEUROL-CHICAGO, V61, P673, DOI 10.1001/archneur.61.5.673
   Jentink J, 2010, BMJ-BRIT MED J, V341, DOI 10.1136/bmj.c6581
   Jentink J, 2010, PHARMACOEPIDEM DR S, V19, P803, DOI 10.1002/pds.1975
   Jentink J, 2010, NEW ENGL J MED, V362, P2185, DOI 10.1056/NEJMoa0907328
   Kaaja E, 2003, NEUROLOGY, V60, P575, DOI 10.1212/01.WNL.0000044157.28073.DC
   Kaneko S, 1999, EPILEPSY RES, V33, P145, DOI 10.1016/S0920-1211(98)00084-9
   Kenward MG, 2007, STAT METHODS MED RES, V16, P199, DOI 10.1177/0962280206075304
   Marson AG, 2007, LANCET, V369, P1016, DOI 10.1016/S0140-6736(07)60461-9
   Meador K, 2008, EPILEPSY RES, V81, P1, DOI 10.1016/j.eplepsyres.2008.04.022
   Meador KJ, 2011, BRAIN, V134, P396, DOI 10.1093/brain/awq352
   Meador KJ, 2009, NEW ENGL J MED, V360, P1597, DOI 10.1056/NEJMoa0803531
   Morrow J, 2006, J NEUROL NEUROSUR PS, V77, P193, DOI 10.1136/jnnp.2005.074203
   Morrow JI, 2009, J NEUROL NEUROSUR PS, V80, P506, DOI 10.1136/jnnp.2008.156109
   Samren EB, 1999, ANN NEUROL, V46, P739
   Samren EB, 1997, EPILEPSIA, V38, P981, DOI 10.1111/j.1528-1157.1997.tb01480.x
   Tomson T, 2006, NEUROLOGY, V66, P354
   Tomson T, 2010, EPILEPSIA, V51, P909, DOI 10.1111/j.1528-1167.2010.02525.x
   Vajda FJ, 2004, J CLIN NEUROSCI, V11, P854, DOI 10.1016/j.jocn.2004.05.003
   Veiby G, 2009, EPILEPSIA, V50, P2130, DOI 10.1111/j.1528-1167.2009.02147.x
   Viinikainen K, 2006, EPILEPSIA, V47, P186, DOI 10.1111/j.1528-1167.2006.00386.x
   Vinten J, 2005, NEUROLOGY, V64, P949, DOI 10.1212/01.WNL.0000154514.82948.69
   Wide K, 2004, ACTA PAEDIATR, V93, P174, DOI 10.1080/08035250310021118
   Wyszynski DF, 2005, NEUROLOGY, V64, P961, DOI 10.1212/01.WNL.0000154516.43630.C5
NR 34
TC 341
Z9 353
U1 5
U2 49
PU ELSEVIER SCIENCE INC
PI NEW YORK
PA 360 PARK AVE SOUTH, NEW YORK, NY 10010-1710 USA
SN 1474-4422
J9 LANCET NEUROL
JI Lancet Neurol.
PD JUL
PY 2011
VL 10
IS 7
BP 609
EP 617
DI 10.1016/S1474-4422(11)70107-7
PG 9
WC Clinical Neurology
SC Neurosciences & Neurology
GA 789BD
UT WOS:000292487400007
PM 21652013
HC Y
HP N
DA 2019-04-19
ER

PT J
AU Adab, N
   Kini, U
   Vinten, J
   Ayres, J
   Baker, G
   Clayton-Smith, J
   Coyle, H
   Fryer, A
   Gorry, J
   Gregg, J
   Mawer, G
   Nicolaides, P
   Pickering, L
   Tunnicliffe, L
   Chadwick, DW
AF Adab, N
   Kini, U
   Vinten, J
   Ayres, J
   Baker, G
   Clayton-Smith, J
   Coyle, H
   Fryer, A
   Gorry, J
   Gregg, J
   Mawer, G
   Nicolaides, P
   Pickering, L
   Tunnicliffe, L
   Chadwick, DW
TI The longer term outcome of children born to mothers with epilepsy
SO JOURNAL OF NEUROLOGY NEUROSURGERY AND PSYCHIATRY
LA English
DT Article
ID FETAL VALPROATE SYNDROME; ANTIEPILEPTIC DRUGS; CONGENITAL-MALFORMATIONS;
   PSYCHOMOTOR DEVELOPMENT; MATERNAL EPILEPSY; PRENATAL EXPOSURE; IN-UTERO;
   PREGNANCY; WOMEN; CARBAMAZEPINE
AB Objectives: To determine the prevalence of cognitive delay and possible associated dysmorphic features in children exposed to antiepileptic drugs (AEDs) in utero.
   Design: Retrospective study of children born to mothers with epilepsy.
   Setting: Regional epilepsy clinics in Liverpool and Manchester, UK.
   Participants: Children aged between 6 months and 16 years born to mothers with epilepsy.
   Main outcome measures: Structured interviews, hospital records, clinical examination, and psychometric tests ( Wechsler) were used to assess exposure and intelligence quotient ( IQ). Blinded assessment of photographs was used to score children with characteristic dysmorphic features.
   Results: A total of 249 children aged 6 and over were studied: 41 were exposed to sodium valproate, 52 to carbamazepine, 21 to phenytoin, 49 to polytherapy, and 80 were unexposed. Mean verbal IQ was significantly lower in the valproate group compared to unexposed and other monotherapy groups. Multiple regression analysis showed that both valproate exposure and frequent tonic-clonic seizures in pregnancy were significantly associated with a lower verbal IQ despite adjusting for other confounding factors. There was a significant negative correlation between dysmorphic features and verbal IQ in children exposed to valproate.
   Conclusions: This study identifies valproate as a drug carrying potential risks for developmental delay and cognitive impairment and is the first to suggest that frequent tonic-clonic seizures have a similar effect. Our results need to be interpreted with caution given their retrospective nature. Women with epilepsy need careful counselling about individual risk benefit of AED treatment before pregnancy.
C1 Walton Ctr Neurol & Neurosurg, Dept Neurol Sci, Liverpool L9 7LJ, Merseyside, England.
   St Marys Hosp, Dept Clin Genet, Manchester M13 0JH, Lancs, England.
   Walton Ctr Neurol & Neurosurg, Dept Neuropsychol, Liverpool, Merseyside, England.
   Cent Manchester Hlth Care Trust, Dept Neurosci, Manchester, Lancs, England.
   Alder Hey Childrens Hosp NHS Trust, Dept Clin Genet, Liverpool, Merseyside, England.
   Alder Hey Childrens Hosp NHS Trust, Dept Community Paediat, Liverpool, Merseyside, England.
   Alder Hey Childrens Hosp NHS Trust, Dept Paediat Neurol, Liverpool, Merseyside, England.
   Walton Ctr Neurol & Neurosurg, Clin Trials Unit, Liverpool, Merseyside, England.
RP Adab, N (reprint author), Walton Ctr Neurol & Neurosurg, Dept Neurol Sci, Lower Lane, Liverpool L9 7LJ, Merseyside, England.
EM n.adab@virgin.net
CR Adab N, 2001, J NEUROL NEUROSUR PS, V70, P15, DOI 10.1136/jnnp.70.1.15
   BATTINO D, 1992, ACTA NEUROL SCAND, V85, P204
   BECKMANNAGETTA G, 1982, EPILEPSY PREGNANCY C, P443
   Bellman M, 1996, SCHEDULE GROWING SKI
   CLAYTONSMITH J, 1995, J MED GENET, V32, P724, DOI 10.1136/jmg.32.9.724
   Commission on Classification and Terminology of the International League Against Epilepsy (ILAE), 1989, EPILEPSIA, V30, P389
   CRAIG J, 2002, EPILIPSIA, V43, P56
   Dean JCS, 1999, CLIN GENET, V56, P216, DOI 10.1034/j.1399-0004.1999.560306.x
   Dean JCS, 2002, J MED GENET, V39, P251, DOI 10.1136/jmg.39.4.251
   DELGADOESCUETA AV, 1984, NEUROLOGY, V34, P285, DOI 10.1212/WNL.34.3.285
   *DEP HLTH WELSH OF, 1992, REP CONF ENQ MAT DEA
   *DEP HLTH WELSH OF, 1998, WHY MOTH DIE REP CON
   *DEP HLTH WELSH OF, 1995, REP CONF ENQ MAT DEA
   *DEP HLTH WELSH OF, 1989, REP CONF ENQ MAT DEA
   DILIBERTI JH, 1984, AM J MED GENET, V19, P473, DOI 10.1002/ajmg.1320190308
   Fairgrieve SD, 2000, BRIT MED J, V321, P674, DOI 10.1136/bmj.321.7262.674
   FUJIOKA K, 1984, ANTIEPILEPTIC DRUGS, P196
   GAILY E, 1988, J PEDIATR-US, V113, P677
   GAILY E, 1992, NEUROLOGY, V42, P128
   GAILY E, 1990, DEV MED CHILD NEUROL, V32, P403
   Gaily E, 2004, NEUROLOGY, V62, P28, DOI 10.1212/WNL.62.1.28
   HANSON JW, 1989, J PEDIATR, V4, P662
   Hauser WA, 1990, EPILEPSY FREQUENCY C
   HILL RM, 1974, AM J DIS CHILD, V127, P645, DOI 10.1001/archpedi.1974.02110240031002
   Hill RM, 1982, EPILEPSY PREGNANCY C, P409
   Holmes LB, 2001, NEW ENGL J MED, V344, P1132, DOI 10.1056/NEJM200104123441504
   James F, 2000, J MED GENET, V37, pS67
   JONES KL, 1989, NEW ENGL J MED, V320, P1661, DOI 10.1056/NEJM198906223202505
   Kaneko S, 1999, EPILEPSY RES, V33, P145, DOI 10.1016/S0920-1211(98)00084-9
   LEAVITT AM, 1992, NEUROLOGY, V42, P141
   Lhatoo SD, 2001, ANN NEUROL, V49, P336
   MAJEWSKI F, 1981, BIOL RES PREGNANCY, V2, P37
   Marson AG, 2002, EPILEPSIA, V43, P505, DOI 10.1046/j.1528-1157.2002.20801.x
   Mawer G, 2002, SEIZURE-EUR J EPILEP, V11, P512, DOI 10.1016/S1059-1311(02)00135-8
   Moore SJ, 2000, J MED GENET, V37, P489, DOI 10.1136/jmg.37.7.489
   Nelson HE, 1982, NATL ADULT READING T
   Nicolson A, 2004, J NEUROL NEUROSUR PS, V75, P75
   Nulman I, 1997, AM J MED GENET, V68, P18, DOI 10.1002/(SICI)1096-8628(19970110)68:1<18::AID-AJMG4>3.3.CO;2-C
   Ohtsuka Y, 1999, EPILEPSIA, V40, P296
   Ornoy A, 1996, ARCH DIS CHILD, V75, P517, DOI 10.1136/adc.75.6.517
   Samren EB, 1997, EPILEPSIA, V38, P981, DOI 10.1111/j.1528-1157.1997.tb01480.x
   SCOLNIK D, 1994, JAMA-J AM MED ASSOC, V271, P1745
   Shapiro B, 2001, NATION, V272, P5
   Shorvon S, 2002, J MED GENET, V39, P248, DOI 10.1136/jmg.39.4.248
   *SIGN, GUID 70
   SPEIDEL BD, 1972, LANCET, V2, P839
   STEINHAUSEN HC, 1994, ACTA PAEDIATR, V83, P955, DOI 10.1111/j.1651-2227.1994.tb13180.x
   Tennis P, 2002, EPILEPSIA, V43, P1161, DOI 10.1046/j.1528-1157.2002.45901.x
   The Scottish Executive Health Department The National Institute for Clinical Excellence The Department of Health Social Services Public Safety: Northern Ireland, 2001, WHY MOTH DIE REP CON
   *U ULST, 2002, EUROCAT GUID 1 2
   VANDERPOL MC, 1991, AM J OBSTET GYNECOL, V164, P121, DOI 10.1016/0002-9378(91)90640-D
   VANOVERLOOP D, 1992, NEUROTOXICOL TERATOL, V14, P329, DOI 10.1016/0892-0362(92)90039-D
   Wallace H, 1998, LANCET, V352, P1970, DOI 10.1016/S0140-6736(98)04512-7
   WECHSLER D, 1992, WECHSLER INTELLIGENC
   Wide K, 2002, ACTA PAEDIATR, V91, P409, DOI 10.1080/080352502317371643
   2001, NATL STAT SOCIOECONO
NR 56
TC 299
Z9 304
U1 0
U2 17
PU B M J PUBLISHING GROUP
PI LONDON
PA BRITISH MED ASSOC HOUSE, TAVISTOCK SQUARE, LONDON WC1H 9JR, ENGLAND
SN 0022-3050
J9 J NEUROL NEUROSUR PS
JI J. Neurol. Neurosurg. Psychiatry
PD NOV
PY 2004
VL 75
IS 11
BP 1575
EP 1583
DI 10.1136/jnnp.2003.029132
PG 9
WC Clinical Neurology; Psychiatry; Surgery
SC Neurosciences & Neurology; Psychiatry; Surgery
GA 867PT
UT WOS:000224855200015
PM 15491979
OA Bronze, Green Published
DA 2019-04-19
ER

PT J
AU Moore, SJ
   Turnpenny, P
   Quinn, A
   Glover, S
   Lloyd, DJ
   Montgomery, T
   Dean, JCS
AF Moore, SJ
   Turnpenny, P
   Quinn, A
   Glover, S
   Lloyd, DJ
   Montgomery, T
   Dean, JCS
TI A clinical study of 57 children with fetal anticonvulsant syndromes
SO JOURNAL OF MEDICAL GENETICS
LA English
DT Article
DE fetal anticonvulsant syndrome; fetal valproate syndrome; teratogen;
   birth defects
ID EXPOSED IN-UTERO; VALPROATE SYNDROME; EPILEPTIC MOTHERS; CARBAMAZEPINE
   MONOTHERAPY; CONGENITAL-MALFORMATIONS; ANTIEPILEPTIC DRUGS; HYDANTOIN
   SYNDROME; SPINA-BIFIDA; PREGNANCY; WOMEN
AB Background-Anticonvulsants taken in pregnancy are associated with an increased risk of malformations and developmental delay in the children. To evaluate the pattern of abnormalities associated with prenatal anticonvulsant exposure further, we undertook a clinical study of 57 children with fetal anticonvulsant syndromes.
   Methods-Fifty two children were ascertained through the Fetal Anticonvulsant Syndrome Association and five were referred to the Aberdeen Medical Genetics Service. Pregnancy and medical history were obtained through a standardised questionnaire and interview and the children were examined.
   Results-Thirty four (60%) were exposed in utero to valproate alone, four (7%) to carbamazepine alone, four (7%) to phenytoin alone, and 15 (26%) to more than one anticonvulsant. Forty six (81%) reported behavioural problems, 22 (39%) with hyperactivity or poor concentration of whom four (7%) had a diagnosis of attention deficit and hyperactivity disorder. Thirty four (60%) reported two or more autistic features, of whom four had a diagnosis of autism and two of Asperger's syndrome. Forty four (77%) had learning difficulties, 46 (81%) had speech delay, 34 (60%) had gross motor delay, and 24 (42%) had fine motor delay. Nineteen (33%) had glue ear and 40 (70%) had joint laxity involving all sizes of joints. Of 46 who had formal ophthalmic evaluation, 16 (34%) had myopia. Conclusions-Speech delay, joint laxity, glue ear, and myopia are common in the fetal anticonvulsant syndromes and autistic features and hyperactivity form part of the behavioural phenotype.
C1 Sch Med, Dept Med Genet, Aberdeen AB25 2ZD, Scotland.
   Royal Devon & Exeter Hosp, Dept Med Genet, Exeter EX2 5DW, Devon, England.
   Royal Devon & Exeter Hosp, Dept Ophthalmol, Exeter EX2 5DW, Devon, England.
   Aberdeen Matern Hosp, Dept Neonatal Med, Aberdeen, Scotland.
   Univ Newcastle Upon Tyne, Dept Human Genet, Newcastle Upon Tyne NE1 7RU, Tyne & Wear, England.
RP Dean, JCS (reprint author), Sch Med, Dept Med Genet, Aberdeen AB25 2ZD, Scotland.
OI Dean, John/0000-0003-3841-0841
CR ARDINGER HH, 1988, AM J MED GENET, V29, P171, DOI 10.1002/ajmg.1320290123
   Astley SJ, 1996, J PEDIATR-US, V129, P33, DOI 10.1016/S0022-3476(96)70187-7
   AUTTIRAMO I, 1992, ARCH DIS CHILD, V67, P712, DOI 10.1136/adc.67.6.712
   BATTINO D, 1992, ACTA NEUROL SCAND, V85, P204
   BEIGHTON P, 1973, ANN RHEUM DIS, V32, P413, DOI 10.1136/ard.32.5.413
   Bennett GD, 1997, EPILEPSIA, V38, P415, DOI 10.1111/j.1528-1157.1997.tb01730.x
   CHRISTIANSON AL, 1994, DEV MED CHILD NEUROL, V36, P361
   CLAYTONSMITH J, 1995, J MED GENET, V32, P724, DOI 10.1136/jmg.32.9.724
   Committee on Educational Bulletins of the American College of Obstetricians and Gynecologists, 1997, INT J GYNECOL OBSTET, V56, P279
   D'Souza S, 1990, ARCH DIS CHILD, V65, P320
   Dean JCS, 1999, CLIN GENET, V56, P216, DOI 10.1034/j.1399-0004.1999.560306.x
   DELGADOESCUETA AV, 1992, NEUROLOGY, V42, P149
   DILIBERTI JH, 1984, AM J MED GENET, V19, P473, DOI 10.1002/ajmg.1320190308
   Eller DP, 1997, OBSTET GYN CLIN N AM, V24, P523, DOI 10.1016/S0889-8545(05)70320-X
   EMERY AEH, 1986, METHODOLOGY MED GENE, V51
   GAILY E, 1988, J PEDIATR-US, V113, P677
   GAILY E, 1990, DEV MED CHILD NEUROL, V32, P403
   HANSON JW, 1975, J PEDIATR-US, V87, P285, DOI 10.1016/S0022-3476(75)80604-4
   HANSON JW, 1976, J PEDIATR-US, V89, P662, DOI 10.1016/S0022-3476(76)80414-3
   HOYT CS, 1978, BRIT J OPHTHALMOL, V62, P3, DOI 10.1136/bjo.62.1.3
   Jick SS, 1997, PHARMACOTHERAPY, V17, P561
   JONES KL, 1989, NEW ENGL J MED, V320, P1661, DOI 10.1056/NEJM198906223202505
   Kaneko S, 1999, EPILEPSY RES, V33, P145, DOI 10.1016/S0920-1211(98)00084-9
   KELLY TE, 1984, AM J MED GENET, V19, P413, DOI 10.1002/ajmg.1320190302
   Koch S, 1996, ACTA PAEDIATR, V85, P739, DOI 10.1111/j.1651-2227.1996.tb14137.x
   Leonard G., 1995, American Journal of Human Genetics, V57, pA136
   LINDHOUT D, 1984, EPILEPSIA, V25, P77, DOI 10.1111/j.1528-1157.1984.tb04158.x
   LINDHOUT D, 1992, NEUROLOGY, V42, P94
   MEADOW R, 1991, ARCH DIS CHILD, V66, P62, DOI 10.1136/adc.66.1_Spec_No.62
   NELSON KB, 1982, NEUROLOGY, V32, P1247, DOI 10.1212/WNL.32.11.1247
   Nulman I, 1997, AM J MED GENET, V68, P18, DOI 10.1002/(SICI)1096-8628(19970110)68:1<18::AID-AJMG4>3.3.CO;2-C
   OMTZIGT JGC, 1992, PRENATAL DIAG, V12, P893, DOI 10.1002/pd.1970121107
   OMTZIGT JGC, 1992, NEUROLOGY, V42, P119
   Ornoy A, 1996, ARCH DIS CHILD, V75, P517, DOI 10.1136/adc.75.6.517
   ROSA FW, 1991, NEW ENGL J MED, V324, P674, DOI 10.1056/NEJM199103073241006
   SCOLNIK D, 1994, JAMA-J AM MED ASSOC, V271, P767, DOI 10.1001/jama.271.10.767
   SHAPIRO S, 1976, LANCET, V1, P272
   Sutcliffe AG, 1998, OPHTHALMIC GENET, V19, P59, DOI 10.1076/opge.19.2.59.2321
   THISTED E, 1993, ARCH DIS CHILD, V69, P288, DOI 10.1136/adc.69.3_Spec_No.288
   VESTERMARK V, 1991, ARCH DIS CHILD, V66, P641, DOI 10.1136/adc.66.5.641
   WATERSTON T, 1997, PAEDIAT UNDERSTANDIN, P227
   Williams PG, 1997, DEV MED CHILD NEUROL, V39, P632
   WINTER RM, 1987, J MED GENET, V24, P692, DOI 10.1136/jmg.24.11.692
NR 43
TC 288
Z9 292
U1 2
U2 22
PU BRITISH MED JOURNAL PUBL GROUP
PI LONDON
PA BRITISH MED ASSOC HOUSE, TAVISTOCK SQUARE, LONDON WC1H 9JR, ENGLAND
SN 0022-2593
J9 J MED GENET
JI J. Med. Genet.
PD JUL
PY 2000
VL 37
IS 7
BP 489
EP 497
DI 10.1136/jmg.37.7.489
PG 9
WC Genetics & Heredity
SC Genetics & Heredity
GA 333XZ
UT WOS:000088157200002
PM 10882750
OA Bronze, Green Published
DA 2019-04-19
ER

PT J
AU Meador, KJ
   Baker, GA
   Browning, N
   Cohen, MJ
   Bromley, RL
   Clayton-Smith, J
   Kalayjian, LA
   Kanner, A
   Liporace, JD
   Pennell, PB
   Privitera, M
   Loring, DW
AF Meador, Kimford J.
   Baker, Gus A.
   Browning, Nancy
   Cohen, Morris J.
   Bromley, Rebecca L.
   Clayton-Smith, Jill
   Kalayjian, Laura A.
   Kanner, Andres
   Liporace, Joyce D.
   Pennell, Page B.
   Privitera, Michael
   Loring, David W.
CA NEAD Study Grp
TI Fetal antiepileptic drug exposure and cognitive outcomes at age 6 years
   (NEAD study): a prospective observational study
SO LANCET NEUROLOGY
LA English
DT Article
ID CHILDREN; PREGNANCY; EPILEPSY; MOTHERS
AB Background Many women of childbearing potential take antiepileptic drugs, but the cognitive effects of fetal exposure are uncertain. We aimed to assess effects of commonly used antiepilepfic drugs on cognitive outcomes in children up to 6 years of age.
   Methods In this prospective, observational, assessor-masked, multicentre study, we enrolled pregnant women with epilepsy on antiepileptic drug monotherapy (carbamazepine, lamotrigine, phenytoin, or valproate) between October, 1999, and February, 2004, at 25 epilepsy centres in the UK and the USA. Our primary outcome was intelligence quotient (IQ) at 6 years of age (age-6 IQ) in all children, assessed with linear regression adjusted for maternal IQ, antiepilepfic drug type, standardised dose, gestational birth age, and use of periconceptional folate. We also assessed multiple cognitive domains and compared findings with outcomes at younger ages. This study is registered with ClinicalTrials.gov, number NCT00021866.
   Findings We included 305 mothers and 311 children (six twin pairs) in the primary analysis. 224 children completed 6 years of follow-up (6-year-completer sample). Multivariate analysis of all children showed that age-6 IQ was lower after exposure to valproate (mean 97, 95% CI 94-101) than to carbamazepine (105, 102-108; p=0.0015), lamotrigine (108, 105-110; p=0.0003), or phenytoin (108, 104-112; p=0.0006). Children exposed to valproate did poorly on measures of verbal and memory abilities compared with those exposed to the other antiepileptic drugs and on non-verbal and executive functions compared with lamotrigine (but not carbamazepine or phenytoin). High doses of valproate were negatively associated with IQ (r=-0.56, p<0.0001), verbal ability (r=-0.40, p=0.0045), non-verbal ability (r=-0.42, p=0.0028), memory (r=-0.30, p=0.0434), and executive function (r=-0.42, p=0.0004), but other antiepileptic drugs were not. Age-6 IQ correlated with IQs at younger ages, and IQ improved with age for infants exposed to any antiepileptic drug. Compared with a normative sample (173 [93%] of 187 children), right-handedness was less frequent in children in our study overall (185 [86%] of 215; p=0.0404) and in the lamotrigine (59 [83%] of 71; p=0.0287) and valproate (38 [79%] of 40; p=0.0089) groups. Verbal abilities were worse than non-verbal abilities in children in our study overall and in the lamotrigine and valproate groups. Mean IQs were higher in children exposed to periconceptional folate (108, 95% CI 106-111) than they were in unexposed children (101, 98-104; p=0.0009).
   Interpretation Fetal valproate exposure has dose-dependent associations with reduced cognitive abilities across a range of domains at 6 years of age. Reduced right-handedness and verbal (vs non-verbal) abilities might be attributable to changes in cerebral lateralisation induced by exposure to antiepileptic drugs. The positive association of periconceptional folate with IQ is consistent with other recent studies.
C1 [Meador, Kimford J.; Loring, David W.] Emory Univ, Atlanta, GA 30322 USA.
   [Baker, Gus A.] Univ Liverpool, Walton Ctr Neurol & Neurosurg, Liverpool L69 3BX, Merseyside, England.
   [Browning, Nancy] EMMES, Rockville, MD USA.
   [Cohen, Morris J.] Georgia Hlth Sci Univ, Augusta, GA USA.
   [Bromley, Rebecca L.] Univ Liverpool, Liverpool L69 3BX, Merseyside, England.
   [Clayton-Smith, Jill] Univ Manchester, Cent Manchester Univ Hosp Fdn Trust, Manchester, Lancs, England.
   [Kalayjian, Laura A.] Univ So Calif, Los Angeles, CA USA.
   [Kanner, Andres] Rush Univ, Med Ctr, Chicago, IL 60612 USA.
   [Liporace, Joyce D.] Riddle Hlth Care, Neurol, Media, PA USA.
   [Pennell, Page B.] Brigham & Womens Hosp, Boston, MA 02115 USA.
   [Privitera, Michael] Univ Cincinnati, Cincinnati, OH USA.
RP Meador, KJ (reprint author), Emory Univ, Dept Neurol, Woodruff Mem Res Bldg, Atlanta, GA 30322 USA.
EM kimford.meador@emory.edu
OI Bromley, Rebecca/0000-0003-4008-0917
FU GlaxoSmithKline; Eisai Medical Research; Myriad Pharmaceuticals; Marinus
   Pharmaceuticals; NeuroPace; Pfizer; SAM Technology; Schwartz
   Biosciences; UCB Pharma; Epilepsy Foundation; US National Institutes of
   Health (NIH); Epilepsy Consortium; UCB; Janssen; Sanofi-Aventis; NIH;
   Milken Family Foundation; Epilepsy Therapy Project; Eisai; US National
   Institutes of Health [NS038455, NS050659]; UK Epilepsy Research
   Foundation [RB219738]
FX KJM has received research support from the GlaxoSmithKline, Eisai
   Medical Research, Myriad Pharmaceuticals, Marinus Pharmaceuticals,
   NeuroPace, Pfizer, SAM Technology, Schwartz Biosciences, and UCB Pharma,
   the Epilepsy Foundation, and the US National Institutes of Health (NIH);
   received salary support to Emory University from the Epilepsy Consortium
   for research consultant work related for NeuroPace, Novartis,
   Upsher-Smith, and Vivus; served as a consultant for Eisai,
   GlaxoSmithKline, Johnson and Johnson (Ortho McNeil), Medtronics
   Spherics, and UCB Pharma, but the monies went to a charity of the
   company's choice; received travel support from Sanofi-Aventis; and also
   serves on the Professional Advisory Board for the Epilepsy Foundation
   and the editorial boards for Cognitive and Behavioral Neurology,
   Epilepsy and Behavior, Neurology, and Journal of Clinical
   Neurophysiology. GAB has served on paid advisory boards, receiving
   lecture fees from Pfizer, UCB, and Janssen, receiving grant support from
   Sanofi-Aventis, Pfizer, UCB and the NIH, and has served as an expert
   witness in litigation related to neurodevelopment effects of
   antiepileptic drugs. NB has received research support from the NIH. MJC
   has received research support from the NIH and is author of the
   children's memory scale. RLB has received honorarium from Sanofi-Aventis
   and an educational grant from UCB Pharma, and has served as an expert
   witness in litigation related to neurodevelopment effects of
   antiepileptic drugs. JC-S is journal editor for Clinical Dysmorphology
   and has served as an expert witness in litigation related to diagnosis
   of fetal anticonvulsant syndrome. LAK has received lecture fees from
   GlaxoSmithKline. LAK has received grant support from Pfizer. JDL has
   received lecture fees from UCB Pharma, and also is a member of the
   Professional Board of Epilepsy Foundation of Eastern PA. PBP has
   received grant support from the NIH, Milken Family Foundation, and the
   Epilepsy Therapy Project; and serves on the Professional Advisory Board
   for the Epilepsy Foundation and the Board of Directors for the American
   Epilepsy Society. MP has received research support from UCB and Eisai,
   and receives reimbursement for services on data safety monitoring boards
   for clinical trials for Lilly and Upsher Smith. DWL has received
   consulting fees from NeuroPace and grant support from UCB and Pfizer.;
   This work was supported by the US National Institutes of Health
   [NS038455 to KJM and NS050659 to NB] and the UK Epilepsy Research
   Foundation [RB219738 to GAB]. We thank the children and families who
   gave their time to participate in the Neurodevelopmental Effects of
   Antiepileptic Drugs Study.
CR Adab N, 2004, J NEUROL NEUROSUR PS, V75, P1575, DOI 10.1136/jnnp.2003.029132
   Bayley N, 1993, BAYLEY SCALES INFANT
   Beery KE, 1997, DEV TEST VISUAL MOTO
   Brownell R., 2000, EXPRESSIVE ONE WORD
   Centers for Disease Control and Prevention, FOL AC REC
   Chatzi L, 2012, PUBLIC HEALTH NUTR, V8, P1
   Cohen M. J., 1997, CHILDRENS MEMORY SCA
   Cradunescu CN, 2004, J NUTR, V134, P162
   Domellof E, 2009, DEV PSYCHOBIOL, V51, P696, DOI 10.1002/dev.20404
   Elliott C. D., 1990, DIFFERENTIAL ABILITI
   Gaily E, 2004, NEUROLOGY, V62, P28, DOI 10.1212/WNL.62.1.28
   Gioa G.A., 2000, BEHAV RATING INVENTO
   Harden CL, 2009, NEUROLOGY, V73, P133, DOI 10.1212/WNL.0b013e3181a6b312
   Korkman M., 1998, NEPSY DEV NEUROPSYCH
   Li KH., 1988, J STATISTICAL COMPUT, V30, P57, DOI DOI 10.1080/00949658808811085
   Little R. J. A., 2002, STAT ANAL MISSING DA
   Meador KJ, 2012, NEUROLOGY, V78, P1207, DOI 10.1212/WNL.0b013e318250d824
   Meador KJ, 2009, NEW ENGL J MED, V360, P1597, DOI 10.1056/NEJMoa0803531
   Meador KJ, 2011, TREATMENT EPILEPSY, P1028
   Nadebaum C, 2011, NEUROLOGY, V76, P719, DOI 10.1212/WNL.0b013e31820d62c7
   Nadebaum C, 2012, DEV NEUROPSYCHOL, V37, P1, DOI 10.1080/87565641.2011.589483
   Pennell PB, 2008, INT REV NEUROBIOL, V83, P227, DOI 10.1016/S0074-7742(08)00013-5
   Roth C, 2011, JAMA-J AM MED ASSOC, V306, P1566, DOI 10.1001/jama.2011.1433
   Sattler J. M., 2008, ASSESSMENT CHILDREN
   Schwarz EB, 2005, AM J MED, V118, P1240, DOI 10.1016/j.amjmed.2005.02.029
   Tamura T, 2006, AM J CLIN NUTR, V83, P993
   Thomas SV, 2007, EPILEPSIA, V48, P2234
   Tomson T, 2011, LANCET NEUROL, V10, P609, DOI 10.1016/S1474-4422(11)70107-7
   United States Food and Drug Administration, FDA DRUG SAF COMM CH
   Wechsler D, 2004, WECHSLER INTELLIGENC
NR 30
TC 258
Z9 269
U1 4
U2 47
PU ELSEVIER SCIENCE INC
PI NEW YORK
PA 360 PARK AVE SOUTH, NEW YORK, NY 10010-1710 USA
SN 1474-4422
J9 LANCET NEUROL
JI Lancet Neurol.
PD MAR
PY 2013
VL 12
IS 3
BP 244
EP 252
DI 10.1016/S1474-4422(12)70323-X
PG 9
WC Clinical Neurology
SC Neurosciences & Neurology
GA 138SW
UT WOS:000318531300010
PM 23352199
OA Green Accepted
HC Y
HP N
DA 2019-04-19
ER

PT J
AU Devinsky, O
   Cilio, MR
   Cross, H
   Fernandez-Ruiz, J
   French, J
   Hill, C
   Katz, R
   Di Marzo, V
   Jutras-Aswad, D
   Notcutt, WG
   Martinez-Orgado, J
   Robson, PJ
   Rohrback, BG
   Thiele, E
   Whalley, B
   Friedman, D
AF Devinsky, Orrin
   Cilio, Maria Roberta
   Cross, Helen
   Fernandez-Ruiz, Javier
   French, Jacqueline
   Hill, Charlotte
   Katz, Russell
   Di Marzo, Vincenzo
   Jutras-Aswad, Didier
   Notcutt, William George
   Martinez-Orgado, Jose
   Robson, Philip J.
   Rohrback, Brian G.
   Thiele, Elizabeth
   Whalley, Benjamin
   Friedman, Daniel
TI Cannabidiol: Pharmacology and potential therapeutic role in epilepsy and
   other neuropsychiatric disorders
SO EPILEPSIA
LA English
DT Review
DE Cannabidiol; Cannabis; Tetrahydroacannabinol; Dravet syndrome; GPR55;
   Medical marijuana
ID IN-VITRO; ANTICONVULSANT ACTION; HYPOXIA-ISCHEMIA; BRAIN-DAMAGE; NEWBORN
   PIGS; RATS; CANNABINOIDS; SEIZURES; SYMPTOMS; MODEL
AB To present a summary of current scientific evidence about the cannabinoid, cannabidiol (CBD) with regard to its relevance to epilepsy and other selected neuropsychiatric disorders. We summarize the presentations from a conference in which invited participants reviewed relevant aspects of the physiology, mechanisms of action, pharmacology, and data from studies with animal models and human subjects. Cannabis has been used to treat disease since ancient times. 9-Tetrahydrocannabinol (9-THC) is the major psychoactive ingredient and CBD is the major nonpsychoactive ingredient in cannabis. Cannabis and 9-THC are anticonvulsant in most animal models but can be proconvulsant in some healthy animals. The psychotropic effects of 9-THC limit tolerability. CBD is anticonvulsant in many acute animal models, but there are limited data in chronic models. The antiepileptic mechanisms of CBD are not known, but may include effects on the equilibrative nucleoside transporter; the orphan G-protein-coupled receptor GPR55; the transient receptor potential of vanilloid type-1 channel; the 5-HT1a receptor; and the 3 and 1 glycine receptors. CBD has neuroprotective and antiinflammatory effects, and it appears to be well tolerated in humans, but small and methodologically limited studies of CBD in human epilepsy have been inconclusive. More recent anecdotal reports of high-ratio CBD:9-THC medical marijuana have claimed efficacy, but studies were not controlled. CBD bears investigation in epilepsy and other neuropsychiatric disorders, including anxiety, schizophrenia, addiction, and neonatal hypoxic-ischemic encephalopathy. However, we lack data from well-powered double-blind randomized, controlled studies on the efficacy of pure CBD for any disorder. Initial dose-tolerability and double-blind randomized, controlled studies focusing on target intractable epilepsy populations such as patients with Dravet and Lennox-Gastaut syndromes are being planned. Trials in other treatment-resistant epilepsies may also be warranted.
C1 [Devinsky, Orrin; Friedman, Daniel] NYU, Sch Med, Comprehens Epilepsy Ctr, Dept Neurol, New York, NY 10016 USA.
   [Cilio, Maria Roberta] Univ Calif San Francisco, Dept Neurol, Pediat Epilepsy Ctr, San Francisco, CA USA.
   [Cross, Helen] Children NHS Fdn Trust, Great Ormond St Hosp, London, England.
   [Fernandez-Ruiz, Javier] Univ Complutense Madrid, Fac Med, Dept Biochem & Mol Biol, Ctr Networked Biomed Res Neurodegenerat Dis, Madrid, Spain.
   [Fernandez-Ruiz, Javier] Ramon & Cajal Inst Hlth Res, Madrid, Spain.
   [Hill, Charlotte; Whalley, Benjamin] Univ Reading, Reading Sch Pharm, Reading, Berks, England.
   [Di Marzo, Vincenzo] Natl Res Council Italy, ERG, Inst Biomol Chem, Naples, Italy.
   [Jutras-Aswad, Didier] Univ Montreal, Ctr Hlth, Res Ctr, Montreal, PQ, Canada.
   [Jutras-Aswad, Didier] Univ Montreal, Dept Psychiat, Montreal, PQ H3C 3J7, Canada.
   [Notcutt, William George] James Paget Univ Hosp, Great Yarmouth, Norfolk, England.
   [Notcutt, William George] Univ E Anglia, Norwich NR4 7TJ, Norfolk, England.
   [Martinez-Orgado, Jose] Univ Hosp Puerta de Hierro, Dept Pediat, Madrid, Spain.
   [Robson, Philip J.] GW Res Ltd, Salisbury, Wilts, England.
   [Rohrback, Brian G.] Infometrix Inc, Bothell, WA USA.
   [Thiele, Elizabeth] Massachusetts Gen Hosp, Dept Neurol, Boston, MA 02114 USA.
RP Devinsky, O (reprint author), NYU, Sch Med, Comprehens Epilepsy Ctr, 223 East 34th St, New York, NY 10016 USA.
EM od4@nyu.edu
RI Naderi, Nima/U-5410-2018; Bartolini, Emanuele/K-8779-2016; French,
   Jacqueline/G-6795-2013
OI Naderi, Nima/0000-0003-4591-8918; Bartolini,
   Emanuele/0000-0002-5683-1941; Martinez-Orgado, Jose/0000-0003-4405-3545;
   Di Marzo, Vincenzo/0000-0002-1490-3070; Devinsky,
   Orrin/0000-0003-0044-4632; French, Jacqueline/0000-0003-2242-8027
FU GW Pharmaceuticals; Epilepsy Therapy Project for human trials of CBD;
   UCB; Eisai; Action Medical Research; Epilepsy Research UK; Great Ormond
   Street Hospital Children's Charity; Bristol-Myers Squibb; Mylan; Pfizer;
   Reckitt Benckiser Pharmaceuticals; Merck; CHUM Department of Psychiatry;
   Universite de Montreal Department of Psychiatry; CHUM Research Center;
   National Institutes of Health (National Center for the Advancement of
   Translational Science) [UL1 TR000038]
FX The content of this review was adapted from a conference entitled
   "Cannabidiols: Potential use in epilepsy and other neurological
   disorders" held at the NYU Langone School of Medicine on October 4,
   2013. This conference, whose content was reviewed by an independent
   advisory board for potential conflicts of interest as per the policies
   of the NYU Postgraduate Medical School, was sponsored by an unrestricted
   medical education grant from GW Pharmaceuticals. The selection of
   speakers and contributors was made by the conference chair (O.D.). GW
   Pharmaceuticals has a commercial interest in developing cannabidiols for
   the treatment of epilepsy and other conditions, some of which are
   detailed in this article. In addition:; O.D. has received an
   unrestricted medical education grant from GW Pharmaceuticals and funding
   from the Epilepsy Therapy Project for human trials of CBD. Dr Devinsky
   is involved in assessing the safety and tolerability, and is involved in
   planning randomized controlled trials of CBD supplied by GW
   Pharmaceuticals in patients with epilepsy.; M.R.C. has received funding
   from Epilepsy Therapy Project for human trials of CBD.; J.H.C. J. Helen
   Cross holds an endowed Chair through University College, London. She has
   sat on Advisory Panels for Eisai and Viropharma for which remuneration
   has been paid to her department. She has received money to the
   Department as an educational grant from UCB and Eisai for a Clinical
   Training Fellowship in Epilepsy. She currently holds grants for research
   as from Action Medical Research, Epilepsy Research UK, and the Great
   Ormond Street Hospital Children's Charity. She worked as Clinical
   Advisor to the update of the National Institute of Health and Care
   Excellence guidelines on the diagnosis and management of epilepsy
   (20092012) and is currently Clinical Advisor to the Children's Epilepsy
   Surgery Service (England & Wales) for which remuneration is made to her
   department. J. F-R. receives funds for research from GW Pharmaceuticals.
   J. F. has no relevant disclosures. C. H. has no relevant disclosures. R.
   K. has no relevant disclosures. V. D. is a consultant for GW
   Pharmaceuticals and receives research funds from GW Pharmaceuticals.
   D.J-A. has received research/education grant support from Bristol-Myers
   Squibb, Mylan, Pfizer, and Reckitt Benckiser Pharmaceuticals;
   presentation honoraria from Janssen-Ortho; consultation fees from Merck;
   as well as grant support from the CHUM Department of Psychiatry,
   Universite de Montreal Department of Psychiatry, and the CHUM Research
   Center. W.G.N. Research supported by grants from GW Pharmaceuticals as
   well as fees from consultancies to GW Pharmaceuticals. J.M-O. receives
   research support from GW Pharmaceuticals. P. J. R. is a part-time
   employee with GW Research Ltd as Medical Director of its Cannabinoid
   Research Institute, and holds stock in the company. B. G. R. serves as
   the president of Infometrix, a company under contract by GW
   Pharmaceuticals to produce a quality assurance system in the manufacture
   of Sativex/Nabiximols. E. T. agreement with GW Pharmaceuticals to supply
   CBD to patients in an investigator initiated study. B. J. W. received
   research support from GW Pharmaceuticals. He is named as an inventor on
   patents that have arisen from this research, although he has waived any
   rights to financial or other material benefits that may come from these
   patents in the future. He has also acted as a consultant for GW
   Pharmaceuticals, but has received no financial payment for this activity
   and hold no shares in the company. D. F. receives grant funding from the
   National Institutes of Health (UL1 TR000038 from the National Center for
   the Advancement of Translational Science). We confirm that we have read
   the Journal's position on issues involved in ethical publication and
   affirm that this report is consistent with those guidelines.
CR ABEL EL, 1980, MARIHUANA 1 12000 YE
   Alger BE, 2011, TRENDS NEUROSCI, V34, P304, DOI 10.1016/j.tins.2011.03.003
   Almeida V, 2013, PROG NEURO-PSYCHOPH, V41, P30, DOI 10.1016/j.pnpbp.2012.10.024
   AMES FR, 1986, S AFR MED J, V69, P14
   Bergamaschi MM, 2011, NEUROPSYCHOPHARMACOL, V36, P1219, DOI 10.1038/npp.2011.6
   Bergamaschi MM, 2011, CURR DRUG SAF, V6, P237, DOI 10.2174/157488611798280924
   Bhattacharyya S, 2010, NEUROPSYCHOPHARMACOL, V35, P764, DOI 10.1038/npp.2009.184
   Brust J C, 1992, Trans Am Clin Climatol Assoc, V103, P176
   Castillo A, 2010, NEUROBIOL DIS, V37, P434, DOI 10.1016/j.nbd.2009.10.023
   CHESHER GB, 1974, PSYCHOPHARMACOLOGIA, V37, P255, DOI 10.1007/BF00421539
   COLASANTI BK, 1982, PHARMACOL BIOCHEM BE, V16, P573, DOI 10.1016/0091-3057(82)90418-X
   CONSROE P, 1982, EUR J PHARMACOL, V83, P293, DOI 10.1016/0014-2999(82)90264-3
   Crippa JAS, 2011, J PSYCHOPHARMACOL, V25, P121, DOI 10.1177/0269881110379283
   Crippa JAS, 2010, REV BRAS PSIQUIATR, V32, pS56
   CUNHA JM, 1980, PHARMACOLOGY, V21, P175, DOI 10.1159/000137430
   Dennis I, 2008, BRIT J PHARMACOL, V154, P1349, DOI 10.1038/bjp.2008.190
   DIMARZO V, 1995, PROSTAG LEUKOTR ESS, V53, P1, DOI 10.1016/0952-3278(95)90077-2
   DURING MJ, 1992, ANN NEUROL, V32, P618, DOI 10.1002/ana.410320504
   ElBatsh MM, 2012, PSYCHOPHARMACOLOGY, V221, P239, DOI 10.1007/s00213-011-2566-z
   Englund A, 2013, J PSYCHOPHARMACOL, V27, P19, DOI 10.1177/0269881112460109
   Flachenecker P, 2013, EXPERT REV NEUROTHER, V13, P15, DOI [10.1586/ern.13.1, 10.1586/ERN.13.1]
   Fusar-Poli P, 2009, ARCH GEN PSYCHIAT, V66, P95, DOI 10.1001/archgenpsychiatry.2008.519
   Garcia C, 2011, BRIT J PHARMACOL, V163, P1495, DOI 10.1111/j.1476-5381.2011.01278.x
   GHOSH P, 1978, PSYCHOPHARMACOLOGY, V59, P293, DOI 10.1007/BF00426637
   Gloss D, 2012, COCHRANE DB SYST REV, V6
   Gonzalez-Reyes LE, 2013, EXP NEUROL, V250, P321, DOI 10.1016/j.expneurol.2013.10.010
   Gowers W, 1881, EPILEPSY OTHER CHRON, P223
   Guy G, 2004, J CANNABIS THER, V3, P79
   Harvey DJ, 1999, ABSORPTION DISTRIBUT, P91
   Hawksworth G, 2004, METABOLISM PHARMACOK
   Hill AJ, 2013, ENDOCANNABINOIDS MOL, P164
   Hill AJ, 2012, PHARMACOL THERAPEUT, V133, P79, DOI 10.1016/j.pharmthera.2011.09.002
   Hill AJ, 2010, EPILEPSIA, V51, P1522, DOI 10.1111/j.1528-1167.2010.02523.x
   Hill TDM, 2013, BRIT J PHARMACOL, V170, P679, DOI 10.1111/bph.12321
   IZQUIERDO I, 1973, J PHARM PHARMACOL, V25, P916, DOI 10.1111/j.2042-7158.1973.tb09976.x
   Jones NA, 2012, SEIZURE-EUR J EPILEP, V21, P344, DOI 10.1016/j.seizure.2012.03.001
   Jones NA, 2010, J PHARMACOL EXP THER, V332, P569, DOI 10.1124/jpet.109.159145
   Joy JE, 1999, MARIJUANA MED ASSESS
   Karler R, 1978, Adv Biosci, V22-23, P619
   KARNIOL IG, 1973, PSYCHOPHARMACOLOGIA, V33, P53, DOI 10.1007/BF00428793
   LABRECQUE G, 1978, CAN J PHYSIOL PHARM, V56, P87, DOI 10.1139/y78-013
   Lafuente H, 2011, PEDIATR RES, V70, P272, DOI 10.1203/PDR.0b013e3182276b11
   Leweke FM, 2012, TRANSL PSYCHIAT, V2, DOI 10.1038/tp.2012.15
   Lodzki M, 2003, J CONTROL RELEASE, V93, P377, DOI 10.1016/j.jconrel.2003.09.001
   MARTIN P, 1976, SCIENCE, V194, P965, DOI 10.1126/science.982057
   Martin-Sanchez E, 2009, PAIN MED, V10, P1353, DOI 10.1111/j.1526-4637.2009.00703.x
   Martinez-Orgado Jose, 2007, Recent Pat CNS Drug Discov, V2, P131
   MECHOULAM R, 1963, TETRAHEDRON, V19, P2073, DOI 10.1016/0040-4020(63)85022-X
   MECHOULAM R, 1978, NATURWISSENSCHAFTEN, V65, P174, DOI 10.1007/BF00450585
   Mechoulam R, 2000, CHEM PHYS LIPIDS, V108, P1, DOI 10.1016/S0009-3084(00)00184-5
   Morgan CJA, 2008, BRIT J PSYCHIAT, V192, P306, DOI 10.1192/bjp.bp.107.046649
   Morgan CJA, 2010, BRIT J PSYCHIAT, V197, P285, DOI 10.1192/bjp.bp.110.077503
   Nabbout Rima, 2012, Eur J Paediatr Neurol, V16 Suppl 1, pS13, DOI 10.1016/j.ejpn.2012.04.009
   Oakley JC, 2011, EPILEPSIA, V52, P59, DOI 10.1111/j.1528-1167.2011.03004.x
   Ohlsson A., 1984, CANNABINOIDS CHEM PH, P219
   Pazos MR, 2012, NEUROPHARMACOLOGY, V63, P776, DOI 10.1016/j.neuropharm.2012.05.034
   Pertwee RG, 2008, BRIT J PHARMACOL, V153, P199, DOI 10.1038/sj.bjp.0707442
   Phillips TJC, 2010, PLOS ONE, V5, DOI 10.1371/journal.pone.0014433
   Reynolds J. R., 1868, LANCET, V1, P637
   Reynolds JR, 1861, EPILEPSY ITS SYMPTOM
   Rimmerman N, 2013, CELL DEATH DIS, V4, DOI 10.1038/cddis.2013.471
   Rocha FCM, 2008, EUR J CANCER CARE, V17, P431, DOI 10.1111/j.1365-2354.2008.00917.x
   Pazos MR, 2013, NEUROPHARMACOLOGY, V71, P282, DOI 10.1016/j.neuropharm.2013.03.027
   Ryan D, 2009, J NEUROSCI, V29, P2053, DOI 10.1523/JNEUROSCI.4212-08.2009
   Scheffer Ingrid E, 2012, Eur J Paediatr Neurol, V16 Suppl 1, pS5, DOI 10.1016/j.ejpn.2012.04.007
   Schubart CD, 2011, SCHIZOPHR RES, V130, P216, DOI 10.1016/j.schres.2011.04.017
   SEGAL M, 1978, EXPERIENTIA, V34, P629, DOI 10.1007/BF01937002
   Shinjyo N, 2013, NEUROCHEM INT, V63, P432, DOI 10.1016/j.neuint.2013.08.002
   Srivastava MD, 1998, IMMUNOPHARMACOLOGY, V40, P179, DOI 10.1016/S0162-3109(98)00041-1
   STADNICKI SW, 1974, LIFE SCI, V14, P463, DOI 10.1016/0024-3205(74)90361-0
   Trembly B., 1990, MAR 90 INT C CANN CA
   TURKANIS SA, 1979, EPILEPSIA, V20, P351, DOI 10.1111/j.1528-1157.1979.tb04815.x
   Vezzani A, 2011, NAT REV NEUROL, V7, P31, DOI 10.1038/nrneurol.2010.178
   Volpe J., 2001, NEUROLOGY NEWBORN, V4, P296
   Wu HY, 2008, TOXICOL APPL PHARM, V226, P260, DOI 10.1016/j.taap.2007.09.012
NR 75
TC 238
Z9 240
U1 20
U2 258
PU WILEY
PI HOBOKEN
PA 111 RIVER ST, HOBOKEN 07030-5774, NJ USA
SN 0013-9580
EI 1528-1167
J9 EPILEPSIA
JI Epilepsia
PD JUN
PY 2014
VL 55
IS 6
BP 791
EP 802
DI 10.1111/epi.12631
PG 12
WC Clinical Neurology
SC Neurosciences & Neurology
GA AJ4DE
UT WOS:000337620200007
PM 24854329
OA Green Accepted, Bronze
HC Y
HP N
DA 2019-04-19
ER

PT J
AU Hernandez-Diaz, S
   Smith, CR
   Shen, A
   Mittendorf, R
   Hauser, WA
   Yerby, M
   Holmes, LB
AF Hernandez-Diaz, S.
   Smith, C. R.
   Shen, A.
   Mittendorf, R.
   Hauser, W. A.
   Yerby, M.
   Holmes, L. B.
CA N Amer AED Pregnancy Registry
TI Comparative safety of antiepileptic drugs during pregnancy
SO NEUROLOGY
LA English
DT Article
ID MAJOR BIRTH-DEFECTS; CONGENITAL-MALFORMATIONS; ANTICONVULSANT DRUGS;
   VALPROIC ACID; UK-EPILEPSY; PRELIMINARY EXPERIENCE; PARENTAL EPILEPSY;
   FETAL EXPOSURE; IN-UTERO; REGISTER
AB Objective: To assess the safety of the newer antiepileptic drugs (AEDs) during pregnancy.
   Methods: The study population was pregnant women who enrolled in the North American AED Pregnancy Registry between 1997 and 2011. Data on AED use and maternal characteristics were collected through phone interviews at enrollment, at 7 months' gestation, and postpartum. Malformations were confirmed by medical records. The risk of major malformations was calculated among infants exposed to specific AEDs in monotherapy during the first trimester of pregnancy and among an unexposed group. Risk ratios (RRs) and 95% confidence intervals (CIs) were estimated with logistic regression.
   Results: The risk of major malformations was 9.3% (30 of 323) for valproate, 5.5% (11 of 199) for phenobarbital, 4.2% (15 of 359) for topiramate, 3.0% (31 of 1.033) for carbamazepine, 2.9% (12 of 416) for phenytoin, 2.4% (11 of 450) for levetiracetam, and 2.0% (31 of 1,562) for lamotrigine. Compared with lamotrigine, the RR was 5.1 (95% CI 3.0-8.5) for valproate, 2.9 (1.4-5.8) for phenobarbital, and 2.2 (1.2-4.0) for topiramate. The proportion of women with epilepsy who had seizures during pregnancy ranged from 23% for valproate to 31% for lamotrigine. Valproate was associated with a higher risk of neural tube defects, hypospadias, cardiac defects, and oral clefts and phenobarbital with a higher risk of cardiac defects and oral clefts; 5 infants exposed to topiramate (1.4%) had a cleft lip.
   Conclusions: AEDs such as valproate and phenobarbital were associated with a higher risk of major malformations than newer AEDs such as lamotrigine and levetiracetam. Topiramate was associated with an increased risk of cleft lip compared with that of a reference population. Neurology (R) 2012;78:1692-1699
C1 [Hernandez-Diaz, S.; Smith, C. R.] Harvard Univ, Sch Publ Hlth, Dept Epidemiol, Boston, MA 02115 USA.
   [Shen, A.; Holmes, L. B.] MassGen Hosp Children, N Amer AED Pregnancy Registry, Boston, MA USA.
   [Mittendorf, R.] Loyola Univ Hlth Syst, Chicago, IL USA.
   [Hauser, W. A.] Columbia Univ, Coll Phys & Surg, New York, NY USA.
   [Hauser, W. A.] Columbia Univ, Mailman Sch Publ Hlth, New York, NY USA.
   [Yerby, M.] Oregon Hlth & Sci Univ, Portland, OR 97201 USA.
RP Hernandez-Diaz, S (reprint author), Harvard Univ, Sch Publ Hlth, Dept Epidemiol, Boston, MA 02115 USA.
EM shernan@hsph.harvard.edu
FU Abbott; Eisai; Novartis; Ortho-McNeil; Pfizer; Sunovian Pharmaceuticals
FX The North American AED Pregnancy Registry has been supported by funds
   provided by Abbott, Eisai, Novartis, Ortho-McNeil, Pfizer, and Sunovian
   Pharmaceuticals. Contributors to the North American AED Pregnancy
   Registry include Aurobindo Pharma, Dr. Reddy's laboratories,
   GlaxoSmithKline, Sandoz, and Teva.
CR Arpino C, 2000, EPILEPSIA, V41, P1436, DOI 10.1111/j.1528-1157.2000.tb00119.x
   Artama M, 2005, NEUROLOGY, V64, P1874, DOI 10.1212/01.WNL.0000163771.96962.1F
   Bromfield EB, 2008, EPILEPSIA, V49, P2122, DOI 10.1111/j.1528-1167.2008.01696.x
   BUZNIKOV GA, 1981, NEUROCHEM RES, V6, P55, DOI 10.1007/BF00963906
   Chen EH, 2005, SCIENCE, V308, P269
   Cunnington M, 2007, EPILEPSIA, V48, P1207, DOI 10.1111/j.1528-1167.2007.01021.x
   CZEIZEL AE, 1992, EUR J EPIDEMIOL, V8, P122
   DANSKY LV, 1991, REPROD TOXICOL, V5, P301, DOI 10.1016/0890-6238(91)90091-S
   DANSKY LV, 1992, NEUROLOGY, V42, P32
   Dean JCS, 2002, J MED GENET, V39, P251, DOI 10.1136/jmg.39.4.251
   Diav-Citrin O, 2008, CNS DRUGS, V22, P325, DOI 10.2165/00023210-200822040-00004
   Finnell RH, 1997, DRUG TOXICITY EMBRYO, P121
   Fonager K, 2000, ACTA NEUROL SCAND, V101, P289, DOI 10.1034/j.1600-0404.2000.90193a.x
   Fried S, 2004, DRUG SAFETY, V27, P197, DOI 10.2165/00002018-200427030-00004
   Holmes LB, 2008, NEUROLOGY, V70, P2152, DOI 10.1212/01.wnl.0000304343.45104.d6
   Holmes LB, 2004, ARCH NEUROL-CHICAGO, V61, P673, DOI 10.1001/archneur.61.5.673
   Holmes LB, 1999, TERATOLOGY, V59, P1
   Holmes LB, 2001, NEW ENGL J MED, V344, P1132, DOI 10.1056/NEJM200104123441504
   Hunt S, 2008, NEUROLOGY, V71, P272, DOI 10.1212/01.wnl.0000318293.28278.33
   Hunt S, 2006, NEUROLOGY, V67, P1876, DOI 10.1212/01.wnl.0000244491.48937.55
   Jentink J, 2010, BMJ, V341
   Jentink J, 2010, NEW ENGL J MED, V362, P2185, DOI 10.1056/NEJMoa0907328
   Kallen B, 1994, REPROD TOXICOL, V8, P203
   Kaneko S, 1999, EPILEPSY RES, V33, P145, DOI 10.1016/S0920-1211(98)00084-9
   Matalon S, 2002, REPROD TOXICOL, V16, P9, DOI 10.1016/S0890-6238(01)00199-X
   Meador KJ, 2009, NEW ENGL J MED, V360, P1597, DOI 10.1056/NEJMoa0803531
   Meischenguiser R, 2004, EPILEPSY BEHAV, V5, P163, DOI 10.1016/j.yebeh.2003.11.020
   Molgaard-Nielsen D, 2011, JAMA-J AM MED ASSOC, V305, P1996, DOI 10.1001/jama.2011.624
   Morrow J, 2006, J NEUROL NEUROSUR PS, V77, P193, DOI 10.1136/jnnp.2005.074203
   Nakene Y, 1980, EPILEPSIA, V21, P663
   OMTZIGT JGC, 1992, NEUROLOGY, V42, P119
   Peller AJ, 2004, OBSTET GYNECOL, V104, P957, DOI 10.1097/01.AOG.0000142718.53380.8f
   ROBERT E, 1982, LANCET, V2, P937
   Sabers A, 2004, ACTA NEUROL SCAND, V109, P9, DOI 10.1034/j.1600-0404.2003.00200.x
   SHAPIRO S, 1976, LANCET, V1, P272
   Vajda F, 2004, EPILEPSIA, V45, P1466, DOI 10.1111/j.0013-9580.2004.451103.x
   Vajda F, 2010, NEW ENGL J MED, V18, P1771
   Vajda FJE, 2007, AUST NZ J OBSTET GYN, V47, P468, DOI 10.1111/j.1479-828X.2007.00781.x
   Wide K, 2004, ACTA PAEDIATR, V93, P174, DOI 10.1080/08035250310021118
   Wyszynski D, 2005, NEUROLOGY, V64, P956
NR 40
TC 230
Z9 240
U1 7
U2 37
PU LIPPINCOTT WILLIAMS & WILKINS
PI PHILADELPHIA
PA 530 WALNUT ST, PHILADELPHIA, PA 19106-3621 USA
SN 0028-3878
J9 NEUROLOGY
JI Neurology
PD MAY
PY 2012
VL 78
IS 21
BP 1692
EP 1699
DI 10.1212/WNL.0b013e3182574f39
PG 8
WC Clinical Neurology
SC Neurosciences & Neurology
GA 948UB
UT WOS:000304527000015
PM 22551726
HC Y
HP N
DA 2019-04-19
ER

PT J
AU Jessberger, S
   Zhao, CM
   Toni, N
   Clemenson, GD
   Li, Y
   Gage, FH
AF Jessberger, Sebastian
   Zhao, Chunmei
   Toni, Nicolas
   Clemenson, Gregory D., Jr.
   Li, Yan
   Gage, Fred H.
TI Seizure-associated, aberrant neurogenesis in adult rats characterized
   with retrovirus-mediated cell labeling
SO JOURNAL OF NEUROSCIENCE
LA English
DT Article
DE neurogenesis; hippocampus; seizure; basal dendrite; dendritic spine;
   maturation; epilepsy
ID GENERATED GRANULE CELLS; TEMPORAL-LOBE EPILEPSY; SPONTANEOUS RECURRENT
   SEIZURES; INDUCED STATUS EPILEPTICUS; DENDRITIC SPINE GEOMETRY;
   CENTRAL-NERVOUS-SYSTEM; HILAR BASAL DENDRITES; DENTATE GYRUS; COGNITIVE
   DECLINE; LIMBIC SEIZURES
AB Seizure activity within the hippocampal circuitry not only affects pre-existing structures, but also dramatically increases the number of newborn granule cells. Aretroviral strategy was used to label dividing cells and their progeny in the adult dentate gyrus and to analyze the impact of epileptic activity on adult-generated cells labeled before or after seizures. We show that epileptic activity led to dramatic changes in the neuronal polarity, migration, and integration pattern of newborn granule cells, depending on the time of birth in relation to the epileptic insult. Aberrant neurons were stably integrated into the dentate circuitry, and the consequences on hippocampal neurogenesis were long lasting. The data presented characterized the consequences of seizure-associated plasticity on adult neurogenesis leading to long-term structural changes in the hippocampal circuitry that might represent a pivotal component of the epileptic disease process.
C1 Salk Inst Biol Studies, Genet Lab, La Jolla, CA 92037 USA.
RP Gage, FH (reprint author), Salk Inst Biol Studies, Genet Lab, 10010 N Torrey Pines Rd, La Jolla, CA 92037 USA.
EM gage@salk.edu
RI Toni, Nicolas/M-2057-2014
OI Toni, Nicolas/0000-0001-5585-268X
CR Abrous DN, 2005, PHYSIOL REV, V85, P523, DOI 10.1152/physrev.00055.2003
   Araya R, 2006, P NATL ACAD SCI USA, V103, P17961, DOI 10.1073/pnas.0608755103
   Bengzon J, 1997, P NATL ACAD SCI USA, V94, P10432, DOI 10.1073/pnas.94.19.10432
   Dalby NO, 2001, CURR OPIN NEUROL, V14, P187, DOI 10.1097/00019052-200104000-00009
   Dashtipour K, 2003, EPILEPSY RES, V54, P141, DOI 10.1016/S0920-1211(03)00082-2
   Elger CE, 2004, LANCET NEUROL, V3, P663, DOI 10.1016/S1474-4422(04)00906-8
   GASS P, 1993, EUR J NEUROSCI, V5, P933, DOI 10.1111/j.1460-9568.1993.tb00944.x
   Ge SY, 2006, NATURE, V439, P589, DOI 10.1038/nature04404
   Hattiangady B, 2004, NEUROBIOL DIS, V17, P473, DOI 10.1016/j.nbd.2004.08.008
   Hayashi Y, 2005, NEURON, V46, P529, DOI 10.1016/j.neuron.2005.05.006
   Helmstaedter C, 2003, ANN NEUROL, V54, P425, DOI 10.1002/ana.10692
   Helmstaedter C, 2002, PROG BRAIN RES, V135, P439
   Huttmann K, 2003, EUR J NEUROSCI, V18, P2769, DOI 10.1046/j.1460-9568.2003.03002.x
   Jakubs K, 2006, NEURON, V52, P1047, DOI 10.1016/j.neuron.2006.11.004
   Jessberger S, 2005, EXP NEUROL, V196, P342, DOI 10.1016/j.expneurol.2005.08.010
   Jessberger S, 2003, EUR J NEUROSCI, V18, P2707, DOI 10.1046/j.1460-9568.2003.02986.x
   Jessberger S, 2007, J NEUROSCI, V27, P5967, DOI 10.1523/JNEUROSCI.0110-07.2007
   Jung KH, 2004, EUR J NEUROSCI, V19, P3219, DOI 10.1111/j.1460-9568.2004.03412.x
   Kee N, 2007, NAT NEUROSCI, V10, P355, DOI 10.1038/nn1847
   Kempermann G, 2003, DEVELOPMENT, V130, P391, DOI 10.1242/dev.00203
   Magloczky Z, 2005, TRENDS NEUROSCI, V28, P334, DOI 10.1016/j.tins.2005.04.002
   Matsuzaki M, 2001, NAT NEUROSCI, V4, P1086, DOI 10.1038/nn736
   Matsuzaki M, 2004, NATURE, V429, P761, DOI 10.1038/nature02617
   Ming GL, 2005, ANNU REV NEUROSCI, V28, P223, DOI 10.1146/annurev.neuro.28.051804.101459
   MORGAN JI, 1987, SCIENCE, V237, P192, DOI 10.1126/science.3037702
   Noguchi J, 2005, NEURON, V46, P609, DOI 10.1016/j.neuron.2005.03.015
   Overstreet-Wadiche LS, 2006, J NEUROSCI, V26, P4095, DOI 10.1523/JNEUROSCI.5508-05.2006
   Parent JM, 1999, J NEUROSCI, V19, P4508
   Parent JM, 1997, J NEUROSCI, V17, P3727
   Parent JM, 2002, EPILEPSY RES, V50, P179, DOI 10.1016/S0920-1211(02)00078-5
   Parent JM, 2002, J NEUROSCI, V22, P3174, DOI 10.1523/JNEUROSCI.22-08-03174.2002
   RACINE RJ, 1972, ELECTROEN CLIN NEURO, V32, P281, DOI 10.1016/0013-4694(72)90177-0
   Scharfman HE, 2000, J NEUROSCI, V20, P6144, DOI 10.1523/JNEUROSCI.20-16-06144.2000
   Scharfman HE, 2002, NEUROSCIENCE, V111, P71, DOI 10.1016/S0306-4522(01)00599-1
   Schmidt-Hieber C, 2004, NATURE, V429, P184, DOI 10.1038/nature02553
   Shapiro LA, 2006, EPILEPSY RES, V69, P53, DOI 10.1016/j.eplepsyres.2005.12.003
   Shapiro LA, 2005, NEUROSCIENCE, V136, P823, DOI 10.1016/j.neuroscience.2005.03.059
   STAFSTROM CE, 1993, EPILEPSIA, V34, P420, DOI 10.1111/j.1528-1157.1993.tb02582.x
   Stefan H, 2002, PROG BRAIN RES, V135, P409
   Tashiro A, 2007, J NEUROSCI, V27, P3252, DOI 10.1523/JNEUROSCI.4941-06.2007
   Tashiro A, 2006, NATURE, V442, P929, DOI 10.1038/nature05028
   Theodore WH, 2002, PROG BRAIN RES, V135, P305
   Toni N, 2007, NAT NEUROSCI, V10, P727, DOI 10.1038/nn1908
   van Praag H, 2002, NATURE, V415, P1030, DOI 10.1038/4151030a
   von Lehe M, 2006, EPILEPSY BEHAV, V9, P73, DOI 10.1016/j.yebeh.2006.03.014
   Wadiche LO, 2005, J NEUROPHYSIOL, V94, P4528, DOI 10.1152/jn.00633.2005
   Wang S, 2000, J NEUROBIOL, V42, P248, DOI 10.1002/(SICI)1097-4695(20000205)42:2<248::AID-NEU8>3.3.CO;2-A
   Zhao CM, 2006, J NEUROSCI, V26, P3, DOI 10.1523/JNEUROSCI.3648-05.2006
NR 48
TC 228
Z9 237
U1 1
U2 7
PU SOC NEUROSCIENCE
PI WASHINGTON
PA 11 DUPONT CIRCLE, NW, STE 500, WASHINGTON, DC 20036 USA
SN 0270-6474
J9 J NEUROSCI
JI J. Neurosci.
PD AUG 29
PY 2007
VL 27
IS 35
BP 9400
EP 9407
DI 10.1523/JNEUROSCI.2002-07.2007
PG 8
WC Neurosciences
SC Neurosciences & Neurology
GA 205UZ
UT WOS:000249141400016
PM 17728453
OA Bronze
DA 2019-04-19
ER

PT J
AU Parent, JM
   Elliott, RC
   Pleasure, SJ
   Barbaro, NM
   Lowenstein, DH
AF Parent, JM
   Elliott, RC
   Pleasure, SJ
   Barbaro, NM
   Lowenstein, DH
TI Aberrant seizure-induced neurogenesis in experimental temporal lobe
   epilepsy
SO ANNALS OF NEUROLOGY
LA English
DT Article
ID ECTOPIC GRANULE CELLS; ADULT MAMMALIAN BRAIN; RAT DENTATE GYRUS; STATUS
   EPILEPTICUS; POSTNATAL NEUROGENESIS; SUBVENTRICULAR ZONE; NEURONAL
   MIGRATION; LIMBIC SEIZURES; OLFACTORY BULB; MESSENGER-RNAS
AB Neurogenesis in the hippocampal dentate gyrus persists throughout life and is increased by seizures. The dentate granule cell (DGC) layer is often abnormal in human and experimental temporal lobe epilepsy, with dispersion of the layer and the appearance of ectopic granule neurons in the hilus. We tested the hypothesis that these abnormalities result from aberrant DGC neurogenesis after seizure-induced injury. Bromodeoxyuridine labeling, in situ hybridization, and immunohistochemistry were used to identify proliferating progenitors and mature DGCs in the adult rat pilocarpine temporal lobe epilepsy model. We also examined dentate gyri from epileptic human hippocampal surgical specimens. Prox-1 immunohistochemistry and pulse-chase bromodeoxyuridine labeling showed that progenitors migrate aberrantly to the hilus and molecular layer after prolonged seizures and differentiate into ectopic DGCs in rat. Neuroblast marker expression indicated the delayed appearance of chainlike progenitor cell formations extending into the hilus and molecular layer, suggesting that seizures alter migratory behavior of DGC precursors. Ectopic putative DGCs also were found in the hilus and molecular layer of epileptic human dentate gyrus. These findings indicate that seizure-induced abnormalities of neuroblast migration lead to abnormal integration of newborn DGCs in the epileptic adult hippocampus, and implicate aberrant neurogenesis in the development or progression of recurrent seizures.
C1 Univ Michigan, Med Ctr, Dept Neurol, Ann Arbor, MI 48109 USA.
   NINDS, NIH, Bethesda, MD USA.
   Univ Calif San Francisco, Dept Neurol, San Francisco, CA 94143 USA.
   Univ Calif San Francisco, Dept Neurosurg, San Francisco, CA 94143 USA.
RP Parent, JM (reprint author), Univ Michigan, Med Ctr, Dept Neurol, 4412 Kresge 3,200 Zina Pitcher Pl, Ann Arbor, MI 48109 USA.
EM parent@umich.edu
FU NINDS NIH HHS [NS 32062, NS 02006]
CR ALTMAN J, 1969, J COMP NEUROL, V137, P433, DOI 10.1002/cne.901370404
   ALTMAN J, 1965, J COMP NEUROL, V124, P319, DOI 10.1002/cne.901240303
   AMARAL DG, 1978, J COMP NEUROL, V182, P851, DOI 10.1002/cne.901820508
   Arvidsson A, 2002, NAT MED, V8, P963, DOI 10.1038/nm747
   Bagri A, 2002, DEVELOPMENT, V129, P4249
   Bengzon J, 1997, P NATL ACAD SCI USA, V94, P10432, DOI 10.1073/pnas.94.19.10432
   Blumcke I, 2001, HIPPOCAMPUS, V11, P311, DOI 10.1002/hipo.1045
   CAMERON HA, 1993, NEUROSCIENCE, V56, P337, DOI 10.1016/0306-4522(93)90335-D
   Dalby NO, 2001, CURR OPIN NEUROL, V14, P187, DOI 10.1097/00019052-200104000-00009
   Dashtipour K, 2001, BRAIN RES, V890, P261, DOI 10.1016/S0006-8993(00)03119-X
   Doetsch F, 1996, P NATL ACAD SCI USA, V93, P14895, DOI 10.1073/pnas.93.25.14895
   Elliott RC, 2001, NEUROSCIENCE, V106, P79, DOI 10.1016/S0306-4522(01)00198-1
   Eriksson PS, 1998, NAT MED, V4, P1313, DOI 10.1038/3305
   ERNFORS P, 1991, NEURON, V7, P165, DOI 10.1016/0896-6273(91)90084-D
   GAARSKJAER FB, 1983, BRAIN RES, V274, P11, DOI 10.1016/0006-8993(83)90516-4
   GATES MA, 1995, J COMP NEUROL, V361, P249, DOI 10.1002/cne.903610205
   Gleeson JG, 1999, NEURON, V23, P257, DOI 10.1016/S0896-6273(00)80778-3
   Gould E, 1998, P NATL ACAD SCI USA, V95, P3168, DOI 10.1073/pnas.95.6.3168
   Gray WP, 1998, BRAIN RES, V790, P52, DOI 10.1016/S0006-8993(98)00030-4
   Haas CA, 2002, J NEUROSCI, V22, P5797
   HOUSER CR, 1990, BRAIN RES, V535, P195, DOI 10.1016/0006-8993(90)91601-C
   ISACKSON PJ, 1991, NEURON, V6, P937, DOI 10.1016/0896-6273(91)90234-Q
   Jung KH, 2004, EUR J NEUROSCI, V19, P3219, DOI 10.1111/j.1460-9568.2004.03412.x
   KAPLAN MS, 1977, SCIENCE, V197, P1092, DOI 10.1126/science.887941
   Kornack DR, 1999, P NATL ACAD SCI USA, V96, P5768, DOI 10.1073/pnas.96.10.5768
   Kuhn HG, 1996, J NEUROSCI, V16, P2027
   Lois C, 1996, SCIENCE, V271, P978, DOI 10.1126/science.271.5251.978
   LOIS C, 1994, SCIENCE, V264, P1145, DOI 10.1126/science.8178174
   Mathern GW, 2002, EPILEPSIA, V43, P68, DOI 10.1046/j.1528-1157.43.s.5.28.x
   MELLO LEAM, 1993, EPILEPSIA, V34, P985, DOI 10.1111/j.1528-1157.1993.tb02123.x
   Nacher J, 2001, EUR J NEUROSCI, V14, P629, DOI 10.1046/j.0953-816x.2001.01683.x
   Nacher J, 2000, J COMP NEUROL, V424, P628, DOI 10.1002/1096-9861(20000904)424:4<628::AID-CNE5>3.0.CO;2-4
   Nakatomi H, 2002, CELL, V110, P429, DOI 10.1016/S0092-8674(02)00862-0
   Parent JM, 1999, J NEUROSCI, V19, P4508
   Parent JM, 1997, J NEUROSCI, V17, P3727
   Parent JM, 2002, J NEUROSCI, V22, P3174, DOI 10.1523/JNEUROSCI.22-08-03174.2002
   Parent JM, 1997, CURR OPIN NEUROL, V10, P103, DOI 10.1097/00019052-199704000-00006
   Parent JM, 1998, NEUROSCI LETT, V247, P9, DOI 10.1016/S0304-3940(98)00269-9
   Parent JM, 2002, ANN NEUROL, V52, P802, DOI 10.1002/ana.10393
   Peretto P, 1997, BRAIN RES BULL, V42, P9, DOI 10.1016/S0361-9230(96)00116-5
   Pleasure SJ, 2000, J NEUROSCI, V20, P6095, DOI 10.1523/JNEUROSCI.20-16-06095.2000
   Ribak CE, 2000, J COMP NEUROL, V428, P240, DOI 10.1002/1096-9861(20001211)428:2<240::AID-CNE4>3.0.CO;2-Q
   Scharfman H, 2005, EXP NEUROL, V192, P348, DOI 10.1016/j.expneurol.2004.11.016
   Scharfman HE, 2000, J NEUROSCI, V20, P6144, DOI 10.1523/JNEUROSCI.20-16-06144.2000
   Scott BW, 1998, NEUROSCI LETT, V248, P73, DOI 10.1016/S0304-3940(98)00355-3
   SEKI T, 1993, J NEUROSCI, V13, P2351
   Seki T, 1999, J COMP NEUROL, V410, P503, DOI 10.1002/(SICI)1096-9861(19990802)410:3<503::AID-CNE11>3.0.CO;2-H
   SERESS L, 1981, J ANAT, V133, P181
   Thom M, 2005, BRAIN, V128, P1344, DOI 10.1093/brain/awh475
   Zhao ST, 2004, DEVELOPMENT, V131, P5117, DOI 10.1242/dev.01387
NR 50
TC 225
Z9 242
U1 0
U2 4
PU WILEY-LISS
PI HOBOKEN
PA DIV JOHN WILEY & SONS INC, 111 RIVER ST, HOBOKEN, NJ 07030 USA
SN 0364-5134
J9 ANN NEUROL
JI Ann. Neurol.
PD JAN
PY 2006
VL 59
IS 1
BP 81
EP 91
DI 10.1002/ana.20699
PG 11
WC Clinical Neurology; Neurosciences
SC Neurosciences & Neurology
GA 000FU
UT WOS:000234447100010
PM 16261566
OA Green Published
DA 2019-04-19
ER

PT J
AU Follett, PL
   Deng, WB
   Dai, WM
   Talos, DM
   Massillon, LJ
   Rosenberg, PA
   Volpe, JJ
   Jensen, FE
AF Follett, PL
   Deng, WB
   Dai, WM
   Talos, DM
   Massillon, LJ
   Rosenberg, PA
   Volpe, JJ
   Jensen, FE
TI Glutamate receptor-mediated oligodendrocyte toxicity in periventricular
   leukomalacia: A protective role for topiramate
SO JOURNAL OF NEUROSCIENCE
LA English
DT Article
DE white matter; glutamate receptor; periventricular leukomalacia;
   topiramate; oligodendrocyte; excitotoxicity
ID BIRTH-WEIGHT INFANTS; WHITE-MATTER INJURY; GLIAL-CELLS; KAINATE
   RECEPTORS; HYPOXIA-ISCHEMIA; RAT HIPPOCAMPUS; NEONATAL RAT; IMMATURE
   RAT; AMINO-ACIDS; BRAIN
AB Periventricular leukomalacia is a form of hypoxic-ischemic cerebral white matter injury seen most commonly in premature infants and is the major antecedent of cerebral palsy. Glutamate receptor-mediated excitotoxicity is a predominant mechanism of hypoxic-ischemic injury to developing cerebral white matter. We have demonstrated previously the protective effect of AMPA-kainate-type glutamate receptor blockade in a rodent model of periventricular leukomalacia. The present study explores the therapeutic potential of glutamate receptor blockade for hypoxic-ischemic white matter injury. We demonstrate that AMPA receptors are expressed on developing human oligodendrocytes that populate fetal white matter at 23-32 weeks gestation, the period of highest risk for periventricular leukomalacia. We show that the clinically available anticonvulsant topiramate, when administered post-insult in vivo, is protective against selective hypoxic-ischemic white matter injury and decreases the subsequent neuromotor deficits. We further demonstrate that topiramate attenuates AMPA-kainate receptor-mediated cell death and calcium influx, as well as kainate-evoked currents in developing oligodendrocytes, similar to the AMPA-kainate receptor antagonist 6-nitro-7-sulfamoylbenzo-(f)quinoxaline-2,3-dione (NBQX). Notably, protective doses of NBQX and topiramate do not affect normal maturation and proliferation of oligodendrocytes either in vivo or in vitro. Taken together, these results suggest that AMPA-kainate receptor blockade may have potential for translation as a therapeutic strategy for periventricular leukomalacia and that the mechanism of protective efficacy of topiramate is caused at least in part by attenuation of excitotoxic injury to premyelinating oligodendrocytes in developing white matter.
C1 Childrens Hosp, Dept Neurol, Boston, MA 02115 USA.
   Childrens Hosp, Program Neurosci, Boston, MA 02115 USA.
   Harvard Univ, Sch Med, Boston, MA 02115 USA.
RP Jensen, FE (reprint author), Childrens Hosp, Dept Neurol, Enders 348,300 Longwood Ave, Boston, MA 02115 USA.
EM frances.jensen@childrens.harvard.edu
OI Rosenberg, Paul/0000-0002-5185-1118
FU NINDS NIH HHS [NS38475, NS31718]; NICHD NIH HHS [HD01359, P30 HD18655]
CR ANDINE P, 1991, DEV BRAIN RES, V64, P115, DOI 10.1016/0165-3806(91)90214-4
   Back SA, 2001, J NEUROSCI, V21, P1302
   Back SA, 2002, J NEUROSCI, V22, P455, DOI 10.1523/JNEUROSCI.22-02-00455.2002
   Back SA, 1998, J NEUROSCI, V18, P6241
   BENVENISTE H, 1984, J NEUROCHEM, V43, P1369, DOI 10.1111/j.1471-4159.1984.tb05396.x
   BURNASHEV N, 1992, SCIENCE, V256, P1566, DOI 10.1126/science.1317970
   CHOI DW, 1992, J NEUROBIOL, V23, P1261, DOI 10.1002/neu.480230915
   Christensen J, 2001, THER DRUG MONIT, V23, P529, DOI 10.1097/00007691-200110000-00006
   Crawley J., 2000, WHATS WRONG MY MOUSE
   Dai WM, 2001, BRIT J PHARMACOL, V132, P1859, DOI 10.1038/sj.bjp.0703993
   DAMBSKA M, 1989, J CHILD NEUROL, V4, P291, DOI 10.1177/088307388900400408
   Deng WB, 2003, P NATL ACAD SCI USA, V100, P6801, DOI 10.1073/pnas.1136624100
   Fern R, 2000, J NEUROSCI, V20, P34, DOI 10.1523/JNEUROSCI.20-01-00034.2000
   Follett PL, 2000, J NEUROSCI, V20, P9235
   Gallo V, 1996, J NEUROSCI, V16, P2659
   Gallo V, 2000, TRENDS PHARMACOL SCI, V21, P252, DOI 10.1016/S0165-6147(00)01494-2
   GALLO V, 1994, GLIA, V11, P94, DOI 10.1002/glia.440110204
   GARD AL, 1990, NEURON, V5, P615, DOI 10.1016/0896-6273(90)90216-3
   Gibbs JW, 2000, EPILEPSIA, V41, pS10
   GILLES FH, 1977, ANN NEUROL, V2, P49, DOI 10.1002/ana.410020108
   Golden JA, 1997, J NEUROPATH EXP NEUR, V56, P472, DOI 10.1097/00005072-199705000-00002
   Gryder DS, 2003, J NEUROSCI, V23, P7069, DOI 10.1523/JNEUROSCI.23-18-07069.2003
   Hack M, 2000, ARCH PEDIAT ADOL MED, V154, P725, DOI 10.1001/archpedi.154.7.725
   HAGBERG H, 1994, BIOL NEONATE, V66, P205
   HAGBERG H, 1992, DEV PHARMACOL THERAP, V18, P139, DOI 10.1159/000480613
   Iida K, 1995, PEDIATR NEUROL, V13, P296, DOI 10.1016/0887-8994(95)00192-1
   Inder TE, 1999, ANN NEUROL, V46, P755, DOI 10.1002/1531-8249(199911)46:5<755::AID-ANA11>3.0.CO;2-0
   Itoh T, 2002, J NEUROCHEM, V81, P390, DOI 10.1046/j.1471-4159.2002.00866.x
   Kinney H C, 1998, Semin Pediatr Neurol, V5, P180, DOI 10.1016/S1071-9091(98)80033-8
   Koh S, 2001, ANN NEUROL, V50, P366, DOI 10.1002/ana.1122
   Lino M, 2001, SCIENCE, V292, P926, DOI 10.1126/science.1058827
   Liu HN, 2002, J NEUROCHEM, V82, P398, DOI 10.1046/j.1471-4159.2002.00981.x
   Magavi SS, 2000, NATURE, V405, P951
   May TW, 2002, THER DRUG MONIT, V24, P366, DOI 10.1097/01.FTD.0000014429.93381.E4
   Olsen P, 1997, ANN NEUROL, V41, P754, DOI 10.1002/ana.410410611
   Oug WY, 1996, EXP BRAIN RES, V110, P367
   PANETH N, 1990, J PEDIATR-US, V116, P975, DOI 10.1016/S0022-3476(05)80664-X
   PATNEAU DK, 1994, NEURON, V12, P357, DOI 10.1016/0896-6273(94)90277-1
   Peterson BS, 2000, JAMA-J AM MED ASSOC, V284, P1939, DOI 10.1001/jama.284.15.1939
   PRUSS RM, 1991, NEURON, V7, P509, DOI 10.1016/0896-6273(91)90302-G
   RORKE LB, 1998, PATHOLOGY PERINATAL
   Rosenberg PA, 2003, J NEUROSCI RES, V71, P237, DOI 10.1002/jnr.10472
   Sanchez RM, 2001, J NEUROSCI, V21, P8154
   Schneiderman JH, 1998, CAN J NEUROL SCI, V25, pS3, DOI 10.1017/S031716710003482X
   Shank RP, 2000, EPILEPSIA, V41, pS3, DOI 10.1111/j.1528-1157.2000.tb06045.x
   Skradski S, 2000, EPILEPSIA, V41, pS45
   Skranes JS, 1997, NEUROPEDIATRICS, V28, P149, DOI 10.1055/s-2007-973692
   Tekkok SB, 2001, J NEUROSCI, V21, P4237, DOI 10.1523/JNEUROSCI.21-12-04237.2001
   Tomimatsu T, 2002, BRAIN RES, V926, P108, DOI 10.1016/S0006-8993(01)03311-X
   Volpe JJ, 2001, NEUROLOGY NEWBORN
   WENTHOLD RJ, 1992, J BIOL CHEM, V267, P501
   White HS, 1997, EPILEPSY RES, V28, P167, DOI 10.1016/S0920-1211(97)00045-4
   White HS, 1997, EPILEPSIA, V38, pS9, DOI 10.1111/j.1528-1157.1997.tb04523.x
   Yager JY, 1999, DEV BRAIN RES, V117, P139, DOI 10.1016/S0301-7516(99)00040-X
   Yoshioka A, 2000, BRAIN RES, V854, P207, DOI 10.1016/S0006-8993(99)02359-8
   Yuan XQ, 1998, DEVELOPMENT, V125, P2901
NR 56
TC 225
Z9 239
U1 0
U2 5
PU SOC NEUROSCIENCE
PI WASHINGTON
PA 11 DUPONT CIRCLE, NW, STE 500, WASHINGTON, DC 20036 USA
SN 0270-6474
J9 J NEUROSCI
JI J. Neurosci.
PD MAY 5
PY 2004
VL 24
IS 18
BP 4412
EP 4420
DI 10.1523/JNEUROSCI.0477-04.2004
PG 9
WC Neurosciences
SC Neurosciences & Neurology
GA 819NS
UT WOS:000221322400014
PM 15128855
OA Bronze
DA 2019-04-19
ER

PT J
AU Jentink, J
   Loane, MA
   Dolk, H
   Barisic, I
   Garne, E
   Morris, JK
   de Jong-van den Berg, LTW
AF Jentink, Janneke
   Loane, Maria A.
   Dolk, Helen
   Barisic, Ingeborg
   Garne, Ester
   Morris, Joan K.
   de Jong-van den Berg, Lolkje T. W.
CA EUROCAT Antiepileptic Study Workin
TI Valproic Acid Monotherapy in Pregnancy and Major Congenital
   Malformations.
SO NEW ENGLAND JOURNAL OF MEDICINE
LA English
DT Article
ID NEURAL-TUBE DEFECTS; ANTIEPILEPTIC DRUGS; SODIUM VALPROATE; PRENATAL
   EXPOSURE; BIRTH-DEFECTS; IN-UTERO; EPILEPSY; TERATOGENICITY; REGISTER;
   FETAL
AB Background: The use of valproic acid in the first trimester of pregnancy is associated with an increased risk of spina bifida, but data on the risks of other congenital malformations are limited.
   Methods: We first combined data from eight published cohort studies (1565 pregnancies in which the women were exposed to valproic acid, among which 118 major malformations were observed) and identified 14 malformations that were significantly more common among the offspring of women who had received valproic acid during the first trimester. We then assessed the associations between use of valproic acid during the first trimester and these 14 malformations by performing a case-control study with the use of the European Surveillance of Congenital Anomalies (EUROCAT) antiepileptic-study database, which is derived from population-based congenital-anomaly registries. Registrations (i.e., pregnancy outcomes with malformations included in EUROCAT) with any of these 14 malformations were compared with two control groups, one consisting of infants with malformations not previously linked to valproic acid use (control group 1), and one consisting of infants with chromosomal abnormalities (control group 2). The data set included 98,075 live births, stillbirths, or terminations with malformations among 3.8 million births in 14 European countries from 1995 through 2005.
   Results: Exposure to valproic acid monotherapy was recorded for a total of 180 registrations, with 122 registrations in the case group, 45 in control group 1, and 13 in control group 2. As compared with no use of an antiepileptic drug during the first trimester (control group 1), use of valproic acid monotherapy was associated with significantly increased risks for 6 of the 14 malformations under consideration; the adjusted odds ratios were as follows: spina bifida, 12.7 (95% confidence interval [CI], 7.7 to 20.7); atrial septal defect, 2.5 (95% CI, 1.4 to 4.4); cleft palate, 5.2 (95% CI, 2.8 to 9.9); hypospadias, 4.8 (95% CI, 2.9 to 8.1); polydactyly, 2.2 (95% CI, 1.0 to 4.5); and craniosynostosis, 6.8 (95% CI, 1.8 to 18.8). Results for exposure to valproic acid were similar to results for exposure to other antiepileptic drugs.
   Conclusions: The use of valproic acid monotherapy in the first trimester was associated with significantly increased risks of several congenital malformations, as compared with no use of antiepileptic drugs or with use of other antiepileptic drugs.
   N Engl J Med 2010;362:2185-93.
C1 [Jentink, Janneke; de Jong-van den Berg, Lolkje T. W.] Univ Groningen, Dept Pharmacoepidemiol & Pharmacoecon, Div Pharm, NL-9713 AV Groningen, Netherlands.
   [Loane, Maria A.; Dolk, Helen] Univ Ulster, Inst Nursing Res, EUROCAT Cent Registry, Coleraine BT52 1SA, Londonderry, North Ireland.
   [Loane, Maria A.; Dolk, Helen] Univ Ulster, Sch Nursing, Coleraine BT52 1SA, Londonderry, North Ireland.
   [Barisic, Ingeborg] Childrens Univ Hosp Zagreb, Zagreb, Croatia.
   [Garne, Ester] Lillebaelt Hosp, Kolding, Denmark.
   [Morris, Joan K.] Queen Mary Univ London, Barts & London Sch Med & Dent, Wolfson Inst Prevent Med, London, England.
RP de Jong-van den Berg, LTW (reprint author), Univ Groningen, Dept Pharmacoepidemiol & Pharmacoecon, Div Pharm, A Deusinglaan 1, NL-9713 AV Groningen, Netherlands.
EM l.t.w.de.jong-van.den.berg@rug.nl
RI Khoshnood, Babak/N-9096-2017; Barisic, Ingeborg/A-7314-2016
OI Morris, Joan/0000-0002-7164-612X; Pierini, Anna/0000-0003-3321-9343;
   Portillo, Isabel/0000-0002-3871-3423; Loane, Maria/0000-0002-1206-3637
FU European Union; GlaxoSmithKline
FX The EUROCAT Central Database is supported in part by the European Union
   Public Health Programme, with a variety of sources of public funding for
   individual registries. Additional funding was obtained from
   GlaxoSmithKline for a study of lamotrigine, during which the
   antiepileptic-study database was constructed. GlaxoSmithKline was not
   involved in the present study. Drs. Garne and Barisic report that their
   registry received funding from GlaxoSmithKline for the data submitted to
   the lamotrigine study.; Dr. Jentink reports receiving travel
   reimbursements from GlaxoSmithKline through the University of Ulster. No
   other potential conflict of interest relevant to this article was
   reported.
CR Arpino C, 2000, EPILEPSIA, V41, P1436, DOI 10.1111/j.1528-1157.2000.tb00119.x
   Dolk H, 2008, NEUROLOGY, V71, P714, DOI 10.1212/01.wnl.0000316194.98475.d8
   Duncan S, 2007, CURR OPIN NEUROL, V20, P175, DOI 10.1097/WCO.0b013e32805866fb
   *EUR SURV CONG AN, EUROCAT MEMB REG
   European Surveillance of Congenital Anomalies, EUROCAT GUID 1 3 REF
   Genton P, 2006, DRUG SAFETY, V29, P1, DOI 10.2165/00002018-200629010-00001
   GOMEZ MR, 1981, J PEDIATR-US, V98, P508, DOI 10.1016/S0022-3476(81)80743-3
   Harden CL, 2009, EPILEPSIA, V50, P1237, DOI 10.1111/j.1528-1167.2009.02129.x
   HIILESMAA VK, 1980, LANCET, V1, P883
   Kaaja E, 2003, NEUROLOGY, V60, P575, DOI 10.1212/01.WNL.0000044157.28073.DC
   LINDHOUT D, 1992, NEUROLOGY, V42, P111
   LOSCHER W, 1984, EUR J PHARMACOL, V99, P211, DOI 10.1016/0014-2999(84)90243-7
   Meador KJ, 2006, NEUROLOGY, V67, P407, DOI 10.1212/01.wnl.0000227919.81208.b2
   Meador KJ, 2009, NEW ENGL J MED, V360, P1597, DOI 10.1056/NEJMoa0803531
   Mitchell AA, 2003, NEW ENGL J MED, V349, P2556, DOI 10.1056/NEJMsb031395
   Morrow J, 2006, J NEUROL NEUROSUR PS, V77, P193, DOI 10.1136/jnnp.2005.074203
   OMTZIGT JGC, 1992, NEUROLOGY, V42, P119
   Ornoy A, 2006, REPROD TOXICOL, V22, P214, DOI 10.1016/j.reprotox.2006.03.014
   Perucca E, 2005, LANCET NEUROL, V4, P781, DOI 10.1016/S1474-4422(05)70224-6
   PINDER RM, 1977, DRUGS, V13, P81, DOI 10.2165/00003495-197713020-00001
   ROBERT E, 1982, LANCET, V2, P937
   Rodriguez-Pinilla E, 2000, AM J MED GENET, V90, P376, DOI 10.1002/(SICI)1096-8628(20000228)90:5<376::AID-AJMG6>3.0.CO;2-V
   Sabers A, 2004, ACTA NEUROL SCAND, V109, P9, DOI 10.1034/j.1600-0404.2003.00200.x
   Samren EB, 1997, EPILEPSIA, V38, P981, DOI 10.1111/j.1528-1157.1997.tb01480.x
   Tomson T, 2004, EPILEPSIA, V45, P1171, DOI 10.1111/j.0013-9580.2004.15104.x
   Vajda FJ, 2004, J CLIN NEUROSCI, V11, P854, DOI 10.1016/j.jocn.2004.05.003
   *WHO COLL CTR DRUG, 2003, AN THER CHEM CLASS S
   Wide K, 2004, ACTA PAEDIATR, V93, P174, DOI 10.1080/08035250310021118
   Wyszynski DF, 2005, NEUROLOGY, V64, P961, DOI 10.1212/01.WNL.0000154516.43630.C5
NR 29
TC 222
Z9 228
U1 4
U2 28
PU MASSACHUSETTS MEDICAL SOC
PI WALTHAM
PA WALTHAM WOODS CENTER, 860 WINTER ST,, WALTHAM, MA 02451-1413 USA
SN 0028-4793
EI 1533-4406
J9 NEW ENGL J MED
JI N. Engl. J. Med.
PD JUN 10
PY 2010
VL 362
IS 23
BP 2185
EP 2193
DI 10.1056/NEJMoa0907328
PG 9
WC Medicine, General & Internal
SC General & Internal Medicine
GA 608AL
UT WOS:000278551500007
PM 20558369
OA Green Published
HC Y
HP N
DA 2019-04-19
ER

PT J
AU Pan, XL
   Zhou, GL
   Wu, JH
   Bian, GW
   Lu, P
   Raikhel, AS
   Xi, ZY
AF Pan, Xiaoling
   Zhou, Guoli
   Wu, Jiahong
   Bian, Guowu
   Lu, Peng
   Raikhel, Alexander S.
   Xi, Zhiyong
TI Wolbachia induces reactive oxygen species (ROS)-dependent activation of
   the Toll pathway to control dengue virus in the mosquito Aedes aegypti
SO PROCEEDINGS OF THE NATIONAL ACADEMY OF SCIENCES OF THE UNITED STATES OF
   AMERICA
LA English
DT Article
DE antiviral resistance; innate immunity; population replacement
ID LIFE-SHORTENING WOLBACHIA; FACTOR-KAPPA-B; ANOPHELES-GAMBIAE; ANTIVIRAL
   IMMUNITY; PLASMODIUM; INFECTION; DROSOPHILA; TRANSMISSION; VECTOR;
   EXPRESSION
AB Wolbachia are maternally transmitted symbiotic bacteria that can spread within insect populations because of their unique ability to manipulate host reproduction. When introduced to nonnative mosquito hosts, Wolbachia induce resistance to a number of human pathogens, including dengue virus (DENV), Plasmodium, and filarial nematodes, but the molecular mechanism involved is unclear. In this study, we have deciphered how Wolbachia infection affects the Aedes aegypti host in inducing resistance to DENV. The microarray assay indicates that transcripts of genes with functions related to immunity and reduction-oxidation (redox) reactions are up-regulated in Ae. aegypti infected with Wolbachia. Infection with this bacterium leads to induction of oxidative stress and an increased level of reactive oxygen species in its mosquito host. Reactive oxygen species elevation is linked to the activation of the Toll pathway, which is essential in mediating the expression of antioxidants to counterbalance oxidative stress. This immune pathway also is responsible for activation of antimicrobial peptides-defensins and cecropins. We provide evidence that these antimicrobial peptides are involved in inhibition of DENV proliferation in Wolbachia-infected mosquitoes. Utilization of transgenic Ae. aegypti and the RNAi depletion approach has been instrumental in proving the role of defensins and cecropins in the resistance of Wolbachia-infected Ae. aegypti to DENV. These results indicate that a symbiotic bacterium can manipulate the host defense system to facilitate its own persistent infection, resulting in a compromise of the mosquito's ability to host human pathogens. Our discoveries will aid in the development of control strategies for mosquito-transmitted diseases.
C1 [Raikhel, Alexander S.] Univ Calif Riverside, Dept Entomol, Riverside, CA 92521 USA.
   [Raikhel, Alexander S.] Univ Calif Riverside, Inst Integrat Genome Biol, Riverside, CA 92521 USA.
   [Pan, Xiaoling; Zhou, Guoli; Wu, Jiahong; Bian, Guowu; Lu, Peng; Xi, Zhiyong] Michigan State Univ, Dept Entomol, E Lansing, MI 48824 USA.
   [Pan, Xiaoling; Zhou, Guoli; Wu, Jiahong; Bian, Guowu; Lu, Peng; Xi, Zhiyong] Michigan State Univ, Genet Program, E Lansing, MI 48824 USA.
   [Wu, Jiahong] Guiyang Med Coll, Dept Parasitol, Guiyang 550004, Guizhou, Peoples R China.
   [Bian, Guowu; Xi, Zhiyong] Sun Yat Sen Univ Michigan State Univ Joint Ctr Ve, Guangzhou 510080, Guangdong, Peoples R China.
RP Raikhel, AS (reprint author), Univ Calif Riverside, Dept Entomol, Riverside, CA 92521 USA.
EM alexander.raikhel@ucr.edu; xizy@msu.edu
FU National Institutes of Health/National Institute of Allergy and
   Infectious Disease [R01AI080597, R37AI24716]; China Scholarship Council
FX We thank the Arbovirus Diseases Branch at the Centers for Disease
   Control for providing the anti-DENV antibodies (mouse hyperimmune
   ascitic fluid) and Dr. Deborah McClellan for editorial assistance. This
   work was supported by the National Institutes of Health/National
   Institute of Allergy and Infectious Disease Grants R01AI080597 and
   R37AI24716. J.W. is supported in part by a fellowship from the China
   Scholarship Council.
CR Bian G, 2005, P NATL ACAD SCI USA, V102, P13568, DOI 10.1073/pnas.0502815102
   Bian GW, 2010, PLOS PATHOG, V6, DOI 10.1371/journal.ppat.1000833
   Blair CD, 2011, FUTURE MICROBIOL, V6, P265, DOI [10.2217/FMB.11.11, 10.2217/fmb.11.11]
   Bourtzis K, 2000, INSECT MOL BIOL, V9, P635, DOI 10.1046/j.1365-2583.2000.00224.x
   Bowie A, 2000, BIOCHEM PHARMACOL, V59, P13, DOI 10.1016/S0006-2952(99)00296-8
   Brennan LJ, 2008, PLOS ONE, V3, DOI 10.1371/journal.pone.0002083
   Bubici C, 2006, ONCOGENE, V25, P6731, DOI 10.1038/sj.onc.1209936
   Cirimotich CM, 2010, DEV COMP IMMUNOL, V34, P387, DOI 10.1016/j.dci.2009.12.005
   Costa A, 2009, PLOS ONE, V4, DOI 10.1371/journal.pone.0007436
   DAHER KA, 1986, J VIROL, V60, P1068
   Dahlquist KD, 2002, NAT GENET, V31, P19, DOI 10.1038/ng0502-19
   Das Suchismita, 2007, J Vis Exp, P220, DOI 10.3791/220
   Ding J, 2009, J INNATE IMMUN, V1, P413, DOI 10.1159/000226256
   Ding SW, 2010, NAT REV IMMUNOL, V10, P632, DOI 10.1038/nri2824
   Dong YM, 2006, PLOS PATHOG, V2, P513, DOI 10.1371/journal.ppat.0020052
   Dostert C, 2005, NAT IMMUNOL, V6, P946, DOI 10.1038/ni1237
   Fridell YWC, 2005, CELL METAB, V1, P145, DOI 10.1016/j.cmet.2005.01.005
   Frolet C, 2006, IMMUNITY, V25, P677, DOI 10.1016/j.immuni.2006.08.019
   Garver Lindsey, 2007, J Vis Exp, P230, DOI 10.3791/230
   Glaser RL, 2010, PLOS ONE, V5, DOI 10.1371/journal.pone.0011977
   Gloire G, 2006, BIOCHEM PHARMACOL, V72, P1493, DOI 10.1016/j.bcp.2006.04.011
   Guo XA, 2010, BMC GENOMICS, V11, DOI 10.1186/1471-2164-11-380
   Halstead SB, 2007, LANCET, V370, P1644, DOI 10.1016/S0140-6736(07)61687-0
   Hill CA, 2005, NAT REV MICROBIOL, V3, P262, DOI 10.1038/nrmicro1101
   Hughes GL, 2011, PLOS PATHOG, V7, DOI 10.1371/journal.ppat.1002043
   Iturbe-Ormaetxe I, 2011, EMBO REP, V12, P508, DOI 10.1038/embor.2011.84
   Kambris Z, 2010, PLOS PATHOG, V6, DOI 10.1371/journal.ppat.1001143
   Kambris Z, 2009, SCIENCE, V326, P134, DOI 10.1126/science.1177531
   Kawahara T, 2007, BMC EVOL BIOL, V7, DOI 10.1186/147-2148-7-109
   Kemp C, 2009, CURR OPIN IMMUNOL, V21, P3, DOI 10.1016/j.coi.2009.01.007
   Kokoza V, 2000, P NATL ACAD SCI USA, V97, P9144, DOI 10.1073/pnas.160258197
   Kokoza V, 2010, P NATL ACAD SCI USA, V107, P8111, DOI 10.1073/pnas.1003056107
   Kumar S, 2010, SCIENCE, V327, P1644, DOI 10.1126/science.1184008
   Kyle JL, 2008, ANNU REV MICROBIOL, V62, P71, DOI 10.1146/annurev.micro.62.081307.163005
   McMeniman CJ, 2009, SCIENCE, V323, P141, DOI 10.1126/science.1165326
   Molina-Cruz A, 2008, J BIOL CHEM, V283, P3217, DOI 10.1074/jbc.M705873200
   Moreira LA, 2009, CELL, V139, P1268, DOI 10.1016/j.cell.2009.11.042
   Morgan MJ, 2011, CELL RES, V21, P103, DOI 10.1038/cr.2010.178
   Nene V, 2007, SCIENCE, V316, P1718, DOI 10.1126/science.1138878
   Ramirez JL, 2010, DEV COMP IMMUNOL, V34, P625, DOI 10.1016/j.dci.2010.01.006
   Sabin LR, 2010, CURR OPIN IMMUNOL, V22, P4, DOI 10.1016/j.coi.2010.01.007
   Salazar MI, 2007, BMC MICROBIOL, V7, DOI 10.1186/1471-2180-7-9
   SCHRECK R, 1991, EMBO J, V10, P2247, DOI 10.1002/j.1460-2075.1991.tb07761.x
   Serbus LR, 2008, ANNU REV GENET, V42, P683, DOI 10.1146/annurev.genet.41.110306.130354
   Souza-Neto JA, 2009, P NATL ACAD SCI USA, V106, P17841, DOI 10.1073/pnas.0905006106
   Troyer JM, 2001, AM J TROP MED HYG, V65, P414, DOI 10.4269/ajtmh.2001.65.414
   Waterhouse RM, 2007, SCIENCE, V316, P1738, DOI 10.1126/science.1139862
   Xi ZY, 2008, PLOS PATHOG, V4, DOI 10.1371/journal.ppat.1000098
   Xi ZY, 2005, SCIENCE, V310, P326, DOI 10.1126/science.1117607
   Zambon RA, 2005, P NATL ACAD SCI USA, V102, P7257, DOI 10.1073/pnas.0409181102
NR 50
TC 220
Z9 231
U1 7
U2 106
PU NATL ACAD SCIENCES
PI WASHINGTON
PA 2101 CONSTITUTION AVE NW, WASHINGTON, DC 20418 USA
SN 0027-8424
J9 P NATL ACAD SCI USA
JI Proc. Natl. Acad. Sci. U. S. A.
PD JAN 3
PY 2012
VL 109
IS 1
BP E23
EP E31
DI 10.1073/pnas.1116932108
PG 9
WC Multidisciplinary Sciences
SC Science & Technology - Other Topics
GA 873IV
UT WOS:000298876500005
PM 22123956
OA Green Published, Bronze
DA 2019-04-19
ER

PT J
AU Jessberger, S
   Nakashima, K
   Clemenson, GD
   Mejia, E
   Mathews, E
   Ure, K
   Ogawa, S
   Sinton, CM
   Gage, FH
   Hsieh, J
AF Jessberger, Sebastian
   Nakashima, Kinichi
   Clemenson, Gregory D., Jr.
   Mejia, Eunice
   Mathews, Emily
   Ure, Kerstin
   Ogawa, Shiori
   Sinton, Christopher M.
   Gage, Fred H.
   Hsieh, Jenny
TI Epigenetic modulation of seizure-induced neurogenesis and cognitive
   decline
SO JOURNAL OF NEUROSCIENCE
LA English
DT Article
DE valproic acid; neurogenesis; hippocampus; seizure; object recognition;
   learning; histone deacetylase
ID HISTONE DEACETYLASE INHIBITION; ADULT HIPPOCAMPAL NEUROGENESIS;
   TEMPORAL-LOBE EPILEPSY; HILAR BASAL DENDRITES; NEURAL STEM-CELLS;
   STATUS-EPILEPTICUS; DENTATE GYRUS; VALPROIC ACID; RAT HIPPOCAMPUS;
   GENE-EXPRESSION
AB The conceptual understanding of hippocampal function has been challenged recently by the finding that new granule cells are born throughout life in the mammalian dentate gyrus (DG). The number of newborn neurons is dynamically regulated by a variety of factors. Kainic acid-induced seizures, a rodent model of human temporal lobe epilepsy, strongly induce the proliferation of DG neurogenic progenitor cells and are also associated with long-term cognitive impairment. We show here that the antiepileptic drug valproic acid (VPA) potently blocked seizure-induced neurogenesis, an effect that appeared to be mainly mediated by inhibiting histone deacetylases (HDAC) and normalizing HDAC-dependent gene expression within the epileptic dentate area. Strikingly, the inhibition of aberrant neurogenesis protected the animals from seizure-induced cognitive impairment in a hippocampus-dependent learning task. We propose that seizure-generated granule cells have the potential to interfere with hippocampal function and contribute to cognitive impairment caused by epileptic activity within the hippocampal circuitry. Furthermore, our data indicate that the effectiveness of VPA as an antiepileptic drug may be partially explained by the HDAC-dependent inhibition of aberrant neurogenesis induced by seizure activity within the adult hippocampus.
C1 Salk Inst Biol Studies, Genet Lab, La Jolla, CA 92037 USA.
   Univ Texas, SW Med Ctr, Dept Mol Biol, Cecil H & Ida Green Ctr Reprod Biol Sci, Dallas, TX 75390 USA.
   Univ Texas, SW Med Ctr, Dept Internal Med, Dallas, TX 75390 USA.
   Nara Inst Sci & Technol, Lab Mol Neurosci, Ikoma 6300101, Japan.
RP Gage, FH (reprint author), Salk Inst Biol Studies, Genet Lab, 10010 N Torrey Pines Rd, La Jolla, CA 92037 USA.
EM gage@salk.edu; jenny.hsieh@utsouthwestern.edu
CR Ballas N, 2001, NEURON, V31, P353, DOI 10.1016/S0896-6273(01)00371-3
   Ben-Ari Y, 2000, TRENDS NEUROSCI, V23, P580, DOI 10.1016/S0166-2236(00)01659-3
   Bengzon J, 1997, P NATL ACAD SCI USA, V94, P10432, DOI 10.1073/pnas.94.19.10432
   Bengzon J, 2002, PROG BRAIN RES, V135, P111
   Beuckmann CT, 2004, J NEUROSCI, V24, P4469, DOI 10.1523/JNEUROSCI.5560-03.2004
   Bolanos AR, 1998, NEUROLOGY, V51, P41, DOI 10.1212/WNL.51.1.41
   Brown JP, 2003, J COMP NEUROL, V467, P1, DOI 10.1002/cne.10874
   Buckmaster PS, 1999, J NEUROPHYSIOL, V81, P712
   CHONG JHA, 1995, CELL, V80, P949, DOI 10.1016/0092-8674(95)90298-8
   Clark RE, 2000, J NEUROSCI, V20, P8853
   Couillard-Despres S, 2005, EUR J NEUROSCI, V21, P1, DOI 10.1111/j.1460-9568.2004.03813.x
   Dashtipour K, 2003, EPILEPSY RES, V54, P141, DOI 10.1016/S0920-1211(03)00082-2
   Dupret D, 2005, EUR J NEUROSCI, V22, P778, DOI 10.1111/j.1460-9568.2005.04262.x
   Elger CE, 2004, LANCET NEUROL, V3, P663, DOI 10.1016/S1474-4422(04)00906-8
   Elliott RC, 2003, J NEUROSCI, V23, P2218
   FRIEDMAN LK, 1994, J NEUROSCI, V14, P2697
   Gage FH, 2000, SCIENCE, V287, P1433, DOI 10.1126/science.287.5457.1433
   Gage FH, 2002, J NEUROSCI, V22, P612, DOI 10.1523/JNEUROSCI.22-03-00612.2002
   Gastaldi M, 1997, MOL BRAIN RES, V44, P179, DOI 10.1016/S0169-328X(96)00199-4
   GERDES J, 1983, INT J CANCER, V31, P13, DOI 10.1002/ijc.2910310104
   GOLDEN GT, 1995, EPILEPSY RES, V20, P151, DOI 10.1016/0920-1211(94)00079-C
   Gottlicher M, 2001, EMBO J, V20, P6969, DOI 10.1093/emboj/20.24.6969
   Gould E, 1999, NAT NEUROSCI, V2, P260, DOI 10.1038/6365
   Grooms SY, 2000, P NATL ACAD SCI USA, V97, P3631, DOI 10.1073/pnas.050586497
   Gurvich N, 2004, CANCER RES, V64, P1079, DOI 10.1158/0008-5472.CAN-03-0799
   Helmstaedter C, 2003, ANN NEUROL, V54, P425, DOI 10.1002/ana.10692
   Helmstaedter C, 2002, PROG BRAIN RES, V135, P439
   Henry Thomas R, 2003, Psychopharmacol Bull, V37 Suppl 2, P5
   Holmes GL, 1997, EPILEPSIA, V38, P12, DOI 10.1111/j.1528-1157.1997.tb01074.x
   Holtkamp M, 2005, NEUROBIOL DIS, V19, P162, DOI 10.1016/j.nbd.2004.12.002
   Hsieh J, 2004, P NATL ACAD SCI USA, V101, P16659, DOI 10.1073/pnas.0407643101
   Huang YF, 2002, J NEUROSCI, V22, P8422
   Jakubs K, 2006, NEURON, V52, P1047, DOI 10.1016/j.neuron.2006.11.004
   Jessberger S, 2005, EXP NEUROL, V196, P342, DOI 10.1016/j.expneurol.2005.08.010
   Jessberger S, 2003, EUR J NEUROSCI, V18, P2707, DOI 10.1046/j.1460-9568.2003.02986.x
   Kee N, 2002, J NEUROSCI METH, V115, P97, DOI 10.1016/S0165-0270(02)00007-9
   Kempermann G, 1999, HIPPOCAMPUS, V9, P321, DOI 10.1002/(SICI)1098-1063(1999)9:3<321::AID-HIPO11>3.0.CO;2-C
   Kempermann G, 1997, NATURE, V386, P493, DOI 10.1038/386493a0
   Kempermann G, 2002, J NEUROSCI, V22, P635, DOI 10.1523/JNEUROSCI.22-03-00635.2002
   Kuwabara T, 2004, CELL, V116, P779, DOI 10.1016/S0092-8674(04)00248-X
   Majores M, 2004, EPILEPSY RES, V60, P173, DOI 10.1016/j.eplepsyres.2004.07.002
   Mohapel P, 2004, NEUROBIOL DIS, V15, P196, DOI 10.1016/j.nbd.2003.11.010
   Monje ML, 2002, NAT MED, V8, P955, DOI 10.1038/nm749
   Morland C, 2004, J CEREBR BLOOD F MET, V24, P1226, DOI 10.1097/01.WCB.0000138666.25305.A7
   Naruse Y, 1999, P NATL ACAD SCI USA, V96, P13691, DOI 10.1073/pnas.96.24.13691
   Overstreet-Wadiche LS, 2006, J NEUROSCI, V26, P4095, DOI 10.1523/JNEUROSCI.5508-05.2006
   Owens Michael J, 2003, Psychopharmacol Bull, V37 Suppl 2, P17
   Palm K, 1998, J NEUROSCI, V18, P1280
   Parent JM, 2002, PROG BRAIN RES, V135, P121
   Parent JM, 1997, J NEUROSCI, V17, P3727
   Parent JM, 2002, EPILEPSY RES, V50, P179, DOI 10.1016/S0920-1211(02)00078-5
   Phiel CJ, 2001, J BIOL CHEM, V276, P36734, DOI 10.1074/jbc.M101287200
   POLLARD H, 1993, NEUROSCIENCE, V57, P545, DOI 10.1016/0306-4522(93)90004-Y
   Ren M, 2004, J NEUROCHEM, V89, P1358, DOI 10.1111/j.1471-4159.2004.02406.x
   Ribak CE, 2000, J COMP NEUROL, V428, P240, DOI 10.1002/1096-9861(20001211)428:2<240::AID-CNE4>3.0.CO;2-Q
   Sanchez RM, 2001, J NEUROSCI, V21, P8154
   Scharfman HE, 2000, J NEUROSCI, V20, P6144, DOI 10.1523/JNEUROSCI.20-16-06144.2000
   Schinder AF, 2004, PHYSIOLOGY, V19, P253, DOI 10.1152/physiol.00012.2004
   Schmued LC, 2000, TOXICOL PATHOL, V28, P91, DOI 10.1177/019262330002800111
   SCHOENHERR CJ, 1995, SCIENCE, V267, P1360, DOI 10.1126/science.7871435
   Scott BW, 1998, NEUROSCI LETT, V248, P73, DOI 10.1016/S0304-3940(98)00355-3
   Shapiro LA, 2006, EPILEPSY RES, V69, P53, DOI 10.1016/j.eplepsyres.2005.12.003
   Shen SM, 2005, J CELL BIOL, V169, P577, DOI 10.1083/jcb.200412101
   Shors TJ, 2002, HIPPOCAMPUS, V12, P578, DOI 10.1002/hipo.10103
   Shors TJ, 2001, NATURE, V410, P372, DOI 10.1038/35066584
   Snyder JS, 2005, NEUROSCIENCE, V130, P843, DOI 10.1016/j.neuroscience.2004.10.009
   STAFSTROM CE, 1993, EPILEPSIA, V34, P420, DOI 10.1111/j.1528-1157.1993.tb02582.x
   Stefan H, 2002, PROG BRAIN RES, V135, P409
   Szot P, 2005, MOL BRAIN RES, V135, P285, DOI 10.1016/j.molbrainres.2004.11.011
   Tongiorgi E, 2004, J NEUROSCI, V24, P6842, DOI 10.1523/JNEUROSCI.5471-03.2004
   van Praag H, 1999, NAT NEUROSCI, V2, P266
   Winkler I, 2005, BRIT J PHARMACOL, V146, P198, DOI 10.1038/sj.bjp.0706310
   ZAFRA F, 1990, EMBO J, V9, P3545, DOI 10.1002/j.1460-2075.1990.tb07564.x
NR 73
TC 218
Z9 224
U1 0
U2 7
PU SOC NEUROSCIENCE
PI WASHINGTON
PA 11 DUPONT CIRCLE, NW, STE 500, WASHINGTON, DC 20036 USA
SN 0270-6474
J9 J NEUROSCI
JI J. Neurosci.
PD MAY 30
PY 2007
VL 27
IS 22
BP 5967
EP 5975
DI 10.1523/JNEUROSCI.0110-07.2007
PG 9
WC Neurosciences
SC Neurosciences & Neurology
GA 175YA
UT WOS:000247048700016
PM 17537967
OA Bronze
DA 2019-04-19
ER

PT J
AU Miller, SP
   Weiss, J
   Barnwell, A
   Ferriero, DM
   Latal-Hajnal, B
   Ferrer-Rogers, A
   Newton, N
   Partridge, JC
   Glidden, DV
   Vigneron, DB
   Barkovich, AJ
AF Miller, SP
   Weiss, J
   Barnwell, A
   Ferriero, DM
   Latal-Hajnal, B
   Ferrer-Rogers, A
   Newton, N
   Partridge, JC
   Glidden, DV
   Vigneron, DB
   Barkovich, AJ
TI Seizure-associated brain injury in term newborns with perinatal asphyxia
SO NEUROLOGY
LA English
DT Article
ID MAGNETIC-RESONANCE SPECTROSCOPY; HYPOXIC-ISCHEMIC ENCEPHALOPATHY;
   TEMPORAL-LOBE EPILEPSY; NEURONAL METABOLIC DYSFUNCTION; PROTON MR
   SPECTROSCOPY; NEONATAL SEIZURES; STATUS EPILEPTICUS; RECURRENT SEIZURES;
   INTENSIVE-CARE; INVIVO P-31
AB Background: There is controversy over whether seizures, the most common manifestation of neonatal brain injury, may themselves damage the developing brain. Objective: To determine if neonatal seizures are independently associated with brain injury in newborns with perinatal asphyxia. Methods: Ninety term neonates were studied with MRI and single-voxel H-1-MRS on median day of life 6 (range 1 to 13 days). The severity of MR abnormality in the H-1-MRS regions of interest was scored using a validated scale. Seizure severity was scored based on seizure frequency and duration, EEG findings, and anticonvulsant administration. Multivariable linear regression tested the independent association of seizure severity with impaired cerebral metabolism measured by lactate/choline and compromised neuronal integrity measured by N-acetylaspartate/choline in both regions. Results: Clinical seizures occurred in 33 of 90 infants (37%). Seizure severity was associated with increased lactate/choline in both the intervascular boundary zone (p < 0.001) and the basal nuclei (p = 0.011) when controlling for potential confounders of MRI abnormalities and amount of resuscitation at birth. Each increase in seizure score was independently associated with a 21% increase in lactate/choline in the intervascular boundary zone (95% CI, 5.1-38.2%) and a 15% increase in the basal nuclei (95% CI, 0.1-31.7%). Seizure severity was independently associated with diminished N-acetylaspartate/choline in the intervascular boundary zone (P = 0.034). Conclusion: The severity of seizures in human newborns with perinatal asphyxia is independently associated with brain injury and is not limited to structural damage detectable by MRI.
C1 Univ Calif San Francisco, Dept Radiol, San Francisco, CA 94143 USA.
   Univ Calif San Francisco, Dept Pediat, San Francisco, CA 94143 USA.
   Univ Calif San Francisco, Dept Epidemiol & Biostat, San Francisco, CA 94143 USA.
RP Barkovich, AJ (reprint author), Univ Calif San Francisco, Dept Radiol, 505 Parnassus Ave, San Francisco, CA 94143 USA.
EM jimb@radiology.ucsf.edu
FU NINDS NIH HHS [NS35902, R01 NS40117]; NCRR NIH HHS [M01-RR01271]
CR Ashwal S, 1997, ANN NEUROL, V41, P470, DOI 10.1002/ana.410410410
   Barkovich AJ, 1999, AM J NEURORADIOL, V20, P1399
   Barkovich AJ, 1998, AM J NEURORADIOL, V19, P143
   BERGMAN I, 1983, ANN NEUROL, V14, P642, DOI 10.1002/ana.410140607
   Bland JM, 1996, BRIT MED J, V312, P700
   CATALTEPE O, 1995, PEDIATR RES, V38, P251, DOI 10.1203/00006450-199508000-00019
   Cendes F, 1997, NEUROLOGY, V49, P1525, DOI 10.1212/WNL.49.6.1525
   Cendes F, 1997, ANN NEUROL, V42, P737, DOI 10.1002/ana.410420510
   Connelly A, 1998, NEUROLOGY, V51, P61, DOI 10.1212/WNL.51.1.61
   Ekert P, 1997, J PEDIATR-US, V131, P613, DOI 10.1016/S0022-3476(97)70072-6
   FINER NN, 1983, AM J DIS CHILD, V137, P21, DOI 10.1001/archpedi.1983.02140270017006
   FUJIKAWA DG, 1992, EPILEPSY RES, V12, P243, DOI 10.1016/0920-1211(92)90078-8
   GADIAN DG, 1995, MAGN RESON IMAGING, V13, P1193, DOI 10.1016/0730-725X(95)02032-O
   Hanrahan JD, 1996, PEDIATR RES, V39, P584, DOI 10.1203/00006450-199604000-00004
   Holmes GL, 2001, PEDIATR RES, V49, P320, DOI 10.1203/00006450-200103000-00004
   Holmes GL, 1998, NEURON, V21, P1231, DOI 10.1016/S0896-6273(00)80642-X
   Holshouser BA, 2000, J MAGN RESON IMAGING, V11, P9, DOI 10.1002/(SICI)1522-2586(200001)11:1<9::AID-JMRI2>3.3.CO;2-Y
   Huang LT, 1999, DEV BRAIN RES, V118, P99, DOI 10.1016/S0165-3806(99)00135-2
   HUPPI PS, 1995, PEDIATR RES, V37, P145
   KREIS R, 1993, MAGNET RESON MED, V30, P424, DOI 10.1002/mrm.1910300405
   Leth H, 1997, ARCH DIS CHILD, V77, pF105, DOI 10.1136/fn.77.2.F105
   Li LM, 2000, EPILEPSIA, V41, P666, DOI 10.1111/j.1528-1157.2000.tb00226.x
   Liu Z, 1999, NEUROSCIENCE, V92, P1443, DOI 10.1016/S0306-4522(99)00064-0
   McCabe BK, 2001, J NEUROSCI, V21, P2094, DOI 10.1523/JNEUROSCI.21-06-02094.2001
   Miller SP, 2000, NEUROLOGY, V54, P1465, DOI 10.1212/WNL.54.7.1465
   NITECKA L, 1984, NEUROSCIENCE, V13, P1073, DOI 10.1016/0306-4522(84)90289-6
   Novotny E, 1998, PEDIATR RES, V44, P1, DOI 10.1203/00006450-199807000-00001
   Penrice J, 1996, PEDIATR RES, V40, P6, DOI 10.1203/00006450-199607000-00002
   PETROFF OAC, 1986, ANN NEUROL, V20, P185, DOI 10.1002/ana.410200203
   RICHARDSON DK, 1993, PEDIATRICS, V91, P969
   RICHARDSON DK, 1993, PEDIATRICS, V91, P617
   ROBERTSON C, 1985, DEV MED CHILD NEUROL, V27, P473
   Saliba RM, 1999, AM J EPIDEMIOL, V150, P763
   Sankar R, 1998, J NEUROSCI, V18, P8382
   TOFT PB, 1994, JMRI-J MAGN RESON IM, V4, P1, DOI 10.1002/jmri.1880040102
   Villeneuve N, 2000, ANN NEUROL, V47, P729, DOI 10.1002/1531-8249(200006)47:6<729::AID-ANA5>3.0.CO;2-C
   Volpe JJ, 2001, NEUROLOGY NEWBORN
   Wasterlain CG, 1997, EPILEPSIA, V38, P728, DOI 10.1111/j.1528-1157.1997.tb01244.x
   YOUNG RSK, 1990, SEMIN PERINATOL, V14, P238
   YOUNG RSK, 1991, PEDIATR RES, V29, P191, DOI 10.1203/00006450-199102000-00018
   YOUNKIN DP, 1986, ANN NEUROL, V20, P513, DOI 10.1002/ana.410200412
NR 41
TC 215
Z9 215
U1 0
U2 8
PU LIPPINCOTT WILLIAMS & WILKINS
PI PHILADELPHIA
PA TWO COMMERCE SQ, 2001 MARKET ST, PHILADELPHIA, PA 19103 USA
SN 0028-3878
EI 1526-632X
J9 NEUROLOGY
JI Neurology
PD FEB 26
PY 2002
VL 58
IS 4
BP 542
EP 548
DI 10.1212/WNL.58.4.542
PG 7
WC Clinical Neurology
SC Neurosciences & Neurology
GA 524KP
UT WOS:000174012600008
PM 11865130
DA 2019-04-19
ER

PT J
AU Henderson, J
   Gray, R
   Brocklehurst, P
AF Henderson, J.
   Gray, R.
   Brocklehurst, P.
TI Common antiepileptic drugs in pregnancy in women with epilepsy
SO BJOG-AN INTERNATIONAL JOURNAL OF OBSTETRICS AND GYNAECOLOGY
LA English
DT Review
ID MATERNAL ALCOHOL-CONSUMPTION; LOW-BIRTH-WEIGHT; PRETERM DELIVERY;
   SPONTANEOUS-ABORTION; CIGARETTE-SMOKING; GESTATIONAL-AGE;
   SOCIOECONOMIC-FACTORS; COFFEE CONSUMPTION; NATIONAL SAMPLE; RISK
AB Objective The aim of this study was to review systematically the available evidence on studies in humans on the effects of low-moderate levels of prenatal alcohol consumption (up to 10.4 UK units or 83 g/week) compared with consumption of no alcohol on pregnancy outcome.
   Design Systematic review.
   Population Pregnant women or women who are trying to become pregnant.
   Methods The search strategy included Medline, Embase, Cinahl and PsychInfo for the years 1970-2005. Titles and abstracts were read by two researchers and inclusion/exclusion being decided according to prespecified criteria. All the included articles were then obtained and read in full by the two researchers to decide on inclusion. The articles were assessed for quality using the Newcastle-Ottawa Quality Assessment Scales.
   Main outcome measures Outcomes considered were miscarriage, stillbirth, intrauterine growth restriction, prematurity, birthweight, small for gestational age at birth and birth defects including fetal alcohol syndrome.
   Results The search resulted in 3630 titles and abstracts, which were narrowed down to 46 relevant articles. At low-moderate levels of consumption, there were no consistently significant effects of alcohol on any of the outcomes considered. Many of the reported studies had methodological weaknesses.
   Conclusions This systematic review found no convincing evidence of adverse effects of prenatal alcohol exposure at low-moderate levels of exposure. However, weaknesses in the evidence preclude the conclusion that drinking at these levels during pregnancy is safe.
C1 Univ Oxford, Natl Perinatal Epidemiol Unit, Oxford OX1 2JD, England.
RP Gray, R (reprint author), Univ Oxford, Natl Perinatal Epidemiol Unit, Old Rd Campus, Oxford OX1 2JD, England.
EM ron.gray@npeu.ox.ac.uk
CR Abel EL, 1998, FETAL ALCOHOL ABUSE
   ADAB N, 2006, COMMON ANTIEPILEPTIC
   Albertsen K, 2004, AM J EPIDEMIOL, V159, P155, DOI 10.1093/aje/kwh034
   ARMSTRONG BG, 1992, AM J PUBLIC HEALTH, V82, P85, DOI 10.2105/AJPH.82.1.85
   BELL R, 1989, COMMUNITY HEALTH ST, V13, P484
   BERKOWITZ GS, 1982, EARLY HUM DEV, V7, P239, DOI 10.1016/0378-3782(82)90086-X
   BROOKE OG, 1989, BRIT MED J, V298, P795, DOI 10.1136/bmj.298.6676.795
   DAVIS PJM, 1982, ARCH DIS CHILD, V57, P940, DOI 10.1136/adc.57.12.940
   DAY NL, 1990, PEDIATRICS, V85, P748
   Department of Health, 2005, PREGN BOOK
   EGGER M, 1989, BMJ-BRIT MED J, V316, P140
   ERNHART CB, 1989, ANN NY ACAD SCI, V562, P159
   Faden VB, 1997, PAEDIATR PERINAT EP, V11, P167, DOI 10.1046/j.1365-3016.1997.d01-20.x
   Hamlyn B, 2002, INFANT FEEDING 2000
   HARLAP S, 1980, LANCET, V2, P173
   Henriksen TB, 2004, AM J EPIDEMIOL, V160, P661, DOI 10.1093/aje/kwh259
   JACOBSON JL, 1994, ALCOHOL CLIN EXP RES, V18, P317, DOI 10.1111/j.1530-0277.1994.tb00020.x
   Kesmodel U, 2002, AM J EPIDEMIOL, V155, P305, DOI 10.1093/aje/155.4.305
   Kesmodel U, 2002, ALCOHOL ALCOHOLISM, V37, P87, DOI 10.1093/alcalc/37.1.87
   Kesmodel U, 2001, AM J EPIDEMIOL, V154, P777, DOI 10.1093/aje/154.8.777
   Kesmodel U, 2000, EPIDEMIOLOGY, V11, P512, DOI 10.1097/00001648-200009000-00005
   LAZZARONI F, 1993, EUR J EPIDEMIOL, V9, P599
   LITTLE RE, 1993, AM J EPIDEMIOL, V137, P1177, DOI 10.1093/oxfordjournals.aje.a116620
   Long M. G., 1994, Journal of Obstetrics and Gynaecology (Abingdon), V14, P69, DOI 10.3109/01443619409030013
   LUMLEY J, 1985, AUST NZ J OBSTET GYN, V25, P33, DOI 10.1111/j.1479-828X.1985.tb00599.x
   Lundsberg LS, 1997, ANN EPIDEMIOL, V7, P498, DOI 10.1016/S1047-2797(97)00081-1
   Makarechian N., 1998, CAN J CLIN PHARM, V5, P169
   MARBURY MC, 1983, AM J PUBLIC HEALTH, V73, P1165, DOI 10.2105/AJPH.73.10.1165
   MCDONALD AD, 1992, AM J PUBLIC HEALTH, V82, P87, DOI 10.2105/AJPH.82.1.87
   MILLS JL, 1987, PEDIATRICS, V80, P309
   MILLS JL, 1984, JAMA-J AM MED ASSOC, V252, P1875, DOI 10.1001/jama.252.14.1875
   O'Callaghan FV, 2003, EARLY HUM DEV, V71, P137, DOI 10.1016/S0378-3782(03)00003-3
   OGSTON S A, 1992, International Journal of Epidemiology, V21, pS45
   OLSEN J, 1995, SCAND J SOC MED, V23, P156, DOI 10.1177/140349489502300304
   Orskou J, 2003, OBSTET GYNECOL, V102, P115, DOI 10.1016/S0029-7844(03)00402-2
   Parazzini F, 2003, EUR J CLIN NUTR, V57, P1345, DOI 10.1038/sj.ejcn.1601690
   Passaro KT, 1996, EPIDEMIOLOGY, V7, P377, DOI 10.1097/00001648-199607000-00007
   PEACOCK JL, 1995, BRIT MED J, V311, P531, DOI 10.1136/bmj.311.7004.531
   Polygenis D, 1998, NEUROTOXICOL TERATOL, V20, P61, DOI 10.1016/S0892-0362(97)00073-1
   PRIMATESTA P, 1994, J PREV MED HYGIENE, V35, P89
   SHIONO PH, 1986, AM J PUBLIC HEALTH, V76, P1317, DOI 10.2105/AJPH.76.11.1317
   SHU XO, 1995, EPIDEMIOLOGY, V6, P115, DOI 10.1097/00001648-199503000-00005
   Stoler JM, 2002, J PEDIATR-US, V141, P780, DOI 10.1067/mpd.2002.128112
   SULAIMAN ND, 1988, BRIT MED J, V296, P1500, DOI 10.1136/bmj.296.6635.1500
   VERKERK PH, 1994, INT J EPIDEMIOL, V23, P1218, DOI 10.1093/ije/23.6.1218
   VERKERK PH, 1993, EARLY HUM DEV, V32, P121, DOI 10.1016/0378-3782(93)90006-G
   Virji SK, 1991, ACTA OBSTET GYN SCAN, V70, P303, DOI 10.3109/00016349109007877
   VIRJI SK, 1990, INT ARCH OCC ENV HEA, V62, P351, DOI 10.1007/BF00381364
   Wells GA, 2005, NEWCASTLE OTTAWA SCA
   Whitehead N, 2003, AM J EPIDEMIOL, V158, P654, DOI 10.1093/aje/kwg201
   WILCZYNSKI N, 2003, AMIA ANN S P, P713
   WINDHAM GC, 1995, EPIDEMIOLOGY, V6, P591, DOI 10.1097/00001648-199511000-00005
   WINDHAM GC, 1992, EPIDEMIOLOGY, V3, P364, DOI 10.1097/00001648-199207000-00012
   Windham GC, 1997, EPIDEMIOLOGY, V8, P509, DOI 10.1097/00001648-199709000-00007
   Wisborg K, 1996, BRIT J OBSTET GYNAEC, V103, P800, DOI 10.1111/j.1471-0528.1996.tb09877.x
   Yang QH, 2001, ANN EPIDEMIOL, V11, P497, DOI 10.1016/S1047-2797(01)00240-X
NR 56
TC 213
Z9 214
U1 0
U2 14
PU WILEY
PI HOBOKEN
PA 111 RIVER ST, HOBOKEN 07030-5774, NJ USA
SN 1470-0328
EI 1471-0528
J9 BJOG-INT J OBSTET GY
JI BJOG
PD MAR
PY 2007
VL 114
IS 3
BP 243
EP 252
DI 10.1111/j.1471-0528.2006.01163.x
PG 10
WC Obstetrics & Gynecology
SC Obstetrics & Gynecology
GA 136ME
UT WOS:000244226900001
PM 17233797
DA 2019-04-19
ER

PT J
AU Ornoy, A
AF Ornoy, Asher
TI Valproic acid in pregnancy: How much are we endangering the embryo and
   fetus?
SO REPRODUCTIVE TOXICOLOGY
LA English
DT Review
DE Valproic acid; NTD; Verbal intelligence; Autistic spectrum disorder
ID NEURAL-TUBE DEFECTS; FETAL ANTICONVULSANT SYNDROMES; DRUGS IN-UTERO;
   INDUCED SPINA-BIFIDA; ANTIEPILEPTIC DRUGS; HISTONE DEACETYLASE; PRENATAL
   EXPOSURE; MAJOR MALFORMATIONS; SODIUM VALPROATE;
   CONGENITAL-MALFORMATIONS
AB Valproic acid (VPA) is a known human teratogen. Exposure in pregnancy is associated with approximately three-fold increase in the rate of major anomalies, mainly spina bifida and only rarely anencephaly (NTD), cardiac, craniofacial, skeletal and limb defects and a possible set of dysmorphic features, the "valproate syndrome" with decreased intrauterine growth. This was demonstrated by prospective and retrospective studies. There is also, mainly in the children with the "valproate syndrome", a significant increase in the rate of developmental problems, manifested by decreased verbal intelligence often with communication problems of the autistic spectrum disorder (ASD). VPA is teratogenic in most animal species tested, but the human embryo seems to be the most susceptible. A daily dose of 1000 mg or more and/or polytherapy are associated with a higher teratogenic risk. it seems that several other AEDs potentiate the teratogenic effects of VPA. Thus, when valproate cannot be avoided in pregnancy, the lowest possible effective dose should be prescribed in 2-3 divided doses, preferably as monotherapy. Women exposed to valproate in pregnancy should be given periconceptional folic acid and followed up in a high risk pregnancy clinic. Appropriate ultrasonographic and other examinations, focusing on the possible different anomalies described with this agent, should be carried out. The specific inhibition by VPA of histone deacetylase and changes in gene expression may explain the teratogenicity of this drug. Other possible explanations are: increased fetal oxidative stress induced by VPA, with the brain being more susceptible to oxidative tress in comparison to other fetal organs, or the folic acid inhibitory action of this drug. (C) 2009 Elsevier Inc. All rights reserved.
C1 [Ornoy, Asher] Hebrew Univ Jerusalem, Hadassah Med Sch, Lab Teratol, IL-91010 Jerusalem, Israel.
   [Ornoy, Asher] Israeli Minist Hlth, Jerusalem, Israel.
RP Ornoy, A (reprint author), Hebrew Univ Jerusalem, Hadassah Med Sch, Lab Teratol, IL-91010 Jerusalem, Israel.
EM ornoy@cc.huji.ac.il
CR Adab N, 2004, J NEUROL NEUROSUR PS, V75, P1575, DOI 10.1136/jnnp.2003.029132
   Adab N, 2001, J NEUROL NEUROSUR PS, V70, P15, DOI 10.1136/jnnp.70.1.15
   Al Deeb S, 2000, NEUROSCI LETT, V292, P179, DOI 10.1016/S0304-3940(00)01457-9
   ALBANI F, 1984, BRIT J CLIN PHARMACO, V17, P759, DOI 10.1111/j.1365-2125.1984.tb02414.x
   Alsdorf Rachel, 2005, Expert Opin Drug Saf, V4, P345, DOI 10.1517/14740338.4.2.345
   ARDINGER HH, 1988, AM J MED GENET, V29, P171, DOI 10.1002/ajmg.1320290123
   Arndt TL, 2005, INT J DEV NEUROSCI, V23, P189, DOI 10.1016/j.ijdevneu.2004.11.001
   Arnon J, 2000, ISR J PSYCHIATR REL, V37, P205
   Artama M, 2005, NEUROLOGY, V64, P1874, DOI 10.1212/01.WNL.0000163771.96962.1F
   BINKERD PE, 1988, FUND APPL TOXICOL, V11, P485, DOI 10.1016/0272-0590(88)90112-1
   BJERKEDA.T, 1973, ACTA OBSTET GYN SCAN, V52, P245, DOI 10.3109/00016347309158321
   BJERKEDAL T, 1982, LANCET, V2, P1096
   BOUSSEMART T, 1995, EUR J PEDIATR, V154, P220, DOI 10.1007/s004310050279
   Bromfield EB, 2008, EPILEPSIA, V49, P2122, DOI 10.1111/j.1528-1167.2008.01696.x
   BUEHLER BA, 1994, NEUROL CLIN, V12, P741
   Canger R, 1999, EPILEPSIA, V40, P1231, DOI 10.1111/j.1528-1157.1999.tb00851.x
   Chen PS, 2007, NEUROSCIENCE, V149, P203, DOI 10.1016/j.neuroscience.2007.06.053
   CHRISTIANSON AL, 1994, DEV MED CHILD NEUROL, V36, P361
   Craig J, 1999, SEIZURE-EUR J EPILEP, V8, P253, DOI 10.1053/seiz.1999.0283
   DALENS B, 1980, J PEDIATR-US, V97, P332, DOI 10.1016/S0022-3476(80)80517-8
   Danielsson BR, 2007, REPROD TOXICOL, V24, P42, DOI 10.1016/j.reprotox.2007.04.005
   Dawson JE, 2006, TOXICOL APPL PHARM, V211, P124, DOI 10.1016/j.taap.2005.07.008
   Dean JCS, 2000, SEIZURE-EUR J EPILEP, V9, P233, DOI 10.1053/seiz.2000.0392
   Dean JCS, 2002, J MED GENET, V39, P251, DOI 10.1136/jmg.39.4.251
   Detich N, 2003, J BIOL CHEM, V278, P27586, DOI 10.1074/jbc.M303740200
   Diav-Citrin O, 2008, CNS DRUGS, V22, P325, DOI 10.2165/00023210-200822040-00004
   DILIBERTI JH, 1984, AM J MED GENET, V19, P473, DOI 10.1002/ajmg.1320190308
   DRAVET C, 1992, NEUROLOGY, V42, P75
   Eadie Mervyn J, 2005, Ther Clin Risk Manag, V1, P21, DOI 10.2147/tcrm.1.1.21.53605
   Ehlers K, 1996, J NUTR, V126, P67
   EHLERS K, 1992, TERATOLOGY, V45, P145, DOI 10.1002/tera.1420450208
   ELMAZAR MMA, 1992, FUND APPL TOXICOL, V18, P389, DOI 10.1016/0272-0590(92)90137-7
   Emmanouil-Nikoloussi E N, 2004, Morphologie, V88, P41, DOI 10.1016/S1286-0115(04)97999-4
   Eriksson K, 2005, EPILEPSY RES, V65, P189, DOI 10.1016/j.eplepsyres.2005.06.001
   Fried S, 2004, DRUG SAFETY, V27, P197, DOI 10.2165/00002018-200427030-00004
   Gaily E, 2004, NEUROLOGY, V62, P28, DOI 10.1212/WNL.62.1.28
   Genton P, 2006, DRUG SAFETY, V29, P1, DOI 10.2165/00002018-200629010-00001
   GOMEZ MR, 1981, J PEDIATR-US, V98, P508, DOI 10.1016/S0022-3476(81)80743-3
   Gurvich N, 2005, FASEB J, V19, P1166, DOI 10.1096/fj.04-3425fje
   HENDRICKX AG, 1988, TERATOLOGY, V38, P329, DOI 10.1002/tera.1420380405
   Holmes LB, 2005, J PEDIATR-US, V146, P118, DOI 10.1016/j.jpeds.2004.08.048
   Holmes LB, 2000, TERATOLOGY, V61, P196, DOI 10.1002/(SICI)1096-9926(200003)61:3<196::AID-TERA7>3.0.CO;2-T
   Ingram JL, 2000, NEUROTOXICOL TERATOL, V22, P319, DOI 10.1016/S0892-0362(99)00083-5
   Janas MS, 1998, APMIS, V106, P300, DOI 10.1111/j.1699-0463.1998.tb01350.x
   JANZ D, 1994, J PERINAT MED, V22, P367
   Kaaja E, 2003, NEUROLOGY, V60, P575, DOI 10.1212/01.WNL.0000044157.28073.DC
   Kaneko S, 1999, EPILEPSY RES, V33, P145, DOI 10.1016/S0920-1211(98)00084-9
   Kini U, 2006, ARCH DIS CHILD-FETAL, V91, pF90, DOI 10.1136/adc.2004.067421
   Kini U, 2007, EUR J MED GENET, V50, P411, DOI 10.1016/j.ejmg.2007.08.002
   Klotz U, 2007, CLIN PHARMACOKINET, V46, P271, DOI 10.2165/00003088-200746040-00001
   Koch S, 1996, ACTA PAEDIATR, V85, P739, DOI 10.1111/j.1651-2227.1996.tb14137.x
   Koren G, 2006, CAN FAM PHYSICIAN, V52, P441
   Kozma C, 2001, AM J MED GENET, V98, P168, DOI 10.1002/1096-8628(20010115)98:2<168::AID-AJMG1026>3.0.CO;2-O
   Kultima K, 2004, ENVIRON HEALTH PERSP, V112, P1225, DOI 10.1289/txg.7034
   LAEGREID L, 1993, NEUROPEDIATRICS, V24, P88, DOI 10.1055/s-2008-1071520
   LANGER B, 1994, FETAL DIAGN THER, V9, P155, DOI 10.1159/000263924
   LINDHOUT D, 1992, NEUROLOGY, V42, P111
   LINDHOUT D, 1994, EPILEPSIA, V35, pS19, DOI 10.1111/j.1528-1157.1994.tb05952.x
   Malm H, 2002, NEUROLOGY, V59, P630, DOI 10.1212/WNL.59.4.630
   Matalon S, 2002, REPROD TOXICOL, V16, P9, DOI 10.1016/S0890-6238(01)00199-X
   Mawer G, 2002, SEIZURE-EUR J EPILEP, V11, P512, DOI 10.1016/S1059-1311(02)00135-8
   Meador KJ, 2006, NEUROLOGY, V67, P407, DOI 10.1212/01.wnl.0000227919.81208.b2
   MEADOR KJ, 2006, AM EP SOC, P12
   Menegola Elena, 2006, Birth Defects Research, V78, P345, DOI 10.1002/bdrc.20082
   Moore SJ, 2000, J MED GENET, V37, P489, DOI 10.1136/jmg.37.7.489
   Morrow J, 2006, J NEUROL NEUROSUR PS, V77, P193, DOI 10.1136/jnnp.2005.074203
   NAROTSKY MG, 1994, FUND APPL TOXICOL, V22, P251, DOI 10.1006/faat.1994.1029
   NAU H, 1982, EPILEPSY PREGNANCY C, P367
   Nicola J, 2008, J NEUROL SCI, V271, P1, DOI 10.1016/j.jns.2008.03.004
   Okada Taisuke, 1995, Acta Paediatrica Japonica, V37, P58
   OMTZIGT JGC, 1992, NEUROLOGY, V42, P119
   Ornoy A, 2003, TOXICOL LETT, V140, P171, DOI 10.1016/S0378-4274(02)00505-2
   ORNOY A, 1993, WESTERN J MED, V159, P382
   Ornoy A, 1998, REPROD TOXICOL, V12, P511, DOI 10.1016/S0890-6238(98)00035-5
   Ornoy A, 2007, REPROD TOXICOL, V24, P31, DOI 10.1016/j.reprotox.2007.04.004
   Ornoy A, 2006, REPROD TOXICOL, V22, P214, DOI 10.1016/j.reprotox.2006.03.014
   Perucca E, 2006, LANCET, V367, P1467, DOI 10.1016/S0140-6736(06)68627-3
   Perucca E, 2005, LANCET NEUROL, V4, P781, DOI 10.1016/S1474-4422(05)70224-6
   Phiel CJ, 2001, J BIOL CHEM, V276, P36734, DOI 10.1074/jbc.M101287200
   PITTSCHIELER S, 2008, J NEUROL
   Rasalam AD, 2005, DEV MED CHILD NEUROL, V47, P551, DOI 10.1017/S0012162205001076
   ROBERT E, 1982, LANCET, V2, P937
   ROBERT E, 1983, REV NEUROL, V139, P445
   Rodier PM, 1996, J COMP NEUROL, V370, P247, DOI 10.1002/(SICI)1096-9861(19960624)370:2<247::AID-CNE8>3.0.CO;2-2
   Rodriguez-Pinilla E, 2000, AM J MED GENET, V90, P376, DOI 10.1002/(SICI)1096-8628(20000228)90:5<376::AID-AJMG6>3.0.CO;2-V
   Rodriguez-Pinilla E, 2008, DRUG SAFETY, V31, P537, DOI 10.2165/00002018-200831060-00008
   Samren EB, 1997, EPILEPSIA, V38, P981, DOI 10.1111/j.1528-1157.1997.tb01480.x
   Schneider T, 2005, NEUROPSYCHOPHARMACOL, V30, P80, DOI 10.1038/sj.npp.1300518
   SHAPIRO S, 1976, LANCET, V1, P272
   SPEIDEL BD, 1972, LANCET, V2, P839
   Stodgell CJ, 2006, NEUROTOXICOL TERATOL, V28, P617, DOI 10.1016/j.ntt.2006.08.004
   SWANSON BN, 1978, EPILEPSIA, V19, P541, DOI 10.1111/j.1528-1157.1978.tb05034.x
   Vajda FJE, 2007, AUST NZ J OBSTET GYN, V47, P468, DOI 10.1111/j.1479-828X.2007.00781.x
   VERLOES A, 1990, EUR J PEDIATR, V149, P266, DOI 10.1007/BF02106290
   Verrotti A, 2008, EPILEPSY RES, V78, P171, DOI 10.1016/j.eplepsyres.2007.11.005
   Viinikainen K, 2006, EPILEPSY BEHAV, V9, P636, DOI 10.1016/j.yebeh.2006.08.007
   VONUNRUH GE, 1984, THER DRUG MONIT, V6, P272, DOI 10.1097/00007691-198409000-00003
   Wagner GC, 2006, J AUTISM DEV DISORD, V36, P779, DOI 10.1007/s10803-006-0117-y
   WEGNER C, 1991, REPROD TOXICOL, V5, P465, DOI 10.1016/0890-6238(91)90017-A
   WEGNER C, 1992, NEUROLOGY, V42, P17
   *WHO WORK GROUP, 1988, DRUGS HUM LACT, P341
   Wide K, 2004, ACTA PAEDIATR, V93, P174, DOI 10.1080/08035250310021118
   Williams G, 2001, DEV MED CHILD NEUROL, V43, P202, DOI 10.1017/S001216220100038X
   WILLIAMS G, 1997, DEV MED CHILD NEUROL, P39632
   Wiltse J, 2005, CRIT REV TOXICOL, V35, P727, DOI 10.1080/10408440591007403
   WINTER RM, 1987, J MED GENET, V24, P692, DOI 10.1136/jmg.24.11.692
   Wyszynski DF, 2005, NEUROLOGY, V64, P961, DOI 10.1212/01.WNL.0000154516.43630.C5
   Yerby MS, 2003, NEUROLOGY, V61, pS23, DOI 10.1212/WNL.61.6_suppl_2.S23
   Yerby MS, 1999, EPILEPSIA, V40, P520, DOI 10.1111/j.1528-1157.1999.tb00752.x
   YERBY MS, 1994, NEUROL CLIN, V12, P749
NR 110
TC 209
Z9 215
U1 2
U2 39
PU PERGAMON-ELSEVIER SCIENCE LTD
PI OXFORD
PA THE BOULEVARD, LANGFORD LANE, KIDLINGTON, OXFORD OX5 1GB, ENGLAND
SN 0890-6238
J9 REPROD TOXICOL
JI Reprod. Toxicol.
PD JUL
PY 2009
VL 28
IS 1
BP 1
EP 10
DI 10.1016/j.reprotox.2009.02.014
PG 10
WC Reproductive Biology; Toxicology
SC Reproductive Biology; Toxicology
GA 460PC
UT WOS:000267198600001
PM 19490988
HC Y
HP N
DA 2019-04-19
ER

PT J
AU Artama, M
   Auvinen, A
   Raudaskoski, T
   Isojarvi, I
   Isojarvi, J
AF Artama, M
   Auvinen, A
   Raudaskoski, T
   Isojarvi, I
   Isojarvi, J
TI Antiepileptic drug use of women with epilepsy and congenital
   malformations in offspring
SO NEUROLOGY
LA English
DT Article
ID PREGNANCY REGISTRY; RISK; TERATOGENICITY; LAMOTRIGINE; EXPERIENCE;
   EXPOSURE; DEFECTS
AB Objective: To compare the risk for congenital malformations in offspring between women with epilepsy being treated with antiepileptic drugs (AEDs) during pregnancy and those who discontinued their antiepileptic medication before pregnancy in a population-based cohort of female patients with epilepsy. Methods: All patients with epilepsy (n = 20,101) eligible for AED reimbursement for the first time during 1985 to 1994 were identified from the Social Insurance Institution of Finland. Information on births during 1991 to 2000 was obtained from the National Medical Birth Registry. Information on AED use during pregnancy and on pregnancy outcomes was abstracted from medical records. Results: Congenital malformations were more common among offspring of women on antiepileptic medication (65/1,411; 4.6 %) than among offspring of untreated patients (26/ 939; 2.8 %) (p = 0.02). The risk of malformations was substantially higher in the offspring of patients using valproate as monotherapy (OR = 4.18; 95 % CI: 2.31, 7.57) or valproate as polytherapy (OR = 3.54; 95 % CI: 1.42, 8.11) than of untreated patients. Polytherapy without valproate was not associated with increased risk of malformations. Conclusion: Excess risk was confined to patients using valproate during pregnancy. The risk for malformations was not elevated in offspring of mothers using carbamazepine, oxcarbazepine, or phenytoin (as monotherapy or polytherapy without valproate).
C1 Tampere Univ, Sch Publ Hlth, FIN-33014 Tampere, Finland.
   Tampere Univ Hosp, Pediat Res Ctr, FIN-33014 Tampere, Finland.
   Oulu Univ, Dept Neurol, SF-90220 Oulu, Finland.
RP Artama, M (reprint author), Tampere Univ, Sch Publ Hlth, FIN-33014 Tampere, Finland.
EM miia.artama@uta.fi
OI Auvinen, Anssi/0000-0003-1125-4818
CR Arpino C, 2000, EPILEPSIA, V41, P1436, DOI 10.1111/j.1528-1157.2000.tb00119.x
   Barrett Camilla, 2003, Epilepsy Research, V52, P147, DOI 10.1016/S0920-1211(02)00237-1
   Botto LD, 1999, NEW ENGL J MED, V341, P1509, DOI 10.1056/NEJM199911113412006
   Canger R, 1999, EPILEPSIA, V40, P1231, DOI 10.1111/j.1528-1157.1999.tb00851.x
   Cunnington MC, 2004, EPILEPSIA, V45, P1468, DOI 10.1111/j.0013-9580.2004.451105.x
   *CYT SOFTW CORP, 1999, LOGX VERS 4 WIND
   Hernandez-Diaz S, 2000, NEW ENGL J MED, V343, P1608, DOI 10.1056/NEJM200011303432204
   Holmes LB, 2001, NEW ENGL J MED, V344, P1132, DOI 10.1056/NEJM200104123441504
   Kaaja E, 2003, NEUROLOGY, V60, P575, DOI 10.1212/01.WNL.0000044157.28073.DC
   KALLEN B, 1988, EPIDEMIOLGOY HUMAN R, V25
   Kaneko S, 1999, EPILEPSY RES, V33, P145, DOI 10.1016/S0920-1211(98)00084-9
   Koren G, 1998, NEW ENGL J MED, V338, P1128, DOI 10.1056/NEJM199804163381607
   LINDHOUT D, 1994, EPILEPSIA, V35, pS19, DOI 10.1111/j.1528-1157.1994.tb05952.x
   LINDHOUT D, 1992, NEUROLOGY S5, V42, pS111
   Matalon S, 2002, REPROD TOXICOL, V16, P9, DOI 10.1016/S0890-6238(01)00199-X
   Meischenguiser R, 2004, EPILEPSY BEHAV, V5, P163, DOI 10.1016/j.yebeh.2003.11.020
   Morrow JI, 2004, EPILEPSIA, V45, P57
   NAKANE Y, 1980, EPILEPSIA, V21, P663, DOI 10.1111/j.1528-1157.1980.tb04320.x
   Olafsson E, 1998, EPILEPSIA, V39, P887, DOI 10.1111/j.1528-1157.1998.tb01186.x
   OMTZIGT JGC, 1992, NEUROLOGY, V42, P119
   RITVANEN A, 2003, CONGENITAL ANOMALIES
   Sabers A, 2004, ACTA NEUROL SCAND, V109, P9, DOI 10.1034/j.1600-0404.2003.00200.x
   Sabers A, 2000, DRUGS, V60, P23, DOI 10.2165/00003495-200060010-00003
   Samren EB, 1999, ANN NEUROL, V46, P739
   Samren EB, 1997, EPILEPSIA, V38, P981, DOI 10.1111/j.1528-1157.1997.tb01480.x
   Wyszynski DF, 2004, EPILEPSIA, V45, P56
   Yerby Mark, 1996, Epilepsia, V37, P98
NR 27
TC 193
Z9 198
U1 0
U2 3
PU LIPPINCOTT WILLIAMS & WILKINS
PI PHILADELPHIA
PA 530 WALNUT ST, PHILADELPHIA, PA 19106-3621 USA
SN 0028-3878
J9 NEUROLOGY
JI Neurology
PD JUN 14
PY 2005
VL 64
IS 11
BP 1874
EP 1878
DI 10.1212/01.WNL.0000163771.96962.1F
PG 5
WC Clinical Neurology
SC Neurosciences & Neurology
GA 935IJ
UT WOS:000229774000011
PM 15955936
DA 2019-04-19
ER

PT J
AU Glass, HC
   Glidden, D
   Jeremy, RJ
   Barkovich, AJ
   Ferriero, DM
   Miller, SP
AF Glass, Hannah C.
   Glidden, David
   Jeremy, Rita J.
   Barkovich, A. James
   Ferriero, Donna M.
   Miller, Steven P.
TI Clinical Neonatal Seizures are Independently Associated with Outcome in
   Infants at Risk for Hypoxic-Ischemic Brain Injury
SO JOURNAL OF PEDIATRICS
LA English
DT Article
ID PERINATAL DEPRESSION; TERM; ENCEPHALOPATHY; CONSEQUENCES; SPECTROSCOPY;
   PREDICTION; EPILEPSY; NEWBORNS; ASPHYXIA; ACID
AB Objective To examine whether neonatal seizures are associated with neurodevelopmental outcomes in infants with hypoxia-ischemia independent of the presence and severity of brain injury seen on magnetic resonance imaging (MRI).
   Study design We used multivariate regression to examine the independent effect of clinical neonatal seizures and their treatment on neurodevelopment in 77 term newborns at risk for hypoxic-ischemic brain injury. Clinical seizures were recorded prospectively, and high-resolution newborn MRI measured the severity of brain injury. The outcome measure was the Full-Scale Intelligence Quotient (FSIQ) of the Wechsler Preschool and Primary Scale of Intelligence-Revised and neuromotor score at age 4 years.
   Results After controlling for severity of injury on MRI, the children with neonatal seizures had worse motor and cognitive outcomes compared with those without seizures. The magnitude of effect varied with seizure severity; children with severe seizures had a lower FSIQ than those with mild/moderate seizures (P <.0001).
   Conclusions Clinical neonatal seizures in the setting of birth asphyxia are associated with worse neurodevelopmental outcome, independent of the severity of hypoxic-ischemic brain injury. Randomized controlled trials are needed to determine whether differences in seizure treatment can improve outcome. (J Pediatr 2009,155:318-23).
C1 [Glass, Hannah C.; Barkovich, A. James; Ferriero, Donna M.; Miller, Steven P.] Univ Calif San Francisco, Dept Neurol, San Francisco, CA 94143 USA.
   [Glass, Hannah C.; Jeremy, Rita J.; Barkovich, A. James; Ferriero, Donna M.] Univ Calif San Francisco, Dept Pediat, San Francisco, CA 94143 USA.
   [Glidden, David] Univ Calif San Francisco, Dept Epidemiol & Biostat, San Francisco, CA 94143 USA.
   [Barkovich, A. James] Univ Calif San Francisco, Dept Radiol, San Francisco, CA 94143 USA.
   [Miller, Steven P.] Univ British Columbia, Dept Pediat, Vancouver, BC V6T 1W5, Canada.
RP Glass, HC (reprint author), Univ Calif San Francisco, Dept Neurol, Box 0663,521 Parnassus Ave,C-215, San Francisco, CA 94143 USA.
EM Hannah.Glass@ucsf.edu
OI Miller, Steven/0000-0001-9102-9105
FU National Center for Research Resources (NCRR) [UL RR024131-01]; National
   Institutes of Health (NIH) [NS40117]; NIH Roadmap for Medical Research;
   National Institute of Neurological Disorders and Stroke Neurological
   Sciences Academic Development Award [NS01692]; Canadian Institutes of
   Health Research; Michael Smith Foundation
FX Supported by Grant UL RR024131-01 from the National Center for Research
   Resources (NCRR), a component of the National Institutes of Health
   (NIH); the NIH Roadmap for Medical Research;and NIH Grant NS40117. H. G.
   is supported by National Institute of Neurological Disorders and Stroke
   Neurological Sciences Academic Development Award NS01692. The contents
   are solely the responsibility of the authors and do not necessarily
   represent the official view of the NCRR or the NIH. S.M. is supported by
   a Clinician Scientist award from the Canadian Institutes of Health
   Research and a Scholar award from the Michael Smith Foundation for
   Health Research. The authors report no conflicts of interest.
CR Barkovich AJ, 2006, AM J NEURORADIOL, V27, P533
   Barkovich AJ, 1998, AM J NEURORADIOL, V19, P143
   Bittigau P, 2002, P NATL ACAD SCI USA, V99, P15089, DOI 10.1073/pnas.222550499
   Boylan GB, 2004, NEUROLOGY, V62, P486, DOI 10.1212/01.WNL.0000106944.59990.E6
   ERIKSSON M, 1979, ACTA PAEDIATR SCAND, V68, P807
   Hajnal BL, 1999, PEDIATR NEUROL, V21, P788, DOI 10.1016/S0887-8994(99)00101-0
   Holmes GL, 2001, PEDIATR RES, V49, P320, DOI 10.1203/00006450-200103000-00004
   Holmes GL, 1998, ANN NEUROL, V44, P845, DOI 10.1002/ana.410440602
   Jiang MH, 1998, J NEUROSCI, V18, P8356
   Koh S, 2001, NEUROLOGY, V57, pS22
   Laroia N, 1998, EPILEPSIA, V39, P545, DOI 10.1111/j.1528-1157.1998.tb01418.x
   Lynch M, 2000, EUR J NEUROSCI, V12, P2252, DOI 10.1046/j.1460-9568.2000.00117.x
   McCabe BK, 2001, J NEUROSCI, V21, P2094, DOI 10.1523/JNEUROSCI.21-06-02094.2001
   McKinstry RC, 2002, NEUROLOGY, V59, P824, DOI 10.1212/WNL.59.6.824
   Miller SP, 2005, J PEDIATR-US, V146, P453, DOI 10.1016/j.jpeds.2004.12.026
   Miller SP, 2004, AM J OBSTET GYNECOL, V190, P93, DOI 10.1016/S0002-9378(03)00908-6
   Miller SP, 2002, PEDIATR RES, V52, P71, DOI 10.1203/00006450-200207000-00014
   Miller SP, 2002, NEUROLOGY, V58, P542, DOI 10.1212/WNL.58.4.542
   MINCHOM P, 1987, BRIT J OBSTET GYNAEC, V94, P431, DOI 10.1111/j.1471-0528.1987.tb03121.x
   Montgomery EME, 1999, DEV BRAIN RES, V112, P107, DOI 10.1016/S0165-3806(98)00161-8
   Painter MJ, 1999, NEW ENGL J MED, V341, P485, DOI 10.1056/NEJM199908123410704
   Ronen GM, 2007, NEUROLOGY, V69, P1816, DOI 10.1212/01.wnl.0000279335.85797.2c
   Ronen GM, 1999, J PEDIATR-US, V134, P71, DOI 10.1016/S0022-3476(99)70374-4
   Sankar R, 2007, J CHILD NEUROL, V22, p21S, DOI 10.1177/0883073807303072
   Sayin U, 2004, EPILEPSIA, V45, P1539, DOI 10.1111/j.0013-9580.2004.54903.x
   Silverstein FS, 2007, ANN NEUROL, V62, P112, DOI 10.1002/ana.21167
   Tekgul H, 2006, PEDIATRICS, V117, P1270, DOI 10.1542/peds.2005-1178
   WECHSLER D, 1989, WECHSLER PRESCHOOL P
   Wirrell EC, 2001, PEDIATR RES, V50, P445, DOI 10.1203/00006450-200110000-00005
   Yager JY, 2002, DEV NEUROSCI-BASEL, V24, P367, DOI 10.1159/000069049
   YOUNKIN DP, 1986, ANN NEUROL, V20, P513, DOI 10.1002/ana.410200412
NR 31
TC 186
Z9 188
U1 0
U2 6
PU MOSBY-ELSEVIER
PI NEW YORK
PA 360 PARK AVENUE SOUTH, NEW YORK, NY 10010-1710 USA
SN 0022-3476
EI 1097-6833
J9 J PEDIATR-US
JI J. Pediatr.
PD SEP
PY 2009
VL 155
IS 3
BP 318
EP 323
DI 10.1016/j.jpeds.2009.03.040
PG 6
WC Pediatrics
SC Pediatrics
GA 489NQ
UT WOS:000269427400007
PM 19540512
OA Green Accepted
DA 2019-04-19
ER

PT J
AU Gaily, E
   Kantola-Sorsa, E
   Hiilesmaa, V
   Isoaho, M
   Matila, R
   Kotila, M
   Nylund, T
   Bardy, A
   Kaaja, E
   Granstrom, ML
AF Gaily, E
   Kantola-Sorsa, E
   Hiilesmaa, V
   Isoaho, M
   Matila, R
   Kotila, M
   Nylund, T
   Bardy, A
   Kaaja, E
   Granstrom, ML
TI Normal intelligence in children with prenatal exposure to carbamazepine
SO NEUROLOGY
LA English
DT Article
ID ANTIEPILEPTIC DRUGS; CONGENITAL-MALFORMATIONS; EPILEPTIC MOTHERS;
   MATERNAL EPILEPSY; IN-UTERO; PREGNANCY; WOMEN; ANTICONVULSANTS;
   SEIZURES; FINLAND
AB Objective: To investigate the effect of antiepileptic drugs, especially carbamazepine and valproate, on intelligence in prenatally exposed children of mothers with epilepsy. Methods: Intelligence of 182 children of mothers with epilepsy (study group) and 141 control children was tested in a blinded setting at preschool or school age using Wechsler Preschool and Primary Scale of Intelligence-Revised or Wechsler Intelligence Scale for Children-Revised. Data on maternal antiepileptic treatment and seizures during pregnancy were gathered prospectively. The study group represented approximately 50% of the children born to mothers with epilepsy in Uusimaa province during 1989 through 1994. One hundred seven children were exposed to antiepileptic monotherapy: 86 to carbamazepine and 13 to valproate. Thirty children were exposed to polytherapy: 23 combinations included carbamazepine, and 17 included valproate. The median maternal doses and blood levels during the second half of pregnancy were 600 mg and 26 mumol/L for carbamazepine and 950 mg and 300 mumol/L for valproate. Results: The mean verbal and nonverbal IQ scores in the children exposed in utero to carbamazepine monotherapy were 96 (95% CI, 93-100) and 103 (95% CI, 100-106). They did not differ from control subjects, whose mean verbal and nonverbal IQ scores were 95 (95% CI, 92-97) and 102 (95% CI, CI, 100-105). Significantly reduced verbal IQ scores were found in children exposed to valproate (mean, 82; 95% CI, 78-87) and to polytherapy (mean, 85; 95% CI, 80-90) compared with the other study group children and control subjects. Conclusions: Carbamazepine monotherapy with maternal serum levels within the reference range does not impair intelligence in prenatally exposed offspring. Exposures to polytherapy and to valproate during pregnancy were associated with significantly reduced verbal intelligence. The independent effects of valproate remain unconfirmed because the results were confounded by low maternal education and polytherapy.
C1 Univ Helsinki, Cent Hosp, Hosp Children & Adolescents, Helsinki 00029, Finland.
   Univ Helsinki, Cent Hosp, Dept Obstet & Gynecol, Helsinki 00029, Finland.
   Univ Helsinki, Cent Hosp, Dept Neurol, Helsinki 00029, Finland.
   Haaga Neurol Res Ctr, Helsinki, Finland.
   Natl Agcy Med, Helsinki, Finland.
   Univ Helsinki, Dept Pharm, Div Pharmacol & Toxicol, FIN-00014 Helsinki, Finland.
RP Gaily, E (reprint author), Univ Helsinki, Cent Hosp, Hosp Children & Adolescents, POB 280, Helsinki 00029, Finland.
EM eija.gaily@hus.fi
CR Adab N, 2001, J NEUROL NEUROSUR PS, V70, P15, DOI 10.1136/jnnp.70.1.15
   Andermann F, 2001, EPILEPSIA, V42, P317, DOI 10.1046/j.1528-1157.2001.36400.x
   Bayley N, 1993, BAYLEY SCALES INFANT
   Commission on Classification and Terminology of the International League Against Epilepsy, EPILEPSIA, V30, P389, DOI DOI 10.1111/J.1528-1157.1989.TB05316.X
   FUJIOKA K, 1984, ANTIEPILEPTIC DRUGS, P196
   GAILY E, 1988, J PEDIATR-US, V113, P677
   GAILY E, 1990, THESIS U HELSINKI HE
   HANSON JW, 1976, J PEDIATR-US, V89, P662, DOI 10.1016/S0022-3476(76)80414-3
   Hiilesman V, 1996, EPILEPSY PREGNANCY, P135
   Jacoby A, 1996, EPILEPSIA, V37, P148, DOI 10.1111/j.1528-1157.1996.tb00006.x
   Kaaja E, 2003, NEUROLOGY, V60, P575, DOI 10.1212/01.WNL.0000044157.28073.DC
   Kaneko S, 1999, EPILEPSY RES, V33, P145, DOI 10.1016/S0920-1211(98)00084-9
   KERANEN T, 1989, EPILEPSIA, V30, P413, DOI 10.1111/j.1528-1157.1989.tb05320.x
   Koch S, 1999, EPILEPSIA, V40, P1237, DOI 10.1111/j.1528-1157.1999.tb00852.x
   Olafsson E, 1998, EPILEPSIA, V39, P887, DOI 10.1111/j.1528-1157.1998.tb01186.x
   Ornoy A, 1996, ARCH DIS CHILD, V75, P517, DOI 10.1136/adc.75.6.517
   RANTAKALLIO P, 1986, AM J MENT RETARD, V90, P380
   SALANOVA V, 1995, EPILEPSIA, V36, P16, DOI 10.1111/j.1528-1157.1995.tb01659.x
   Samren EB, 1997, EPILEPSIA, V38, P981, DOI 10.1111/j.1528-1157.1997.tb01480.x
   SCHAEFER GB, 1994, NEUROL CLIN, V12, P773
   SCOLNIK D, 1994, JAMA-J AM MED ASSOC, V271, P767, DOI 10.1001/jama.271.10.767
   SHAPIRO S, 1976, LANCET, V1, P272
   Wechsler D., 1995, WPPSI R KASIKIRJA
   WECHSLER D, 1984, WISC R KASIKIRJA
   Wide K, 2002, ACTA PAEDIATR, V91, P409, DOI 10.1080/080352502317371643
   Williams J, 2002, EPILEPSIA, V43, P824, DOI 10.1046/j.1528-1157.2002.38601.x
NR 26
TC 183
Z9 185
U1 0
U2 9
PU LIPPINCOTT WILLIAMS & WILKINS
PI PHILADELPHIA
PA 530 WALNUT ST, PHILADELPHIA, PA 19106-3621 USA
SN 0028-3878
J9 NEUROLOGY
JI Neurology
PD JAN 13
PY 2004
VL 62
IS 1
BP 28
EP 32
DI 10.1212/WNL.62.1.28
PG 5
WC Clinical Neurology
SC Neurosciences & Neurology
GA 762XR
UT WOS:000188010100011
PM 14718692
DA 2019-04-19
ER

PT J
AU Singh, NA
   Westenskow, P
   Charlier, C
   Pappas, C
   Leslie, J
   Dillon, J
   Anderson, VE
   Sanguinetti, MC
   Leppert, MF
AF Singh, NA
   Westenskow, P
   Charlier, C
   Pappas, C
   Leslie, J
   Dillon, J
   Anderson, VE
   Sanguinetti, MC
   Leppert, MF
CA BFNC Phys Consortium
TI KCNQ2 and KCNQ3 potassium channel genes in benign familial neonatal
   convulsions: expansion of the functional and mutation spectrum
SO BRAIN
LA English
DT Article
DE neonatal epilepsy; voltage-gated potassium channel; KCNQ2; KCNQ3;
   generalized seizures
ID LONG-QT SYNDROME; IDIOPATHIC EPILEPSY; INFANTILE SEIZURES; DOMINANT
   DEAFNESS; VOLTAGE SENSOR; K+ CHANNEL; EXPRESSION; SUBUNIT;
   IDENTIFICATION; KCNQ2/KCNQ3
AB Benign familial neonatal convulsions (BFNC) is a rare autosomal dominant generalized epilepsy of the newborn infant. Seizures occur repeatedly in the first days of life and remit by approximately 4 months of age. Previously our laboratory cloned two novel potassium channel genes, KCNQ2 and KCNQ3, and showed that they are mutated in patients with BFNC. In this report, we characterize the breakpoints of a previously reported interstitial deletion in the KCNQ2 gene and show that only KCNQ2 is deleted. We identify 11 novel mutations in KCNQ2 and one novel mutation in the KCNQ3 potassium channel genes. In one family, the phenotype extends beyond neonatal seizures and includes rolandic seizures, and a subset of families has onset of seizures in infancy. In the Xenopus oocyte expression system, we characterize five KCNQ2 and one KCNQ3 disease-causing mutations. These mutations cause a variable loss of function, and selective effects on the biophysical properties of KCNQ2/KCNQ3 heteromultimeric channels. We report here the first dominant negative mutation in KCNQ2 that has a phenotype of neonatal seizures without permanent clinical CNS impairment.
C1 Univ Utah, Eccles Inst Human Genet, Dept Human Genet, Salt Lake City, UT 84112 USA.
   Univ Utah, Dept Physiol, Salt Lake City, UT 84112 USA.
   Univ Minnesota, Div Epidemiol, Minneapolis, MN 55455 USA.
   Univ Liege, Fac Vet Med, Dept Genet, Liege, Belgium.
RP Singh, NA (reprint author), Univ Utah, Eccles Inst Human Genet, Dept Human Genet, 15N 2030E,Rm 2100, Salt Lake City, UT 84112 USA.
OI Westenskow, Peter/0000-0001-9841-6220; Charlier,
   Carole/0000-0002-9694-094X
FU NINDS NIH HHS [R01 NS-32666]
CR Akita J, 2001, J HUM GENET, V46, P355, DOI 10.1007/s100380170053
   BERKOVIC SF, 1994, ARCH NEUROL-CHICAGO, V51, P1125, DOI 10.1001/archneur.1994.00540230063014
   Biervert C, 1998, SCIENCE, V279, P403, DOI 10.1126/science.279.5349.403
   BJERRE I, 1968, ACTA PAEDIATR SCAND, V57, P557, DOI 10.1111/j.1651-2227.1968.tb06980.x
   BROWN DA, 1980, NATURE, V283, P673, DOI 10.1038/283673a0
   Castaldo P, 2002, J NEUROSCI, V22, DOI 10.1523/JNEUROSCI.22-02-j0003.2002
   Charlier C, 1998, NAT GENET, V18, P53, DOI 10.1038/ng0198-53
   Cooper EC, 2000, P NATL ACAD SCI USA, V97, P4914, DOI 10.1073/pnas.090092797
   Coucke PJ, 1999, HUM MOL GENET, V8, P1321, DOI 10.1093/hmg/8.7.1321
   Crispen C, 1985, Iowa Med, V75, P397
   CRISPEN C, 1985, IOWA MED, V75, P401
   Dedek K, 2001, P NATL ACAD SCI USA, V98, P12272, DOI 10.1073/pnas.211431298
   del Giudice EM, 2000, EUR J HUM GENET, V8, P994, DOI 10.1038/sj.ejhg.5200570
   Heron SE, 2002, LANCET, V360, P851, DOI 10.1016/S0140-6736(02)09968-3
   Hirose S, 2000, ANN NEUROL, V47, P822, DOI 10.1002/1531-8249(200006)47:6<822::AID-ANA19>3.3.CO;2-O
   Jentsch TJ, 2000, NAT REV NEUROSCI, V1, P21, DOI 10.1038/35036198
   Kananura C, 2000, NEUROREPORT, V11, P2063, DOI 10.1097/00001756-200006260-00050
   Kubisch C, 1999, CELL, V96, P437, DOI 10.1016/S0092-8674(00)80556-5
   Lee WL, 2000, NEUROPEDIATRICS, V31, P9, DOI 10.1055/s-2000-15290
   LEPPERT M, 1989, NATURE, V337, P647, DOI 10.1038/337647a0
   Lerche C, 2000, J BIOL CHEM, V275, P22395, DOI 10.1074/jbc.M002378200
   Lerche H, 1999, ANN NEUROL, V46, P305, DOI 10.1002/1531-8249(199909)46:3<305::AID-ANA5>3.0.CO;2-5
   Lerche H, 2001, AM J MED GENET, V106, P146, DOI 10.1002/ajmg.1582
   LEWIS TB, 1993, AM J HUM GENET, V53, P670
   Maihara T, 1999, EPILEPSIA, V40, P110, DOI 10.1111/j.1528-1157.1999.tb01997.x
   Marrion NV, 1997, ANNU REV PHYSIOL, V59, P483, DOI 10.1146/annurev.physiol.59.1.483
   McKinnon D, 2000, EPILEPSIA, V41, P1070, DOI 10.1111/j.1528-1157.2000.tb00303.x
   Moulard B, 2001, BRAIN RES REV, V36, P275, DOI 10.1016/S0165-0173(01)00104-7
   Neyroud N, 1997, NAT GENET, V15, P186, DOI 10.1038/ng0297-186
   Peiffer A, 1999, ANN NEUROL, V46, P671, DOI 10.1002/1531-8249(199910)46:4<671::AID-ANA20>3.0.CO;2-5
   Plouin P., 1997, EPILEPSY COMPREHENSI, P2247
   QUATTLEBAUM TG, 1979, J PEDIATR-US, V95, P257
   RONEN GM, 1993, NEUROLOGY, V43, P1355, DOI 10.1212/WNL.43.7.1355
   RYAN SG, 1991, ANN NEUROL, V29, P469, DOI 10.1002/ana.410290504
   Sanguinetti MC, 1999, ANN NY ACAD SCI, V868, P406, DOI 10.1111/j.1749-6632.1999.tb11302.x
   SARKAR G, 1990, BIOTECHNIQUES, V8, P404
   Schroeder BC, 2000, J BIOL CHEM, V275, P24089, DOI 10.1074/jbc.M003245200
   Schroeder BC, 1998, NATURE, V396, P687
   Schwake M, 2000, J BIOL CHEM, V275, P13343, DOI 10.1074/jbc.275.18.13343
   Schwake M, 2003, EMBO REP, V4, P76, DOI 10.1038/embor715
   Seebohm G, 2001, J BIOL CHEM, V276, P13600, DOI 10.1074/jbc.M008373200
   Singh NA, 1998, NAT GENET, V18, P25, DOI 10.1038/ng0198-25
   Singh R, 1999, ANN NEUROL, V45, P75, DOI 10.1002/1531-8249(199901)45:1<75::AID-ART13>3.0.CO;2-W
   Splawski I, 2000, CIRCULATION, V102, P1178, DOI 10.1161/01.CIR.102.10.1178
   STEINLEIN OK, 1995, NAT GENET, V11, P201, DOI 10.1038/ng1095-201
   STUHMER W, 1992, METHOD ENZYMOL, V207, P319
   Talebizadeh Z, 1999, HUM MUTAT, V14, P493, DOI 10.1002/(SICI)1098-1004(199912)14:6<493::AID-HUMU8>3.0.CO;2-P
   Van Hauwe P, 1999, NAT GENET, V21, P263
   Wang HS, 1998, SCIENCE, V282, P1890, DOI 10.1126/science.282.5395.1890
   Watanabe H, 2000, J NEUROCHEM, V75, P28, DOI 10.1046/j.1471-4159.2000.0750028.x
   Wen H, 2002, J NEUROSCI, V22, P7991
   Yang WP, 1998, J BIOL CHEM, V273, P19419, DOI 10.1074/jbc.273.31.19419
   Yus-Najera E, 2002, J BIOL CHEM, V277, P28545, DOI 10.1074/jbc.M204130200
   ZONANA J, 1984, AM J MED GENET, V18, P455, DOI 10.1002/ajmg.1320180315
NR 54
TC 183
Z9 194
U1 0
U2 6
PU OXFORD UNIV PRESS
PI OXFORD
PA GREAT CLARENDON ST, OXFORD OX2 6DP, ENGLAND
SN 0006-8950
J9 BRAIN
JI Brain
PD DEC
PY 2003
VL 126
BP 2726
EP 2737
DI 10.1093/brain/awg286
PN 12
PG 12
WC Clinical Neurology; Neurosciences
SC Neurosciences & Neurology
GA 743RT
UT WOS:000186587900016
PM 14534157
OA Bronze
DA 2019-04-19
ER

PT J
AU Tekgul, H
   Gauvreau, K
   Soul, J
   Murphy, L
   Robertson, R
   Stewart, J
   Volpe, J
   Bourgeois, B
   du Plessis, AJ
AF Tekgul, H
   Gauvreau, K
   Soul, J
   Murphy, L
   Robertson, R
   Stewart, J
   Volpe, J
   Bourgeois, B
   du Plessis, AJ
TI The current etiologic profile and neurodevelopmental outcome of seizures
   in term newborn infants
SO PEDIATRICS
LA English
DT Article
DE neonatal seizures; outcome; developmental delay; cerebral palsy;
   postneonatal seizures
ID HYPOXIC-ISCHEMIC ENCEPHALOPATHY; KAINIC ACID SEIZURES; INTENSIVE-CARE
   UNIT; NEONATAL SEIZURES; MAGNETIC-RESONANCE; PERINATAL ASPHYXIA;
   BRAIN-DAMAGE; STATUS EPILEPTICUS; RECURRENT SEIZURES; PROGNOSTIC VALUE
AB OBJECTIVES. The objectives of this study were to delineate the etiologic profile and neurodevelopmental outcome of neonatal seizures in the current era of neonatal intensive care and to identify predictors of neurodevelopmental outcome in survivors.
   METHODS. Eighty-nine term infants with clinical neonatal seizures underwent neurologic examination, electroencephalography (EEG), neuroimaging, and extensive diagnostic tests in the newborn period. After discharge, all infants underwent regular neurologic evaluations and, at 12 to 18 months, formal neurodevelopmental testing. We tested the prognostic value of seizure etiology, neurologic examination, EEG, and neuroimaging.
   RESULTS. Etiology was found in 77 infants. Global cerebral hypoxia-ischemia, focal cerebral hypoxia-ischemia, and intracranial hemorrhage were most common. Neonatal mortality was 7%; 28% of the survivors had poor long-term outcome. Association between seizure etiology and outcome was strong, with cerebral dysgenesis and global hypoxia-ischemia associated with poor outcome. Normal neonatal period/early infancy neurologic examination was associated with uniformly favorable outcome at 12 to 18 months; abnormal examination lacked specificity. Normal/mildly abnormal neonatal EEG had favorable outcome, particularly if neonatal neuroimaging was normal. Moderate/ severely abnormal EEG, and multifocal/ diffuse cortical or primarily deep gray matter lesions, had a worse outcome.
   CONCLUSIONS. Mortality associated with neonatal seizures has declined although long-term neurodevelopmental morbidity remains unchanged. Seizure etiology and background EEG patterns remain powerful prognostic factors. Diagnostic advances have changed the etiologic distribution for neonatal seizures and improved accuracy of outcome prediction. Global cerebral hypoxia-ischemia, the most common etiology, is responsible for the large majority of infants with poor long-term outcome.
C1 Childrens Hosp, Dept Neurol, Boston, MA 02115 USA.
   Childrens Hosp, Dept Pediat, Boston, MA 02115 USA.
   Childrens Hosp, Dept Psychiat, Boston, MA 02115 USA.
   Childrens Hosp, Dept Radiol, Boston, MA 02115 USA.
   Harvard Univ, Sch Med, Boston, MA USA.
   Ege Univ Hosp, Dept Neurol, Izmir, Turkey.
RP du Plessis, AJ (reprint author), Childrens Hosp, Dept Neurol, Fegan 11,300 Londwood Ave, Boston, MA 02115 USA.
EM hasantekgul@hotmail.com; adre.duplessis@childrens.harvard.edu
OI Robertson, Richard/0000-0001-8811-4405; Soul, Janet/0000-0001-6998-7753
CR ALBALA BJ, 1984, DEV BRAIN RES, V13, P139, DOI 10.1016/0165-3806(84)90085-3
   ANDRE M, 1988, NEUROPEDIATRICS, V19, P201, DOI 10.1055/s-2008-1052446
   ANDRE M, 1990, NEONATAL SEIZURES, P61
   Bangert B A, 2001, Semin Pediatr Neurol, V8, P74, DOI 10.1053/spen.2001.24838
   BARKOVICH AJ, 1990, AM J NEURORADIOL, V11, P1087
   BARKOVICH AJ, 1988, AM J ROENTGENOL, V150, P179, DOI 10.2214/ajr.150.1.179
   BARKOVICH AJ, 1992, AM J NEURORADIOL, V13, P959
   Barkovich AJ, 2001, AM J NEURORADIOL, V22, P1786
   BARKOVICH AJ, 1995, AM J NEURORADIOL, V16, P427
   Barkovich AJ, 1998, AM J NEURORADIOL, V19, P143
   BARKOVICH AJ, 2005, PEDIAT NEUROIMAGING, P203
   Battin MR, 2001, PEDIATRICS, V107, P480, DOI 10.1542/peds.107.3.480
   Bayley N, 1993, BAYLEY SCALES INFANT
   BERGMAN I, 1983, ANN NEUROL, V14, P642, DOI 10.1002/ana.410140607
   Biagioni E, 2001, PEDIATRICS, V107, P461, DOI 10.1542/peds.107.3.461
   Brunquell PJ, 2002, J PEDIATR-US, V140, P707, DOI 10.1067/mpd.2002.124773
   Bye AME, 1997, PEDIATR NEUROL, V16, P225, DOI 10.1016/S0887-8994(97)00019-2
   CALCIOLARI G, 1988, CLIN PEDIATR, V27, P119, DOI 10.1177/000992288802700301
   Camfield PR, 1997, EPILEPSIA, V38, P735, DOI 10.1111/j.1528-1157.1997.tb01245.x
   CATALTEPE O, 1995, PEDIATR RES, V38, P251, DOI 10.1203/00006450-199508000-00019
   CHAPMAN AG, 1977, J NEUROCHEM, V28, P1025, DOI 10.1111/j.1471-4159.1977.tb10665.x
   CLANCY RR, 1991, EPILEPSIA, V32, P69, DOI 10.1111/j.1528-1157.1991.tb05614.x
   COWAN EM, 1994, NEUROPEDIATRICS, V25, P172, DOI 10.1055/s-2008-1073018
   Cowan F, 2003, LANCET, V361, P736, DOI 10.1016/S0140-6736(03)12658-X
   DENNIS J, 1978, DEV MED CHILD NEUROL, V20, P143
   ELLISON PH, 1981, J PEDIATR-US, V99, P455, DOI 10.1016/S0022-3476(81)80348-4
   FRANCK JE, 1984, DEV BRAIN RES, V13, P219, DOI 10.1016/0165-3806(84)90156-1
   FRIEDMAN M, 1967, LANCET, V1, P703
   GRIFFITHS AD, 1968, ARCH DIS CHILD, V43, P688, DOI 10.1136/adc.43.232.688
   Gunn AJ, 1999, PEDIATR RES, V46, P274, DOI 10.1203/00006450-199909000-00005
   HIRSCH E, 1992, BRAIN RES, V583, P120, DOI 10.1016/S0006-8993(10)80015-0
   HOLDEN KR, 1982, PEDIATRICS, V70, P165
   HOLMES G, 1982, ELECTROEN CLIN NEURO, V53, P60, DOI 10.1016/0013-4694(82)90106-7
   HOLMES GL, 1993, J CLIN NEUROPHYSIOL, V10, P323, DOI 10.1097/00004691-199307000-00008
   KEEN JH, 1969, ARCH DIS CHILD, V44, P356, DOI 10.1136/adc.44.235.356
   KEITH HM, 1964, MAYO CLIN PROC, V39, P895
   Kellaway P, 1983, Adv Neurol, V34, P93
   KELLAWAY P, 1990, NEONATAL SEIZURES, P1
   Laroia N, 1998, EPILEPSIA, V39, P545, DOI 10.1111/j.1528-1157.1998.tb01418.x
   LEECH RW, 1977, ARCH NEUROL-CHICAGO, V34, P109, DOI 10.1001/archneur.1977.00500140063013
   LEGIDO A, 1991, PEDIATRICS, V88, P583
   Leth H, 1997, ARCH DIS CHILD, V77, pF105, DOI 10.1136/fn.77.2.F105
   LIU Z, 1994, EPILEPSY RES, V19, P191, DOI 10.1016/0920-1211(94)90062-0
   Lombroso C T, 1983, Adv Neurol, V34, P101
   Lombroso CT, 1996, BRAIN DEV-JPN, V18, P1, DOI 10.1016/S0387-7604(96)90001-7
   MARTIN E, 1995, ARCH DIS CHILD, V72, pF62, DOI 10.1136/fn.72.1.F62
   MELLITS ED, 1982, PEDIATRICS, V70, P177
   MERCURI E, 1995, ARCH DIS CHILD, V73, pF67, DOI 10.1136/fn.73.2.F67
   Mizrahi E.M., 1997, EPILEPSY COMPREHENSI, P647
   Mizrahi Eli M., 2001, Epilepsia, V42, P102
   MIZRAHI EM, 1989, CLIN PERINATOL, V16, P485
   MIZRAHI EM, 1987, NEUROLOGY, V37, P1837, DOI 10.1212/WNL.37.12.1837
   MIZRAHI EM, 1997, DIAGNOSIS MANAGEMENT, P47
   Myers R E, 1975, Adv Neurol, V10, P223
   MYERS RE, 1972, AM J OBSTET GYNECOL, V112, P246, DOI 10.1016/0002-9378(72)90124-X
   NELLHAUS G, 1968, PEDIATRICS, V41, P106
   NITECKA L, 1984, NEUROSCIENCE, V13, P1073, DOI 10.1016/0306-4522(84)90289-6
   Ortibus EL, 1996, ELECTROEN CLIN NEURO, V98, P175, DOI 10.1016/0013-4694(95)00245-6
   Painter MJ, 1999, NEW ENGL J MED, V341, P485, DOI 10.1056/NEJM199908123410704
   PALMER C, 1990, J CEREBR BLOOD F MET, V10, P227, DOI 10.1038/jcbfm.1990.39
   Pasternak JF, 1998, PEDIATR NEUROL, V18, P391, DOI 10.1016/S0887-8994(98)00002-2
   Pavlakis SG, 1999, ARCH NEUROL-CHICAGO, V56, P1476, DOI 10.1001/archneur.56.12.1476
   ROLAND EH, 1992, AM J NEURORADIOL, V13, P973
   Roland EP, 1998, ANN NEUROL, V44, P161, DOI 10.1002/ana.410440205
   Ronen GM, 1999, J PEDIATR-US, V134, P71, DOI 10.1016/S0022-3476(99)70374-4
   ROSE AL, 1970, PEDIATRICS, V45, P404
   ROWE JC, 1985, ELECTROEN CLIN NEURO, V60, P183, DOI 10.1016/0013-4694(85)90030-6
   RUTHERFORD MA, 1995, NEUROPEDIATRICS, V26, P183, DOI 10.1055/s-2007-979751
   Scher M., 2001, TREATMENT EPILEPSY P, P577
   SCHER MS, 1993, PEDIATRICS, V91, P128
   Soul JS, 2001, PEDIATRICS, V108, P1211, DOI 10.1542/peds.108.5.1211
   STAFSTROM CE, 1993, EPILEPSIA, V34, P420, DOI 10.1111/j.1528-1157.1993.tb02582.x
   STAFSTROM CE, 1992, DEV BRAIN RES, V65, P227, DOI 10.1016/0165-3806(92)90184-X
   Volpe JJ, 2001, NEUROLOGY NEWBORN, P178
   Volpe JJ, 2001, NEUROLOGY NEWBORN, P331
   Wasterlain CG, 1997, EPILEPSIA, V38, P728, DOI 10.1111/j.1528-1157.1997.tb01244.x
   WICAL BS, 1994, PEDIATR NEUROL, V10, P271, DOI 10.1016/0887-8994(94)90121-X
   Wirrell EC, 2001, PEDIATR RES, V50, P445, DOI 10.1203/00006450-200110000-00005
   YAGER JY, 1992, AM J PHYSIOL, V262, pH672
   YOUNG RSK, 1991, PEDIATR RES, V29, P191, DOI 10.1203/00006450-199102000-00018
   YOUNG RSK, 1985, ANN NEUROL, V18, P14, DOI 10.1002/ana.410180104
   Zarifi MK, 2002, RADIOLOGY, V225, P859, DOI 10.1148/radiol.2253011797
NR 82
TC 182
Z9 186
U1 0
U2 5
PU AMER ACAD PEDIATRICS
PI ELK GROVE VILLAGE
PA 141 NORTH-WEST POINT BLVD,, ELK GROVE VILLAGE, IL 60007-1098 USA
SN 0031-4005
EI 1098-4275
J9 PEDIATRICS
JI Pediatrics
PD APR
PY 2006
VL 117
IS 4
BP 1270
EP 1280
DI 10.1542/peds.2005-1178
PG 11
WC Pediatrics
SC Pediatrics
GA 029EA
UT WOS:000236540500060
PM 16585324
DA 2019-04-19
ER

PT J
AU Ohman, I
   Vitols, S
   Tomson, T
AF Ohman, I
   Vitols, S
   Tomson, T
TI Lamotrigine in pregnancy: Pharmacokinetics during delivery, in the
   neonate, and during lactation
SO EPILEPSIA
LA English
DT Article
DE epilepsy; pregnancy; lamotrigine; pharmacokinetics; breast milk
ID DRUG; METABOLISM; EPILEPSY; NEWBORN; MOTHER
AB Purpose: To investigate the pharmacokinetics of lamotrigine (LTG) during delivery, during the neonatal period, and lactation.
   Methods: High-performance liquid chromatography was used to determine plasma and milk levels of LTG in nine pregnant women with epilepsy treated with LTG, and plasma levels in their 10 infants. Samples were obtained at delivery, the first 3 days postpartum, and at breast-feeding 2-3 weeks after delivery.
   Results: At delivery, maternal plasma LTG concentrations were similar to those from the umbilical cord, indicating extensive placental transfer of LTG. There was a slow decline in the LTC plasma concentration in the newborn. At 72 h postpartum, median LTG plasma levels in the infants were 75% of the cord plasma levels (range, 50-100%). The median milk/maternal plasma concentration ratio was 0.61 (range, 0.47-0.77) 2-3 weeks after delivery, and the nursed infants main rained LTG plasma concentrations of similar to 30% (median, range 23-50%) of the mother's plasma levels. Maternal plasma LTG concentrations increased significantly during the first 2 weeks after parturition, the median increase in plasma concentration/dose ratio being 170%.
   Conclusions: Our data demonstrate a marked change in maternal LTG kinetics after delivery, possibly reflecting a normalization of an induced metabolism of LTG during pregnancy. LTC is excreted in considerable amounts in breast milk (the dose to the infant can be estimated to greater than or equal to 0.2-1 mg/kg/day 2-3 weeks postpartum), which in combination with a slow elimination in the infants, may result in LTG plasma concentrations comparable to what is reported during active LTG therapy. No adverse effects were observed in the infants, however.
C1 Karolinska Inst, Karolinska Hosp, Dept Clin Pharmacol, S-17176 Stockholm, Sweden.
   Karolinska Inst, Karolinska Hosp, Dept Clin Neurosci, Neurol Sect, S-17176 Stockholm, Sweden.
RP Ohman, I (reprint author), Karolinska Inst, Karolinska Hosp, Dept Clin Pharmacol, S-17176 Stockholm, Sweden.
RI Ohman, Inger/B-5513-2008
CR BESUNDER JB, 1988, CLIN PHARMACOKINET, V14, P189, DOI 10.2165/00003088-198814040-00001
   BINNIE CD, 1986, EPILEPSIA, V27, P248, DOI 10.1111/j.1528-1157.1986.tb03536.x
   Eldridge Robbin R., 1995, Epilepsia, V36, P90
   Forssblad E, 1996, J PHARMACEUT BIOMED, V14, P755, DOI 10.1016/0731-7085(95)01669-4
   Garnett WR, 1997, J CHILD NEUROL, V12, pS10, DOI 10.1177/0883073897012001041
   JAWAD S, 1987, EPILEPSY RES, V1, P194, DOI 10.1016/0920-1211(87)90041-6
   MINERS JO, 1986, BRIT J CLIN PHARMACO, V22, P359, DOI 10.1111/j.1365-2125.1986.tb02901.x
   MINERS JO, 1991, PHARMACOL THERAPEUT, V51, P347, DOI 10.1016/0163-7258(91)90065-T
   Morris RG, 1998, BRIT J CLIN PHARMACO, V46, P547, DOI 10.1046/j.1365-2125.1998.00835.x
   NAU H, 1982, CLIN PHARMACOKINET, V7, P508, DOI 10.2165/00003088-198207060-00003
   Rambeck B, 1997, EUR J CLIN PHARMACOL, V51, P481, DOI 10.1007/s002280050234
   STEWART CF, 1987, CLIN PHARMACY, V6, P548
   TOMSON G, 1979, CLIN PHARMACOL THER, V25, P74
   Tomson T, 1997, EPILEPSIA, V38, P1039, DOI 10.1111/j.1528-1157.1997.tb01489.x
NR 14
TC 182
Z9 188
U1 1
U2 15
PU LIPPINCOTT WILLIAMS & WILKINS
PI PHILADELPHIA
PA 530 WALNUT ST, PHILADELPHIA, PA 19106-3621 USA
SN 0013-9580
J9 EPILEPSIA
JI Epilepsia
PD JUN
PY 2000
VL 41
IS 6
BP 709
EP 713
DI 10.1111/j.1528-1157.2000.tb00232.x
PG 5
WC Clinical Neurology
SC Neurosciences & Neurology
GA 322AT
UT WOS:000087488500011
PM 10840403
OA Bronze
DA 2019-04-19
ER

PT J
AU Meador, K
   Reynolds, MW
   Crean, S
   Fahrbach, K
   Probst, C
AF Meador, Kimford
   Reynolds, Matthew W.
   Crean, Sheila
   Fahrbach, Kyle
   Probst, Corey
TI Pregnancy outcomes in women with epilepsy: A systematic review and
   meta-analysis of published pregnancy registries and cohorts
SO EPILEPSY RESEARCH
LA English
DT Review
DE Anticonvulsants; Anti-epileptic drugs; Congenital; malformations;
   Pregnancy; Epilepsy; Fetus
ID MATERNAL ANTICONVULSANT THERAPY; COLLABORATIVE STUDY-GROUP;
   SPINA-BIFIDA-APERTA; ANTIEPILEPTIC DRUGS; CONGENITAL-MALFORMATIONS;
   MAJOR MALFORMATIONS; IN-UTERO; SPONTANEOUS-ABORTION; FETAL
   MALFORMATIONS; VALPROATE EXPOSURE
AB Purpose: To conduct a systematic review and meta-analysis to quantify the incidence of congenital malformations (CMs) and other pregnancy outcomes as a function of in utero anti-epiteptic drug (AED) exposure. Methods: We performed a systematic literature review to identify all published registries and cohort studies of births from pregnant women with epilepsy (WWE) that reported incidence of CMs. Overall incidences were calculated using a random effects model.
   Results: The review included 59 studies that met inclusion/exclusion criteria, involving 65,533 pregnancies in WWE and 1,817,024 in healthy women. The calculated incidence of births with CM in WWE [7.08%; 95% Cls 5.62, 8.54] was higher than healthy women [2.28%; Cls 1.46, 3.10]. Incidence was highest for AED polytherapy [16.78%; Cls 0.51, 33.05]. The AED with the highest CM incidence was valproate, which was 10.73% [Cls 8.16, 13.29] for valproate monotherapy.
   Conclusions: Results of this systematic literature review suggest that the overall incidence of CMs in children born of WWE is approximately threefold that of healthy women. The risk is elevated for all AED monotherapy and further elevated for AED polytherapy compared to women without epilepsy. The risk was significantly higher for children exposed to vatproate monotherapy and to polytherapy of 2 or more drugs when the polytherapy combination included phenobarital, phenytoin, or vatproate. Further research is needed to delineate the specific risk for each individual AED and to determine underlying mechanisms including genetic risk factors. (C) 2008 Elsevier BX All rights reserved.
C1 [Meador, Kimford] Univ Florida, Dept Neurol, McKnight Brain Inst L3 100, Gainesville, FL 32610 USA.
   [Reynolds, Matthew W.; Crean, Sheila; Fahrbach, Kyle; Probst, Corey] UnitedBioSource Corp, Medford, MA USA.
RP Meador, K (reprint author), Univ Florida, Dept Neurol, McKnight Brain Inst L3 100, 100 S Newell Dr,POB 100236, Gainesville, FL 32610 USA.
EM kimford.meador@neurology.ufl.edu
FU Shire Development Inc
FX Funding for the study was provided by Shire Development Inc.
CR Alderson P, 2004, COCHRANE COLLABORATI
   ANNEGERS JF, 1988, EPILEPSIA, V29, P451, DOI 10.1111/j.1528-1157.1988.tb03745.x
   ANNEGERS JF, 1978, INT J EPIDEMIOL, V7, P241, DOI 10.1093/ije/7.3.241
   Artama M, 2005, NEUROLOGY, V64, P1874, DOI 10.1212/01.WNL.0000163771.96962.1F
   ARTAMA M, 2005, INT J EPIDEMIOL, V35, P280
   Battino D, 1999, EPILEPSY RES, V36, P53, DOI 10.1016/S0920-1211(99)00020-0
   BATTINO D, 1992, ACTA NEUROL SCAND, V85, P204
   BERTOLLINI R, 1987, EUR J EPIDEMIOL, V3, P164
   BJERKEDA.T, 1973, ACTA OBSTET GYN SCAN, V52, P245, DOI 10.3109/00016347309158321
   Canger R, 1999, EPILEPSIA, V40, P1231, DOI 10.1111/j.1528-1157.1999.tb00851.x
   Cook DJ, 1997, ANN INTERN MED, V126, P376, DOI 10.7326/0003-4819-126-5-199703010-00006
   Cunnington M, 2005, NEUROLOGY, V64, P955, DOI 10.1212/01.WNL.0000154515.94346.89
   Cunnington MC, 2004, EPILEPSIA, V45, P1468, DOI 10.1111/j.0013-9580.2004.451105.x
   CZEIZEL AE, 1992, EUR J EPIDEMIOL, V8, P122
   Diav-Citrin O, 2001, NEUROLOGY, V57, P321, DOI 10.1212/WNL.57.2.321
   DRAVET C, 1992, NEUROLOGY, V42, P75
   DSOUZA SW, 1991, ARCH DIS CHILD, V66, P320, DOI 10.1136/adc.66.3.320
   ESKAZAN E, 1992, INT J CLIN PHARM TH, V30, P261
   Fairgrieve SD, 2000, BRIT MED J, V321, P674, DOI 10.1136/bmj.321.7262.674
   FEDRICK J, 1973, BRIT MED J, V2, P442, DOI 10.1136/bmj.2.5864.442
   Fonager K, 2000, ACTA NEUROL SCAND, V101, P289, DOI 10.1034/j.1600-0404.2000.90193a.x
   GERMAN J, 1970, TERATOLOGY, V3, P349, DOI 10.1002/tera.1420030412
   HIGGINS TA, 1974, J IRISH MED ASSOC, V67, P317
   HIILESMAA VK, 1981, LANCET, V2, P165
   HIILESMAA VK, 1983, BRIT MED J, V287, P577, DOI 10.1136/bmj.287.6392.577
   HIILESMAA VK, 1985, AM J OBSTET GYNECOL, V152, P499, DOI 10.1016/0002-9378(85)90615-5
   Holmes LB, 2004, ARCH NEUROL-CHICAGO, V61, P673, DOI 10.1001/archneur.61.5.673
   Holmes LB, 2004, EPILEPSIA, V45, P1465, DOI 10.1111/j.0013-9580.2004.451102.x
   HOLMES LB, 1994, TERATOLOGY, V49, P202, DOI 10.1002/tera.1420490316
   Holmes LB, 2001, NEW ENGL J MED, V344, P1132, DOI 10.1056/NEJM200104123441504
   Hunt S, 2006, NEUROLOGY, V67, P1876, DOI 10.1212/01.wnl.0000244491.48937.55
   Hvas CL, 2000, BRIT J OBSTET GYNAEC, V107, P896, DOI 10.1111/j.1471-0528.2000.tb11089.x
   Jick SS, 1997, PHARMACOTHERAPY, V17, P561
   Kaaja E, 2003, NEUROLOGY, V60, P575, DOI 10.1212/01.WNL.0000044157.28073.DC
   Kaaja E, 2002, NEUROLOGY, V58, P549, DOI 10.1212/WNL.58.4.549
   KALLEN AJB, 1994, REPROD TOXICOL, V8, P203
   KALLEN B, 1986, ACTA NEUROL SCAND, V73, P253
   Kallen B, 2003, CLEFT PALATE-CRAN J, V40, P624, DOI 10.1597/02-077
   KANEKO S, 1992, NEUROLOGY, V42, P68
   KANEKO S, 1993, JPN J PSYCHIAT NEUR, V47, P306
   Kaneko S, 1999, EPILEPSY RES, V33, P145, DOI 10.1016/S0920-1211(98)00084-9
   KANEKO S, 1988, EPILEPSIA, V29, P459, DOI 10.1111/j.1528-1157.1988.tb03746.x
   Katz JM, 2001, EPILEPSY BEHAV, V2, P119, DOI 10.1006/ebeh.2001.0158
   King PB, 1996, AM J PUBLIC HEALTH, V86, P1454, DOI 10.2105/AJPH.86.10.1454
   KNIGHT AH, 1975, EPILEPSIA, V16, P99, DOI 10.1111/j.1528-1157.1975.tb04726.x
   KOCH S, 1992, NEUROLOGY, V42, P83
   LANDER CM, 1990, EPILEPSY RES, V7, P77, DOI 10.1016/0920-1211(90)90057-3
   LINDHOUT D, 1984, EPILEPSIA, V25, P77, DOI 10.1111/j.1528-1157.1984.tb04158.x
   LINDHOUT D, 1992, NEUROLOGY, V42, P94
   LOWE CR, 1973, LANCET, V1, P9
   Martin P J, 1993, Seizure, V2, P277, DOI 10.1016/S1059-1311(05)80140-2
   MASTROIACOVO P, 1988, ACTA NEUROL SCAND, V78, P110, DOI 10.1111/j.1600-0404.1988.tb03630.x
   Meador KJ, 2006, NEUROLOGY, V67, P407, DOI 10.1212/01.wnl.0000227919.81208.b2
   Meischenguiser R, 2004, EPILEPSY BEHAV, V5, P163, DOI 10.1016/j.yebeh.2003.11.020
   MONSON RR, 1973, NEW ENGL J MED, V289, P1049, DOI 10.1056/NEJM197311152892001
   Morrow J, 2006, J NEUROL NEUROSUR PS, V77, P193, DOI 10.1136/jnnp.2005.074203
   Mullers- Kuppers V., 1963, ACTA PAEDOPSYCHIATR, V30, P401
   NAKANE Y, 1980, EPILEPSIA, V21, P663, DOI 10.1111/j.1528-1157.1980.tb04320.x
   NAKANE Y, 1979, FOLIA PSYCHIAT NEU J, V33, P363
   NELSON KB, 1982, NEUROLOGY, V32, P1247, DOI 10.1212/WNL.32.11.1247
   NISWANDER JD, 1973, LANCET, V1, P1062
   OGUNI M, 1992, BRAIN DEV-JPN, V14, P371, DOI 10.1016/S0387-7604(12)80343-3
   Olafsson E, 1998, EPILEPSIA, V39, P887, DOI 10.1111/j.1528-1157.1998.tb01186.x
   OMTZIGT JGC, 1992, PRENATAL DIAG, V12, P893, DOI 10.1002/pd.1970121107
   OMTZIGT JGC, 1992, NEUROLOGY, V42, P119
   OMTZIGT JGC, 1993, THER DRUG MONIT, V15, P1, DOI 10.1097/00007691-199302000-00001
   Pilo C, 2006, ACTA OBSTET GYN SCAN, V85, P643, DOI 10.1080/00016340600604625
   Reiff-Eldridge R, 2000, AM J OBSTET GYNECOL, V182, P159, DOI 10.1016/S0002-9378(00)70506-0
   Richmond JR, 2004, AM J OBSTET GYNECOL, V190, P371, DOI 10.1016/j.ajog.2003.09.020
   ROBERT E, 1986, EUR NEUROL, V25, P436, DOI 10.1159/000116048
   Sabers A, 1998, ACTA NEUROL SCAND, V97, P164
   Sabers A, 2004, ACTA NEUROL SCAND, V109, P9, DOI 10.1034/j.1600-0404.2003.00200.x
   Samren EB, 1999, ANN NEUROL, V46, P739
   Sawhney H, 1996, INT J GYNECOL OBSTET, V54, P17, DOI 10.1016/0020-7292(96)02683-5
   Schupf N, 1997, EPILEPSIA, V38, P824, DOI 10.1111/j.1528-1157.1997.tb01470.x
   SHAKIR RA, 1991, ACTA NEUROL SCAND, V84, P153, DOI 10.1111/j.1600-0404.1991.tb04924.x
   SHAPIRO S, 1976, LANCET, V1, P272
   SONNEVELD SW, 1990, AUST NZ J OBSTET GYN, V30, P286, DOI 10.1111/j.1479-828X.1990.tb02012.x
   SPEIDEL BD, 1972, LANCET, V2, P839
   STARREVELDZIMME.AA, 1974, CLIN NEUROL NEUROSUR, V2, P81
   STEEGERSTHEUNISSEN RPM, 1994, EPILEPSY RES, V18, P261, DOI 10.1016/0920-1211(94)90046-9
   TANGANELLI P, 1992, NEUROLOGY, V42, P89
   Tennis P, 2002, EPILEPSIA, V43, P1161, DOI 10.1046/j.1528-1157.2002.45901.x
   Tomson T, 2006, NEUROLOGY, V66, P354
   Tomson T, 2004, EPILEPSIA, V45, P1463, DOI 10.1111/j.0013-9580.2004.451101.x
   Vajda F, 2004, EPILEPSIA, V45, P1466, DOI 10.1111/j.0013-9580.2004.451103.x
   Vajda FJ, 2004, J CLIN NEUROSCI, V11, P854, DOI 10.1016/j.jocn.2004.05.003
   Vajda FJ, 2003, J CLIN NEUROSCI, V10, P543, DOI 10.1016/S0967-5868(03)00158-9
   Vajda FJE, 2006, EUR J NEUROL, V13, P645, DOI 10.1111/j.1468-1331.2006.01359.x
   Vajda FJE, 2005, ACTA NEUROL SCAND, V112, P137, DOI 10.1111/j.1600-0404.2005.00458.x
   Viinikainen K, 2006, EPILEPSIA, V47, P186, DOI 10.1111/j.1528-1167.2006.00386.x
   Viinikainen K, 2006, EPILEPSY BEHAV, V9, P636, DOI 10.1016/j.yebeh.2006.08.007
   WATERS CH, 1994, ARCH NEUROL-CHICAGO, V51, P250, DOI 10.1001/archneur.1994.00540150044014
   Wide K, 2004, ACTA PAEDIATR, V93, P174, DOI 10.1080/08035250310021118
   WILHELM J, 1990, AUST NZ J OBSTET GYN, V30, P290, DOI 10.1111/j.1479-828X.1990.tb02013.x
   WLADIMIROFF JW, 1988, ULTRASOUND MED BIOL, V14, P657, DOI 10.1016/0301-5629(88)90022-1
   Wyszynski DF, 2005, NEUROLOGY, V64, P961, DOI 10.1212/01.WNL.0000154516.43630.C5
   Yerby Mark, 1996, Epilepsia, V37, P98
NR 98
TC 181
Z9 193
U1 3
U2 25
PU ELSEVIER SCIENCE BV
PI AMSTERDAM
PA PO BOX 211, 1000 AE AMSTERDAM, NETHERLANDS
SN 0920-1211
J9 EPILEPSY RES
JI Epilepsy Res.
PD SEP
PY 2008
VL 81
IS 1
BP 1
EP 13
DI 10.1016/j.eplepsyres.2008.04.022
PG 13
WC Clinical Neurology
SC Neurosciences & Neurology
GA 364IS
UT WOS:000260330000001
PM 18565732
OA Green Accepted
DA 2019-04-19
ER

PT J
AU Wide, K
   Winbladh, B
   Kallen, B
AF Wide, K
   Winbladh, B
   Kallen, B
TI Major malformations in infants exposed to antiepileptic drugs in utero,
   with emphasis on carbamazepine and valproic acid: a nation-wide,
   population-based register study
SO ACTA PAEDIATRICA
LA English
DT Article
DE antiepileptic drugs; folic acid; major congenital malformations;
   pregnancy; valproic acid
ID NEURAL-TUBE DEFECTS; SPINA-BIFIDA; CONGENITAL-MALFORMATIONS; WOMEN;
   EPILEPSY
AB Aim: Antiepileptic drugs (AEDs) are known teratogens. Some specificity between different AEDs has been noted in the literature. The aim was to compare the teratogenic effect of valproic acid (VPA) and carbamazepine (CBZ) in monotherapy. Methods: Infants exposed to AEDs (n=1398) in early pregnancy were identified from the Swedish Medical Birth Registry. The number of infants with congenital malformations and exposed to AED was compared with the expected number estimated from all infants born (n=582656). Results: 90% (1256) of the AED exposed children were exposed to AEDs in monotherapy, 56% were exposed to CBZ and 21% to VPA. The odds ratio (OR) for having a malformation in the AED exposed group was 1.86 [95% confidence interval (95% CI) 1.42-2.44]. Exposure to VPA in monotherapy compared with CBZ in monotherapy gave OR=2.51 (95% CI 1.43-4.68) for a neonatal diagnosis of malformations. However, there is no information available on the number of therapeutic abortions, or the different types of epilepsy or drug dosage in the two treatment groups.
   Conclusion: There was a small increase in the risk of having a major malformation after exposure to AEDs in monotherapy. Exposure to VPA seems to carry a higher risk than exposure to CBZ.
C1 Huddinge Univ Hosp, Karolinska Inst, Div Pediat, Dept Clin Sci, SE-14186 Stockholm, Sweden.
   Soder Sjukhuset, Karolinska Inst, Sachs Childrens Hosp, Dept Pediat, S-10064 Stockholm, Sweden.
   Lund Univ, Tornblad Inst, Lund, Sweden.
RP Wide, K (reprint author), Huddinge Univ Hosp, Karolinska Inst, Div Pediat, Dept Clin Sci, B66-B68, SE-14186 Stockholm, Sweden.
EM katarina.wide@klinvet.ki.se
OI Wide, Katarina/0000-0003-3024-0657
CR Arpino C, 2000, EPILEPSIA, V41, P1436, DOI 10.1111/j.1528-1157.2000.tb00119.x
   BATTINO D, 1992, ACTA NEUROL SCAND, V85, P204
   Canger R, 1999, EPILEPSIA, V40, P1231, DOI 10.1111/j.1528-1157.1999.tb00851.x
   CNATTINGIUS S, 1990, SCAND J SOC MED, V18, P143, DOI 10.1177/140349489001800209
   KALLEN AJB, 1994, REPROD TOXICOL, V8, P203
   KALLEN B, 1989, EUR J EPIDEMIOL, V5, P31, DOI 10.1007/BF00145041
   KALLEN B, 1987, TERATOLOGY, V35, P47, DOI 10.1002/tera.1420350108
   Kaneko S, 1999, EPILEPSY RES, V33, P145, DOI 10.1016/S0920-1211(98)00084-9
   LAMMER EJ, 1987, TERATOLOGY, V35, P465, DOI 10.1002/tera.1420350319
   LINDHOUT D, 1992, NEUROLOGY, V42, P111
   LINDHOUT D, 1984, LANCET, V2, P396
   ROBERT E, 1982, LANCET, V2, P937
   ROSA FW, 1991, NEW ENGL J MED, V324, P674, DOI 10.1056/NEJM199103073241006
   Samren EB, 1999, ANN NEUROL, V46, P739
   Samren EB, 1997, EPILEPSIA, V38, P981, DOI 10.1111/j.1528-1157.1997.tb01480.x
NR 15
TC 181
Z9 183
U1 1
U2 10
PU TAYLOR & FRANCIS AS
PI OSLO
PA CORT ADELERSGT 17, PO BOX 2562, SOLLI, 0202 OSLO, NORWAY
SN 0803-5253
J9 ACTA PAEDIATR
JI Acta Paediatr.
PD FEB
PY 2004
VL 93
IS 2
BP 174
EP 176
DI 10.1080/08035250310021118
PG 3
WC Pediatrics
SC Pediatrics
GA 779MR
UT WOS:000189304800010
PM 15046269
DA 2019-04-19
ER

PT J
AU Tomson, T
AF Tomson, T
TI Seizure control and treatment in pregnancy - Observations from the EURAP
   Epilepsy Pregnancy Registry
SO NEUROLOGY
LA English
DT Article
ID LAMOTRIGINE; PHARMACOKINETICS; WOMEN; MALFORMATIONS; PUERPERIUM;
   FREQUENCY; LACTATION; RISK
AB Objective: To analyze seizure control and treatment in pregnant women with epilepsy. Methods: Seizure control and treatment were recorded prospectively in 1,956 pregnancies of 1,882 women with epilepsy participating in EURAP, an international antiepileptic drugs (AEDs) and pregnancy registry. Results: Of all cases, 58.3% were seizure-free throughout pregnancy. Occurrence of any seizures was associated with localization-related epilepsy (OR: 2.5; 1.7 to 3.9) and polytherapy (OR: 9.0; 5.6 to 14.8) and for tonic-clonic seizures, with oxcarbazepine monotherapy (OR: 5.4; 1.6 to 17.1). Using first trimester as reference, seizure control remained unchanged throughout pregnancy in 63.6%, 92.7% of whom were seizure-free during the entire pregnancy. For those with a change in seizure frequency, 17.3% had an increase and 15.9% a decrease. Seizures occurred during delivery in 60 pregnancies (3.5%), more commonly in women with seizures during pregnancy (OR: 4.8; 2.3 to 10.0). There were 36 cases of status epilepticus ( 12 convulsive), which resulted in stillbirth in one case but no cases of miscarriage or maternal mortality. AED treatment remained unchanged in 62.7% of the pregnancies. The number or dosage of AEDs were more often increased in pregnancies with seizures (OR: 3.6; 2.8 to 4.7) and with monotherapy with lamotrigine (OR: 3.8; 2.1 to 6.9) or oxcarbazepine (OR: 3.7; 1.1 to 12.9). Conclusions: The majority of patients with epilepsy maintain seizure control during pregnancy. The apparently higher risk of seizures among women treated with oxcarbazepine and the more frequent increases in drug load in the oxcarbazepine and lamotrigine cohorts prompts further studies on relationships with pharmacokinetic changes. Risks associated with status epilepticus appear to be lower than previously reported.
C1 Karolinska Univ Hosp, Dept Neurol, SE-17176 Stockholm, Sweden.
RP Tomson, T (reprint author), Karolinska Univ Hosp, Dept Neurol, SE-17176 Stockholm, Sweden.
RI Gambardella, Antonio/F-5295-2012; Cook, Mark/A-7096-2010
OI Gambardella, Antonio/0000-0001-7384-3074; Toncev,
   Gordana/0000-0003-3428-9722; Cook, Mark/0000-0002-8875-4135; Brazdil,
   Milan/0000-0001-7979-2343; Leach, John Paul/0000-0003-2086-9937
CR BARDY AH, 1987, ACTA NEUROL SCAND, V75, P356, DOI 10.1111/j.1600-0404.1987.tb05459.x
   Beghi E, 2001, EPILEPSIA, V42, P1422, DOI 10.1046/j.1528-1157.2001.11201.x
   CANGER R, 1982, EPILEPSY PREGNANCY C, P33
   Commission on Classification and Terminology of the International League Against Epilepsy, EPILEPSIA, V30, P389, DOI DOI 10.1111/J.1528-1157.1989.TB05316.X
   Cunnington M, 2005, NEUROLOGY, V64, P955, DOI 10.1212/01.WNL.0000154515.94346.89
   de Haan GJ, 2004, NEUROLOGY, V63, P571, DOI 10.1212/01.WNL.0000133213.10244.FD
   GJERDE IO, 1988, ACTA NEUROL SCAND, V78, P198, DOI 10.1111/j.1600-0404.1988.tb03646.x
   JANZ D, 1993, EPILEPSIA, V34, P588
   KNIGHT AH, 1975, EPILEPSIA, V16, P99, DOI 10.1111/j.1528-1157.1975.tb04726.x
   LANDER CM, 1991, EPILEPSIA, V32, P257, DOI 10.1111/j.1528-1157.1991.tb05253.x
   May TW, 2003, CLIN PHARMACOKINET, V42, P1023, DOI 10.2165/00003088-200342120-00002
   Ohman I, 2000, EPILEPSIA, V41, P709, DOI 10.1111/j.1528-1157.2000.tb00232.x
   OTANI K, 1985, FOLIA PSYCHIAT NEU J, V39, P33
   Pennell PB, 2004, NEUROLOGY, V62, P292, DOI 10.1212/01.WNL.0000103286.47129.F8
   REMILLARD G, 1982, EPILEPSY PREGNANCY C, P15
   Richmond JR, 2004, AM J OBSTET GYNECOL, V190, P371, DOI 10.1016/j.ajog.2003.09.020
   Sabers A, 1998, ACTA NEUROL SCAND, V97, P164
   Schmidt A., 1982, EPILEPSY PREGNANCY C, P3
   SCHMIDT D, 1983, J NEUROL NEUROSUR PS, V46, P751, DOI 10.1136/jnnp.46.8.751
   TANGANELLI P, 1992, NEUROLOGY, V42, P89
   Teramo K, 1982, EPILEPSY PREGNANCY C, P53
   Tomson T, 1997, EPILEPSIA, V38, P1039, DOI 10.1111/j.1528-1157.1997.tb01489.x
   Tomson T, 2004, EPILEPSIA, V45, P1171, DOI 10.1111/j.0013-9580.2004.15104.x
   TOMSON T, 1994, EPILEPSIA, V35, P122, DOI 10.1111/j.1528-1157.1994.tb02921.x
   Tomson T, 1997, EPILEPSY PREGNANCY, P113
   Tran TA, 2002, NEUROLOGY, V59, P251, DOI 10.1212/WNL.59.2.251
   WILHELM J, 1990, AUST NZ J OBSTET GYN, V30, P290, DOI 10.1111/j.1479-828X.1990.tb02013.x
   Wyszynski DF, 2005, NEUROLOGY, V64, P961, DOI 10.1212/01.WNL.0000154516.43630.C5
NR 28
TC 179
Z9 185
U1 0
U2 6
PU LIPPINCOTT WILLIAMS & WILKINS
PI PHILADELPHIA
PA 530 WALNUT ST, PHILADELPHIA, PA 19106-3621 USA
SN 0028-3878
EI 1526-632X
J9 NEUROLOGY
JI Neurology
PD FEB 14
PY 2006
VL 66
IS 3
BP 354
EP 360
PG 7
WC Clinical Neurology
SC Neurosciences & Neurology
GA 012ON
UT WOS:000235348600012
PM 16382034
DA 2019-04-19
ER

PT S
AU Bittigau, P
   Sifringer, M
   Ikonomidou, C
AF Bittigau, P
   Sifringer, M
   Ikonomidou, C
BE Slikker, W
   Andrews, RJ
   Trembly, B
TI Antiepileptic drugs and apoptosis in the developing brain
SO NEUROPROTECTIVE AGENTS
SE ANNALS OF THE NEW YORK ACADEMY OF SCIENCES
LA English
DT Article; Proceedings Paper
CT 6th International Conference on Neuroprotective Agents
CY SEP 15-19, 2002
CL HILTON HEAD ISL, SOUTH CAROLINA
DE development; apoptosis; neurodegeneration; rat; neurotrophin
ID STATUS EPILEPTICUS; NEURODEGENERATION; PHENYTOIN; EXPOSURE;
   CARBAMAZEPINE; INTELLIGENCE; VIGABATRIN; DISORDERS; SEIZURES; EPILEPSY
AB Epilepsy is the most common neurologic disorder in young humans. Antiepileptic drugs (AEDs), used to treat seizures in children, infants, and pregnant women, cause cognitive impairment, microcephaly, and birth defects by unknown mechanisms. We tested whether common AEDs cause neurodegeneration in the developing rat brain. Rats aged 3-30days received phenytoin, phenobarbital, diazepam, clonazepam, vigabatrin, or valproic acid. Histologic examination of the brains revealed that these drugs cause widespread and dose-dependent apoptotic neurodegeneration in the developing rat brain during the brain growth spurt period. Apoptotic neurodegeneration was triggered at plasma drug levels relevant for seizure control in humans. Antiepileptic drugs lead to reduced expression of neurotrophins and decreased concentrations of the active forms of ERK1/2, RAF, and AKT. P-Estradiol, which stimulates pathways that are activated by neurotrophins, ameliorated AEDs-induced apoptotic neurodegeneration. Our findings present one possible mechanism to explain cognitive impairment and reduced brain mass associated with pre- or postnatal exposure of humans to antiepileptic therapy.
C1 Humboldt Univ, Charite Virchow Clin, Childrens Hosp, Dept Pediat Neurol, D-13353 Berlin, Germany.
RP Bittigau, P (reprint author), Humboldt Univ, Charite Virchow Clin, Childrens Hosp, Dept Pediat Neurol, Augustenburger Pl 1, D-13353 Berlin, Germany.
CR Behl C, 2000, J NEUROCYTOL, V29, P351, DOI 10.1023/A:1007109222673
   Brodie MJ, 1996, NEW ENGL J MED, V334, P168, DOI 10.1056/NEJM199601183340308
   BUEHLER BA, 1990, NEW ENGL J MED, V322, P1567, DOI 10.1056/NEJM199005313222204
   Dalby NO, 1997, EPILEPSY RES, V28, P63, DOI 10.1016/S0920-1211(97)00031-4
   DEOLMOS JS, 1971, BRAIN RES, V33, P523, DOI 10.1016/0006-8993(71)90130-2
   Dessens AB, 2000, ACTA PAEDIATR, V89, P533, DOI 10.1080/080352500750027808
   DOBBING J, 1979, EARLY HUM DEV, V3, P79, DOI 10.1016/0378-3782(79)90022-7
   FARWELL JR, 1990, NEW ENGL J MED, V322, P364, DOI 10.1056/NEJM199002083220604
   Gidal BE, 1999, ANN PHARMACOTHER, V33, P1277, DOI 10.1345/aph.18376
   GUNDERSEN HJG, 1988, APMIS, V96, P379, DOI 10.1111/j.1699-0463.1988.tb05320.x
   HAUSER WA, 1994, EPILEPSIA, V35, pS1, DOI 10.1111/j.1528-1157.1994.tb05932.x
   Holmes LB, 2001, NEW ENGL J MED, V344, P1132, DOI 10.1056/NEJM200104123441504
   Huang EJ, 2001, ANNU REV NEUROSCI, V24, P677, DOI 10.1146/annurev.neuro.24.1.677
   Ikonomidou C, 1999, SCIENCE, V283, P70, DOI 10.1126/science.283.5398.70
   Ikonomidou C, 2000, SCIENCE, V287, P1056, DOI 10.1126/science.287.5455.1056
   Ishimaru MJ, 1999, J COMP NEUROL, V408, P461
   JONES KL, 1989, NEW ENGL J MED, V320, P1661, DOI 10.1056/NEJM198906223202505
   Meldrum BS, 1996, EPILEPSIA, V37, pS4, DOI 10.1111/j.1528-1157.1996.tb06038.x
   RATAUD J, 1994, NEUROSCI LETT, V172, P19, DOI 10.1016/0304-3940(94)90652-1
   REINISCH JM, 1995, JAMA-J AM MED ASSOC, V274, P1518, DOI 10.1001/jama.274.19.1518
   RENFREY G, 1989, J PHARMACOL EXP THER, V248, P967
   SPEIDEL BD, 1972, LANCET, V2, P839
   STRICKLER SM, 1985, LANCET, V2, P746
   Sulzbacher S, 1999, CLIN PEDIATR, V38, P387, DOI 10.1177/000992289903800702
   TAYLOR CP, 1995, TRENDS PHARMACOL SCI, V16, P309, DOI 10.1016/S0165-6147(00)89060-4
   Thorp JA, 1999, AM J PERINAT, V16, P51, DOI 10.1055/s-2007-993836
   Trotter A, 2000, ANN MED, V32, P608, DOI 10.3109/07853890009002031
   TURSKI WA, 1987, BRAIN RES REV, V12, P281, DOI 10.1016/0165-0173(87)90002-6
   Venters HD, 2000, TRENDS NEUROSCI, V23, P175, DOI 10.1016/S0166-2236(99)01533-7
   Walker MC, 1998, CURR OPIN NEUROL, V11, P149, DOI 10.1097/00019052-199804000-00012
   WALTON NY, 1992, EPILEPSY RES, V12, P199, DOI 10.1016/0920-1211(92)90074-4
   WALTON NY, 1989, EPILEPSY RES, V4, P216, DOI 10.1016/0920-1211(89)90006-5
   WLAZ P, 1992, J NEURAL TRANSM-GEN, V89, P41, DOI 10.1007/BF01245350
   Zahn C, 1998, EPILEPSIA, V39, pS26, DOI 10.1111/j.1528-1157.1998.tb02604.x
NR 34
TC 179
Z9 183
U1 0
U2 7
PU NEW YORK ACAD SCIENCES
PI NEW YORK
PA 2 EAST 63RD ST, NEW YORK, NY 10021 USA
SN 0077-8923
BN 1-57331-468-4
J9 ANN NY ACAD SCI
JI Ann.NY Acad.Sci.
PY 2003
VL 993
BP 103
EP 114
DI 10.1111/j.1749-6632.2003.tb07517.x
PG 12
WC Multidisciplinary Sciences; Neurosciences
SC Science & Technology - Other Topics; Neurosciences & Neurology
GA BX10T
UT WOS:000184303000012
PM 12853301
DA 2019-04-19
ER

PT J
AU Dedek, K
   Kunath, B
   Kananura, C
   Reuner, U
   Jentsch, TJ
   Steinlein, OK
AF Dedek, K
   Kunath, B
   Kananura, C
   Reuner, U
   Jentsch, TJ
   Steinlein, OK
TI Myokymia and neonatal epilepsy caused by a mutation in the voltage
   sensor of the KCNQ2 K+ channel
SO PROCEEDINGS OF THE NATIONAL ACADEMY OF SCIENCES OF THE UNITED STATES OF
   AMERICA
LA English
DT Article
ID POTASSIUM CHANNEL; ACQUIRED NEUROMYOTONIA; FUNCTIONAL EXPRESSION;
   GENERALIZED MYOKYMIA; IDIOPATHIC EPILEPSY; ISAACS-SYNDROME; CONVULSIONS;
   GENE; BRAIN; FORM
AB KCNQ2 and KCNQ3 are two homologous K+ channel subunits that can combine to form heterotetrameric channels with properties of neuronal M channels. Loss-of-function mutations in either subunit can lead to benign familial neonatal convulsions (BFNC), a generalized, idiopathic epilepsy of the newborn. We now describe a syndrome in which BFNC is followed later in life by myokymia, involuntary contractions of skeletal muscles. All affected members of the myokymia/BFNC family carried a mutation (R207W) that neutralized a charged amino acid in the S4 voltage-sensor segment of KCNQ2. This substitution led to a shift of voltage-dependent activation of KCNQ2 and a dramatic slowing of activation upon depolarization. Myokymia is thought to result from hyperexcitability of the lower motoneuron, and indeed both KCNQ2 and KCNQ3 mRNAs were detected in the anterior horn of the spinal cord where the cells of the lower motoneurons arise. We propose that a difference in firing patterns between motoneurons and central neurons, combined with the drastically slowed voltage activation of the R207W mutant, explains why this particular KCNQ2 mutant causes myokymia in addition to BFNC.
C1 Univ Kliniken Bonn, Inst Human Genet, D-53111 Bonn, Germany.
   Univ Hamburg, Zentrum Mol Neurobiol, D-20246 Hamburg, Germany.
   Tech Univ Dresden, Klinikum Carl Gustav Carus, Dept Neurol, D-01307 Dresden, Germany.
RP Jentsch, TJ (reprint author), Univ Kliniken Bonn, Inst Human Genet, D-53111 Bonn, Germany.
EM Jentsch@zmnh.uni-hamburg.de
RI Dedek, Karin/R-6948-2018
OI Dedek, Karin/0000-0003-1490-0141
CR AUGER RG, 1984, ANN NEUROL, V15, P13, DOI 10.1002/ana.410150104
   Barhanin J, 1996, NATURE, V384, P78, DOI 10.1038/384078a0
   Biervert C, 1999, HUM GENET, V104, P234, DOI 10.1007/PL00008713
   Biervert C, 1998, SCIENCE, V279, P403, DOI 10.1126/science.279.5349.403
   BROWNE DL, 1994, NAT GENET, V8, P136, DOI 10.1038/ng1094-136
   BRUNT ERP, 1990, BRAIN, V113, P1361, DOI 10.1093/brain/113.5.1361
   Charlier C, 1998, NAT GENET, V18, P53, DOI 10.1038/ng0198-53
   Cooper EC, 2000, P NATL ACAD SCI USA, V97, P4914, DOI 10.1073/pnas.090092797
   del Giudice EM, 2000, EUR J HUM GENET, V8, P994, DOI 10.1038/sj.ejhg.5200570
   Eunson LH, 2000, ANN NEUROL, V48, P647
   Gao BX, 1998, J NEUROPHYSIOL, V80, P3047
   ISAACS H, 1961, J NEUROL NEUROSUR PS, V24, P319, DOI 10.1136/jnnp.24.4.319
   JAMIESON PW, 1994, MUSCLE NERVE, V17, P42, DOI 10.1002/mus.880170106
   Jentsch TJ, 2000, NAT REV NEUROSCI, V1, P21, DOI 10.1038/35036198
   Kubisch C, 1999, CELL, V96, P437, DOI 10.1016/S0092-8674(00)80556-5
   Lee EK, 1998, J NEUROL NEUROSUR PS, V65, P857, DOI 10.1136/jnnp.65.6.857
   Lee WL, 2000, NEUROPEDIATRICS, V31, P9, DOI 10.1055/s-2000-15290
   LEPPERT M, 1989, NATURE, V337, P647, DOI 10.1038/337647a0
   Lerche C, 2000, J BIOL CHEM, V275, P22395, DOI 10.1074/jbc.M002378200
   Lerche H, 1999, ANN NEUROL, V46, P305, DOI 10.1002/1531-8249(199909)46:3<305::AID-ANA5>3.0.CO;2-5
   Lorenz L, 1996, P NATL ACAD SCI USA, V93, P13362, DOI 10.1073/pnas.93.23.13362
   Marrion NV, 1997, ANNU REV PHYSIOL, V59, P483, DOI 10.1146/annurev.physiol.59.1.483
   Martin-Caraballo M, 2000, J NEUROPHYSIOL, V83, P3497
   MATEER JE, 1983, NEUROLOGY, V33, P374, DOI 10.1212/WNL.33.3.374
   Mills JD, 1999, J NEUROPHYSIOL, V81, P2253
   Nagado T, 1999, BRAIN, V122, P2057, DOI 10.1093/brain/122.11.2057
   NEWSOMDAVIS J, 1993, BRAIN, V116, P453, DOI 10.1093/brain/116.2.453
   RONEN GM, 1993, NEUROLOGY, V43, P1355, DOI 10.1212/WNL.43.7.1355
   Sanguinetti MC, 1996, NATURE, V384, P80, DOI 10.1038/384080a0
   Schroeder BC, 2000, J BIOL CHEM, V275, P24089, DOI 10.1074/jbc.M003245200
   Schroeder BC, 1998, NATURE, V396, P687
   Schwake M, 2000, J BIOL CHEM, V275, P13343, DOI 10.1074/jbc.275.18.13343
   SHILLITO P, 1995, ANN NEUROL, V38, P714, DOI 10.1002/ana.410380505
   Singh NA, 1998, NAT GENET, V18, P25, DOI 10.1038/ng0198-25
   Sonoda Y, 1996, MUSCLE NERVE, V19, P1439, DOI 10.1002/mus.880191102
   STUHMER W, 1989, NATURE, V339, P597, DOI 10.1038/339597a0
   Tinel N, 1998, FEBS LETT, V438, P171, DOI 10.1016/S0014-5793(98)01296-4
   WAKAI S, 1994, LANCET, V344, P1376, DOI 10.1016/S0140-6736(94)90742-0
   Wang HS, 1998, SCIENCE, V282, P1890, DOI 10.1126/science.282.5395.1890
   Watanabe H, 2000, J NEUROCHEM, V75, P28, DOI 10.1046/j.1471-4159.2000.0750028.x
   Wolff M, 1998, J PHYSIOL-LONDON, V509, P767, DOI 10.1111/j.1469-7793.1998.767bm.x
   Yang WP, 1998, J BIOL CHEM, V273, P19419, DOI 10.1074/jbc.273.31.19419
NR 42
TC 178
Z9 193
U1 0
U2 6
PU NATL ACAD SCIENCES
PI WASHINGTON
PA 2101 CONSTITUTION AVE NW, WASHINGTON, DC 20418 USA
SN 0027-8424
J9 P NATL ACAD SCI USA
JI Proc. Natl. Acad. Sci. U. S. A.
PD OCT 9
PY 2001
VL 98
IS 21
BP 12272
EP 12277
DI 10.1073/pnas.211431298
PG 6
WC Multidisciplinary Sciences
SC Science & Technology - Other Topics
GA 482DE
UT WOS:000171558900081
PM 11572947
OA Green Published, Bronze
DA 2019-04-19
ER

PT J
AU Sabers, A
   Ohman, I
   Christensen, J
   Tomson, T
AF Sabers, A
   Ohman, I
   Christensen, J
   Tomson, T
TI Oral contraceptives reduce lamotrigine plasma levels
SO NEUROLOGY
LA English
DT Article
ID DRUG; PREGNANCY; STEROIDS
AB The mean steady-state plasma concentration of lamotrigine (LTG) was 13 mumol/L in 22 women taking LTG in combination oral contraceptives (OC) compared with 28 mumol/L among 30 women on LTG who did not take OC ( p < 0.0001). The LTG dose/body weight/plasma concentration was 2.1 L/kg/day in women on OC compared with 0.8 L/kg/day in women without OC ( p < 0.0001), indicating that LTG plasma levels are reduced by > 50% during OC co-medication. It is advisable to monitor LTG plasma levels in conjunction with initiation or withdrawal of OC in women on LTG therapy.
C1 Univ Aarhus, Danish Epilepsy Hosp, DK-8000 Aarhus C, Denmark.
   Univ Aarhus, Dept Clin Pharmacol, DK-8000 Aarhus, Denmark.
   Karolinska Hosp, Dept Clin Pharmacol, S-10401 Stockholm, Sweden.
   Karolinska Hosp, Dept Neurol, S-10401 Stockholm, Sweden.
RP Sabers, A (reprint author), Glostrup Univ Hosp, Dept Neurol, Nordre Ringvej, DK-2600 Glostrup, Denmark.
RI Ohman, Inger/B-5513-2008
OI Christensen, Jakob/0000-0002-9385-6435
CR Chong E, 2002, ANN PHARMACOTHER, V36, P917
   FAZIO A, 1992, THER DRUG MONIT, V14, P509, DOI 10.1097/00007691-199212000-00012
   Forssblad E, 1996, J PHARMACEUT BIOMED, V14, P755, DOI 10.1016/0731-7085(95)01669-4
   GREEN MD, 1995, DRUG METAB DISPOS, V23, P299
   MINERS JO, 1984, BRIT J CLIN PHARMACO, V18, P240, DOI 10.1111/j.1365-2125.1984.tb02461.x
   MINERS JO, 1983, BRIT J CLIN PHARMACO, V16, P503, DOI 10.1111/j.1365-2125.1983.tb02207.x
   Ohman I, 2000, EPILEPSIA, V41, P709, DOI 10.1111/j.1528-1157.2000.tb00232.x
   Sabers A, 2001, EPILEPSY RES, V47, P151, DOI 10.1016/S0920-1211(01)00305-9
   Tomson T, 2000, EUR J CLIN PHARMACOL, V55, P697, DOI 10.1007/s002280050001
   Tran TA, 2002, NEUROLOGY, V59, P251, DOI 10.1212/WNL.59.2.251
NR 10
TC 168
Z9 172
U1 0
U2 2
PU LIPPINCOTT WILLIAMS & WILKINS
PI PHILADELPHIA
PA 530 WALNUT ST, PHILADELPHIA, PA 19106-3621 USA
SN 0028-3878
J9 NEUROLOGY
JI Neurology
PD AUG 26
PY 2003
VL 61
IS 4
BP 570
EP 571
DI 10.1212/01.WNL.0000076485.09353.7A
PG 2
WC Clinical Neurology
SC Neurosciences & Neurology
GA 715CX
UT WOS:000184953900034
PM 12939444
DA 2019-04-19
ER

PT J
AU Connolly, AM
   Chez, M
   Streif, EM
   Keeling, RM
   Golumbek, PT
   Kwon, JM
   Riviello, JJ
   Robinson, RG
   Neuman, RJ
   Deuel, RMK
AF Connolly, AM
   Chez, M
   Streif, EM
   Keeling, RM
   Golumbek, PT
   Kwon, JM
   Riviello, JJ
   Robinson, RG
   Neuman, RJ
   Deuel, RMK
TI Brain-derived neurotrophic factor and autoantibodies to neural antigens
   in sera of children with autistic spectrum disorders, Landau-Kleffner
   syndrome, and epilepsy
SO BIOLOGICAL PSYCHIATRY
LA English
DT Article
DE antiendothelial antibodies; autoantibodies; antinuclear antibodies;
   Landau-Kleffner syndrome; autistic spectrum disorder
ID PERVASIVE DEVELOPMENTAL DISORDERS; ACQUIRED APHASIA; CONVULSIVE
   DISORDER; NEUROFILAMENT PROTEIN; FOLLOW-UP; T-CELLS;
   OPSOCLONUS-MYOCLONUS; INFANTILE-AUTISM; B-CELLS; ANTIBODIES
AB Background: Brain derived neurotrophic factor (BDNF) elevation in newborn sera predicts intellectual/social developmental abnormalities, Other autoantibodies (AAs) to endothelial cells (ECs) and myelin basic protein (MBP) are also elevated in some children. We tested relationships between BDNF, BDNF AAs, and other AAs in children with these disorders.
   Methods: BDNF levels and IgG/IgM autoantibodies to BDNF, ECs, MBP, and histones were measured in children with autism, childhood disintegrative disorder (CDD), pervasive developmental delay-not otherwise specified (PDD-nos), acquired epilepsy, Landau-Kleffner syndrome (LKS); healthy children (HC), and children with non-neurological illnesses (NNI).
   Results: Mean BDNF levels were elevated in children with autism and CDD, (p <= 0.0002) compared to HC or NNI. Mean IgG and IgM BDNF AAs were elevated in children with autism, CDD and epilepsy (p <= 0.0005) compared to HC but not to NNI. Mean IgM AA EC titers detected by immunocytochemistry were higher in autism, PDD-NOS, epilepsy, and LKS (p <= 0.005) compared to HC and NNI. While mean ELISA IgG EC AAs were higher in autism and PPD-NOS (p < 0.005) compared to HC but not NNI, ELISA IgM ECAAs were higher in children with autism, CDD, PDD-NOS, and epilepsy compared to both HC and NNI (p < 0.0005). Mean anti-MBP IgG and IgM titers were higher in all study groups (p < 0.005) except for LKS compared to both HC and NNI.
   Conclusion: Children with developmental disorders and epilepsy have higher AAs to several neural antigens compared to controls. The presence of both BDNF AAs and elevated BDNF levels in some children with autism and CDD suggests a previously unrecognized interaction between the immune system and BDNF.
C1 Washington Univ, Sch Med, Dept Neurol, St Louis, MO 63110 USA.
   Washington Univ, Sch Med, Dept Pediat, St Louis, MO 63110 USA.
   Washington Univ, Sch Med, Dept Psychiat & Genet, St Louis, MO 63110 USA.
   Rosalind Franklin Univ, Chicago Med Sch, Dept Neurol, Chicago, IL USA.
   Univ Rochester, Rochester, NY USA.
   Harvard Univ, Sch Med, Boston, MA USA.
   USC, Keck Sch Med, Los Angeles, CA USA.
   St Louis Univ, St Louis, MO 63103 USA.
RP Connolly, AM (reprint author), Washington Univ, Sch Med, Dept Neurol, Box 8111,660 S Euclid Ave, St Louis, MO 63110 USA.
RI anand, amit/A-7222-2009
OI Connolly, Anne/0000-0002-9193-2457
CR AARDEN LA, 1975, ANN NY ACAD SCI, V254, P505, DOI 10.1111/j.1749-6632.1975.tb29197.x
   American Psychiatric Association, 2000, DIAGN STAT MAN TEXT
   APPLETON RE, 1995, ARCH DIS CHILD, V72, P386, DOI 10.1136/adc.72.5.386
   Bailey A, 1996, J CHILD PSYCHOL PSYC, V37, P89, DOI 10.1111/j.1469-7610.1996.tb01381.x
   BAILEY A, 1995, PSYCHOL MED, V25, P63, DOI 10.1017/S0033291700028099
   Baird G, 2000, J AM ACAD CHILD PSY, V39, P694, DOI 10.1097/00004583-200006000-00007
   Binder DK, 2001, TRENDS NEUROSCI, V24, P47, DOI 10.1016/S0166-2236(00)01682-9
   Chakrabarti S, 2001, JAMA-J AM MED ASSOC, V285, P3093, DOI 10.1001/jama.285.24.3093
   Chavko M, 2002, NEUROCHEM RES, V27, P1649, DOI 10.1023/A:1021687011281
   Chez Michael G., 2000, Epilepsia, V41, P183
   Connolly AM, 1997, J PEDIATR-US, V130, P878, DOI 10.1016/S0022-3476(97)70272-5
   CONNOLLY AM, 1993, NEUROLOGY, V43, P557, DOI 10.1212/WNL.43.3_Part_1.557
   Connolly AM, 1997, J INFECT DIS, V176, pS157, DOI 10.1086/513801
   Connolly AM, 1999, J PEDIATR-US, V134, P607, DOI 10.1016/S0022-3476(99)70248-9
   CONNOLLY AM, 1997, ANN NEUROL, V42, P490
   Cook EH, 2001, CHILD ADOL PSYCH CL, V10, P333
   Cross AH, 2001, J NEUROIMMUNOL, V112, P1, DOI 10.1016/S0165-5728(00)00409-4
   DELONG GR, 1981, ARCH NEUROL-CHICAGO, V38, P191, DOI 10.1001/archneur.1981.00510030085013
   Deuel RK, 2002, PEDIATR NEUROL, V26, P349, DOI 10.1016/S0887-8994(02)00390-9
   ECHENNE B, 1992, BRAIN DEV-JPN, V14, P216, DOI 10.1016/S0387-7604(12)80233-6
   Fayad MN, 1997, EPILEPSIA, V38, P489, DOI 10.1111/j.1528-1157.1997.tb01740.x
   FAZIO R, 1992, J NEUROIMMUNOL, V36, P97, DOI 10.1016/0165-5728(92)90041-I
   FOLSTEIN S, 1977, NATURE, V265, P726, DOI 10.1038/265726a0
   Fujimura H, 2002, THROMB HAEMOSTASIS, V87, P728
   Galvin KA, 2003, NEUROSCIENCE, V118, P1023, DOI 10.1016/S0306-4522(03)00066-6
   HUREZ V, 1993, EUR J IMMUNOL, V23, P783, DOI 10.1002/eji.1830230402
   Ilzecka J, 2002, NEUROL SCI, V22, P473, DOI 10.1007/s100720200009
   Jankowsky JL, 1999, MOL CELL NEUROSCI, V14, P273, DOI 10.1006/mcne.1999.0792
   Kanemoto K, 2003, EPILEPSY RES, V53, P255, DOI 10.1016/S0920-1211(03)00032-9
   Karege F, 2002, PSYCHIAT RES, V109, P143, DOI 10.1016/S0165-1781(02)00005-7
   Kerschensteiner M, 1999, J EXP MED, V189, P865, DOI 10.1084/jem.189.5.865
   Landau WM, 2001, NEUROLOGY, V57, pS29
   LANDAU WM, 1957, NEUROLOGY, V7, P523, DOI 10.1212/WNL.7.8.523
   LANDAU WM, 1992, ARCH NEUROL-CHICAGO, V49, P353, DOI 10.1001/archneur.1992.00530280033018
   LERMAN P, 1991, DEV MED CHILD NEUROL, V33, P257
   Lindholm D, 1997, PERSPECT DEV NEUROBI, V5, P83
   MANTOVANI JF, 1980, NEUROLOGY, V30, P524, DOI 10.1212/WNL.30.5.524
   MARIEN P, 1993, ACTA NEUROL BELG, V93, P183
   MURPHY CC, 1995, EPILEPSIA, V36, P866, DOI 10.1111/j.1528-1157.1995.tb01629.x
   Naylor RL, 2002, BIOCHEM BIOPH RES CO, V291, P501, DOI 10.1006/bbrc.2002.6468
   Nelson KB, 2001, ANN NEUROL, V49, P597, DOI 10.1002/ana.1024.abs
   NEMNI R, 1990, ANN NEUROL, V28, P361, DOI 10.1002/ana.410280309
   NEVSIMALOVA S, 1992, BRAIN DEV-JPN, V14, P342, DOI 10.1016/S0387-7604(12)80157-4
   NOETZEL MJ, 1987, J NEUROIMMUNOL, V15, P137, DOI 10.1016/0165-5728(87)90088-9
   NOETZEL MJ, 1985, NEUROCHEM RES, V10, P737, DOI 10.1007/BF00964532
   PAQUIER PF, 1992, ARCH NEUROL-CHICAGO, V49, P354, DOI 10.1001/archneur.1992.00530280034019
   PLIOPLYS AV, 1994, DEV BRAIN DYSFUNCT, V7, P12
   RAPIN I, 1995, J CHILD NEUROL, V10, P267, DOI 10.1177/088307389501000401
   SHAFRIR Y, 1995, EPILEPSIA, V36, P1050, DOI 10.1111/j.1528-1157.1995.tb00965.x
   Singh V K, 1988, Ann N Y Acad Sci, V540, P602, DOI 10.1111/j.1749-6632.1988.tb27186.x
   Singh VK, 1998, CLIN IMMUNOL IMMUNOP, V89, P105, DOI 10.1006/clin.1998.4588
   Singh VK, 1996, J NEUROIMMUNOL, V64, P135, DOI 10.1016/0165-5728(95)00161-1
   SINGH VK, 1993, BRAIN BEHAV IMMUN, V7, P97, DOI 10.1006/brbi.1993.1010
   SOPRANO AM, 1994, PEDIATR NEUROL, V11, P230, DOI 10.1016/0887-8994(94)90108-2
   Tabakman R, 2004, PROG BRAIN RES, V146, P387
   Tanguay PE, 2000, J AM ACAD CHILD PSY, V39, P1079, DOI 10.1097/00004583-200009000-00007
   TODD RD, 1988, BIOL PSYCHIAT, V23, P644, DOI 10.1016/0006-3223(88)90012-1
   Tuchman RF, 1997, PEDIATRICS, V99, P560, DOI 10.1542/peds.99.4.560
   WARREN RP, 1995, NEUROPSYCHOBIOLOGY, V31, P53, DOI 10.1159/000119172
   WARREN RP, 1987, J AM ACAD CHILD PSY, V26, P333, DOI 10.1097/00004583-198705000-00008
   WARREN RP, 1990, IMMUNOL INVEST, V19, P245, DOI 10.3109/08820139009041839
   Wu DF, 1999, P NATL ACAD SCI USA, V96, P254, DOI 10.1073/pnas.96.1.254
NR 62
TC 166
Z9 169
U1 1
U2 18
PU ELSEVIER SCIENCE INC
PI NEW YORK
PA 360 PARK AVE SOUTH, NEW YORK, NY 10010-1710 USA
SN 0006-3223
J9 BIOL PSYCHIAT
JI Biol. Psychiatry
PD FEB 15
PY 2006
VL 59
IS 4
BP 354
EP 363
DI 10.1016/j.biopsych.2005.07.004
PG 10
WC Neurosciences; Psychiatry
SC Neurosciences & Neurology; Psychiatry
GA 017CD
UT WOS:000235670800009
PM 16181614
DA 2019-04-19
ER

PT J
AU Harden, CL
   Meador, KJ
   Pennell, PB
   Hauser, WA
   Gronseth, GS
   French, JA
   Wiebe, S
   Thurman, D
   Koppel, BS
   Kaplan, PW
   Robinson, JN
   Hopp, J
   Ting, TY
   Gidal, B
   Hovinga, CA
   Wilner, AN
   Vazquez, B
   Holmes, L
   Krumholz, A
   Finnell, R
   Hirtz, D
   Le Guen, C
AF Harden, C. L.
   Meador, K. J.
   Pennell, P. B.
   Hauser, W. A.
   Gronseth, G. S.
   French, J. A.
   Wiebe, S.
   Thurman, D.
   Koppel, B. S.
   Kaplan, P. W.
   Robinson, J. N.
   Hopp, J.
   Ting, T. Y.
   Gidal, B.
   Hovinga, C. A.
   Wilner, A. N.
   Vazquez, B.
   Holmes, L.
   Krumholz, A.
   Finnell, R.
   Hirtz, D.
   Le Guen, C.
TI Practice Parameter update: Management issues for women with
   epilepsy-Focus on pregnancy (an evidence-based review): Teratogenesis
   and perinatal outcomes Report of the Quality Standards Subcommittee and
   Therapeutics and Technology Assessment Subcommittee of the American
   Academy of Neurology and American Epilepsy Society
SO NEUROLOGY
LA English
DT Review
ID ANTIEPILEPTIC DRUGS; IN-UTERO; MATERNAL EPILEPSY;
   CONGENITAL-MALFORMATIONS; PSYCHOMOTOR DEVELOPMENT; ANTICONVULSANT DRUGS;
   PRENATAL EXPOSURE; CHILDREN; INTELLIGENCE; VALPROATE
AB Objective: To reassess the evidence for management issues related to the care of women with epilepsy (WWE) during pregnancy.
   Methods: Systematic review of relevant articles published between January 1985 and June 2007.
   Results: It is highly probable that intrauterine first-trimester valproate (VPA) exposure has higher risk of major congenital malformations (MCMs) compared to carbamazepine and possible compared to phenytoin or lamotrigine. Compared to untreated WWE, it is probable that VPA as part of polytherapy and possible that VPA as monotherapy contribute to the development of MCMs. It is probable that antiepileptic drug (AED) polytherapy as compared to monotherapy regimens contributes to the development of MCMs and to reduced cognitive outcomes. For monotherapy, intrauterine exposure to VPA probably reduces cognitive outcomes. Further, monotherapy exposure to phenytoin or phenobarbital possibly reduces cognitive outcomes. Neonates of WWE taking AEDs probably have an increased risk of being small for gestational age and possibly have an increased risk of a 1-minute Apgar score of <7.
   Recommendations: If possible, avoidance of valproate (VPA) and antiepileptic drug (AED) polytherapy during the first trimester of pregnancy should be considered to decrease the risk of major congenital malformations (Level B). If possible, avoidance of VPA and AED polytherapy throughout pregnancy should be considered to prevent reduced cognitive outcomes (Level B). If possible, avoidance of phenytoin and phenobarbital during pregnancy may be considered to prevent reduced cognitive outcomes (Level C). Pregnancy risk stratification should reflect that the offspring of women with epilepsy taking AEDs are probably at increased risk for being small for gestational age (Level B) and possibly at increased risk of 1-minute Apgar scores of <7 (Level C). Neurology(R) 2009; 73: 133-141
C1 [Harden, C. L.] Univ Miami, Miami, FL USA.
   [Meador, K. J.; Pennell, P. B.] Emory Univ, Atlanta, GA 30322 USA.
   [Hauser, W. A.] Columbia Univ, New York, NY USA.
   [Gronseth, G. S.] Univ Kansas, Med Ctr, Kansas City, KS 66103 USA.
   [French, J. A.] NYU, Sch Med, New York, NY USA.
   [Wiebe, S.] Univ Calgary, Calgary, AB T2N 1N4, Canada.
   [Thurman, D.] Ctr Dis Control & Prevent, Atlanta, GA USA.
   [Koppel, B. S.] New York Med Coll, New York, NY USA.
   [Kaplan, P. W.] Johns Hopkins Univ, Baltimore, MD USA.
   [Robinson, J. N.; Holmes, L.] Harvard Univ, Sch Med, Boston, MA USA.
   [Hopp, J.; Ting, T. Y.; Krumholz, A.] Univ Maryland, Baltimore, MD 21201 USA.
   [Gidal, B.] Univ Wisconsin, Sch Pharm, Madison, WI 53706 USA.
   [Hovinga, C. A.] Univ Tennessee, Hlth Sci Ctr, Memphis, TN USA.
   [Finnell, R.] Texas A&M Univ, Hlth Sci Ctr, Houston, TX USA.
   [Hirtz, D.] NINDS, Bethesda, MD 20892 USA.
   [Le Guen, C.] Univ Penn, Philadelphia, PA 19104 USA.
RP Harden, CL (reprint author), Amer Acad Neurol, 1080 Montreal Ave, St Paul, MN 55116 USA.
EM guidelines@aan.com
RI French, Jacqueline/G-6795-2013; Finnell, Richard/D-8174-2018
OI French, Jacqueline/0000-0003-2242-8027; Thurman,
   David/0000-0002-0533-7062; Le Guen, Claire/0000-0003-4216-775X; Finnell,
   Richard/0000-0002-5962-8754
FU NINDS NIH HHS [R01 NS038455-09, R01 NS038455]
CR Adab N, 2004, J NEUROL NEUROSUR PS, V75, P1575, DOI 10.1136/jnnp.2003.029132
   Agresti A., 2002, WILEY SERIES PROBABI
   Arpino C, 2000, EPILEPSIA, V41, P1436, DOI 10.1111/j.1528-1157.2000.tb00119.x
   Artama M, 2005, NEUROLOGY, V64, P1874, DOI 10.1212/01.WNL.0000163771.96962.1F
   BERTOLLINI R, 1985, European Journal of Epidemiology, V1, P67
   Canger R, 1999, EPILEPSIA, V40, P1231, DOI 10.1111/j.1528-1157.1999.tb00851.x
   Eriksson K, 2005, EPILEPSY RES, V65, P189, DOI 10.1016/j.eplepsyres.2005.06.001
   Fried S, 2004, DRUG SAFETY, V27, P197, DOI 10.2165/00002018-200427030-00004
   GAILY E, 1990, DEV MED CHILD NEUROL, V32, P403
   Gaily E, 2004, NEUROLOGY, V62, P28, DOI 10.1212/WNL.62.1.28
   Harden CL, 2009, NEUROLOGY, V73, P126, DOI 10.1212/WNL.0b013e3181a6b2f8
   HIILESMAA VK, 1985, AM J OBSTET GYNECOL, V152, P499, DOI 10.1016/0002-9378(85)90615-5
   Hirano T, 2004, EPILEPSIA, V45, P53, DOI 10.1111/j.0013-9580.2004.458010.x
   Hirtz D, 2007, NEUROLOGY, V68, P326, DOI 10.1212/01.wnl.0000252807.38124.a3
   Holmes LB, 2001, NEW ENGL J MED, V344, P1132, DOI 10.1056/NEJM200104123441504
   Holmes LB, 2000, TERATOLOGY, V61, P196, DOI 10.1002/(SICI)1096-9926(200003)61:3<196::AID-TERA7>3.0.CO;2-T
   Hvas CL, 2000, BRIT J OBSTET GYNAEC, V107, P896, DOI 10.1111/j.1471-0528.2000.tb11089.x
   Koch S, 1999, EPILEPSIA, V40, P1237, DOI 10.1111/j.1528-1157.1999.tb00852.x
   Laskowska M, 2001, GYNECOL OBSTET INVES, V51, P99, DOI 10.1159/000052902
   LOSCHE G, 1994, ACTA PAEDIATR, V83, P961, DOI 10.1111/j.1651-2227.1994.tb13181.x
   Mawer G, 2002, SEIZURE-EUR J EPILEP, V11, P512, DOI 10.1016/S1059-1311(02)00135-8
   Meador KJ, 2006, NEUROLOGY, V67, P407, DOI 10.1212/01.wnl.0000227919.81208.b2
   Morrow J, 2006, J NEUROL NEUROSUR PS, V77, P193, DOI 10.1136/jnnp.2005.074203
   OMTZIGT JGC, 1992, NEUROLOGY, V42, P119
   Oyen N, 2007, EPILEPSIA, V48, P1731, DOI 10.1111/j.1528-1167.2007.01130.x
   PUHO EH, 2007, CLEFT PALATE-CRAN J, V4, P194
   REINISCH JM, 1995, JAMA-J AM MED ASSOC, V274, P1518, DOI 10.1001/jama.274.19.1518
   Richmond JR, 2004, AM J OBSTET GYNECOL, V190, P371, DOI 10.1016/j.ajog.2003.09.020
   Samren EB, 1999, ANN NEUROL, V46, P739
   Samren EB, 1997, EPILEPSIA, V38, P981, DOI 10.1111/j.1528-1157.1997.tb01480.x
   Sattler J, 1992, ASSESSMENT CHILDREN
   SCOLNIK D, 1994, JAMA-J AM MED ASSOC, V271, P767, DOI 10.1001/jama.271.10.767
   *US DEP HHS, 2008, JUL 1 RES POP STAT C
   Vajda FJE, 2006, EUR J NEUROL, V13, P645, DOI 10.1111/j.1468-1331.2006.01359.x
   VANOVERLOOP D, 1992, NEUROTOXICOL TERATOL, V14, P329, DOI 10.1016/0892-0362(92)90039-D
   Viinikainen K, 2006, EPILEPSIA, V47, P186, DOI 10.1111/j.1528-1167.2006.00386.x
   Wide K, 2002, ACTA PAEDIATR, V91, P409, DOI 10.1080/080352502317371643
   WIDE K, 2004, ACTA PAEDIATR, V93, P1774
   Wyszynski DF, 2005, NEUROLOGY, V64, P961, DOI 10.1212/01.WNL.0000154516.43630.C5
   Yerby MS, 2000, NEUROLOGY, V55, pS21
NR 40
TC 165
Z9 170
U1 1
U2 12
PU LIPPINCOTT WILLIAMS & WILKINS
PI PHILADELPHIA
PA TWO COMMERCE SQ, 2001 MARKET ST, PHILADELPHIA, PA 19103 USA
SN 0028-3878
EI 1526-632X
J9 NEUROLOGY
JI Neurology
PD JUL 14
PY 2009
VL 73
IS 2
BP 133
EP 141
DI 10.1212/WNL.0b013e3181a6b312
PG 9
WC Clinical Neurology
SC Neurosciences & Neurology
GA 469XX
UT WOS:000267936400010
PM 19398681
OA Green Published, Bronze
DA 2019-04-19
ER

PT J
AU Tran, TA
   Leppik, IE
   Blesi, K
   Sathanandan, ST
   Remmel, R
AF Tran, TA
   Leppik, IE
   Blesi, K
   Sathanandan, ST
   Remmel, R
TI Lamotrigine clearance during pregnancy
SO NEUROLOGY
LA English
DT Article
ID ANTIEPILEPTIC DRUG; METABOLISM; GLUCURONIDATION; NEWBORN; HUMANS;
   PHARMACOKINETICS; ANTICONVULSANT; LACTATION; BINDING; MOTHER
AB Objective: To evaluate changes in lamotrigine (LTG) clearance before, during, and after pregnancy. Methods: Twelve pregnancies that had complete steady-state data before, during, and after pregnancy were evaluated. Data included weight, LTG dose, and LTG blood levels at preconception, during pregnancy, and postpartum, and concomitant use of other antiepileptic drugs and their dosages. Apparent clearance (L/[kg.day]) of LTG was calculated by dose/level/ weight for time points at preconception; during the first trimester, second trimester, and third trimester; and postpartum. Apparent clearance was compared between preconception and each of the three trimesters. Statistical analysis was performed using one-way analysis of variance, the Student-Newman-Keuls test, and the paired Student's t-test. Results: An increase in apparent clearance >65%) was observed between preconception and the second and third trimesters (p < 0.05). Eleven pregnancies required higher doses of LTG to maintain therapeutic levels during pregnancy. There was no significant change in apparent clearance between each trimester. A decrease in apparent clearance was observed between the last two trimesters and postpartum (p < 0.05). In the postpartum period, apparent clearances returned to the preconception baseline, and LTG doses needed to be reduced. Conclusion: Pregnancy increases LTG clearance by >50%. This effect occurs early in pregnancy and reverts quickly after delivery. LTG levels should be monitored before, during, and after pregnancy.
C1 Univ Minnesota, MINCEP Epilepsy Care, Dept Neurol, Minneapolis, MN 55416 USA.
   Univ Minnesota, Coll Pharm, Minneapolis, MN 55416 USA.
RP Tran, TA (reprint author), Univ Minnesota, MINCEP Epilepsy Care, Dept Neurol, 5775 Wayzata Blvd,Suite 200, Minneapolis, MN 55416 USA.
RI Remmel, Rory/N-2453-2015
FU NINDS NIH HHS [P50 NS16308]
CR Bajpai M, 1996, DRUG METAB DISPOS, V24, P1401
   BARDY AH, 1982, EPILEPSY PREGNANCY C, P141
   COHEN AF, 1987, CLIN PHARMACOL THER, V42, P535, DOI 10.1038/clpt.1987.193
   Commission on Classification and Terminology of the International League Against Epilepsy, EPILEPSIA, V30, P389, DOI DOI 10.1111/J.1528-1157.1989.TB05316.X
   DEAN M, 1980, CLIN PHARMACOL THER, V28, P253, DOI 10.1038/clpt.1980.158
   FRIEL PN, 1987, EPILEPSY RES, V1, P70, DOI 10.1016/0920-1211(87)90053-2
   Garnett WR, 1997, J CHILD NEUROL, V12, pS10, DOI 10.1177/0883073897012001041
   GEORGE S, 1995, ANN CLIN BIOCHEM, V32, P584, DOI 10.1177/000456329503200611
   GIBALDI M, 1982, PHARMACOKINETICS, P319
   GRAM L, 1989, ANTIEPILEPTIC DRUGS, P947
   GREEN MD, 1995, DRUG METAB DISPOS, V23, P299
   LANDER CM, 1991, EPILEPSIA, V32, P257, DOI 10.1111/j.1528-1157.1991.tb05253.x
   LEPPIK IE, 1988, SEMIN NEUROL, V3, P240
   Levy Rene H., 1995, P13
   LEVY RH, 1985, EPILEPSIA S1, V26, P552
   Liston HL, 2001, J CLIN PSYCHOPHARM, V21, P500, DOI 10.1097/00004714-200110000-00008
   MAGDALOU J, 1992, J PHARMACOL EXP THER, V260, P1166
   MCELANY JC, 1981, BRIT J PHARMACOL, V70, P126
   MINERS JO, 1991, PHARMACOL THERAPEUT, V51, P347, DOI 10.1016/0163-7258(91)90065-T
   Ohman I, 2000, EPILEPSIA, V41, P709, DOI 10.1111/j.1528-1157.2000.tb00232.x
   PERUCCA E, 1987, PHARMACOL THERAPEUT, V34, P129, DOI 10.1016/0163-7258(87)90096-9
   PYNNONEN S, 1977, ACTA PHARMACOL TOX, V41, P244
   Rambeck B, 1997, EUR J CLIN PHARMACOL, V51, P481, DOI 10.1007/s002280050234
   RIVA R, 1984, THER DRUG MONIT, V6, P25, DOI 10.1097/00007691-198403000-00006
   Samren EB, 1999, ANN NEUROL, V46, P739
   Sathanandar Sumathira T., 2000, Epilepsia, V41, P246
   STOCK B, 1979, J PHARMACOL EXP THER, V212, P264
   TOMSON G, 1979, CLIN PHARMACOL THER, V25, P74
   Tomson T, 1997, EPILEPSIA, V38, P1039, DOI 10.1111/j.1528-1157.1997.tb01489.x
   Walczak TS, 2001, NEUROLOGY, V56, P519, DOI 10.1212/WNL.56.4.519
   WALLE T, 1987, J PHARMACOL EXP THER, V241, P928
NR 31
TC 165
Z9 170
U1 0
U2 4
PU LIPPINCOTT WILLIAMS & WILKINS
PI PHILADELPHIA
PA 530 WALNUT ST, PHILADELPHIA, PA 19106-3621 USA
SN 0028-3878
J9 NEUROLOGY
JI Neurology
PD JUL 23
PY 2002
VL 59
IS 2
BP 251
EP 255
DI 10.1212/WNL.59.2.251
PG 5
WC Clinical Neurology
SC Neurosciences & Neurology
GA 574EL
UT WOS:000176875400019
PM 12136066
DA 2019-04-19
ER

PT J
AU Adab, N
   Jacoby, A
   Smith, D
   Chadwick, D
AF Adab, N
   Jacoby, A
   Smith, D
   Chadwick, D
TI Additional educational needs in children born to mothers with epilepsy
SO JOURNAL OF NEUROLOGY NEUROSURGERY AND PSYCHIATRY
LA English
DT Article
DE epilepsy; pregnancy outcomes; teratogen
ID FETAL VALPROATE SYNDROME; ANTIEPILEPTIC DRUGS;
   PSYCHOLOGICAL-DEVELOPMENT; MINOR ANOMALIES; PREGNANCY; WOMEN;
   MALFORMATIONS; CARBAMAZEPINE; ANTICONVULSANTS; TERATOGENICITY
AB Objectives-To examine the relative risks of additional educational needs (AENs) in children exposed to antiepileptic drug (AED) monotherapy and polytherapy regimes in utero.
   Methods-A retrospective survey of women between the ages of 16 to 40 registered at the Mersey Regional Epilepsy Clinic, who received a postal questionnaire concerning their experience of pregnancy and the subsequent schooling of live-born children.
   Results-721 (57%) women of the 1267 approached returned an adequately completed questionnaire; 330 (46%) had given birth to at least one live-born child. Information was collected on 594 children, 400 of whom were of school age (4-18). 150 (37.5%) had been exposed to monotherapy in utero, 74 (18.5%) were exposed to polytherapy, and 176 were not exposed to any AEDs. The odds ratio of AENs for all children exposed to AEDs in utero compared with those unexposed was 1.49 (95% confidence interval (95% CI) 0.83 -2.67). Odds ratios for AENs for each therapy subgroup compared with those unexposed were also calculated for all children. Those exposed to valproate monotherapy had an odds ratio of 3.4 (95% CI 1.63-7.10) by contrast with an odds ratio of 0.26 (95% CI 0.06-1.15) for carbamazepine. Polytherapy including valproate had similarly high odds ratios for AENs compared with those unexposed of 2.51 (95% CI 1.04-6.07) versus the odds ratio of 1.51 ( 95% CI 0.56-4.07) for polytherapy excluding valproate.
   Conclusions-Although the findings should be treated with caution, they suggest that monotherapy or polytherapy with valproate during pregnancy carries particular risks for the development of children exposed in utero.
C1 Univ Liverpool, Dept Neurol, Walton Ctr Neurol & Neurosurg, Liverpool L9 7LJ, Merseyside, England.
RP Adab, N (reprint author), Univ Liverpool, Dept Neurol, Walton Ctr Neurol & Neurosurg, Lower Lane, Liverpool L9 7LJ, Merseyside, England.
EM n.adab@virginnet.co.uk
CR BATTINO D, 1992, ACTA NEUROL SCAND, V85, P204
   BECKMANNAGETTA G, 1982, EPILEPSY PREGNANCY C, P443
   CLAYTONSMITH J, 1995, J MED GENET, V32, P724, DOI 10.1136/jmg.32.9.724
   DELGADOESCUETA AV, 1992, NEUROLOGY, V42, P149
   DILIBERTI JH, 1984, AM J MED GENET, V19, P473, DOI 10.1002/ajmg.1320190308
   El-Sayed YY, 1998, EPILEPSIA, V39, pS17, DOI 10.1111/j.1528-1157.1998.tb02603.x
   FUJIOKA K, 1984, ANTIEPILEPTIC DRUGS, P196
   GAILY E, 1992, NEUROLOGY, V42, P128
   GAILY E, 1988, J PEDIATR-US, V112, P520, DOI 10.1016/S0022-3476(88)80162-8
   GAILY E, 1988, J PEDIATR, V113, P667
   GRANSTROM ML, 1982, EPILEPSY PREGNANCY C, P403
   Greenberg MK, 1998, NEUROLOGY, V51, P944
   HANSON JW, 1976, J PEDIATR-US, V89, P662, DOI 10.1016/S0022-3476(76)80414-3
   HATTIG H, 1987, ADV EPILEPTOL, V16, P579
   Hill RM, 1982, EPILEPSY PREGNANCY C, P409
   Jacoby A, 1996, EPILEPSIA, V37, P148, DOI 10.1111/j.1528-1157.1996.tb00006.x
   JONES KL, 1989, NEW ENGL J MED, V320, P1661, DOI 10.1056/NEJM198906223202505
   KANEKO S, 1988, EPILEPSIA, V29, P459, DOI 10.1111/j.1528-1157.1988.tb03746.x
   Koch S, 1996, ACTA PAEDIATR, V85, P739, DOI 10.1111/j.1651-2227.1996.tb14137.x
   KOCH S, 1992, NEUROLOGY, V42, P83
   KOCH S, 1982, EPILEPSY PREGNANCY C, V3, P13
   Latis G, 1982, EPILEPSY PREGNANCY C, P419
   LEAVITT AM, 1992, NEUROLOGY, V42, P141
   LINDHOUT D, 1992, EPILEPSIA, V33, pS41
   LINDHOUT D, 1986, LANCET, V1, P1392
   LOSCHE G, 1994, ACTA PAEDIATR, V83, P961, DOI 10.1111/j.1651-2227.1994.tb13181.x
   MAJEWSKI F, 1981, BIOL RES PREGNANCY, V2, P37
   NAKANE Y, 1980, EPILEPSIA, V21, P663, DOI 10.1111/j.1528-1157.1980.tb04320.x
   NELSON KB, 1982, NEUROLOGY, V32, P1247, DOI 10.1212/WNL.32.11.1247
   NOMURA Y, 1984, ANTIEPILEPTIC DRUGS, P187
   Ohtsuka Y, 1999, EPILEPSIA, V40, P296
   Ornoy A, 1996, ARCH DIS CHILD, V75, P517, DOI 10.1136/adc.75.6.517
   ROMAN SJ, 1982, EPILEPSY PREGNANCY C, P425
   ROSA FW, 1991, NEW ENGL J MED, V324, P674, DOI 10.1056/NEJM199103073241006
   Rosser EM, 1999, BRIT MED J, V318, P1289
   Samren EB, 1997, EPILEPSIA, V38, P981, DOI 10.1111/j.1528-1157.1997.tb01480.x
   SCOLNIK D, 1994, JAMA-J AM MED ASSOC, V271, P767, DOI 10.1001/jama.271.10.767
   SHAPIRO S, 1976, LANCET, V1, P272
   SPIEDEL BD, 1972, LANCET, V2, P839
   STEINHAUSEN HC, 1994, ACTA PAEDIATR, V83, P955, DOI 10.1111/j.1651-2227.1994.tb13180.x
   VANDERPOL MC, 1991, AM J OBSTET GYNECOL, V164, P121, DOI 10.1016/0002-9378(91)90640-D
   VANOVERLOOP D, 1992, NEUROTOXICOL TERATOL, V14, P329, DOI 10.1016/0892-0362(92)90039-D
   VERT P, 1982, EPILEPSY PREGNANCY C, P433
   YERBY M, 1985, EPILEPSIA, V26, P631, DOI 10.1111/j.1528-1157.1985.tb05703.x
   YERBY MS, 1992, NEUROLOGY, V42, P132
   YERBY MS, 1994, ANN NEUROL, V36, P330
   YERBY MS, 1994, NEUROL CLIN, V12, P749
   Zahn C, 1998, EPILEPSIA, V39, pS26, DOI 10.1111/j.1528-1157.1998.tb02604.x
NR 48
TC 165
Z9 166
U1 0
U2 2
PU B M J PUBLISHING GROUP
PI LONDON
PA BRITISH MED ASSOC HOUSE, TAVISTOCK SQUARE, LONDON WC1H 9JR, ENGLAND
SN 0022-3050
J9 J NEUROL NEUROSUR PS
JI J. Neurol. Neurosurg. Psychiatry
PD JAN
PY 2001
VL 70
IS 1
BP 15
EP 21
DI 10.1136/jnnp.70.1.15
PG 7
WC Clinical Neurology; Psychiatry; Surgery
SC Neurosciences & Neurology; Psychiatry; Surgery
GA 388KC
UT WOS:000166178800007
PM 11118242
OA Green Published, Bronze
DA 2019-04-19
ER

PT J
AU Meador, KJ
   Baker, GA
   Finnell, RH
   Kalayjian, LA
   Liporace, JD
   Loring, DW
   Mawer, G
   Pennell, PB
   Smith, JC
   Wolff, MC
AF Meador, K. J.
   Baker, G. A.
   Finnell, R. H.
   Kalayjian, L. A.
   Liporace, J. D.
   Loring, D. W.
   Mawer, G.
   Pennell, P. B.
   Smith, J. C.
   Wolff, M. C.
CA NEAD Study Grp
TI In utero antiepileptic drug exposure - Fetal death and malformations
SO NEUROLOGY
LA English
DT Article
ID CONGENITAL-MALFORMATIONS; MAJOR MALFORMATIONS; PRENATAL EXPOSURE;
   CHILDREN BORN; EPILEPSY; WOMEN; PREGNANCY; CARBAMAZEPINE; VALPROATE;
   MOTHERS
AB Background: Pregnancy outcomes following in utero exposure to antiepileptic drugs ( AEDs) are uncertain, limiting an evidenced-based approach. Objective: To determine if fetal outcomes vary as a function of different in utero AED exposures. Methods: This ongoing prospective observational study across 25 epilepsy centers in the USA and UK enrolled pregnant women with epilepsy from October 1999 to February 2004 to determine if differential long-term cognitive and behavioral neurodevelopmental effects exist across the four most commonly used AEDs. This initial report focuses on the incidence of serious adverse outcomes including major congenital malformations ( which could be attributable to AEDs) or fetal death. A total of 333 mother/child pairs were analyzed for monotherapy exposures: carbamazepine (n = 110), lamotrigine (n = 98), phenytoin (n = 56), and valproate (n = 69). Results: Response frequencies of pregnancies resulting in serious adverse outcomes for each AED were as follows: carbamazepine 8.2%, lamotrigine 1.0%, phenytoin 10.7%, and valproate 20.3%. Distribution of serious adverse outcomes differed significantly across AEDs and was not explained by factors other than in utero AED exposure. Valproate exhibited a dose-dependent effect. Conclusions: More adverse outcomes were observed in pregnancies with in utero valproate exposure vs the other antiepileptic drugs ( AEDs). These results combined with several recent studies provide strong evidence that valproate poses the highest risk to the fetus. For women who fail other AEDs and require valproate, the dose should be limited if possible.
C1 Univ Florida, McKnight Brain Inst, Dept Neurol, Gainesville, FL 32610 USA.
   Univ Liverpool, Liverpool L69 3BX, Merseyside, England.
   Texas A&M Univ, Hlth Sci Ctr, Houston, TX USA.
   Univ So Calif, Dept Neurol, Los Angeles, CA 90089 USA.
   Emory Univ, Dept Neurol, Atlanta, GA 30322 USA.
   Riddle Hlth Care, Dept Neurol, Media, PA USA.
   St Marys Hosp, Manchester M13 0JH, Lancs, England.
   EMMES Corp, Rockville, MD USA.
RP Meador, KJ (reprint author), Univ Florida, McKnight Brain Inst, Dept Neurol, POB 100236, Gainesville, FL 32610 USA.
EM kimford.meador@neurology.ufl.edu
RI Finnell, Richard/D-8174-2018
OI Finnell, Richard/0000-0002-5962-8754
FU NINDS NIH HHS [R01 NS038455-07, R01 NS038455, 2 R01 NS038455]; PHS HHS
   [1 R01050659]
CR Adab N, 2004, J NEUROL NEUROSUR PS, V75, P1575, DOI 10.1136/jnnp.2003.029132
   Adab N, 2001, J NEUROL NEUROSUR PS, V70, P15, DOI 10.1136/jnnp.70.1.15
   [Anonymous], 1997, INT J GYNECOL OBSTET, V56, P279
   Artama M, 2005, NEUROLOGY, V64, P1874, DOI 10.1212/01.WNL.0000163771.96962.1F
   Canger R, 1999, EPILEPSIA, V40, P1231, DOI 10.1111/j.1528-1157.1999.tb00851.x
   Commission on Genetics Pregnacy and the Child international League against Epilepsy, 1993, EPILEPSIA, V34, P588
   Costa LG, 2004, PHARMACOL REV, V56, P103, DOI 10.1124/pr.56.1.5.
   Cunnington M, 2005, NEUROLOGY, V64, P955, DOI 10.1212/01.WNL.0000154515.94346.89
   Dean JCS, 2002, J MED GENET, V39, P251, DOI 10.1136/jmg.39.4.251
   Finnell Richard H., 1995, P209
   Gaily E, 2004, NEUROLOGY, V62, P28, DOI 10.1212/WNL.62.1.28
   Greenberg MK, 1998, NEUROLOGY, V51, P944
   Hollingshead AB, 1975, 4 FACTOR INDEX SOCIA
   Holmes LB, 2004, ARCH NEUROL-CHICAGO, V61, P673, DOI 10.1001/archneur.61.5.673
   Holmes LB, 2001, NEW ENGL J MED, V344, P1132, DOI 10.1056/NEJM200104123441504
   Kaaja E, 2003, NEUROLOGY, V60, P575, DOI 10.1212/01.WNL.0000044157.28073.DC
   Kaneko S, 1999, EPILEPSY RES, V33, P145, DOI 10.1016/S0920-1211(98)00084-9
   Meador Kimford J, 2002, Curr Neurol Neurosci Rep, V2, P373, DOI 10.1007/s11910-002-0013-6
   MORROW JI, 2005, J NEUROL NEUROS 0912
   Pennell PB, 2004, NEUROL CLIN, V22, P799, DOI 10.1016/j.ncl.2004.07.004
   Perucca E, 2005, LANCET NEUROL, V4, P781, DOI 10.1016/S1474-4422(05)70224-6
   Samren EB, 1997, EPILEPSIA, V38, P981, DOI 10.1111/j.1528-1157.1997.tb01480.x
   TOMSON T, 1997, EPILEPSY PREGNANCY
   Vajda FJE, 2005, ACTA NEUROL SCAND, V112, P137, DOI 10.1111/j.1600-0404.2005.00458.x
   Vinten J, 2005, NEUROLOGY, V64, P949, DOI 10.1212/01.WNL.0000154514.82948.69
   Wide K, 2004, ACTA PAEDIATR, V93, P174, DOI 10.1080/08035250310021118
   Wyszynski DF, 2005, NEUROLOGY, V64, P961, DOI 10.1212/01.WNL.0000154516.43630.C5
NR 27
TC 164
Z9 170
U1 0
U2 4
PU LIPPINCOTT WILLIAMS & WILKINS
PI PHILADELPHIA
PA 530 WALNUT ST, PHILADELPHIA, PA 19106-3621 USA
SN 0028-3878
J9 NEUROLOGY
JI Neurology
PD AUG 8
PY 2006
VL 67
IS 3
BP 407
EP 412
DI 10.1212/01.wnl.0000227919.81208.b2
PG 6
WC Clinical Neurology
SC Neurosciences & Neurology
GA 071LK
UT WOS:000239603500010
PM 16894099
OA Green Accepted
DA 2019-04-19
ER

PT J
AU Overstreet-Wadiche, LS
   Bromberg, DA
   Bensen, AL
   Westbrook, GL
AF Overstreet-Wadiche, LS
   Bromberg, DA
   Bensen, AL
   Westbrook, GL
TI Seizures accelerate functional integration of adult-generated granule
   cells
SO JOURNAL OF NEUROSCIENCE
LA English
DT Article
DE adult neurogenesis; recurrent EPSCs; epilepsy; dentate gyrus; synaptic
   transmission; mossy fiber sprouting
ID TEMPORAL-LOBE EPILEPSY; INDUCED STATUS EPILEPTICUS; HILAR BASAL
   DENDRITES; RAT DENTATE GYRUS; INDUCED NEUROGENESIS; NEURONAL
   DIFFERENTIATION; MESSENGER-RNA; HIPPOCAMPUS; BRAIN; EPILEPTOGENESIS
AB In humans and experimental animals, structural and functional changes in neural circuits can accompany the development of epilepsy. In the dentate gyrus, seizures enhance adult neurogenesis, but it is unclear to what extent newborn granule cells participate in seizure-induced synaptic reorganization. During the first weeks of their existence, mouse newborn granule cells labeled with enhanced green fluorescent protein have only short dendrites that lack excitatory input. We report that pilocarpine-induced seizures accelerated the morphological development of labeled granule cells, causing their dendrites to extend through the molecular layer. In whole-cell recordings 5-16 d after seizure induction, perforant-path stimulation now evoked glutamatergic input to newborn granule cells. These synaptic responses were mediated by monosynaptic as well as recurrent polysynaptic input. Thus, seizures facilitated functional integration of adult-generated granule cells. One month later, subsequent generations of newborn cells also showed alterations in dendrite morphology, suggesting persistent effects of seizures on granule cell maturation. The sensitivity of newborn granule cells to seizures could contribute to hyperexcitability during the latent period.
C1 Oregon Hlth & Sci Univ, Vollum Inst, Portland, OR 97239 USA.
   Reed Coll, Dept Biol, Portland, OR 97202 USA.
RP Overstreet-Wadiche, LS (reprint author), Oregon Hlth & Sci Univ, Vollum Inst, L474,3181 SW Sam Jackson Pk Rd, Portland, OR 97239 USA.
EM overstre@ohsu.edu
OI Wadiche, Linda/0000-0001-7367-5998
FU NINDS NIH HHS [NS-26494]
CR Austin JE, 2004, J COMP NEUROL, V476, P205, DOI 10.1002/cne.20182
   Behr J, 2001, J NEUROPHYSIOL, V85, P2195
   Bernard C, 2004, SCIENCE, V305, P532, DOI 10.1126/science.1097065
   Buckmaster PS, 2002, J NEUROSCI, V22, P6650
   CARMIGNOTO G, 1992, SCIENCE, V258, P1007, DOI 10.1126/science.1279803
   Cossart R, 2005, TRENDS NEUROSCI, V28, P108, DOI 10.1016/j.tins.2004.11.011
   Cowley MA, 2001, NATURE, V411, P480, DOI 10.1038/35078085
   Danzer SC, 2002, J NEUROSCI, V22, P9754
   Dashtipour K, 2003, EPILEPSY RES, V54, P141, DOI 10.1016/S0920-1211(03)00082-2
   Deisseroth K, 2004, NEURON, V42, P535, DOI 10.1016/S0896-6273(04)00266-1
   Elliott RC, 2003, J NEUROSCI, V23, P2218
   ERNFORS P, 1991, NEURON, V7, P165, DOI 10.1016/0896-6273(91)90084-D
   Esposito MS, 2005, J NEUROSCI, V25, P10074, DOI 10.1523/JNEUROSCI.3114-05.2005
   Ge SY, 2006, NATURE, V439, P589, DOI 10.1038/nature04404
   Harvey BD, 2005, J COMP NEUROL, V488, P442, DOI 10.1002/cne.20594
   Hattiangady B, 2004, NEUROBIOL DIS, V17, P473, DOI 10.1016/j.nbd.2004.08.008
   He XP, 2004, NEURON, V43, P31, DOI 10.1016/j.neuron.2004.06.019
   HOUSER CR, 1992, EPILEPSY RES, P223
   ISACKSON PJ, 1991, NEURON, V6, P937, DOI 10.1016/0896-6273(91)90234-Q
   Jessberger S, 2003, EUR J NEUROSCI, V18, P2707, DOI 10.1046/j.1460-9568.2003.02986.x
   Jung KH, 2004, EUR J NEUROSCI, V19, P3219, DOI 10.1111/j.1460-9568.2004.03412.x
   Kobayashi M, 2003, J NEUROSCI, V23, P2440
   Liu XS, 2000, BRAIN RES, V856, P202, DOI 10.1016/S0006-8993(99)02421-X
   Magloczky Z, 2005, TRENDS NEUROSCI, V28, P334, DOI 10.1016/j.tins.2005.04.002
   Meijering E, 2004, CYTOM PART A, V58A, P167, DOI 10.1002/cyto.a.20022
   Ming GL, 2005, ANNU REV NEUROSCI, V28, P223, DOI 10.1146/annurev.neuro.28.051804.101459
   Mohapel P, 2004, NEUROBIOL DIS, V15, P196, DOI 10.1016/j.nbd.2003.11.010
   NADLER JV, 2003, NEUROBIOL DIS, V17, P473
   Okazaki MM, 1999, J NEUROPHYSIOL, V81, P1645
   Overstreet LS, 2004, J NEUROSCI, V24, P3251, DOI 10.1523/JNEUROSCI.5173-03.2004
   Overstreet-Wadiche LS, 2006, HIPPOCAMPUS, V16, P208, DOI 10.1002/hipo.20152
   Overstreet-Wadiche LS, 2006, J NEUROSCI, V26, P2326, DOI 10.1523/JNEUROSCI.4111-05.2006
   Parent JM, 1999, J NEUROSCI, V19, P4508
   Parent JM, 2002, PROG BRAIN RES, V135, P121
   Parent JM, 1997, J NEUROSCI, V17, P3727
   Ratzliff ADH, 2002, TRENDS NEUROSCI, V25, P140, DOI 10.1016/S0166-2236(00)02122-6
   Ribak CE, 2000, J COMP NEUROL, V428, P240, DOI 10.1002/1096-9861(20001211)428:2<240::AID-CNE4>3.0.CO;2-Q
   Sayin U, 2003, J NEUROSCI, V23, P2759
   Sayin U, 1999, J NEUROPHYSIOL, V81, P564
   Scharfman HE, 2004, ADV EXP MED BIOL, V548, P192
   Scharfman HE, 2003, J NEUROPHYSIOL, V90, P2536, DOI 10.1152/jn.00251.2003
   Scharfman HE, 2000, J NEUROSCI, V20, P6144, DOI 10.1523/JNEUROSCI.20-16-06144.2000
   Schmidt-Hieber C, 2004, NATURE, V429, P184, DOI 10.1038/nature02553
   Scimemi A, 2006, J NEUROPHYSIOL, V95, P1213, DOI 10.1152/jn.00680.2005
   Shapiro LA, 2005, NEUROSCIENCE, V136, P823, DOI 10.1016/j.neuroscience.2005.03.059
   Shapiro LA, 2005, BRAIN RES REV, V48, P43, DOI 10.1016/j.brainresrev.2004.08.003
   Shibley H, 2002, EPILEPSY RES, V49, P109, DOI 10.1016/S0920-1211(02)00012-8
   Song HJ, 2005, J NEUROSCI, V25, P10366, DOI 10.1523/JNEUROSCI.3452-05.2005
   Suzuki F, 1997, EXP NEUROL, V145, P203, DOI 10.1006/exnr.1997.6469
   TAUCK DL, 1985, J NEUROSCI, V5, P1016
   Tongiorgi E, 2004, J NEUROSCI, V24, P6842, DOI 10.1523/JNEUROSCI.5471-03.2004
   Tovar KR, 1999, J NEUROSCI, V19, P4180
   Tozuka Y, 2005, NEURON, V47, P803, DOI 10.1016/j.neuron.2005.08.023
   Tu B, 2005, J NEUROSCI, V25, P1718, DOI 10.1523/JNEUROSCI.4835-04.2005
   TURSKI L, 1989, SYNAPSE, V3, P154, DOI 10.1002/syn.890030207
   van Praag H, 2002, NATURE, V415, P1030, DOI 10.1038/4151030a
   Wadiche LO, 2005, J NEUROPHYSIOL, V94, P4528, DOI 10.1152/jn.00633.2005
   Wang LP, 2005, MOL CELL NEUROSCI, V29, P181, DOI 10.1016/j.mcn.2005.02.002
   Young JI, 1998, J NEUROSCI, V18, P6631
   Zappone CA, 2004, J NEUROSCI, V24, P853, DOI 10.1523/JNEUROSCI.1619-03.2004
NR 60
TC 164
Z9 177
U1 0
U2 9
PU SOC NEUROSCIENCE
PI WASHINGTON
PA 11 DUPONT CIRCLE, NW, STE 500, WASHINGTON, DC 20036 USA
SN 0270-6474
J9 J NEUROSCI
JI J. Neurosci.
PD APR 12
PY 2006
VL 26
IS 15
BP 4095
EP 4103
DI 10.1523/JNEUROSCI.5508-05.2006
PG 9
WC Neurosciences
SC Neurosciences & Neurology
GA 034EY
UT WOS:000236913000025
PM 16611826
OA Bronze
DA 2019-04-19
ER

PT J
AU Schuchmann, S
   Schmitz, D
   Rivera, C
   Vanhatalo, S
   Salmen, B
   Mackie, K
   Sipila, ST
   Voipio, J
   Kaila, K
AF Schuchmann, Sebastian
   Schmitz, Dietmar
   Rivera, Claudio
   Vanhatalo, Sampsa
   Salmen, Benedikt
   Mackie, Ken
   Sipila, Sampsa T.
   Voipio, Juha
   Kaila, Kai
TI Experimental febrile seizures are precipitated by a hyperthermia-induced
   respiratory alkalosis
SO NATURE MEDICINE
LA English
DT Article
ID TEMPORAL-LOBE EPILEPSY; IMMATURE RAT MODEL; LONG-TERM; VENTILATORY
   RESPONSES; AMBIENT-TEMPERATURE; HIPPOCAMPAL SLICES; CARBON-DIOXIDE;
   NEWBORN RATS; PH; CHILDREN
AB Febrile seizures are frequent during early childhood, and prolonged ( complex) febrile seizures are associated with an increased susceptibility to temporal lobe epilepsy. The pathophysiological consequences of febrile seizures have been extensively studied in rat pups exposed to hyperthermia. The mechanisms that trigger these seizures are unknown, however. A rise in brain pH is known to enhance neuronal excitability. Here we show that hyperthermia causes respiratory alkalosis in the immature brain, with a threshold of 0.2-0.3 pH units for seizure induction. Suppressing alkalosis with 5% ambient CO2 abolished seizures within 20 s. CO2 also prevented two long-term effects of hyperthermic seizures in the hippocampus: the upregulation of the I-h current and the upregulation of CB1 receptor expression. The effects of hyperthermia were closely mimicked by intraperitoneal injection of bicarbonate. Our work indicates a mechanism for triggering hyperthermic seizures and suggests new strategies in the research and therapy of fever-related epileptic syndromes.
C1 Univ Helsinki, Dept Biol & Environm Sci, FIN-00014 Helsinki, Finland.
   Univ Med Berlin, Neurosci Res Ctr, Charite, D-10119 Berlin, Germany.
   Univ Helsinki, Inst Biotechnol, FIN-00014 Helsinki, Finland.
   Univ Helsinki, Cent Hosp, Dept Clin Neurophysiol, Childrens Hosp, Helsinki 00029, Finland.
   Univ Washington, Dept Anesthesiol, Seattle, WA 98195 USA.
   Univ Helsinki, Ctr Neurosci, FIN-00014 Helsinki, Finland.
RP Kaila, K (reprint author), Univ Helsinki, Dept Biol & Environm Sci, Viikinkaari 1 POB 65, FIN-00014 Helsinki, Finland.
EM kai.kaila@helsinki.fi
RI Kaila, Kai/R-8528-2016; Mackie, Kenneth/B-7358-2011; Vanhatalo,
   Sampsa/B-1393-2013; Mackie, Ken/E-3715-2013
OI Kaila, Kai/0000-0003-0668-5955; Mackie, Ken/0000-0001-8501-6199; Voipio,
   Juha/0000-0001-7096-1286; Rivera, Claudio/0000-0003-2462-6561
FU NIDA NIH HHS [R01 DA011322, K02 DA000286]
CR ARAM JA, 1987, NEUROSCI LETT, V83, P345, DOI 10.1016/0304-3940(87)90112-1
   BALESTRINO M, 1988, J PHYSIOL-LONDON, V396, P247, DOI 10.1113/jphysiol.1988.sp016961
   Banke TG, 2005, J NEUROSCI, V25, P42, DOI 10.1523/JNEUROSCI.3154-04.2005
   Baram TZ, 1997, DEV BRAIN RES, V98, P265, DOI 10.1016/S0165-3806(96)00190-3
   Baulac S, 2004, LANCET NEUROL, V3, P421, DOI 10.1016/S1474-4422(04)00808-7
   Bender RA, 2004, ADV EXP MED BIOL, V548, P213
   Berg AT, 1996, EPILEPSIA, V37, P126, DOI 10.1111/j.1528-1157.1996.tb00003.x
   Brewster A, 2002, J NEUROSCI, V22, P4591, DOI 10.1523/JNEUROSCI.22-11-04591.2002
   Cameron YL, 2000, PEDIATR RES, V47, P813, DOI 10.1203/00006450-200006000-00022
   Chen K, 1999, NAT MED, V5, P888, DOI 10.1038/11330
   Chen K, 2001, NAT MED, V7, P331, DOI 10.1038/85480
   Chen K, 2003, NEURON, V39, P599, DOI 10.1016/S0896-6273(03)00499-9
   Chesler M, 2003, PHYSIOL REV, V83, P1183, DOI 10.1152/physrev.00010.2003
   CURTIS M, 1998, J NEUROSCI, V178, P7543
   Dube C, 2006, BRAIN, V129, P911, DOI 10.1093/brain/awl018
   Dube C, 2000, ANN NEUROL, V47, P336, DOI 10.1002/1531-8249(200003)47:3<336::AID-ANA9>3.3.CO;2-N
   FRENCH JA, 1993, ANN NEUROL, V34, P774, DOI 10.1002/ana.410340604
   GADOMSKI AM, 1994, J CLIN EPIDEMIOL, V47, P1043, DOI 10.1016/0895-4356(94)90120-1
   Hajos N, 2000, EUR J NEUROSCI, V12, P3239, DOI 10.1046/j.1460-9568.2000.00217.x
   HAUSER WA, 1994, EPILEPSIA, V35, pS1, DOI 10.1111/j.1528-1157.1994.tb05932.x
   Haut SR, 2004, LANCET NEUROL, V3, P608, DOI 10.1016/S1474-4422(04)00881-6
   HOLTZMAN D, 1981, SCIENCE, V213, P1034, DOI 10.1126/science.7268407
   JAROLIMEK W, 1989, BRAIN RES, V505, P225, DOI 10.1016/0006-8993(89)91447-9
   KAILA K, 1998, PH BRAIN FUNCTION, P1
   Kang JQ, 2006, J NEUROSCI, V26, P2590, DOI 10.1523/JNEUROSCI.4243-05.2006
   Lahtinen H, 2002, J NEUROPHYSIOL, V88, P1469, DOI 10.1152/jn.00800.2001
   Lee J, 1996, BRAIN RES, V706, P210, DOI 10.1016/0006-8993(95)01214-1
   Mantegazza M, 2005, P NATL ACAD SCI USA, V102, P18177, DOI 10.1073/pnas.0506818102
   Mariak Z, 1999, J APPL PHYSIOL, V87, P1609
   Mortola JP, 2000, ANNU REV PHYSIOL, V62, P847, DOI 10.1146/annurev.physiol.62.1.847
   Mulley JC, 2005, HUM MOL GENET, V14, pR243, DOI 10.1093/hmg/ddi355
   ODEMPSEY TJD, 1993, ARCH DIS CHILD, V68, P492, DOI 10.1136/adc.68.4.492
   Prole DL, 2003, J GEN PHYSIOL, V122, P775, DOI 10.1085/jgp.200308897
   Putnam RW, 2005, RESP PHYSIOL NEUROBI, V149, P165, DOI 10.1016/j.resp.2005.03.004
   Putnam RW, 2004, AM J PHYSIOL-CELL PH, V287, pC1493, DOI 10.1152/ajpcell.00282.2004
   Richerson GB, 2004, NAT REV NEUROSCI, V5, P449, DOI 10.1038/nrn1409
   SAGAR HJ, 1987, ANN NEUROL, V22, P334, DOI 10.1002/ana.410220309
   Saiki C, 1996, J PHYSIOL-LONDON, V491, P261, DOI 10.1113/jphysiol.1996.sp021213
   Schmitz D, 2003, NAT NEUROSCI, V6, P1058, DOI 10.1038/nn1116
   Singh R, 1999, ANN NEUROL, V45, P75, DOI 10.1002/1531-8249(199901)45:1<75::AID-ART13>3.0.CO;2-W
   TAYLOR JA, 1995, ARCH PEDIAT ADOL MED, V149, P283, DOI 10.1001/archpedi.1995.02170150063011
   Toth Z, 1998, J NEUROSCI, V18, P4285
   TSUBOI T, 1984, NEUROLOGY, V34, P175, DOI 10.1212/WNL.34.2.175
   Vanhatalo S, 2005, CLIN EEG NEUROSCI, V36, P311, DOI 10.1177/155005940503600411
   VAUGHANJONES RD, 1986, PFLUG ARCH EUR J PHY, V406, P641, DOI 10.1007/BF00584033
   Voipio J, 2003, J NEUROPHYSIOL, V89, P2208, DOI 10.1152/jn.00915.2002
   VOIPIO J, 1993, PFLUG ARCH EUR J PHY, V423, P193, DOI 10.1007/BF00374394
   Wirrell EC, 1996, EPILEPSIA, V37, P459, DOI 10.1111/j.1528-1157.1996.tb00592.x
   Xiong ZQ, 2000, J NEUROSCI, V20, P1290
   Yi DK, 1996, DEV PSYCHOBIOL, V29, P497, DOI 10.1002/(SICI)1098-2302(199609)29:6<497::AID-DEV2>3.0.CO;2-H
NR 50
TC 160
Z9 169
U1 0
U2 14
PU NATURE PUBLISHING GROUP
PI NEW YORK
PA 75 VARICK STREET, 9TH FLOOR, NEW YORK, NY 10013-1917 USA
SN 1078-8956
J9 NAT MED
JI Nat. Med.
PD JUL
PY 2006
VL 12
IS 7
BP 817
EP 823
DI 10.1038/nm1422
PG 7
WC Biochemistry & Molecular Biology; Cell Biology; Medicine, Research &
   Experimental
SC Biochemistry & Molecular Biology; Cell Biology; Research & Experimental
   Medicine
GA 061HS
UT WOS:000238862800069
PM 16819552
OA Green Accepted
DA 2019-04-19
ER

PT J
AU Murray, DM
   Boylan, GB
   Ali, I
   Ryan, CA
   Murphy, BP
   Connolly, S
AF Murray, D. M.
   Boylan, G. B.
   Ali, I.
   Ryan, C. A.
   Murphy, B. P.
   Connolly, S.
TI Defining the gap between electrographic seizure burden, clinical
   expression and staff recognition of neonatal seizures
SO ARCHIVES OF DISEASE IN CHILDHOOD-FETAL AND NEONATAL EDITION
LA English
DT Article
ID EEG; CLASSIFICATION; PHENYTOIN; NEWBORNS; INFANTS
AB Background: Neonatal seizures are often subclinical, making accurate diagnosis difficult.
   Objective: To describe the clinical manifestations of electrographic seizures recorded on continuous video-EEG, and to compare this description with the recognition of clinical seizures by experienced neonatal staff.
   Methods: Term infants, at risk of seizures, were monitored by continuous 12-channel video-EEG from <6 hours of birth for up to 72 hours. All clinical seizures were recorded by experienced neonatal staff on individual seizure charts. Video-EEG recordings were subsequently analysed. The number, duration and clinical expression of electrographic seizures were calculated (in seconds), and compared with the seizures clinically suspected by the neonatal staff.
   Results: Of 51 infants enrolled, nine had electrographic seizures. A further three had clinically suspected seizures, without associated electrographic abnormality. Of the total 526 electrographic seizures, 179 (34%) had clinical manifestations evident on the simultaneous video recording. The clinical seizure activity corresponded to 18.8% of the total electrographic seizure burden. Overdiagnosis also occurred frequently. Of the 177 clinically suspected seizure episodes documented by staff, 48 (27%) had corresponding electrographic evidence of seizure activity Thus, only 9% (48/526) of electrographic seizures were accompanied by clinical manifestations, which were identified and documented by neonatal staff.
   Conclusion: Only one-third of neonatal EEG seizures displays clinical signs on simultaneous video recordings. Moreover, two-thirds of these clinical manifestations are unrecognised, or misinterpreted by experienced neonatal staff. In the recognition and management of neonatal seizures clinical diagnosis alone is not enough.
C1 [Murray, D. M.; Boylan, G. B.; Ali, I.; Ryan, C. A.; Murphy, B. P.] Univ Coll Cork, Dept Pediat & Child Hlth, Unified Matern & Neonatal Serv, Cork, Ireland.
   [Connolly, S.] St Vincents Univ Hosp, Dept Clin Neurophysiol, Dublin 4, Ireland.
RP Ryan, CA (reprint author), Univ Matern Hosp, Cork, Ireland.
EM ryant01@eircom.net
RI Boylan, Geraldine/F-3019-2012
OI Boylan, Geraldine/0000-0003-0920-5291
CR Amiel-Tison C, 2002, PEDIATR NEUROL, V27, P196, DOI 10.1016/S0887-8994(02)00436-8
   Booth D, 2004, COCHRANE DB SYST REV
   Boylan GB, 2002, ARCH DIS CHILD, V86, P165
   BYE AME, 1995, EPILEPSIA, V36, P1009, DOI 10.1111/j.1528-1157.1995.tb00960.x
   CLANCY RR, 1991, EPILEPSIA, V32, P69, DOI 10.1111/j.1528-1157.1991.tb05614.x
   Clancy RR, 1996, EPILEPSIA, V37, pS52, DOI 10.1111/j.1528-1157.1996.tb06022.x
   CONNELL J, 1989, ARCH DIS CHILD, V64, P454
   EYRE JA, 1983, BRIT MED J, V286, P1017, DOI 10.1136/bmj.286.6370.1017
   HELLSTROMWESTAS L, 1985, ACTA PAEDIATR SCAND, V74, P741, DOI 10.1111/j.1651-2227.1985.tb10024.x
   Koh S, 1999, NEUROLOGY, V53, P915, DOI 10.1212/WNL.53.5.915
   Landrot ID, 2001, DEV BRAIN RES, V129, P27
   Levene M, 2002, ARCH DIS CHILD, V86, P75, DOI 10.1136/fn.86.2.F75
   Miller SP, 2002, NEUROLOGY, V58, P542, DOI 10.1212/WNL.58.4.542
   MIZRAHI EM, 1987, NEUROLOGY, V37, P1837, DOI 10.1212/WNL.37.12.1837
   Ng E, 2002, ANN PHARMACOTHER, V36, P1150, DOI 10.1345/aph.1A328
   Painter MJ, 1999, NEW ENGL J MED, V341, P485, DOI 10.1056/NEJM199908123410704
   ROBERTSON C, 1985, DEV MED CHILD NEUROL, V27, P473
   SCHER MS, 1989, PEDIATR CLIN N AM, V36, P281
   Scher MS, 2003, PEDIATR NEUROL, V28, P277, DOI 10.1016/S0887-8994(02)00621-5
   Sicca F, 2000, BRAIN DEV-JPN, V22, P35, DOI 10.1016/S0387-7604(99)00110-2
   Tekgul H, 2005, PEDIATR NEUROL, V32, P155, DOI 10.1016/j.pediatrneurol.2004.09.014
   VOLPE JJ, 1989, PEDIATRICS, V84, P422
NR 22
TC 159
Z9 161
U1 0
U2 4
PU BMJ PUBLISHING GROUP
PI LONDON
PA BRITISH MED ASSOC HOUSE, TAVISTOCK SQUARE, LONDON WC1H 9JR, ENGLAND
SN 1359-2998
EI 1468-2052
J9 ARCH DIS CHILD-FETAL
JI Arch. Dis. Child.-Fetal Neonatal Ed.
PD MAY
PY 2008
VL 93
IS 3
BP F187
EP F191
DI 10.1136/adc.2005.086314
PG 5
WC Pediatrics
SC Pediatrics
GA 295JZ
UT WOS:000255472100004
PM 17626147
DA 2019-04-19
ER

PT J
AU Hermann, B
   Jones, J
   Dabbs, K
   Allen, CA
   Sheth, R
   Fine, J
   McMillan, A
   Seidenberg, M
AF Hermann, Bruce
   Jones, Jana
   Dabbs, Kevin
   Allen, Chase A.
   Sheth, Raj
   Fine, Jason
   McMillan, Alan
   Seidenberg, Michael
TI The frequency, complications and aetiology of ADHD in new onset
   paediatric epilepsy
SO BRAIN
LA English
DT Article
DE epilepsy; ADHD
ID ATTENTION-DEFICIT/HYPERACTIVITY DISORDER; DEFICIT-HYPERACTIVITY
   DISORDER; INCIDENT UNPROVOKED SEIZURES; VOXEL-BASED MORPHOMETRY;
   QUALITY-OF-LIFE; BRAIN-DEVELOPMENT; PSYCHIATRIC COMORBIDITY; EXECUTIVE
   DYSFUNCTION; CORTICAL THICKNESS; CHILDHOOD EPILEPSY
AB Recent studies suggest that Attention Deficit Hyperactivity Disorder (ADHD) is a common comorbid condition in childhood epilepsy, but little is known regarding the nature, frequency and timing of associated neurobehavioural/cognitive complications or the underlying aetiology of ADHD in epilepsy. This investigation examined: (i) the prevalence of ADHD and its subtypes; (ii) the association of ADHD with abnormalities in academic, neuropsychological, behavioural and psychiatric status and (iii) the aetiology of ADHD in paediatric epilepsy. Seventy-five children (age 818) with new/recent onset idiopathic epilepsy and 62 healthy controls underwent structured interview (K-SADS) to identify the presence and type of DSM-IV defined ADHD, neuropsychological assessment, quantitative MR volumetrics, characterization of parent observed executive function, review of academic/educational progress and assessment of risk factors during gestation and delivery. The results indicate that ADHD is significantly more prevalent in new onset epilepsy than healthy controls (31 versus 6), characterized predominantly by the inattentive variant, with onset antedating the diagnosis of epilepsy in the majority of children. ADHD in childhood epilepsy is associated with significantly increased rates of school based remedial services for academic underachievement, neuropsychological consequences with prominent differences in executive function, and parent-reported dysexecutive behaviours. ADHD in paediatric epilepsy is neither associated with demographic or clinical epilepsy characteristics nor potential risk factors during gestation and birth. Quantitative MRI demonstrates that ADHD in epilepsy is associated with significantly increased gray matter in distributed regions of the frontal lobe and significantly smaller brainstem volume. Overall, ADHD is a prevalent comorbidity of new onset idiopathic epilepsy associated with a diversity of salient educational, cognitive, behavioural and social complications that antedate epilepsy onset in a significant proportion of cases, and appear related to neurodevelopmental abnormalities in brain structure.
C1 Univ Wisconsin, Dept Neurol, Matthews Neuropsychol Lab, Madison, WI 53792 USA.
   Univ Wisconsin, Sch Med & Pulb Hlth, Dept Phys Med, Madison, WI 53792 USA.
   Univ Wisconsin, Sch Med & Pulb Hlth, Dept Biostat, Madison, WI 53792 USA.
   Rosalind Franklin Univ Med & Sci, Dept Psychol, N Chicago, IL USA.
RP Hermann, B (reprint author), Univ Wisconsin, Dept Neurol, Matthews Neuropsychol Lab, Madison, WI 53792 USA.
EM hermann@neurology.wisc.edu
FU PHS HHS [R01 44351]; NIMH NIH HHS [F32 MH64988-01A2]; NCRR NIH HHS [MO1
   RR 03186]
CR Ambrosini PJ, 2000, J AM ACAD CHILD PSY, V39, P49, DOI 10.1097/00004583-200001000-00016
   Anderson P, 2002, CHILD NEUROPSYCHOL, V8, P71, DOI 10.1076/chin.8.2.71.8724
   Andreasen NC, 1996, J COMPUT ASSIST TOMO, V20, P98, DOI 10.1097/00004728-199601000-00018
   Angold A, 1996, J CHILD PSYCHOL PSYC, V37, P657, DOI 10.1111/j.1469-7610.1996.tb01457.x
   Anisman H, 2002, J NEUROSCI, V22, P7809
   Ashburner J, 2000, NEUROIMAGE, V11, P805, DOI 10.1006/nimg.2000.0582
   Austin JK, 2001, PEDIATRICS, V107, P115, DOI 10.1542/peds.107.1.115
   BARKLEY RA, 1992, J ABNORM CHILD PSYCH, V20, P163, DOI 10.1007/BF00916547
   BARKLEY RA, 2006, HDB DIGANOSIS TREATM
   Berg AT, 2005, DEV MED CHILD NEUROL, V47, P749, DOI 10.1017/S001216220500157X
   Betting LE, 2006, NEUROIMAGE, V32, P498, DOI 10.1016/j.neuroimage.2006.04.174
   Caplan R, 2005, EPILEPSIA, V46, P720, DOI 10.1111/j.1528-1167.2005.43604.x
   Castellanos FX, 2002, JAMA-J AM MED ASSOC, V288, P1740, DOI 10.1001/jama.288.14.1740
   Cortez Miguel A, 2006, Adv Neurol, V97, P293
   Davies S, 2003, DEV MED CHILD NEUROL, V45, P292, DOI 10.1017/S0012162203000550
   Dickstein SG, 2006, J CHILD PSYCHOL PSYC, V47, P1051, DOI 10.1111/j.1469-7610.2006.01671.x
   Doyle AE, 2006, J CLIN PSYCHIAT, V67, P21
   Dunn David W, 2005, Semin Pediatr Neurol, V12, P222, DOI 10.1016/j.spen.2005.12.004
   Dunn DW, 2003, DEV MED CHILD NEUROL, V45, P50, DOI 10.1017/S0012162203000094
   Eliez S, 2000, J CHILD PSYCHOL PSYC, V41, P679, DOI 10.1111/1469-7610.00656
   Engel J, 2001, EPILEPSIA, V42, P796, DOI 10.1046/j.1528-1157.2001.10401.x
   Giedd JN, 2004, ANN NY ACAD SCI, V1021, P77, DOI 10.1196/annals.1308.009
   Giedd JN, 1999, NAT NEUROSCI, V2, P861, DOI 10.1038/13158
   Giedd JN, 2001, ANN NY ACAD SCI, V931, P33
   Gioia G. A., 2000, BEHAV RATING INVENTO
   Gogtay N, 2004, P NATL ACAD SCI USA, V101, P8174, DOI 10.1073/pnas.0402680101
   Graetz BW, 2001, J AM ACAD CHILD PSY, V40, P1410, DOI 10.1097/00004583-200112000-00011
   Harris G, 1999, J COMPUT ASSIST TOMO, V23, P144, DOI 10.1097/00004728-199901000-00030
   Heinrichs SC, 2006, EPILEPSY BEHAV, V8, P5, DOI 10.1016/j.yebeh.2005.08.009
   Hendren RL, 2000, J AM ACAD CHILD PSY, V39, P815, DOI 10.1097/00004583-200007000-00010
   Hermann B, 2006, BRAIN, V129, P2609, DOI 10.1093/brain/awl196
   Hesdorffer DC, 2006, ANN NEUROL, V59, P35, DOI 10.1002/ana.20685
   Hesdorffer DC, 2004, ARCH GEN PSYCHIAT, V61, P731, DOI 10.1001/archpsyc.61.7.731
   Jones JE, 2007, DEV MED CHILD NEUROL, V49, P493, DOI 10.1111/j.1469-8749.2007.00493.x
   Krain AL, 2006, CLIN PSYCHOL REV, V26, P433, DOI 10.1016/j.cpr.2006.01.005
   Lenroot RK, 2006, NEUROSCI BIOBEHAV R, V30, P718, DOI 10.1016/j.neubiorev.2006.06.001
   Mackie S, 2007, AM J PSYCHIAT, V164, P647, DOI 10.1176/appi.ajp.164.4.647
   Magnotta VA, 2002, COMPUT MED IMAG GRAP, V26, P251, DOI 10.1016/S0895-6111(02)00011-3
   Magnotta VA, 1999, RADIOLOGY, V211, P781, DOI 10.1148/radiology.211.3.r99ma07781
   McFadyen-Leussis MP, 2005, EPILEPSY BEHAV, V6, P312, DOI 10.1016/j.yebeh.2005.01.010
   McLellan A, 2005, DEV MED CHILD NEUROL, V47, P666, DOI 10.1017/S0012162205001362
   Milich R, 2001, CLIN PSYCHOL-SCI PR, V8, P463, DOI 10.1093/clipsy/8.4.463
   Miller B. L, 2007, HUMAN FRONTAL LOBES
   Mirsky AF, 2001, ANN NY ACAD SCI, V931, P17
   Noeker M, 2005, BRAIN DEV-JPN, V27, P5, DOI 10.1016/j.braindev.2004.02.008
   Okaichi Y, 2006, EPILEPSIA, V47, P55, DOI 10.1111/j.1528-1167.2006.00370.x
   Oostrom KJ, 2003, PEDIATRICS, V112, P1338, DOI 10.1542/peds.112.6.1338
   Ott D, 2003, EPILEPSIA, V44, P591, DOI 10.1046/j.1528-1157.2003.25002.x
   Ott D, 2001, J AM ACAD CHILD PSY, V40, P907, DOI 10.1097/00004583-200108000-00012
   OUNSTED C, 1955, LANCET, V2, P303
   Parrish J, 2007, DEV MED CHILD NEUROL, V49, P412, DOI 10.1111/j.1469-8749.2007.00412.x
   Paus T, 1999, SCIENCE, V283, P1908, DOI 10.1126/science.283.5409.1908
   Pelham WE, 2007, AMBUL PEDIATR, V7, P121, DOI 10.1016/j.ambp.2006.08.002
   Polanczyk G, 2007, AM J PSYCHIAT, V164, P942, DOI 10.1176/appi.ajp.164.6.942
   Rappley MD, 2005, NEW ENGL J MED, V352, P165, DOI 10.1056/NEJMcp032387
   Roth RM, 2004, PSYCHIAT CLIN N AM, V27, P83, DOI 10.1016/S0193-953X(03)00112-6
   RUTTER M, 1970, NEUROPSYCHIATRIC STU
   Sanchez-Carpintero R, 2003, EPILEPSIA, V44, P1340, DOI 10.1046/j.1528-1157.2003.16403.x
   Sarkisian MR, 2001, EPILEPSY BEHAV, V2, P201, DOI 10.1006/ebeh.2001.0193
   Schubert R, 2005, PEDIATR NEUROL, V32, P1, DOI 10.1016/j.pediatrneurol.2004.06.007
   Seidman LJ, 2006, CLIN PSYCHOL REV, V26, P466, DOI 10.1016/j.cpr.2006.01.004
   Shaw P, 2006, ARCH GEN PSYCHIAT, V63, P540, DOI 10.1001/archpsyc.63.5.540
   SHAYWITZ SE, 1982, SCHIZOPHRENIA BULL, V8, P360, DOI 10.1093/schbul/8.2.360
   Sherman EMS, 2007, EPILEPSIA, V48, P1083, DOI 10.1111/j.1528-1167.2007.01028.x
   Sherman EMS, 2006, EPILEPSIA, V47, P1936, DOI 10.1111/j.1528-1167.2006.00816.x
   Sowell ER, 2004, J NEUROSCI, V24, P8223, DOI 10.1523/JNEUROSCI.1798-04.2004
   Sowell ER, 2003, LANCET, V362, P1699, DOI 10.1016/S0140-6736(03)14842-8
   Sowell ER, 2003, NAT NEUROSCI, V6, P309, DOI 10.1038/nn1008
   Spencer TJ, 2007, AMBUL PEDIATR, V7, P73, DOI 10.1016/j.ambp.2006.07.006
   Spencer TJ, 2006, J CLIN PSYCHIAT, V67, P27
   Stafstrom CE, 2006, EPILEPSIA, V47, P1407, DOI 10.1111/j.1528-1167.2006.00674_1.x
   Stafstrom CE, 2002, PROG BRAIN RES, V135, P377
   Stuss DT, 2002, ANNU REV PSYCHOL, V53, P401, DOI 10.1146/annurev.psych.53.100901.135220
   Swinkels WAM, 2005, EPILEPSY BEHAV, V7, P37, DOI 10.1016/j.yebeh.2005.04.012
   Talairach J., 1988, COPLANAR STEREOTAXIC
   Thome-Souza S, 2004, EPILEPSY BEHAV, V5, P988, DOI 10.1016/j.yebeh.2004.09.001
   Turner LH, 2007, EPILEPSY BEHAV, V10, P8, DOI 10.1016/j.yebeh.2006.08.013
   WEINBERGER SB, 1979, BIOL PSYCHIAT, V14, P525
   Wilens TE, 2002, ANNU REV MED, V53, P113, DOI 10.1146/annurev.med.53.082901.103945
   Wilke M, 2007, EXP BRAIN RES, V178, P296, DOI 10.1007/s00221-006-0732-z
   Woermann FG, 1999, BRAIN, V122, P2101, DOI 10.1093/brain/122.11.2101
NR 81
TC 154
Z9 169
U1 0
U2 12
PU OXFORD UNIV PRESS
PI OXFORD
PA GREAT CLARENDON ST, OXFORD OX2 6DP, ENGLAND
SN 0006-8950
J9 BRAIN
JI Brain
PD DEC
PY 2007
VL 130
BP 3135
EP 3148
DI 10.1093/brain/awm227
PN 12
PG 14
WC Clinical Neurology; Neurosciences
SC Neurosciences & Neurology
GA 236WX
UT WOS:000251335200010
PM 17947336
OA Bronze
DA 2019-04-19
ER

PT J
AU Mefford, HC
   Clauin, S
   Sharp, AJ
   Moller, RS
   Ullmann, R
   Kapur, R
   Pinkel, D
   Cooper, GM
   Ventura, M
   Ropers, HH
   Tommerup, N
   Eichler, EE
   Bellanne-Chantelot, C
AF Mefford, Heather C.
   Clauin, Severine
   Sharp, Andrew J.
   Moller, Rikke S.
   Ullmann, Reinhard
   Kapur, Raj
   Pinkel, Dan
   Cooper, Gregory M.
   Ventura, Mario
   Ropers, H. Hilger
   Tommerup, Niels
   Eichler, Evan E.
   Bellanne-Chantelot, Christine
TI Recurrent reciprocal genomic Rearrangements of 17q12 are associated with
   renal disease, diabetes, and epilepsy
SO AMERICAN JOURNAL OF HUMAN GENETICS
LA English
DT Article
ID COPY-NUMBER; MENTAL-RETARDATION; ARRAY-CGH; TCF2 GENE; ARCHITECTURE;
   DISORDERS; 22Q11.2; MICRODUPLICATION; MICROARRAY; ANOMALIES
AB Most studies of genomic disorders have focused on patients with cognitive disability and/or peripheral nervous system defects. In an effort to broaden the phenotypic spectrum of this disease model, we assessed 155 autopsy samples from fetuses with well-defined developmental pathologies in regions predisposed to recurrent rearrangement, by array-based comparative genomic hybridization. We found that 6% of fetal material showed evidence of microdeletion or microduplication, including three independent events that likely resulted from unequal crossing-over between segmental duplications. One of the microdeletions, identified in a fetus with multicystic dysplastic kidneys, encompasses the TCF2 gene on 17q12, previously shown to be mutated in maturity-onset diabetes, as well as in a subset of pediatric renal abnormalities. Fine-scale mapping of the breakpoints in different patient cohorts revealed a recurrent 1.5-Mb de novo deletion in individuals with phenotypes that ranged from congenital renal abnormalities to maturity-onset diabetes of the young type 5. We also identified the reciprocal duplication, which appears to be enriched in samples from patients with epilepsy. We describe the first example of a recurrent genomic disorder associated with diabetes.
C1 Univ Washington, Dept Genome Sci, Seattle, WA 98195 USA.
   Univ Washington, Div Med Genet, Seattle, WA 98195 USA.
   Childrens Hosp & Reg Med Ctr, Dept Labs, Seattle, WA USA.
   Howard Hughes Med Inst, Seattle, WA USA.
   Assistance Publ Hop Paris Pitie Salpetriere, Ctr Mol Genet & Cytogenet, Paris, France.
   Univ Paris 06, Paris, France.
   Danish Epilepsy Ctr, Dianalund, Denmark.
   Wilhelm Johannsen Ctr Funct Genome Res, Copenhagen, Denmark.
   Max Planck Inst Mol Genet, Berlin, Germany.
   Univ Calif San Francisco, Ctr Comprehens Canc, San Francisco, CA 94143 USA.
   Univ Bari, Dept Genet & Microbiol, Bari, Italy.
RP Eichler, EE (reprint author), Univ Washington, Dept Genome Sci, 1705 NE Pacific St,Box 355065, Seattle, WA 98195 USA.
EM eee@gs.washington.edu
RI Ventura, Mario/E-6420-2011; Cooper, Gregory/D-6914-2011; Sharp,
   Andrew/A-5783-2008; Tommerup, Niels/T-8776-2017
OI Ventura, Mario/0000-0001-7762-8777; Cooper, Gregory/0000-0001-5509-9923;
   Moller, Rikke/0000-0002-9664-1448; Tommerup, Niels/0000-0003-2304-0112
FU NICHD NIH HHS [R01 HD043569, HD043569]; NHLBI NIH HHS [U01 HL069757]
CR Bellanne-Chantelot C, 2005, DIABETES, V54, P3126, DOI 10.2337/diabetes.54.11.3126
   de Vries BBA, 2005, AM J HUM GENET, V77, P606, DOI 10.1086/491719
   Decramer S, 2007, J AM SOC NEPHROL, V18, P923, DOI 10.1681/ASN.2006091057
   Ensenauer RE, 2003, AM J HUM GENET, V73, P1027, DOI 10.1086/378818
   Friedman JM, 2006, AM J HUM GENET, V79, P500, DOI 10.1086/507471
   Horikawa Y, 1997, NAT GENET, V17, P384, DOI 10.1038/ng1297-384
   Ishkanian AS, 2004, NAT GENET, V36, P299, DOI 10.1038/ng1307
   Kania A, 2000, CELL, V102, P161, DOI 10.1016/S0092-8674(00)00022-2
   Koolen DA, 2006, NAT GENET, V38, P999, DOI 10.1038/ng1853
   LICHTER P, 1990, SCIENCE, V247, P64, DOI 10.1126/science.2294592
   Locke DP, 2006, AM J HUM GENET, V79, P275, DOI 10.1086/505653
   Lupski JR, 2007, NAT GENET, V39, pS43, DOI 10.1038/ng2084
   Menten B, 2006, J MED GENET, V43, DOI 10.1136/jmg.2005.039453
   Muller D, 2006, KIDNEY INT, V70, P1656, DOI 10.1038/sj.ki.5001746
   Pedersen A, 2005, DEV BIOL, V288, P571, DOI 10.1016/j.ydbio.2005.09.027
   Peiffer DA, 2006, GENOME RES, V16, P1136, DOI 10.1101/gr.5402306
   Redon R, 2006, NATURE, V444, P444, DOI 10.1038/nature05329
   Robin NH, 2005, J PEDIATR-US, V147, P90, DOI 10.1016/j.jpeds.2005.03.007
   Rosenberg C, 2006, J MED GENET, V43, P180, DOI 10.1136/jmg.2005.032268
   Rozen S, 2000, Methods Mol Biol, V132, P365
   Sebat J, 2007, SCIENCE, V316, P445, DOI 10.1126/science.1138659
   Selzer RR, 2005, GENE CHROMOSOME CANC, V44, P305, DOI 10.1002/gcc.20243
   Sharp AJ, 2005, AM J HUM GENET, V77, P78, DOI 10.1086/431652
   Sharp AJ, 2006, NAT GENET, V38, P1038, DOI 10.1038/ng1862
   Shaw CJ, 2004, HUM MOL GENET, V13, pR57, DOI 10.1093/hmg/ddh073
   SHAWLOT W, 1995, NATURE, V374, P425, DOI 10.1038/374425a0
   Stankiewicz P, 2002, TRENDS GENET, V18, P74, DOI 10.1016/S0168-9525(02)02592-1
   SZATMARI P, 2007, NAT GENET, V36, P319
   Ulinski T, 2006, J AM SOC NEPHROL, V17, P497, DOI 10.1681/ASN.2005101040
   Wong KK, 2007, AM J HUM GENET, V80, P91, DOI 10.1086/510560
   Yobb TM, 2005, AM J HUM GENET, V76, P865, DOI 10.1086/429841
NR 31
TC 149
Z9 152
U1 1
U2 3
PU CELL PRESS
PI CAMBRIDGE
PA 50 HAMPSHIRE ST, FLOOR 5, CAMBRIDGE, MA 02139 USA
SN 0002-9297
EI 1537-6605
J9 AM J HUM GENET
JI Am. J. Hum. Genet.
PD NOV
PY 2007
VL 81
IS 5
BP 1057
EP 1069
DI 10.1086/522591
PG 13
WC Genetics & Heredity
SC Genetics & Heredity
GA 224XE
UT WOS:000250480900016
PM 17924346
OA Green Published, Bronze
DA 2019-04-19
ER

PT J
AU Johannessen, SI
   Tomson, T
AF Johannessen, Svein I.
   Tomson, Torbjoern
TI Pharmacokinetic variability of newer antiepileptic drugs - When is
   monitoring needed?
SO CLINICAL PHARMACOKINETICS
LA English
DT Review
ID TO-DOSE RATIO; LAMOTRIGINE SERUM CONCENTRATIONS; EPILEPTIC PATIENTS;
   CLINICAL-RESPONSE; PARTIAL SEIZURES; HEALTHY-SUBJECTS; STEADY-STATE;
   POPULATION PHARMACOKINETICS; RETROSPECTIVE ANALYSIS; PEDIATRIC-PATIENTS
AB A new generation of antiepileptic drugs (AEDs) has reached the market in recent years with ten new compounds: felbamate, gabapentin, lamotrigine, levetiracetam, oxcarbazepine, pregabalin, tiagabine, topiramate, vigabatrin and zonisamide. The newer AEDs in general have more predictable pharmacokinetics than older AEDs such as phenytoin, carbamazepine and valproic acid (valproate sodium), which have a pronounced inter-individual variability in their pharmacokinetics and a narrow therapeutic range. For these older drugs it has been common practice to adjust the dosage to achieve a serum drug concentration within a predefined 'therapeutic range', representing an interval where most patients are expected to show an optimal response. However, such ranges must be interpreted with caution, since many patients are optimally treated when they have serum concentrations below or above the suggested range. It is often said that there is less need for therapeutic drug monitoring (TDM) with the newer AEDs, although this is partially based on the lack of documented correlation between serum concentration and drug effects. Nevertheless, TDM may be useful despite the shortcomings of existing therapeutic ranges, by utilisation of the concept of 'individual reference concentrations' based on intra-individual comparisons of drug serum concentrations. With this concept, TDM may be indicated regardless of the existence or lack of a well-defined therapeutic range.
   The ten newer AEDs all have different pharmacological properties, and therefore, the usefulness of TDM for these drugs has to be assessed individually. For vigabatrin, a clear relationship between drug concentration and clinical effect cannot be expected because of its unique mode of action. Therefore, TDM of vigabatrin is mainly to check compliance. The mode of action of the other new AEDs would not preclude the applicability of TDM. For the prodrug oxcarbazepine, TDM is also useful, since the active metabolite licarbazepine is measured.
   For drugs that are eliminated renally completely unchanged (gabapentin, pregabalin and vigabatrin) or mainly unchanged (levetiracetam and topiramate), the pharmacokinetic variability is less pronounced and more predictable. However, the dose-dependent absorption of gabapentin increases its pharmacokinetic variability. Drug interactions can affect topiramate concentrations markedly, and individual factors such as age, pregnancy and renal function will contribute to the pharmacokinetic variability of all renally eliminated AEDs. For those of the newer AEDs that are metabolised (felbamate, lamotrigine, oxcarbazepine, tiagabine and zonisamide), pharmacokinetic variability is just as relevant as for many of the older AEDs. Therefore, TDM is likely to be useful in many clinical settings for the newer AEDs. The purpose of the present review is to discuss individually the potential value of TDM of these newer AEDs, with emphasis on pharmacokinetic variability.
C1 Natl Ctr Epilepsy, N-1306 Baerum, Norway.
   Karolinska Univ Hosp, Karolinska Inst, Stockholm, Sweden.
RP Johannessen, SI (reprint author), Natl Ctr Epilepsy, Sandvika,POB 56, N-1306 Baerum, Norway.
EM Svein.Johannessen@epilepsy.no
CR Adin J, 2004, THER DRUG MONIT, V26, P251
   Adkins JC, 1998, DRUGS, V55, P437, DOI 10.2165/00003495-199855030-00013
   Anderson GD, 1996, CLIN PHARMACOL THER, V60, P145, DOI 10.1016/S0009-9236(96)90130-7
   Armijo JA, 2005, THER DRUG MONIT, V27, P199, DOI 10.1097/01.ftd.0000155342.93489.fd
   Armijo JA, 2004, THER DRUG MONIT, V26, P633, DOI 10.1097/00007691-200412000-00008
   Armijo JA, 1999, THER DRUG MONIT, V21, P182, DOI 10.1097/00007691-199904000-00008
   Armijo JA, 1997, THER DRUG MONIT, V19, P491, DOI 10.1097/00007691-199710000-00001
   Banfield CR, 1996, THER DRUG MONIT, V18, P19, DOI 10.1097/00007691-199602000-00004
   Bartoli A, 1997, THER DRUG MONIT, V19, P252, DOI 10.1097/00007691-199706000-00002
   BARUZZI A, 1994, EPILEPSIA S3, V35, pS9
   Baruzzi A., 1994, EPILEPSIA S3, V35, P14
   Battino D, 2005, CLIN PHARMACOKINET, V44, P407, DOI 10.2165/00003088-200544040-00005
   Battino D, 2001, THER DRUG MONIT, V23, P217, DOI 10.1097/00007691-200106000-00006
   BATTINO D, 1995, CLIN PHARMACOKINET, V29, P341, DOI 10.2165/00003088-199529050-00004
   Ben-Menachem E, 2004, EPILEPSIA, V45, P13, DOI 10.1111/j.0013-9580.2004.455003.x
   Berry D, 2005, THER DRUG MONIT, V27, P451, DOI 10.1097/01.ftd.0000158874.54100.1a
   Besag FMC, 2000, EPILEPSIA S, V41, P147
   Bialer M, 2004, EPILEPSY RES, V61, P1, DOI 10.1016/j.eplepsyres.2004.07.010
   Bialer M, 2004, CLIN PHARMACOKINET, V43, P763, DOI 10.2165/00003088-200443120-00001
   Borusiak P, 1998, J EPILEPSY, V11, P355, DOI 10.1016/S0896-6974(98)00041-3
   CALABRESI P, 1995, EPILEPSIA, V36, P990, DOI 10.1111/j.1528-1157.1995.tb00957.x
   Chen C, 1999, PHARMACOTHERAPY, V19, P437, DOI 10.1592/phco.19.6.437.31052
   Christensen J, 2003, NEUROLOGY, V61, P1210, DOI 10.1212/01.WNL.0000091867.09720.6B
   Christensen Jakob, 2001, Epilepsia, V42, P178
   Contin M, 2004, THER DRUG MONIT, V26, P375, DOI 10.1097/00007691-200408000-00006
   Czuczwar SJ, 2001, CNS DRUGS, V15, P339, DOI 10.2165/00023210-200115050-00001
   DAHLIN MG, 2004, PEDIATR NEUROL, V4, P248
   de Haan GJ, 2004, NEUROLOGY, V63, P571, DOI 10.1212/01.WNL.0000133213.10244.FD
   Dickins M, 2002, ANTIEPILEPTIC DRUGS, P370
   Duncan JS, 1995, REV CONTEMP PHARMACO, V6, P447
   Ebert U, 2000, EUR J CLIN PHARMACOL, V56, P299, DOI 10.1007/s002280000146
   Eriksson AS, 1996, EPILEPSIA, V37, P769, DOI 10.1111/j.1528-1157.1996.tb00650.x
   Ferrari AR, 2003, THER DRUG MONIT, V25, P700, DOI 10.1097/00007691-200312000-00008
   FILLASTRE JP, 1993, DRUG EXP CLIN RES, V19, P25
   FITTON A, 1995, DRUGS, V50, P691, DOI 10.2165/00003495-199550040-00008
   FRENCH J, 2001, EPILEPSIA S4, V42, P24
   FRIIS ML, 1993, ACTA NEUROL SCAND, V87, P224
   GATTI G, 1993, BRIT J CLIN PHARMACO, V36, P603, DOI 10.1111/j.1365-2125.1993.tb00422.x
   Gatti G, 2003, THER DRUG MONIT, V25, P54, DOI 10.1097/00007691-200302000-00008
   Gisclon L. G., 1993, Pharmaceutical Research (New York), V10, pS397
   Glue P, 1997, BRIT J CLIN PHARMACO, V44, P91, DOI 10.1046/j.1365-2125.1997.00619.x
   GOA KL, 1993, DRUGS, V46, P409, DOI 10.2165/00003495-199346030-00007
   Gustavson LE, 1997, NEUROLOGY, V48, P1032, DOI 10.1212/WNL.48.4.1032
   Harden CL, 1996, EPILEPSIA, V37, P280, DOI 10.1111/j.1528-1157.1996.tb00026.x
   Hirsch LJ, 2004, NEUROLOGY, V63, P1022, DOI 10.1212/01.WNL.0000138424.33979.0C
   Hussein Z, 1997, BRIT J CLIN PHARMACO, V43, P457, DOI 10.1046/j.1365-2125.1997.00594.x
   Johannessen S. I., 2002, ANTIEPILEPTIC DRUGS, P103
   Johannessen SI, 2005, THER DRUG MONIT, V27, P710, DOI 10.1097/01.ftd.0000179852.39717.3e
   Johannessen SI, 2003, THER DRUG MONIT, V25, P347, DOI 10.1097/00007691-200306000-00016
   Kapetanovic IM, 1998, DRUG METAB DISPOS, V26, P1089
   Kaufman KR, 1998, SEIZURE-EUR J EPILEP, V7, P163, DOI 10.1016/S1059-1311(98)80059-9
   KERANEN T, 1992, ACTA NEUROL SCAND, V86, P120, DOI 10.1111/j.1600-0404.1992.tb05051.x
   Kleckner NW, 1999, J PHARMACOL EXP THER, V289, P886
   Klitgaard H, 2001, EPILEPSIA, V42, P13, DOI 10.1046/j.1528-1157.2001.0420s4013.x
   Kozer E, 2002, THER DRUG MONIT, V24, P386, DOI 10.1097/01.FTD.0000014432.93381.A0
   KUBOVA H, 1993, EPILEPSIA, V34, P188, DOI 10.1111/j.1528-1157.1993.tb02397.x
   Langtry HD, 1997, DRUGS, V54, P752, DOI 10.2165/00003495-199754050-00009
   Lau AH, 1997, EPILEPSIA, V38, P445, DOI 10.1111/j.1528-1157.1997.tb01734.x
   LEPPIK IE, 1991, NEUROLOGY, V41, P1785, DOI 10.1212/WNL.41.11.1785
   Levy RH, 2005, THER DRUG MONIT, V27, P193, DOI 10.1097/01.ftd.0000153403.99478.1f
   LINDBERGER M, 2003, THER DRUG MONIT, V4, P457
   LLOYD P, 1994, EPILEPSIA S3, V35, P10
   May TW, 1999, THER DRUG MONIT, V21, P175, DOI 10.1097/00007691-199904000-00007
   May TW, 2003, THER DRUG MONIT, V25, P690, DOI 10.1097/00007691-200312000-00007
   Mazzucchelli I, 2006, EPILEPSIA, V47, P504, DOI 10.1111/j.1528-1167.2006.00459.x
   MCKEE PJW, 1994, BRIT J CLIN PHARMACO, V37, P27, DOI 10.1111/j.1365-2125.1994.tb04234.x
   MCLEAN MJ, 1995, EPILEPSIA S2, V36, pS57
   Mikati MA, 2002, J PEDIATR-US, V141, P31, DOI 10.1067/mpd.2002.125256
   Mimaki T, 1998, THER DRUG MONIT, V20, P593, DOI 10.1097/00007691-199812000-00001
   Miura H, 2004, SEIZURE-EUR J EPILEP, V13, pS17, DOI 10.1016/j.seizure.2004.04.020
   MORGENSEN PH, 1992, ACTA NEUROL SCAND, V85, P14
   Mori A, 1998, EPILEPSY RES, V30, P153, DOI 10.1016/S0920-1211(97)00097-1
   Morris RG, 2004, THER DRUG MONIT, V26, P626, DOI 10.1097/00007691-200412000-00007
   NOYER M, 1995, EUR J PHARMACOL, V286, P137, DOI 10.1016/0014-2999(95)00436-O
   Ohman I, 2000, EPILEPSIA, V41, P709, DOI 10.1111/j.1528-1157.2000.tb00232.x
   Ouellet D, 2001, EPILEPSY RES, V47, P229, DOI 10.1016/S0920-1211(01)00311-4
   PALMER KJ, 1993, DRUGS, V45, P1041, DOI 10.2165/00003495-199345060-00008
   Patsalos PN, 2000, PHARMACOL THERAPEUT, V85, P77, DOI 10.1016/S0163-7258(99)00052-2
   Pennell PB, 2005, EPILEPSIA, V46, P89
   Pennell PB, 2004, NEUROLOGY, V62, P292, DOI 10.1212/01.WNL.0000103286.47129.F8
   Perucca E, 1996, CLIN PHARMACOKINET, V31, P29, DOI 10.2165/00003088-199631010-00003
   Perucca E, 2000, CLIN PHARMACOKINET, V38, P191, DOI 10.2165/00003088-200038030-00001
   PETERS DH, 1993, DRUGS, V45, P760, DOI 10.2165/00003495-199345050-00010
   Petroff OAC, 1996, ANN NEUROL, V39, P95, DOI 10.1002/ana.410390114
   POSNER J, 1991, J PHARM MED, V18, P19
   PREECE NE, 1994, EPILEPSIA, V35, P431, DOI 10.1111/j.1528-1157.1994.tb02456.x
   Radtke RA, 2001, EPILEPSIA, V42, P24, DOI 10.1046/j.1528-1157.2001.0420s4024.x
   Reimers A, 2005, EPILEPSIA, V46, P1414, DOI 10.1111/j.1528-1167.2005.10105.x
   Rey E, 2004, J CLIN PHARMACOL, V44, P1290, DOI 10.1177/009127000426617
   Richens A, 1997, BRIT J CLIN PHARMACO, V44, P129, DOI 10.1046/j.1365-2125.1997.00642.x
   Rosenfeld WE, 1997, EPILEPSIA, V38, P324, DOI 10.1111/j.1528-1157.1997.tb01124.x
   ROUAN MC, 1994, EUR J CLIN PHARMACOL, V47, P161
   ROWAN AJ, 1997, EPILEPSIA S3, V38, P40
   Sabers A, 2003, NEUROLOGY, V61, P570, DOI 10.1212/01.WNL.0000076485.09353.7A
   Sallas WM, 2003, CLIN PHARMACOL THER, V74, P138, DOI 10.1016/S0009-9236(03)00124-3
   SCHAUF CL, 1987, BRAIN RES, V413, P185, DOI 10.1016/0006-8993(87)90168-5
   SCHECHTER PJ, 1989, BRIT J CLIN PHARMACO, V27, pS19, DOI 10.1111/j.1365-2125.1989.tb03456.x
   Schmidt D, 2000, EPILEPSY RES, V41, P245, DOI 10.1016/S0920-1211(00)00149-2
   SCHUMAKER RC, 1990, EPILIPSIA, V31, P642
   Seino Masakazu, 1995, P1011
   Sidhu J, 2006, BRIT J CLIN PHARMACO, V61, P191, DOI 10.1111/j.1365-2125.2005.02539.x
   So EL, 1995, EPILEPSY RES, V22, P221, DOI 10.1016/0920-1211(95)00048-8
   Stephen LJ, 2000, EPILEPSIA, V41, P977, DOI 10.1111/j.1528-1157.2000.tb00282.x
   STEWART BH, 1993, PHARMACEUT RES, V10, P276, DOI 10.1023/A:1018951214146
   SUZUKI S, 1992, EPILEPSY RES, V12, P21, DOI 10.1016/0920-1211(92)90087-A
   TARTARA A, 1993, BRIT J CLIN PHARMACO, V36, P366, DOI 10.1111/j.1365-2125.1993.tb00378.x
   Thompson CD, 1997, CHEM RES TOXICOL, V10, P457, DOI 10.1021/tx960205e
   Thompson CD, 1996, CHEM RES TOXICOL, V9, P1225, DOI 10.1021/tx9601566
   Tomson T, 2005, THER DRUG MONIT, V27, P718, DOI 10.1097/01.ftd.0000179843.63515.8f
   Tran TA, 2002, NEUROLOGY, V59, P251, DOI 10.1212/WNL.59.2.251
   Turck D, 1989, EUR J CLIN PHARMACOL, V36, pA310
   VANHEININGEN PNM, 1991, CLIN PHARMACOL THER, V50, P410, DOI 10.1038/clpt.1991.158
   VANPARYS JAP, 1994, EPILEPSY RES, V19, P79, DOI 10.1016/0920-1211(94)90091-4
   VOLLMER KO, 1986, ARZNEIMITTEL-FORSCH, V36-1, P830
   Vollmer KO, 1989, ADV EPILEPTOL, V17, P209
   Volosov A, 2000, J CHROMATOGR B, V738, P419, DOI 10.1016/S0378-4347(99)00531-9
   Volosov A, 1999, CLIN PHARMACOL THER, V66, P547, DOI 10.1053/cp.1999.v66.103170001
   WAGNER ML, 1991, EPILEPSIA, V32, P398, DOI 10.1111/j.1528-1157.1991.tb04669.x
   Wang XL, 2002, REV CONTEMP PHARMACO, V12, P225
   Warner G, 2005, CNS DRUGS, V19, P265, DOI 10.2165/00023210-200519030-00007
   Wellington K, 2001, CNS DRUGS, V15, P137, DOI 10.2165/00023210-200115020-00005
   Wheless JW, 2005, EPILEPSIA, V46, P220
   White HS, 1999, EPILEPSIA, V40, pS2, DOI 10.1111/j.1528-1157.1999.tb00913.x
   WILENSKY AJ, 1985, EPILEPSIA, V26, P602, DOI 10.1111/j.1528-1157.1985.tb05699.x
   Williams J, 2003, EPILEPSIA, V44, P40, DOI 10.1046/j.1528-1157.2003.26702.x
   WNUK W, 1999, THER DRUG MONIT, V21, P449
   WOO E, 1988, EPILEPSIA, V29, P129, DOI 10.1111/j.1528-1157.1988.tb04408.x
   Xie XM, 1998, NEUROPSYCHOBIOLOGY, V38, P119, DOI 10.1159/000026527
   YUEN AWC, 1992, BRIT J CLIN PHARMACO, V33, P511, DOI 10.1111/j.1365-2125.1992.tb04079.x
   ZANOTTA N, 2006, SEIZURE
NR 130
TC 145
Z9 155
U1 0
U2 17
PU ADIS INTERNATIONAL LTD
PI AUCKLAND
PA 41 CENTORIAN DR, PRIVATE BAG 65901, MAIRANGI BAY, AUCKLAND 1311, NEW
   ZEALAND
SN 0312-5963
J9 CLIN PHARMACOKINET
JI Clin. Pharmacokinet.
PY 2006
VL 45
IS 11
BP 1061
EP 1075
DI 10.2165/00003088-200645110-00002
PG 15
WC Pharmacology & Pharmacy
SC Pharmacology & Pharmacy
GA 103ZH
UT WOS:000241925200002
PM 17048972
DA 2019-04-19
ER

PT J
AU Temko, A
   Thomas, E
   Marnane, W
   Lightbody, G
   Boylan, G
AF Temko, A.
   Thomas, E.
   Marnane, W.
   Lightbody, G.
   Boylan, G.
TI EEG-based neonatal seizure detection with Support Vector Machines
SO CLINICAL NEUROPHYSIOLOGY
LA English
DT Article
DE Neonatal EEG; Automated seizure detection; Machine learning; Support
   Vector Machines
ID CEREBRAL FUNCTION MONITOR; INFANTS; RECOGNITION
AB Objective: The study presents a multi-channel patient-independent neonatal seizure detection system based on the Support Vector Machine (SVM) classifier.
   Methods: A machine learning algorithm (SVM) is used as a classifier to discriminate between seizure and non-seizure EEG epochs. Two post-processing steps are proposed to increase both the temporal precision and the robustness of the system. The resulting system is validated on a large clinical dataset of 267 h of EEG data from 17 full-term newborns with seizures.
   Results: The performance of the system using event-based metrics is reported. The system showed the best up-to-date performance of a neonatal seizure detection system. The system was able to achieve an average good detection rate of similar to 89% with one false seizure detection per hour, similar to 96% with two false detections per hour, or similar to 100% with four false detections per hour. An analysis of errors revealed sources of misclassification in terms of both missed seizures and false detections.
   Conclusions: The results obtained with the proposed SVM-based seizure detection system allow for its practical application in neonatal intensive care units.
   Significance: The proposed SVM-based seizure detection system can greatly assist clinical staff, in a neonatal intensive care unit, to interpret the EEG. The system allows control of the final decision by choosing different confidence levels which makes it flexible for clinical needs. The obtained results may provide a reference for future seizure detection systems. (c) 2010 International Federation of Clinical Neurophysiology. Published by Elsevier Ireland Ltd. All rights reserved.
C1 [Temko, A.; Thomas, E.; Marnane, W.; Lightbody, G.; Boylan, G.] Univ Coll Cork, Neonatal Brain Res Grp, Cork, Ireland.
   [Marnane, W.; Lightbody, G.] Univ Coll Cork, Dept Elect & Elect Engn, Cork, Ireland.
   [Boylan, G.] Univ Coll Cork, Dept Paediat & Child Hlth, Cork, Ireland.
RP Temko, A (reprint author), Univ Coll Cork, Neonatal Brain Res Grp, Cork, Ireland.
EM andreyt@eleceng.ucc.ie
RI Boylan, Geraldine/F-3019-2012; Temko, Andriy/A-8503-2015; Marnane,
   Liam/G-3690-2012
OI Temko, Andriy/0000-0001-6548-0971; Boylan,
   Geraldine/0000-0003-0920-5291; Marnane, William/0000-0002-5039-1498;
   Lightbody, Gordon/0000-0002-8155-0826
FU Science Foundation Ireland [SFI/05/PICA/1836]; Wellcome Trust
   [085249/Z/08/Z]
FX This work is supported in part by Science Foundation Ireland
   (SFI/05/PICA/1836) and the Wellcome Trust (085249/Z/08/Z). The algorithm
   detailed herein is patent pending.
CR Aarabi A, 2007, CLIN NEUROPHYSIOL, V118, P2781, DOI 10.1016/j.clinph.2007.08.012
   Boakye K., 2008, THESIS U CALIFORNIA
   Bourez-Swart MD, 2009, CLIN NEUROPHYSIOL, V120, P1916, DOI 10.1016/j.clinph.2009.08.015
   Burges CJC, 1998, DATA MIN KNOWL DISC, V2, P121, DOI 10.1023/A:1009715923555
   Celka P, 2002, IEEE T BIO-MED ENG, V49, P455, DOI 10.1109/10.995684
   CLANCY RR, 1987, EPILEPSIA, V28, P537, DOI 10.1111/j.1528-1157.1987.tb03685.x
   De Weerd A W, 1999, Electroencephalogr Clin Neurophysiol Suppl, V52, P149
   Deburchgraeve W, 2008, CLIN NEUROPHYSIOL, V119, P2447, DOI 10.1016/j.clinph.2008.07.281
   Faul S, 2005, CLIN NEUROPHYSIOL, V116, P1533, DOI 10.1016/j.clinph.2005.03.006
   FAUL S, 2005, P IEEE INT S INT SIG, P381
   GARDNER B, 2006, J MACH LEARN RES, V7, P1025
   Gotman J., 1997, ELECTROENCEPHALOGR C, V103, P256
   Greene BR, 2008, PHYSIOL MEAS, V29, P1157, DOI 10.1088/0967-3334/29/10/002
   Greene BR, 2008, CLIN NEUROPHYSIOL, V119, P1248, DOI 10.1016/j.clinph.2008.02.001
   Guyon I, 2002, MACH LEARN, V46, P389, DOI 10.1023/A:1012487302797
   Guyon I., 2008, JMLR W CP, P1
   Huang ZQ, 2005, LECT NOTES COMPUT SC, V3869, P415
   Kitayama M, 2003, PEDIATR NEUROL, V29, P326, DOI 10.1016/S0887-8994(03)00277-7
   Klebermass K, 2001, CHILD NERV SYST, V17, P544
   LIU A, 1992, ELECTROEN CLIN NEURO, V82, P30, DOI 10.1016/0013-4694(92)90179-L
   Murray DM, 2008, ARCH DIS CHILD-FETAL, V93, pF187, DOI 10.1136/adc.2005.086314
   Navakatikyan MA, 2006, CLIN NEUROPHYSIOL, V117, P1190, DOI 10.1016/j.clinph.2006.02.016
   PLATT, 1999, ADV LARGE MARGIN CLA
   Rennie J, 2007, ARCH DIS CHILD-FETAL, V92, pF148, DOI 10.1136/adc.2004.068551
   Rennie JM, 2004, ARCH DIS CHILD, V89, pF37, DOI 10.1136/fn.89.1.F37
   Runarsson TP, 2005, P IEEE CIMCA IAWTIC, V2, P673
   Scholkopf B, 2002, LEARNING KERNELS
   Shah DK, 2008, PEDIATRICS, V121, P1146, DOI 10.1542/peds.2007-1839
   Smith S. W., 1997, SCI ENG GUIDE DIGITA
   TEMKO A, 2010, P IEEE EMBC
   TEMKO A, 2010, CLIN NEUROPHYSIOL
   TEMKO A, 2009, EMBC 2009 ANN INT C, P2643
   Toet MC, 2002, PEDIATRICS, V109, P772, DOI 10.1542/peds.109.5.772
   VANROOIJ LG, 2009, ARCH DIS CHILD FETAL
   Vapnik V., 1979, ESTIMATION DEPENDENC
   WESTON J, 2000, P NIPS
   Whittaker E. T., 1967, CALCULUS OBSERVATION, P285
NR 37
TC 144
Z9 148
U1 2
U2 20
PU ELSEVIER IRELAND LTD
PI CLARE
PA ELSEVIER HOUSE, BROOKVALE PLAZA, EAST PARK SHANNON, CO, CLARE, 00000,
   IRELAND
SN 1388-2457
J9 CLIN NEUROPHYSIOL
JI Clin. Neurophysiol.
PD MAR
PY 2011
VL 122
IS 3
BP 464
EP 473
DI 10.1016/j.clinph.2010.06.034
PG 10
WC Clinical Neurology; Neurosciences
SC Neurosciences & Neurology
GA 709QL
UT WOS:000286456300009
PM 20713314
OA Green Published, Other Gold
DA 2019-04-19
ER

PT J
AU Holmes, LB
   Wyszynski, DF
   Lieberman, E
AF Holmes, LB
   Wyszynski, DF
   Lieberman, E
TI The AED (Antiepileptic drug) pregnancy registry - A 6-year experience
SO ARCHIVES OF NEUROLOGY
LA English
DT Article
ID SPINA-BIFIDA; IN-UTERO; EXPOSURE; EPILEPSY; TERATOGENICITY; WOMEN;
   PHENOBARBITONE; MALFORMATIONS; CARBAMAZEPINE; MEDICATIONS
AB Background: Pregnancy registries are a new method for assessing the fetal risks from exposures in pregnancy. We present the findings of the North American AED (anti-epileptic drug) Pregnancy Registry for phenobarbital sodium-exposed pregnancies.
   Objective: To determine whether exposure during pregnancy to anticonvulsant drugs as monotherapy, and phenobarbital in particular, is associated with an increased risk of major malformations in comparison with unexposed controls.
   Design: Evaluation of registry data.
   Setting: The North American AED Pregnancy Registry
   Patients: Pregnant women throughout the United States and Canada who were taking an anticonvulsant drug and who called a toll-free telephone number to enroll.
   Interventions: Each woman was interviewed by telephone at enrollment, at 7 months' gestation, and post partum. With the mother's written permission, her medical records and those of her infant were obtained.
   Main Outcome Measures: Major malformations identified by 5 days of age. Criteria for the release of findings were established by the independent Scientific Advisory Committee on the basis of malformations identified in infants of women who had enrolled prospectively before having had any prenatal screening ("pure" enrollees).
   Results: Five (6.5%) of 77 pure pregnancies with exposure to phenobarbital monotherapy were associated with major malformations (95% confidence interval of proportion, 2.1%-14.5%). When compared with the background rate (1.62%), there was a significantly increased risk (relative risk, 4.2; 95% confidence interval, 1.5-9.4).
   Conclusions: A hospital-based pregnancy registry can establish the fetal risk of major malformations for a commonly used drug. Prenatal exposure to phenobarbital is associated with a significantly increased risk of fetal abnormalities.
C1 Massachusetts Gen Hosp, Serv Pediat, Genet & Teratol Unit, Boston, MA 02114 USA.
   Harvard Univ, Sch Med, Dept Pediat, Boston, MA 02115 USA.
   Boston Univ, Sch Med, Dept Med, Genet Program, Boston, MA 02118 USA.
   Brigham & Womens Hosp, Dept Obstet & Gynecol, Boston, MA 02115 USA.
   Harvard Univ, Sch Med, Boston, MA 02115 USA.
RP Holmes, LB (reprint author), Massachusetts Gen Hosp, Serv Pediat, Genet & Teratol Unit, Warren 801,55 Fruit St, Boston, MA 02114 USA.
EM holmes.lewis@mgh.harvard.edu
CR ANDREWS EB, 1992, OBSTET GYNECOL, V79, P7
   Beghi E, 2001, EPILEPSIA, V42, P1422, DOI 10.1046/j.1528-1157.2001.11201.x
   Buyon JP, 1998, J AM COLL CARDIOL, V31, P1658, DOI 10.1016/S0735-1097(98)00161-2
   Cowan S, 1999, TRANSPLANTATION, V67, pS254, DOI 10.1097/00007890-199904150-01015
   FRIEDMAN JM, 1990, OBSTET GYNECOL, V75, P594
   Hernandez-Diaz S, 2000, NEW ENGL J MED, V343, P1608, DOI 10.1056/NEJM200011303432204
   Holmes LB, 1999, TERATOLOGY, V59, P1
   Holmes LB, 2001, NEW ENGL J MED, V344, P1132, DOI 10.1056/NEJM200104123441504
   Holmes LB, 2001, TERATOLOGY, V63, P61
   Holmes Lewis, 2002, American Journal of Obstetrics and Gynecology, V187, pS137
   Holson RR, 2000, NEUROTOXICOL TERATOL, V22, P541, DOI 10.1016/S0892-0362(00)00072-6
   Honein MA, 1999, TERATOLOGY, V60, P356, DOI 10.1002/(SICI)1096-9926(199912)60:6<356::AID-TERA8>3.0.CO;2-B
   JONES DC, 1992, IND LABOR RELAT REV, V45, P452, DOI 10.2307/2524272
   Kweder S. L., 2001, Teratology, V63, P270
   Lo WY, 2002, OBSTET GYNECOL, V100, P465, DOI 10.1016/S0029-7844(02)02122-1
   MELCHIOR JC, 1967, LANCET, V2, P860
   Nambisan M., 2003, Birth Defects Research, V67, P364
   NELSON K, 1989, NEW ENGL J MED, V320, P19, DOI 10.1056/NEJM198901053200104
   Nimaga K, 2002, B WORLD HEALTH ORGAN, V80, P532
   Nulman I, 1997, AM J MED GENET, V68, P18, DOI 10.1002/(SICI)1096-8628(19970110)68:1<18::AID-AJMG4>3.3.CO;2-C
   Olafsson E, 1998, EPILEPSIA, V39, P887, DOI 10.1111/j.1528-1157.1998.tb01186.x
   OMTZIGT JGC, 1992, NEUROLOGY, V42, P119
   Reiff-Eldridge R, 2000, AM J OBSTET GYNECOL, V182, P159, DOI 10.1016/S0002-9378(00)70506-0
   REINISCH JM, 1995, JAMA-J AM MED ASSOC, V274, P1518, DOI 10.1001/jama.274.19.1518
   ROSA FW, 1991, NEW ENGL J MED, V324, P674, DOI 10.1056/NEJM199103073241006
   SEIP M, 1976, ACTA PAEDIATR SCAND, V65, P617, DOI 10.1111/j.1651-2227.1976.tb04941.x
   Shields KE, 2001, OBSTET GYNECOL, V98, P14, DOI 10.1016/S0029-7844(01)01384-9
   *US FOOD DRUG ADM, 1999, GUID IND EST PREGN R
   Vajda FJ, 2003, J CLIN NEUROSCI, V10, P543, DOI 10.1016/S0967-5868(03)00158-9
   White A, 1997, ACTA PAEDIATR, V86, P86
   *WHO, 2001, WHO REP
   Yerby MS, 1998, EPILEPSIA, V39, P793
NR 32
TC 142
Z9 144
U1 0
U2 3
PU AMER MEDICAL ASSOC
PI CHICAGO
PA 330 N WABASH AVE, STE 39300, CHICAGO, IL 60611-5885 USA
SN 0003-9942
EI 1538-3687
J9 ARCH NEUROL-CHICAGO
JI Arch. Neurol.
PD MAY
PY 2004
VL 61
IS 5
BP 673
EP 678
DI 10.1001/archneur.61.5.673
PG 6
WC Clinical Neurology
SC Neurosciences & Neurology
GA 820BZ
UT WOS:000221362800009
PM 15148143
OA Bronze
DA 2019-04-19
ER

PT J
AU Roullet, FI
   Lai, JKY
   Foster, JA
AF Roullet, Florence I.
   Lai, Jonathan K. Y.
   Foster, Jane A.
TI In utero exposure to valproic acid and autism - A current review of
   clinical and animal studies
SO NEUROTOXICOLOGY AND TERATOLOGY
LA English
DT Review
DE Anti-epileptic drugs; Neurodevelopment; Autism; Behavior; Pregnancy
   registries; Teratogen
ID PREGNANT AUSTRALIAN WOMEN; MEDIAL PREFRONTAL CORTEX; ANTIEPILEPTIC
   DRUG-USE; PRENATAL EXPOSURE; SPECTRUM DISORDERS; MANAGEMENT ISSUES;
   SODIUM VALPROATE; EPILEPSY-FOCUS; CONGENITAL-MALFORMATIONS;
   DEVELOPMENTAL ANOMALIES
AB Valproic acid (VPA) is both an anti-convulsant and a mood stabilizer. Clinical studies over the past 40 years have shown that exposure to VPA in utero is associated with birth defects, cognitive deficits, and increased risk of autism. Two recent FDA warnings related to use of VPA in pregnancy emphasize the need to reevaluate its use clinically during child-bearing years. The emerging clinical evidence showing a link between VPA exposure and both cognitive function and risk of autism brings to the forefront the importance of understanding how VPA exposure influences neurodevelopment. In the past 10 years, animal studies have investigated anatomical, behavioral, molecular, and physiological outcomes related to in utero VPA exposure. Behavioral studies show that VPA exposure in both rats and mice leads to autistic-like behaviors in the offspring, including social behavior deficits, increased repetitive behaviors, and deficits in communication. Based on this work VPA maternal challenge in rodents has been proposed as an animal model to study autism. This model has both face and construct validity; however, like all animal models there are limitations to its translation to the clinical setting. Here we provide a review of clinical studies that examined pregnancy outcomes of VPA use as well as the related animal studies. (C) 2013 Elsevier Inc. All rights reserved.
[truncated: 2,918,208 more chars]
