# Supplementary material for: Emerging trends and knowledge structure of epilepsy during pregnancy research for 2000–2018: a bibliometric analysis
Source: PeerJ. 2019 Jun 7;7:e7115. doi: 10.7717/peerj.7115 (PMC6557303; doi:10.7717/peerj.7115)
Supplement: Supplemental Information 7 [file peerj-07-7115-s007.zip › Raw data that was imported into CiteSpace sdftware/download_1001-1500.txt]

FN Clarivate Analytics Web of Science
VR 1.0
PT J
AU Painter, E
   Rausch, JR
   Modi, AC
AF Painter, Elizabeth
   Rausch, Joseph R.
   Modi, Avani C.
TI Changes in daily activity patterns of caregivers of children with newly
   diagnosed epilepsy: A case-controlled design
SO EPILEPSY & BEHAVIOR
LA English
DT Article
DE Ecological momentary assessment; Longitudinal; Adjustment; Seizures;
   Sleep; Recreation
ID CYSTIC-FIBROSIS; CHRONIC ILLNESS; MATERNAL SLEEP; FAMILY; ADHERENCE;
   PSYCHOPATHOLOGY; PREDICTORS; INTERVIEW; CONTEXTS; IMPACT
AB Having a child diagnosed with a chronic pediatric illness is a major stressor for families that can alter their daily lives. The primary study aim was to use Daily Phone Diaries (DPDs), a cued-recall procedure to track parents through their activities over a 24-hour period, to assess the activity patterns of a group of caregivers with a child diagnosed with new-onset epilepsy (group with NOE; n = 30) and a group of matched comparisons (comparison group; n = 29). The time caregivers spent in sleep and recreation was evaluated over the first 5.5 months after diagnosis. Caregivers of children with NOE spent significantly more time in recreation inside the home, while the comparison group spent significantly more time in recreation outside the home. These data suggest that families with children with NOE reallocate their time post-diagnosis from recreation outside to inside the home, which raises concerns about the overall adaptation of the family to the diagnosis and presents a critical opportunity for health-care teams to intervene and support families with children with NOE. (C) 2013 Elsevier Inc. All rights reserved.
C1 [Painter, Elizabeth; Modi, Avani C.] Cincinnati Childrens Hosp Med Ctr, Ctr Promot Treatment Adherence & Self Management, Div Behav Med & Clin Psychol, Cincinnati, OH 45229 USA.
   [Rausch, Joseph R.; Modi, Avani C.] Univ Cincinnati, Coll Med, Dept Pediat, Cincinnati, OH 45229 USA.
   [Rausch, Joseph R.] Cincinnati Childrens Hosp Med Ctr, Div Behav Med & Clin Psychol, Cincinnati, OH 45229 USA.
RP Modi, AC (reprint author), Cincinnati Childrens Hosp Med Ctr, Ctr Adherence & Self Management, 3333 Burnet Ave,MLC 7039, Cincinnati, OH 45229 USA.
EM avani.modi@cchmc.org
RI Rausch, Joseph/E-8107-2018
FU NICHD NIH HHS [K23 HD057333]
CR Cottrell L, 2005, CLIN PEDIATR, V44, P613, DOI 10.1177/000992280504400709
   Eiser C, 1993, GROWING CHRONIC DIS
   Ellis N, 2000, SEIZURE-EUR J EPILEP, V9, P22, DOI 10.1053/seiz.1999.0353
   Marhefka SL, 2006, J PEDIATR PSYCHOL, V31, P999, DOI 10.1093/jpepsy/jsj107
   McCubbin H. I., 1983, MARRIAGE FAM REV, P7, DOI DOI 10.1300/J002V06N01_02
   McNelis A, 1998, J Neurosci Nurs, V30, P161
   Meltzer LJ, 2006, ARCH INTERN MED, V166, P1749, DOI 10.1001/archinte.166.16.1749
   Mishel MH, 1988, NURS RES, V37, P127
   Modi AC, 2006, CHILD HEALTH CARE, V35, P29, DOI 10.1207/s15326888chc3501_4
   Modi AC, 2006, J CYST FIBROS, V5, P177, DOI 10.1016/j.jcf.2006.03.002
   Modi AC, 2009, EPILEPSY BEHAV, V14, P237, DOI 10.1016/j.yebeh.2008.10.009
   Quittner A. L., 1998, HDB PEDIAT PSYCHOL P, V2, P70
   Quittner AL, 2000, J CLIN PSYCHOL MED S, V7, P41, DOI 10.1023/A:1009545319673
   QUITTNER AL, 1994, CHILD DEV, V65, P800, DOI 10.2307/1131419
   QUITTNER AL, 1992, J PEDIATR PSYCHOL, V17, P683, DOI 10.1093/jpepsy/17.6.683
   QUITTNER AL, 1992, REHABIL PSYCHOL, V37, P289
   Quittner AL, 1992, ADV PEDIAT PSYCHOL S, P85
   Rodenburg R, 2006, EPILEPSIA, V47, P601, DOI 10.1111/j.1528-1167.2006.00475.x
   Rodenburg R, 2005, EPILEPSY BEHAV, V6, P488, DOI 10.1016/j.yebeh.2005.03.006
   Rodenburg R, 2007, EPILEPSY BEHAV, V11, P197, DOI 10.1016/j.yebeh.2007.05.001
   Shore C, 1998, J Neurosci Nurs, V30, P169
   Treas J., 1992, 74 U CHIC NAT OP RES
   Weaver D., 2001, EPILEPSY SEIZURES EV
NR 23
TC 13
Z9 13
U1 1
U2 6
PU ACADEMIC PRESS INC ELSEVIER SCIENCE
PI SAN DIEGO
PA 525 B ST, STE 1900, SAN DIEGO, CA 92101-4495 USA
SN 1525-5050
EI 1525-5069
J9 EPILEPSY BEHAV
JI Epilepsy Behav.
PD FEB
PY 2014
VL 31
BP 1
EP 6
DI 10.1016/j.yebeh.2013.11.001
PG 6
WC Behavioral Sciences; Clinical Neurology; Psychiatry
SC Behavioral Sciences; Neurosciences & Neurology; Psychiatry
GA 296NV
UT WOS:000330192700001
PM 24291521
DA 2019-04-19
ER

PT J
AU Ramantani, G
AF Ramantani, Georgia
TI Neonatal epilepsy and underlying aetiology: to what extent do seizures
   and EEG abnormalities influence outcome?
SO EPILEPTIC DISORDERS
LA English
DT Article
DE neonatal seizure; outcome; prognosis; preterm; term infants
ID RISK-FACTORS; STATUS EPILEPTICUS; PROGNOSTIC-FACTORS; PRETERM INFANTS;
   TERM NEWBORNS; ELECTROENCEPHALOGRAM; SUSCEPTIBILITY; MECHANISMS;
   PATTERNS; COUNTY
AB Neonatal seizures constitute the most common and distinctive sign of neurological dysfunction in the first weeks of life and reflect a wide variety of underlying central nervous system disorders. Acute symptomatic seizures occur more often during the neonatal period than at any period of life and are associated with adverse long-term neurodevelopmental sequelae and an increased risk of post-neonatal epilepsy. The improvements of neonatal care in the last decades have changed the spectrum of insults to which the immature brain is exposed and facilitated a decrease in mortality of newborns with seizures. However, the prevalence of long-term morbidity in survivors remains unchanged. Whereas aetiology is presumed to be the main predictor of long-term outcome in neonates with seizures, there is converging evidence that specific electroencephalographic (EEG) abnormalities are related to unfavourable outcomes. Interictal EEG abnormalities, especially concerning background activity patterns, thus constitute a major indicator of disease severity and predictor of outcome, while the added value of sequential EEG assessments is so far controversial. Moreover, experimental as well as clinical studies of hypoxic-ischaemic encephalopathy support the notion that recurrent seizures may amplify injury to the developing brain beyond that associated with the underlying aetiology, thus justifying antiepileptic drug treatment. To date, unresolved issues in seizure detection and classification, in addition to the significant variation in gestational ages and brain insults of neonates, still impede clinical research of neonatal seizures. The wider use of long-term EEG or amplitude integrated EEG monitoring may prove crucial for timely neonatal seizure identification and treatment initiation, and thus ultimately improve outcome.
C1 Univ Hosp Freiburg, Epilepsy Ctr, D-79106 Freiburg, Germany.
RP Ramantani, G (reprint author), Univ Hosp Freiburg, Epilepsy Ctr, Breisacher Str 64, D-79106 Freiburg, Germany.
EM georgia.ramantani@uniklinik-freiburg.de
OI Ramantani, Georgia/0000-0002-7931-2327
CR Almubarak S, 2011, J CLIN NEUROPHYSIOL, V28, P185, DOI 10.1097/WNP.0b013e3182121731
   Arzimanoglou A, 2004, NEONATAL SEIZURES AI, P188
   Bednarek N, 2001, EPILEPTIC DISORD, V3, pSI21
   Ben-Ari Y, 2006, LANCET NEUROL, V5, P1055, DOI 10.1016/S1474-4422(06)70626-3
   BERGMAN I, 1983, ANN NEUROL, V14, P642, DOI 10.1002/ana.410140607
   Boylan GB, 2002, ARCH DIS CHILD, V86, P165
   Brooks-Kayal AR, 2005, EPILEPSIA, V46, P29, DOI 10.1111/j.1528-1167.2005.00301.x
   Brunquell PJ, 2002, J PEDIATR-US, V140, P707, DOI 10.1067/mpd.2002.124773
   Da Silva LFG, 2004, PEDIATR NEUROL, V30, P271, DOI 10.1016/j.pediatrneurol.2003.09.015
   Dzhala VI, 2005, NAT MED, V11, P1205, DOI 10.1038/nm1301
   Furwentsches A, 2010, SEIZURE-EUR J EPILEP, V19, P185, DOI 10.1016/j.seizure.2010.01.003
   Galanopoulou AS, 2007, EPILEPSIA, V48, P14, DOI 10.1111/j.1528-1167.2007.01284.x
   Garfinkle J, 2011, EUR J PAEDIATR NEURO, V15, P222, DOI 10.1016/j.ejpn.2010.11.002
   Glass HC, 2009, J PEDIATR-US, V155, P318, DOI 10.1016/j.jpeds.2009.03.040
   Glass HC, 2009, J PEDIATR-US, V154, P24, DOI 10.1016/j.jpeds.2008.07.008
   Holmes GL, 2005, PEDIATR NEUROL, V33, P1, DOI 10.1016/j.pediatrneurol.2004.12.003
   HOLMES GL, 1993, J CLIN NEUROPHYSIOL, V10, P323, DOI 10.1097/00004691-199307000-00008
   Holmes GL, 2009, CLIN PERINATOL, V36, P901, DOI 10.1016/j.clp.2009.07.012
   Ikonomidou C, 2010, EPILEPSY RES, V88, P11, DOI 10.1016/j.eplepsyres.2009.09.019
   JENSEN FE, 1992, EPILEPSIA, V33, P971, DOI 10.1111/j.1528-1157.1992.tb01746.x
   Khan RL, 2008, J CHILD NEUROL, V23, P144, DOI 10.1177/0883073807308711
   Khazipov R, 2004, EUR J NEUROSCI, V19, P590, DOI 10.1111/j.0953-816X.2003.03152.x
   Kohelet D, 2004, J CHILD NEUROL, V19, P123, DOI 10.1177/08830738040190020701
   Lai YH, 2013, PEDIATR NEONATOL, V54, P166, DOI 10.1016/j.pedneo.2013.01.001
   LANSKA MJ, 1995, NEUROLOGY, V45, P724, DOI 10.1212/WNL.45.4.724
   Laroia N, 1998, EPILEPSIA, V39, P545, DOI 10.1111/j.1528-1157.1998.tb01418.x
   Lee CL, 2001, NEUROSCIENCE, V107, P71, DOI 10.1016/S0306-4522(01)00327-X
   LEGIDO A, 1991, PEDIATRICS, V88, P583
   Malone A, 2009, EPILEPSIA, V50, P2097, DOI 10.1111/j.1528-1167.2009.02132.x
   Miller SP, 2002, NEUROLOGY, V58, P542, DOI 10.1212/WNL.58.4.542
   Mizrahi E. M., 2005, EPILEPTIC SYNDROMES, P17
   MIZRAHI EM, 1987, NEUROLOGY, V37, P1837, DOI 10.1212/WNL.37.12.1837
   Murray DM, 2008, ARCH DIS CHILD-FETAL, V93, pF187, DOI 10.1136/adc.2005.086314
   Nagarajan L, 2011, EPILEPSY RES, V97, P162, DOI 10.1016/j.eplepsyres.2011.08.003
   Nagarajan L, 2010, J CHILD NEUROL, V25, P961, DOI 10.1177/0883073809355825
   Nardou R, 2013, SEMIN FETAL NEONAT M, V18, P175, DOI 10.1016/j.siny.2013.02.003
   Painter MJ, 2012, J CHILD NEUROL, V27, P1022, DOI 10.1177/0883073811433845
   Pinto LC, 2001, EPILEPTIC DISORD, V3, P125
   Pisani F, 2008, BRAIN DEV-JPN, V30, P20, DOI 10.1016/j.braindev.2007.05.003
   Pisani F, 2007, NEUROLOGY, V69, P2177, DOI 10.1212/01.wnl.0000295674.34193.9e
   Ramantani G, 2011, EUR J PAEDIATR NEURO, V15, P1, DOI 10.1016/j.ejpn.2010.10.003
   Rees S, 2005, EARLY HUM DEV, V81, P753, DOI 10.1016/j.earlhumdev.2005.07.004
   Ronen GM, 2007, NEUROLOGY, V69, P1816, DOI 10.1212/01.wnl.0000279335.85797.2c
   Ronen GM, 1999, J PEDIATR-US, V134, P71, DOI 10.1016/S0022-3476(99)70374-4
   ROWE JC, 1985, ELECTROEN CLIN NEURO, V60, P183, DOI 10.1016/0013-4694(85)90030-6
   Saliba RM, 2001, AM J EPIDEMIOL, V154, P14, DOI 10.1093/aje/154.1.14
   Sanchez RM, 2005, J NEUROSCI, V25, P3442, DOI 10.1523/JNEUROSCI.0204-05.2005
   Sanchez RM, 2001, EPILEPSIA, V42, P577, DOI 10.1046/j.1528-1157.2001.12000.x
   Scher MS, 2002, EPILEPTIC DISORD, V4, P139
   Silverstein FS, 2007, ANN NEUROL, V62, P112, DOI 10.1002/ana.21167
   Stafstrom CE, 2006, EPILEPSIA, V47, P1407, DOI 10.1111/j.1528-1167.2006.00674_1.x
   Swann JW, 2002, PROG BRAIN RES, V135, P391
   Swann JW, 2000, MENT RETARD DEV D R, V6, P258, DOI 10.1002/1098-2779(2000)6:4<258::AID-MRDD5>3.0.CO;2-H
   SWANN JW, 1997, EPILEPSY COMPREHENSI, P467
   Tekgul H, 2006, PEDIATRICS, V117, P1270, DOI 10.1542/peds.2005-1178
   van Rooij LGM, 2007, PEDIATRICS, V120, pE354, DOI 10.1542/peds.2006-3007
   Volpe JJ, 2008, NEUROLOGY NEWBORN, P203
   Wirrell EC, 2001, PEDIATR RES, V50, P445, DOI 10.1203/00006450-200110000-00005
   Wirrell Elaine C, 2005, Semin Pediatr Neurol, V12, P97, DOI 10.1016/j.spen.2005.03.004
   Yildiz EP, 2012, PEDIATR NEUROL, V47, P186, DOI 10.1016/j.pediatrneurol.2012.05.015
NR 60
TC 13
Z9 14
U1 0
U2 3
PU JOHN LIBBEY EUROTEXT LTD
PI MONTROUGE
PA 127 AVE DE LA REPUBLIQUE, 92120 MONTROUGE, FRANCE
SN 1294-9361
EI 1950-6945
J9 EPILEPTIC DISORD
JI Epileptic Disord.
PD DEC
PY 2013
VL 15
IS 4
BP 365
EP 375
DI 10.1684/epd.2013.0619
PG 11
WC Clinical Neurology
SC Neurosciences & Neurology
GA 278QQ
UT WOS:000328905200001
PM 24342861
DA 2019-04-19
ER

PT J
AU Grunebaum, A
   McCullough, LB
   Sapra, KJ
   Brent, RL
   Levene, MI
   Arabin, B
   Chervenak, FA
AF Gruenebaum, Amos
   McCullough, Laurence B.
   Sapra, Katherine J.
   Brent, Robert L.
   Levene, Malcolm I.
   Arabin, Birgit
   Chervenak, Frank A.
TI Apgar score of 0 at 5 minutes and neonatal seizures or serious
   neurologic dysfunction in relation to birth setting
SO AMERICAN JOURNAL OF OBSTETRICS AND GYNECOLOGY
LA English
DT Article
DE Apgar score; birth center; homebirth; hospital birth; neonatal seizures;
   patient safety
ID PLANNED-HOME-BIRTH; PERINATAL DEATH; OUTCOMES; RELIABILITY; CERTIFICATE;
   MIDWIFERY; RISK
AB OBJECTIVE: To examine the occurrence of 5-minute Apgar scores of 0 and seizures or serious neurologic dysfunction for 4 groups by birth setting and birth attendant (hospital physician, hospital midwife, freestanding birth center midwife, and home midwife) in the United States from 2007-2010.
   METHODS: Data from the United States Centers for Disease Control's National Center for Health Statistics birth certificate data files were used to assess deliveries by physicians and midwives in and out of the hospital for the 4-year period from 2007-2010 for singleton term births (>= 37 weeks' gestation) and >= 2500 g. Five-minute Apgar scores of 0 and neonatal seizures or serious neurologic dysfunction were analyzed for 4 groups by birth setting and birth attendant (hospital physician, hospital midwife, freestanding birth center midwife, and home midwife).
   RESULTS: Home births (relative risk [RR], 10.55) and births in freestanding birth centers (RR, 3.56) attended by midwives had a significantly higher risk of a 5-minute Apgar score of 0 (P < .0001) than hospital births attended by physicians or midwives. Home births (RR, 3.80) and births in freestanding birth centers attended by midwives (RR, 1.88) had a significantly higher risk of neonatal seizures or serious neurologic dysfunction (P < .0001) than hospital births attended by physicians or midwives.
   CONCLUSION: The increased risk of 5-minute Apgar score of 0 and seizures or serious neurologic dysfunction of out-of-hospital births should be disclosed by obstetric practitioners to women who express an interest in out-of-hospital birth. Physicians should address patients' motivations for out-of-hospital delivery by continuously improving safe and compassionate care of pregnant, fetal, and neonatal patients in the hospital setting.
C1 [Gruenebaum, Amos; Brent, Robert L.; Chervenak, Frank A.] Cornell Univ, Weill Med Coll, Dept Obstet & Gynecol, Ithaca, NY 14853 USA.
   [Sapra, Katherine J.] Columbia Univ, Coll Phys & Surg, Dept Epidemiol, New York, NY USA.
   [McCullough, Laurence B.] Baylor Coll Med, Ctr Med Eth & Hlth Policy, Houston, TX 77030 USA.
   [Brent, Robert L.] Thomas Jefferson Univ, Alfred I DuPont Hosp Children, Wilmington, DE USA.
   [Levene, Malcolm I.] Univ Leeds, Div Pediat & Child Hlth, Leeds, W Yorkshire, England.
   [Arabin, Birgit] Univ Marburg, Ctr Mother & Child, Marburg, Germany.
   [Arabin, Birgit] Clara Angela Fdn, Berlin, Germany.
RP Grunebaum, A (reprint author), Cornell Univ, Weill Med Coll, Dept Obstet & Gynecol, Ithaca, NY 14853 USA.
RI Chervenak, Frank/P-3555-2017; Arabin, Birgit/L-8921-2013
OI Chervenak, Frank/0000-0002-4600-0853; Sampiev,
   Abdulmutalip/0000-0002-5100-2239; Sapra, Katherine/0000-0001-5659-6489
CR ACOG Committee on Obstetric Practice, 2011, Obstet Gynecol, V117, P425, DOI 10.1097/AOG.0b013e31820eee20
   Amelink-Verburg MP, 2008, BJOG-INT J OBSTET GY, V115, P570, DOI 10.1111/j.1471-0528.2007.01580.x
   APGAR V, 1953, Curr Res Anesth Analg, V32, P260
   APGAR V, 1958, JAMA-J AM MED ASSOC, V168, P1985, DOI 10.1001/jama.1958.03000150027007
   Bastian H, 1998, BRIT MED J, V317, P384
   Brocklehurst P, 2011, BRIT MED J, V343, DOI 10.1136/bmj.d7400
   Buekens P, 2012, BIRTH-ISS PERINAT C, V39, P165, DOI 10.1111/j.1523-536X.2012.00536.x
   Cheng YW, 2013, AM J OBSTET GYNECOL, DOI DOI 10.1016/J.AJ0G.2013.06.022
   Chervenak FA, 2013, AM J OBSTET GYNECOL, V208, P31, DOI 10.1016/j.ajog.2012.10.002
   Chervenak FA, 2011, OBSTET GYNECOL, V117, P1183, DOI 10.1097/AOG.0b013e3182172a97
   Dean AG, 2011, OPENEPI OPEN SOURCE
   DiGiuseppe David L, 2002, Matern Child Health J, V6, P169, DOI 10.1023/A:1019726112597
   Evers CC, 2010, BMJ-BRIT MED J, V341, pc359
   Getahun D, 2007, AM J OBSTET GYNECOL, V196, P499, DOI 10.1016/j.ajog.2006.09.017
   Glantz JC, 2012, BIRTH-ISS PERINAT C, V39, P286, DOI 10.1111/birt.12002
   Goldenberg R L, 2004, J Matern Fetal Neonatal Med, V16, P79
   Grimes DA, 2010, OBSTET GYNECOL, V116, P1018, DOI 10.1097/AOG.0b013e3181f98300
   Grunebaum A, 2011, AM J OBSTET GYNECOL, V204, P97, DOI 10.1016/j.ajog.2010.11.009
   Haddad B, 2000, AM J OBSTET GYNECOL, V182, P1210, DOI 10.1067/mob.2000.104951
   Harrington DJ, 2007, AM J OBSTET GYNECOL, V196, DOI 10.1016/j.ajog.2006.10.877
   Hodnett ED, 2012, COCHRANE DB SYST REV, DOI 10.1002/14651858.CD000012.pub4
   Janssen PA, 2002, CAN MED ASSOC J, V166, P315
   Macdorman M. F., 2012, NCHS DATA BRIEF, V84, p[1990, 1]
   Malloy MH, 2010, J PERINATOL, V30, P622, DOI 10.1038/jp.2010.12
   McCullough L, 1994, ETHICS OBSTET GYNECO
   Northam S, 2006, JOGNN-J OBST GYN NEO, V35, P3, DOI 10.1111/J.1552-6909.2006.00016.x
   Olsen O, 2012, COCHRANE DB SYST REV, DOI 10.1002/14651858.CD000352.pub2
   Pang JWY, 2002, OBSTET GYNECOL, V100, P253, DOI 10.1016/S0029-7844(02)02074-4
   Sarkar S, 2010, ARCH DIS CHILD-FETAL, V95, pF423, DOI 10.1136/adc.2010.182725
   Smith GCS, 2001, AM J OBSTET GYNECOL, V184, P489, DOI 10.1067/mob.2001.109735
   Vinikoor LC, 2010, PAEDIATR PERINAT EP, V24, P102, DOI 10.1111/j.1365-3016.2009.01087.x
   Visser GHA, 2012, J OBSTET GYNAECOL CA, V34, P971, DOI 10.1016/S1701-2163(16)35410-X
   WAX JR, 2010, AM J OBSTET GYNECOL, V203
   Zollinger TW, 2006, ANN EPIDEMIOL, V16, P1, DOI 10.1016/j.annepidem.2005.03.005
NR 34
TC 13
Z9 13
U1 0
U2 17
PU MOSBY-ELSEVIER
PI NEW YORK
PA 360 PARK AVENUE SOUTH, NEW YORK, NY 10010-1710 USA
SN 0002-9378
EI 1097-6868
J9 AM J OBSTET GYNECOL
JI Am. J. Obstet. Gynecol.
PD OCT
PY 2013
VL 209
IS 4
AR 323.e1
DI 10.1016/j.ajog.2013.06.025
PG 6
WC Obstetrics & Gynecology
SC Obstetrics & Gynecology
GA 221YY
UT WOS:000324698200008
PM 23791692
DA 2019-04-19
ER

PT J
AU Suh, E
   Dobson, SL
AF Suh, Eunho
   Dobson, Stephen L.
TI Reduced competitiveness of Wolbachia infected Aedes aegypti larvae in
   intra- and inter-specific immature interactions
SO JOURNAL OF INVERTEBRATE PATHOLOGY
LA English
DT Article
DE Wolbachia; Dengue; Insect behavior; Fitness cost; Population
   replacement; Predation
ID MERMITHID NEMATODES NEMATODA; ALBOPICTUS DIPTERA; RESOURCE COMPETITION;
   SKIP OVIPOSITION; MOSQUITOS; CULICIDAE; PREDATION; BEHAVIOR; DENGUE;
   CANNIBALISM
AB Wolbachia are maternally inherited intracellular bacteria that frequently infect a diverse range of arthropod species. Empirical and theoretical studies examining Wolbachia invasiveness have emphasized Wolbachia effects on adult hosts, but recent studies show that Wolbachia impacts on immature hosts can be important also. Here, we have examined for effects of Wolbachia infection in Aedes aegypti. Specifically, differential survivorship is observed when young larvae (1st instar) are exposed to older Aedes albopictus larvae (4th instar) or con-specific larvae. In an additional experiment, we have examined for differential behavior and observed that Wolbachia-infected larvae differ from uninfected larvae in their reaction to light stimulation. Our results support a hypothesized effect of Wolbachia on A. aegypti larval behavior. The results are discussed in relation to the ability of Wolbachia to invade natural populations and recently applied public health strategies that target the replacement or suppression of this important disease vector. Published by Elsevier Inc.
C1 [Suh, Eunho; Dobson, Stephen L.] Univ Kentucky, Dept Entomol, Lexington, KY 40546 USA.
   [Suh, Eunho] Vanderbilt Univ, Dept Biol Sci, Nashville, TN 37232 USA.
RP Suh, E (reprint author), Vanderbilt Univ, Dept Biol Sci, 465 21st Ave South,Med Res Bldg 3, Nashville, TN 37232 USA.
EM eunho.suh@vanderbilt.edu
RI Dobson, Stephen/E-5853-2010
OI Dobson, Stephen/0000-0001-5486-8225
FU National Institutes of Health [AI-067434]; Bill and Melinda Gates
   Foundation [44190]; Kentucky Agricultural Experiment Station [13-08-010]
FX We thank S. O'Neill for providing mosquito strains (PGYP1, PGYP1.tet and
   JCU). This research was supported by grants from the National Institutes
   of Health [AI-067434] and the Bill and Melinda Gates Foundation
   [#44190]. The information reported in this paper (No. 13-08-010) is part
   of a project of the Kentucky Agricultural Experiment Station and is
   published with the approval of the Director.
CR Abrams P.A., 2001, EVOLUTIONARY ECOLOGY
   Bian GW, 2010, PLOS PATHOG, V6, DOI 10.1371/journal.ppat.1000833
   Braks MAH, 2004, ANN ENTOMOL SOC AM, V97, P130, DOI 10.1603/0013-8746(2004)097[0130:ICBTIS]2.0.CO;2
   Colton YM, 2003, MED VET ENTOMOL, V17, P195, DOI 10.1046/j.1365-2915.2003.00424.x
   CORBET PS, 1993, PHYSIOL ENTOMOL, V18, P114, DOI 10.1111/j.1365-3032.1993.tb00457.x
   Crain PR, 2011, BMC EVOL BIOL, V11, DOI 10.1186/1471-2148-11-290
   Cyranoski David, 2012, NATURE
   de Valdez MRW, 2007, J VECTOR ECOL, V32, P150, DOI 10.3376/1081-1710(2007)32[150:PABOAA]2.0.CO;2
   de Valdez MRW, 2006, J VECTOR ECOL, V31, P344
   Dobson SL, 2001, J MED ENTOMOL, V38, P382, DOI 10.1603/0022-2585-38.3.382
   Edgerly JS, 1999, J MED ENTOMOL, V36, P394, DOI 10.1093/jmedent/36.3.394
   FOCKS DA, 1981, AM J TROP MED HYG, V30, P1329, DOI 10.4269/ajtmh.1981.30.1329
   FOLGER HT, 1946, PHYSIOL ZOOL, V19, P190, DOI 10.1086/physzool.19.2.30151892
   Gavotte L, 2010, J INVERTEBR PATHOL, V105, P341, DOI 10.1016/j.jip.2010.08.005
   Gavotte L, 2009, J MED ENTOMOL, V46, P451, DOI 10.1603/033.046.0306
   GOMES AD, 1995, REV SAUDE PUBL, V29, P15
   HEARD SB, 1994, EVOL ECOL, V8, P493, DOI 10.1007/BF01238254
   Hilgenboecker K, 2008, FEMS MICROBIOL LETT, V281, P215, DOI 10.1111/j.1574-6968.2008.01110.x
   Hoffmann AA, 2011, NATURE, V476, P454, DOI 10.1038/nature10356
   Hurst TP, 2012, J MED ENTOMOL, V49, P624, DOI 10.1603/ME11277
   Iturbe-Ormaetxe I, 2011, EMBO REP, V12, P508, DOI 10.1038/embor.2011.84
   Juliano SA, 2005, ECOL LETT, V8, P558, DOI 10.1111/j.1461-0248.2005.00755.x
   Juliano SA, 1998, ECOLOGY, V79, P255, DOI 10.2307/176880
   JULIANO SA, 1993, OIKOS, V68, P229, DOI 10.2307/3544835
   KOENEKOOP RK, 1986, ECOL ENTOMOL, V11, P111, DOI 10.1111/j.1365-2311.1986.tb00284.x
   Koenraadt CJM, 2003, MED VET ENTOMOL, V17, P61, DOI 10.1046/j.1365-2915.2003.00409.x
   LIVDAHL TP, 1991, SCIENCE, V253, P189, DOI 10.1126/science.1853204
   MacGregor M.E., 1915, AM J TROP MED HYG, V18, P193
   McMeniman CJ, 2009, SCIENCE, V323, P141, DOI 10.1126/science.1165326
   MERRITT RW, 1992, ANNU REV ENTOMOL, V37, P349, DOI 10.1146/annurev.en.37.010192.002025
   Mokany A, 2003, AUSTRAL ECOL, V28, P33, DOI 10.1046/j.1442-9993.2003.01239.x
   Moreira LA, 2009, PLOS NEGLECT TROP D, V3, DOI 10.1371/journal.pntd.0000568
   Moreira LA, 2009, CELL, V139, P1268, DOI 10.1016/j.cell.2009.11.042
   Muturi EJ, 2010, J MED ENTOMOL, V47, P287, DOI 10.1603/ME09085
   OMARDEEN T. A., 1957, BULL ENT RES, V48, P349
   Otti O, 2012, EVOLUTION, V66, P732, DOI 10.1111/j.1558-5646.2011.01506.x
   Peng Y, 2008, APPL ENVIRON MICROB, V74, P3943, DOI 10.1128/AEM.02607-07
   Ritchie SA, 2006, J AM MOSQUITO CONTR, V22, P358, DOI 10.2987/8756-971X(2006)22[358:DOAWIO]2.0.CO;2
   SHERRATT TN, 1994, ANIM BEHAV, V48, P645, DOI 10.1006/anbe.1994.1284
   SOUTHWOOD T R E, 1972, Bulletin of the World Health Organization, V46, P211
   THOMAS IM, 1950, AUST J SCI RES SER B, V3, P113, DOI 10.1071/BI9500113
   Turley AP, 2009, PLOS NEGLECT TROP D, V3, DOI 10.1371/journal.pntd.0000516
   Walker T, 2011, NATURE, V476, P450, DOI 10.1038/nature10355
   Werren JH, 2008, NAT REV MICROBIOL, V6, P741, DOI 10.1038/nrmicro1969
   Wong J., 2011, PLOS NEGLECT TROP D, V5
   Wu M, 2004, PLOS BIOL, V2, P327, DOI 10.1371/journal.pbio.0020069
   XI Z, 2008, BMC GENOMICS, V9
NR 47
TC 13
Z9 13
U1 0
U2 49
PU ACADEMIC PRESS INC ELSEVIER SCIENCE
PI SAN DIEGO
PA 525 B ST, STE 1900, SAN DIEGO, CA 92101-4495 USA
SN 0022-2011
J9 J INVERTEBR PATHOL
JI J. Invertebr. Pathol.
PD OCT
PY 2013
VL 114
IS 2
BP 173
EP 177
DI 10.1016/j.jip.2013.08.001
PG 5
WC Zoology
SC Zoology
GA 223FP
UT WOS:000324790400010
PM 23933013
OA Green Accepted
DA 2019-04-19
ER

PT J
AU Kwatra, N
   Shalaby-Rana, E
   Narayanan, S
   Mohan, P
   Ghelani, S
   Majd, M
AF Kwatra, Neha
   Shalaby-Rana, Eglal
   Narayanan, Srikala
   Mohan, Parvathi
   Ghelani, Sunil
   Majd, Massoud
TI Phenobarbital-enhanced hepatobiliary scintigraphy in the diagnosis of
   biliary atresia: two decades of experience at a tertiary center
SO PEDIATRIC RADIOLOGY
LA English
DT Article
DE Hepatobiliary scintigraphy; Biliary atresia; Cholestasis; Phenobarbital;
   Infants
ID NEONATAL JAUNDICE; CHOLESTATIC JAUNDICE; INFANTS; HEPATITIS; SURGERY;
   UTILITY
AB Hepatobiliary scintigraphy is highly sensitive for diagnosing biliary atresia; however, its specificity has varied in the literature from 35% to 97%.
   The purpose of this study was to re-evaluate the accuracy of phenobarbital-enhanced hepatobiliary scintigraphy in differentiating biliary atresia from other causes of neonatal cholestasis.
   We retrospectively reviewed all hepatobiliary scans of infants with cholestasis at our institution from December 1990 to May 2011. Per our routine protocol the scans were obtained after pretreatment with phenobarbital (5 mg/kg/day for 5 days) to achieve a serum level of a parts per thousand yen15 mcg/ml. Normal hepatic uptake with no biliary excretion by 24 h was considered consistent with biliary atresia.
   One hundred eighty-six infants with 210 hepatobiliary scans composed the study group. Forty-three (23%) infants had the final diagnosis of biliary atresia. Hepatobiliary scintigraphy was 100% sensitive, 93% specific and 94.6% accurate in diagnosing biliary atresia. Of the 186, 39/111 (35.1%) term and 2/68 (2.9%) preterm infants had biliary atresia; two of seven children with unknown gestational age also had biliary atresia. Other diagnoses included neonatal hepatitis, total parenteral nutrition cholestasis, Alagille syndrome, cystic fibrosis, choledochal cyst, hypothyroidism, alpha-1 antitrypsin deficiency and persistent cholestasis of unknown etiology.
   Phenobarbital-enhanced hepatobiliary scintigraphy is highly accurate in differentiating biliary atresia from other causes of neonatal cholestasis. Biliary atresia is rare in premature infants.
C1 [Kwatra, Neha; Shalaby-Rana, Eglal; Narayanan, Srikala; Majd, Massoud] George Washington Univ, Med Ctr, Childrens Natl Med Ctr, Div Diagnost Imaging & Radiol, Washington, DC 20010 USA.
   [Mohan, Parvathi] Childrens Natl Med Ctr, Dept Gastroenterol Hepatol & Nutr, Washington, DC 20010 USA.
   [Ghelani, Sunil] Childrens Natl Med Ctr, Dept Pediat, Washington, DC 20010 USA.
RP Majd, M (reprint author), George Washington Univ, Med Ctr, Childrens Natl Med Ctr, Div Diagnost Imaging & Radiol, 111 Michigan Ave NW, Washington, DC 20010 USA.
EM mmajd@childrensnational.org
CR BENHAIM S, 1995, CLIN NUCL MED, V20, P153, DOI 10.1097/00003072-199502000-00012
   Caton AR, 2004, PAEDIATR PERINAT EP, V18, P97, DOI 10.1111/j.1365-3016.2003.00536.x
   Charearnrad Prakat, 2003, Journal of the Medical Association of Thailand, V86, pS189
   COX KL, 1987, J PEDIATR GASTR NUTR, V6, P885, DOI 10.1097/00005176-198711000-00011
   El-Desouki M, 1998, Saudi J Gastroenterol, V4, P8
   Esmaili J, 2007, ABDOM IMAGING, V32, P243, DOI 10.1007/s00261-006-9049-4
   Fischler B, 2002, J PEDIATR-US, V141, P217, DOI 10.1067/mpd.2002.126001
   GERHOLD JP, 1983, RADIOLOGY, V146, P499, DOI 10.1148/radiology.146.2.6681570
   Gilmour SM, 1997, J NUCL MED, V38, P1279
   Howman-Giles R, 1998, J NUCL MED, V39, P311
   Johnson K, 1998, PEDIATR RADIOL, V28, P937, DOI 10.1007/s002470050505
   KIRKS DR, 1984, AM J ROENTGENOL, V142, P461, DOI 10.2214/ajr.142.3.461
   Krantz ID, 1997, J MED GENET, V34, P152, DOI 10.1136/jmg.34.2.152
   Landing B H, 1974, Prog Pediatr Surg, V6, P113
   Lee CH, 2000, J NUCL MED, V41, P1209
   Lin WY, 1996, PEDIATR SURG INT, V12, P30
   MAJD M, 1981, SEMIN NUCL MED, V11, P194
   MAJD M, 1981, PEDIATRICS, V67, P140
   Makin E, 2006, CURR PEDIAT, V16, P59
   MIELIVERGANI G, 1989, LANCET, V1, P421
   MOWAT AP, 1976, ARCH DIS CHILD, V51, P763, DOI 10.1136/adc.51.10.763
   Moyer V, 2004, J PEDIATR GASTR NUTR, V39, P115, DOI 10.1097/00005176-200408000-00001
   OHI R, 1990, J PEDIATR SURG, V25, P442, DOI 10.1016/0022-3468(90)90390-U
   Park WH, 1997, J PEDIATR SURG, V32, P1555, DOI 10.1016/S0022-3468(97)90451-6
   Pashankar D, 2000, Can J Gastroenterol, V14 Suppl D, p67D
   Poddar U, 2004, J NUCL MED, V45, P1488
   Sokol RJ, 2003, J PEDIATR GASTR NUTR, V37, P4, DOI 10.1097/00005176-200307000-00003
   SPIVAK W, 1987, J PEDIATR-US, V110, P855, DOI 10.1016/S0022-3476(87)80396-7
   Yang JG, 2009, CLIN IMAG, V33, P439, DOI 10.1016/j.clinimag.2009.01.003
NR 29
TC 13
Z9 15
U1 0
U2 5
PU SPRINGER
PI NEW YORK
PA 233 SPRING ST, NEW YORK, NY 10013 USA
SN 0301-0449
EI 1432-1998
J9 PEDIATR RADIOL
JI Pediatr. Radiol.
PD OCT
PY 2013
VL 43
IS 10
BP 1365
EP 1375
DI 10.1007/s00247-013-2704-3
PG 11
WC Pediatrics; Radiology, Nuclear Medicine & Medical Imaging
SC Pediatrics; Radiology, Nuclear Medicine & Medical Imaging
GA 221FQ
UT WOS:000324643600016
PM 23666168
DA 2019-04-19
ER

PT J
AU Wegner, I
   Wilhelm, AJ
   Sander, JW
   Lindhout, D
AF Wegner, Ilse
   Wilhelm, Abraham J.
   Sander, Josemir W.
   Lindhout, Dick
TI The impact of age on lamotrigine and oxcarbazepine kinetics: A
   historical cohort study
SO EPILEPSY & BEHAVIOR
LA English
DT Article
DE Age; Menopause; Lamotrigine; Oxcarbazepine; Carbamazepine;
   Pharmacokinetics; Therapeutic drug monitoring; Epilepsy
ID POPULATION PHARMACOKINETICS; ORAL-CONTRACEPTIVES; DEVELOPMENTAL ASPECTS;
   DRUG GLUCURONIDATION; MONITORING DATA; PLASMA-LEVELS; EPILEPSY;
   CARBAMAZEPINE; MENOPAUSE; PREGNANCY
AB Age as well as estrogen levels may have an impact on the pharmacokinetics of lamotrigine (LTG) and monohydroxycarbazepine (MHD), the active metabolite of oxcarbazepine (OXC). To assess the effects of age and menopause, we evaluated retrospectively a therapeutic drug-monitoring database. Samples from 507 women and 302 men taking LTG and 464 women and 319 men taking OXC were used to develop a population pharmacokinetic model. Data were analyzed using NONMEM software and were compared with a population pharmacokinetic model based on samples of 1705 women and 1771 men taking carbamazepine (CBZ). Age was a significant factor contributing to pharmacokinetic variability in individuals using LTG, OXC, and CBZ with increasing clearance as a function of bioavailability (Cl/F) over age 18, a maximum Cl/F at 33 years (CBZ) and 36 years (LTG and OXC), and a gradual decrease of Cl/F towards older age. We found no effect of perimenopausal age range on LTG and MHD clearance. (C) 2013 Elsevier Inc. All rights reserved.
C1 [Wegner, Ilse; Sander, Josemir W.; Lindhout, Dick] SEIN, NL-8025 BV Zwolle, Netherlands.
   [Wegner, Ilse; Lindhout, Dick] Univ Med Ctr Utrecht, Dept Med Genet, Utrecht, Netherlands.
   [Wilhelm, Abraham J.] Vrije Univ Amsterdam Med Ctr, Dept Clin Pharmacol & Pharm, Amsterdam, Netherlands.
   [Sander, Josemir W.] UCL Inst Neurol, Dept Clin & Expt Epilepsy, NIHR Univ Coll London Hosp Biomed Res Ctr, London WC1N 3BG, England.
   [Sander, Josemir W.] Epilepsy Soc, Gerrards Cross SL9 0RJ, Bucks, England.
RP Wegner, I (reprint author), SEIN, Dr Denekampweg 20, NL-8025 BV Zwolle, Netherlands.
EM iwegner@sein.nl
RI Sander, Josemir/C-1576-2008; Wilhelm, A.J./C-4521-2008
OI Sander, Josemir/0000-0001-6041-9661; Lindhout, Dick/0000-0001-9580-624X
FU Christelijke Vereniging voor de Verpleging van Lijders aan Epilepsie
FX This study was supported by Christelijke Vereniging voor de Verpleging
   van Lijders aan Epilepsie.
CR Ahmed GF, 2013, J CLIN PHARMACOL, V53, P276, DOI 10.1002/jcph.8
   Arif H, 2011, EPILEPSIA, V52, P1905, DOI 10.1111/j.1528-1167.2011.03217.x
   BURCHELL B, 1989, DEV PHARMACOL THERAP, V13, P70, DOI 10.1159/000457587
   Chan V, 2001, THER DRUG MONIT, V23, P630, DOI 10.1097/00007691-200112000-00006
   Christensen J, 2007, EPILEPSIA, V48, P484, DOI 10.1111/j.1528-1167.2007.00997.x
   de Haan GJ, 2004, NEUROLOGY, V63, P571, DOI 10.1212/01.WNL.0000133213.10244.FD
   de Wildt SN, 1999, CLIN PHARMACOKINET, V36, P439, DOI 10.2165/00003088-199936060-00005
   Dickins M, 2002, ANTIEPILEPTIC DRUGS, P370
   Ette EL, 2003, J CLIN PHARMACOL, V43, P610, DOI 10.1177/0091270003253624
   Grasela TH, 1999, J CLIN PHARMACOL, V39, P373, DOI 10.1177/00912709922007949
   Holford NHG, WINGS NONMEM VERSION
   Hussein Z, 1997, BRIT J CLIN PHARMACO, V43, P457, DOI 10.1046/j.1365-2125.1997.00594.x
   Landmark CJ, 2012, THER DRUG MONIT, V34, P440, DOI 10.1097/FTD.0b013e31825ee389
   Marino SE, 2012, CLIN PHARMACOL THER, V91, P483, DOI 10.1038/clpt.2011.251
   MINERS JO, 1991, PHARMACOL THERAPEUT, V51, P347, DOI 10.1016/0163-7258(91)90065-T
   Ohman I, 2008, EPILEPSIA, V49, P1075, DOI 10.1111/j.1528-1167.2007.01471.x
   Ohman I, 2008, SEIZURE-EUR J EPILEP, V17, P199, DOI 10.1016/j.seizure.2007.11.017
   Pennell PB, 2004, NEUROLOGY, V62, P292, DOI 10.1212/01.WNL.0000103286.47129.F8
   Punyawudho B, 2012, THER DRUG MONIT, V34, P176, DOI 10.1097/FTD.0b013e31824d6a4e
   Sabers A, 2003, NEUROLOGY, V61, P570, DOI 10.1212/01.WNL.0000076485.09353.7A
   Sabers A, 2001, EPILEPSY RES, V47, P151, DOI 10.1016/S0920-1211(01)00305-9
   SPEROFF L, 2004, CLIN GYNECOLOGIC END, P621
   Strassburg CP, 2002, GUT, V50, P259, DOI 10.1136/gut.50.2.259
   Tanaka E, 1998, J CLIN PHARM THER, V23, P247
   Tomson T, 2010, EPILEPSY BEHAV, V19, P86, DOI 10.1016/j.yebeh.2010.06.047
   Tran TA, 2002, NEUROLOGY, V59, P251, DOI 10.1212/WNL.59.2.251
   van Disseldorp J, 2008, J CLIN ENDOCR METAB, V93, P2129, DOI 10.1210/jc.2007-2093
   vanNoord PAH, 1997, FERTIL STERIL, V68, P95, DOI 10.1016/S0015-0282(97)81482-3
   Vermeij TAC, 2007, J CHROMATOGR B, V857, P40, DOI 10.1016/j.jchromb.2007.06.023
   Viola MS, 2000, MEDICINA-BUENOS AIRE, V60, P914
   Vucicevic K, 2007, THER DRUG MONIT, V29, P781
   Wegner I, 2009, NEUROLOGY, V73, P1388, DOI 10.1212/WNL.0b013e3181bd8295
NR 32
TC 13
Z9 14
U1 0
U2 6
PU ACADEMIC PRESS INC ELSEVIER SCIENCE
PI SAN DIEGO
PA 525 B ST, STE 1900, SAN DIEGO, CA 92101-4495 USA
SN 1525-5050
J9 EPILEPSY BEHAV
JI Epilepsy Behav.
PD OCT
PY 2013
VL 29
IS 1
BP 217
EP 221
DI 10.1016/j.yebeh.2013.07.016
PG 5
WC Behavioral Sciences; Clinical Neurology; Psychiatry
SC Behavioral Sciences; Neurosciences & Neurology; Psychiatry
GA 215WJ
UT WOS:000324241300036
PM 23995050
DA 2019-04-19
ER

PT J
AU Isaeva, E
   Isaev, D
   Holmes, GL
AF Isaeva, Elena
   Isaev, Dmytro
   Holmes, Gregory L.
TI Alteration of synaptic plasticity by neonatal seizures in rat
   somatosensory cortex
SO EPILEPSY RESEARCH
LA English
DT Article
DE Early seizures; Plasticity; Somatosensory cortex
ID LONG-TERM POTENTIATION; ENCEPHALOPATHY; NEOCORTEX; CHILDREN
AB Seizures in newborns are associated with a high risk for subsequent epilepsy and adverse neurodevelopmental consequences. Understanding the mechanisms by which neonatal seizures adversely disturb the immature brain is important in developing therapeutic strategies. Using the convulsant agent flurothyl to mimic repetitive neonatal seizures we show that early-life seizures result in long-term alteration in the maintenance phase of long-term potentiation (LTP) in layer IV to layer II/III synapses of the somatosensory cortex without alteration of basal synaptic transmission, the induction phase of LTP and short-term depression. Such alterations may have a role in functional deficits seen following neonatal seizures. (C) 2013 Elsevier B.V. All rights reserved.
C1 [Isaeva, Elena; Isaev, Dmytro; Holmes, Gregory L.] Geisel Sch Med Dartmouth, Dept Neurol, Lebanon, NH USA.
   [Isaeva, Elena] Bogomoletz Inst Physiol, Dept Cellular Membranol, UA-01024 Kiev, Ukraine.
   [Isaev, Dmytro] State Key Lab Mol & Cellular Biol, Kiev, Ukraine.
RP Isaeva, E (reprint author), Bogomoletz Inst Physiol, Dept Cellular Membranol, 4 Bogomoletz St, UA-01024 Kiev, Ukraine.
EM olena.isaeva@gmail.com
RI Isaeva, Elena/D-5277-2018
OI Isaeva, Elena/0000-0002-0587-6322
FU NINDS NIH HHS [R01 NS073083, NS073083]
CR Abbott LF, 1997, SCIENCE, V275, P220
   Avishai-Eliner S, 2002, TRENDS NEUROSCI, V25, P518, DOI 10.1016/S0166-2236(02)02241-5
   Bender VA, 2006, J NEUROSCI, V26, P4166, DOI 10.1523/JNEUROSCI.0176-06.2006
   CASTROALAMANCOS MA, 1995, J NEUROSCI, V15, P5324
   DIAMOND DM, 1988, J NEUROSCI, V8, P4079
   Glass HC, 2011, PEDIATR RES, V70, P535, DOI 10.1203/PDR.0b013e31822f24c7
   Glass HC, 2009, J PEDIATR-US, V155, P318, DOI 10.1016/j.jpeds.2009.03.040
   Hernan AE, 2013, NEUROBIOL DIS, V50, P120, DOI 10.1016/j.nbd.2012.10.007
   HESSE GW, 1976, NATURE, V264, P562, DOI 10.1038/264562a0
   Holmes GL, 2004, MENT RETARD DEV D R, V10, P101, DOI 10.1002/mrdd.20019
   Isaeva E, 2010, EUR J NEUROSCI, V31, P1446, DOI 10.1111/j.1460-9568.2010.07179.x
   Isaeva E, 2009, EPILEPSY RES, V87, P286, DOI 10.1016/j.eplepsyres.2009.09.011
   Khan OI, 2010, NEUROBIOL DIS, V39, P362, DOI 10.1016/j.nbd.2010.05.002
   Kwon JM, 2011, J CHILD NEUROL, V26, P322, DOI 10.1177/0883073810380915
   Luthi A, 1997, J NEUROSCI, V17, P4688
   MALINOW R, 1988, NATURE, V335, P820, DOI 10.1038/335820a0
   MATTHIES H, 1991, NEUROSCI LETT, V121, P259, DOI 10.1016/0304-3940(91)90699-T
   Ronen GM, 2007, NEUROLOGY, V69, P1816, DOI 10.1212/01.wnl.0000279335.85797.2c
   Schubert M, 2005, LEARN MEMORY, V12, P520, DOI 10.1101/lm.4205
   Veliscova J, 2005, NEUROBIOL DIS, V20, P752, DOI 10.1016/j.nbd.2005.05.007
NR 20
TC 13
Z9 13
U1 0
U2 7
PU ELSEVIER SCIENCE BV
PI AMSTERDAM
PA PO BOX 211, 1000 AE AMSTERDAM, NETHERLANDS
SN 0920-1211
J9 EPILEPSY RES
JI Epilepsy Res.
PD SEP
PY 2013
VL 106
IS 1-2
BP 280
EP 283
DI 10.1016/j.eplepsyres.2013.03.011
PG 4
WC Clinical Neurology
SC Neurosciences & Neurology
GA 221NM
UT WOS:000324665600032
PM 23623846
OA Green Accepted
DA 2019-04-19
ER

PT J
AU Ali, I
   O'Brien, P
   Kumar, G
   Zheng, T
   Jones, NC
   Pinault, D
   French, C
   Morris, MJ
   Salzberg, MR
   O'Brien, TJ
AF Ali, Idrish
   O'Brien, Patrick
   Kumar, Gaurav
   Zheng, Thomas
   Jones, Nigel C.
   Pinault, Didier
   French, Chris
   Morris, Margaret J.
   Salzberg, Michael R.
   O'Brien, Terence J.
TI Enduring Effects of Early Life Stress on Firing Patterns of Hippocampal
   and Thalamocortical Neurons in Rats: Implications for Limbic Epilepsy
SO PLOS ONE
LA English
DT Article
ID CORTICOTROPIN-RELEASING-FACTOR; TEMPORAL-LOBE EPILEPSY; THALAMIC
   RETICULAR NUCLEUS; LOW-DOSE CORTICOSTERONE; IN-VIVO; KINDLING
   EPILEPTOGENESIS; STATUS EPILEPTICUS; ELECTRICAL-STIMULATION; NEONATAL
   ISOLATION; PILOCARPINE MODEL
AB Early life stress results in an enduring vulnerability to kindling-induced epileptogenesis in rats, but the underlying mechanisms are not well understood. Recent studies indicate the involvement of thalamocortical neuronal circuits in the progression of kindling epileptogenesis. Therefore, we sought to determine in vivo the effects of early life stress and amygdala kindling on the firing pattern of hippocampus as well as thalamic and cortical neurons. Eight week old male Wistar rats, previously exposed to maternal separation (MS) early life stress or early handling (EH), underwent amygdala kindling (or sham kindling). Once fully kindled, in vivo juxtacellular recordings in hippocampal, thalamic and cortical regions were performed under neuroleptic analgesia. In the thalamic reticular nucleus cells both kindling and MS independently lowered firing frequency and enhanced burst firing. Further, burst firing in the thalamic reticular nucleus was significantly increased in kindled MS rats compared to kindled EH rats (p<0.05). In addition, MS enhanced burst firing of hippocampal pyramidal neurons. Following a stimulation-induced seizure, somatosensory cortical neurons exhibited a more pronounced increase in burst firing in MS rats than in EH rats. These data demonstrate changes in firing patterns in thalamocortical and hippocampal regions resulting from both MS and amygdala kindling, which may reflect cellular changes underlying the enhanced vulnerability to kindling in rats that have been exposed to early life stress.
C1 [Ali, Idrish; O'Brien, Patrick; Kumar, Gaurav; Zheng, Thomas; Jones, Nigel C.; French, Chris; Salzberg, Michael R.; O'Brien, Terence J.] Univ Melbourne, Royal Melbourne Hosp, Dept Med, Melbourne, Vic 3010, Australia.
   [Pinault, Didier] INSERM, U1114, Strasbourg, France.
   [Pinault, Didier] Univ Strasbourg, Federat Med Translat Strasbourg, Strasbourg, France.
   [Morris, Margaret J.] Univ New S Wales, Dept Pharmacol, Sch Med Sci, Sydney, NSW 2052, Australia.
   [Salzberg, Michael R.] Univ Melbourne, Dept Psychiat, St Vincents Hosp, Melbourne, Vic 3010, Australia.
   [O'Brien, Terence J.] Royal Melbourne Hosp, Dept Neurol, Melbourne, Vic, Australia.
RP O'Brien, TJ (reprint author), Univ Melbourne, Royal Melbourne Hosp, Dept Med, Melbourne, Vic 3010, Australia.
EM obrientj@unimelb.edu.au
RI Pinault, Didier/H-7816-2016; O'Brien, Terence/L-8102-2013; Ali,
   Idrish/P-4989-2018; Ali, Idrish/K-1706-2015
OI Pinault, Didier/0000-0003-3807-4817; Ali, Idrish/0000-0002-0971-4654;
   Ali, Idrish/0000-0002-0971-4654; Jones, Nigel/0000-0002-1080-8439;
   French, Christopher/0000-0002-1445-8704; Morris,
   Margaret/0000-0003-2285-5117; O'Brien, Terence/0000-0002-7198-8621
FU NHMRC [566843]
FX This study was supported by the NHMRC (Project Grants #566843). The
   funder had no role in study design, data collection and analysis,
   decision to publish, or preparation of the manuscript.
CR ADAMEC RE, 1981, ELECTROEN CLIN NEURO, V52, P451, DOI 10.1016/0013-4694(81)90029-8
   ALDENHOFF JB, 1983, SCIENCE, V221, P875, DOI 10.1126/science.6603658
   Ali I, 2011, PSYCHOPHARMACOLOGY, V214, P155, DOI 10.1007/s00213-010-2125-z
   Bartho P, 2004, J NEUROPHYSIOL, V92, P600, DOI 10.1152/jn.01170.2003
   Becker AJ, 2008, J NEUROSCI, V28, P13341, DOI 10.1523/JNEUROSCI.1421-08.2008
   Bertram EH, 2008, EPILEPSIA, V49, P256, DOI 10.1111/j.1528-1167.2007.01408.x
   Bertram EH, 2001, EPILEPSIA, V42, P967, DOI 10.1046/j.1528-1157.2001.042008967.x
   Bhatnagar S, 2002, J NEUROENDOCRINOL, V14, P403, DOI 10.1046/j.0007-1331.2002.00792.x
   BONHAUS DW, 1986, J NEUROSCI, V6, P3024
   Brooks-Kayal AR, 1998, NAT MED, V4, P1166, DOI 10.1038/2661
   Brooks-Kayal AR, 1998, J NEUROCHEM, V70, P1017
   Cain SM, 2010, CHANNELS, V4, P475, DOI 10.4161/chan.4.6.14106
   Cavdar S, 2008, J ANAT, V212, P249, DOI 10.1111/j.1469-7580.2008.00858.x
   Chen S, 2011, J NEUROPHYSIOL, V105, P117, DOI 10.1152/jn.00184.2010
   Crunelli V, 2011, PHILOS T R SOC A, V369, P3820, DOI 10.1098/rsta.2011.0126
   Csicsvari J, 1999, J NEUROSCI, V19, P274
   Cymerblit-Sabba A, 2012, J NEUROPHYSIOL, V107, P1718, DOI 10.1152/jn.00327.2011
   Cymerblit-Sabba A, 2010, J NEUROSCI, V30, P1619, DOI 10.1523/JNEUROSCI.5078-09.2010
   Engel J, 2001, NEUROSCIENTIST, V7, P340, DOI 10.1177/107385840100700410
   Faas GC, 1996, NEUROSCIENCE, V75, P57, DOI 10.1016/0306-4522(96)00254-0
   Freeman-Daniels E, 2011, PSYCHOPHARMACOLOGY, V213, P453, DOI 10.1007/s00213-010-2030-5
   Graef JD, 2009, J NEUROSCI, V29, P4430, DOI 10.1523/JNEUROSCI.0198-09.2009
   Heisler LK, 1998, P NATL ACAD SCI USA, V95, P15049, DOI 10.1073/pnas.95.25.15049
   HIYOSHI T, 1988, ELECTROEN CLIN NEURO, V70, P339, DOI 10.1016/0013-4694(88)90052-1
   Jones NC, 2008, EXP NEUROL, V209, P254, DOI 10.1016/j.expneurol.2007.09.026
   Jones NC, 2009, BEHAV BRAIN RES, V203, P81, DOI 10.1016/j.bbr.2009.04.023
   Jouny CC, 2007, EPILEPSIA, V48, P297, DOI 10.1111/j.1528-1167.2006.00963.x
   Kaneoke Y, 1996, J NEUROSCI METH, V68, P211
   Kapus GL, 2008, PSYCHOPHARMACOLOGY, V198, P231, DOI 10.1007/s00213-008-1121-z
   Karst H, 1999, EUR J NEUROSCI, V11, P889, DOI 10.1046/j.1460-9568.1999.00495.x
   Koe AS, 2009, FRONT BEHAV NEUROSCI, V3, DOI 10.3389/neuro.08.024.2009
   Kumar G, 2007, PSYCHONEUROENDOCRINO, V32, P834, DOI 10.1016/j.psyneuen.2007.05.011
   Kumar G, 2011, PLOS ONE, V6, DOI 10.1371/journal.pone.0024033
   Lai Ming-Chi, 2008, Pediatr Neonatol, V49, P19, DOI 10.1016/S1875-9572(08)60006-6
   Lai MC, 2009, PEDIATR RES, V66, P441, DOI 10.1203/PDR.0b013e3181b337d2
   Lisman JE, 1997, TRENDS NEUROSCI, V20, P38, DOI 10.1016/S0166-2236(96)10070-9
   McFarlane Alexander, 2005, Journal of Integrative Neuroscience, V4, P27, DOI 10.1142/S0219635205000689
   Mirescu C, 2004, NAT NEUROSCI, V7, P841, DOI 10.1038/nn1290
   Morimoto K, 2004, PROG NEUROBIOL, V73, P1, DOI 10.1016/j.pneurobio.2004.03.009
   Mraovitch S, 1999, J COMP NEUROL, V411, P145
   MRAOVITCH S, 1995, NEUROREPORT, V6, P519, DOI 10.1097/00001756-199502000-00028
   Nanobashvili Z, 2003, EXP NEUROL, V181, P224, DOI 10.1016/S0014-4886(03)00045-1
   Nazer F, 2009, J NEUROPHYSIOL, V102, P1880, DOI 10.1152/jn.90795.2008
   Ons S, 2004, J NEUROCHEM, V89, P1111, DOI 10.1111/j.1471-4159.2004.02396.x
   Parr LA, 2012, DEV COGN NEUROS-NETH, V2, P181, DOI 10.1016/j.dcn.2011.09.003
   PATEL S, 1988, EXP NEUROL, V101, P63, DOI 10.1016/0014-4886(88)90065-9
   Paxinos G., 1998, RAT BRAIN STEREOTAXI
   Pike FG, 1999, J PHYSIOL-LONDON, V518, P571, DOI 10.1111/j.1469-7793.1999.0571p.x
   Pinault D, 2005, J NEUROSCI METH, V141, P231, DOI 10.1016/j.jneumeth.2004.06.015
   Pinault D, 1996, J NEUROSCI METH, V65, P113, DOI 10.1016/0165-0270(95)00144-1
   Pinault D, 2001, NEUROSCIENCE, V105, P181, DOI 10.1016/S0306-4522(01)00182-8
   RACINE RJ, 1972, ELECTROEN CLIN NEURO, V32, P281, DOI 10.1016/0013-4694(72)90177-0
   Salzberg M, 2007, EPILEPSIA, V48, P2079, DOI 10.1111/j.1528-1167.2007.01246.x
   Sanabria ERG, 2002, EPILEPSIA, V43, P96, DOI 10.1046/j.1528-1157.43.s.5.31.x
   Sanchez MM, 2001, DEV PSYCHOPATHOL, V13, P419, DOI 10.1017/S0954579401003029
   Scharfman HE, 2007, NEUROBIOLOGY OF DISEASE, P349, DOI 10.1016/B978-012088592-3/50035-9
   SIGGINS GR, 1985, FED PROC, V44, P237
   Skilbeck KJ, 2010, J NEUROCHEM, V112, P1115, DOI 10.1111/j.1471-4159.2009.06539.x
   STEVENS CF, 1995, NEURON, V14, P795, DOI 10.1016/0896-6273(95)90223-6
   Suarez M, 1998, PHYSIOL BEHAV, V64, P111, DOI 10.1016/S0031-9384(98)00028-6
   Sutula TP, 2005, ADV BEHAV BIOL, V55, P147
   Taher TR, 2005, NEUROPSYCHOPHARMACOL, V30, P1610, DOI 10.1038/sj.npp.1300709
   TESKEY GC, 1993, BRAIN RES, V624, P11
   Thomas MJ, 1998, J NEUROSCI, V18, P7118
   Tjong YW, 2010, NEUROENDOCRINOL LETT, V31, P215
   Tringham E, 2012, SCI TRANSLATIONAL ME, V4
   TSURU N, 1985, EPILEPSIA, V26, P488, DOI 10.1111/j.1528-1157.1985.tb05685.x
   Ulrich-Lai YM, 2009, NAT REV NEUROSCI, V10, P397, DOI 10.1038/nrn2647
   Wang HL, 1998, EUR J NEUROSCI, V10, P3428, DOI 10.1046/j.1460-9568.1998.00352.x
   Wimmer RD, 2012, J NEUROSCI, V32, P13917, DOI 10.1523/JNEUROSCI.2313-12.2012
   WOUTERLOOD FG, 1990, J COMP NEUROL, V296, P179, DOI 10.1002/cne.902960202
   Xu C, 2012, BRAIN STIMUL
   Xu L, 1997, EUR J PHARMACOL, V323, P59, DOI 10.1016/S0014-2999(97)00022-8
NR 73
TC 13
Z9 13
U1 0
U2 6
PU PUBLIC LIBRARY SCIENCE
PI SAN FRANCISCO
PA 1160 BATTERY STREET, STE 100, SAN FRANCISCO, CA 94111 USA
SN 1932-6203
J9 PLOS ONE
JI PLoS One
PD JUN 18
PY 2013
VL 8
IS 6
AR e66962
DI 10.1371/journal.pone.0066962
PG 12
WC Multidisciplinary Sciences
SC Science & Technology - Other Topics
GA 166SA
UT WOS:000320576400171
PM 23825595
OA DOAJ Gold, Green Published
DA 2019-04-19
ER

PT J
AU Tica, OS
   Tica, AA
   Brailoiu, CG
   Cernea, N
   Tica, VI
AF Tica, Oana Sorina
   Tica, Andrei Adrian
   Brailoiu, Cristina Gabriela
   Cernea, Nicolae
   Tica, Vlad Iustin
TI Sirenomelia after phenobarbital and carbamazepine therapy in pregnancy
SO BIRTH DEFECTS RESEARCH PART A-CLINICAL AND MOLECULAR TERATOLOGY
LA English
DT Article
DE phenobarbital; carbamazepine; epilepsy; sirenomelia; caudal dysgenesis
ID TERATOGENICITY; METABOLITE; SPECTRUM; DISORDER; EPILEPSY; CHILDREN;
   FETUS
AB BACKGROUND Epilepsy still remains a serious challenge for any obstetrician due to the potential teratogenicity of all antiepileptics. However, without appropriate maternal therapy the seizures can reappear, with direct negative impact on fetus. Currently, sirenomelia is the most severe caudal pole dysgenesis, consequent to an abnormal vascular supply development in the fetal lower body. CASE REPORT We report a stillborn, GA/LMP=37weeks, delivered by an epileptic woman, who received in the first four months of pregnancy phenobarbital (PH) 0.1 g/day and carbamazepine (CMZ) 0.4 g/day, followed only by PH 0.1 g/day, until delivery. The stillborn, weighing 2200 g, presented sirenomelia type II, with some of its classic features: oligohydramnios, absence of kidneys, bladder, rectum, uterus, and a single umbilical artery. Some other particularities included: no Potter's facies and no significant cardio-pulmonary abnormalities. DISCUSSION Since PH and CMZ alone are responsible, commonly, for mild abnormalities, we hypothesized that combined therapy with PH and CMZ (both strong enzyme-inductors, especially PH) potentiated their teratogenicity, by producing supplementary quantities of epoxides and/or other oxides, which accumulated in the fetal tissues. Except for sirenomelia, all other mild abnormalities, theoretically associated with fetal CMZ and/or PH syndrome, are rarely observed, fact which demonstrates the drug-drug interactions between the two antiepileptics. CONCLUSION This report highlights the possibility that PH/CBZ therapy during fetal organogenesis can induce sirenomelia, by a synergistic teratogenic effect and support the recommendation to use only one drug in pregnant epileptic women. A careful ultrasound monitoring of these patients is mandatory due to the teratogenic risk of both seizures and therapy. Birth Defects Research (Part A) 97:425-428, 2013. (c) 2013 Wiley Periodicals, Inc.
C1 [Tica, Oana Sorina; Cernea, Nicolae] Univ Med & Pharm, Dept Mother & Child, Craiova, Romania.
   [Tica, Oana Sorina; Tica, Andrei Adrian; Cernea, Nicolae] Emergency Univ Hosp, Craiova, Romania.
   [Tica, Andrei Adrian] Univ Med & Pharm, Dept Pharmacol, Craiova, Romania.
   [Brailoiu, Cristina Gabriela] Jefferson Sch Pharm, Dept Pharmaceut Sci, Philadelphia, PA USA.
   [Tica, Vlad Iustin] Univ Ovidius Constanta, Fac Med, Dept Obstet & Gynecol, Constanta 900591, Romania.
   [Tica, Vlad Iustin] Univ Reg Emergency Hosp, Constanta, Romania.
RP Tica, VI (reprint author), Univ Ovidius Constanta, Univ Reg Emergency Hosp Constanta, Dept Obstet & Gynecol, Fac Med, Tomis Blvd 143, Constanta 900591, Romania.
EM vladtica@datanet.ro
OI TICA, ANDREI ADRIAN/0000-0002-3821-4018
CR Lopez-Valdez JA, 2013, FETAL PEDIATR PATHOL, V32, P152, DOI 10.3109/15513815.2012.684846
   BOREUS LO, 1978, ACTA PAEDIATR SCAND, V67, P193, DOI 10.1111/j.1651-2227.1978.tb16302.x
   BUEHLER BA, 1990, NEW ENGL J MED, V322, P1567, DOI 10.1056/NEJM199005313222204
   Cantrell DC, 1994, EPILEPSY COMPLICATIN
   CHANDEBOIS R, 1987, TERATOLOGY, V36, P11, DOI 10.1002/tera.1420360104
   Colby RS, 2005, GALE ENCY GENETIC 2, P1191
   Contu R, 2009, FETAL DIAGN THER, V26, P41, DOI 10.1159/000236359
   Cunningham FG, 2001, WILLIAMS OBSTET, P1407
   Diav-Citrin O, 2001, NEUROLOGY, V57, P321, DOI 10.1212/WNL.57.2.321
   Duesterhoeft SM, 2007, AM J MED GENET A, V143A, P3175, DOI 10.1002/ajmg.a.32028
   Eisenschenk S, 2006, NEUROLOGIST, V12, P249, DOI 10.1097/01.nrl.0000215743.02301.17
   Finnell RH, 1995, TERATOLOGY, V52, P324, DOI 10.1002/tera.1420520603
   FLOCKHART DA, 2007, DRUG INTERACTIONS CY
   Fretland AJ, 2000, CHEM-BIOL INTERACT, V129, P41, DOI 10.1016/S0009-2797(00)00197-6
   Heinonen OP, 1977, BIRTH DEFECTS DRUGS, P441
   Holmes LB, 2001, NEW ENGL J MED, V344, P1132, DOI 10.1056/NEJM200104123441504
   Horning MG, 1974, ANAL LETT, V4, P537
   Johnson TN, 2008, CLIN PHARMACOL THER, V83, P670, DOI 10.1038/sj.clpt.6100327
   JONES KL, 1989, NEW ENGL J MED, V320, P1661, DOI 10.1056/NEJM198906223202505
   KALLEN B, 1992, J MED GENET, V29, P30, DOI 10.1136/jmg.29.1.30
   Koren G, 2001, BASIC CLIN PHARM, P1025
   Kwan P, 2004, EPILEPSIA, V45, P1141, DOI 10.1111/j.0013-9580.2004.12704.x
   Matalon S, 2003, REPROD TOXICOL, V16, P9
   McNamura JO, 1996, PHARMACOL BASIS THER, P471
   NELSON KB, 1982, NEUROLOGY, V32, P1247, DOI 10.1212/WNL.32.11.1247
   Olfsson E, 1988, EPILEPSIA, V39, P887
   Reinish JM, 1992, JAMA-J AM MED ASSOC, V274, P1518
   SPINA E, 1991, THER DRUG MONIT, V13, P109, DOI 10.1097/00007691-199103000-00004
   Stocker J T, 1987, Perspect Pediatr Pathol, V10, P7
   TANG BK, 1984, BIOMED MASS SPECTROM, V11, P462, DOI 10.1002/bms.1200110905
   Tiu C, 2002, MED DIS ASS PREGNANC, P352
   VESTERMARK V, 1991, ARCH DIS CHILD, V66, P641, DOI 10.1136/adc.66.5.641
   YERBY MS, 1993, NEUROL CLIN, V11, P777
NR 33
TC 13
Z9 14
U1 1
U2 4
PU WILEY-BLACKWELL
PI HOBOKEN
PA 111 RIVER ST, HOBOKEN 07030-5774, NJ USA
SN 1542-0752
EI 1542-0760
J9 BIRTH DEFECTS RES A
JI Birth Defects Res. Part A-Clin. Mol. Teratol.
PD JUN
PY 2013
VL 97
IS 6
BP 425
EP 428
DI 10.1002/bdra.23132
PG 4
WC Developmental Biology; Toxicology
SC Developmental Biology; Toxicology
GA 171ME
UT WOS:000320932500008
PM 23776071
DA 2019-04-19
ER

PT J
AU Ferro, MA
   Speechley, KN
AF Ferro, Mark A.
   Speechley, Kathy N.
TI Factor structure and longitudinal invariance of the Center for
   Epidemiological Studies Depression Scale (CES-D) in adult women:
   application in a population-based sample of mothers of children with
   epilepsy
SO ARCHIVES OF WOMENS MENTAL HEALTH
LA English
DT Article
DE Age; Depression; Measurement; Psychometrics
ID TESTING MEASUREMENT INVARIANCE; OF-FIT INDEXES; PSYCHOMETRIC PROPERTIES;
   MATERNAL DEPRESSION; SYMPTOMS; PSYCHOPATHOLOGY; TRAJECTORIES;
   COVARIANCE; PREVALENCE; IMMIGRANT
AB The objective of this study was to examine the factor structure and longitudinal measurement invariance of the Center for Epidemiological Studies Depression Scale (CES-D). The population-based sample included 347 adult women who had children participating in the Health-related Quality of Life in Children with Epilepsy Study. Longitudinal confirmatory factor analysis was used to confirm the factor structure and test for measurement invariance. The original CES-D four-factor model (depressed affect, positive affect, somatic activity, and interpersonal relations) provided the best fit to the data compared to alternate models: [chi (2) = 362.95 (df = 164); Comparative Fit Index (CFI) = 965; Tucker-Lewis Index (TLI) = 0.960; Weighted Root Mean Square Residual (WRMR) = 0.966; Root Mean Square Error of Approximation (RMSEA) = 0.059, 90 % confidence interval (CI), 0.051, 0.068] and was used for invariance testing. Results suggested full measurement invariance over time with the final model demonstrating adequate fit [chi (2) = 2303.92 (df = 1,776); CFI = 0.957; TLI = 0.952; WRMR = 1.149; RMSEA = 0.033, 90 % CI, 0.030, 0.038]. We conclude that the four-factor structure of the CES-D is supported for adult women and that the measurement of the scale is longitudinally invariant. Clinicians and researchers can be confident that longitudinal changes in CES-D scores reflect true changes in depressive symptomatology and are not an artifact of changes in the interpretation of items in the scale over time.
C1 [Ferro, Mark A.] McMaster Univ, Dept Psychiat & Behav Neurosci, Hamilton, ON L8S 4K1, Canada.
   [Ferro, Mark A.] McMaster Univ, Offord Ctr Child Studies, Hamilton, ON L8S 4K1, Canada.
   [Speechley, Kathy N.] Univ Western Ontario, Dept Paediat, London, ON N6A 5W9, Canada.
   [Speechley, Kathy N.] Univ Western Ontario, Dept Epidemiol & Biostat, London, ON N6A 5W9, Canada.
   [Speechley, Kathy N.] Univ Western Ontario, Childrens Hlth Res Inst, London, ON N6A 5W9, Canada.
   [Ferro, Mark A.] McMaster Univ, Dept Psychiat & Behav Neurosci, Offord Ctr Child Studies, Hamilton, ON L8S 4K1, Canada.
RP Ferro, MA (reprint author), McMaster Univ, Dept Psychiat & Behav Neurosci, Offord Ctr Child Studies, Chedoke Site,Cent Bldg,Room 310,1280 Main St West, Hamilton, ON L8S 4K1, Canada.
EM ferroma@mcmaster.ca
FU Canadian Institutes of Health Research [MOP-64311]
FX Dr. Ferro is supported by a Banting Postdoctoral Fellowship from the
   Canadian Institutes of Health Research. The HERQULES project was
   supported by a grant from the Canadian Institutes of Health Research
   (MOP-64311).
CR Baumgartner H., 1998, MARKET LETT, V9, P21, DOI DOI 10.1023/A:1007911903032
   Beardslee WR, 1998, J AM ACAD CHILD PSY, V37, P1134, DOI 10.1097/00004583-199811000-00012
   BOLLEN KA, 1989, STRUCTURAL EQUATIONS
   Brown T. A, 2006, CONFIRMATORY FACTOR
   Byrne B. M., 2012, STRUCTURAL EQUATION
   BYRNE BM, 1989, PSYCHOL BULL, V105, P456, DOI 10.1037/0033-2909.105.3.456
   Canada S, 2006, CENSUS CANADA
   Chen FF, 2007, STRUCT EQU MODELING, V14, P464, DOI 10.1080/10705510701301834
   Chen FF, 2005, STRUCT EQU MODELING, V12, P471, DOI 10.1207/s15328007sem1203_7
   Cheung GW, 2002, STRUCT EQU MODELING, V9, P233, DOI 10.1207/S15328007SEM0902_5
   Cohen CI, 2010, J AFFECT DISORDERS, V121, P204, DOI 10.1016/j.jad.2009.05.021
   Contrada RJ, 2006, PSYCHOSOM MED, V68, P922, DOI 10.1097/01.psy.0000244391.56598.10
   Dolgin MJ, 2007, J PEDIATR PSYCHOL, V32, P771, DOI 10.1093/jpepsy/jsm013
   Edwards MC, 2010, PSYCHOL ASSESSMENT, V22, P711, DOI 10.1037/a0019917
   Ferro MA, 2012, J PEDIATR PSYCHOL, DOI [10.1093/jpepsy/jss112, DOI 10.1093/JPEPSY/JSS112]
   Ferro MA, 2011, EPILEPSIA, V52, P316, DOI 10.1111/j.1528-1167.2010.02769.x
   Ferro MA, 2011, EPILEPSIA, V52, P326, DOI 10.1111/j.1528-1167.2010.02899.x
   Ferro MA, 2009, EPILEPSIA, V50, P2344, DOI 10.1111/j.1528-1167.2009.02276.x
   Ferro MA, 2012, SOC PSYCH PSYCH EPID, V47, P1419, DOI 10.1007/s00127-011-0447-8
   Gillespie JF, 2000, DIVERSE FAMILIES COM
   Goodman SH, 2011, CLIN CHILD FAM PSYCH, V14, P1, DOI 10.1007/s10567-010-0080-1
   Hertzog C., 1990, PSYCHOL ASSESSMENT, V2, P64, DOI DOI 10.1037/1040-3590.2.1.64
   Kim-Cohen J, 2005, ARCH GEN PSYCHIAT, V62, P173, DOI 10.1001/archpsyc.62.2.173
   Knight RG, 1997, BEHAV RES THER, V35, P373, DOI 10.1016/S0005-7967(96)00107-6
   Lopez AD, 2006, GLOBAL BURDEN OF DISEASE AND RISK FACTORS, P1, DOI 10.1596/978-0-8213-6262-4
   MacCallum RC, 1996, PSYCHOL METHODS, V1, P130, DOI 10.1037/1082-989X.1.2.130
   Millsap RE, 2004, MULTIVAR BEHAV RES, V39, P479, DOI 10.1207/S15327906MBR3903_4
   Morin AJS, 2011, REV EPIDEMIOL SANTE, V59, P327, DOI 10.1016/j.respe.2011.03.061
   Motl RW, 2005, EDUC PSYCHOL MEAS, V65, P90, DOI 10.1177/0013164404266256
   MUTHEN BO, 1989, PSYCHOMETRIKA, V54, P557, DOI 10.1007/BF02296397
   Muthen L. K., 1998, MPLUS USERS GUIDE
   Perreira KM, 2005, SOC FORCES, V83, P1567, DOI 10.1353/sof.2005.0077
   Pilowsky DJ, 2006, J AM ACAD CHILD PSY, V45, P452, DOI 10.1097/01.chi.0000198592.23078.8d
   Pitts SC, 1996, EVAL PROGRAM PLANN, V19, P333, DOI 10.1016/S0149-7189(96)00027-4
   RADLOFF L S, 1977, Applied Psychological Measurement, V1, P385, DOI 10.1177/014662167700100306
   Shafer AB, 2006, J CLIN PSYCHOL, V62, P123, DOI 10.1002/jclp.20213
   Singh R., 2009, MARKETING REV, V9, P199, DOI [10.1362/146934709X467767, DOI 10.1362/146934709X467767]
   Steinmetz H, 2009, QUAL QUANT, V43, P599, DOI 10.1007/s11135-007-9143-x
   Tisak J, 1990, STAT METHODS LONGITU, V1
   Van Lieshout RJ, 2011, ARCH WOMEN MENT HLTH, V14, P413, DOI 10.1007/s00737-011-0236-0
   Vandenberg RJ, 2000, ORGAN RES METHODS, V3, P4, DOI 10.1177/109442810031002
   Williams CD, 2007, PSYCHIAT RES, V150, P173, DOI 10.1016/j.psychres.2006.02.007
   Yu C. - Y., 2002, EVALUATING CUTOFF CR
NR 43
TC 13
Z9 13
U1 1
U2 13
PU SPRINGER WIEN
PI WIEN
PA SACHSENPLATZ 4-6, PO BOX 89, A-1201 WIEN, AUSTRIA
SN 1434-1816
J9 ARCH WOMEN MENT HLTH
JI Arch. Womens Ment. Health
PD APR
PY 2013
VL 16
IS 2
BP 159
EP 166
DI 10.1007/s00737-013-0331-5
PG 8
WC Psychiatry
SC Psychiatry
GA 106LX
UT WOS:000316146300010
PM 23420273
DA 2019-04-19
ER

PT J
AU Tudela, CM
   McIntire, DD
   Alexander, JM
AF Tudela, Carmen M.
   McIntire, Donald D.
   Alexander, James M.
TI Effect of Maternal Body Mass Index on Serum Magnesium Levels Given for
   Seizure Prophylaxis
SO OBSTETRICS AND GYNECOLOGY
LA English
DT Article; Proceedings Paper
CT 32nd Annual Pregnancy Meeting of the Society-for-Maternal-Fetal-Medicine
   (SMFM)
CY FEB 06-11, 2012
CL Dallas, TX
SP Soc Maternal Fetal Med (SMFM)
ID ECLAMPSIA; SULFATE
AB OBJECTIVE: To estimate the effect of body mass index (BMI) on magnesium levels for eclampsia prophylaxis.
   METHODS: This is a retrospective study from 2004 to 2011, examining magnesium levels in women receiving seizure prophylaxis. Women received 6 g and then 2 g/h. Women had 4-hour and 12-hour levels drawn. Levels were considered subtherapeutic at less than 4.9 mg/dL, therapeutic from 4.9 to 8.4 mg/dL, and supratherapeutic at 8.5 mg/dL or more. If the 4-hour value was not therapeutic, the dose was adjusted and a 12-hour level was drawn. Levels at 4 and 12 hours were compared among the women with different BMI classifications and clinical characteristics.
   RESULTS: During the study period, 106,265 women delivered, and 7,799 (7.4%) had preeclampsia diagnosed and received magnesium sulfate for seizure prophylaxis. A total of 5,304 (68%) of these women had a recorded BMI. At 4 hours, 2,698 (51%) were subtherapeutic. These women were more likely to be older, parous, undergo cesarean delivery, have a higher systolic blood pressure, and have central nervous system manifestations. At 12 hours, 2,342 (90%) of therapeutic women remained therapeutic, and 5% became subtherapeutic (n=118) or supratherapeutic (n=140). Using logistic regression, we were able to predict being subtherapeutic in women with greater BMI and to predict being supratherapeutic if women had labor longer than 12 hours and worsening severity of preeclampsia.
   CONCLUSION: Women receiving seizure prophylaxis with a BMI of more than 30 may benefit from routine serum magnesium evaluation 4 hours after the loading dose. (Obstet Gynecol 2013;121:314-20) DOI: http://10.1097/AOG.0b013e31827d90cc
C1 [Tudela, Carmen M.; McIntire, Donald D.; Alexander, James M.] Univ Texas SW Med Ctr Dallas, Dept Obstet & Gynecol, Dallas, TX 75390 USA.
RP Tudela, CM (reprint author), Univ Texas SW Med Ctr Dallas, Dept Obstet & Gynecol, 5323 Harry Hines Blvd, Dallas, TX 75390 USA.
EM carmen.tudela@utsouthwestern.edu
CR Alexander JM, 2006, OBSTET GYNECOL, V108, P826, DOI 10.1097/01.AOG.0000235721.88349.80
   American College of Obstetricians and Gynecologists, 2002, OBSTET GYNECOL, V99, P159, DOI DOI 10.1016/S0029-7844(01)01747-116175681
   Cunningham FG, 2010, PREGNANCY HYPERTENS, P706
   Dayicioglu V, 2003, HYPERTENS PREGNANCY, V22, P257, DOI 10.1081/PRG-120024029
   DELONG ER, 1988, BIOMETRICS, V44, P837, DOI 10.2307/2531595
   Gifford RW, 2000, AM J OBSTET GYNECOL, V183, pS1, DOI 10.1067/mob.2000.107928
   Kokko J, 1996, MAGNESIUM DISORDERS, P421
   Lemeshow S., 2000, APPL LOGISTIC REGRES, P162
   Magpie Trial Follow-Up Study Collaborative Group, 2007, BJOG, V114, P300
   PRITCHARD JA, 1955, SURG GYNECOL OBSTET, V100, P131
   Quamme GA, 1994, CLIN DISORDERS FLUID, P373
   SIBAI BM, 1981, OBSTET GYNECOL, V57, P199
NR 12
TC 13
Z9 14
U1 0
U2 4
PU LIPPINCOTT WILLIAMS & WILKINS
PI PHILADELPHIA
PA 530 WALNUT ST, PHILADELPHIA, PA 19106-3621 USA
SN 0029-7844
J9 OBSTET GYNECOL
JI Obstet. Gynecol.
PD FEB
PY 2013
VL 121
IS 2
BP 314
EP 320
DI 10.1097/AOG.0b013e31827d90cc
PG 7
WC Obstetrics & Gynecology
SC Obstetrics & Gynecology
GA 077IL
UT WOS:000314021000016
PM 23344281
DA 2019-04-19
ER

PT J
AU Rihtman, T
   Parush, S
   Ornoy, A
AF Rihtman, Tanya
   Parush, Shula
   Ornoy, Asher
TI Preliminary findings of the developmental effects of in utero exposure
   to topiramate
SO REPRODUCTIVE TOXICOLOGY
LA English
DT Article
DE Topiramate; In utero exposure; Preschool; Development; Cognition; Motor
   function
ID ANTIEPILEPTIC DRUGS; PREGNANCY-REGISTER; UK-EPILEPSY
AB There are relatively few studies that have looked at the longer-term developmental effects of intra-uterine topiramate exposure. The purpose of this report is to describe preliminary findings of the developmental outcomes of a group of nine children of preschool age (3-6 years, 11 months), exposed in utero to topiramate (TX) monotherapy, as compared to a control group of 18 children. The groups were compared on developmental measures of visual, fine and gross motor function as well as measures of behavior and cognitive functions. Results showed that the TX group performed significantly worse than the control group for almost all measures, with the most clearly delineated differences in the area of cognitive functioning. While the study group is small, and only preliminary conclusions may be inferred, it appears that TX exposure may have subtle effects on the development of children in a range of areas including motor function, cognition, and behavior. (c) 2012 Elsevier Inc. All rights reserved.
C1 [Rihtman, Tanya; Parush, Shula; Ornoy, Asher] Hebrew Univ Jerusalem, Hadassah Med Sch, Sch Occupat Therapy, IL-91120 Jerusalem, Israel.
RP Ornoy, A (reprint author), Hebrew Univ Jerusalem, Hadassah Med Sch, Sch Occupat Therapy, POB 12272, IL-91120 Jerusalem, Israel.
EM ornoy@cc.huji.ac.il
OI Rihtman, Tanya/0000-0001-7003-1927
FU Martin and Vivian Levin Center for the Normal and Psychopathological
   Development of the Child and Adolescent; Israel Association for Child
   Development and Rehabilitation; Rama Shoval-Etial Fund
FX Funding for this project was supported in part by the Martin and Vivian
   Levin Center for the Normal and Psychopathological Development of the
   Child and Adolescent, the Israel Association for Child Development and
   Rehabilitation and the Rama Shoval-Etial Fund.
CR Adab N, 2004, J NEUROL NEUROSUR PS, V75, P1575, DOI 10.1136/jnnp.2003.029132
   Adab N, 2004, COCHRANE DB SYST REV, V3, P1
   Arpino C, 2000, EPILEPSIA, V41, P1436, DOI 10.1111/j.1528-1157.2000.tb00119.x
   Beery K., 2004, BEERY BUKTENICA DEV
   Conners C. K., 1997, CONNERS RATING SCALE
   Dean JCS, 2002, J MED GENET, V39, P251, DOI 10.1136/jmg.39.4.251
   Forsberg L, 2011, EPILEPSIA, V52, P364, DOI 10.1111/j.1528-1167.2010.02778.x
   Fountain NB, 2009, EPILEPSY CURR, V9, P36, DOI 10.1111/j.1535-7511.2008.01284.x
   Glier C, 2004, EXP NEUROL, V187, P403, DOI 10.1016/j.expneurol.2004.01.025
   Holmes LB, 2001, TERATOLOGY, V64, P175, DOI 10.1002/tera.1061
   Hunt S, 2008, NEUROLOGY, V71, P272, DOI 10.1212/01.wnl.0000318293.28278.33
   Jackson MJ, 2005, PRACT NEUROL, V5, P6
   Kallen B, 2009, PREG INFANTS-MED PSY, P1
   Miller L. J., 2006, MILLER FUNCTION PART
   Morrow J, 2006, J NEUROL NEUROSUR PS, V77, P193, DOI 10.1136/jnnp.2005.074203
   Ornoy A, 2008, REPROD TOXICOL, V25, P388, DOI 10.1016/j.reprotox.2008.03.001
   Rihtman T, 2011, RES DEV DISABIL, V32, P1378, DOI 10.1016/j.ridd.2010.12.040
   Roid G. H., 2003, STANFORD BINET INTEL
   Vinten J, 2005, NEUROLOGY, V64, P949, DOI 10.1212/01.WNL.0000154514.82948.69
   Wide K, 2002, ACTA PAEDIATR, V91, P409, DOI 10.1080/080352502317371643
NR 20
TC 13
Z9 13
U1 0
U2 5
PU PERGAMON-ELSEVIER SCIENCE LTD
PI OXFORD
PA THE BOULEVARD, LANGFORD LANE, KIDLINGTON, OXFORD OX5 1GB, ENGLAND
SN 0890-6238
J9 REPROD TOXICOL
JI Reprod. Toxicol.
PD NOV
PY 2012
VL 34
IS 3
BP 308
EP 311
DI 10.1016/j.reprotox.2012.05.038
PG 4
WC Reproductive Biology; Toxicology
SC Reproductive Biology; Toxicology
GA 003NU
UT WOS:000308619400003
PM 22659273
DA 2019-04-19
ER

PT J
AU Sant'Anna, G
   Laptook, AR
   Shankaran, S
   Bara, R
   McDonald, SA
   Higgins, RD
   Tyson, JE
   Ehrenkranz, RA
   Das, A
   Goldberg, RN
   Walsh, MC
AF Sant'Anna, Guilherme
   Laptook, Abbot R.
   Shankaran, Seetha
   Bara, Rebecca
   McDonald, Scott A.
   Higgins, Rosemary D.
   Tyson, Jon E.
   Ehrenkranz, Richard A.
   Das, Abhik
   Goldberg, Ronald N.
   Walsh, Michele C.
CA Eunice Kennedy Shriver Natl Inst C
   Human Dev Neonatal Res Network
TI Phenobarbital and Temperature Profile During Hypothermia for
   Hypoxic-Ischemic Encephalopathy
SO JOURNAL OF CHILD NEUROLOGY
LA English
DT Article
DE phenobarbital; hypoxic-ischemic encephalopathy; hypothermia; temperature
   control; anticonvulsant; seizures; barbiturates
ID WHOLE-BODY HYPOTHERMIA; NEONATAL ENCEPHALOPATHY; REGULATED HYPOTHERMIA;
   BRAIN-INJURY; SYSTEMIC HYPOTHERMIA; OXYGEN-CONSUMPTION; NEWBORN RATS;
   THERMOGENESIS; MANAGEMENT; ASPHYXIA
AB Data from the whole-body hypothermia trial was analyzed to examine the effects of phenobarbital administration prior to cooling (+PB) on the esophageal temperature (T-e) profile, during the induction phase of hypothermia. A total of 98 infants were analyzed. At enrollment, +PB infants had a higher rate of severe hypoxic-ischemic encephalopathy and clinical seizures and lower T-e and cord pH than infants that have not received phenobarbital (-PB). There was a significant effect of phenobarbital itself and an interaction between phenobarbital and time in the T-e profile. Mean T-e in the +PB group was lower than in the -PB group, and the differences decreased over time. In +PB infants, the time to surpass target T-e of 33.5 degrees C and to reach the minimum T-e during overshoot were shorter. In conclusion, the administration of phenobarbital before cooling was associated with changes that may reflect a reduced thermogenic response associated with barbiturates.
C1 [Sant'Anna, Guilherme] McGill Univ, Div Neonatol, Dept Pediat, Ctr Hlth, Montreal, PQ H3H 1P3, Canada.
   [Laptook, Abbot R.] Brown Univ, Providence, RI 02912 USA.
   [Shankaran, Seetha; Bara, Rebecca] Wayne State Univ, Sch Med, Detroit, MI USA.
   [McDonald, Scott A.; Das, Abhik] RTI Int, Dept Stat & Epidemiol, Res Triangle Pk, NC USA.
   [Higgins, Rosemary D.] Eunice Kennedy Shriver Natl Inst Child Hlth & Hum, Bethesda, MD USA.
   [Tyson, Jon E.] Univ Texas Houston, Houston, TX USA.
   [Ehrenkranz, Richard A.] Yale Univ, New Haven, CT USA.
   [Goldberg, Ronald N.] Duke Univ, Durham, NC USA.
   [Walsh, Michele C.] Case Western Reserve Univ, Cleveland, OH 44106 USA.
RP Sant'Anna, G (reprint author), McGill Univ, Div Neonatol, Dept Pediat, Ctr Hlth, 2300 Tupper St,Room C912, Montreal, PQ H3H 1P3, Canada.
EM guilherme.santanna@mcgill.ca
FU National Institutes of Health; Eunice Kennedy Shriver National Institute
   of Child Health and Human Development (NICHD)
FX The National Institutes of Health and the Eunice Kennedy Shriver
   National Institute of Child Health and Human Development (NICHD)
   provided grant support for the NICHD Neonatal Research Network's
   Whole-Body Cooling for Hypoxic Ischemic Encephalopathy Study.
   Participating NRN sites collected data and transmitted it to RTI
   International, the data coordinating center (DCC) for the network, which
   stored, managed, and analyzed the data for this study. On behalf of the
   NRN, Dr Abhik Das (DCC Principal Investigator) and Mr Scott A. McDonald
   (DCC Statisticians) had full access to all the data in the study and
   take responsibility for the integrity of the data and accuracy of data
   analysis.
CR Azzopardi DV, 2009, NEW ENGL J MED, V361, P1349, DOI 10.1056/NEJMoa0900854
   BELOPAVLOVIC M, 1980, ANAESTHESIA, V35, P271, DOI 10.1111/j.1365-2044.1980.tb05095.x
   BUCHTHAL F, 1968, ARCH NEUROL-CHICAGO, V19, P567, DOI 10.1001/archneur.1968.00480060037004
   BURNARD ED, 1958, BRIT MED J, V2, P1197, DOI 10.1136/bmj.2.5106.1197
   Charney DS, 2006, HYPNOTICS SEDATIVES, P401
   Erickson KM, 2003, ANESTH ANALG, V96, P1460, DOI 10.1213/01.ANE.0000061221.23197.CE
   Frappell PB, 1998, AM J RESP CRIT CARE, V158, P1751, DOI 10.1164/ajrccm.158.6.9803071
   Glass HC, 2009, J CHILD NEUROL, V24, P591, DOI 10.1177/0883073808327832
   Gluckman PD, 2005, LANCET, V365, P663, DOI 10.1016/S0140-6736(05)17946-X
   Gordon CJ, 2003, LIFE SCI, V73, P2611, DOI 10.1016/s0024-3205(03)00663-5
   Gordon CJ, 2001, EMERG MED J, V18, P81, DOI 10.1136/emj.18.2.81
   Grant PE, 2009, J CEREBR BLOOD F MET, V29, P1704, DOI 10.1038/jcbfm.2009.90
   Herpin P, 1999, RES VET SCI, V66, P45, DOI 10.1053/rvsc.1998.0238
   HEY EN, 1969, J PHYSIOL-LONDON, V200, P589, DOI 10.1113/jphysiol.1969.sp008710
   Jacobs SE, 2011, ARCH PEDIAT ADOL MED, V165, P692, DOI 10.1001/archpediatrics.2011.43
   Katz LM, 2004, BRAIN RES, V1017, P85, DOI 10.1016/j.brainres.2004.05.020
   Kiyatkin EA, 2005, PHYSIOL BEHAV, V84, P563, DOI 10.1016/j.physbeh.2005.02.002
   Kokwaro GO, 2003, BRIT J CLIN PHARMACO, V56, P453, DOI 10.1046/j.1365-2125.2003.01951.x
   Laptook A, 2008, PEDIATRICS, V122, P491, DOI 10.1542/peds.2007-1673
   MICHENFELDER JD, 1978, ANESTHESIOLOGY, V49, P157, DOI 10.1097/00000542-197809000-00001
   Miller SP, 2005, J PEDIATR-US, V146, P453, DOI 10.1016/j.jpeds.2004.12.026
   MORTOLA JP, 1992, AM J PHYSIOL, V263, pR267
   Mortola JP, 1998, J APPL PHYSIOL, V85, P84
   Mortola JP, 1999, RESP PHYSIOL, V116, P95, DOI 10.1016/S0034-5687(99)00038-9
   Osaka T, 2004, J PHYSIOL-LONDON, V555, P503, DOI 10.1113/jphysiol.2003.053215
   Painter MJ, 1999, NEW ENGL J MED, V341, P485, DOI 10.1056/NEJM199908123410704
   Polderman KH, 2008, LANCET, V371, P1955, DOI 10.1016/S0140-6736(08)60837-5
   Polderman KH, 2009, CRIT CARE MED, V37, P1101, DOI 10.1097/CCM.0b013e3181962ad5
   SAHNI R, 2004, FETAL NEONATAL PHYSL, P548
   Sahni R, 2004, FETAL NEONATAL PHYSL, P676
   Shankaran S, 2005, NEW ENGL J MED, V353, P1574, DOI 10.1056/NEJMcps050929
   Shankaran S, 2011, PEDIAT CRIT CARE MED
   Simbruner G, 2010, PEDIATRICS, V126, pE771, DOI 10.1542/peds.2009-2441
   STEEN PA, 1980, ANESTHESIOLOGY, V53, P183
   Thompson HJ, 2003, NEUROBIOL DIS, V12, P163, DOI 10.1016/S0969-9961(02)00030-X
   Zhou WH, 2010, J PEDIATR-US, V157, P367, DOI 10.1016/j.jpeds.2010.03.030
NR 36
TC 13
Z9 13
U1 0
U2 5
PU SAGE PUBLICATIONS INC
PI THOUSAND OAKS
PA 2455 TELLER RD, THOUSAND OAKS, CA 91320 USA
SN 0883-0738
J9 J CHILD NEUROL
JI J. Child Neurol.
PD APR
PY 2012
VL 27
IS 4
BP 451
EP 457
DI 10.1177/0883073811419317
PG 7
WC Clinical Neurology; Pediatrics
SC Neurosciences & Neurology; Pediatrics
GA 918EK
UT WOS:000302231900004
PM 21960671
OA Green Accepted
DA 2019-04-19
ER

PT J
AU Jouny, CC
   Franaszczuk, PJ
   Bergey, GK
AF Jouny, Christophe C.
   Franaszczuk, Piotr J.
   Bergey, Gregory K.
TI Improving early seizure detection
SO EPILEPSY & BEHAVIOR
LA English
DT Review
DE Seizure onset; Early detection; Electroencephalogram acquisition;
   Warning devices; Therapeutic devices
ID HIGH-FREQUENCY OSCILLATIONS; EPILEPTIC SEIZURES; INTRACRANIAL EEG;
   NEWBORN EEG; SYSTEM; DYNAMICS; ONSET; LOCALIZATION; STIMULATION; MODEL
AB Over the last decade, the search for a method able to reliably predict seizures hours in advance has been largely replaced by the more realistic goal of very early detection of seizure onset, which would allow therapeutic or warning devices to be triggered prior to the onset of disabling clinical symptoms. We explore in this article the steps along the pathway from data acquisition to closed-loop applications that can and should be considered to design the most efficient early seizure detection. Microelectrodes, high-frequency oscillations, high sampling rate, high-density arrays, and modern analysis techniques are all elements of the recording and detection process that in combination with modeling studies can provide new insights into the dynamics of seizure onsets. Each of these steps needs to be considered if detection devices that will favorably impact the quality of life of patients are to be implemented.
   This article is part of a Supplemental Special Issue entitled The Future of Automated Seizure Detection and Prediction. (C) 2011 Elsevier Inc. All rights reserved.
C1 [Jouny, Christophe C.; Franaszczuk, Piotr J.; Bergey, Gregory K.] Johns Hopkins Univ, Sch Med, Dept Neurol, Epilepsy Res Lab, Baltimore, MD 21287 USA.
RP Jouny, CC (reprint author), Johns Hopkins Univ, Sch Med, Dept Neurol, Epilepsy Res Lab, Meyer 2-147,600 N Wolfe St, Baltimore, MD 21287 USA.
EM cjouny@jhmi.edu
RI Franaszczuk, Piotr/B-6532-2008
OI Franaszczuk, Piotr/0000-0002-5166-4224
FU NINDS NIH HHS [R01 NS075020, R01 NS048222-04, R01 NS048222]
CR Aarabi A, 2007, CLIN NEUROPHYSIOL, V118, P2781, DOI 10.1016/j.clinph.2007.08.012
   Afra P, 2008, EPILEPSIA, V49, P677, DOI 10.1111/j.1528-1167.2007.01420.x
   Anderson WS, 2009, EPILEPSY RES, V84, P42, DOI 10.1016/j.eplepsyres.2008.12.005
   Andrade-Valenca LP, 2011, NEUROLOGY, V77, P524, DOI 10.1212/WNL.0b013e318228bee2
   Bragin A, 2010, CURR OPIN NEUROL, V23, P151, DOI 10.1097/WCO.0b013e3283373ac8
   Burton JM, 2005, EPILEPSIA, V46, P1881, DOI 10.1111/j.1528-1167.2005.00299.x
   D'Allesandro M, 2003, IEEE T BIOMED ENG, V50, P571
   Faul SD, 2010, ENG MED BIOL SOC EMB, P6365
   Faul S, 2007, IEEE T BIO-MED ENG, V54, P2151, DOI 10.1109/TBME.2007.895745
   Franaszczuk PJ, 1999, BIOL CYBERN, V81, P3, DOI 10.1007/s004220050540
   FRANASZCZUK PJ, 1994, ELECTROEN CLIN NEURO, V91, P413, DOI 10.1016/0013-4694(94)90163-5
   Fujii M, 2010, NEUROL MED-CHIR, V50, P839, DOI 10.2176/nmc.50.839
   Gardner AB, 2006, J MACH LEARN RES, V7, P1025
   Jacobs J, 2009, BRAIN, V132, P1022, DOI 10.1093/brain/awn351
   Jeppesen J, 2010, TECHNOL HEALTH CARE, V18, P417, DOI 10.3233/THC-2010-0606
   Jouny CC, 2007, EPILEPSIA, V48, P297, DOI 10.1111/j.1528-1167.2006.00963.x
   Kudela P, 2003, EPILEPSY RES, V57, P95, DOI 10.1016/j.eptepsyres.2003.10.009
   Mitra J, 2009, J CLIN NEUROPHYSIOL, V26, P218, DOI 10.1097/WNP.0b013e3181b2f29d
   Mormann F, 2005, CLIN NEUROPHYSIOL, V116, P569, DOI 10.1016/j.clinph.2004.08.025
   Morrell MJ, 2011, NEUROLOGY, V77, P1295, DOI 10.1212/WNL.0b013e3182302056
   Osorio I, 2010, EPILEPSY BEHAV, V19, P602, DOI 10.1016/j.yebeh.2010.09.021
   Paivinen N, 2005, COMPUT METH PROG BIO, V79, P151, DOI 10.1016/j.cmpb.2005.04.006
   Polychronaki GE, 2010, J NEURAL ENG, V7, DOI 10.1088/1741-2560/7/4/046007
   Qu H, 1997, IEEE T BIO-MED ENG, V44, P115, DOI 10.1109/10.552241
   Roessgen M, 1998, IEEE T BIO-MED ENG, V45, P673, DOI 10.1109/10.678601
   Ryynanen ORM, 2006, IEEE T BIO-MED ENG, V53, P1851, DOI 10.1109/TBME.2006.873744
   Salam MT, 2010, ENG MED BIOL SOC EMB, P6210
   Schevon CA, 2010, J CLIN NEUROPHYSIOL, P406
   Shoeb A, 2009, INT J NEURAL SYST, V19, P157, DOI 10.1142/S0129065709001938
   SORENSEN TL, 2010, ENG MED BIOL SOC EMB, P3277
   Stam CJ, 2005, CLIN NEUROPHYSIOL, V116, P2266, DOI 10.1016/j.clinph.2005.06.011
   Stead M, 2010, BRAIN, V133, P2789, DOI 10.1093/brain/awq190
   Stein AG, 2000, EPILEPSY RES, V39, P103, DOI 10.1016/S0920-1211(99)00107-2
   Stevenson NJ, 2010, ANN BIOMED ENG, V38, P3010, DOI 10.1007/s10439-010-0041-3
   Suffczynski P, 2006, IEEE T BIO-MED ENG, V53, P524, DOI 10.1109/TBME.2005.869800
   Tzallas AT, 2009, IEEE T INF TECHNOL B, V13, P703, DOI 10.1109/TITB.2009.2017939
   Wilke C, 2010, EPILEPSIA, V51, P564, DOI 10.1111/j.1528-1167.2009.02329.x
   Worrell GA, 2008, BRAIN, V131, P928, DOI 10.1093/brain/awn006
   Worrell GA, 2011, EPILEPSY CURR, V11, P118, DOI 10.5698/1535-7511-11.4.118
   Wu JY, 2010, NEUROLOGY, V75, P1686, DOI 10.1212/WNL.0b013e3181fc27d0
NR 40
TC 13
Z9 13
U1 0
U2 4
PU ACADEMIC PRESS INC ELSEVIER SCIENCE
PI SAN DIEGO
PA 525 B ST, STE 1900, SAN DIEGO, CA 92101-4495 USA
SN 1525-5050
J9 EPILEPSY BEHAV
JI Epilepsy Behav.
PD DEC
PY 2011
VL 22
SU 1
BP S44
EP S48
DI 10.1016/j.yebeh.2011.08.029
PG 5
WC Behavioral Sciences; Clinical Neurology; Psychiatry
SC Behavioral Sciences; Neurosciences & Neurology; Psychiatry
GA 862CQ
UT WOS:000298067800008
PM 22078518
OA Green Accepted
DA 2019-04-19
ER

PT J
AU Yukawa, M
   Yukawa, E
   Suematsu, F
   Takiguchi, T
   Ikeda, H
   Aki, H
   Mimemoto, M
AF Yukawa, M.
   Yukawa, E.
   Suematsu, F.
   Takiguchi, T.
   Ikeda, H.
   Aki, H.
   Mimemoto, M.
TI Population pharmacokinetics of phenobarbital by mixed effect modelling
   using routine clinical pharmacokinetic data in Japanese neonates and
   infants: an update
SO JOURNAL OF CLINICAL PHARMACY AND THERAPEUTICS
LA English
DT Article
DE infants; neonates; non-linear mixed effects model; phenobarbital;
   population pharmacokinetics
ID PLASMA-CONCENTRATIONS; SEIZURES
AB What is known and objective: Optimal use of phenobarbital in the neonatal population requires information regarding the drug's pharmacokinetics and the influence of various factors, such as different routes of administration, on the drug's disposition. However, because of sampling restrictions, it is often difficult to perform traditional pharmacokinetic studies in neonates and infants. This study was conducted to establish the role of patient characteristics in estimating doses of phenobarbital for neonates and infants using routine therapeutic drug monitoring data.
   Methods: The population pharmacokinetics of phenobarbital was evaluated using 109 serum concentration measurements obtained from routine phenobarbital monitoring of 70 neonates and infants. The data were analysed using the non-linear mixed effects model. A one-compartment pharmacokinetic model with first-order elimination was used. Covariates screened were current total bodyweight (TBW), gestational age, postnatal age (PNA), post-conceptional age, gender and neonates-infants clearance factor (serum concentration of phenobarbital; Conc).
   Results and discussion: The final pharmacokinetic parameters were CL/F (mL/h) = (5 95 TBW (kg) + 1.41.PNA (weeks)) Conc (serum phenobarbital concentration > 50 mu g/mL)(-0.221), Vd/F (L) = 1 01 TBW (kg), and F = 0 483 for oral administration and F = 1 was assumed for suppository. Conc) 0 221 is 1 for phenobarbital concentration < 50 mu g/mL. The important variables for predicting phenobarbital clearance in this study were TBW, PNA and Conc. Phenobarbital clearance increases proportionately with increasing TBW, and an older newborn was expected to have a higher rate of clearance than a younger newborn of equal bodyweight. Moreover, the clearance of phenobarbital decreased nonlinearly with increasing serum concentration of phenobarbital > 50 mu g/mL (Conc(-0.221)).
   What is new and conclusion: We developed a new model for neonate and infant dosing of phenobarbital with good predictive performance. Clinical application of our model should permit more accurate selection of initial and maintenance doses to achieve target phenobarbital concentrations in Japanese neonates and infants, thereby enabling the clinician to achieve the desired therapeutic effect. A similar approach can be used to validate our model for use in other neonate and infant populations.
C1 [Yukawa, E.; Takiguchi, T.] Daiichi Univ, Coll Pharmaceut Sci, Lab Evidence Based Pharmacotherapy, Minami Ku, Fukuoka 8158511, Japan.
   [Suematsu, F.] Yufuin Kosei Nenkin Hosp, Dept Pharm, Yufu, Japan.
   [Yukawa, M.; Ikeda, H.; Aki, H.] Fukuoka Univ, Fac Pharmaceut Sci, Jonan Ku, Fukuoka 81401, Japan.
   [Mimemoto, M.] Kyushu Kosei Nenkin Hosp, Dept Hosp Pharm, Yahatanishi Ku, Kitakyushu, Fukuoka, Japan.
RP Yukawa, E (reprint author), Daiichi Univ, Coll Pharmaceut Sci, Lab Evidence Based Pharmacotherapy, Minami Ku, 22-1 Tamagawa Cho, Fukuoka 8158511, Japan.
EM yukawa@daiichi-cps.ac.jp
FU Foundation for Growth Science; Japan Epilepsy Research Foundation
FX This study was supported by a Grant-in-Aid from the Foundation for
   Growth Science (E. Yukawa) and a Grant-in-Aid from the Japan Epilepsy
   Research Foundation (E. Yukawa).
CR BATTINO D, 1995, CLIN PHARMACOKINET, V29, P257, DOI 10.2165/00003088-199529040-00005
   Beal SL, 1992, NONMEM USERS GUIDES
   BOER HR, 1982, CLIN PEDIATR, V21, P453, DOI 10.1177/000992288202100801
   Dodson W. Edwin, 1995, P379
   FISCHER JH, 1981, NEUROLOGY, V31, P1042, DOI 10.1212/WNL.31.8.1042
   GRASELA TH, 1985, DEV PHARMACOL THERAP, V8, P374, DOI 10.1159/000457062
   JALLING B, 1975, ACTA PAEDIATR SCAND, V64, P514, DOI 10.1111/j.1651-2227.1975.tb03873.x
   LOCKMAN LA, 1979, NEUROLOGY, V29, P1445, DOI 10.1212/WNL.29.11.1445
   MORSELLI P L, 1976, Clinical Pharmacokinetics, V1, P81, DOI 10.2165/00003088-197601020-00001
   PITLICK W, 1978, CLIN PHARMACOL THER, V23, P346
   SHEINER LB, 1981, J PHARMACOKINET BIOP, V9, P503, DOI 10.1007/BF01060893
   VISWANATHAN CT, 1978, J CLIN PHARMACOL, V18, P100, DOI 10.1002/j.1552-4604.1978.tb02428.x
   WALLIN A, 1974, J PEDIATR-US, V85, P392, DOI 10.1016/S0022-3476(74)80127-7
   Yukawa E, 2005, J CLIN PHARM THER, V30, P159, DOI 10.1111/j.1365-2710.2005.00619.x
NR 14
TC 13
Z9 13
U1 1
U2 3
PU WILEY-BLACKWELL
PI MALDEN
PA COMMERCE PLACE, 350 MAIN ST, MALDEN 02148, MA USA
SN 0269-4727
J9 J CLIN PHARM THER
JI J. Clin. Pharm. Ther.
PD DEC
PY 2011
VL 36
IS 6
BP 704
EP 710
DI 10.1111/j.1365-2710.2010.01220.x
PG 7
WC Pharmacology & Pharmacy
SC Pharmacology & Pharmacy
GA 848BY
UT WOS:000297023500009
PM 22023343
DA 2019-04-19
ER

PT J
AU Tung, EWY
   Winn, LM
AF Tung, Emily W. Y.
   Winn, Louise M.
TI Valproic acid-induced DNA damage increases embryonic p27(KIP1) and
   caspase-3 expression: A mechanism for valproic-acid induced neural tube
   defects
SO REPRODUCTIVE TOXICOLOGY
LA English
DT Article
DE Valproic acid; Neural tube defects; Apoptosis; DNA damage
ID HISTONE DEACETYLASE INHIBITORS; HOMOLOGOUS RECOMBINATION;
   GENE-EXPRESSION; APOPTOSIS; MICE; TERATOGENESIS; NEURULATION; STRESS;
   CANCER; MOUSE
AB Valproic acid is a commonly prescribed antiepileptic agent that causes birth defects including neural tube defects. The purpose of this study was to measure DNA damage and downstream changes in cell cycle inhibitors and apoptosis to further elucidate the molecular changes that occur following VPA exposure. Pregnant CD-1 mice were administered a teratogenic dose of VPA (400 mg/kg) on gestational day 9 (plug = day 1) and embryos extracted 0.5, 1, 3, 6, and 24 h after injection. Western blotting and immunohistochemistry were performed for gamma H2A.X, p21(WAF1/CIP1), p27(KIP1), and cleaved caspase-3. A rapid increase in gamma H2A.X expression was observed a half hour following VPA exposure, followed by a subsequent decrease. p27(KIP1) and cleaved caspase-3 expression was significantly increased 3 and 6 h following VPA exposure. Immunohistochemistry revealed increased staining for gamma H2A.X, p27(KIP1), and cleaved caspase 3in the head, confirming our hypothesis that DNA damage, cell cycle inhibition, and apoptosis are induced by VPA. (C) 2011 Elsevier Inc. All rights reserved.
C1 [Tung, Emily W. Y.; Winn, Louise M.] Queens Univ, Dept Pharmacol & Toxicol, Kingston, ON K7L 3N6, Canada.
   [Winn, Louise M.] Queens Univ, Sch Environm Studies, Kingston, ON K7L 3N6, Canada.
RP Winn, LM (reprint author), Queens Univ, Dept Pharmacol & Toxicol, Room 557,Botterell Hall, Kingston, ON K7L 3N6, Canada.
EM winnl@queensu.ca
CR ABUKHDEIR AM, 2008, EXPERT REV MOL MED, V1, pE19
   Batty N, 2009, CANCER LETT, V280, P192, DOI 10.1016/j.canlet.2009.03.013
   Bowden CL, 2009, BIPOLAR DISORD, V11, P20, DOI 10.1111/j.1399-5618.2009.00708.x
   CHEN X, 2009, MOL CANCER RES, V9, P448
   Copp AJ, 2003, NAT REV GENET, V4, P784, DOI 10.1038/nrg1181
   Copp AJ, 2010, J PATHOL, V220, P217, DOI 10.1002/path.2643
   Das CM, 2007, J NEURO-ONCOL, V85, P159, DOI 10.1007/s11060-007-9402-7
   Dawson JE, 2006, TOXICOL APPL PHARM, V211, P124, DOI 10.1016/j.taap.2005.07.008
   Defoort EN, 2006, MOL PHARMACOL, V69, P1304, DOI 10.1124/mol.105.017855
   Di Renzo F, 2010, REPROD TOXICOL, V29, P106, DOI 10.1016/j.reprotox.2009.10.004
   ELIA MC, 1992, CANCER RES, V52, P1580
   Ellis L, 2009, CANCER LETT, V280, P145, DOI 10.1016/j.canlet.2008.11.012
   Evers S, 2008, EXPERT OPIN PHARMACO, V9, P2565, DOI [10.1517/14656566.9.15.2565 , 10.1517/14656560802377046]
   Fero ML, 1996, CELL, V85, P733, DOI 10.1016/S0092-8674(00)81239-8
   Greene NDE, 2009, PRENATAL DIAG, V29, P303, DOI 10.1002/pd.2206
   Lagger G, 2002, EMBO J, V21, P2672, DOI 10.1093/emboj/21.11.2672
   MACLEOD KF, 1995, GENE DEV, V9, P935, DOI 10.1101/gad.9.8.935
   Mah LJ, 2010, LEUKEMIA, V24, P679, DOI 10.1038/leu.2010.6
   Massa V, 2009, P NATL ACAD SCI USA, V106, P8233, DOI 10.1073/pnas.0900333106
   Mitchell LE, 2005, AM J MED GENET C, V135C, P88, DOI 10.1002/ajmg.c.30057
   NAU H, 1986, TERATOLOGY, V33, P21, DOI 10.1002/tera.1420330105
   Okada A, 2005, BIRTH DEFECTS RES A, V73, P229, DOI 10.1002/bdra.20131
   Ornoy A, 2009, REPROD TOXICOL, V28, P1, DOI 10.1016/j.reprotox.2009.02.014
   Ropero S, 2007, MOL ONCOL, V1, P19, DOI 10.1016/j.molonc.2007.01.001
   Sadler TW, 2005, AM J MED GENET C, V135C, P2, DOI 10.1002/ajmg.c.30049
   Sha K, 2010, BIRTH DEFECTS RES B, V89, P124, DOI 10.1002/bdrb.20236
   Tung EWY, 2010, TOXICOL APPL PHARM, V248, P201, DOI 10.1016/j.taap.2010.08.001
   Valentini A, 2007, CANCER BIOL THER, V6, P185, DOI 10.4161/cbt.6.2.3578
   Vinson RK, 2003, TOXICOL SCI, V74, P157, DOI 10.1093/toxsci/kfg097
   Wells PG, 2009, TOXICOL SCI, V108, P4, DOI 10.1093/toxsci/kfn263
   Wlodarczyk BC, 1996, TERATOLOGY, V54, P284, DOI 10.1002/(SICI)1096-9926(199612)54:6<284::AID-TERA3>3.0.CO;2-Z
NR 31
TC 13
Z9 13
U1 0
U2 3
PU PERGAMON-ELSEVIER SCIENCE LTD
PI OXFORD
PA THE BOULEVARD, LANGFORD LANE, KIDLINGTON, OXFORD OX5 1GB, ENGLAND
SN 0890-6238
J9 REPROD TOXICOL
JI Reprod. Toxicol.
PD NOV
PY 2011
VL 32
IS 3
BP 255
EP 260
DI 10.1016/j.reprotox.2011.05.020
PG 6
WC Reproductive Biology; Toxicology
SC Reproductive Biology; Toxicology
GA 846WY
UT WOS:000296935100001
PM 21708246
DA 2019-04-19
ER

PT J
AU Roberts, JI
   Metcalfe, A
   Abdulla, F
   Wiebe, S
   Hanson, A
   Federico, P
   Jette, N
AF Roberts, Jodie I.
   Metcalfe, Amy
   Abdulla, Fatema
   Wiebe, Samuel
   Hanson, Alexandra
   Federico, Paolo
   Jette, Nathalie
TI Neurologists' and neurology residents' knowledge of issues related to
   pregnancy for women with epilepsy
SO EPILEPSY & BEHAVIOR
LA English
DT Article
DE Epilepsy; Guideline adherence; Questionnaire; Pregnancy; Physician
   knowledge; Antiepileptic drugs; Guideline implementation
ID QUALITY-STANDARDS-SUBCOMMITTEE; TECHNOLOGY-ASSESSMENT SUBCOMMITTEE;
   UPDATE MANAGEMENT ISSUES; CLINICAL-PRACTICE GUIDELINES; HEALTH-CARE
   PROFESSIONALS; PRACTICE PARAMETER; AMERICAN-ACADEMY; SOCIETY;
   IMPLEMENTATION; INTERVENTIONS
AB We aimed to assess physician knowledge for 2009 guidelines established by the American Academy of Neurology and American Epilepsy Society regarding issues related to pregnancy for women with epilepsy. A questionnaire was developed and distributed to all neurologists and neurology residents practicing in a large Canadian health region serving a population of 1.4 million. Descriptive statistics were obtained and percentage of correct responses was calculated. Forty-five physicians completed the survey (response rate = 83.3%), with a median correct score of 50%. Residents were more likely (93.3%) to state that this information was important to their practice than staff physicians (40.0%). Overall knowledge of outcomes associated with specific AEDs was poor; less than half of the physicians correctly indicated which AEDs were associated with adverse outcomes for the majority of drug-related questions. We recommend multifaceted, interactive implementation strategies for increasing knowledge of guideline contents. (C) 2011 Elsevier Inc. All rights reserved.
C1 [Roberts, Jodie I.; Metcalfe, Amy; Abdulla, Fatema; Wiebe, Samuel; Hanson, Alexandra; Federico, Paolo; Jette, Nathalie] Univ Calgary, Dept Clin Neurosci, Calgary, AB, Canada.
   [Roberts, Jodie I.; Metcalfe, Amy; Abdulla, Fatema; Wiebe, Samuel; Hanson, Alexandra; Federico, Paolo; Jette, Nathalie] Univ Calgary, Hotchkiss Brain Inst, Calgary, AB, Canada.
   [Roberts, Jodie I.; Metcalfe, Amy; Wiebe, Samuel; Jette, Nathalie] Univ Calgary, Dept Community Hlth Sci, Calgary, AB, Canada.
   [Roberts, Jodie I.; Metcalfe, Amy; Wiebe, Samuel; Jette, Nathalie] Univ Calgary, Calgary Inst Populat & Publ Hlth, Calgary, AB, Canada.
RP Jette, N (reprint author), Foothills Med Ctr, 1403 29th St NW, Calgary, AB T2N 2T9, Canada.
EM Nathalie.jette@albertahealthservices.ca
FU Alberta Innovates Health Solution Population Health Investigator Award;
   Canada Research Chair Tier 2 in Neurological Population Health and
   Health Services Research; University of Calgary
FX The authors acknowledge the physicians who completed the questionnaires
   for this study. Dr. Nathalie Jette holds an Alberta Innovates Health
   Solution Population Health Investigator Award and a Canada Research
   Chair Tier 2 in Neurological Population Health and Health Services
   Research. Dr. Samuel Wiebe holds a University of Calgary Hopewell
   Professorship of Clinical Neurosciences Research.
CR Allison PD, 2003, J ABNORM PSYCHOL, V112, P545, DOI 10.1037/0021-843X.112.4.545
   [Anonymous], 1998, EPILEPSIA, V39, P1226
   Beresford H Richard, 2002, Adv Neurol, V90, P317
   Bero LA, 1998, BMJ-BRIT MED J, V317, P465
   Betts T, 1999, SEIZURE-EUR J EPILEP, V8, P322, DOI 10.1053/seiz.1999.0325
   *COMM GEN PREGN CH, 1989, EPILEPSIA, V30, P409
   Davis DA, 1997, CAN MED ASSOC J, V157, P408
   Engel J, 2003, NEUROLOGY, V60, P538, DOI 10.1212/01.WNL.0000055086.35806.2D
   Francke AL, 2008, BMC MED INFORM DECIS, V8, DOI 10.1186/1472-6947-8-38
   Frost S, 2003, SEIZURE-EUR J EPILEP, V12, P77, DOI 10.1016/S1059-1311(02)00257-1
   Gallagher EJ, 2002, ANN EMERG MED, V40, P394, DOI 10.1007/mem.2002.126745
   Haneef Z, 2010, NEUROLOGY, V75, P699, DOI 10.1212/WNL.0b013e3181eee457
   Harden CL, 2009, NEUROLOGY, V73, P142, DOI 10.1212/WNL.0b013e3181a6b325
   Harden CL, 2009, NEUROLOGY, V73, P133, DOI 10.1212/WNL.0b013e3181a6b312
   Harden CL, 2009, NEUROLOGY, V73, P126, DOI 10.1212/WNL.0b013e3181a6b2f8
   JANZ D, 1993, EPILEPSIA, V34, P588
   Kalviainen R, 2007, EPILEPSIA, V48, P99, DOI 10.1111/j.1528-1167.2007.01364.x
   Koren G, 2010, J POPUL THER CLIN PH, V17, pE349
   Krauss GL, 1996, NEUROLOGY, V46, P1534, DOI 10.1212/WNL.46.6.1534
   Long L, 2005, EPILEPSY BEHAV, V6, P90, DOI 10.1016/j.yebeh.2004.11.006
   McAuley JW, 2009, EPILEPSY BEHAV, V14, P243, DOI 10.1016/j.yebeh.2008.10.018
   McAuley JW, 2002, CLIN PHARMACOKINET, V41, P559, DOI 10.2165/00003088-200241080-00002
   Meador KJ, 2009, NEW ENGL J MED, V360, P1597, DOI 10.1056/NEJMoa0803531
   Morrell MJ, 2000, J WOMEN HEALTH GEN-B, V9, P959, DOI 10.1089/15246090050199982
   MORRISON C, 1993, REPROD TOXICOL, V7, P55, DOI 10.1016/0890-6238(93)90010-5
   OBRIEN MA, 2007, COCHRANE DB SYST REV, V4
   OXMAN AD, 1995, CAN MED ASSOC J, V153, P1423
   Pennell PB, 2004, NEUROL CLIN, V22, P799, DOI 10.1016/j.ncl.2004.07.004
   Prior M, 2008, J EVAL CLIN PRACT, V14, P888, DOI 10.1111/j.1365-2753.2008.01014.x
   Russell AJC, 1996, SEIZURE, V5, P271
   Seale CG, 1998, NEUROLOGY, V51, P1039, DOI 10.1212/WNL.51.4.1039
   SPANAKI MVS, 2003, EPILIPSIA, V44, P1
   Wensing M, 1998, BRIT J GEN PRACT, V48, P991
   WHO, 2004, ATL COUNTR RES NEUR, P1
   Wiebe S, 2010, NEUROLOGY, V75, P678, DOI 10.1212/WNL.0b013e3181eee510
   Wieck A, 2007, ARCH WOMEN MENT HLTH, V10, P83, DOI 10.1007/s00737-007-0175-y
   Winterbottom J, 2009, EPILEPSY BEHAV, V14, P273, DOI 10.1016/j.yebeh.2008.11.008
NR 37
TC 13
Z9 13
U1 1
U2 4
PU ACADEMIC PRESS INC ELSEVIER SCIENCE
PI SAN DIEGO
PA 525 B ST, STE 1900, SAN DIEGO, CA 92101-4495 USA
SN 1525-5050
J9 EPILEPSY BEHAV
JI Epilepsy Behav.
PD OCT
PY 2011
VL 22
IS 2
BP 358
EP 363
DI 10.1016/j.yebeh.2011.07.009
PG 6
WC Behavioral Sciences; Clinical Neurology; Psychiatry
SC Behavioral Sciences; Neurosciences & Neurology; Psychiatry
GA 831CR
UT WOS:000295706800034
PM 21852198
DA 2019-04-19
ER

PT J
AU Nadkarni, J
   Jain, A
   Dwivedi, R
AF Nadkarni, Jayashree
   Jain, Arti
   Dwivedi, Rashmi
TI Quality of life in children with epilepsy
SO ANNALS OF INDIAN ACADEMY OF NEUROLOGY
LA English
DT Article
DE Children with epilepsy; health related quality of life; quality of life
   in childhood epilepsy questionnaire; quality of life
ID PEDIATRIC EPILEPSY; RURAL INDIA; SEIZURES
AB Background: Epilepsy is a chronic medical condition with many co-morbid features. It has been observed that children with epilepsy (CWE) have a compromised quality of life (QOL). Objective: To assess the QOL in CWE and to study the various factors affecting QOL among CWE. Materials and Methods: The sample consisted of 102 CWE aged 5-15 years of either sex. QOL was measured by Quality of Life in Childhood Epilepsy (QOLCE) questionnaire, a 76-item, parent-reported questionnaire. Cronbach alpha was used to determine the internal consistency of the subscales and Pearson correlation to determine construct validity. The t-test and analysis of variance were used to compare mean QOLCE scores. Results: Factors affecting QOL included age, place of residence, socioeconomic condition, maternal education, seizure type and frequency and number of antiepileptic drugs. Conclusion: CWE have a relatively compromised QOL and comprehensive care needs to go beyond the attempt of controlling seizures.
C1 [Nadkarni, Jayashree] Kamla Nehru Hosp, Dept Pediat, Gandhi Med Coll, Bhopal 462016, Madhya Pradesh, India.
RP Nadkarni, J (reprint author), Kamla Nehru Hosp, Dept Pediat, Gandhi Med Coll, 3rd Floor, Bhopal 462016, Madhya Pradesh, India.
EM jayadn2007@gmail.com
CR Austin JK, 2002, EPILEPSIA, V43, P1564, DOI 10.1046/j.1528-1157.2002.26002.x
   Caplan R, 2009, EPILEPSIA, V50, P2397, DOI 10.1111/j.1528-1167.2009.02199.x
   Christianson AL, 2000, S AFR MED J, V90, P262
   Datta SS, 2006, EPILEPSY BEHAV, V9, P145, DOI 10.1016/j.yebeh.2006.04.011
   Devinsky O, 1999, EPILEPSIA, V40, P1715, DOI 10.1111/j.1528-1157.1999.tb01588.x
   Malhi Prahbhjot, 2005, Indian Journal of Pediatrics, V72, P131, DOI 10.1007/BF02760697
   Pal DK, 2002, CHILD CARE HLTH DEV, V28, P295, DOI 10.1046/j.1365-2214.2002.00278.x
   Pal DK, 2002, SOC SCI MED, V54, P1867, DOI 10.1016/S0277-9536(01)00154-X
   Rutter M, 1970, NEUROPSYCHIATRIC STU, P35
   Sabez M, 2000, EPILEPSIA, V41, P765
   Thomas SV, 2005, NEUROL INDIA, V53, P46, DOI 10.4103/0028-3886.15054
NR 11
TC 13
Z9 13
U1 0
U2 5
PU MEDKNOW PUBLICATIONS
PI MUMBAI
PA B-9, KANARA BUSINESS CENTRE, OFF LINK RD, GHAKTOPAR-E, MUMBAI, 400075,
   INDIA
SN 0972-2327
J9 ANN INDIAN ACAD NEUR
JI Ann. Indian Acad. Neurol.
PD OCT-DEC
PY 2011
VL 14
IS 4
BP 279
EP 282
DI 10.4103/0972-2327.91948
PG 4
WC Clinical Neurology
SC Neurosciences & Neurology
GA 881HT
UT WOS:000299474200010
PM 22346017
OA DOAJ Gold, Green Published
DA 2019-04-19
ER

PT J
AU Brandt, C
   May, TW
AF Brandt, Christian
   May, Theodor W.
TI Therapeutic drug monitoring of newer antiepileptic drugs
SO LABORATORIUMSMEDIZIN-JOURNAL OF LABORATORY MEDICINE
LA English
DT Article
DE antiepileptic drugs; interactions; pregnancy; serum concentrations;
   therapeutic drug monitoring (TDM)
ID SERUM CONCENTRATION/DOSE RATIO; EPILEPTIC PATIENTS; CLINICAL-RESPONSE;
   RENAL IMPAIRMENT; ESLICARBAZEPINE ACETATE; CONCENTRATION-TOXICITY;
   SEIZURE FREQUENCY; PROGRESS REPORT; CO-MEDICATION; LAMOTRIGINE
AB Therapeutic drug monitoring (TDM) of antiepileptic drugs (AEDs) has been in clinical use for more than three decades. Its value has, however, been questioned recently for several reasons, e. g., the occurrence of newer AEDs, for which the use of TDM has to be evaluated, but also because of financial strains on health systems. The current review aims at assessing the use of TDM in newer AEDs, i.e., those that entered the market since the beginning of the 1990s. As some have been licensed only recently and others are only in very limited use, either because of orphan drug status or because of limited efficacy or potentially severe adverse events, only limited data exist for some of the newer AEDs. General considerations are made in the review, and each new AED is discussed, and, in some cases preliminary, assessment of the use of TDM is given.
C1 [Brandt, Christian] Mara Hosp, Bethel Epilepsy Ctr, D-33617 Bielefeld, Germany.
   [Brandt, Christian; May, Theodor W.] Soc Epilepsy Res, Bielefeld, Germany.
RP Brandt, C (reprint author), Mara Hosp, Bethel Epilepsy Ctr, Maraweg 21, D-33617 Bielefeld, Germany.
EM christian.brandt@mara.de
RI Brandt, Christian/D-9217-2013
OI Brandt, Christian/0000-0001-8666-1640
CR Almeida L, 2008, EUR J CLIN PHARMACOL, V64, P267, DOI 10.1007/s00228-007-0414-1
   Armijo JA, 2005, THER DRUG MONIT, V27, P199, DOI 10.1097/01.ftd.0000155342.93489.fd
   Bialer M, 2007, EPILEPSY RES, V73, P1, DOI 10.1016/j.eplepsyres.2006.10.008
   Bialer M, 2009, EPILEPSY RES, V83, P1, DOI 10.1016/j.eplepsyres.2008.09.005
   Brandt C, 2008, NERVENARZT, V79, P167, DOI 10.1007/s00115-007-2325-x
   BRANDT C, 2007, PRAKTISCHE EPILEPSIE, P54
   Brandt C, 2007, EPILEPSY BEHAV, V11, P133, DOI 10.1016/j.yebeh.2007.03.015
   Brandt C, 2010, EPILEPSIA, V51, P1090, DOI 10.1111/j.1528-1167.2009.02395.x
   Brockmoller J, 2005, CLIN PHARMACOL THER, V77, P529, DOI 10.1016/j.clpt.2005.02.003
   Cato A, 1998, EPILEPSIA, V39, P43
   Christensen J, 2007, EPILEPSIA, V48, P484, DOI 10.1111/j.1528-1167.2007.00997.x
   Ferrari AR, 2003, THER DRUG MONIT, V25, P700, DOI 10.1097/00007691-200312000-00008
   FILLASTRE JP, 1993, DRUG EXP CLIN RES, V19, P25
   Froscher W, 2005, EPILEPTIC DISORD, V7, P237
   Froscher W, 2002, EPILEPTIC DISORD, V4, P49
   Froscher W, 2008, PHARMAKOTHERAPIE EPI, P422
   Gatti G, 2003, THER DRUG MONIT, V25, P54, DOI 10.1097/00007691-200302000-00008
   Hirsch LJ, 2004, NEUROLOGY, V63, P1022, DOI 10.1212/01.WNL.0000138424.33979.0C
   Ijiri Y, 2004, EPILEPSIA, V45, P924, DOI 10.1111/j.0013-9580.2004.30603.x
   Johannessen SI, 2006, CLIN PHARMACOKINET, V45, P1061, DOI 10.2165/00003088-200645110-00002
   JUNG MJ, 1977, J NEUROCHEM, V29, P797, DOI 10.1111/j.1471-4159.1977.tb10721.x
   Kaufman KR, 2010, BIPOLAR DISORD, V12, P446, DOI 10.1111/j.1399-5618.2010.00818.x
   Khinchi MS, 2008, SEIZURE-EUR J EPILEP, V17, P391, DOI 10.1016/j.seizure.2007.11.023
   Kilpatrick ES, 1996, EPILEPSIA, V37, P534, DOI 10.1111/j.1528-1157.1996.tb00605.x
   KRASOWSKI MD, 2011, PHARMACEUTICALS, V3, P1909
   Lancelin F, 2007, THER DRUG MONIT, V29, P576, DOI 10.1097/FTD.0b013e318157032d
   Landmark CJ, 2010, EXPERT REV NEUROTHER, V10, P119, DOI [10.1586/ern.09.136, 10.1586/ERN.09.136]
   Lau AH, 1997, EPILEPSIA, V38, P445, DOI 10.1111/j.1528-1157.1997.tb01734.x
   Lindberger M, 2003, THER DRUG MONIT, V25, P457, DOI 10.1097/00007691-200308000-00007
   Lopez-Fraile IP, 2009, EPILEPSY BEHAV, V15, P372, DOI 10.1016/j.yebeh.2009.04.006
   Maguire MJ, 2010, EPILEPSIA, V51, P2423, DOI 10.1111/j.1528-1167.2010.02772.x
   Maia J, 2008, INT J CLIN PHARM TH, V46, P119
   Marcellin P, 2001, BRIT J CLIN PHARMACO, V51, P410, DOI 10.1046/j.1365-2125.2001.01389.x
   May TW, 2007, THER DRUG MONIT, V29, P789, DOI 10.1097/FTD.0b013e31815d0cd5
   May TW, 2011, THER DRUG MONIT, V33, P214, DOI 10.1097/FTD.0b013e31820fa9ad
   May TW, 1999, THER DRUG MONIT, V21, P175, DOI 10.1097/00007691-199904000-00007
   May TW, 2003, THER DRUG MONIT, V25, P690, DOI 10.1097/00007691-200312000-00007
   May TW, 2003, CLIN PHARMACOKINET, V42, P1023, DOI 10.2165/00003088-200342120-00002
   May TW, 2002, THER DRUG MONIT, V24, P366, DOI 10.1097/01.FTD.0000014429.93381.E4
   Mimaki T, 1998, THER DRUG MONIT, V20, P593, DOI 10.1097/00007691-199812000-00001
   Ohman I, 2008, EPILEPSIA, V49, P1075, DOI 10.1111/j.1528-1167.2007.01471.x
   Ohman I, 2009, EPILEPSY RES, V87, P124, DOI 10.1016/j.eplepsyres.2009.08.004
   Oles KS, 2008, ANN PHARMACOTHER, V42, P1139, DOI 10.1345/aph.1L052
   Patsalos PN, 2008, EPILEPSIA, V49, P1239, DOI 10.1111/j.1528-1167.2008.01561.x
   Paul F, 2007, SEIZURE-EUR J EPILEP, V16, P479, DOI 10.1016/j.seizure.2007.03.006
   Pennell PB, 2008, NEUROLOGY, V70, P2130, DOI 10.1212/01.wnl.0000289511.20864.2a
   Perucca E, 2008, EPILEPSIA, V49, P1123, DOI 10.1111/j.1528-1167.2008.01665.x
   Petrenaite V, 2009, EPILEPSY RES, V84, P245, DOI 10.1016/j.eplepsyres.2009.01.011
   Randinitis EJ, 2003, J CLIN PHARMACOL, V43, P277, DOI 10.1177/0091270003251119
   Sabers A, 2009, EPILEPSIA, V50, P2163, DOI 10.1111/j.1528-1167.2009.02166.x
   Sabers A, 2009, CURR OPIN NEUROL, V22, P157, DOI 10.1097/WCO.0b013e32832923d7
   Samara EE, 1998, EPILEPSIA, V39, P868, DOI 10.1111/j.1528-1157.1998.tb01182.x
   SANDER JW, EXPERT REV NEUROTHER, V10, P1887
   SATTLER A, 2011, EPILEPSY RES    0502
   Specht U, 2003, EPILEPSY BEHAV, V4, P487, DOI 10.1016/S1525-5050(03)00151-3
   St Louis EK, 2009, CURR NEUROPHARMACOL, V7, P115, DOI 10.2174/157015909788848938
   Striano S, 2006, EPILEPSY RES, V69, P170, DOI 10.1016/j.eplepsyres.2006.01.011
   Tomson T, 2007, EPILEPSIA, V48, P1111, DOI 10.1111/j.1528-1167.2007.01032.x
   Vulliemoz S, 2009, SEIZURE-EUR J EPILEP, V18, P376, DOI 10.1016/j.seizure.2009.01.006
   WAGNER JG, 1984, THER DRUG MONIT, V6, P277, DOI 10.1097/00007691-198409000-00004
   Wegner I, 2010, EPILEPSIA, V51, P2500, DOI 10.1111/j.1528-1167.2010.02771.x
   Westin AA, 2008, SEIZURE-EUR J EPILEP, V17, P192, DOI 10.1016/j.seizure.2007.11.027
   Westin AA, 2009, EPILEPSIA, V50, P480, DOI 10.1111/j.1528-1167.2008.01776.x
   Wootton R, 1997, BRIT J CLIN PHARMACO, V43, P23, DOI 10.1111/j.1365-2125.1997.tb00028.x
NR 64
TC 13
Z9 13
U1 0
U2 5
PU WALTER DE GRUYTER & CO
PI BERLIN
PA GENTHINER STRASSE 13, D-10785 BERLIN, GERMANY
SN 0342-3026
J9 LABORATORIUMSMEDIZIN
JI LaboratoriumsMedizin
PD JUN
PY 2011
VL 35
IS 3
BP 161
EP 169
DI 10.1515/JLM.2011.022
PG 9
WC Medical Laboratory Technology
SC Medical Laboratory Technology
GA 797XV
UT WOS:000293164300005
DA 2019-04-19
ER

PT J
AU Parfenova, H
   Leffler, CW
   Tcheranova, D
   Basuroy, S
   Zimmermann, A
AF Parfenova, Helena
   Leffler, Charles W.
   Tcheranova, Dilyara
   Basuroy, Shyamali
   Zimmermann, Aliz
TI Epileptic seizures increase circulating endothelial cells in peripheral
   blood as early indicators of cerebral vascular damage
SO AMERICAN JOURNAL OF PHYSIOLOGY-HEART AND CIRCULATORY PHYSIOLOGY
LA English
DT Article
DE cerebral vascular endothelium; cerebral vascular injury; postictal
   period; peripheral blood mononuclear cells; carbon monoxide-releasing
   molecule; CORM-A1
ID BRAIN-BARRIER MARKERS; ACID-INDUCED SEIZURES; VON-WILLEBRAND-FACTOR;
   NEONATAL SEIZURES; PROGENITOR CELLS; NEWBORN PIGS; OXIDATIVE STRESS;
   CARBON-MONOXIDE; HEME OXYGENASE; ELECTROGRAPHIC SEIZURES
AB Parfenova H, Leffler CW, Tcheranova D, Basuroy S, Zimmermann A. Epileptic seizures increase circulating endothelial cells in peripheral blood as early indicators of cerebral vascular damage. Am J Physiol Heart Circ Physiol 298: H1687-H1698, 2010; First published April 2, 2010; doi:10.1152/ajpheart.00032.2010.-Circulating endothelial cells (CECs) are nonhematopoetic mononuclear cells in peripheral blood that are dislodged from injured vessels during cardiovascular disease, systemic vascular disease, and inflammation. Their occurrence during cerebrovascular insults has not been previously described. Epileptic seizures cause the long-term loss of cerebrovascular endothelial dilator function. We hypothesized that seizures cause endothelial sloughing from cerebral vessels and the appearance of brain-derived CECs (BCECs), possible early indicators of cerebral vascular damage. Epileptic seizures were induced by bicuculline in newborn pigs; venous blood was then sampled during a 4-h period. CECs were identified in the fraction of peripheral blood mononuclear cells by the expression of endothelial antigens (CD146, CD31, and endothelial nitric oxide synthase) and by Ulex europeaus lectin binding. In control animals, few CECs were detected. Seizures caused a time-dependent increase in CECs 2-4 h after seizure onset. Seizure-induced CECs coexpress glucose transporter-1, a blood-brain barrier-specific glucose transporter, indicating that these cells originate in the brain vasculature and are thus BCECs. Seizure-induced BCECs cultured in EC media exhibited low proliferative potential and abnormal cell contacts. BCEC appearance during seizures was blocked by a CO-releasing molecule (CORM-A1) or cobalt protoporphyrin (heme oxygenase-1 inducer), which prevented apoptosis in cerebral arterioles and the loss of cerebral vascular endothelial function during the late postictal period. These findings suggest that seizure-induced BCECs are injured ECs dislodged from cerebral microvessels during seizures. The correlation between the appearance of BCECs in peripheral blood, apoptosis in cerebral vessels, and the loss of postictal cerebral vascular function suggests that BCECs are early indicators of late cerebral vascular damage.
C1 [Parfenova, Helena; Leffler, Charles W.; Tcheranova, Dilyara; Basuroy, Shyamali; Zimmermann, Aliz] Univ Tennessee, Hlth Sci Ctr, Dept Physiol, Inst Neurosci, Memphis, TN 38163 USA.
RP Parfenova, H (reprint author), Univ Tennessee, Hlth Sci Ctr, Dept Physiol, Inst Neurosci, 894 Union Ave, Memphis, TN 38163 USA.
EM hparfeno@uthsc.edu
FU National Institutes of Health [R01-NS-046385, R01-HL-042851]; American
   Heart Association [R073037263]
FX This work was supported by National Institutes of Health Grants
   R01-NS-046385 and R01-HL-042851 and by American Heart Association Grant
   R073037263. The content is solely the responsibility of the authors and
   does not necessarily represent the official views of the National
   Institutes of Health or American Heart Association.
CR Abraham NG, 2004, AM J PHYSIOL-HEART C, V287, pH2468, DOI 10.1152/ajpheart.01187.2003
   Argandona EG, 2005, DEV BRAIN RES, V156, P158, DOI 10.1016/j.devbraines.2005.02.007
   Bardin N, 2001, BLOOD, V98, P3677, DOI 10.1182/blood.V98.13.3677
   Basuroy S, 2006, AM J PHYSIOL-CELL PH, V291, pC897, DOI 10.1182/ajpcell.00032.2006
   Basuroy S, 2009, AM J PHYSIOL-CELL PH, V296, pC422, DOI 10.1152/ajpcell.00381.2008
   Blann AD, 2005, THROMB HAEMOSTASIS, V93, P228, DOI 10.1160/TH04-09-0578
   BOLWIG TG, 1988, ACTA PSYCHIAT SCAND, V78, P15
   Boos Christopher J., 2007, V139, P211
   Borch K, 1998, J PEDIATR-US, V132, P431
   Boylan GB, 1999, ARCH DIS CHILD, V80, pF105, DOI 10.1136/fn.80.2.F105
   BYE AM, 2005, EPILEPSIA, V36, P1009
   Carratu P, 2003, AM J PHYSIOL-HEART C, V285, pH1148, DOI 10.1152/ajpheart.00091.2003
   Cassella JP, 1996, J ANAT, V189, P407
   Clancy RR, 2006, PEDIATRICS, V117, pS23, DOI 10.1542/peds.2005-0620D
   Cornford E M, 1999, Adv Neurol, V79, P845
   Cornford Eain M, 2005, NeuroRx, V2, P27, DOI 10.1007/BF03206640
   Czapinski P, 2005, CURR TOP MED CHEM, V5, P3, DOI 10.2174/1568026053386962
   Debatin KM, 2008, GENE THER, V15, P780, DOI 10.1038/gt.2008.36
   Duda DG, 2006, J CLIN ONCOL, V24, P1449, DOI 10.1200/JCO.2005.04.2861
   Erdbruegger U, 2006, CLIN CHIM ACTA, V373, P17, DOI 10.1016/j.cca.2006.05.016
   Fisher RS, 2000, EPILEPSY BEHAV, V1, P52, DOI 10.1006/ebeh.2000.0023
   Fiumana E, 2003, AM J PHYSIOL-HEART C, V284, pH1073, DOI 10.1152/ajpheart.00881.2002
   Gao Y, 2008, CAN J NEUROL SCI, V35, P638, DOI 10.1017/S0317167100009446
   Ghani U, 2005, STROKE, V36, P151, DOI 10.1161/01.STR.0000149944.15406.16
   Haubitz M, 2004, INTERNAL MED, V43, P660, DOI 10.2169/internalmedicine.43.660
   HOLMES GL, 1991, BRAIN DEV-JPN, V13, P393, DOI 10.1016/S0387-7604(12)80037-4
   Ilan N, 2003, CURR OPIN CELL BIOL, V15, P515, DOI 10.1016/S0955-0674(03)00100-5
   Ingram DA, 2005, BLOOD, V106, P1525, DOI 10.1182/blood-2005-04-1509
   Klepper J, 2007, DEV MED CHILD NEUROL, V49, P707, DOI 10.1111/j.1469-8749.2007.00707.x
   Lee KW, 2005, BLOOD, V105, P526, DOI 10.1182/blood-2004-03-1106
   LEFFLER CW, 1994, AM J PHYSIOL, V266, pH623
   Lin Y, 2000, J CLIN INVEST, V105, P71, DOI 10.1172/JCI8071
   Makin AJ, 2004, EUR HEART J, V25, P371, DOI 10.1016/j.ehj.2003.04.001
   McBride MC, 2000, NEUROLOGY, V55, P506, DOI 10.1212/WNL.55.4.506
   McCabe BK, 2001, J NEUROSCI, V21, P2094, DOI 10.1523/JNEUROSCI.21-06-02094.2001
   McClung JA, 2005, DIABETOLOGIA, V48, P345, DOI 10.1007/s00125-004-1647-5
   MCNAMARA JO, 2006, SCI STKE, pRE12, DOI DOI 10.1126/STKE.3562006RE12
   Meldrum BS, 2002, PROG BRAIN RES, V135, P3
   Mizrahi EM, 1999, EPILEPSIA, V40, pS42, DOI 10.1111/j.1528-1157.1999.tb00878.x
   Motterlini R, 2004, FASEB J, V18, P284, DOI 10.1096/fj.04-2169fje
   Mutin M, 1999, BLOOD, V93, P2951
   Mutunga M, 2001, AM J RESP CRIT CARE, V163, P195, DOI 10.1164/ajrccm.163.1.9912036
   Nadar SK, 2005, THROMB HAEMOSTASIS, V94, P707
   Nakatani K, 2003, CLIN EXP IMMUNOL, V131, P536, DOI 10.1046/j.1365-2249.2003.02091.x
   Ortibus EL, 1996, ELECTROEN CLIN NEURO, V98, P175, DOI 10.1016/0013-4694(95)00245-6
   Oztas B, 2000, INT J NEUROSCI, V105, P27, DOI 10.3109/00207450009003263
   PARDRIDGE WM, 1990, J BIOL CHEM, V265, P18035
   Parfenova H, 2006, AM J PHYSIOL-CELL PH, V290, pC1399, DOI 10.1152/ajpcell.00386.2005
   Parfenova H, 2005, AM J PHYSIOL-HEART C, V288, pH2843, DOI 10.1152/ajpheart.01274.2004
   Parfenova H, 2004, BRAIN RES, V1014, P87, DOI 10.1016/j.braines.2004.03.052
   Parfenova H, 2001, AM J PHYSIOL-CELL PH, V281, pC1954
   Parfenova H, 2008, CURR PHARM DESIGN, V14, P443, DOI 10.2174/138161208783597380
   POURCYROUS M, 1992, PEDIATR RES, V31, P636, DOI 10.1203/00006450-199206000-00019
   Raol YH, 2001, MENT RETARD DEV D R, V7, P254, DOI 10.1002/mrdd.1035
   Rodella L, 2006, FREE RADICAL BIO MED, V40, P2198, DOI 10.1016/j.freeradbiomed.2006.02.018
   SCHER MS, 1993, PEDIATRICS, V91, P128
   SCHER MS, 1993, EPILEPSIA, V34, P284, DOI 10.1111/j.1528-1157.1993.tb02412.x
   Slamberova R, 2005, N-S ARCH PHARMACOL, V372, P236, DOI 10.1007/s00210-005-0016-3
   Solovey A, 1997, NEW ENGL J MED, V337, P1584, DOI 10.1056/NEJM199711273372203
   SPERK G, 1983, NEUROSCIENCE, V10, P1301, DOI 10.1016/0306-4522(83)90113-6
   Volpe JJ, 2001, NEUROLOGY NEWBORN, P178
   Wang D, 2005, ANN NEUROL, V57, P111, DOI 10.1002/ana.20331
   Wasterlain CG, 2002, PROG BRAIN RES, V135, P335
   Wasterlain CG, 1997, EPILEPSIA, V38, P728, DOI 10.1111/j.1528-1157.1997.tb01244.x
   Willis AP, 2001, AM J PHYSIOL-HEART C, V281, pH2366
   Zimmermann A, 2007, AM J PHYSIOL-HEART C, V293, pH2501, DOI 10.1152/ajpheart.00354.2007
NR 66
TC 13
Z9 15
U1 0
U2 0
PU AMER PHYSIOLOGICAL SOC
PI BETHESDA
PA 9650 ROCKVILLE PIKE, BETHESDA, MD 20814 USA
SN 0363-6135
EI 1522-1539
J9 AM J PHYSIOL-HEART C
JI Am. J. Physiol.-Heart Circul. Physiol.
PD JUN
PY 2010
VL 298
IS 6
BP H1687
EP H1698
DI 10.1152/ajpheart.00032.2010
PG 12
WC Cardiac & Cardiovascular Systems; Physiology; Peripheral Vascular
   Disease
SC Cardiovascular System & Cardiology; Physiology
GA 598UB
UT WOS:000277863100009
PM 20363895
OA Green Published
DA 2019-04-19
ER

PT J
AU Hadjab-Lallemend, S
   Wallis, K
   van Hogerlinden, M
   Dudazy, S
   Nordstrom, K
   Vennstrom, B
   Fisahn, A
AF Hadjab-Lallemend, Saida
   Wallis, Karin
   van Hogerlinden, Max
   Dudazy, Susi
   Nordstrom, Kristina
   Vennstrom, Bjorn
   Fisahn, Andre
TI A mutant thyroid hormone receptor alpha1 alters hippocampal circuitry
   and reduces seizure susceptibility in mice
SO NEUROPHARMACOLOGY
LA English
DT Article
DE Thyroid hormone receptor alpha1; GABA(A) receptors; Epileptic seizures;
   Gamma oscillations; Hippocampus; Neuronal circuitry
ID GAMMA-OSCILLATIONS; IN-VITRO; BRAIN-DEVELOPMENT; GABA; NEURONS; BINDING;
   INTERNEURONS; DEFICIENCY; CHLORIDE; CORTEX
AB Thyroid hormone deficiency during early developmental stages causes a multitude of functional and morphological deficits in the brain. In the present study we investigate the effects of a mutated thyroid hormone receptor TR alpha 1 and the resulting receptor-mediated hypothyroidism on the development of GABAergic neurotransmission and seizure susceptibility of neuronal networks. We show that mutant mice have a strong resistance to seizures induced by antagonizing the GABA(A) receptor complex. Likewise the hippocampal network of mutant mice shows a decreased likelihood to transform physiological into pathological rhythmic network activity such as seizure-like interictal waves. As we demonstrate the cellular basis for this behavior is formed by the excitatory nature of GABAergic neurotransmission in the mutant mice, possibly caused by altered Cl- homeostasis, and/or the altered patterning of calretinin-positive cells in the hippocampal hilus. This study is, to our knowledge, the first to show an effect of maternal and early postnatal hypothyroidism via TR alpha 1 on the development of GABAergic neurotransmission and susceptibility to epileptic seizures. (C) 2010 Published by Elsevier Ltd.
C1 [Hadjab-Lallemend, Saida; Wallis, Karin; van Hogerlinden, Max; Dudazy, Susi; Nordstrom, Kristina; Vennstrom, Bjorn] Karolinska Inst, Dept Cell & Mol Biol, SE-17177 Stockholm, Sweden.
   [Fisahn, Andre] Karolinska Inst, Neuronal Oscillat Lab, Dept Neurosci, SE-17177 Stockholm, Sweden.
RP Vennstrom, B (reprint author), Karolinska Inst, Dept Cell & Mol Biol, Von Eulers Vag 3, SE-17177 Stockholm, Sweden.
EM bjorn.vennstrom@ki.se; andre.fisahn@ki.se
FU Wenner Gren Foundation; Tysta skolan; Karolinska Institute; Swedish
   Research Council; European Commission [LSHM-CT-2005-19063]
FX This work was supported by the Wenner Gren Foundation (SHL), Tysta
   skolan (SHL), the Karolinska Institute, the Swedish Research Council and
   the European Commission Coordination Action ENINET (contract number
   LSHM-CT-2005-19063; A.F.).
CR Auso E, 2004, ENDOCRINOLOGY, V145, P4037, DOI 10.1210/en.2004-0274
   Ben-Ari Y, 2007, PHYSIOL REV, V87, P1215, DOI 10.1152/physrev.00017.2006
   Bernal J, 2007, NAT CLIN PRACT ENDOC, V3, P249, DOI 10.1038/ncpendmet0424
   Berridge MJ, 1998, NEURON, V21, P13, DOI 10.1016/S0896-6273(00)80510-3
   CLAIBORNE BJ, 1993, HIPPOCAMPUS, V3, P115, DOI 10.1002/hipo.450030202
   CLAPHAM DE, 1995, CELL, V80, P259, DOI 10.1016/0092-8674(95)90408-5
   Cohen I, 2002, SCIENCE, V298, P1418, DOI 10.1126/science.1076510
   Coull JAM, 2003, NATURE, V424, P938, DOI 10.1038/nature01868
   Delong G. Robert, 1996, P826
   Desouza LA, 2005, MOL CELL NEUROSCI, V29, P414, DOI 10.1016/j.mcn.2005.03.010
   Dickinson R, 2003, NEUROPHARMACOLOGY, V44, P864, DOI 10.1016/S0028-3908(03)00083-2
   DRAGUNOW M, 1987, NEUROSCI LETT, V82, P157, DOI 10.1016/0304-3940(87)90121-2
   Dzhala VI, 2005, NAT MED, V11, P1205, DOI 10.1038/nm1301
   Engel AK, 2001, TRENDS COGN SCI, V5, P16, DOI 10.1016/S1364-6613(00)01568-0
   Farrant M, 2007, PROG BRAIN RES, V160, P59, DOI 10.1016/S0079-6123(06)60005-8
   Ferraro TN, 1999, J NEUROSCI, V19, P6733, DOI 10.1523/JNEUROSCI.19-16-06733.1999
   Fisahn A, 2005, J PHYSIOL-LONDON, V562, P65, DOI 10.1113/jphysiol.2004.077388
   Fisahn A, 1998, NATURE, V394, P186, DOI 10.1038/28179
   Fisahn A, 2004, J NEUROSCI, V24, P9658, DOI 10.1523/JNEUROSCI.2973-04.2004
   Forrest D, 2002, CURR OPIN NEUROBIOL, V12, P49, DOI 10.1016/S0959-4388(02)00289-1
   Friauf E, 2008, EUR J NEUROSCI, V28, P2371, DOI 10.1111/j.1460-9568.2008.06528.x
   Galeffi F, 2004, J NEUROSCI, V24, P4478, DOI 10.1523/JNEUROSCI.0755-04.2004
   Gall D, 2005, PROG BRAIN RES, V148, P321, DOI 10.1016/S0079-6123(04)48025-X
   Gilbert ME, 2007, ENDOCRINOLOGY, V148, P92, DOI 10.1210/en.2006-0164
   GRAY CM, 1989, P NATL ACAD SCI USA, V86, P1698, DOI 10.1073/pnas.86.5.1698
   Hansen HJ, 2006, NETH J MED, V64, P202
   HETZEL BS, 1994, NEW ENGL J MED, V331, P1770, DOI 10.1056/NEJM199412293312610
   Lang EJ, 1998, NEUROSCIENCE, V83, P877, DOI 10.1016/S0306-4522(97)00420-X
   Lavado-Autric R, 2003, J CLIN INVEST, V111, P1073, DOI 10.1172/JCI200316262
   Li H, 2007, NEURON, V56, P1019, DOI 10.1016/j.neuron.2007.10.039
   Liu XX, 2005, NAT NEUROSCI, V8, P1179, DOI 10.1038/nn1522
   LoTurco JJ, 1995, NEURON, V15, P1287, DOI 10.1016/0896-6273(95)90008-X
   Millichap JG, 2008, PEDIATRICS, V121, pE358, DOI 10.1542/peds.2007-1332
   MORGAN JI, 1991, ANNU REV NEUROSCI, V14, P421, DOI 10.1146/annurev.ne.14.030191.002225
   Ng L, 2001, NEUROREPORT, V12, P2359, DOI 10.1097/00001756-200108080-00015
   RAMANJANEYULU R, 1984, EUR J PHARMACOL, V98, P337, DOI 10.1016/0014-2999(84)90282-6
   Ratzliff ADH, 2004, J NEUROSCI, V24, P2259, DOI 10.1523/JNEUROSCI.5191-03.2004
   RIBARY U, 1991, P NATL ACAD SCI USA, V88, P11037, DOI 10.1073/pnas.88.24.11037
   Rivera C, 1999, NATURE, V397, P251
   Roman GC, 2007, J NEUROL SCI, V262, P15, DOI 10.1016/j.jns.2007.06.023
   Sadamatsu Miyuki, 2006, Congenital Anomalies, V46, P1, DOI 10.1111/j.1741-4520.2006.00094.x
   SCHWARTZ, 1983, MOL BASIS THYROID HO, P413
   SCHWARTZ HL, 1992, J BIOL CHEM, V267, P11794
   Sjogren M, 2007, EMBO J, V26, P4535, DOI 10.1038/sj.emboj.7601882
   Spencer KM, 2004, P NATL ACAD SCI USA, V101, P17288, DOI 10.1073/pnas.0406074101
   Tinnikov A, 2002, EMBO J, V21, P5079, DOI 10.1093/emboj/cdf523
   Venero C, 2005, GENE DEV, V19, P2152, DOI 10.1101/gad.346105
   Wallis K, 2008, J NEUROSCI, V28, P1904, DOI 10.1523/JNEUROSCI.5163-07.2008
   Wilson TW, 2008, CEREB CORTEX, V18, P371, DOI 10.1093/cercor/bhm062
NR 49
TC 13
Z9 13
U1 0
U2 2
PU PERGAMON-ELSEVIER SCIENCE LTD
PI OXFORD
PA THE BOULEVARD, LANGFORD LANE, KIDLINGTON, OXFORD OX5 1GB, ENGLAND
SN 0028-3908
EI 1873-7064
J9 NEUROPHARMACOLOGY
JI Neuropharmacology
PD JUN
PY 2010
VL 58
IS 7
BP 1130
EP 1139
DI 10.1016/j.neuropharm.2010.02.005
PG 10
WC Neurosciences; Pharmacology & Pharmacy
SC Neurosciences & Neurology; Pharmacology & Pharmacy
GA 593QU
UT WOS:000277475900020
PM 20153760
DA 2019-04-19
ER

PT J
AU Lima, DC
   do Vale, TG
   Arganaraz, GA
   Varella, PPV
   Frussa-Filho, R
   Cavalheiro, EA
   Naffah-Mazzacoratti, MD
   Amado, D
AF Lima, Daiana Correia
   do Vale, Tiago Gurgel
   Arganaraz, Gustavo Adolfo
   Vasconcelos Varella, Pedro Paulo
   Frussa-Filho, Roberto
   Cavalheiro, Esper Abrao
   Naffah-Mazzacoratti, Maria da Graca
   Amado, Debora
TI Behavioral evaluation of adult rats exposed in utero to maternal
   epileptic seizures
SO EPILEPSY & BEHAVIOR
LA English
DT Article
DE Pilocarpine epilepsy model; Pregnancy; Maternal seizures; Behavior;
   Motor coordination deficits; Hypoxia
ID PRENATAL STRESS; PILOCARPINE; ISCHEMIA; HYPOXIA; BRAIN; MODEL
AB We investigated the effects of exposure to maternal convulsive seizures in utero on the behavior of offspring. An epilepsy model was induced in female rats by administration of pilocarpine. Seizure frequency was evaluated for 60 days. The rats were then allowed to mate, and seizure frequency during pregnancy was recorded and compared with prepregnancy frequency. After birth, placentas of mothers were submitted for histopathological analysis. The behavior of the offspring was evaluated 3 months after birth. There was a decline in seizure frequency even though the placentas from epileptic mothers showed areas of ischemic infarction indicative of fetal hypoxia. Offspring of epileptic mothers manifested deficits in motor coordination in the rotarod test and increased immobility in the open-field test. No changes in anxiety and depression-like behaviors were observed. These results suggest that "in utero" exposure to maternal seizures can produce motor deficits in adult life, perhaps as a result of fetal hypoxia. (C) 2010 Elsevier Inc. All rights reserved.
C1 [Lima, Daiana Correia; do Vale, Tiago Gurgel; Arganaraz, Gustavo Adolfo; Vasconcelos Varella, Pedro Paulo; Cavalheiro, Esper Abrao; Naffah-Mazzacoratti, Maria da Graca; Amado, Debora] Univ Fed Sao Paulo, Disciplina Neurol Expt, BR-04023900 Sao Paulo, Brazil.
   [Frussa-Filho, Roberto] Univ Fed Sao Paulo, Disciplina Farmacol, BR-04023900 Sao Paulo, Brazil.
   [Naffah-Mazzacoratti, Maria da Graca] Univ Fed Sao Paulo, Escola Paulista Med, Dept Bioquim, BR-04023900 Sao Paulo, Brazil.
RP Amado, D (reprint author), Univ Fed Sao Paulo, Disciplina Neurol Expt, Rua Botucatu 862, BR-04023900 Sao Paulo, Brazil.
EM amado.nexp@epm.br
RI Neurociencia, Inct/I-1011-2013; Scerni, Debora/N-6036-2014; Cavalheiro,
   Esper/F-4325-2014; Naffah Mazzacoratti, Maria da Graca/N-9934-2014
OI Scerni, Debora/0000-0002-5903-5334; Cavalheiro,
   Esper/0000-0002-0854-3582; Naffah Mazzacoratti, Maria da
   Graca/0000-0002-3468-360X
FU FAPESP; CAPES; CNPq; ClnAPCe; INNT
FX The authors thank FAPESP, CAPES, CNPq, ClnAPCe, and INNT for supporting
   this study.
CR Amado D, 1998, EPILEPSY RES, V32, P266, DOI 10.1016/S0920-1211(98)00057-6
   BROADHURST P L, 1960, Fortschr Psychosom Med, V1, P63
   Calvert JW, 2005, NEUROL RES, V27, P246, DOI 10.1179/016164105X25216
   Cameron NM, 2005, NEUROSCI BIOBEHAV R, V29, P843, DOI 10.1016/j.neubiorev.2005.03.022
   CAVALHEIRO EA, 1991, EPILEPSIA, V32, P778, DOI 10.1111/j.1528-1157.1991.tb05533.x
   *CIOMS, 1985, GUID PRINC BIOM RES
   DEMINIERE JM, 1992, BRAIN RES, V586, P135, DOI 10.1016/0006-8993(92)91383-P
   FRANCK JE, 1990, NEUROSCI LETT, V118, P159, DOI 10.1016/0304-3940(90)90616-H
   Gue M, 2004, BEHAV BRAIN RES, V150, P149, DOI 10.1016/S0166-4328(03)00250-X
   HERZOG AG, 1991, EPILEPSIA, V32, P27
   Hossain MA, 2005, EPILEPSY BEHAV, V7, P204, DOI 10.1016/j.yehbeh.2005.05.015
   Kingdom JCP, 1997, PLACENTA, V18, P613, DOI 10.1016/S0143-4004(97)90000-X
   Klein P, 2003, NEUROLOGY, V60, P495, DOI 10.1212/01.WNL.0000048560.53624.AF
   KURIBARA H, 1977, JPN J PHARMACOL, V27, P117, DOI 10.1254/jjp.27.117
   Lehmann J, 2000, BEHAV BRAIN RES, V107, P133, DOI 10.1016/S0166-4328(99)00122-9
   Nishio H, 2001, INT J DEV NEUROSCI, V19, P37, DOI 10.1016/S0736-5748(00)00070-8
   PORSOLT RD, 1978, EUR J PHARMACOL, V47, P379, DOI 10.1016/0014-2999(78)90118-8
   Raffo E, 2009, EXP NEUROL, V219, P414, DOI 10.1016/j.expneurol.2009.06.014
   Reghunath B., 1998, P WORKSH FERT PREGN, P7
   Rimondini R, 2003, BEHAV BRAIN RES, V140, P75, DOI 10.1016/S0166-4328(02)00273-5
   SZURAN T, 1991, DEV PSYCHOBIOL, V24, P361, DOI 10.1002/dev.420240505
   Towfighi J, 1998, DEV BRAIN RES, V109, P169, DOI 10.1016/S0165-3806(98)00077-7
   Vallee M, 1997, J NEUROSCI, V17, P2626
   WEST AP, 1990, PROG NEURO-PSYCHOPH, V14, P863, DOI 10.1016/0278-5846(90)90073-P
   WILHELM J, 1990, AUST NZ J OBSTET GYN, V30, P290, DOI 10.1111/j.1479-828X.1990.tb02013.x
NR 25
TC 13
Z9 14
U1 0
U2 1
PU ACADEMIC PRESS INC ELSEVIER SCIENCE
PI SAN DIEGO
PA 525 B ST, STE 1900, SAN DIEGO, CA 92101-4495 USA
SN 1525-5050
EI 1525-5069
J9 EPILEPSY BEHAV
JI Epilepsy Behav.
PD MAY-JUN
PY 2010
VL 18
IS 1-2
BP 45
EP 49
DI 10.1016/j.yebeh.2010.02.024
PG 5
WC Behavioral Sciences; Clinical Neurology; Psychiatry
SC Behavioral Sciences; Neurosciences & Neurology; Psychiatry
GA 627DE
UT WOS:000280018500007
PM 20460194
DA 2019-04-19
ER

PT J
AU Afshar, M
   Moallem, SA
   Mohammadpour, AH
   Shiravi, A
   Jalalian, SM
   Golalipour, MJ
AF Afshar, Mohammad
   Moallem, Seyed Adel
   Mohammadpour, Amir Houshang
   Shiravi, Abdolhossein
   Jalalian, Seyed Majid
   Golalipour, Mohammad Jafar
TI Teratogenic effects of carbamazepine on embryonic eye development in
   pregnant mice
SO CUTANEOUS AND OCULAR TOXICOLOGY
LA English
DT Article
ID ANTIEPILEPTIC DRUGS; MALFORMATIONS; EXPOSURE; CHILDREN;
   CARBAMAZEPINE-10,11-EPOXIDE; EMBRYOTOXICITY; EPILEPSY; WOMEN; FETAL
AB Objective: The purpose of this study was to examine this association after intraperitoneal injection of carbamazepine during the period of organogenesis in mice.
   Methods: Balb/c timed-pregnant mice were divided into 4 experimental and control groups. Two experimental groups received daily intraperitoneal injections of 15 mg/kg (group I) or 30 mg/kg (group II) of carbamazepine on gestational days 6 to 15. Two control groups received normal saline or Tween 20 (polysorbate 20). Dams underwent Cesarean section on gestational day 18 and embryos were harvested. External examination for eye malformations, routine histological processing of malformed fetuses to study eye morphology, and skeletal staining were performed.
   Results: The mean weight and crown-rump of the fetuses in both experimental groups were significantly reduced compared with those of the control groups. Various malformations were detected such as brachygnathia, calvarial deformity, vertebral deformity, short tail, and brachydactyly. Premature opening of one or both eyes with mild to severe exophthalmos occurred in the 2 experimental groups. Deformed lens, retinal folds with undeveloped layers, and corneal folds with absence of surface epithelium were detected in both experimental groups.
   Conclusions: This study, to the best of our knowledge, showed for the first time that intraperitoneal administration of carbamazepine at clinically comparable doses during organogenesis can induce several eye malformations in mice. The implication of these results needs to be considered when carbamazepine is administered during human pregnancy.
C1 [Afshar, Mohammad] Birjand Univ Med Sci, Dept Anat, Birjand, Iran.
   [Moallem, Seyed Adel; Mohammadpour, Amir Houshang] Mashhad Univ Med Sci, Dept Pharmacodynam & Toxicol, Mashhad, Iran.
   [Moallem, Seyed Adel; Mohammadpour, Amir Houshang] Mashhad Univ Med Sci, Pharmaceut Res Ctr, Mashhad, Iran.
   [Moallem, Seyed Adel] Mashhad Univ Med Sci, Med Toxicol Res Ctr, Mashhad, Iran.
   [Shiravi, Abdolhossein; Jalalian, Seyed Majid] Azad Islam Univ Damghan, Dept Biol, Damghan, Iran.
   [Golalipour, Mohammad Jafar] Gorgan Univ Med Sci, Gorgan Congenital Malformat Res Ctr, Dept Histol & Embryol, Gorgan, Iran.
RP Moallem, SA (reprint author), Sch Pharm, POB 91775-1365, Mashhad, Iran.
EM moallem@mums.ac.ir
RI Golalipour, Mohammad Jafar/K-1921-2016
OI Golalipour, Mohammad Jafar/0000-0002-0646-7096
FU Birjand University of Medical Sciences; Gorgan University of Medical
   Sciences
FX This study has been funded by a joint research grant from Birjand
   University of Medical Sciences and Gorgan University of Medical
   Sciences.
CR Arpino C, 2000, EPILEPSIA, V41, P1436, DOI 10.1111/j.1528-1157.2000.tb00119.x
   Artama M, 2005, NEUROLOGY, V64, P1874, DOI 10.1212/01.WNL.0000163771.96962.1F
   Bennett GD, 1996, J PHARMACOL EXP THER, V279, P1237
   Calzolari E., 1997, Teratology, V56, P397
   Diav-Citrin O, 2001, NEUROLOGY, V57, P321, DOI 10.1212/WNL.57.2.321
   Fahnehjelm KT, 1999, ACTA OPHTHALMOL SCAN, V77, P530, DOI 10.1034/j.1600-0420.1999.770509.x
   FRITZ H, 1976, TOXICOLOGY, V6, P323, DOI 10.1016/0300-483X(76)90036-6
   GLADSTONE DJ, 1992, REPROD TOXICOL, V6, P257, DOI 10.1016/0890-6238(92)90181-R
   Hansen DK, 1996, TERATOLOGY, V54, P45
   Holmes LB, 2002, J MED GENET, V39, P245, DOI 10.1136/jmg.39.4.245
   INOUYE M, 1976, Congenital Anomalies, V16, P171
   JONES KL, 1989, NEW ENGL J MED, V320, P1661, DOI 10.1056/NEJM198906223202505
   KIMMEL CA, 1981, STAIN TECHNOL, V56, P271, DOI 10.3109/10520298109067325
   Kroes HY, 2002, EPILEPSIA, V43, P929, DOI 10.1046/j.1528-1157.2002.26601.x
   LINDHOUT D, 1984, EPILEPSIA, V25, P77, DOI 10.1111/j.1528-1157.1984.tb04158.x
   Matalon S, 2002, REPROD TOXICOL, V16, P9, DOI 10.1016/S0890-6238(01)00199-X
   Murabe M, 2007, BIOCHEM BIOPH RES CO, V356, P739, DOI 10.1016/j.bbrc.2007.03.063
   Ornoy A, 1996, ARCH DIS CHILD, V75, P517, DOI 10.1136/adc.75.6.517
   Ornoy A., 1995, Teratology, V51, P169
   Piersma AH, 1998, REPROD TOXICOL, V12, P161, DOI 10.1016/S0890-6238(97)00152-4
   Steinhoff BJ, 1997, EPILEPSY RES, V29, P49, DOI 10.1016/S0920-1211(97)00062-4
   Sutcliffe AG, 1998, OPHTHALMIC GENET, V19, P59, DOI 10.1076/opge.19.2.59.2321
   VORHEES CV, 1990, TERATOLOGY, V41, P311, DOI 10.1002/tera.1420410308
NR 23
TC 13
Z9 13
U1 0
U2 10
PU TAYLOR & FRANCIS LTD
PI ABINGDON
PA 2-4 PARK SQUARE, MILTON PARK, ABINGDON OR14 4RN, OXON, ENGLAND
SN 1556-9527
EI 1556-9535
J9 CUTAN OCUL TOXICOL
JI Cutan. Ocul. Toxicol.
PD MAR
PY 2010
VL 29
IS 1
BP 10
EP 15
DI 10.3109/15569520903380353
PG 6
WC Ophthalmology; Toxicology
SC Ophthalmology; Toxicology
GA 559VM
UT WOS:000274856100003
PM 19895254
DA 2019-04-19
ER

PT J
AU Glass, HC
   Bonifacio, SL
   Sullivan, J
   Rogers, E
   Ferriero, DM
   Goldstein, R
   Barkovich, AJ
AF Glass, Hannah C.
   Bonifacio, Sonia L.
   Sullivan, Joseph
   Rogers, Elizabeth
   Ferriero, Donna M.
   Goldstein, Ruth
   Barkovich, A. James
TI Magnetic Resonance Imaging and Ultrasound Injury in Preterm Infants With
   Seizures
SO JOURNAL OF CHILD NEUROLOGY
LA English
DT Article; Proceedings Paper
CT 8th Neurobiology of Disease in Children Symposium
CY NOV 05, 2008
CL Santa Clara, CA
DE premature; seizures; magnetic resonance imaging; ultrasound
ID WHITE-MATTER INJURY; NEONATAL SEIZURES; NEURODEVELOPMENTAL OUTCOMES;
   PREMATURE NEWBORNS; DEVELOPING BRAIN; TERM; EEG; PREDICTION; HEMORRHAGE;
   LESIONS
AB Although the utility of magnetic resonance imaging (MRI) as a universal screening tool in preterm infants has been contested, it is increasingly used to investigate neonatal seizures. The authors evaluated 236 infants <34 weeks' gestation at birth. seizures were documented according to the clinical standard of care. Infants underwent MRI and head ultrasound during the neonatal period, and a neuroradiologist and ultrasonologist performed detailed reviews of the images. During the hospital Course, 9 infants (3.8%) had clinical suspicion Of seizures. Magnetic resonance imaging was abnormal in each case. Periventricular hemorrhagic infarct was more common in infants with seizures. Infants with seizures were more likely to have white matter injury, though the difference was not significant. Head ultrasound failed to detect the extent of brain abnormality in 8 (89%) of the infants. In this large cohort, infants with clinical suspicion of seizures had a high rate of Mill abnormalities that were not as well characterized by head ultrasound. Magnetic resonance imaging may be the study of choice for evaluating preterm infants with seizures.
C1 [Glass, Hannah C.; Sullivan, Joseph; Ferriero, Donna M.; Barkovich, A. James] Univ Calif San Francisco, Dept Neurol, San Francisco, CA 94143 USA.
   [Glass, Hannah C.; Bonifacio, Sonia L.; Sullivan, Joseph; Rogers, Elizabeth; Ferriero, Donna M.; Barkovich, A. James] Univ Calif San Francisco, Dept Pediat, San Francisco, CA 94143 USA.
   [Goldstein, Ruth; Barkovich, A. James] Univ Calif San Francisco, Dept Radiol, San Francisco, CA 94143 USA.
RP Glass, HC (reprint author), Univ Calif San Francisco, Dept Neurol, Box 0663,521 Parnassus Ave,C-215, San Francisco, CA 94143 USA.
EM Hannah.Glass@ucsf.edu
FU NCRR NIH HHS [UL RR024131-01, UL1 RR024131, UL1 RR024131-01]; NICHD NIH
   HHS [T32 HD044331]; NINDS NIH HHS [R01 NS046432-07, R01 NS040117,
   NS40117, K23 NS066137, R01 NS046432, K12 NS001692, NS01692,
   5R13NS040925-09, K12 NS001692-12]
CR Allen MC, 2008, CURR OPIN NEUROL, V21, P123, DOI 10.1097/WCO.0b013e3282f88bb4
   Biagioni E, 1998, Eur J Paediatr Neurol, V2, P117, DOI 10.1016/S1090-3798(98)80027-5
   CALCIOLARI G, 1988, CLIN PEDIATR, V27, P119, DOI 10.1177/000992288802700301
   CLANCY RR, 1984, NEUROLOGY, V34, P583, DOI 10.1212/WNL.34.5.583
   CLANCY RR, 1988, EPILEPSIA, V29, P256, DOI 10.1111/j.1528-1157.1988.tb03715.x
   Dammann O, 2006, NEW ENGL J MED, V355, P727, DOI 10.1056/NEJMe068123
   de Vries LS, 2007, NAT CLIN PRACT NEURO, V3, P532, DOI 10.1038/ncpneuro0608
   Hajnal BL, 1999, PEDIATR NEUROL, V21, P788, DOI 10.1016/S0887-8994(99)00101-0
   Hamilton B. E., 2007, NATL VITAL STAT REPO, V56
   Hart AR, 2008, DEV MED CHILD NEUROL, V50, P655, DOI 10.1111/j.1469-8749.2008.03050.x
   Holanda MRR, 2006, ARQ NEURO-PSIQUIAT, V64, P45, DOI 10.1590/S0004-282X2006000100010
   Holmes GL, 2001, PEDIATR RES, V49, P320, DOI 10.1203/00006450-200103000-00004
   Inder TE, 2003, AM J NEURORADIOL, V24, P805
   Maalouf EF, 2001, PEDIATRICS, V107, P719, DOI 10.1542/peds.107.4.719
   Miller AR, 2002, J PSYCHOPHYSIOL, V16, P1, DOI 10.1027//0269-8803.16.1.1
   Miller SP, 2005, J PEDIATR-US, V147, P609, DOI 10.1016/j.jpeds.2005.06.033
   Miller SP, 2003, AM J NEURORADIOL, V24, P1661
   MIZRAHI EM, 2004, NEONATAL ELECTROENCE
   PAPILE LA, 1978, J PEDIATR-US, V92, P529, DOI 10.1016/S0022-3476(78)80282-0
   Pisani F, 2008, BRAIN DEV-JPN, V30, P20, DOI 10.1016/j.braindev.2007.05.003
   RADVANYIBOUVET MF, 1987, BRAIN DEV-JPN, V9, P399, DOI 10.1016/S0387-7604(87)80113-4
   Ronen GM, 2007, NEUROLOGY, V69, P1816, DOI 10.1212/01.wnl.0000279335.85797.2c
   Sankar R, 2007, J CHILD NEUROL, V22, p21S, DOI 10.1177/0883073807303072
   SCHER MS, 1993, PEDIATRICS, V91, P128
   SEAY AR, 1977, ARCH NEUROL-CHICAGO, V34, P381, DOI 10.1001/archneur.1977.00500180075017
   Sheth R D, 1999, J Perinatol, V19, P40, DOI 10.1038/sj.jp.7200107
   Silverstein FS, 2007, ANN NEUROL, V62, P112, DOI 10.1002/ana.21167
   Vining Eileen P G, 2008, Epilepsy Curr, V8, P118, DOI 10.1111/j.1535-7511.2008.00262.x
   Volpe JJ, 2008, NEUROLOGY NEWBORN
   Woodward LJ, 2006, NEW ENGL J MED, V355, P685, DOI 10.1056/NEJMoa053792
NR 30
TC 13
Z9 14
U1 0
U2 1
PU SAGE PUBLICATIONS INC
PI THOUSAND OAKS
PA 2455 TELLER RD, THOUSAND OAKS, CA 91320 USA
SN 0883-0738
J9 J CHILD NEUROL
JI J. Child Neurol.
PD SEP
PY 2009
VL 24
IS 9
BP 1105
EP 1111
DI 10.1177/0883073809338328
PG 7
WC Clinical Neurology; Pediatrics
SC Neurosciences & Neurology; Pediatrics
GA 489DF
UT WOS:000269399200005
PM 19745086
OA Green Accepted
DA 2019-04-19
ER

PT J
AU Norgaard, M
   Ehrenstein, V
   Mahon, BE
   Nielsen, GL
   Rothman, KJ
   Sorensen, HT
AF Norgaard, Mette
   Ehrenstein, Vera
   Mahon, Barbara E.
   Nielsen, Gunnar L.
   Rothman, Kenneth J.
   Sorensen, Henrik Toft
TI Febrile Seizures and Cognitive Function in Young Adult Life: A
   Prevalence Study in Danish Conscripts
SO JOURNAL OF PEDIATRICS
LA English
DT Article
ID MATERNAL SMOKING; RISK-FACTORS; CONVULSIONS; CHILDREN; COHORT; EPILEPSY;
   BIRTH; AGE; PERFORMANCE; POPULATION
AB Objective To examine the association between febrile seizures and cognitive performance in early adulthood.
   Study design This is a population-based study using data linked from health-care databases and conscript records of Danish men born from 1977 to 1983. The association between febrile seizures and cognitive function, measured with the Boerge Prien validated group intelligence test, was examined overall and by age of seizure, adjusted for potential confounders. The analysis was restricted to men without a known history of epilepsy (n = 18 276).
   Results Of the 18 276 eligible conscripts, 507 (2.8%) had a record of hospitalization with febrile seizures. Compared with conscripts with no such record, the adjusted prevalence ratio for having a Boerge Prien score in the bottom quartile was 1.08 (95% CI, 0.94-1.25). The adjusted prevalence ratios were 1.38 (95% CI, 1.07-1.79) for febrile seizures with an onset age of 3 months to <1 year, 0.98 (95% CI, 0.80-1.18) for febrile seizures with an onset age of 1 to 2 years, and 1.14 (95% CI, 0.79-1.66) for an onset age of 3 to 5 years.
   Conclusions Overall, there was little association between febrile seizures and cognitive function. (J Pediatr 2009,155:404-9).
C1 [Norgaard, Mette; Ehrenstein, Vera; Nielsen, Gunnar L.; Sorensen, Henrik Toft] Aarhus Univ Hosp, Dept Clin Epidemiol, DK-8000 Aarhus, Denmark.
   [Mahon, Barbara E.; Rothman, Kenneth J.; Sorensen, Henrik Toft] Boston Univ, Sch Publ Hlth, Dept Epidemiol, Boston, MA USA.
   [Mahon, Barbara E.] Boston Univ, Sch Med, Dept Pediat, Boston, MA 02118 USA.
   [Rothman, Kenneth J.] RTI Hlth Solut, Res Triangle Pk, NC USA.
RP Norgaard, M (reprint author), Aarhus Univ Hosp, Dept Clin Epidemiol, Sdr Skovvej 15, DK-9000 Aalborg, Denmark.
EM m.noergaard@rn.dk
OI Ehrenstein, Vera/0000-0002-3415-3254; Rothman,
   Kenneth/0000-0003-2398-1705; Toft Sorensen, Henrik/0000-0003-4299-7040;
   Norgaard, Mette/0000-0001-6110-5891
FU Western Danish Research Forum for Health Sciences; Clinical
   Epidemiological Research Foundation
FX This study received financial support from the Western Danish Research
   Forum for Health Sciences and the Clinical Epidemiological Research
   Foundation. The authors declare no conflict of interest.
CR BERG AT, 1995, EPILEPSIA, V36, P334, DOI 10.1111/j.1528-1157.1995.tb01006.x
   CASSANO PA, 1990, AM J EPIDEMIOL, V132, P462, DOI 10.1093/oxfordjournals.aje.a115681
   Celone KA, 2006, J NEUROSCI, V26, P10222, DOI 10.1523/JNEUROSCI.2250-06.2006
   Chang YC, 2001, NEUROLOGY, V57, P37, DOI 10.1212/WNL.57.1.37
   Chang YC, 2000, EPILEPSIA, V41, P412, DOI 10.1111/j.1528-1157.2000.tb00182.x
   Ehrenstein V, 2006, BMC PUBLIC HEALTH, V6, DOI 10.1186/1471-2458-6-23
   ELLENBERG JH, 1978, ARCH NEUROL-CHICAGO, V35, P17, DOI 10.1001/archneur.1978.00500250021004
   Frank L, 2000, SCIENCE, V287, P2398, DOI 10.1126/science.287.5462.2398
   FRIED PA, 1992, J DEV BEHAV PEDIATR, V13, P383
   GREEN J, 1993, MED CARE, V31, P719, DOI 10.1097/00005650-199308000-00005
   Huizink AC, 2006, NEUROSCI BIOBEHAV R, V30, P24, DOI 10.1016/j.neubiorev.2005.04.005
   Knudsen FU, 2000, EPILEPSIA, V41, P2, DOI 10.1111/j.1528-1157.2000.tb01497.x
   Knudsen LB, 1998, DAN MED BULL, V45, P320
   Kolfen W, 1998, DEV MED CHILD NEUROL, V40, P667
   Lambe M, 2006, EPIDEMIOLOGY, V17, P524, DOI 10.1097/01.ede.0000231561.49208.be
   McNutt LA, 2003, AM J EPIDEMIOL, V157, P940, DOI 10.1093/aje/kwg074
   Mortensen EL, 1989, SCAND J PSYCHOL, V30, P3115
   NELSON KB, 1990, ANN NEUROL, V27, P127, DOI 10.1002/ana.410270206
   Sadlier LG, 2007, BRIT MED J, V334, P307, DOI 10.1136/bmj.39087.691817.AE
   Schafer JL, 1997, ANAL INCOMPLETE MULT
   SCHIOTTZ.E, 1973, DEV MED CHILD NEUROL, V15, P565
   Scott RC, 2003, BRAIN, V126, P2551, DOI 10.1093/brain/awg262
   Sokol DK, 2003, SEIZURE-EUR J EPILEP, V12, P237, DOI 10.1016/S1059-1311(02)00195-4
   Sun Y, 2008, AM J EPIDEMIOL, V167, P262, DOI 10.1093/aje/kwm316
   VanLandingham KE, 1998, ANN NEUROL, V43, P413, DOI 10.1002/ana.410430403
   VERITY CM, 1985, BRIT MED J, V290, P1307, DOI 10.1136/bmj.290.6478.1307
   Verity CM, 1998, NEW ENGL J MED, V338, P1723, DOI 10.1056/NEJM199806113382403
   Vestergaard M, 2002, EPIDEMIOLOGY, V13, P282, DOI 10.1097/00001648-200205000-00008
   Vestergaard M, 2006, J CLIN EPIDEMIOL, V59, P61, DOI 10.1016/j.jclinepi.2005.05.008
   Vestergaard M, 2007, AM J EPIDEMIOL, V165, P911, DOI 10.1093/aje/kwk086
NR 30
TC 13
Z9 14
U1 0
U2 1
PU MOSBY-ELSEVIER
PI NEW YORK
PA 360 PARK AVENUE SOUTH, NEW YORK, NY 10010-1710 USA
SN 0022-3476
EI 1097-6833
J9 J PEDIATR-US
JI J. Pediatr.
PD SEP
PY 2009
VL 155
IS 3
BP 404
EP 409
DI 10.1016/j.jpeds.2009.04.003
PG 6
WC Pediatrics
SC Pediatrics
GA 489NQ
UT WOS:000269427400024
PM 19555964
DA 2019-04-19
ER

PT J
AU Stein, MA
   Kanner, AM
AF Stein, Michael A.
   Kanner, Andres M.
TI Management of Newly Diagnosed Epilepsy A Practical Guide to Monotherapy
SO DRUGS
LA English
DT Article
ID RANDOMIZED CONTROLLED-TRIAL; ANTIEPILEPTIC DRUGS; PREGNANCY;
   LAMOTRIGINE; SANAD; MALFORMATIONS; CARBAMAZEPINE; TOPIRAMATE;
   GABAPENTIN; PHENYTOIN
AB With the emergence of several new antiepileptic drugs (AEDs) in recent years, choosing an agent to initiate monotherapy in newly diagnosed epilepsy has become increasingly complicated. We provide a succinct guide intended for general clinicians to assist in this clinical situation. General features of AEDs, differences between first- and second-generation drugs, and characteristics specific to each medication are discussed. The emphasis is on tailoring treatment to the individual patient with epilepsy because each case has specific features that must be accounted for, including the type of seizure and epilepsy, medication-specific characteristics, co-morbid conditions, drug-drug interactions, patient drug tolerance, and special population factors, all of which must be balanced and optimized when choosing initial therapy in this setting. Finally, this information is conveniently summarized in a set of tables and illustrated by way of case scenarios.
C1 [Stein, Michael A.; Kanner, Andres M.] Rush Univ, Med Ctr, Dept Neurol Sci, Chicago, IL 60612 USA.
RP Kanner, AM (reprint author), Rush Univ, Med Ctr, Dept Neurol Sci, 1653 W Congress Pkwy, Chicago, IL 60612 USA.
EM andres_m_kanner@rush.edu
FU Novartis; GlaxoSmithKline
FX No funding organization was involved in preparation of this review.
   Specifically, no funding source was utilized in the design or conduct of
   the article, or preparation, review or approval of the article. Dr Stein
   has no related financial conflicts of interest to disclose. Dr Kanner
   has received research grants from Novartis and GlaxoSmithKline. He is on
   the scientific advisory board of Eisai, GlaxoSmithKline, Ortho McNeil,
   UCB and Valeant, as well as the speaker's bureau of GlaxoSmithKline,
   Novartis, Ortho McNeil and UCB.
CR Adab N, 2006, CNS DRUGS, V20, P791, DOI 10.2165/00023210-200620100-00001
   Anderson GD, 2002, EPILEPSY RES, V49, P211, DOI 10.1016/S0920-1211(02)00033-5
   Anderson GD, 1997, ANN PHARMACOTHER, V31, P279, DOI 10.1177/106002809703100301
   Arroyo S, 2003, EPILEPSY BEHAV, V4, P457, DOI 10.1016/j,yebeh.2003.07.011
   Battino D, 2007, DRUGS, V67, P2727, DOI 10.2165/00003495-200767180-00007
   Berry DJ, 2003, SEIZURE-EUR J EPILEP, V12, P28, DOI 10.1016/S1059-1311(02)00142-5
   Botto LD, 1999, NEW ENGL J MED, V341, P1509, DOI 10.1056/NEJM199911113412006
   Bourgeois BFD, 2000, NEUROLOGY, V55, pS11
   Cross H, 2007, LANCET, V370, P314, DOI 10.1016/S0140-6736(07)61151-9
   Edwards KR, 2001, EPILEPSY BEHAV, V2, P28, DOI 10.1006/ebeh.2000.0143
   EVANS WE, 2003, APPL PHARMACOKINETIC
   French JA, 2004, NEUROLOGY, V62, P1252, DOI 10.1212/01.WNL.0000123693.82339.FC
   Hadzic N, 2007, LANCET, V370, P315, DOI 10.1016/S0140-6736(07)61153-2
   Hauser WA, 1998, NEW ENGL J MED, V338, P429, DOI 10.1056/NEJM199802123380704
   Herzog AG, 2006, EPILEPSIA, V47, P1945, DOI 10.1111/j.1528-1167.2006.00826.x
   Holmes LB, 2008, NEUROLOGY, V70, P2152, DOI 10.1212/01.wnl.0000304343.45104.d6
   Kluger BM, 2008, SEMIN NEUROL, V28, P328, DOI 10.1055/s-2008-1079337
   Kwan P, 2000, NEW ENGL J MED, V342, P314, DOI 10.1056/NEJM200002033420503
   Leppik IE, 2006, EPILEPSY RES, V68, pS71, DOI 10.1016/j.eplepsyres.2005.07.019
   Levy RH, 2002, ANTIEPILEPTIC DRUGS
   Marson AG, 2007, LANCET, V369, P1016, DOI 10.1016/S0140-6736(07)60461-9
   Marson AG, 2007, LANCET, V369, P1000, DOI 10.1016/S0140-6736(07)60460-7
   Meador KJ, 2008, NEUROLOGY, V71, P1109, DOI 10.1212/01.wnl.0000316199.92256.af
   Meador KJ, 2006, NEUROLOGY, V67, P407, DOI 10.1212/01.wnl.0000227919.81208.b2
   *NAT I CLIN EXC, 2004, NEW DRUGS EP AD
   Panayiotopoulos CP, 2007, LANCET, V370, P313, DOI 10.1016/S0140-6736(07)61150-7
   Panayiotopoulos CP, 2007, EPILEPSIA, V48, P1268, DOI 10.1111/j.1528-1167.2007.01172.x
   Pennell PB, 2003, NEUROLOGY, V60, pS31, DOI 10.1212/WNL.60.11_suppl_4.S31
   Perucca E, 2007, LANCET, V370, P313, DOI 10.1016/S0140-6736(07)61149-0
   Pryor FM, 2001, EPILEPSIA, V42, P245, DOI 10.1046/j.1528-1157.2001.4220245.x
   Semah F, 1998, NEUROLOGY, V51, P1256, DOI 10.1212/WNL.51.5.1256
   Shawcross D, 2007, LANCET, V370, P314, DOI 10.1016/S0140-6736(07)61152-0
   Shorvon S, 2005, HDB EPILEPSY TREATME
   Wilson R Douglas, 2003, J Obstet Gynaecol Can, V25, P959
   WOLF P, 1998, EPILEPSY COMPREHENSI, P773
   Wyllie E, 2006, TREATMENT EPILEPSY P
   Wyszynski DF, 2005, NEUROLOGY, V64, P961, DOI 10.1212/01.WNL.0000154516.43630.C5
   1989, EPILEPSIA        JUL, V30, P389
NR 38
TC 13
Z9 13
U1 0
U2 2
PU ADIS INT LTD
PI NORTHCOTE
PA 5 THE WAREHOUSE WAY, NORTHCOTE 0627, AUCKLAND, NEW ZEALAND
SN 0012-6667
EI 1179-1950
J9 DRUGS
JI Drugs
PY 2009
VL 69
IS 2
BP 199
EP 222
DI 10.2165/00003495-200969020-00005
PG 24
WC Pharmacology & Pharmacy; Toxicology
SC Pharmacology & Pharmacy; Toxicology
GA 428AG
UT WOS:000264819600005
PM 19228076
DA 2019-04-19
ER

PT J
AU McAuley, JW
   Casey, J
   Long, L
AF McAuley, James W.
   Casey, Jynel
   Long, Lucretia
TI An evaluation of pharmacists' knowledge of women's issues in epilepsy
SO EPILEPSY & BEHAVIOR
LA English
DT Article
DE Epilepsy; Antiepileptic drugs; Pharmacists; Pharmacy; Women's issues;
   Knowledge; Education
ID HEALTH ISSUES; NEEDS
AB Objective: Although epilepsy affects men and women equally, there are many women's health issues in epilepsy. These issues challenge both the woman with epilepsy and the many health care professionals involved in her care. As antiepileptic drugs (AEDs) play a major role in the treatment of epilepsy, pharmacists can serve an important function in the health care of patients with this chronic disease. The goal of this educational project was to assess pharmacists' knowledge of women's issues in epilepsy using the Knowledge of Women's Issues and Epilepsy II (KOWIE-II) questionnaire.
   Methods: In this cross-sectional study we used the valid and reliable KOWIE-II questionnaire, a 10-item questionnaire on women's issues in general as well as pregnancy-related issues. A random sample of pharmacists registered in Ohio either were sent the KOWIE-II questionnaire or completed it prior to a live seminar. Demographic and practice-related data were collected. A percentage correct score was calculated per pharmacist.
   Results: Our sample consisted of 152 completed surveys. On the questionnaire, the overall average correct score was 60.3%. Nearly 75% of pharmacists had a correct score for the statement inquiring about the drug interaction between enzyme-inducing AEDs and contraceptives. Slightly less than 70. knew of the issue of AED-induced bone loss. Almost one-third (32.2%) of the respondents answered incorrectly when asked about the frequency of sexual dysfunction in women with epilepsy, though an even higher percentage chose "don't know." Most of the pharmacists (69.1%) stated "don't know" when asked about the relationship between hormones and seizure control. More than 70% correctly answered four of the six pregnancy-related statements (folic acid = 77.0%, healthy babies = 82.9%, continued AED adherence during pregnancy = 86.8%, choice of AED during pregnancy = 71.1%). Fewer pharmacists knew about vitamin K supplementation (57.9%), and even fewer answered the question on breastfeeding correctly (33.6%). Pharmacists who interacted with the most patients per month had the highest scores.
   Conclusion: Pharmacists are in a key position to help women with epilepsy, and though there are some areas where pharmacists are generally knowledgeable about women's issues in epilepsy, there are still gaps in knowledge where educational interventions are clearly needed. 6) 2008 Elsevier Inc. All rights reserved.
C1 [McAuley, James W.; Casey, Jynel] Ohio State Univ, Coll Pharm, Columbus, OH 43210 USA.
   [McAuley, James W.; Long, Lucretia] Ohio State Univ, Coll Med, Columbus, OH 43210 USA.
RP McAuley, JW (reprint author), Ohio State Univ, Coll Pharm, 500 W 12Th Ave, Columbus, OH 43210 USA.
EM McAuley.5@osu.edu
RI Mcauley, James/E-3619-2011
CR Azar NJ, 2008, SEMIN NEUROL, V28, P305, DOI 10.1055/s-2008-1079335
   Crawford P, 1999, SEIZURE-EUR J EPILEP, V8, P135, DOI 10.1053/seiz.1999.0274
   Kobau Rosemarie, 2008, Morbidity and Mortality Weekly Report, V57, P1
   Krauss GL, 1996, NEUROLOGY, V46, P1534, DOI 10.1212/WNL.46.6.1534
   Long L, 2005, EPILEPSY BEHAV, V6, P90, DOI 10.1016/j.yebeh.2004.11.006
   Long Lucretia, 2005, J Neurosci Nurs, V37, P88
   McAuley J W, 1999, J Am Pharm Assoc (Wash), V39, P499
   McAuley JW, 2002, CLIN PHARMACOKINET, V41, P559, DOI 10.2165/00003088-200241080-00002
   MCAULEY JW, PATIENTS EP IN PRESS
   Morrell MJ, 2000, J WOMEN HEALTH GEN-B, V9, P959, DOI 10.1089/15246090050199982
   Spanaki Marianna V., 2003, Epilepsia, V44, P292
   Stuart JC, 2008, SEIZURE-EUR J EPILEP, V17, P218, DOI 10.1016/j.seizure.2007.07.009
   Vazquez B, 2007, EPILEPSY BEHAV, V10, P163, DOI 10.1016/j.yebeh.2006.09.013
NR 13
TC 13
Z9 13
U1 1
U2 4
PU ACADEMIC PRESS INC ELSEVIER SCIENCE
PI SAN DIEGO
PA 525 B ST, STE 1900, SAN DIEGO, CA 92101-4495 USA
SN 1525-5050
J9 EPILEPSY BEHAV
JI Epilepsy Behav.
PD JAN
PY 2009
VL 14
IS 1
BP 243
EP 246
DI 10.1016/j.yebeh.2008.10.018
PG 4
WC Behavioral Sciences; Clinical Neurology; Psychiatry
SC Behavioral Sciences; Neurosciences & Neurology; Psychiatry
GA 400NP
UT WOS:000262875300042
PM 19000933
DA 2019-04-19
ER

PT J
AU Bring, P
   Ensom, MHH
AF Bring, Penny
   Ensom, Mary H. H.
TI Does Oxcarbazepine Warrant Therapeutic Drug Monitoring?
SO CLINICAL PHARMACOKINETICS
LA English
DT Review
ID NEWER ANTIEPILEPTIC DRUGS; PERFORMANCE LIQUID-CHROMATOGRAPHY;
   SOLID-PHASE EXTRACTION; TECHNOLOGY-ASSESSMENT SUBCOMMITTEE; QUALITY
   STANDARDS SUBCOMMITTEE; AMERICAN EPILEPSY SOCIETY; HUMAN PLASMA;
   CLINICAL PHARMACOKINETICS; ACTIVE METABOLITE; MAIN METABOLITES
AB Oxcarbazepine, the 10-keto analogue of carbamazepine, is approved for the treatment of partial seizures or generalized tonic-clonic seizures. The primary metabolite of oxcarbazepine is monohydroxylated derivative (MHD). This review follows a decision-making algorithm to determine if therapeutic drug monitoring of MHD is warranted.
   Important factors to take into account include the appropriateness of oxcarbazepine for the therapeutic indication; ability to measure MHD concentrations; existence of a good concentration-response relationship, narrow therapeutic range or unpredictable pharmacokinetic parameters; assessability of the pharmacological response of oxcarbazepine; adequate duration of therapy; and potential influence of MHD concentrations in the clinical decision-making process. Based on the available evidence, therapeutic drug monitoring of MHD is not routinely warranted but may be beneficial in optimizing seizure control at the extremes of age, during pregnancy, in renal insufficiency, or to determine the significance of potential drug interactions or rule out noncompliance.
C1 [Bring, Penny; Ensom, Mary H. H.] Univ British Columbia, Fac Pharmaceut Sci, Vancouver, BC, Canada.
   [Bring, Penny] Vancouver Gen Hosp, Dept Pharm, Vancouver, BC, Canada.
   [Ensom, Mary H. H.] Childrens & Womens Hlth Ctr British Columbia, Dept Pharm, Vancouver, BC V6H 3N1, Canada.
RP Ensom, MHH (reprint author), Childrens & Womens Hlth Ctr British Columbia, Pharm Dept 0B7, 4500 Oak St, Vancouver, BC V6H 3N1, Canada.
EM ensom@interchange.ubc.ca
OI Ensom, Mary/0000-0002-7802-0939
CR Alves G, 2007, BIOMED CHROMATOGR, V21, P1127, DOI 10.1002/bmc.858
   Armijo JA, 2005, THER DRUG MONIT, V27, P199, DOI 10.1097/01.ftd.0000155342.93489.fd
   Bialer M, 2007, CNS DRUGS, V21, P765, DOI 10.2165/00023210-200721090-00005
   Bill PA, 1997, EPILEPSY RES, V27, P195, DOI 10.1016/S0920-1211(97)00024-7
   Borusiak P, 1998, J EPILEPSY, V11, P355, DOI 10.1016/S0896-6974(98)00041-3
   Breton H, 2005, J CHROMATOGR B, V828, P80, DOI 10.1016/j.jchromb.2005.09.019
   Browne TR, 2001, NEW ENGL J MED, V344, P1145, DOI 10.1056/NEJM200104123441507
   Bugamelli F, 2002, ANAL CHIM ACTA, V472, P1, DOI 10.1016/S0003-2670(02)00980-7
   Christensen J, 2006, NEUROLOGY, V67, P1497, DOI 10.1212/01.wnl.0000240047.11166.0e
   *CLIN PHARM, 2007, OXC DRUG INF
   Contin M, 2005, J CHROMATOGR B, V828, P113, DOI 10.1016/j.jchromb.2005.09.009
   DULAC O, 1993, EPILEPSIA, V34, P585
   Duncan JS, 2006, LANCET, V367, P1087, DOI 10.1016/S0140-6736(06)68477-8
   Ensom MHH, 1998, CLIN PHARMACOKINET, V34, P265
   EVANS WE, 2006, APPL PHARMACOKINETIC, P3
   Flesch G, 2004, CLIN DRUG INVEST, V24, P185, DOI 10.2165/00044011-200424040-00001
   Flesch G, 2002, INT J CLIN PHARM TH, V40, P524
   Franceschi L, 2005, PHARMACOL RES, V51, P297, DOI 10.1016/j.phrs.2004.09.008
   French JA, 2004, NEUROLOGY, V62, P1252, DOI 10.1212/01.WNL.0000123693.82339.FC
   French JA, 2004, NEUROLOGY, V62, P1261, DOI 10.1212/01.WNL.0000123695.22623.32
   FRIIS ML, 1993, ACTA NEUROL SCAND, V87, P224
   Gareri P, 1999, PROG NEUROBIOL, V58, P389, DOI 10.1016/S0301-0082(98)00089-6
   GARNETT WR, 2006, APPL PHARMACOKINETIC, P502
   Glauser TA, 2000, EPILEPSIA, V41, pS6, DOI 10.1111/j.1528-1157.2000.tb02950.x
   Gonzalez-Esquivel DF, 2000, ARCH MED RES, V31, P202, DOI 10.1016/S0188-4409(00)00056-4
   Greiner C, 2007, J CHROMATOGR B, V854, P338, DOI 10.1016/j.jchromb.2007.04.006
   Guay David R P, 2003, Am J Geriatr Pharmacother, V1, P18, DOI 10.1016/S1543-5946(03)80013-2
   Hachad H, 2002, THER DRUG MONIT, V24, P91, DOI 10.1097/00007691-200202000-00016
   Hirtz D, 2007, NEUROLOGY, V68, P326, DOI 10.1212/01.wnl.0000252807.38124.a3
   Johannessen SI, 2005, THER DRUG MONIT, V27, P710, DOI 10.1097/01.ftd.0000179852.39717.3e
   Johannessen SI, 2003, THER DRUG MONIT, V25, P347, DOI 10.1097/00007691-200306000-00016
   Johannessen SI, 2006, CLIN PHARMACOKINET, V45, P1061, DOI 10.2165/00003088-200645110-00002
   Juenke JM, 2006, J CHROMATOGR SCI, V44, P45, DOI 10.1093/chromsci/44.1.45
   Kalis MM, 2001, CLIN THER, V23, P680, DOI 10.1016/S0149-2918(01)80019-9
   Kimiskidis V, 2007, J PHARMACEUT BIOMED, V43, P763, DOI 10.1016/j.jpba.2006.07.047
   Levert H, 2002, J PHARMACEUT BIOMED, V28, P517, DOI 10.1016/S0731-7085(01)00684-7
   Mandrioli R, 2003, J CHROMATOGR B, V783, P253, DOI 10.1016/S1570-0232(02)00664-5
   May AP, 1999, NAT CELL BIOL, V1, P175
   May TW, 1996, ACTA NEUROL SCAND, V93, P393
   Mazzucchelli I, 2006, EPILEPSIA, V47, P504, DOI 10.1111/j.1528-1167.2006.00459.x
   Mazzucchelli I, 2007, THER DRUG MONIT, V29, P319, DOI 10.1097/FTD.0b013e318058a2c2
   MCKEE PJW, 1994, BRIT J CLIN PHARMACO, V37, P27, DOI 10.1111/j.1365-2125.1994.tb04234.x
   Nedelman JR, 1999, NEUROLOGY, V52, pA524
   Neels HM, 2004, CLIN CHEM LAB MED, V42, P1228, DOI 10.1515/CCLM.2004.245
   *NOV PHARM CORP, 2007, TRIL OXC US PRESCR I
   Parant F, 2003, THER DRUG MONIT, V25, P41, DOI 10.1097/00007691-200302000-00006
   Perucca E, 2006, CLIN PHARMACOKINET, V45, P351, DOI 10.2165/00003088-200645040-00002
   Perucca E, 2000, CLIN PHARMACOKINET, V38, P191, DOI 10.2165/00003088-200038030-00001
   PIENIMAKI P, 1995, J CHROMATOGR B, V673, P97, DOI 10.1016/0378-4347(95)00246-F
   Pratoomsri W, 2006, CAN J PSYCHIAT, V51, P540, DOI 10.1177/070674370605100809
   Pucci V, 2005, ELECTROPHORESIS, V26, P767, DOI 10.1002/elps.200410207
   Sabers A, 2000, DRUGS, V60, P23, DOI 10.2165/00003495-200060010-00003
   Souppart C, 2001, J CHROMATOGR B, V762, P9, DOI 10.1016/S0378-4347(01)00289-4
   Splinter MY, 2005, J PHARM PRACT, V18, P444, DOI 10.1177/0897190005282733
   *STAT CAN DIV AG S, CAN SEN GROW POP
   Striano S, 2006, EPILEPSY RES, V69, P170, DOI 10.1016/j.eplepsyres.2006.01.011
   TARTARA A, 1993, BRIT J CLIN PHARMACO, V36, P366, DOI 10.1111/j.1365-2125.1993.tb00378.x
   Tecoma ES, 1999, EPILEPSIA, V40, pS37, DOI 10.1111/j.1528-1157.1999.tb00918.x
   Tomson T, 2000, EUR J CLIN PHARMACOL, V55, P697, DOI 10.1007/s002280050001
   Tomson T, 2007, CLIN PHARMACOKINET, V46, P209, DOI 10.2165/00003088-200746030-00002
   US Census Bureau, US INT PROJ AG SEX R
   VANHEININGEN PNM, 1991, CLIN PHARMACOL THER, V50, P410, DOI 10.1038/clpt.1991.158
   VANPARYS JAP, 1994, EPILEPSY RES, V19, P79, DOI 10.1016/0920-1211(94)90091-4
   Vermeij TAC, 2007, J CHROMATOGR B, V857, P40, DOI 10.1016/j.jchromb.2007.06.023
   Wallace SJ, 2001, BRAIN DEV-JPN, V23, P277, DOI 10.1016/S0387-7604(01)00230-3
   Wellington K, 2001, CNS DRUGS, V15, P137, DOI 10.2165/00023210-200115020-00005
NR 66
TC 13
Z9 15
U1 1
U2 5
PU ADIS INT LTD
PI NORTHCOTE
PA 5 THE WAREHOUSE WAY, NORTHCOTE 0627, AUCKLAND, NEW ZEALAND
SN 0312-5963
EI 1179-1926
J9 CLIN PHARMACOKINET
JI Clin. Pharmacokinet.
PY 2008
VL 47
IS 12
BP 767
EP 778
DI 10.2165/0003088-200847120-00002
PG 12
WC Pharmacology & Pharmacy
SC Pharmacology & Pharmacy
GA 397WH
UT WOS:000262692400001
PM 19026033
DA 2019-04-19
ER

PT J
AU Danielsson, C
   Azarbayjani, F
   Skold, AC
   Sjogren, N
   Danielsson, BR
AF Danielsson, Christian
   Azarbayjani, Faranak
   Skold, Anna-Carin
   Sjogren, Niklas
   Danielsson, Bengt R.
TI Polytherapy with hERG-Blocking antiepileptic drugs: Increased risk for
   embryonic cardiac arrhythmia and teratogenicity
SO BIRTH DEFECTS RESEARCH PART A-CLINICAL AND MOLECULAR TERATOLOGY
LA English
DT Article
DE polytherapy; phenytoin; phenobarbital; dimethadione; carbamazepine;
   antiepileptics; teratogenicity; hERG; embryonic arrhythmia;
   hypoxia-reoxygenation damage
ID RECTIFIER K+ CHANNELS; SPANNING 3 DECADES; DEVELOPMENTAL TOXICITY;
   ANTICONVULSANT DRUGS; CONGENITAL MALFORMATIONS; PHENYTOIN
   TERATOGENICITY; REOXYGENATION DAMAGE; PARENTAL EPILEPSY; HYPOXIA MARKER;
   MECHANISM
AB BACKGROUND: The antiepileptic drugs (AEDs) phenytoin, phenobarbital, dimethadione, and carbamazepine cause a similar pattern of malformations in humans, with an increased risk after polytherapy. The teratogenicity has been linked to cardiac rhythm disturbances and hypoxic damage as a consequence of their common potential to inhibit a specific potassium ion current (IKr). The IKr is of major importance for embryonic cardiac repolarization and rhythm regulation. This study investigated whether these AEDs cause irregular rhythm and if various combinations of AEDs result in higher arrhythmia risk than exposure to a single AED. METHODS: The effects on heart rhythm of a single AED (monotherapy), and of various combinations (polytherapy) of AEDs, in gestational day 10 C57BL mouse embryos in culture were analyzed and graphically illustrated during a 25 s recording with a digitalization technique. RESULTS: All of the studied AEDs caused increased intervals between heartbeats (resulting in bradycardia) and large variations in the interval between heartbeats (resulting in irregular rhythm) in a concentration-dependent manner in cultured mouse embryos. Dimethadione caused irregular rhythm at concentrations within and phenytoin slightly above the therapeutic ranges. Polytherapy resulted in more substantial prolongation of the mean interval between heartbeats (>60 ms) than monotherapy at clinically relevant concentrations. CONCLUSIONS: The results suggest that polytherapy more than monotherapy causes substantial prolongation of the cardiac repolarization, a marker associated with high risk of developing irregular rhythm during longer exposure periods (days to months). This supports the idea that the increased risk for malformations following polytherapy is linked to an increased risk for cardiac rhythm disturbances.
C1 Uppsala Univ, Dept Med Cell Biol, Uppsala, Sweden.
   Karolinska Univ Hosp, Karolinska Inst, Dept Med, S-14186 Stockholm, Sweden.
   Astrazeneca, Safety Assessment, Sodertalje, Sweden.
RP Danielsson, BR (reprint author), Uppsala Univ, Dept Pharmaceut Biosci, Div Toxicol, Uppsala, Sweden.
EM bengt.danielsson@mpa.se
CR ABRAHAMSSON C, 1994, CARDIOVASC RES, V28, P337, DOI 10.1093/cvr/28.3.337
   Azarbayjani F, 1998, TERATOLOGY, V57, P117, DOI 10.1002/(SICI)1096-9926(199803)57:3<117::AID-TERA1>3.0.CO;2-Y
   Azarbayjani F, 2002, EPILEPSIA, V43, P457, DOI 10.1046/j.1528-1157.2002.28999.x
   Azarbayjani F, 2001, TERATOLOGY, V63, P152, DOI 10.1002/tera.1026
   BIALE Y, 1975, OBSTET GYNECOL, V45, P439
   BRENT RL, 1960, SCIENCE, V132, P89, DOI 10.1126/science.132.3419.89-a
   BROWN NA, 1979, TOXICOL APPL PHARM, V51, P59, DOI 10.1016/0041-008X(79)90008-5
   BUTLER TC, 1966, J PHARMACOL EXP THER, V152, P62
   Chen EY, 1999, TERATOLOGY, V60, P215
   Danielson BR, 2001, CURR PHARM DESIGN, V7, P787, DOI 10.2174/1381612013397744
   DANIELSON MK, 1992, TERATOLOGY, V46, P485, DOI 10.1002/tera.1420460513
   Danielsson BR, 2005, BIRTH DEFECTS RES A, V73, P146, DOI 10.1002/bdra.20124
   Danielsson BR, 2003, TOXICOL APPL PHARM, V193, P168, DOI 10.1016/j.taap.2003.07.002
   Danielsson BR, 2003, EPILEPSY RES, V55, P147, DOI 10.1016/S0920-1211(03)00119-0
   Danielsson BR, 1997, TERATOLOGY, V56, P271, DOI 10.1002/(SICI)1096-9926(199710)56:4<271::AID-TERA6>3.0.CO;2-1
   DANIELSSON BR, 1997, DRUG TOXICITY EMBRYO, P161
   DANSKY LV, 1991, REPROD TOXICOL, V5, P301, DOI 10.1016/0890-6238(91)90091-S
   Davies MP, 1996, CIRC RES, V78, P15, DOI 10.1161/01.RES.78.1.15
   Fantel AG, 1996, TERATOLOGY, V53, P196, DOI 10.1002/(SICI)1096-9926(199603)53:3<196::AID-TERA7>3.0.CO;2-2
   FINNELL RH, 1991, REPROD TOXICOL, V5, P281, DOI 10.1016/0890-6238(91)90090-3
   GRABOWSKI CT, 1970, ADV TERATOL, V4, P125
   HARRIS C, 1997, DRUG TOXICITY EMBRYO, P517
   He JQ, 2003, CIRC RES, V93, P32, DOI 10.1161/01.RES.0000080317.92718.99
   Holmes LB, 2001, NEW ENGL J MED, V344, P1132, DOI 10.1056/NEJM200104123441504
   Hondeghem LM, 2001, CIRCULATION, V103, P2004
   ICH Expert Working Group, 2005, INT C HARM TECHN REQ, P1, DOI DOI 10.1007/S11095-007-9511-1
   Langheinrich U, 2003, TOXICOL APPL PHARM, V193, P370, DOI 10.1016/10.1016/j.taap.2003.07.012
   LEPPIK IE, 1979, EPILEPSIA, V20, P201, DOI 10.1111/j.1528-1157.1979.tb04796.x
   Marks TA, 1996, TERATOLOGY, V54, P157
   NEW DAT, 1978, BIOL REV, V53, P81, DOI 10.1111/j.1469-185X.1978.tb00993.x
   Nilsson L, 1999, LANCET, V353, P888, DOI 10.1016/S0140-6736(98)05114-9
   Pennell PB, 2003, NEUROLOGY, V60, pS31, DOI 10.1212/WNL.60.11_suppl_4.S31
   REMMEL RP, 1990, PHARMACEUT RES, V7, P513, DOI 10.1023/A:1015872901523
   Skold AC, 2002, REPROD TOXICOL, V16, P333, DOI 10.1016/S0890-6238(02)00042-4
   Skold AC, 2001, PHARMACOL TOXICOL, V88, P34, DOI 10.1034/j.1600-0773.2001.088001034.x
   SPENCE SG, 1994, TERATOLOGY, V49, P282, DOI 10.1002/tera.1420490408
   Wang L, 1996, CIRC RES, V79, P79, DOI 10.1161/01.RES.79.1.79
   Webster WS, 1996, TERATOLOGY, V53, P168, DOI 10.1002/(SICI)1096-9926(199603)53:3<168::AID-TERA4>3.0.CO;2-0
   Witchel HJ, 2000, CLIN EXP PHARMACOL P, V27, P753, DOI 10.1046/j.1440-1681.2000.03337.x
NR 39
TC 13
Z9 13
U1 0
U2 3
PU WILEY
PI HOBOKEN
PA 111 RIVER ST, HOBOKEN 07030-5774, NJ USA
SN 1542-0752
EI 1542-0760
J9 BIRTH DEFECTS RES A
JI Birth Defects Res. Part A-Clin. Mol. Teratol.
PD AUG
PY 2007
VL 79
IS 8
BP 595
EP 603
DI 10.1002/bdra.20378
PG 9
WC Developmental Biology; Toxicology
SC Developmental Biology; Toxicology
GA 202BP
UT WOS:000248876800004
PM 17584909
DA 2019-04-19
ER

PT J
AU Viguera, AC
   Koukopoulos, A
   Muzina, DJ
   Baldessarini, RJ
AF Viguera, Adele Casals
   Koukopoulos, Alexia
   Muzina, David J.
   Baldessarini, Ross J.
TI Teratogenicity and anticonvulsants: Lessons from neurology to psychiatry
SO JOURNAL OF CLINICAL PSYCHIATRY
LA English
DT Article; Proceedings Paper
CT Teleconference on Special Issues Related to the Management of Bipolar
   Disorder in Women - Tolerability of Treatment
CY JAN-FEB -, 2006
CL ELECTR NETWORK
ID PREGNANCY REGISTRY; CHILDREN BORN; EPILEPSY; MALFORMATIONS; LAMOTRIGINE;
   MANAGEMENT; MOTHERS
AB Anticonvulsants are considered first-line treatments for epilepsy, and some also exert useful effects as mood stabilizers for the treatment of bipolar (manic-depressive) disorder. Much of the research on anticonvulsant use during pregnancy has been done by neurologists studying women with epilepsy. Anticonvulsant use during pregnancy is associated with increased risk of fetal malformations, but withdrawing medication is highly risky for most women with epilepsy or bipolar disorder. Thus, careful clinical monitoring and coordinated care among patient, partner, obstetrician, and psychiatrist are necessary to limit both teratogenetic and neuropsychiatric risks. Several pregnancy registries have appeared. They include the International Registry of Antiepileptic Drugs and Pregnancy (EURAP), the North American Antiepileptic Pregnancy Registry, the International Lamotrigine Pregnancy Registry, the United Kingdom Epilepsy and Pregnancy Register, and the Australian Pregnancy Registry. Data from these registries are helping medical professionals in assessing risks associated with anticonvulsant use during pregnancy and communicating those risks to patients.
C1 Massachusetts Gen Hosp, Perinatal & Reproduct Psychiat Progran, Boston, MA 02114 USA.
   Cleveland Clin Fdn, Dept Psychiat & Psychol, Cleveland, OH 44195 USA.
   McLean Hosp, Dept Neuropharmacol, Belmont, MA 02178 USA.
RP Viguera, AC (reprint author), Massachusetts Gen Hosp, Perinatal & Reproduct Psychiat Progran, 185 Cambridge St,Suite 2200, Boston, MA 02114 USA.
EM aviguera@partners.org
RI Kothari, Khyati/B-5008-2014
CR Adab N, 2004, J NEUROL NEUROSUR PS, V75, P1575, DOI 10.1136/jnnp.2003.029132
   Adab N, 2001, J NEUROL NEUROSUR PS, V70, P15, DOI 10.1136/jnnp.70.1.15
   *AM AC NEUR, AAN GUID SUMM CLIN M
   Bromfield EB, 2003, HARVARD REV PSYCHIAT, V11, P257, DOI 10.1080/10673220390246979
   Cunnington M, 2005, NEUROLOGY, V64, P955, DOI 10.1212/01.WNL.0000154515.94346.89
   DELGADOESCUETA AV, 1992, NEUROLOGY, V42, P149
   *EMMES CORP, 2006, NEUR EFF ANT DRUGS N
   *EURAP INT, INT REG ANT DRUGS PR
   Gaily E, 2004, NEUROLOGY, V62, P28, DOI 10.1212/WNL.62.1.28
   Holmes LB, 2004, ARCH NEUROL-CHICAGO, V61, P673, DOI 10.1001/archneur.61.5.673
   HOLMES LB, 2006, 46 ANN M TER SOC JUN
   Licht Eliot A., 1995, Epilepsia, V36, P154
   MESSENHEIMER JA, 2006, 58 ANN M AM AC NEUR
   Morrel MJ, 1996, EPILEPSIA, V37, P34
   Morrow J, 2006, J NEUROL NEUROSUR PS, V77, P193, DOI 10.1136/jnnp.2005.074203
   Tennis P, 2002, EPILEPSIA, V43, P1161, DOI 10.1046/j.1528-1157.2002.45901.x
   Vajda FJE, 2006, EUR J NEUROL, V13, P645, DOI 10.1111/j.1468-1331.2006.01359.x
   Viguera AC, 2002, AM J PSYCHIAT, V159, P2102, DOI 10.1176/appi.ajp.159.12.2102
   VIGUERA AC, 2004, 157 ANN M AM PSYCH A
   Viguera AC, 2007, AM J PSYCHIAT, V164, P342, DOI 10.1176/appi.ajp.164.2.342
   Wyszynski DF, 2005, NEUROLOGY, V64, P961, DOI 10.1212/01.WNL.0000154516.43630.C5
   Yonkers KA, 2004, AM J PSYCHIAT, V161, P608, DOI 10.1176/appi.ajp.161.4.608
NR 22
TC 13
Z9 13
U1 0
U2 3
PU PHYSICIANS POSTGRADUATE PRESS
PI MEMPHIS
PA P O BOX 240008, MEMPHIS, TN 38124 USA
SN 0160-6689
J9 J CLIN PSYCHIAT
JI J. Clin. Psychiatry
PY 2007
VL 68
SU 9
BP 29
EP 33
PG 5
WC Psychology, Clinical; Psychiatry
SC Psychology; Psychiatry
GA 210CZ
UT WOS:000249435600005
PM 17764382
DA 2019-04-19
ER

PT J
AU Kalviainen, R
   Tomson, T
AF Kalviainen, Reetta
   Tomson, Torbjorn
TI Optimizing treatment of epilepsy during pregnancy
SO NEUROLOGY
LA English
DT Article
ID ANTIEPILEPTIC DRUGS; CONGENITAL-MALFORMATIONS; MAJOR MALFORMATIONS;
   IN-UTERO; LAMOTRIGINE; PHARMACOKINETICS; CARBAMAZEPINE; LACTATION;
   VALPROATE; REGISTER
AB Freedom from seizures is the ultimate goal in treatment of patients with epilepsy. At the same time, the side effects of antiepileptic drugs (AEDs) should not outweigh the benefits of treatment. This is particularly important in women with epilepsy who wish to become pregnant. These women and their partners should be made aware of the risks associated with uncontrolled seizures as well as the teratogenicity of some AEDs. Recent studies have indicated a higher risk for birth defects and possibly also adverse cognitive effects associated with exposure to valproate compared with carbamazepine. Although further studies are needed, it appears reasonable to use valproate with caution in women with epilepsy who are planning to become pregnant and to consider whether other equally effective and safer AEDs are available. However, women who need valproate to control their seizures should continue the drug and not be discouraged from pregnancy, provided that they receive counseling with the best available knowledge. With proper management before conception, during pregnancy, and after birth, the vast majority of pregnancies in women with active epilepsy will have a favorable outcome.
C1 Kuopio Univ Hosp, Dept Neurol, Kuopio Epilepsy Ctr, Kuopio 70211, Finland.
   Karolinska Inst, Dept Clin Neurosci, Stockholm, Sweden.
RP Kalviainen, R (reprint author), Kuopio Univ Hosp, Dept Neurol, Kuopio Epilepsy Ctr, POB 1777, Kuopio 70211, Finland.
EM reetta.kalviainen@kuh.fi
CR Adab N, 2004, J NEUROL NEUROSUR PS, V75, P1575, DOI 10.1136/jnnp.2003.029132
   Artama M, 2005, NEUROLOGY, V64, P1874, DOI 10.1212/01.WNL.0000163771.96962.1F
   BARDY AH, 1987, ACTA NEUROL SCAND, V75, P356, DOI 10.1111/j.1600-0404.1987.tb05459.x
   BATTINO D, 1984, CLIN PHARMACOKINET, V9, P252, DOI 10.2165/00003088-198409030-00006
   de Haan GJ, 2004, NEUROLOGY, V63, P571, DOI 10.1212/01.WNL.0000133213.10244.FD
   Eriksson K, 2005, EPILEPSY RES, V65, P189, DOI 10.1016/j.eplepsyres.2005.06.001
   *EURAP STUD GROUP, 2006, NEUROLOGY, V66, P353
   Gaily E, 2004, NEUROLOGY, V62, P28, DOI 10.1212/WNL.62.1.28
   GJERDE IO, 1988, ACTA NEUROL SCAND, V78, P198, DOI 10.1111/j.1600-0404.1988.tb03646.x
   Hunt Stephen J, 2005, Expert Opin Drug Saf, V4, P869, DOI 10.1517/14740338.4.5.869
   JANZ D, 1993, EPILEPSIA, V34, P588
   Kaneko S, 1999, EPILEPSY RES, V33, P145, DOI 10.1016/S0920-1211(98)00084-9
   Lopes-Cendes I., 1992, Epilepsia, V33, P57
   May TW, 2003, CLIN PHARMACOKINET, V42, P1023, DOI 10.2165/00003088-200342120-00002
   Morrow J, 2006, J NEUROL NEUROSUR PS, V77, P193, DOI 10.1136/jnnp.2005.074203
   Ohman I, 2000, EPILEPSIA, V41, P709, DOI 10.1111/j.1528-1157.2000.tb00232.x
   Pennell PB, 2004, EPILEPSIA, V45, P233
   Pennell PB, 2004, NEUROLOGY, V62, P292, DOI 10.1212/01.WNL.0000103286.47129.F8
   Pennell PB, 2003, NEUROLOGY, V61, pS35, DOI 10.1212/WNL.61.6_suppl_2.S35
   PERUCCA E, 1987, PHARMACOL THERAPEUT, V34, P129, DOI 10.1016/0163-7258(87)90096-9
   PERUCCA E, 2002, EPILEPSY RES, P25
   Samren EB, 1999, ANN NEUROL, V46, P739
   Schmidt A., 1982, EPILEPSY PREGNANCY C, P3
   Teramo K, 1982, EPILEPSY PREGNANCY C, P53
   Tomson T, 1997, EPILEPSIA, V38, P1039, DOI 10.1111/j.1528-1157.1997.tb01489.x
   Tomson T, 2004, EPILEPSIA, V45, P1171, DOI 10.1111/j.0013-9580.2004.15104.x
   TOMSON T, 1994, EPILEPSIA, V35, P122, DOI 10.1111/j.1528-1157.1994.tb02921.x
   Tran TA, 2002, NEUROLOGY, V59, P251, DOI 10.1212/WNL.59.2.251
   Vajda FJ, 2004, J CLIN NEUROSCI, V11, P854, DOI 10.1016/j.jocn.2004.05.003
   Van den Bergh BRH, 2005, NEUROSCI BIOBEHAV R, V29, P237, DOI 10.1016/j.neubiorev.2004.10.007
   Wide K, 2004, ACTA PAEDIATR, V93, P174, DOI 10.1080/08035250310021118
   Wyszynski DF, 2005, NEUROLOGY, V64, P961, DOI 10.1212/01.WNL.0000154516.43630.C5
   YERBY MS, 1992, NEUROLOGY, V42, P12
NR 33
TC 13
Z9 14
U1 0
U2 1
PU LIPPINCOTT WILLIAMS & WILKINS
PI PHILADELPHIA
PA 530 WALNUT ST, PHILADELPHIA, PA 19106-3621 USA
SN 0028-3878
J9 NEUROLOGY
JI Neurology
PD DEC 26
PY 2006
VL 67
IS 12
SU 4
BP S59
EP S63
DI 10.1212/WNL.67.12_suppl_4.S59
PG 5
WC Clinical Neurology
SC Neurosciences & Neurology
GA 122AK
UT WOS:000243197900014
PM 17190926
DA 2019-04-19
ER

PT J
AU Al Za'abi, M
   Lanner, A
   Xiao, XN
   Donovan, T
   Charles, B
AF Al Za'abi, Mohammed
   Lanner, Anders
   Xiao Xiaonian
   Donovan, Timothy
   Charles, Bruce
TI Application of routine monitoring data for determination of the
   population pharmacokinetics and enteral bioavailability of phenytoin in
   neonates and infants with seizures
SO THERAPEUTIC DRUG MONITORING
LA English
DT Article
DE phenytoin; infants; NONMEM; pharmacokinetics; enteral bioavailability
ID INTRAVENOUS PHENYTOIN; NEWBORN; DISPOSITION; ELIMINATION; PARAMETERS;
   LIVER
AB This study investigated the population pharmacokinetics and the enteral bioavailability of phenytoin (PTN) in neonates and infants with seizures. Data from 83 patients were obtained retrospectively from medical records. A 1-compartment model was fitted to the log-transformed concentration data using NONMEM. Between-subject variability and interoccasion variability were modelled exponentially together with a log transform, both-sides exponential residual unexplained variance model. Covariates in nested models were screened for significance. Model robustness was assessed by bootstrapping with replacement (n = 500) from the study data. The parameters of the final pharmacokinetic model were clearance (L/h) = 0.826 (.) [weight (WT, kg) divided by 70](0.75 .) [1 + 0.0692 (.) (postnatal age (d) - 11)]; volume of distribution (L) 74.2 - [WT (kg) - 70]; absolute enteral bioavailability = 0.76; absorption rate constant (h(-1)) = 0.167. The between-subject variability for clearance and volume of distribution was 74.2% and 65.6%, respectively. The interoccasion variability for clearance was 54.4%. The unexplained variability was 51.1%. Final model parameter values deviated from median bootstrap estimates by less than 9%. Phenytoin disposition in neonates and infants can be described satisfactorily by linear pharmacokinetics. The values of allometrically scaled clearance and volume were similar to adult values, suggesting no major kinetic differences between adults and infants on the basis of size alone. Postnatal age independently influenced clearance. Switching from enteral to intravenous routes may require a dosage adjustment. The results of this study provide a basis for more rational prescribing of phenytoin in infants and neonates.
C1 Univ Queensland, Sch Pharm, Brisbane, Qld 4072, Australia.
   Royal Brisbane & Womens Hosp, Grantley Stavle Neonatal Unit, Brisbane, Qld, Australia.
RP Charles, B (reprint author), Univ Queensland, Sch Pharm, Steele Bldg, Brisbane, Qld 4072, Australia.
EM B.Charles@pharmacy.uq.edu.au
RI Donovan, Timothy/E-2314-2012; Charles, Bruce/A-3828-2012; Charles,
   Bruce/G-4411-2010
CR Anderson B J, 1999, Paediatr Drugs, V1, P93, DOI 10.2165/00128072-199901020-00003
   BACH B, 1981, CLIN PHARMACOKINET, V6, P389, DOI 10.2165/00003088-198106050-00005
   Battino D, 2004, EPILEPSY RES, V59, P155, DOI 10.1016/j.eplepsyres.2004.04.006
   BESUNDER JB, 1988, CLIN PHARMACOKINET, V14, P189, DOI 10.2165/00003088-198814040-00001
   BLAIN PG, 1981, BRIT J CLIN PHARMACO, V12, P659, DOI 10.1111/j.1365-2125.1981.tb01285.x
   Boeckmann AJ, 1999, NONMEM USERS GUIDE
   BOURGEOIS BFD, 1983, NEUROLOGY, V33, P173, DOI 10.1212/WNL.33.2.173
   Frame B, 1998, THER DRUG MONIT, V20, P408, DOI 10.1097/00007691-199808000-00010
   Frey OR, 1998, ANN PHARMACOTHER, V32, P300, DOI 10.1345/aph.17120
   Hakkola J, 1998, PHARMACOL TOXICOL, V82, P209, DOI 10.1111/j.1600-0773.1998.tb01427.x
   Holford NHG, 1996, CLIN PHARMACOKINET, V30, P329, DOI 10.2165/00003088-199630050-00001
   LANSKA MJ, 1995, NEUROLOGY, V45, P724, DOI 10.1212/WNL.45.4.724
   Lee TC, 1997, CLIN PHARMACOL THER, V61, P628, DOI 10.1016/S0009-9236(97)90097-7
   Levene M, 2002, ARCH DIS CHILD, V86, P75, DOI 10.1136/fn.86.2.F75
   LOUGHNAN PM, 1977, ARCH DIS CHILD, V52, P302, DOI 10.1136/adc.52.4.302
   McBride MC, 2000, NEUROLOGY, V55, P506, DOI 10.1212/WNL.55.4.506
   Miners JO, 1998, BRIT J CLIN PHARMACO, V45, P525, DOI 10.1046/j.1365-2125.1998.00721.x
   Mizrahi EM, 2000, MENT RETARD DEV D R, V6, P229, DOI 10.1002/1098-2779(2000)6:4<229::AID-MRDD2>3.0.CO;2-Y
   MORSELLI PL, 1989, CLIN PHARMACOKINET, V17, P13, DOI 10.2165/00003088-198900171-00004
   Painter MJ, 1999, NEW ENGL J MED, V341, P485, DOI 10.1056/NEJM199908123410704
   PAINTER MJ, 1978, J PEDIATR-US, V92, P315, DOI 10.1016/S0022-3476(78)80034-1
   RATANAKORN D, 1997, J NEUROL SCI, V47, P89
   Ronen GM, 1999, J PEDIATR-US, V134, P71, DOI 10.1016/S0022-3476(99)70374-4
   SHEINER LB, 1977, J PHARMACOKINET BIOP, V5, P445, DOI 10.1007/BF01061728
   Sicca F, 2000, BRAIN DEV-JPN, V22, P35, DOI 10.1016/S0387-7604(99)00110-2
   Tharp BR, 2002, EPILEPSIA, V43, P2, DOI 10.1046/j.1528-1157.43.s.3.11.x
   Upadhyay Amit, 2001, Indian Journal of Pediatrics, V68, P967, DOI 10.1007/BF02722598
   Valodia PN, 2000, THER DRUG MONIT, V22, P313, DOI 10.1097/00007691-200006000-00013
   WHELAN HT, 1983, NEUROLOGY, V33, P106, DOI 10.1212/WNL.33.1.106
   Winter ME, 2006, APPL PHARMACOKINETIC, P463
   Zupanc ML, 2004, PEDIATR CLIN N AM, V51, P961, DOI 10.1016/j.pcl.2004.03.002
NR 31
TC 13
Z9 13
U1 1
U2 3
PU LIPPINCOTT WILLIAMS & WILKINS
PI PHILADELPHIA
PA 530 WALNUT ST, PHILADELPHIA, PA 19106-3621 USA
SN 0163-4356
J9 THER DRUG MONIT
JI Ther. Drug Monit.
PD DEC
PY 2006
VL 28
IS 6
BP 793
EP 799
PG 7
WC Medical Laboratory Technology; Pharmacology & Pharmacy; Toxicology
SC Medical Laboratory Technology; Pharmacology & Pharmacy; Toxicology
GA 114RO
UT WOS:000242683500012
PM 17164696
DA 2019-04-19
ER

PT J
AU Ejiri, N
   Katayama, K
   Kiyosawa, N
   Baba, Y
   Doi, K
AF Ejiri, N
   Katayama, K
   Kiyosawa, N
   Baba, Y
   Doi, K
TI Microarray analysis on Phase II drug metabolizing enzymes expression in
   pregnant rats after treatment with pregnenolone-16 alpha-carbonitrile or
   phenobarbital
SO EXPERIMENTAL AND MOLECULAR PATHOLOGY
LA English
DT Article
DE GSTs; microarray analysis; pregnenolone-16 alpha-carbonitrile (PCN);
   phenobarbital; pregnant rat; UDPGTs
ID FETAL LIVERS; PLACENTA; INDUCTION; ISOZYMES
AB We previously reported the expression profiles of 9 cytochrome P450 isozymes (CYPs) proteins and those of 40 CYPs genes in pregnant rat's liver, placenta and fetal liver after treatment with pregnenolone-I 6 alpha-carbonitrile (PCN) or phenobarbital (PB). This study was carried out focusing on the gene expression profiles of Phase 11 drug metabolizing enzymes, Glutathione S-transferase isozymes (GSTs) and UDP-glycosyltransferase isozymes (UDPGTs). Fischer 344 (F344) pregnant rats were daily treated intraperitoneally with 50 mg/kg of PCN or 80 mg/kg of PB from 13 to 16 days of gestation (DG). They were sacrificed on 17 DG, and microarray analysis using Affymetrix Rat Expression Array 230 A was performed. Among 16 GSTs genes examined in this study, 7 genes were significantly induced in dam's liver and 3 genes in fetal liver, respectively, in the PCN-group, while 8 genes were significantly induced in dam's liver and I gene in fetal liver, respectively, in the PB-group. On the other hand, among I I UDPGTs genes examined, 5 genes were significantly induced in dam's liver and 3 genes in fetal liver, respectively, in the PCN-group, while 5 genes were significantly induced in dam's liver and I gene in fetal liver, respectively, in the PB-group. There were no significant changes in the placenta of all groups. This is the first report of the gene expression profiles of Phase 11 drug metabolizing enzymes in pregnant rat and fetal livers and placenta after treatment with typical inducers of drug metabolizing enzymes. (C) 2005 Elsevier Inc. All rights reserved.
C1 Univ Tokyo, Grad Sch Agr & Life Sci, Dept Vet Pathol, Bunkyo Ku, Tokyo 1138657, Japan.
   Sankyo Co Ltd, Med Safety Res Labs, Shizuoka, Japan.
RP Doi, K (reprint author), Univ Tokyo, Grad Sch Agr & Life Sci, Dept Vet Pathol, Bunkyo Ku, 1-1-1 Yayoi, Tokyo 1138657, Japan.
EM akunio@mail.ece.u-tokyo.ac.jp
RI Katayama, Kei-ichi/J-4699-2013
OI Katayama, Kei-ichi/0000-0003-0527-4644
CR Bulera SJ, 2001, HEPATOLOGY, V33, P1239, DOI 10.1053/jhep.2001.23560
   Ejiri N, 2005, EXP MOL PATHOL, V78, P150, DOI 10.1016/j.yexmp.2004.07.002
   Ejiri N, 2005, EXP MOL PATHOL, V78, P71, DOI 10.1016/j.yexmp.2004.08.009
   Ejiri N, 2003, EXP TOXICOL PATHOL, V54, P273, DOI 10.1078/0940-2993-00263
   Ejiri N, 2001, EXP TOXICOL PATHOL, V53, P387, DOI 10.1078/0940-2993-00206
   Kumar GN, 2001, MED RES REV, V21, P397, DOI 10.1002/med.1016
   LONGUEVILLE F, 2002, BIOCHEM PHARMACOL, V64, P137
   Parkinson A., 1996, CASARETT DOULLS TOXI, P113
NR 8
TC 13
Z9 13
U1 0
U2 1
PU ACADEMIC PRESS INC ELSEVIER SCIENCE
PI SAN DIEGO
PA 525 B ST, STE 1900, SAN DIEGO, CA 92101-4495 USA
SN 0014-4800
EI 1096-0945
J9 EXP MOL PATHOL
JI Exp. Mol. Pathol.
PD DEC
PY 2005
VL 79
IS 3
BP 272
EP 277
DI 10.1016/j.yexmp.2005.08.002
PG 6
WC Pathology
SC Pathology
GA 985IG
UT WOS:000233370200015
PM 16223480
DA 2019-04-19
ER

PT J
AU Singh, D
   Kumar, P
   Narang, A
AF Singh, D
   Kumar, P
   Narang, A
TI A randomized controlled trial of phenobarbital in neonates with hypoxic
   ischemic encephalopathy
SO JOURNAL OF MATERNAL-FETAL & NEONATAL MEDICINE
LA English
DT Article
DE newborn; outcome; phenobarbital; hypoxic ischemic encephalopathy
ID SEVERE PERINATAL ASPHYXIA; NEWBORN-INFANTS; BRAIN-DAMAGE; INJURY;
   THERAPY
AB Background: Phenobarbital is one of the oldest, cheapest and most easily available cerebro-protective drugs for the hypoxic brain. It has multiple actions that could be of benefit to the asphyxiated brain. However, its potential has not been fully explored. Objective. To study the effect of phenobarbital given within six hours of life to term and near-term asphyxiated neonates, on mortality, neurological abnormality at discharge and seizures.
   Methods: This was a randomized controlled trial set in a tertiary care referral perinatal centre. Asphyxiated neonates (gestational age 534 weeks) manifesting with hypoxic ischemic encephalopathy (HIE) in the first six hours of life were randomized to receive either injection of phenobarbital 20 mg/kg IV or to the control group. The primary outcome was death or abnormal neurological examination at discharge while seizures, need for ventilation and multi-organ dysfunction were secondary outcomes.
   Results: Twenty-five babies received phenobarbital and 20 were in the control group. The mortality (20% vs. 15%) and abnormal neurological outcome at discharge (30% vs. 53%, p = 0.15) were statistically not different between the two groups. In the phenobarbital group, 8% of neonates developed seizures while 40% of babies in the control group developed seizures (p = 0.01, relative risk (RR) = 0.20 (0.05 - 0.84)). Phenobarbital was well tolerated and did not increase the need for respiratory support.
   Conclusions: Phenobarbital in the dose of 20 mg/kg IV given within six hours of life to term and near-term neonates with HIE, significantly decreased the incidence of neonatal seizures and was well tolerated. However, it did not alter the mortality and neurologic outcome at discharge.
C1 PGIMER, Dept Pediat, Neonatol Unit, Adv Pediat Ctr, Chandigarh 160012, India.
RP Kumar, P (reprint author), PGIMER, Dept Pediat, Neonatol Unit, Adv Pediat Ctr, Chandigarh 160012, India.
EM drpkumarpgi@rediffmail.com
CR *ADV PED CTR PGIME, 2002, ANN LIV STAT
   Amiel-Tison C, 1976, Curr Probl Pediatr, V7, P1, DOI 10.1016/S0045-9380(76)80008-4
   Badawi Nadia, 2001, Indian Journal of Pediatrics, V68, P527, DOI 10.1007/BF02723247
   Biagas Katherine, 1999, Current Opinion in Pediatrics, V11, P223, DOI 10.1097/00008480-199906000-00009
   Colbourne F, 1999, J CEREBR BLOOD F MET, V19, P742, DOI 10.1097/00004647-199907000-00003
   EVANS DJ, 2001, COCHRANE DB SYST REV, V3
   Fellman V, 1997, PEDIATR RES, V41, P599, DOI 10.1203/00006450-199705000-00001
   GAFFNEY G, 1994, ARCH DIS CHILD, V70, P195
   GOLDBERG RN, 1986, J PEDIATR-US, V109, P851, DOI 10.1016/S0022-3476(86)80713-2
   Hall RT, 1998, J PEDIATR-US, V132, P345, DOI 10.1016/S0022-3476(98)70458-5
   Miller SP, 2002, NEUROLOGY, V58, P542, DOI 10.1212/WNL.58.4.542
   PALMER C, 1993, CLIN PERINATOL, V20, P411
   Perlman JM, 1997, PEDIATRICS, V99, P851, DOI 10.1542/peds.99.6.851
   RUTH V, 1991, PEDIATR RES, V30, P638, DOI DOI 10.1203/00006450-199112000-00091
   SARNAT HB, 1976, ARCH NEUROL-CHICAGO, V33, P696, DOI 10.1001/archneur.1976.00500100030012
   Saugstad OD, 1996, ACTA PAEDIATR, V85, P1, DOI 10.1111/j.1651-2227.1996.tb13880.x
   Shankaran S, 2002, CLIN PERINATOL, V29, P675, DOI 10.1016/S0095-5108(02)00056-8
   Thoresen M, 2000, Semin Neonatol, V5, P1, DOI 10.1053/siny.1999.0117
   Toh VC, 2000, ACTA PAEDIATR, V89, P343, DOI 10.1080/080352500750028500
   Vannucci RC, 1997, PEDIATRICS, V100, P1004, DOI 10.1542/peds.100.6.1004
   VANNUCCI RC, 1990, PEDIATR RES, V27, P317, DOI 10.1203/00006450-199004000-00001
   Vela F, 1987, An Esp Pediatr, V27, P95
   Vilanova JM, 1998, ACTA PAEDIATR, V87, P588, DOI 10.1080/08035259850158344
NR 23
TC 13
Z9 15
U1 0
U2 1
PU TAYLOR & FRANCIS LTD
PI ABINGDON
PA 2-4 PARK SQUARE, MILTON PARK, ABINGDON OR14 4RN, OXON, ENGLAND
SN 1476-7058
EI 1476-4954
J9 J MATERN-FETAL NEO M
JI J. Matern.-Fetal Neonatal Med.
PD DEC
PY 2005
VL 18
IS 6
BP 391
EP 395
DI 10.1080/13895260500327979
PG 5
WC Obstetrics & Gynecology
SC Obstetrics & Gynecology
GA 001KN
UT WOS:000234532100006
PM 16390805
DA 2019-04-19
ER

PT J
AU Danielsson, BR
   Johansson, A
   Danielsson, C
   Azarbayjani, F
   Blomgren, B
   Skold, AC
AF Danielsson, BR
   Johansson, A
   Danielsson, C
   Azarbayjani, F
   Blomgren, B
   Skold, AC
TI Phenytoin teratogenicity: Hypoxia marker and effects on embryonic heart
   rhythm suggest an hERG-related mechanism
SO BIRTH DEFECTS RESEARCH PART A-CLINICAL AND MOLECULAR TERATOLOGY
LA English
DT Article
DE phenytoin; hERG; delayed rectifier potassium channel; I-Kr; embryonic
   arrhythmia; teratogenicity; hypoxia-reoxygenation damage; mouse
ID RECTIFIER K+ CHANNELS; SPANNING 3 DECADES; ANTICONVULSANT DRUGS;
   CONGENITAL-MALFORMATIONS; DEVELOPMENTAL TOXICITY; REOXYGENATION DAMAGE;
   VASCULAR DISRUPTION; ANTIEPILEPTIC DRUGS; PARENTAL EPILEPSY; RAT EMBRYOS
AB BACKGROUND: The antiepileptic drug phenytoin (PHT) is a human and animal teratogen. The teratogenicity has been linked to PHT-induced embryonic cardiac arrhythmia and hypoxic damage during a period when regulation of embryonic heart rhythm is highly dependent on a specific K+ ion current (I-Kr). PHT has been shown to inhibit I-Kr. The aims of this study were to investigate whether teratogenic doses cause embryonic hypoxia during and after the I-Kr susceptible period and to further characterize PHT effects on embryonic heart rhythm. METHODS: Pregnant C57BL mice were administered the hypoxia marker pimonidazole followed by PHT or saline (controls) on GD 10 or GD 15. The embryos were fixed and sectioned, and the immunostained sections were analyzed with a computer assisted image analysis. Effects of PHT (0-250 mu M) on heart rhythm in GD 10 embryos cultured in vitro were videotaped and then analyzed by using a digitalization technique. RESULTS: PHT dose-dependently increased the hypoxia staining (6- and 11-fold after maternal dosing of 100 and 150 mg/kg, respectively) during the period I-Kr is expressed and functional (GD 10). In contrast, there were no differences between the PHT doses in hypoxia staining, and much less pronounced hypoxia after this period (GD 15). With increasing PHT concentrations, increased length of the interval (bradycardia) and large variations in length between individual heartbeats (arrhythmia) were recorded. CONCLUSIONS: PHT induced brady-cardia/arrhythmia and severe embryonic hypoxia during the I-Kr susceptible period, supporting the idea of an I-Kr-arrhythmia-hypoxia-related teratogenic mechanism. (c) 2005 Wiley-Liss, Inc.
C1 Uppsala Univ, Dept Pharmaceut Biosci, Div Toxicol, S-75124 Uppsala, Sweden.
   AstraZeneca, R&D Sodertalje, Safety Assessment, Sodertalje, Sweden.
   Uppsala Univ, Dept Womens & Childrens Hlth, Uppsala, Sweden.
RP Danielsson, BR (reprint author), Uppsala Univ, Dept Pharmaceut Biosci, Div Toxicol, S-75124 Uppsala, Sweden.
EM Bengt.Danielsson@mpa.se
CR ABRAHAMSSON C, 1994, CARDIOVASC RES, V28, P337, DOI 10.1093/cvr/28.3.337
   Azarbayjani F, 2002, EPILEPSIA, V43, P457, DOI 10.1046/j.1528-1157.2002.28999.x
   Azarbayjani F, 2001, TERATOLOGY, V63, P152, DOI 10.1002/tera.1026
   BRENT RL, 1960, SCIENCE, V132, P89, DOI 10.1126/science.132.3419.89-a
   Danielson BR, 2001, CURR PHARM DESIGN, V7, P787, DOI 10.2174/1381612013397744
   DANIELSON MK, 1992, TERATOLOGY, V46, P485, DOI 10.1002/tera.1420460513
   Danielsson B, 2000, TOXICOL APPL PHARM, V163, P164, DOI 10.1006/taap.1999.8858
   Danielsson BR, 2003, TOXICOL APPL PHARM, V193, P168, DOI 10.1016/j.taap.2003.07.002
   Danielsson BR, 2003, EPILEPSY RES, V55, P147, DOI 10.1016/S0920-1211(03)00119-0
   Danielsson BR, 1995, TERATOLOGY, V52, P252, DOI 10.1002/tera.1420520503
   Danielsson BR, 1997, TERATOLOGY, V56, P271, DOI 10.1002/(SICI)1096-9926(199710)56:4<271::AID-TERA6>3.0.CO;2-1
   DANIELSSON BR, 1997, DRUG TOXICITY EMBRYO, P161
   DANIELSSON BRG, 1992, TERATOLOGY, V45, P247, DOI 10.1002/tera.1420450304
   DANSKY LV, 1991, REPROD TOXICOL, V5, P301, DOI 10.1016/0890-6238(91)90091-S
   DARGY R, 1990, J PHARMACOL METHOD, V24, P165, DOI 10.1016/0160-5402(90)90027-I
   Davies MP, 1996, CIRC RES, V78, P15, DOI 10.1161/01.RES.78.1.15
   DeSesso JM, 1997, HDB DEV TOXICOLOGY, P111
   Fantel AG, 1996, TERATOLOGY, V53, P196, DOI 10.1002/(SICI)1096-9926(199603)53:3<196::AID-TERA7>3.0.CO;2-2
   Fantel AG, 1995, TERATOLOGY, V52, P190, DOI 10.1002/tera.1420520404
   FINNELL RH, 1991, REPROD TOXICOL, V5, P281, DOI 10.1016/0890-6238(91)90090-3
   FRANKLIN JB, 1964, J MORPHOL, V115, P273, DOI 10.1002/jmor.1051150210
   GRABOWSKI CT, 1970, ADV TERATOL, V4, P125
   HANSON JW, 1986, TERATOLOGY, V33, P349, DOI 10.1002/tera.1420330314
   HARRIS C, 1997, ADV UNDERSTANDING ME, P517
   Holmes LB, 2001, NEW ENGL J MED, V344, P1132, DOI 10.1056/NEJM200104123441504
   KELLY TE, 1984, AM J MED GENET, V19, P435, DOI 10.1002/ajmg.1320190303
   Langheinrich U, 2003, TOXICOL APPL PHARM, V193, P370, DOI 10.1016/10.1016/j.taap.2003.07.012
   Lee YM, 2001, DEV DYNAM, V220, P175, DOI 10.1002/1097-0177(20010201)220:2<175::AID-DVDY1101>3.0.CO;2-F
   LEIST KH, 1974, TERATOLOGY, V10, P55, DOI 10.1002/tera.1420100109
   Lu MCK, 2000, TERATOLOGY, V61, P277, DOI 10.1002/(SICI)1096-9926(200004)61:4<277::AID-TERA6>3.0.CO;2-W
   Lyon HM, 2003, BIRTH DEFECTS RES A, V67, P993, DOI 10.1002/bdra.10100
   Marks TA, 1996, TERATOLOGY, V54, P157
   MCCLAIN RM, 1980, TERATOLOGY, V21, P371, DOI 10.1002/tera.1420210315
   McGuirk CK, 2001, PEDIATRICS, V108, part. no., DOI 10.1542/peds.108.4.e64
   NEW DAT, 1978, BIOL REV, V53, P81, DOI 10.1111/j.1469-185X.1978.tb00993.x
   Newberger DS, 2003, CLIN NEUROPHARMACOL, V26, P172, DOI 10.1097/00002826-200307000-00002
   Nobile M, 1997, BRIT J PHARMACOL, V120, P647, DOI 10.1038/sj.bjp.0700969
   Orup H I Jr, 2003, Orthod Craniofac Res, V6, P2, DOI 10.1046/j.1439-0280.2003.2o212.x
   Pennell PB, 2003, NEUROLOGY, V60, pS31, DOI 10.1212/WNL.60.11_suppl_4.S31
   Skold AC, 2002, REPROD TOXICOL, V16, P333, DOI 10.1016/S0890-6238(02)00042-4
   SPENCE SG, 1994, TERATOLOGY, V49, P282, DOI 10.1002/tera.1420490408
   Tomson T, 1997, EPILEPSIA, V38, pS48, DOI 10.1111/j.1528-1157.1997.tb06128.x
   Varia MA, 1998, GYNECOL ONCOL, V71, P270, DOI 10.1006/gyno.1998.5163
   Wang L, 1996, CIRC RES, V79, P79, DOI 10.1161/01.RES.79.1.79
   Webster WS, 1996, TERATOLOGY, V53, P168, DOI 10.1002/(SICI)1096-9926(199603)53:3<168::AID-TERA4>3.0.CO;2-0
   WEBSTER WS, 1990, TERATOLOGY, V41, P689, DOI 10.1002/tera.1420410605
   Winn LM, 1999, FREE RADICAL BIO MED, V26, P266, DOI 10.1016/S0891-5849(98)00193-2
   Witchel HJ, 2000, CLIN EXP PHARMACOL P, V27, P753, DOI 10.1046/j.1440-1681.2000.03337.x
NR 48
TC 13
Z9 15
U1 0
U2 4
PU WILEY
PI HOBOKEN
PA 111 RIVER ST, HOBOKEN 07030-5774, NJ USA
SN 1542-0752
EI 1542-0760
J9 BIRTH DEFECTS RES A
JI Birth Defects Res. Part A-Clin. Mol. Teratol.
PD MAR
PY 2005
VL 73
IS 3
BP 146
EP 153
DI 10.1002/bdra.20124
PG 8
WC Developmental Biology; Toxicology
SC Developmental Biology; Toxicology
GA 912AJ
UT WOS:000228049200005
PM 15744730
DA 2019-04-19
ER

PT J
AU Nair, RR
   Thomas, SV
AF Nair, RR
   Thomas, SV
TI Genetic liability to epilepsy in Kerala State, India
SO EPILEPSY RESEARCH
LA English
DT Article
DE epilepsy; genetic liability; heritability; South India
ID JUVENILE MYOCLONIC EPILEPSY; IDIOPATHIC GENERALIZED EPILEPSIES;
   ENVIRONMENTAL-FACTORS; RISK-FACTORS; SEIZURES; FAMILIES; ASSOCIATION;
   PREVALENCE; EXPRESSION; CHILDHOOD
AB Background: Familial clustering is common in epilepsies, but pedigree patterns suggest a multi-factorial inheritance. Genetic liability for multi-factorial inheritance is population specific and such data are not available for the population of Kerala or other states in south India.
   Objectives: In this study, we have attempted to determine the genetic liability to epilepsy based on an adult population of this state.
   Material and methods: Pedigrees were recorded for probands who reported to the Kerala Registry of Epilepsy and Pregnancy. In order to obtain a genetically matched sample for comparison and estimation of empiric risks, we have used the family history of the spouse except when the spouse was proband's relative. The ILAE criteria were followed for diagnosis and classification of epilepsy.
   Results: Data were collected on 18,419 family members of 505 probands with epilepsy (82 men and 423 women) and 10,231 family members of spouses (control). The frequency of epilepsy in first and second-degree relatives of the spouses was comparable to the population frequency (0.5%), justifying the use of this sample as control. Positive family history was observed in 22.2% of probands and 8.24% of controls (Odd's Ratio 3.2, 95% Confidence Interval 2.12-4.73). An affected first-degree relative was observed in 7.5% of probands. The corresponding figure for GE, LRE and other epileptic syndromes were 10.2%, 5.8% and 5.12%, respectively. The segregation ratio for Juvenile Myoclonic Epilepsy (JME) (1:19) was higher than that for other types of Generalized Epilepsy (GE) (1:24) and Localization Related Epilepsy (LRE) (1:52). Prevalence of epilepsy among the first-degree relatives (1.96%) was greater than the square root of the population frequency (0.51%) and was higher than that for second-degree (1.24%) and third-degree (0.64%) relatives for the probands. Probands had higher parental consanguinity (13.07%) compared to controls (6.64%). The above factors support a complex inheritance. Genetic liability to epilepsy (heritability) is greater for GE (0.6) and significantly higher for JME (0.7) compared to LRE (0.4). A limitation of this study is that the inferences are based on a predominantly adult female proband sample but no gender specific differences were identified.
   Conclusions: The observations of this study indicate complex inheritance and the liability values are useful for genetic counseling in the local population. Further studies involving more individuals from younger age group and male gender are envisaged. (C) 2004 Elsevier B.V. All rights reserved.
C1 Sree Chitra Tirunal Inst Med Sci & Technol, Dept Neurol, Kerala Registry Epilepsy & Pregnancy, Trivandrum 695011, Kerala, India.
   Sree Chitra Tirunal Inst Med Sci & Technol, Dept Cellular & Mol Cardiol, Kerala Registry Epilepsy & Pregnancy, Trivandrum 695011, Kerala, India.
RP Thomas, SV (reprint author), Sree Chitra Tirunal Inst Med Sci & Technol, Dept Neurol, Kerala Registry Epilepsy & Pregnancy, Trivandrum 695011, Kerala, India.
EM sanjeev@sctimst.ker.nic.in
CR Anderson V E, 1986, Adv Neurol, V44, P59
   ANDERSON VE, 1991, GENETIC STRATEGIES E, P89
   ANNEGERS JF, 1982, NEUROLOGY, V32, P174, DOI 10.1212/WNL.32.2.174
   Bai F, 1998, Zhonghua Yi Xue Yi Chuan Xue Za Zhi, V15, P38
   BECKMANNAGETTA G, 1989, GENETICS EPILEPSIES, P119
   Berkovic SF, 1998, ANN NEUROL, V43, P435, DOI 10.1002/ana.410430405
   Bianchi A, 2003, SEIZURE-EUR J EPILEP, V12, P203, DOI 10.1016/S1059-1311(02)00262-5
   CALLENBACH PM, 2002, EPILEPSIA, V43, P38
   Callenbach PMC, 1998, EPILEPSIA, V39, P331, DOI 10.1111/j.1528-1157.1998.tb01382.x
   Choueiri RN, 2001, PEDIATR NEUROL, V24, P37, DOI 10.1016/S0887-8994(00)00231-9
   Doose H, 2001, EPILEPSY RES, V43, P103, DOI 10.1016/S0920-1211(00)00182-0
   ESCUETA AVD, 1996, TREATMENT EPILEPSY P, P484
   GOMEZGARRE P, 2002, EPILEPSIA, V43, P38
   Greenberg DA, 2000, AM J HUM GENET, V66, P508, DOI 10.1086/302763
   HAUSER WA, 1986, RECENT ADV EPILEPSY, P21
   Jain S, 1999, EPILEPSIA, V40, P232, DOI 10.1111/j.1528-1157.1999.tb02080.x
   Jain S, 2003, ACTA NEUROL SCAND, V107, P356, DOI 10.1034/j.1600-0404.2003.00085.x
   Jain S, 1998, ACTA NEUROL SCAND, V97, P1
   Jain S, 1997, EPILEPSIA, V38, P237, DOI 10.1111/j.1528-1157.1997.tb01103.x
   JANZ D, 1992, NEUROLOGY, V42, P48
   Kjeldsen MJ, 2001, EPILEPSY RES, V44, P167, DOI 10.1016/S0920-1211(01)00196-6
   KOUL R, 1988, EPILEPSIA, V29, P116, DOI 10.1111/j.1528-1157.1988.tb04406.x
   Lerche H, 2001, AM J MED GENET, V106, P146, DOI 10.1002/ajmg.1582
   Marini C, 2004, EPILEPSIA, V45, P467, DOI 10.1111/j.0013-9580.2004.46803.x
   Mathai KV, 1986, NEUROL INDIA, V34, P299
   Matuja WBP, 2001, NEUROEPIDEMIOLOGY, V20, P242, DOI 10.1159/000054797
   Mehndiratta MM, 2002, SEIZURE-EUR J EPILEP, V11, P431, DOI 10.1053/seiz.2001.0662
   MICHELLUCCI R, 2002, EPILEPSIA, V43, P38
   Miller LL, 1999, EPILEPSY RES, V34, P135, DOI 10.1016/S0920-1211(98)00113-2
   MONETTI VC, 1995, EPILEPSIA, V36, P224, DOI 10.1111/j.1528-1157.1995.tb00988.x
   Mulley JC, 2003, CURR OPIN NEUROL, V16, P171, DOI 10.1097/01.wco.0000063767.15877.c7
   Ottman R, 1997, AM J HUM GENET, V60, P667
   OTTMAN R, 1989, EPILEPSIA, V30, P157, DOI 10.1111/j.1528-1157.1989.tb05448.x
   Ottman R, 1996, ANN NEUROL, V39, P442, DOI 10.1002/ana.410390406
   OTTMAN R, 1988, AM J HUM GENET, V43, P257
   OTTMAN R, 1992, MED TREATMENT EPILEP, P533
   Radhakrishnan K, 2000, EPILEPSIA, V41, P1027, DOI 10.1111/j.1528-1157.2000.tb00289.x
   SIDDIQUI A, 2002, EPILEPSIA, V43, P38
   STENLEIN OK, 2002, EUR J PAIN SA, V6, P27
   Taske Nichole, 2002, Epilepsia, V43, P277
   Thomas SV, 2001, NEUROL INDIA, V49, P60
   Thomas SV, 1999, ANN INDIAN ACAD NEUR, V2, P123
   Treiman LJ, 1986, TREATMENT EPILEPSY P, P151
   Unterberger I, 2001, EPILEPSY RES, V44, P19, DOI 10.1016/S0920-1211(00)00210-2
   VOGEL F, 1982, HUMAN GENETICS PROBL, P569
   VOGEL F, 1982, HUMAN GENETICS PROBL, P556
   Winawer MR, 2003, NEUROLOGY, V61, P1576, DOI 10.1212/WNL.61.11.1576
NR 47
TC 13
Z9 13
U1 0
U2 3
PU ELSEVIER SCIENCE BV
PI AMSTERDAM
PA PO BOX 211, 1000 AE AMSTERDAM, NETHERLANDS
SN 0920-1211
EI 1872-6844
J9 EPILEPSY RES
JI Epilepsy Res.
PD DEC
PY 2004
VL 62
IS 2-3
BP 163
EP 170
DI 10.1016/j.eplepsyres.2004.08.007
PG 8
WC Clinical Neurology
SC Neurosciences & Neurology
GA 884ZY
UT WOS:000226126400006
PM 15579304
DA 2019-04-19
ER

PT J
AU Serbanescu, I
   Cortez, MA
   McKerlie, C
   Snead, OC
AF Serbanescu, I
   Cortez, MA
   McKerlie, C
   Snead, OC
TI Refractory atypical absence seizures in rat: a two hit model
SO EPILEPSY RESEARCH
LA English
DT Article
DE MAM; AY-9944; intractable absence seizures
ID PRENATAL METHYLAZOXYMETHANOL TREATMENT; NEURONAL MIGRATION DISORDERS;
   NEWLY-DIAGNOSED EPILEPSY; MAL-LIKE SEIZURES; ANIMAL-MODEL; WAVE
   DISCHARGES; DOUBLE-BLIND; SPIKE; HIPPOCAMPUS; EXPOSURE
AB Medically refractory seizure disorders in children usually have malignant neurodevelopmental outcomes and often are associated with the presence of congenital cortical dysplasias in the brain. To date, there are no animal models of these disorders by which to test hypotheses of pathogenesis or to screen novel drugs for antiepileptic activity. In rats, treatment with the antimitotic agent methylazoxymethanol acetate (MAM) on gestational day (G) 15 produces a neuronal migration disorder similar to the cortical dysplasias seen in human brain. We sought to produce chronic, recurrent, medically refractory seizures by administration of the cholesterol biosynthesis inhibitor AY-9944 (AY) during postnatal development in rats exposed prenatally to MAM. Prenatal MAM and postnatal AY treatments resulted in spontaneous, recurrent atypical absence seizures that were characterized by bilaterally synchronous slow spike-and-wave discharges (SWD) with a frequency of 6 Hz. The MAM-AY-induced seizures were refractory to ethosuximide, sodium valproate, and the GABA(B)R antagonist CGP 35348, and were exacerbated by carbamazepine. Histological examination of brains from MAM-treated rats showed hippocampal heterotopias, in addition to atrophy and abnormalities of cortical lamination. The MAM-AY-treated rat represents a reproducible model of refractory atypical absence seizures in children with brain dysgenesis. (C) 2004 Elsevier B.V. All rights reserved.
C1 Hosp Sick Children, Div Neurol, Toronto, ON M5G 1X8, Canada.
   Hosp Sick Children, Brain & Behav Res Program, Toronto, ON M5G 1X8, Canada.
   Hosp Sick Children, Dept Pediat, Toronto, ON M5G 1X8, Canada.
   Hosp Sick Children, Integrat Biol Res Program, Toronto, ON M5G 1X8, Canada.
   Univ Toronto, Dept Lab Med & Pathobiol, Toronto, ON, Canada.
RP Snead, OC (reprint author), Hosp Sick Children, Div Neurol, 555 Univ Ave, Toronto, ON M5G 1X8, Canada.
EM csnead@sickkids.ca
RI De la Huerta, Irina/V-1308-2018
OI McKerlie, Colin/0000-0002-2232-0967; Cortez, Miguel
   Angel/0000-0003-1445-3521
CR BANERJEE PK, 1993, NEUROSCIENCE, V56, P11, DOI 10.1016/0306-4522(93)90557-V
   Baraban SC, 1996, EPILEPSY RES, V23, P189, DOI 10.1016/0920-1211(95)00094-1
   Baraban SC, 1995, EPILEPSY RES, V22, P145, DOI 10.1016/0920-1211(95)00045-3
   Baraban SC, 2000, EPILEPSY RES, V39, P87, DOI 10.1016/S0920-1211(99)00104-7
   Bare MA, 1998, J CHILD NEUROL, V13, P498, DOI 10.1177/088307389801301006
   BLUME WT, 1988, LENNOX GASTAUT SYNDR, V45, P73
   BRODIE MJ, 1995, LANCET, V345, P476, DOI 10.1016/S0140-6736(95)90581-2
   Brodie MJ, 1999, EPILEPSY RES, V37, P81, DOI 10.1016/S0920-1211(99)00039-X
   BRODTKORB E, 1992, ACTA NEUROL SCAND, V86, P24, DOI 10.1111/j.1600-0404.1992.tb08049.x
   Chevassus-Au-Louis N, 1998, J COMP NEUROL, V394, P520, DOI 10.1002/(SICI)1096-9861(19980518)394:4<520::AID-CNE9>3.0.CO;2-3
   Colacitti C, 1998, EPILEPSY RES, V32, P49, DOI 10.1016/S0920-1211(98)00039-4
   Colacitti C, 1999, J NEUROPATH EXP NEUR, V58, P92, DOI 10.1097/00005072-199901000-00010
   COLLIER PA, 1993, NEUROTOXICOL TERATOL, V15, P439, DOI 10.1016/0892-0362(93)90062-S
   Cortez M. A., 2000, Canadian Journal of Neurological Sciences, V27, pS11
   Cortez MA, 2001, NEUROLOGY, V56, P341, DOI 10.1212/WNL.56.3.341
   DEFEO MR, 1995, PHARMACOL RES, V31, P109, DOI 10.1016/1043-6618(95)80055-7
   Devinsky O, 1999, NEW ENGL J MED, V340, P1565, DOI 10.1056/NEJM199905203402008
   DILUCA M, 1995, EUR J NEUROSCI, V7, P899
   DUBEAU F, 1995, BRAIN, V118, P1273, DOI 10.1093/brain/118.5.1273
   FARRELL MA, 1992, ACTA NEUROPATHOL, V83, P246, DOI 10.1007/BF00296786
   FISCHER MH, 1972, TERATOLOGY, V5, P223, DOI 10.1002/tera.1420050212
   Germano IM, 1998, J NEUROSCI RES, V51, P473, DOI 10.1002/(SICI)1097-4547(19980215)51:4<473::AID-JNR7>3.0.CO;2-9
   JANDO G, 1995, NEUROSCIENCE, V64, P301, DOI 10.1016/0306-4522(94)00329-4
   JOHNSTON MV, 1979, BRAIN RES, V170, P135, DOI 10.1016/0006-8993(79)90946-6
   KABAT K, 1985, NEUROBEH TOXICOL TER, V7, P519
   Kwan P, 2000, NEW ENGL J MED, V342, P314, DOI 10.1056/NEJM200002033420503
   Lee KS, 1997, J NEUROSCI, V17, P6236
   Loscher W, 1997, PROG NEUROBIOL, V53, P239, DOI 10.1016/S0301-0082(97)00035-X
   Loscher W, 1996, EPILEPSY RES, V25, P3, DOI 10.1016/0920-1211(96)00022-8
   MARESCAUX C, 1984, EPILEPSIA, V25, P326, DOI 10.1111/j.1528-1157.1984.tb04196.x
   MEENCKE HJ, 1984, EPILEPSIA, V25, P8, DOI 10.1111/j.1528-1157.1984.tb04149.x
   MISCHEL PS, 1995, J NEUROPATH EXP NEUR, V54, P137, DOI 10.1097/00005072-199503000-00001
   Porter BE, 2002, ARCH NEUROL-CHICAGO, V59, P361, DOI 10.1001/archneur.59.3.361
   RAMAKERS GMJ, 1993, NEUROSCIENCE, V54, P49, DOI 10.1016/0306-4522(93)90382-P
   Remy S, 2003, ANN NEUROL, V53, P469, DOI 10.1002/ana.10473
   Siddiqui A, 2003, NEW ENGL J MED, V348, P1442, DOI 10.1056/NEJMoa021986
   Sillinpad M., 1995, INTRACTABLE EPILEPSY, P13
   SINGH SC, 1977, ACTA NEUROPATHOL, V40, P111, DOI 10.1007/BF00688698
   SMITH KA, 1990, EUR J PHARMACOL, V176, P45, DOI 10.1016/0014-2999(90)90130-X
   Smith KA, 1996, BRAIN RES, V729, P147, DOI 10.1016/0006-8993(96)00174-6
   Smyth MD, 2002, EPILEPSY RES, V50, P251, DOI 10.1016/S0920-1211(02)00051-7
   SNEAD OC, 1988, EPILEPSIA, V29, P361
   SNEAD OC, 1999, JASPERS BASIC MECH E, P253
   SNEAD OCI, 1995, ANN NEUROL, V37, P140
   SPATZ M, 1968, P SOC EXP BIOL MED, V129, P705
   VADASZ C, 1995, AM J MED GENET, V60, P55, DOI 10.1002/ajmg.1320600111
   VERGNES M, 1987, EXP NEUROL, V96, P127, DOI 10.1016/0014-4886(87)90174-9
   WHITE HS, 2002, NEUROLOGY S5, V59, P7
   WOOLLEY DE, 1962, AM J PHYSIOL, V202, P379
   Zifkin BG, 1990, COMPREHENSIVE EPILEP, P123
NR 50
TC 13
Z9 14
U1 0
U2 1
PU ELSEVIER SCIENCE BV
PI AMSTERDAM
PA PO BOX 211, 1000 AE AMSTERDAM, NETHERLANDS
SN 0920-1211
EI 1872-6844
J9 EPILEPSY RES
JI Epilepsy Res.
PD NOV
PY 2004
VL 62
IS 1
BP 53
EP 63
DI 10.1016/j.eplepsyres.2004.08.003
PG 11
WC Clinical Neurology
SC Neurosciences & Neurology
GA 872JD
UT WOS:000225202600006
PM 15519132
DA 2019-04-19
ER

PT J
AU Skinner, JR
   Chong, B
   Fawkner, M
   Webster, DR
   Hegde, M
AF Skinner, JR
   Chong, B
   Fawkner, M
   Webster, DR
   Hegde, M
TI Use of the newborn screening card to define cause of death in a
   12-year-old diagnosed with epilepsy
SO JOURNAL OF PAEDIATRICS AND CHILD HEALTH
LA English
DT Article
DE Guthrie card; long QT syndrome; molecular diagnosis; newborn screening;
   sudden cardiac death
ID LONG-QT SYNDROME; COA DEHYDROGENASE GENE; PREVALENCE; MUTATIONS; CHAIN;
   REPOLARIZATION; MANAGEMENT; SPECTRUM; DEFECTS; KVLQT1
AB Post-mortem investigation of sudden death in young people frequently reveals no overt cause for the death. Full investigation is hampered if tissue or blood is not retained for DNA analysis. We report a post mortem molecular diagnosis of long QT syndrome in a 12-year-old boy diagnosed with epilepsy who died suddenly playing sport. The DNA was extracted from an archived blood spot on his newborn screening ('Guthrie') card, which had been taken from him at 6 days of age. A missense mutation was detected in exon 5 of the KCNQ1 gene; R243C (835C > T), associated with long QT type 1. The same mutation was found in the mother (who now takes effective preventative therapy), but not in the sib who has now been reassured that she is not at risk of sudden death.
C1 Starship Hosp, Dept Paediat Cardiol, Auckland, New Zealand.
   Auckland Hosp, Lab Plus, Auckland, New Zealand.
   Natl Testing Ctr, Auckland, New Zealand.
   Baylor Coll Med, Med Genet Labs, Diagnost Sequencing Lab, Houston, TX 77030 USA.
RP Skinner, JR (reprint author), Green Lane Hosp, Dept Paediat Cardiol, Auckland, New Zealand.
EM jskinner@adhb.govt.nz
CR Ackerman MJ, 2002, J AM COLL CARDIOL, V39, P2042, DOI 10.1016/S0735-1097(02)01900-9
   Ackerman MJ, 1999, MAYO CLIN PROC, V74, P1088, DOI 10.4065/74.11.1088
   Akhtar M J, 2002, J Pak Med Assoc, V52, P116
   DAHL HH, 2001, MED J AUSTRALIA, V175, P20
   Dahl HHM, 2001, MED J AUSTRALIA, V175, P191
   MATSUBARA Y, 1991, LANCET, V338, P552, DOI 10.1016/0140-6736(91)91110-G
   Moss AJ, 2000, CIRCULATION, V101, P616, DOI 10.1161/01.CIR.101.6.616
   Nagao M, 1996, ACTA PAEDIATR JAPON, V38, P304
   Pande SV, 1999, AM J MED SCI, V318, P22, DOI 10.1097/00000441-199907000-00004
   Priori SG, 2002, CIRCULATION, V105, P1342, DOI 10.1161/hc1102.105288
   Saudubray JM, 1999, J INHERIT METAB DIS, V22, P488
   Splawski I, 2000, CIRCULATION, V102, P1178, DOI 10.1161/01.CIR.102.10.1178
   SPLAWSKI I, 1998, GENOMICS, V51, P85
   Swan H, 1999, J AM COLL CARDIOL, V34, P823, DOI 10.1016/S0735-1097(99)00255-7
   Toth T, 1998, CLIN GENET, V53, P210
   Zhang L, 2000, CIRCULATION, V102, P2849
NR 16
TC 13
Z9 13
U1 0
U2 3
PU BLACKWELL PUBLISHING ASIA
PI CARLTON
PA 54 UNIVERSITY ST, P O BOX 378, CARLTON, VICTORIA 3053, AUSTRALIA
SN 1034-4810
J9 J PAEDIATR CHILD H
JI J. Paediatr. Child Health
PD NOV
PY 2004
VL 40
IS 11
BP 651
EP 653
DI 10.1111/j.1440-1754.2004.00498.x
PG 3
WC Pediatrics
SC Pediatrics
GA 861EK
UT WOS:000224398700015
PM 15469540
DA 2019-04-19
ER

PT J
AU Tolmacheva, EA
   Chepurnov, SA
   Chepurnova, NE
   Kochetkov, YA
   van Luijtelaar, G
AF Tolmacheva, EA
   Chepurnov, SA
   Chepurnova, NE
   Kochetkov, YA
   van Luijtelaar, G
TI Absence seizures during pregnancy in WAG/Rij rats
SO PHYSIOLOGY & BEHAVIOR
LA English
DT Article
DE pregnancy; progesterone; estradiol; absence seizures; WAG/Rij rats
ID PITUITARY-ADRENAL AXIS; SPIKE-WAVE DISCHARGES; GABA(A) RECEPTOR;
   BENZODIAZEPINE RECEPTORS; EPILEPSY; PROGESTERONE; STRAIN; MODELS; ACID;
   NEUROSTEROIDS
AB Spontaneously occurring spike-wave discharges (SWDs) and serum concentrations of ovarian steroid hormones were investigated before, during and after pregnancy in WAG/Rij rats, a rat strain with genetically determined absence seizures. Eight groups of rats were included in the assays of progesterone and estradiol: rats at diestrus, at various days of pregnancy and at lactating days. The number of SWDs in cortical EEG of WAG/Rij rats was decreased from the 3rd up to the 18th day of pregnancy and subsequently increased to control level. Thereafter, a new decrease was found 2-3 days after parturition. Serum concentration of progesterone was threefold increased at the 3rd day of pregnancy, remained elevated until the 18th day of pregnancy and returned to control values before delivery. Over measured days, estradiol was significantly elevated only at the 18th day of pregnancy.
   Results demonstrate that physiological conditions induced by the state of pregnancy lead to suppression of occurrence of SWDs. Changes in plasma progesterone concentration correspond to the changes in number of SWDs: an increased level of progesterone during pregnancy is accompanied by a decreased number of SWDs, while a decrease in circulating progesterone before parturition is paralleled by ail increase of SWDs. Of interest, the relationship between SWDs and concentration of progesterone found during pregnancy is diametrically opposite to results obtained in acute administration studies of progesterone in nonpregnant animals. (C) 2004 Elsevier Inc. All rights reserved.
C1 Univ Nijmegen, Nijmegen Inst Cognit & Informat Biol Psychol, NL-6500 HE Nijmegen, Netherlands.
   Moscow MV Lomonosov State Univ, Fac Biol, Moscow, Russia.
   Moscow Inst Psychiat, Fed Ctr Psychoendocrinol, Moscow, Russia.
RP van Luijtelaar, G (reprint author), Univ Nijmegen, Nijmegen Inst Cognit & Informat Biol Psychol, POB 9104, NL-6500 HE Nijmegen, Netherlands.
EM g.vanluijtelaar@nici.kun.nl
RI van Luijtelaar, Gilles/D-2290-2010
CR AVANZINI G, 1992, J NEURAL TRANSM-GEN, P85
   BERDIEV RK, 2000, WAG RIJ MODEL ABSENC, P71
   Biggio G, 2000, GABA IN THE NERVOUS SYSTEM: THE VIEW AT FIFTY YEARS, P207
   Brussard AB, 2002, PROG BRAIN RES, V139, P31
   Budziszewska B, 1999, EPILEPSY RES, V33, P23, DOI 10.1016/S0920-1211(98)00067-9
   CANONACO M, 1989, EXP BRAIN RES, V77, P407, DOI 10.1007/BF00274998
   CAPASSO A, 1994, NEUROPSYCHOBIOLOGY, V29, P143, DOI 10.1159/000119077
   CHEPURNOV SA, 2002, FIZIOL ZH I M SECHEN, V88, P741
   Coenen AML, 2003, BEHAV GENET, V33, P635, DOI 10.1023/A:1026179013847
   COENEN AML, 1992, EPILEPSY RES, V12, P75, DOI 10.1016/0920-1211(92)90029-S
   Concas A, 1999, EUR J PHARMACOL, V375, P225, DOI 10.1016/S0014-2999(99)00232-0
   Follesa P, 1998, EUR J NEUROSCI, V10, P2905, DOI 10.1046/j.1460-9568.1998.00300.x
   Frye CA, 2000, PSYCHONEUROENDOCRINO, V25, P407, DOI 10.1016/S0306-4530(99)00068-2
   GARLAND HO, 1987, J ENDOCRINOL, V113, P435, DOI 10.1677/joe.0.1130435
   GAVISH M, 1987, BRAIN RES, V409, P386, DOI 10.1016/0006-8993(87)90728-1
   GLOOR P, 1979, ELECTROEN CLIN NEURO, V46, P274, DOI 10.1016/0013-4694(79)90202-5
   Grunewald R A, 1992, Seizure, V1, P137, DOI 10.1016/1059-1311(92)90012-P
   KOKATE TG, 1994, J PHARMACOL EXP THER, V270, P1223
   Koksma JJ, 2003, J NEUROSCI, V23, P788
   Kostopoulos GK, 2000, CLIN NEUROPHYSIOL, V111, pS27, DOI 10.1016/S1388-2457(00)00399-0
   LASON W, 1994, NEUROPHARMACOLOGY, V33, P161, DOI 10.1016/0028-3908(94)90003-5
   Lin SHS, 2002, NEUROSCIENCE, V114, P229, DOI 10.1016/S0306-4522(02)00248-8
   LUHMANN HJ, 1995, EPILEPSY RES, V22, P43, DOI 10.1016/0920-1211(95)00032-6
   MAJEWSKA MD, 1986, SCIENCE, V232, P1004, DOI 10.1126/science.2422758
   MARTIN IL, GABA RECEPTORS
   MCEWEN BS, 1983, PROGESTERONE PROGEST, P59
   Meeren HKM, 2002, J NEUROSCI, V22, P1480, DOI 10.1523/JNEUROSCI.22-04-01480.2002
   Melcangi RC, 2001, TRENDS NEUROSCI, V24, P572, DOI 10.1016/S0166-2236(00)01951-2
   PFAFF DW, 1973, NEUROBIOLOGY AMYGDAL, P775
   Tolmacheva EA, 2003, EPILEPSIA, V44, P107
   van Luijtelaar G, 2003, PHARMACOL BIOCHEM BE, V75, P889, DOI 10.1016/S0091-3057(03)00162-X
   van Luijtelaar G, 2001, EPILEPSY RES, V46, P225, DOI 10.1016/S0920-1211(01)00277-7
   VANLUIJTELAAR ELJM, 1986, NEUROSCI LETT, V70, P393, DOI 10.1016/0304-3940(86)90586-0
   VANLUIJTELAAR ELJM, 1988, EPILEPSY RES, V2, P331, DOI 10.1016/0920-1211(88)90042-3
   Weizman R, 1997, BRAIN RES, V752, P307, DOI 10.1016/S0006-8993(96)01489-8
   YU R, 1995, MOL PHARMACOL, V47, P603
NR 36
TC 13
Z9 13
U1 0
U2 1
PU PERGAMON-ELSEVIER SCIENCE LTD
PI OXFORD
PA THE BOULEVARD, LANGFORD LANE, KIDLINGTON, OXFORD OX5 1GB, ENGLAND
SN 0031-9384
J9 PHYSIOL BEHAV
JI Physiol. Behav.
PD JUN
PY 2004
VL 81
IS 4
BP 623
EP 627
DI 10.1016/j.physbeh.2004.02.028
PG 5
WC Psychology, Biological; Behavioral Sciences
SC Psychology; Behavioral Sciences
GA 830OA
UT WOS:000222130700009
PM 15178155
DA 2019-04-19
ER

PT J
AU Jiang, W
   Wang, JC
   Zhang, Z
   Sheerin, AH
   Zhang, X
AF Jiang, W
   Wang, JC
   Zhang, Z
   Sheerin, AH
   Zhang, X
TI Response of seizure-induced newborn neurons in the dentate gyrus of
   adult rats to second episode of seizures
SO BRAIN RESEARCH
LA English
DT Article
DE epilepsy; dentate gyrus; neurogenesis; 5-bromodeoxyuridine; GAD;
   proto-oncogene
ID INDUCED LIMBIC SEIZURES; GRANULE CELLS; C-FOS; HIPPOCAMPAL-NEURONS;
   NEUROGENESIS; EXPRESSION; PROLIFERATION; MONKEY; BRAIN; GABA
AB In this study we examined the unknown issue of whether seizure-induced newbom hippocampal neurons in freely moving adult rats are able to respond to pathophysiological stimuli in the same way as their neighboring neurons do. Three days after pentylenetrazol (PTZ)-induced generalized seizures, rats received 5-bromodeoxyuridine (BrdU) injections to label dividing cells, followed 4 weeks later by the second PTZ injection to induce second episode of generalized seizures. We observed that the first episode of PTZ-induced seizures resulted in a significant increase in the number of newborn neurons in the adult hippocampal dentate gyrus. In comparison with vehicle-injected control rats that exhibited no Fos immunoreactivity and mild glutamic acid decarboxylase 67 (GAD67) expression in the dentate granule cells, rats killed 2-6 h following the second PTZ injection showed intensive Fos and GAD67 expression in virtually all granule cells with or without BrdU double-labeling. These findings provide important evidence indicating that seizure-induced newborn neurons in freely moving adult rats are able to respond to pathophysiological stimuli in the same way as neighboring neurons do. (C) 2004 Elsevier B.V. All rights reserved.
C1 Fourth Mil Med Univ, Xijing Hosp, Dept Neurol, Xian 710032, Peoples R China.
   Univ Saskatchewan, Neuropsychiat Res Unit, Saskatoon, SK S7N 5E4, Canada.
   Third Mil Med Univ, Chen Du Mil Med Coll, Dept Pathophysiol, Chengdu 610083, Peoples R China.
   Univ Saskatchewan, Dept Psychol, Saskatoon, SK S7N 5A5, Canada.
RP Jiang, W (reprint author), Fourth Mil Med Univ, Xijing Hosp, Dept Neurol, Xian 710032, Peoples R China.
EM wen.jiang@usask.ca; zhangxia@duke.usask.ca
CR Cameron HA, 2001, J COMP NEUROL, V435, P406, DOI 10.1002/cne.1040
   DRAGUNOW M, 1989, J NEUROSCI METH, V29, P261, DOI 10.1016/0165-0270(89)90150-7
   Eriksson PS, 1998, NAT MED, V4, P1313, DOI 10.1038/3305
   Gould E, 1999, P NATL ACAD SCI USA, V96, P5263, DOI 10.1073/pnas.96.9.5263
   Gray WP, 1998, BRAIN RES, V790, P52, DOI 10.1016/S0006-8993(98)00030-4
   Jessberger S, 2003, EUR J NEUROSCI, V18, P2707, DOI 10.1046/j.1460-9568.2003.02986.x
   Jiang W, 2003, BRAIN RES, V977, P141, DOI 10.1016/S0006-8993(03)02438-7
   Jinno S, 1998, BRAIN RES, V814, P55, DOI 10.1016/S0006-8993(98)01075-0
   KAPLAN MS, 1977, SCIENCE, V197, P1092, DOI 10.1126/science.887941
   Kempermann G, 1997, NATURE, V386, P493, DOI 10.1038/386493a0
   Kornack DR, 1999, P NATL ACAD SCI USA, V96, P5768, DOI 10.1073/pnas.96.10.5768
   Kuhn HG, 1996, J NEUROSCI, V16, P2027
   Liu SH, 2003, J NEUROSCI, V23, P732
   MORGAN JI, 1987, SCIENCE, V237, P192, DOI 10.1126/science.3037702
   Parent JM, 2002, EPILEPSY RES, V50, P179, DOI 10.1016/S0920-1211(02)00078-5
   SAGAR SM, 1988, SCIENCE, V240, P1328, DOI 10.1126/science.3131879
   SCHWARZER C, 1995, NEUROSCIENCE, V69, P705, DOI 10.1016/0306-4522(95)00348-M
   SHEHAB S, 1992, EXP NEUROL, V118, P261, DOI 10.1016/0014-4886(92)90183-Q
   Sloviter RS, 1996, J COMP NEUROL, V373, P593
   Szabo G, 2000, NEUROSCIENCE, V100, P287, DOI 10.1016/S0306-4522(00)00275-X
   van Praag H, 2002, NATURE, V415, P1030, DOI 10.1038/4151030a
   Zhang X, 1997, EUR J NEUROSCI, V9, P29, DOI 10.1111/j.1460-9568.1997.tb01350.x
NR 22
TC 13
Z9 13
U1 0
U2 0
PU ELSEVIER SCIENCE BV
PI AMSTERDAM
PA PO BOX 211, 1000 AE AMSTERDAM, NETHERLANDS
SN 0006-8993
EI 1872-6240
J9 BRAIN RES
JI Brain Res.
PD MAY 1
PY 2004
VL 1006
IS 2
BP 248
EP 252
DI 10.1016/j.brainres.2004.02.005
PG 5
WC Neurosciences
SC Neurosciences & Neurology
GA 812EK
UT WOS:000220822600013
PM 15051529
DA 2019-04-19
ER

PT J
AU Takei, Y
   Nishikawa, Y
   Tachibana, M
   Takami, T
   Miyajima, T
   Hoshika, A
   Takashima, S
AF Takei, Y
   Nishikawa, Y
   Tachibana, M
   Takami, T
   Miyajima, T
   Hoshika, A
   Takashima, S
TI Hypothermia during kainic acid-induced seizures reduces hippocampal
   lesions and cerebral nitric oxide production in immature rabbits
SO BRAIN & DEVELOPMENT
LA English
DT Article
DE hypothermia; nitric oxide; seizure; brain damage; neonate
ID L-ARGININE; HYPOXIA-ISCHEMIA; L-NAME; POSTHYPOXIC HYPOTHERMIA; MILD
   HYPOTHERMIA; NEWBORN RABBITS; BRAIN-INJURY; BLOOD-FLOW; INHIBITION;
   SYNTHASE
AB We investigated (1) whether cerebral hypothermia during kainic acid (KA)-induced seizures was neuroprotective; and (2) whether nitric oxide (NO) production in the brain during seizures was altered by cerebral hypothermia in immature rabbits. Twelve female rabbits, aged 2 weeks, were anesthetized, paralyzed and mechanically ventilated. We continuously measured NO production in the brain by NO-selective electrode, cortical electroencephalogram (EEG), regional cerebral blood flow (rCBF) by laser Doppler flowmetry, rectal and cerebral temperatures and mean arterial blood pressure (MABP) during KA (12 mg/kg, i.v.)-induced seizures in the hypothermic group (n = 6; rectal temperature, 33degreesC), and in the normotherinic group (n = 6; rectal temperature, 37 degreesC). The normothermic group showed a gradual increase in NO generation in the brain, which was significantly inhibited in the hypothermic group. There were no significant differences in the increases in rCBF, MABP, arterial blood gases, blood glucose, or EEG abnormalities between the two groups. Neuronal damages in the hippocampus (CA3) were significantly lower in hypothermia than in normothermia. These results suggest that hypothermia attenuates NO production during drug-induced seizures and decreases hippocampal brain lesions in the immature rabbit brain. These results may help to explain the neuroprotective effects of hypothermia. (C) 2003 Elsevier B.V. All rights reserved.
C1 Tokyo Med Univ, Dept Pediat, Tokyo, Japan.
   NCNP, Natl Inst Neurosci, Dept Mental Retardat & Birth Defect Res, Tokyo, Japan.
RP Takei, Y (reprint author), Tokyo Med Univ Hosp, Dept Pediat, Shinjuku Ku, 6-7-1 Nishi Shinjuku, Tokyo 1600023, Japan.
EM yukito-t@tokyo-med.ac.jp
CR Amess PN, 1997, PEDIATR RES, V41, P803, DOI 10.1203/00006450-199706000-00002
   BAGETTA G, 1992, EUR J PHARMACOL, V213, P301, DOI 10.1016/0014-2999(92)90695-Z
   Bona E, 1998, PEDIATR RES, V43, P738, DOI 10.1203/00006450-199806000-00005
   DAWSON VL, 1991, P NATL ACAD SCI USA, V88, P6368, DOI 10.1073/pnas.88.14.6368
   DESARRO G, 1993, EUR J PHARMACOL, V230, P151, DOI 10.1016/0014-2999(93)90797-L
   DEVASCONCELOS AP, 1995, P NATL ACAD SCI USA, V92, P3175, DOI 10.1073/pnas.92.8.3175
   Dzoljic E, 1997, BRAIN RES BULL, V43, P191, DOI 10.1016/S0361-9230(96)00437-6
   FARACI FM, 1993, AM J PHYSIOL, V265, pH2209
   Haaland K, 1997, PEDIATR RES, V41, P505, DOI 10.1203/00006450-199704000-00009
   HABERNY KA, 1992, NEUROSCI LETT, V146, P187, DOI 10.1016/0304-3940(92)90074-H
   Hara S, 1996, PHARMACOL BIOCHEM BE, V53, P673, DOI 10.1016/0091-3057(95)02068-3
   Johnston MV, 1997, BRAIN DEV-JPN, V19, P235, DOI 10.1016/S0387-7604(96)00561-X
   Kaputlu I, 1997, BRAIN RES, V753, P98
   Kirkby RD, 1996, EPILEPSY RES, V24, P79, DOI 10.1016/0920-1211(96)00003-4
   Lallement G, 1996, PHARMACOL BIOCHEM BE, V54, P731, DOI 10.1016/0091-3057(95)02223-6
   LIPTON SA, 1993, NATURE, V364, P626, DOI 10.1038/364626a0
   MOLLACE V, 1991, NEUROREPORT, V2, P269, DOI 10.1097/00001756-199105000-00014
   MONCADA S, 1991, PHARMACOL REV, V43, P109
   PENIX LP, 1994, EPILEPSY RES, V18, P177, DOI 10.1016/0920-1211(94)90038-8
   Przegalinski E, 1996, NEUROSCI LETT, V217, P145, DOI 10.1016/0304-3940(96)13085-8
   REES DD, 1990, BRIT J PHARMACOL, V101, P746, DOI 10.1111/j.1476-5381.1990.tb14151.x
   RIGAUDMONNET AS, 1994, J CEREBR BLOOD F MET, V14, P581, DOI 10.1038/jcbfm.1994.72
   SCHADE JP, 1958, J NEUROPHYSIOL, V22, P245
   Shi B, 1997, ANESTH ANALG, V84, P804, DOI 10.1097/00000539-199704000-00020
   Sirimanne ES, 1996, PEDIATR RES, V39, P591, DOI 10.1203/00006450-199604000-00005
   STARR MS, 1993, PHARMACOL BIOCHEM BE, V45, P321, DOI 10.1016/0091-3057(93)90246-P
   Takei Y, 2001, BRAIN DEV-JPN, V23, P406, DOI 10.1016/S0387-7604(01)00253-4
   Takei Y, 1999, BRAIN DEV-JPN, V21, P253, DOI 10.1016/S0387-7604(99)00019-4
   TAKEI Y, 1999, J TOKYO MED U, V57, P165
   THEARD MA, 1995, NEUROREPORT, V6, P921, DOI 10.1097/00001756-199504190-00024
   Thoresen M, 1997, NEUROREPORT, V8, P3359, DOI 10.1097/00001756-199710200-00033
   Thoresen M, 1996, ARCH DIS CHILD, V74, pF3, DOI 10.1136/fn.74.1.F3
   Thoresen M, 2000, Semin Neonatol, V5, P61, DOI 10.1053/siny.1999.0118
   THORESEN M, 1995, PEDIATR RES, V37, P667, DOI 10.1203/00006450-199505000-00019
   Tomoda A, 1997, TOHOKU J EXP MED, V182, P61, DOI 10.1620/tjem.182.61
   Tsuda M, 1997, LIFE SCI, V60, P339
NR 36
TC 13
Z9 14
U1 0
U2 1
PU ELSEVIER SCIENCE BV
PI AMSTERDAM
PA PO BOX 211, 1000 AE AMSTERDAM, NETHERLANDS
SN 0387-7604
EI 1872-7131
J9 BRAIN DEV-JPN
JI Brain Dev.
PD APR
PY 2004
VL 26
IS 3
BP 176
EP 183
DI 10.1016/S0387-7604(03)00123-2
PG 8
WC Clinical Neurology
SC Neurosciences & Neurology
GA 805RS
UT WOS:000220384000007
PM 15030906
DA 2019-04-19
ER

PT J
AU Padmanabhan, R
   Abdulrazzaq, YM
   Bastaki, SMA
   Shafiullah, M
   Chandranath, SI
AF Padmanabhan, R
   Abdulrazzaq, YM
   Bastaki, SMA
   Shafiullah, M
   Chandranath, SI
TI Experimental studies on reproductive toxicologic effects of lamotrigine
   in mice
SO BIRTH DEFECTS RESEARCH PART B-DEVELOPMENTAL AND REPRODUCTIVE TOXICOLOGY
LA English
DT Article
DE lamotrigine; pregnant mice; embryo resorption; fetal growth retardation;
   skeletal defects; caudal regression
ID AXIAL SKELETAL MALFORMATIONS; NEURAL-TUBE DEFECTS; MATERNAL TOXICITY;
   ANTIEPILEPTIC DRUGS; MOUSE FETUSES; METABOLIC-DISORDERS; SUPERNUMERARY
   RIBS; PRENATAL EXPOSURE; FETAL DEVELOPMENT; SODIUM VALPROATE
AB BACKGROUND: Virtually all antiepileptic drugs (AED) tested so far have been found to be teratogenic. The second generation AED possess a number of therapeutic advantages over the older ones. There are, however, very little data on their effects on embryonic development. A recent report suggests that lamotrigine (LTG) can be teratogenic to human fetuses. With only a few cases of prenatal exposure to LTG in the record, however, it has not been possible to establish a recognizable pattern of malformations in the infants of LTG-treated mothers. OBJECTIVES: The objectives of the present study were to evaluate the reproductive toxic effects of LTG RESULTS: Single (50-200 mg/kg) or multiple doses (25, 50, 75 mg/kg) of LTG were administered by intraperitoneal (i.p.) injection (note that the therapeutic administration is oral) to groups of TO mice on gestation day (GD) 7 or 8. Fetuses were collected on GD 18. Maternal toxic effects including a dose-related mortality, a high incidence of abortion, embryo lethality, congenital malformations and intrauterine growth retardation (IUGR) were observed in the LTG-treated group. Administration of LTG in multiple low doses resulted in a better maternal survival and increased incidence of embryonic resorption and malformations with increasing dose; IUGR was significant but not dose-dependent. The malformations characteristic of the LTG multiple low dose group fetuses included maxillary-mandibular hypoplasia, exencephaly, cleft palate, median facial cleft, urogenital anomalies and varying degrees of caudal regression. Skeletal malformations and developmental delay of the skeleton were observed both in single and multiple dose groups. CONCLUSIONS: The results of this study indicate that LTG administered i.p. at high doses can induce intrauterine growth retardation and at low multiple doses causes a dose-dependent increase in embryonic resorption, craniofacial and caudal malformations as well as maternal toxicity in the mouse. Previous studies in other laboratories have used oral route of exposure and concluded that there are no teratogenic effects of LTG at dose levels that are not maternally toxic. (C) 2003 Wiley-Liss, Inc.
C1 UAE Univ, Dept Anat, Fac Med, Al Ain, U Arab Emirates.
   UAE Univ, Dept Pediat, Fac Med & Hlth Sci, Al Ain, U Arab Emirates.
   UAE Univ, Dept Pharmacol, Fac Med & Hlth Sci, Al Ain, U Arab Emirates.
RP Padmanabhan, R (reprint author), UAE Univ, Dept Anat, Fac Med, Al Ain, U Arab Emirates.
CR Abdulrazzaq YM, 1997, TERATOLOGY, V55, P165, DOI 10.1002/(SICI)1096-9926(199703)55:3<165::AID-TERA1>3.0.CO;2-1
   Abdulrazzaq YM, 2001, TERATOLOGY, V63, P127, DOI 10.1002/tera.1023
   BARR M, 1988, TERATOLOGY, V38, P487, DOI 10.1002/tera.1420380513
   BASFORD AB, 1968, ANESTHESIOLOGY, V29, P1167, DOI 10.1097/00000542-196811000-00014
   BEYER PE, 1986, TERATOGEN CARCIN MUT, V6, P419, DOI 10.1002/tcm.1770060508
   Bokhari A, 2002, TERATOLOGY, V66, P122, DOI 10.1002/tera.10085
   CHERNOFF N, 1988, TOXICOLOGY, V51, P57, DOI 10.1016/0300-483X(88)90080-7
   CLARK RL, 1986, FUND APPL TOXICOL, V7, P272, DOI 10.1016/0272-0590(86)90157-0
   Fantel AG, 2000, TERATOLOGY, V62, P177, DOI 10.1002/1096-9926(200010)62:4<177::AID-TERA1>3.3.CO;2-C
   Foulon O, 1999, REPROD TOXICOL, V13, P369, DOI 10.1016/S0890-6238(99)00029-5
   Fulcher SM, 2001, REPROD TOXICOL, V15, P95
   GERMAN J, 1970, TERATOLOGY, V3, P349, DOI 10.1002/tera.1420030412
   HANSON JW, 1976, J PEDIATR-US, V89, P662, DOI 10.1016/S0022-3476(76)80414-3
   HILL RM, 1974, AM J DIS CHILD, V127, P645, DOI 10.1001/archpedi.1974.02110240031002
   Holmes LB, 2001, NEW ENGL J MED, V344, P1132, DOI 10.1056/NEJM200104123441504
   Hovinga CA, 2002, EXPERT OPIN INV DRUG, V11, P1387, DOI 10.1517/13543784.11.10.1387
   Howe AM, 1999, EPILEPSIA, V40, P980, DOI 10.1111/j.1528-1157.1999.tb00806.x
   HOWE AM, 1995, AM J MED GENET, V58, P238, DOI 10.1002/ajmg.1320580309
   HOYME HE, 1988, TERATOLOGY, V38, P485, DOI 10.1002/tera.1420380512
   HUDAK A, 1978, TOXICOLOGY, V11, P55, DOI 10.1016/S0300-483X(78)90439-0
   Inouye M, 1976, C ANOM, V16, P71
   KAUFMAN MH, 1999, ANATOMICAL BASIS MOU, P15
   KAVLOCK RJ, 1985, TERATOGEN CARCIN MUT, V5, P3, DOI 10.1002/tcm.1770050103
   KHERA KS, 1987, TERATOGEN CARCIN MUT, V7, P287, DOI 10.1002/tcm.1770070309
   KHERA KS, 1987, CRIT REV TOXICOL, V17, P345, DOI 10.3109/10408448709029326
   KHERA KS, 1984, TERATOLOGY, V29, P411, DOI 10.1002/tera.1420290312
   KIMMEL CA, 1973, TERATOLOGY, V8, P309
   Legge M, 1995, J Obstet Gynaecol (Tokyo 1995), V21, P483
   LINHOUR D, 1994, EPILEPSIA, V35, pS19
   Mackay FJ, 1997, EPILEPSIA, V38, P881, DOI 10.1111/j.1528-1157.1997.tb01252.x
   McAuley JW, 2002, CLIN PHARMACOKINET, V41, P559, DOI 10.2165/00003088-200241080-00002
   MOORE KL, 1998, DEV HUMAN CLIN ORIEN, P113
   MORITA H, 1987, Congenital Anomalies, V27, P147, DOI 10.1111/j.1741-4520.1987.tb00703.x
   Morrell MJ, 1996, EPILEPSIA, V37, pS34, DOI 10.1111/j.1528-1157.1996.tb06037.x
   Morrell MJ, 2003, EPILEPSIA, V44, P11, DOI 10.1046/j.1528-1157.44.s4.2.x
   MULLER F, 1987, ANAT EMBRYOL, V176, P413, DOI 10.1007/BF00310083
   Nassiri R, 2000, Neurol Neurochir Pol, V34 Suppl 8, P47
   Ohman I, 2000, EPILEPSIA, V41, P709, DOI 10.1111/j.1528-1157.2000.tb00232.x
   ORAHILLY R, 1989, TERATOLOGY, V40, P409, DOI 10.1002/tera.1420400502
   Ozkinay F, 2003, MUTAT RES-GEN TOX EN, V534, P197, DOI 10.1016/S1383-5718(02)00254-1
   Padmanabhan R, 1999, AM J MED GENET, V87, P115, DOI 10.1002/(SICI)1096-8628(19991119)87:2<115::AID-AJMG2>3.0.CO;2-1
   Padmanabhan R., 2000, Congenital Anomalies, V40, P259, DOI 10.1111/j.1741-4520.2000.tb00923.x
   Padmanabhan R., 1996, Teratology, V53, p34A
   PADMANABHAN R, 1994, DRUG ALCOHOL DEPEN, V36, P175, DOI 10.1016/0376-8716(94)90143-0
   Padmanabhan R, 1997, REPROD TOXICOL, V11, P843, DOI 10.1016/S0890-6238(97)00068-3
   Padmanabhan R, 1996, REPROD TOXICOL, V10, P345, DOI 10.1016/0890-6238(96)00081-0
   Padmanabhan R, 1998, REPROD TOXICOL, V12, P139, DOI 10.1016/S0890-6238(97)00153-6
   PADMANABHAN R, 1994, J CRAN GENET DEV BIO, V14, P192
   Palmieri C, 2002, CNS DRUGS, V16, P755, DOI 10.2165/00023210-200216110-00004
   PETRERE JA, 1993, FUND APPL TOXICOL, V21, P517, DOI 10.1006/faat.1993.1128
   Quattrini A, 1996, ITAL J NEUROL SCI, V17, P441, DOI 10.1007/BF01997721
   Rambeck B, 1997, EUR J CLIN PHARMACOL, V51, P481, DOI 10.1007/s002280050234
   Sabers A, 2000, DRUGS, V60, P23, DOI 10.2165/00003495-200060010-00003
   Samren EB, 1999, ANN NEUROL, V46, P739
   SELLER MJ, 1993, TERATOLOGY, V48, P383, DOI 10.1002/tera.1420480411
   SMITH B, 1994, PHYS WORLD, V7, P5, DOI 10.1088/2058-7058/7/7/3
   STERZ H, 1985, TERATOGEN CARCIN MUT, V5, P347, DOI 10.1002/tcm.1770050505
   Tennis P, 2002, EPILEPSIA, V43, P1161, DOI 10.1046/j.1528-1157.2002.45901.x
   Tomson T, 1997, EPILEPSIA, V38, P1039, DOI 10.1111/j.1528-1157.1997.tb01489.x
   Tran TA, 2002, NEUROLOGY, V59, P251, DOI 10.1212/WNL.59.2.251
   Wilson JG, 1973, ENV BIRTH DEFECTS
   YASUDA M, 1972, TERATOLOGY, V6, P124
   Yerby MS, 1996, BAILLIERE CLIN NEUR, V5, P887
   ZHANG ZJ, 2003, PHARM BIOCH BEHAV, V74, P564
NR 64
TC 13
Z9 15
U1 0
U2 0
PU WILEY-LISS
PI NEW YORK
PA DIV JOHN WILEY & SONS INC, 605 THIRD AVE, NEW YORK, NY 10158-0012 USA
SN 1542-9733
J9 BIRTH DEFECTS RES B
JI Birth Defects Res. Part B-Dev. Reprod. Toxicol.
PD OCT
PY 2003
VL 68
IS 5
BP 428
EP 438
DI 10.1002/bdrb.10042
PG 11
WC Oncology; Genetics & Heredity; Toxicology
SC Oncology; Genetics & Heredity; Toxicology
GA 742CQ
UT WOS:000186498400005
PM 14745993
DA 2019-04-19
ER

PT J
AU Katz, JM
   Devinsky, O
AF Katz, JM
   Devinsky, O
TI Primary generalized epilepsy: a risk factor for seizures in labor and
   delivery?
SO SEIZURE-EUROPEAN JOURNAL OF EPILEPSY
LA English
DT Article
DE primary generalized epilepsy; seizure; antiepileptic drug levels;
   pregnancy; labor and delivery
ID FETAL HEART-RATE; PREGNANCY; WOMEN
AB Purpose: Women in the United States who have epilepsy give birth to about 20000 newborns every year. Because seizures during late gestation and delivery may seriously affect the fetus, and because primary generalized tonic-clonic (GTC) seizures may occur during labor and delivery in 1-2% of women with epilepsy, we attempted to define the,rate, risks, and causes of seizures during labor and delivery.
   Methods: To characterize seizures during labor and delivery, we retrospectively analyzed 89 consecutive pregnancies of women with epilepsy on antiepileptic drugs (AEDs). Six epileptologists in our group had treated these patients. We confirmed data and acquired new information by telephone for 83.1% of the pregnancies, and categorized the women as having primary generalized or partial epilepsy. Most of the patients (78%) were on monotherapy during pregnancy; 20% took two AEDs, and 3% took three AEDs during that period.
   Results: Seizures during labor and delivery occurred in 4/32 (12.5%) patients with primary generalized epilepsy, but in none of the 57 women with partial epilepsy (P < 0.05). None of the 38 patients with therapeutic AED levels before labor and delivery had seizures, compared to 3/37 (8.1%) of the subtherapeutic group. However, drug levels were taken at variable times in relation to delivery, limiting their value. Also, the levels sampled were both total and free levels; the latter would be more helpful to determine the adequacy of AED drug coverage.
   Conclusions: Maintaining therapeutic AED levels during the last trimester may help prevent seizures during labor and delivery, especially in women with generalized epilepsy. Women with epilepsy who had subtherapeutic AED levels and had been seizure-free may be at-risk for seizures during labor and delivery. Our sample was small, and a random sampling bias may have affected the results. (C) 2003 BEA Trading Ltd. Published by Elsevier Science Ltd. All rights reserved.
C1 NYU, Mt Sinai Comprehens Epilepsy Ctr, Sch Med, Dept Neurol, New York, NY 10016 USA.
RP Devinsky, O (reprint author), NYU, Mt Sinai Comprehens Epilepsy Ctr, Sch Med, Dept Neurol, 403 E 34th St, New York, NY 10016 USA.
CR Bardy A., 1982, EPILEPSY PREGNANCY C, P27
   DEVINSKY O, 1994, NEUROL CLIN, V12, P479
   Eller DP, 1997, OBSTET GYN CLIN N AM, V24, P523, DOI 10.1016/S0889-8545(05)70320-X
   Nei M, 1998, NEUROLOGY, V51, P904, DOI 10.1212/WNL.51.3.904
   Sabers A, 1998, ACTA NEUROL SCAND, V97, P164
   Seale CG, 1998, NEUROLOGY, V51, P1039, DOI 10.1212/WNL.51.4.1039
   Swartjes JM, 1998, EUR J OBSTET GYN R B, V79, P3, DOI 10.1016/S0301-2115(98)00027-X
   TERAMO K, 1979, J PERINAT MED, V7, P3, DOI 10.1515/jpme.1979.7.1.3
NR 8
TC 13
Z9 13
U1 0
U2 0
PU W B SAUNDERS CO LTD
PI LONDON
PA 24-28 OVAL RD, LONDON NW1 7DX, ENGLAND
SN 1059-1311
J9 SEIZURE-EUR J EPILEP
JI Seizure
PD JUN
PY 2003
VL 12
IS 4
BP 217
EP 219
DI 10.1016/S1059-1311(02)00288-1
PG 3
WC Clinical Neurology; Neurosciences
SC Neurosciences & Neurology
GA 689PJ
UT WOS:000183501900004
PM 12763468
OA Bronze
DA 2019-04-19
ER

PT J
AU Ant, TH
   Herd, CS
   Geoghegan, V
   Hoffmann, AA
   Sinkins, SP
AF Ant, Thomas H.
   Herd, Christie S.
   Geoghegan, Vincent
   Hoffmann, Ary A.
   Sinkins, Steven P.
TI The Wolbachia strain wAu provides highly efficient virus transmission
   blocking in Aedes aegypti
SO PLOS PATHOGENS
LA English
DT Article
ID LIFE-SHORTENING WOLBACHIA; CYTOPLASMIC INCOMPATIBILITY; DENGUE
   TRANSMISSION; INFECTION; DROSOPHILA; ESTABLISHMENT; POPULATIONS;
   ALBOPICTUS; AUSTRALIA; MOSQUITOS
AB Introduced transinfections of the inherited bacteria Wolbachia can inhibit transmission of viruses by Aedes mosquitoes, and in Ae. aegypti are now being deployed for dengue control in a number of countries. Only three Wolbachia strains from the large number that exist in nature have to date been introduced and characterized in this species. Here novel Ae. aegypti transinfections were generated using the wAlbA and wAu strains. In its native Ae. albopictus, wAlbA is maintained at lower density than the co-infecting wAlbB, but following transfer to Ae. aegypti the relative strain density was reversed, illustrating the strain-specific nature of Wolbachia-host co-adaptation in determining density. The wAu strain also reached high densities in Ae. aegypti, and provided highly efficient transmission blocking of dengue and Zika viruses. Both wAu and wAlbA were less susceptible than wMel to density reduction/ incomplete maternal transmission resulting from elevated larval rearing temperatures. Although wAu does not induce cytoplasmic incompatibility (CI), it was stably combined with a CI-inducing strain as a superinfection, and this would facilitate its spread into wild populations. Wolbachia wAu provides a very promising new option for arbovirus control, particularly for deployment in hot tropical climates.
C1 [Ant, Thomas H.; Herd, Christie S.; Geoghegan, Vincent; Sinkins, Steven P.] Univ Glasgow, Ctr Virus Res, Glasgow, Lanark, Scotland.
   [Ant, Thomas H.; Herd, Christie S.; Geoghegan, Vincent; Sinkins, Steven P.] Univ Lancaster, Biomed & Life Sci, Lancaster, England.
   [Hoffmann, Ary A.] Univ Melbourne, Inst Bio21, Pest & Environm Adaptat Res Grp, Parkville, Vic, Australia.
   [Hoffmann, Ary A.] Univ Melbourne, Sch BioSci, Parkville, Vic, Australia.
RP Sinkins, SP (reprint author), Univ Glasgow, Ctr Virus Res, Glasgow, Lanark, Scotland.; Sinkins, SP (reprint author), Univ Lancaster, Biomed & Life Sci, Lancaster, England.
EM steven.sinkins@glasgow.ac.uk
OI Hoffmann, Ary/0000-0001-9497-7645
FU Wellcome Trust [202888, 108508]; Medical Research Council [ZK/16-021];
   Biotechnology and Biological sciences Research Council [BB/K004506]
FX The study was supported by Wellcome Trust wellcome.ac.uk (202888,
   108508), Medical Research Council mrc.ac.uk (ZK/16-021), Biotechnology
   and Biological sciences Research Council bbsrc.ac.uk (BB/K004506. The
   funders had no role in study design, data collection and analysis,
   decision to publish, or preparation of the manuscript.
CR Axford JK, 2016, AM J TROP MED HYG, V94, P507, DOI 10.4269/ajtmh.15-0608
   Beckmann JF, 2017, NAT MICROBIOL, V2, DOI 10.1038/nmicrobiol.2017.7
   Bian GW, 2010, PLOS PATHOG, V6, DOI 10.1371/journal.ppat.1000833
   Blagrove MSC, 2013, PLOS NEGLECT TROP D, V7, DOI 10.1371/journal.pntd.0002152
   Blagrove MSC, 2012, P NATL ACAD SCI USA, V109, P255, DOI 10.1073/pnas.1112021108
   Dutra HLC, 2016, CELL HOST MICROBE, V19, P771, DOI 10.1016/j.chom.2016.04.021
   CASPARI E, 1959, EVOLUTION, V13, P568, DOI 10.2307/2406138
   Chrostek E, 2017, PLOS PATHOG, V13, DOI 10.1371/journal.ppat.1006540
   Chrostek E, 2015, PLOS BIOL, V13, DOI 10.1371/journal.pbio.1002065
   Chrostek E, 2014, PLOS ONE, V9, DOI 10.1371/journal.pone.0099025
   Dutton TJ, 2004, INSECT MOL BIOL, V13, P317, DOI 10.1111/j.0962-1075.2004.00490.x
   Ferguson NM, 2015, SCI TRANSL MED, V7, DOI 10.1126/scitranslmed.3010370
   Frentiu FD, 2014, PLOS NEGLECT TROP D, V8, DOI 10.1371/journal.pntd.0002688
   Hoffmann AA, 2011, NATURE, V476, P454, DOI 10.1038/nature10356
   Hoffmann AA, 1996, HEREDITY, V76, P1, DOI 10.1038/hdy.1996.1
   Hoffmann AA, 2015, EVOL APPL, V8, P751, DOI 10.1111/eva.12286
   Hoffmann AA, 2014, PLOS NEGLECT TROP D, V8, DOI 10.1371/journal.pntd.0003115
   Joubert DA, 2016, PLOS PATHOG, V12, DOI 10.1371/journal.ppat.1005434
   Kambris Z, 2009, SCIENCE, V326, P134, DOI 10.1126/science.1177531
   Kriesner P, 2013, PLOS PATHOG, V9, DOI 10.1371/journal.ppat.1003607
   LePage DP, 2017, NATURE, V543, P243, DOI 10.1038/nature21391
   Lessler J, 2016, SCIENCE, V353, DOI 10.1126/science.aaf8160
   LIVAK KJ, 1984, GENETICS, V107, P611
   Lu P, 2012, PLOS NEGLECT TROP D, V6, DOI 10.1371/journal.pntd.0001754
   Martinez J, 2014, PLOS PATHOG, V10, DOI 10.1371/journal.ppat.1004369
   McGraw EA, 2002, P NATL ACAD SCI USA, V99, P2918, DOI 10.1073/pnas.052466499
   McMeniman CJ, 2010, PLOS NEGLECT TROP D, V4, DOI 10.1371/journal.pntd.0000748
   McMeniman CJ, 2009, SCIENCE, V323, P141, DOI 10.1126/science.1165326
   Moreira LA, 2009, CELL, V139, P1268, DOI 10.1016/j.cell.2009.11.042
   Osborne SE, 2009, PLOS PATHOG, V5, DOI 10.1371/journal.ppat.1000656
   Richardson K, 2011, J MED ENTOMOL, V48, P914, DOI 10.1603/ME10204
   Rohrscheib CE, 2017, PLOS PATHOG, V13, DOI 10.1371/journal.ppat.1006521
   Rohrscheib CE, 2016, PLOS PATHOG, V12, DOI 10.1371/journal.ppat.1005888
   Ross P, 2016, WOLBACHIA INFECT AED
   Sutton ER, 2014, BMC GENOMICS, V15, DOI 10.1186/1471-2164-15-928
   Nguyen TH, 2015, PARASITE VECTOR, V8, DOI 10.1186/s13071-015-1174-x
   TURELLI M, 1991, NATURE, V353, P440, DOI 10.1038/353440a0
   Ulrich JN, 2016, PLOS NEGLECT TROP D, V10, DOI 10.1371/journal.pntd.0004873
   van den Hurk AF, 2012, PLOS NEGLECT TROP D, V6, DOI 10.1371/journal.pntd.0001892
   Vasconcelos PFC, 2016, VECTOR-BORNE ZOONOT, V16, P566, DOI 10.1089/vbz.2016.2031
   Veneti Z, 2003, GENETICS, V164, P545
   Walker T, 2011, NATURE, V476, P450, DOI 10.1038/nature10355
   WILLIAMS EH, 1993, J INVERTEBR PATHOL, V61, P206, DOI 10.1006/jipa.1993.1037
   Woolfit M, 2013, GENOME BIOL EVOL, V5, P2189, DOI 10.1093/gbe/evt169
   Xi ZY, 2005, SCIENCE, V310, P326, DOI 10.1126/science.1117607
   Ye YXH, 2015, PLOS NEGLECT TROP D, V9, DOI 10.1371/journal.pntd.0003894
   Yeap HL, 2011, GENETICS, V187, P583, DOI 10.1534/genetics.110.122390
NR 47
TC 12
Z9 12
U1 9
U2 17
PU PUBLIC LIBRARY SCIENCE
PI SAN FRANCISCO
PA 1160 BATTERY STREET, STE 100, SAN FRANCISCO, CA 94111 USA
SN 1553-7366
EI 1553-7374
J9 PLOS PATHOG
JI PLoS Pathog.
PD JAN
PY 2018
VL 14
IS 1
AR e1006815
DI 10.1371/journal.ppat.1006815
PG 19
WC Microbiology; Parasitology; Virology
SC Microbiology; Parasitology; Virology
GA FU7AB
UT WOS:000424003200034
PM 29370307
OA DOAJ Gold, Green Published
HC Y
HP N
DA 2019-04-19
ER

PT J
AU Mahyoub, JA
   Aziz, A
   Panneerselvam, C
   Murugan, K
   Roni, M
   Trivedi, S
   Nicoletti, M
   Hawas, UW
   Shaher, FM
   Bamakhrama, MA
   Canale, A
   Benelli, G
AF Mahyoub, Jazem A.
   Aziz, Al Thabiani
   Panneerselvam, Chellasamy
   Murugan, Kadarkarai
   Roni, Mathath
   Trivedi, Subrata
   Nicoletti, Marcello
   Hawas, Usama W.
   Shaher, Fekri M.
   Bamakhrama, Muneer A.
   Canale, Angelo
   Benelli, Giovanni
TI Seagrasses as Sources of Mosquito Nano-Larvicides? Toxicity and Uptake
   of Halodule uninervis-Biofabricated Silver Nanoparticles in Dengue and
   Zika Virus Vector Aedes aegypti
SO JOURNAL OF CLUSTER SCIENCE
LA English
DT Article
DE Arbovirus; Yellow fever; West Nile; Nanotechnology; Multi-drug resistant
   bacteria
ID ANTIBACTERIAL ACTIVITY; ANOPHELES-STEPHENSI; PLASMODIUM-FALCIPARUM;
   GREEN SYNTHESIS; IN-VITRO; SYNTHESIZED NANOPARTICLES; VETERINARY
   IMPORTANCE; PREDATION EFFICIENCY; BACTERIAL PATHOGENS; BORNE DISEASES
AB Mosquitoes (Diptera: Culicidae) act as vectors for devastating pathogens and parasites. Zika virus, an Aedes mosquito-borne flavivirus, is becoming a worldwide public health concern following its suspected association with over 4000 recent cases of microcephaly in the infants of some women who were pregnant when they contracted the disease. There are no specific treatments for Zika virus, thus the eco-friendly and effective control of mosquito vectors is crucial. This research proposed a novel method of seagrass-mediated synthesis of silver nanoparticles (AgNP) using Halodule uninervis as a reducing and capping agent. UV-Vis spectroscopy, FTIR spectroscopy, SEM, EDX spectroscopy, XRD and Raman analysis confirmed the rapid and cheap synthesis of AgNP. LC50 of H. uninervis extract against Aedes aegypti was 295.629 ppm and LC50 of H. uninervis-synthesized AgNP was 12.554 ppm. Microscopy analysis pointed out the uptake of H. uninervis-fabricated AgNP in the midgut of mosquito larvae. In MIC assays, low doses of the AgNP inhibited the growth of Bacillus subtilis, Klebsiella pneumoniae and Salmonella typhi. Overall, this research shed light on the mosquitocidal potential of H. uninervis, as a bio-resource for the cheap and effective nanosynthesis of mosquitocidal biopesticides.
C1 [Mahyoub, Jazem A.] King Abdulaziz Univ, Dept Biol Sci, Fac Sci, Jeddah, Saudi Arabia.
   [Mahyoub, Jazem A.] IBB Univ, Ibb, Yemen.
   [Aziz, Al Thabiani; Panneerselvam, Chellasamy; Trivedi, Subrata] Univ Tabuk, Dept Biol, Fac Sci, Tabuk, Saudi Arabia.
   [Murugan, Kadarkarai; Roni, Mathath] Bharathiar Univ, Sch Life Sci, Div Entomol, Dept Zool, Coimbatore 641046, Tamil Nadu, India.
   [Murugan, Kadarkarai] Thiruvalluvar Univ, Vellore 632115, Tamil Nadu, India.
   [Nicoletti, Marcello] Sapienza Univ Rome, Dept Environm Biol, Piazzale Aldo Moro 5, I-00185 Rome, Italy.
   [Hawas, Usama W.; Shaher, Fekri M.; Bamakhrama, Muneer A.] King Abdulaziz Univ, Fac Marine Sci, Dept Marine Chem, Jeddah, Saudi Arabia.
   [Canale, Angelo; Benelli, Giovanni] Univ Pisa, Dept Agr Food & Environm, Via Borghetto 80, I-56124 Pisa, Italy.
RP Benelli, G (reprint author), Univ Pisa, Dept Agr Food & Environm, Via Borghetto 80, I-56124 Pisa, Italy.
EM cpselva@ymail.com; benelli.giovanni@gmail.com
RI Mahyoub, jazem/F-6648-2014; Fac Sci, KAU, Biol Sci Dept/L-4228-2013;
   Benelli, Giovanni/A-9100-2013; amsalu, ribka/G-8780-2019
OI Hawas, usama/0000-0003-3276-9001
FU Deanship of Scientific Research (DSR) at King Abdulaziz University,
   Jeddah [G-256-130-37]; Deanship of Scientific Research
FX Dr. Jazem A. Mahyoub is grateful to the Deanship of Scientific Research
   (DSR) at King Abdulaziz University, Jeddah, Grant No. G-256-130-37. The
   authors would like to extend their sincere appreciation to the Deanship
   of Scientific Research for its technical and financial support.
CR Ahmad A, 2003, COLLOID SURFACE B, V28, P313, DOI 10.1016/S0927-7765(02)00174-1
   Anbu P., 2015, NAT PROD RES, DOI [10.1080/14786419.2015.1114935, DOI 10.1080/14786419.2015.1114935.]
   Barth A, 2000, PROG BIOPHYS MOL BIO, V74, P141, DOI 10.1016/S0079-6107(00)00021-3
   Basavegowda N, 2014, J NANOSCI NANOTECHNO, V14, P4377, DOI 10.1166/jnn.2014.8646
   Benelli G., 2016, J CLUST SCI, DOI [10.1007/s10876-016-1088-6, DOI 10.1007/S10876-016-1088-6.]
   Benelli G, 2016, ENZYME MICROB TECH, V95, P58, DOI 10.1016/j.enzmictec.2016.08.022
   Benelli G, 2016, ASIAN PAC J TROP BIO, V6, P468, DOI 10.1016/j.apjtb.2016.03.012
   Benelli G, 2016, PARASITOL RES, V115, P1747, DOI 10.1007/s00436-016-4971-z
   Benelli G, 2016, ASIAN PAC J TROP BIO, V6, P353, DOI 10.1016/j.apjtb.2015.10.015
   Benelli G, 2016, PARASITOL RES, V115, P23, DOI 10.1007/s00436-015-4800-9
   Benelli G, 2015, PARASITOL RES, V114, P3201, DOI 10.1007/s00436-015-4656-z
   Benelli G, 2015, PARASITOL RES, V114, P2801, DOI 10.1007/s00436-015-4586-9
   Biswas N, 2007, CHEM PHYS LETT, V444, P338, DOI 10.1016/j.cplett.2007.07.049
   Chowdhury J, 2004, J COLLOID INTERF SCI, V277, P121, DOI 10.1016/j.jcis.2004.04.030
   COSGROVE JB, 1994, J AM MOSQUITO CONTR, V10, P434
   de Aragao A. P., 2016, ARAB J CHEM, DOI [10.1016/j.arabjc.2016.04.014, DOI 10.1016/J.ARABJC.2016.04.014.]
   Dhand V, 2016, MAT SCI ENG C-MATER, V58, P36, DOI 10.1016/j.msec.2015.08.018
   Dinesh D, 2015, PARASITOL RES, V114, P1519, DOI 10.1007/s00436-015-4336-z
   Dubey P, 2005, PRAMANA-J PHYS, V65, P681, DOI 10.1007/BF03010456
   European Centre for Disease Prevention and Control, 2015, ZIK VIR INF FACTSH H
   Fayaz AM, 2010, NANOMED-NANOTECHNOL, V6, P103, DOI 10.1016/j.nano.2009.04.006
   Finney DJ, 1971, PROBIT ANAL, P68, DOI DOI 10.1007/BF02431962
   Fortes MD, 1990, ICLARM ED SER, P46
   George DR, 2014, PARASITE VECTOR, V7, DOI 10.1186/1756-3305-7-28
   Ghaffari-Moghaddam M, 2014, J IND ENG CHEM, V20, P739, DOI 10.1016/j.jiec.2013.09.005
   Global Alert and Response, 2015, GLOB AL RESP IMP DEN
   Govindarajan M, 2016, RES VET SCI, V107, P95, DOI 10.1016/j.rvsc.2016.05.017
   Green E.P., 2003, WORLD ATLAS SEAGRASS
   Huang P, 2011, NANOSCALE, V3, P3623, DOI 10.1039/c1nr10586h
   Kalimuthu K., 2016, HYDROBIOLOGIA, DOI [10.1007/s10750-016-2943-z, DOI 10.1007/S10750-016-2943-Z.]
   Kaviya S, 2011, SPECTROCHIM ACTA A, V79, P594, DOI 10.1016/j.saa.2011.03.040
   Kulikova OG, 2015, APPL BIOCHEM MICRO+, V51, P362, DOI 10.1134/S0003683815030114
   Kumar SR, 2014, RSC ADV, V4, P13409, DOI 10.1039/c3ra47542e
   Lanciotti RS, 2008, EMERG INFECT DIS, V14, P1232, DOI 10.3201/eid1408.080287
   Madhiyazhagan P, 2015, PARASITOL RES, V114, P4305, DOI 10.1007/s00436-015-4671-0
   Mahyoub J. A., 2016, Asian Pacific Journal of Tropical Disease, V6, P361
   Mehlhorn H, 2012, PARASITOL RES, V110, P259, DOI 10.1007/s00436-011-2480-7
   Mulvaney P, 1996, LANGMUIR, V12, P788, DOI 10.1021/la9502711
   Murugan K, 1999, CURR SCI INDIA, V76, P631
   Murugan K., 1996, Journal of Entomological Research (New Delhi), V20, P137
   Murugan K, 2016, ENVIRON SCI POLLUT R, V23, P16671, DOI 10.1007/s11356-016-6832-9
   Murugan K, 2016, RES VET SCI, V106, P14, DOI 10.1016/j.rvsc.2016.03.001
   Murugan K, 2016, PARASITOL RES, V115, P651, DOI 10.1007/s00436-015-4783-6
   Murugan K, 2015, PARASITOL RES, V114, P4087, DOI 10.1007/s00436-015-4638-1
   Murugan K, 2015, PARASITOL RES, V114, P2243, DOI 10.1007/s00436-015-4417-z
   Murugan K, 2015, EXP PARASITOL, V153, P129, DOI 10.1016/j.exppara.2015.03.017
   Musso D, 2016, CLIN MICROBIOL REV, V29, P487, DOI 10.1128/CMR.00072-15
   Panneerselvam C, 2016, PARASITOL RES, V115, P997, DOI 10.1007/s00436-015-4828-x
   Patra JK, 2008, TURK J BIOL, V32, P119
   Pavela R, 2016, TRENDS PLANT SCI, V21, P1000, DOI 10.1016/j.tplants.2016.10.005
   Rai M, 2009, BIOTECHNOL ADV, V27, P76, DOI 10.1016/j.biotechadv.2008.09.002
   Rajaganesh R, 2016, RES VET SCI, V109, P40, DOI 10.1016/j.rvsc.2016.09.012
   Ravikumar S, 2010, J ENVIRON BIOL, V31, P387
   Ravikumar S, 2011, PARASITOL RES, V108, P107, DOI 10.1007/s00436-010-2041-5
   Rodriguez-Morales AJ, 2015, J INFECT DEV COUNTR, V9, P684, DOI 10.3855/jidc.7230
   Roni M, 2015, ECOTOX ENVIRON SAFE, V121, P31, DOI 10.1016/j.ecoenv.2015.07.005
   Sathishkumar G, 2012, COLLOID SURFACE B, V95, P235, DOI 10.1016/j.colsurfb.2012.03.001
   Sathyavathi R, 2010, ADV SCI LETT, V3, P138, DOI 10.1166/asl.2010.1099
   Savidis G, 2016, CELL REP, V16, P232, DOI 10.1016/j.celrep.2016.06.028
   Shanthi S, 2016, MICROB PATHOGENESIS, V93, P70, DOI 10.1016/j.micpath.2016.01.014
   Singh M, 2008, DIG J NANOMATER BIOS, V3, P115
   Song HY, 2006, EUR CELLS MATER, V11, P58
   Stuart BH, 2002, POLYM ANAL
   Suresh G, 2014, SPECTROCHIM ACTA A, V127, P61, DOI 10.1016/j.saa.2014.02.030
   Venkataraman K, 2015, COASTAL MARINE BIODI, P303
   World Health Organization, 2016, WHO STAT 1 M INT HLT
NR 66
TC 12
Z9 12
U1 0
U2 11
PU SPRINGER/PLENUM PUBLISHERS
PI NEW YORK
PA 233 SPRING ST, NEW YORK, NY 10013 USA
SN 1040-7278
EI 1572-8862
J9 J CLUST SCI
JI J. Clust. Sci.
PD JAN
PY 2017
VL 28
IS 1
SI SI
BP 565
EP 580
DI 10.1007/s10876-016-1127-3
PG 16
WC Chemistry, Inorganic & Nuclear
SC Chemistry
GA EL0QB
UT WOS:000394325800035
DA 2019-04-19
ER

PT J
AU Dersi, G
   Ozturk, E
   Salzberg, MR
   Morris, M
   O'Brien, TJ
   Jones, NC
AF Dersi, Gabi
   Ozturk, Ezgi
   Salzberg, Michael R.
   Morris, Margaret
   O'Brien, Terence J.
   Jones, Nigel C.
TI Environmental enrichment imparts disease-modifying and transgenerational
   effects on genetically-determined epilepsy and anxiety
SO NEUROBIOLOGY OF DISEASE
LA English
DT Article
DE Environmental enrichment; Epilepsy; Transgenerational inheritance;
   Anxiety; Gene x environment interaction; GAERS; CRH; DNA methylation
ID TEMPORAL-LOBE EPILEPSY; ABSENCE EPILEPSY; PSYCHIATRIC COMORBIDITY;
   SEIZURE EXPRESSION; SOCIAL ENRICHMENT; MATERNAL-BEHAVIOR; RAT MODEL;
   STRESS; GENE; DEPRESSION
AB Introduction: The absence epilepsies are presumed to be caused by genetic factors, but the influence of environmental exposures on epilepsy development and severity, and whether this influence is transmitted to subsequent generations, is not well known. We assessed the effects of environmental enrichment on epilepsy and anxiety outcomes in multiple generations of GAERS a genetic rat model of absence epilepsy that manifests co-morbid elevated anxiety-like behaviour.
   Methods: GAERS were exposed to environmental enrichment or standard housing beginning either prior to, or after epilepsy onset, and underwent EEG recordings and anxiety testing. Then, we exposed male GAERS to early enrichment or standard housing and generated F1 progeny, which also underwent EEG recordings. Hippocampal CRH mRNA expression and DNA methylation were assessed using RT-PCR and pyrosequencing, respectively.
   Results: Early environmental enrichment delayed the onset of epilepsy in GAERS, and resulted in fewer seizures in adulthood, compared with standard housed GAERS. Enrichment also reduced the frequency of seizures when initiated in adulthood. Anxiety levels were reduced by enrichment, and these anti-epileptogenic and anxiolytic effects were heritable into the next generation. We also found reduced expression of CRH mRNA in GAERS exposed to enrichment, but this was not due to changes in DNA methylation.
   Conclusions: Environmental enrichment produces disease-modifying effects on genetically determined absence epilepsy and anxiety, and these beneficial effects are transferable to the subsequent generation. Reduced CRH expression was associated with these phenotypic improvements. Environmental stimulation holds promise as a naturalistic therapy for genetically determined epilepsy which may benefit subsequent generations. (C) 2016 Elsevier Inc. All rights reserved.
C1 [Dersi, Gabi; Ozturk, Ezgi; Salzberg, Michael R.; O'Brien, Terence J.; Jones, Nigel C.] Univ Melbourne, Royal Melbourne Hosp, Dept Med, Melbourne, Vic, Australia.
   [Salzberg, Michael R.] St Vincents Hosp, Dept Psychiat, Melbourne, Vic, Australia.
   [Morris, Margaret] Univ New South Wales, Dept Physiol & Pharmacol, Sydney, NSW, Australia.
RP Jones, NC (reprint author), Univ Melbourne, RMH, Dept Med, Melbourne Brain Ctr, Parkville, Vic 3052, Australia.
EM ncjones@unimelb.edu.au
OI O'Brien, Terence/0000-0002-7198-8621; Morris,
   Margaret/0000-0003-2285-5117; Jones, Nigel/0000-0002-1080-8439
FU NHMRC [566843, 1059860, 628466]; ARC [13100100]
FX TO, MS, MM, NJ received funding from the NHMRC project grant scheme for
   this work (#566843 and #1059860). NJ received funding from the NHMRC
   Career Development Award scheme (#628466) and from the ARC Future
   Fellowship scheme (#13100100). The remaining authors report no conflicts
   of interest associated with this work.
CR Arai JA, 2009, J NEUROSCI, V29, P1496, DOI 10.1523/JNEUROSCI.5057-08.2009
   Auvergne R, 2002, BRAIN RES, V954, P277, DOI 10.1016/S0006-8993(02)03355-3
   Baram TZ, 1998, TRENDS NEUROSCI, V21, P471, DOI 10.1016/S0166-2236(98)01275-2
   Berkovic SF, 2006, TRENDS NEUROSCI, V29, P391, DOI 10.1016/j.tins.2006.05.009
   Berkovic SF, 1998, ANN NEUROL, V43, P435, DOI 10.1002/ana.410430405
   Bohacek J, 2015, MOL PSYCHIATR, V20, P621, DOI 10.1038/mp.2014.80
   Bouilleret V, 2009, NEUROIMAGE, V45, P267, DOI 10.1016/j.neuroimage.2008.12.019
   Briellmann RS, 2001, ANN NEUROL, V49, P45, DOI 10.1002/1531-8249(200101)49:1<45::AID-ANA9>3.0.CO;2-F
   Caspi A, 2003, SCIENCE, V301, P386, DOI 10.1126/science.1083968
   Caspi A, 2006, NAT REV NEUROSCI, V7, P583, DOI 10.1038/nrn1925
   Curley JP, 2009, FRONT BEHAV NEUROSCI, V3, DOI 10.3389/neuro.08.025.2009
   Dersi G., 2013, EPILEPSIA, V54, P635
   Dhanushkodi A, 2008, NEUROSCI BIOBEHAV R, V32, P657, DOI 10.1016/j.neubiorev.2007.10.004
   Dibbens LM, 2013, NAT GENET, V45, P546, DOI 10.1038/ng.2599
   DUNN AJ, 1990, BRAIN RES REV, V15, P71, DOI 10.1016/0165-0173(90)90012-D
   Elliott E, 2010, NAT NEUROSCI, V13, P1351, DOI 10.1038/nn.2642
   Franklin TB, 2010, BIOL PSYCHIAT, V68, P408, DOI 10.1016/j.biopsych.2010.05.036
   Gapp K, 2014, NAT NEUROSCI, V17, P667, DOI 10.1038/nn.3695
   Gauguier D, 2004, EPILEPSIA, V45, P908, DOI 10.1111/j.0013-9580.2004.13104.x
   Hesdorffer DC, 2012, ANN NEUROL, V72, P184, DOI 10.1002/ana.23601
   Hesdorffer DC, 2000, ANN NEUROL, V47, P246, DOI 10.1002/1531-8249(200002)47:2<246::AID-ANA17>3.3.CO;2-5
   Hunter DJ, 2005, NAT REV GENET, V6, P287, DOI 10.1038/nrg1578
   Joels M, 2009, NAT REV NEUROSCI, V10, P459, DOI 10.1038/nrn2632
   Jones JE, 2007, DEV MED CHILD NEUROL, V49, P493, DOI 10.1111/j.1469-8749.2007.00493.x
   Jones NC, 2008, EXP NEUROL, V209, P254, DOI 10.1016/j.expneurol.2007.09.026
   Jones NC, 2013, EPILEPSY BEHAV, V26, P363, DOI 10.1016/j.yebeh.2012.09.002
   Jones NC, 2011, NEUROSCI LETT, V497, P185, DOI 10.1016/j.neulet.2011.02.039
   Jones NC, 2010, NEUROBIOL DIS, V39, P116, DOI 10.1016/j.nbd.2010.02.001
   Kanner AM, 2009, NEUROLOGY, V72, P793, DOI 10.1212/01.wnl.0000343850.85763.9c
   Kanner AM, 2011, EPILEPSIA, V52, P21, DOI 10.1111/j.1528-1167.2010.02907.x
   Kessler RC, 1997, ANNU REV PSYCHOL, V48, P191, DOI 10.1146/annurev.psych.48.1.191
   Korbey SM, 2008, EPILEPSY BEHAV, V12, P30, DOI 10.1016/j.yebeh.2007.09.013
   Manno I, 2011, EPILEPSIA, V52, pE113, DOI 10.1111/j.1528-1167.2011.03166.x
   MARESCAUX C, 1992, J NEURAL TRANSM-GEN, P37
   Mashoodh R, 2012, P NATL ACAD SCI USA, V109, P17232, DOI 10.1073/pnas.1121083109
   Nithianantharajah J, 2006, NAT REV NEUROSCI, V7, P697, DOI 10.1038/nrn1970
   Petrovski S, 2010, NEUROLOGY, V75, P1015, DOI 10.1212/WNL.0b013e3181f25b16
   Powell KL, 2014, EPILEPSIA, V55, P1959, DOI 10.1111/epi.12840
   Powell KL, 2009, J NEUROSCI, V29, P371, DOI 10.1523/JNEUROSCI.5295-08.2009
   ROSENZWEIG MR, 1978, BRAIN RES, V153, P563, DOI 10.1016/0006-8993(78)90340-2
   Roth TL, 2009, BIOL PSYCHIAT, V65, P760, DOI 10.1016/j.biopsych.2008.11.028
   Rudolf G, 2004, EPILEPSIA, V45, P301, DOI 10.1111/j.0013-9580.2004.50303.x
   Salzberg M, 2007, EPILEPSIA, V48, P2079, DOI 10.1111/j.1528-1167.2007.01246.x
   Schmittgen TD, 2008, NAT PROTOC, V3, P1101, DOI 10.1038/nprot.2008.73
   Schridde U, 2004, GENES BRAIN BEHAV, V3, P1, DOI 10.1111/j.1601-1848.2004.00034.x
   SKUTELLA T, 1994, CELL MOL NEUROBIOL, V14, P579, DOI 10.1007/BF02088839
   STEINLEIN OK, 1995, NAT GENET, V11, P201, DOI 10.1038/ng1095-201
   Strohle A, 2009, J NEURAL TRANSM, V116, P777, DOI 10.1007/s00702-008-0092-x
   Sztainberg Y, 2010, MOL PSYCHIATR, V15, P905, DOI 10.1038/mp.2009.151
   Timpl P, 1998, NAT GENET, V19, P162, DOI 10.1038/520
   van Gaalen MM, 2002, EUR J NEUROSCI, V15, P2007, DOI 10.1046/j.1460-9568.2002.02040.x
   van Praag H., 2004, STRESS BRAIN DEPRESS
   Weaver ICG, 2004, NAT NEUROSCI, V7, P847, DOI 10.1038/nn1276
   Whitelaw E, 2001, NAT GENET, V27, P361, DOI 10.1038/86850
   Yang M., 2016, EPILEPSIA
   Young D, 1999, NAT MED, V5, P448
NR 56
TC 12
Z9 12
U1 0
U2 10
PU ACADEMIC PRESS INC ELSEVIER SCIENCE
PI SAN DIEGO
PA 525 B ST, STE 1900, SAN DIEGO, CA 92101-4495 USA
SN 0969-9961
EI 1095-953X
J9 NEUROBIOL DIS
JI Neurobiol. Dis.
PD SEP
PY 2016
VL 93
BP 129
EP 136
DI 10.1016/j.nbd.2016.05.005
PG 8
WC Neurosciences
SC Neurosciences & Neurology
GA DQ8IE
UT WOS:000379452600013
PM 27185593
DA 2019-04-19
ER

PT J
AU Frankel, S
   Medvedeva, N
   Gutherz, S
   Kulick, C
   Kondratyev, A
   Forcelli, PA
AF Frankel, Sari
   Medvedeva, Natalia
   Gutherz, Samuel
   Kulick, Catherine
   Kondratyev, Alexei
   Forcelli, Patrick A.
TI Comparison of the long-term behavioral effects of neonatal exposure to
   retigabine or phenobarbital in rats
SO EPILEPSY & BEHAVIOR
LA English
DT Article
DE Anticonvulsant; Development; Neonatal; Epilepsy; Antiepileptic drug
ID ANTIEPILEPTIC DRUG EXPOSURE; APOPTOTIC NEURODEGENERATION; DEVELOPING
   BRAIN; MOUSE-BRAIN; CELL-DEATH; IMMUNOHISTOCHEMICAL ANALYSIS;
   ANTICONVULSANT ACTION; POTASSIUM CHANNELS; PASSIVE-AVOIDANCE; IMMATURE
   BRAIN
AB Anticonvulsant drugs, when given during vulnerable periods of brain development, can have long-lasting consequences on nervous system function. In rats, the second postnatal week approximately corresponds to the late third trimester of gestation/early infancy in humans. Exposure to phenobarbital during this period has been associated with deficits in learning and memory, anxiety-like behavior, and social behavior, among other domains. Phenobarbital is the most common anticonvulsant drug used in neonatology. Several other drugs, such as lamotrigine, phenytoin, and clonazepam, have also been reported to trigger behavioral changes. A new generation anticonvulsant drug, retigabine, has not previously been evaluated for long-term effects on behavior. Retigabine acts as an activator of KCNQ channels, a mechanism that is unique among anticonvulsants. Here, we examined the effects retigabine exposure from postnatal day (P)7 to P14 on behavior in adult rats. We compared these effects with those produced by phenobarbital (as a positive control) and saline (as a negative control). Motor behavior was assessed by using the open field and rotarod, anxiety-like behavior by the open field, elevated plus maze, and light-dark transition task, and learning/memory by the passive avoidance task; social interactions were assessed in same-treatment pairs, and nociceptive sensitivity was assessed via the tail-flick assay. Motor behavior was unaltered by exposure to either drug. We found that retigabine exposure and phenobarbital exposure both induced increased anxiety-like behavior in adult animals. Phenobarbital, but not retigabine, exposure impaired learning and memory. These drugs also differed in their effects on social behavior, with retigabine-exposed animals displaying greater social interaction than phenobarbital-exposed animals. These results indicate that neonatal retigabine induces a subset of behavioral alterations previously described for other anticonvulsant drugs and extend our knowledge of drug-induced behavioral teratogenesis to a new mechanism of anticonvulsant action. (C) 2016 Elsevier Inc. All rights reserved.
C1 [Frankel, Sari; Medvedeva, Natalia; Gutherz, Samuel; Kulick, Catherine; Kondratyev, Alexei; Forcelli, Patrick A.] Georgetown Univ, Sch Med, Dept Physiol & Pharmacol, New Res Bldg,W209B, Washington, DC 20057 USA.
   [Kondratyev, Alexei] NIH, Ctr Sci Review, Bethesda, MD USA.
RP Forcelli, PA (reprint author), Georgetown Univ, Sch Med, Dept Physiol & Pharmacol, New Res Bldg,W209B, Washington, DC 20057 USA.
EM paf22@georgetown.edu
FU GlaxoSmithKline;  [HD046388]
FX This work was supported by a research grant from GlaxoSmithKline to AK
   and PAF. PAF also received support from HD046388. We thank Colin Soper
   and Isabelle Orozco for assistance with treating and testing animals,
   respectively.
CR BERGMAN A, 1982, ACTA ANAT, V114, P185
   Bhardwaj SK, 2012, NEUROPHARMACOLOGY, V62, P2337, DOI 10.1016/j.neuropharm.2012.02.001
   Bittigau P, 2003, ANN NY ACAD SCI, V993, P103, DOI 10.1111/j.1749-6632.2003.tb07517.x
   Bittigau P, 2002, P NATL ACAD SCI USA, V99, P15089, DOI 10.1073/pnas.222550499
   BRENNAN JF, 1982, BEHAV BRAIN RES, V4, P117, DOI 10.1016/0166-4328(82)90068-7
   Brown L, 2016, EPILEPSIA IN PRESS
   Center for Drug Evaluation and Research, 2013, DRUG SAF AV FDA DRUG
   CRAWLEY J, 1980, PHARMACOL BIOCHEM BE, V13, P167, DOI 10.1016/0091-3057(80)90067-2
   CRAWLEY JN, 1985, NEUROSCI BIOBEHAV R, V9, P37, DOI 10.1016/0149-7634(85)90030-2
   FARWELL JR, 1990, NEW ENGL J MED, V322, P364, DOI 10.1056/NEJM199002083220604
   Forcelli PA, 2008, ADDICT BIOL, V13, P52, DOI 10.1111/j.1369-1600.2007.00078.x
   Forcelli PA, 2016, NEUROPHARMACOLOGY, V101, P46, DOI 10.1016/j.neuropharm.2015.09.012
   Forcelli PA, 2013, EPILEPSY RES, V107, P217, DOI 10.1016/j.eplepsyres.2013.09.013
   Forcelli PA, 2012, ANN NEUROL, V72, P363, DOI 10.1002/ana.23600
   Forcelli PA, 2012, EPILEPSY RES, V101, P135, DOI 10.1016/j.eplepsyres.2012.03.006
   Forcelli PA, 2012, J PHARMACOL EXP THER, V340, P558, DOI 10.1124/jpet.111.188862
   Forcelli PA, 2011, EPILEPSIA, V52, pE207, DOI 10.1111/j.1528-1167.2011.03297.x
   Forcelli PA, 2010, EPILEPSIA, V51, P18, DOI 10.1111/j.1528-1167.2010.02603.x
   Francis D, 1999, SCIENCE, V286, P1155, DOI 10.1126/science.286.5442.1155
   Gedzelman Evan R, 2012, Front Neurol, V3, P182, DOI 10.3389/fneur.2012.00182
   Geiger J, 2006, NEUROSCI LETT, V400, P101, DOI 10.1016/j.neulet.2006.02.017
   Glier C, 2004, EXP NEUROL, V187, P403, DOI 10.1016/j.expneurol.2004.01.025
   Gutherz SB, 2014, EPILEPSY BEHAV, V37, P265, DOI 10.1016/j.yebeh.2014.07.010
   HAUSER WA, 1994, EPILEPSIA, V35, pS1, DOI 10.1111/j.1528-1157.1994.tb05932.x
   Ikonomidou C, 1999, SCIENCE, V283, P70, DOI 10.1126/science.283.5398.70
   Ikonomidou C, 2007, EUR J PAEDIATR NEURO, V11, P297, DOI 10.1016/j.ejpn.2007.02.006
   ISAACSON RL, 1962, SCIENCE, V138, P1104, DOI 10.1126/science.138.3545.1104
   JACOBSON CD, 1988, DEV BRAIN RES, V44, P233, DOI 10.1016/0165-3806(88)90221-0
   Jevtovic-Todorovic V, 2003, J NEUROSCI, V23, P876
   Kaindl AM, 2008, MOL CELL PROTEOMICS, V7, P2293, DOI 10.1074/mcp.M800030-MCP200
   Kanaumi T, 2008, BRAIN DEV-JPN, V30, P362, DOI 10.1016/j.braindev.2007.11.003
   Katz I, 2007, J PHARMACOL EXP THER, V322, P494, DOI 10.1124/jpet.107.123133
   Kim JS, 2007, EPILEPSIA, V48, P19, DOI 10.1111/j.1528-1167.2007.01285.x
   Kim J, 2007, J PHARMACOL EXP THER, V323, P165, DOI 10.1124/jpet.107.126250
   KLEINBERGER N, 1985, DEV BRAIN RES, V22, P113, DOI 10.1016/0165-3806(85)90074-4
   KUBOVA H, 1991, EPILEPSY RES, V10, P148, DOI 10.1016/0920-1211(91)90007-3
   Kulick CV, 2014, EUR J PHARMACOL, V743, P63, DOI 10.1016/j.ejphar.2014.09.016
   Loscher W, 2007, EPILEPSIA, V48, P1245, DOI 10.1111/j.1528-1167.2007.01093.x
   Markowitz GJ, 2010, NEUROREPORT, V21, P452, DOI 10.1097/WNR.0b013e328338ba18
   McVearry KM, 2009, EPILEPSY BEHAV, V16, P609, DOI 10.1016/j.yebeh.2009.09.024
   Meador KJ, 2011, BRAIN, V134, P396, DOI 10.1093/brain/awq352
   Meador Kimford J, 2009, Epilepsy Behav, V15, P339, DOI 10.1016/j.yebeh.2009.04.026
   Meador KJ, 2009, NEW ENGL J MED, V360, P1597, DOI 10.1056/NEJMoa0803531
   Mikulecka A, 2014, FRONT BEHAV NEUROSCI, V8, DOI 10.3389/fnbeh.2014.00169
   Mikulecka A, 2014, FRONT BEHAV NEUROSCI, V8, DOI 10.3389/fnbeh.2014.00101
   National Research Council (US) Committee for the Update of the Guide for the Care and Use of Laboratory Animals, 2011, GUIDE CARE USE LAB A
   Ouhaz Z, 2015, BEHAV BRAIN RES, V292, P219, DOI 10.1016/j.bbr.2015.06.017
   PELLOW S, 1985, J NEUROSCI METH, V14, P149, DOI 10.1016/0165-0270(85)90031-7
   Pennell PB, 2012, EPILEPSY BEHAV, V24, P449, DOI 10.1016/j.yebeh.2012.05.010
   ROGELFUCHS Y, 1992, BRAIN RES BULL, V29, P1, DOI 10.1016/0361-9230(92)90002-F
   Rundfeldt C, 1997, EUR J PHARMACOL, V336, P243, DOI 10.1016/S0014-2999(97)01249-1
   Singh NA, 1998, NAT GENET, V18, P25, DOI 10.1038/ng0198-25
   Stefovska VG, 2008, ANN NEUROL, V64, P434, DOI 10.1002/ana.21463
   Sulzbacher S, 1999, CLIN PEDIATR, V38, P387, DOI 10.1177/000992289903800702
   Tatulian L, 2001, J NEUROSCI, V21, P5535
   Tinel N, 1998, FEBS LETT, V438, P171, DOI 10.1016/S0014-5793(98)01296-4
   Turski Christopher Andreas, 2012, Front Neurol, V3, P120
   Wang XD, 2012, EUR J NEUROSCI, V36, P2360, DOI 10.1111/j.1460-9568.2012.08148.x
   Weber YG, 2006, BRAIN RES, V1077, P1, DOI 10.1016/j.brainres.2006.01.023
   YANAI J, 1989, NEUROTOXICOLOGY, V10, P543
   Young C, 2005, BRIT J PHARMACOL, V146, P189, DOI 10.1038/sj.bjp.0706301
NR 61
TC 12
Z9 12
U1 0
U2 7
PU ACADEMIC PRESS INC ELSEVIER SCIENCE
PI SAN DIEGO
PA 525 B ST, STE 1900, SAN DIEGO, CA 92101-4495 USA
SN 1525-5050
EI 1525-5069
J9 EPILEPSY BEHAV
JI Epilepsy Behav.
PD APR
PY 2016
VL 57
BP 34
EP 40
DI 10.1016/j.yebeh.2016.01.018
PN A
PG 7
WC Behavioral Sciences; Clinical Neurology; Psychiatry
SC Behavioral Sciences; Neurosciences & Neurology; Psychiatry
GA DJ5NW
UT WOS:000374256700007
PM 26921596
OA Green Accepted
DA 2019-04-19
ER

PT J
AU Bailey, JM
   Oliveri, AN
   Karbhari, N
   Brooks, RAJ
   De La Rocha, AJ
   Janardhan, S
   Levin, ED
AF Bailey, Jordan M.
   Oliveri, Anthony N.
   Karbhari, Nishika
   Brooks, Roy A. J.
   De La Rocha, Amberlene J.
   Janardhan, Sheila
   Levin, Edward D.
TI Persistent behavioral effects following early life exposure to retinoic
   acid or valproic acid in zebrafish
SO NEUROTOXICOLOGY
LA English
DT Article
DE Zebrafish; Retinoic acid; Vitamin A valproic acid; Behavior; Cognition;
   Social behavior; Development
ID VITAMIN-A EXCESS; MATERNAL HYPERVITAMINOSIS-A; NEUROBEHAVIORAL
   TERATOLOGY; HISTONE DEACETYLASE; HOX EXPRESSION; FETAL PERIOD;
   DANIO-RERIO; MODEL; CHLORPYRIFOS; RESPONSES
AB Background: Moderate to severe dysregulation in retinoid signaling during early development is associated with a constellation of physical malformations and/or neural tube defects, including spina bifida. It is thought that more subtle dysregulation of this system, which might be achievable via dietary (i.e. hypervitaminosis A) or pharmacological (i.e. valproic acid) exposure in humans, will manifest on behavioral domains including sociability, without overt physical abnormalities.
   Methods: During early life, zebrafish were exposed to low doses of two chemicals that disrupt retinoid signaling. From 0 to 5 dpf, larvae were reared in aqueous solutions containing retinoic acid (0, 0.02, 0.2 or 2 nM) or valproic acid (0, 0.5, 5.0 or 50 mu M). One cohort of zebrafish was assessed using a locomotor activity screen at 6-dpf; another was reared to adulthood and assessed using a neurobehavioral test battery (startle habituation, novel tank exploration, shoaling, and predator escape/avoidance).
   Results: There was no significant increase in the incidence of physical malformation among exposed fish compared to controls. Both retinoic acid and valproic acid exposures during development disrupted larval activity with persisting behavioral alterations later in life, primarily manifesting as decreased social affiliation.
   Conclusions: Social behavior and some aspects of motor function were altered in exposed fish; the importance of examining emotional or psychological consequences of early life exposure to retinoid acting chemicals is discussed. (C) 2015 Elsevier Inc. All rights reserved.
C1 [Bailey, Jordan M.; Karbhari, Nishika; Brooks, Roy A. J.; De La Rocha, Amberlene J.; Janardhan, Sheila; Levin, Edward D.] Duke Univ, Sch Med, Dept Psychiat & Behav Sci, Durham, NC 27710 USA.
   [Oliveri, Anthony N.; Levin, Edward D.] Duke Univ, Sch Med, Dept Pharmacol & Canc Biol, Durham, NC 27710 USA.
RP Levin, ED (reprint author), Duke Univ, Med Ctr, Dept Psychiat & Behav Sci, Box 104790, Durham, NC 27710 USA.
EM edlevin@duke.edu
OI De La Rocha, Amberlene/0000-0001-8860-1115
FU Duke University Superfund Research Center [ES 010356]; Duke-RJR Leon
   Golberg Toxicology Fellowship
FX Research was supported from the Duke University Superfund Research
   Center ES 010356. JMB was supported by the Duke-RJR Leon Golberg
   Toxicology Fellowship.
CR ADAMS J, 1993, NEUROTOXICOL TERATOL, V15, P193, DOI 10.1016/0892-0362(93)90015-G
   Adams J, 2010, BIRTH DEFECTS RES A, V88, P895, DOI 10.1002/bdra.20721
   Ahmad F, 2012, BEHAVIOUR, V149, P1241, DOI 10.1163/1568539X-00003020
   Aluru N, 2013, NEUROTOXICOL TERATOL, V40, P46, DOI 10.1016/j.ntt.2013.10.001
   Bencan Z, 2008, PHYSIOL BEHAV, V95, P408, DOI 10.1016/j.physbeh.2008.07.009
   Boudadi E., 2013, EPIGENETICS CHROMATI, V6, P1
   Bourrachot S, 2014, AQUAT TOXICOL, V154, P1, DOI 10.1016/j.aquatox.2014.04.018
   Bremmer JD, 2008, PROG NEURO-PSYCHOPH, V32, P315, DOI 10.1016/j.pnpbp.2007.07.001
   BUTCHER RE, 1972, LIFE SCI, V11, P141, DOI 10.1016/0024-3205(72)90227-5
   Chen PS, 2007, NEUROSCIENCE, V149, P203, DOI 10.1016/j.neuroscience.2007.06.053
   Coberly S, 1996, PEDIATR PATHOL LAB M, V16, P823, DOI 10.1080/107710496175435
   COHLAN SQ, 1954, PEDIATRICS, V13, P556
   COHLAN SQ, 1953, SCIENCE, V117, P535, DOI 10.1126/science.117.3046.535
   Duerbeck NB, 2012, OBSTET GYNECOL SURV, V67, P122, DOI 10.1097/OGX.0b013e318244c52d
   Easton A.H., 2013, PLOS ONE, V8, P1
   Eddins D, 2010, NEUROTOXICOL TERATOL, V32, P99, DOI 10.1016/j.ntt.2009.02.005
   Eddins D, 2009, PSYCHOPHARMACOLOGY, V202, P103, DOI 10.1007/s00213-008-1287-4
   Faiella A, 2000, HUM MOL GENET, V9, P227, DOI 10.1093/hmg/9.2.227
   Farooq M, 2012, INT J AGRIC BIOL, V14, P894
   Fernandes Y, 2015, PHARMACOL BIOCHEM BE, V139, P94, DOI 10.1016/j.pbb.2015.01.011
   Gerlai R, 2000, PHARMACOL BIOCHEM BE, V67, P773, DOI 10.1016/S0091-3057(00)00422-6
   HATHCOCK JN, 1990, AM J CLIN NUTR, V52, P183
   Hayman RM, 2012, J PAEDIATR CHILD H, V48, pE98, DOI 10.1111/j.1440-1754.2011.02122.x
   HUTCHINGS DE, 1974, DEV PSYCHOBIOL, V7, P225, DOI 10.1002/dev.420070306
   HUTCHINGS DE, 1973, DEV PSYCHOBIOL, V6, P445, DOI 10.1002/dev.420060509
   KALTER H, 1961, AM J PATHOL, V38, P1
   Kawanishi CY, 2003, J BIOCHEM MOL TOXIC, V17, P346, DOI 10.1002/jbt.10098
   Kimura-Kuroda J., 2012, PLOS ONE, V7, P1
   KOCH S, 1983, DEUT MED WOCHENSCHR, V108, P250, DOI 10.1055/s-2008-1069536
   LAMMER EJ, 1985, NEW ENGL J MED, V313, P837, DOI 10.1056/NEJM198510033131401
   Levin E., 2008, METHODS BEHAV ANAL N
   Levin ED, 2014, NEUROTOXICOL TERATOL, V41, P35, DOI 10.1016/j.ntt.2013.10.004
   Li Q., 2014, SCI REP, V4, P1
   Luca RM, 2012, BEHAV BRAIN RES, V226, P66, DOI 10.1016/j.bbr.2011.09.001
   Luo T, 2004, BIOL PSYCHIAT, V56, P971, DOI 10.1016/j.biopsych.2004.09.020
   Marqueling AL, 2007, SEMIN CUTAN MED SURG, V26, P210, DOI 10.1016/j.sder.2008.03.005
   Menegola Elena, 2006, Birth Defects Research, V78, P345, DOI 10.1002/bdrc.20082
   Ornoy A, 2009, REPROD TOXICOL, V28, P1, DOI 10.1016/j.reprotox.2009.02.014
   Rhinn M, 2012, DEVELOPMENT, V139, P843, DOI 10.1242/dev.065938
   Rodier PM, 1996, J COMP NEUROL, V370, P247, DOI 10.1002/(SICI)1096-9861(19960624)370:2<247::AID-CNE8>3.0.CO;2-2
   Samad TA, 1997, P NATL ACAD SCI USA, V94, P14349, DOI 10.1073/pnas.94.26.14349
   Samarut E, 2015, BBA-GENE REGUL MECH, V1849, P73, DOI 10.1016/j.bbagrm.2014.05.030
   Saverino C, 2008, BEHAV BRAIN RES, V191, P77, DOI 10.1016/j.bbr.2008.03.013
   Shaw GM, 1997, TERATOLOGY, V55, P132, DOI 10.1002/(SICI)1096-9926(199702)55:2<132::AID-TERA2>3.0.CO;2-5
   SHENEFELT RE, 1972, AM J PATHOL, V66, P589
   STEELE CE, 1983, TERATOLOGY, V28, P209, DOI 10.1002/tera.1420280209
   Tafti M, 2007, ARCH NEUROL-CHICAGO, V64, P1706, DOI 10.1001/archneur.64.12.1706
   VACCA L, 1977, DEV PSYCHOBIOL, V10, P171, DOI 10.1002/dev.420100210
   VORHEES CV, 1974, TERATOLOGY, V10, P269, DOI 10.1002/tera.1420100309
   VORHEES CV, 1978, TERATOLOGY, V17, P271, DOI 10.1002/tera.1420170305
   VORHEES CV, 1979, SCIENCE, V205, P1220, DOI 10.1126/science.472738
   Wang YJ, 2014, ENVIRON TOXICOL CHEM, V33, P431, DOI 10.1002/etc.2453
   Weiss B, 1978, ENV POLLUTANTS, P53
   Weiss Bernard, 1994, P1091
   Yen J, 2011, NEUROTOXICOL TERATOL, V33, P735, DOI 10.1016/j.ntt.2011.10.004
NR 55
TC 12
Z9 13
U1 1
U2 23
PU ELSEVIER SCIENCE BV
PI AMSTERDAM
PA PO BOX 211, 1000 AE AMSTERDAM, NETHERLANDS
SN 0161-813X
EI 1872-9711
J9 NEUROTOXICOLOGY
JI Neurotoxicology
PD JAN
PY 2016
VL 52
BP 23
EP 33
DI 10.1016/j.neuro.2015.10.001
PG 11
WC Neurosciences; Pharmacology & Pharmacy; Toxicology
SC Neurosciences & Neurology; Pharmacology & Pharmacy; Toxicology
GA DE6TW
UT WOS:000370767500003
PM 26439099
OA Green Accepted
DA 2019-04-19
ER

PT J
AU Kumar, H
   Sharma, BM
   Sharma, B
AF Kumar, Hariom
   Sharma, B. M.
   Sharma, Bhupesh
TI Benefits of agomelatine in behavioral, neurochemical and blood brain
   barrier alterations in prenatal valproic acid induced autism spectrum
   disorder
SO NEUROCHEMISTRY INTERNATIONAL
LA English
DT Article
DE Neurodevelopment; Melatonin receptor agonists; Intestinal motility;
   Mitochondrial function; Calcium; Serotonin
ID OXIDATIVE STRESS; ANIMAL-MODEL; MELATONIN RECEPTOR; RAT-BRAIN; MICE;
   CHILDREN; EXPOSURE; REVERSES; DAMAGE; INFLAMMATION
AB Valproic acid administration during gestational period causes behavior and biochemical deficits similar to those observed in humans with autism spectrum disorder. Although worldwide prevalence of autism spectrum disorder has been increased continuously, therapeutic agents to ameliorate the social impairment are very limited. The present study has been structured to investigate the therapeutic potential of melatonin receptor agonist, agomelatine in prenatal valproic acid (Pre-VPA) induced autism spectrum disorder in animals. Pre-VPA has produced reduction in social interaction (three chamber social behavior apparatus), spontaneous alteration (Y-Maze), exploratory activity (Hole board test), intestinal motility, serotonin levels (prefrontal cortex and ileum) and prefrontal cortex mitochondrial complex activity (complex I, II, IV). Furthermore, Pre-VPA has increased locomotor activity (actophotometer), anxiety, brain oxidative stress (thiobarbituric acid reactive species, glutathione, and catalase), nitrosative stress (nitrite/nitrate), inflammation (brain and ileum myeloperoxidase activity), calcium levels and blood brain barrier leakage in animals. Treatment with agomelatine has significantly attenuated Pre-VPA induced reduction in social interaction, spontaneous alteration, exploratory activity intestinal motility, serotonin levels and prefrontal cortex mitochondrial complex activity. Furthermore, agomelatine also attenuated Pre-VPA induced increase in locomotion, anxiety, brain oxidative stress, nitrosative stress, inflammation, calcium levels and blood brain barrier leakage. It is concluded that, Pre-VPA has induced autism spectrum disorder, which was attenuated by agomelatine. Agomelatine has shown ameliorative effect on behavioral, neurochemical and blood brain barrier alteration in Pre-VPA exposed animals. Thus melatonin receptor agonists may provide beneficial therapeutic strategy for managing autism spectrum disorder. (C) 2015 Elsevier Ltd. All rights reserved.
C1 [Kumar, Hariom] Bharat Inst Technol, Sch Pharm, Dept Pharmacol, CNS Res Lab, Meerut, Uttar Pradesh, India.
   [Sharma, B. M.] Bharat Inst Technol, Sch Pharm, Meerut, Uttar Pradesh, India.
   [Sharma, Bhupesh] Amity Univ, Amity Inst Pharm, Noida, Uttar Pradesh, India.
   [Sharma, Bhupesh] Consci Res, CNS Pharmacol, Delhi 110095, India.
RP Sharma, B (reprint author), Amity Univ, Amity Inst Pharm, Sect 125, Noida, Uttar Pradesh, India.
EM sharmaslab7@gmail.com; sharmaslab1@gmail.com;
   conscienceresearch@scientist.com
RI Sharma, Bhupesh/D-3037-2014
OI Sharma, Bhupesh/0000-0002-3423-007X; Kumar, Hariom/0000-0001-8839-6553
FU Bharat Institute of Technology, Meerut, India; Space age Research and
   Technical Foundation Charitable Trust (SPRFCT), Bharat Institute of
   Technology, Meerut, India
FX Authors are thankful to Dr. Nirmal Singh, Associate Professor,
   Pharmacology Division, Department of Pharmaceutical Sciences and Drug
   Research, Faculty of Medicine, Punjabi University, Patiala (Punjab),
   India, for his valuable suggestions. We are also thankful to Prof. J.S.P
   Rai, Director General, Bharat Institute of Technology, Meerut, India and
   Space age Research and Technical Foundation Charitable Trust (SPRFCT),
   Bharat Institute of Technology, Meerut, India for providing all the
   necessary facilities and funding to conduct this research work.
CR Abdel-Salam OME, 2012, NEUROTOX RES, V21, P245, DOI 10.1007/s12640-011-9264-9
   Ahn Y, 2014, DEV NEUROSCI-BASEL, V36, P371, DOI 10.1159/000362645
   Argyropoulos A, 2013, FRONT HUM NEUROSCI, V7, DOI 10.3389/fnhum.2013.00417
   Chauhan A, 2011, J NEUROCHEM, V117, P209, DOI 10.1111/j.1471-4159.2011.07189.x
   Chen HY, 2006, J PINEAL RES, V41, P175, DOI 10.1111/j.1600-079X.2006.00351.x
   Chenu F, 2013, NEUROPSYCHOPHARMACOL, V38, P275, DOI 10.1038/npp.2012.140
   Dagyte G, 2011, BEHAV BRAIN RES, V218, P121, DOI 10.1016/j.bbr.2010.11.045
   De Filippis D, 2008, J PINEAL RES, V44, P45, DOI 10.1111/j.1600-079X.2007.00526.x
   de Theije CGM, 2014, BRAIN BEHAV IMMUN, V37, P240, DOI 10.1016/j.bbi.2013.12.004
   El-Ansary A, 2014, J NEUROINFLAMM, V11, DOI 10.1186/s12974-014-0189-0
   Ersahin M, 2009, J PINEAL RES, V46, P324, DOI 10.1111/j.1600-079X.2009.00664.x
   Galuska Laszlo, 2002, Orv Hetil, V143, P1302
   Go HS, 2012, NEUROPHARMACOLOGY, V63, P1028, DOI 10.1016/j.neuropharm.2012.07.028
   Hardeland R, 2012, AGING DIS, V3, P194
   Hong L.J., 2015, MOL NEUROBIOL
   Jafarian I, 2013, TOXICOL MECH METHOD, V23, P617, DOI 10.3109/15376516.2013.821567
   Jonsson L, 2014, PSYCHIAT GENET, V24, P21, DOI 10.1097/YPG.0000000000000010
   Kawabe K., 2014, CASE REP PSYCHIAT, V2014
   Kim JW, 2013, TOX RESEARCH, V29, P173, DOI 10.5487/TR.2013.29.3.173
   Kim KC, 2011, TOXICOL LETT, V201, P137, DOI 10.1016/j.toxlet.2010.12.018
   Kobata A, 2007, DIGESTION, V75, P188, DOI 10.1159/000108590
   Kopp C, 2000, NEUROPHARMACOLOGY, V39, P1865, DOI 10.1016/S0028-3908(99)00263-4
   Lai MC, 2014, LANCET, V383, P896, DOI 10.1016/S0140-6736(13)61539-1
   Lucchina L, 2014, AUTISM RES, V7, P273, DOI 10.1002/aur.1338
   Manaenko A, 2011, J NEUROSCI METH, V195, P206, DOI 10.1016/j.jneumeth.2010.12.013
   Markram K, 2008, NEUROPSYCHOPHARMACOL, V33, P901, DOI 10.1038/sj.npp.1301453
   Merali Z, 2014, BEHAV BRAIN RES, V263, P60, DOI 10.1016/j.bbr.2014.01.008
   Millan MJ, 2005, PSYCHOPHARMACOLOGY, V177, P448, DOI 10.1007/s00213-004-1962-z
   Mizoguchi Y, 2014, J BIOL CHEM, V289, P18549, DOI 10.1074/jbc.M114.555334
   Onore CE, 2012, BIOL PSYCHIAT, V72, P1020, DOI 10.1016/j.biopsych.2012.05.004
   Pala D, 2013, INT J MOL SCI, V14, P8093, DOI 10.3390/ijms14048093
   Poloni JD, 2011, FUNCT INTEGR GENOMIC, V11, P383, DOI 10.1007/s10142-011-0221-8
   Rinaldi T, 2008, CEREB CORTEX, V18, P763, DOI 10.1093/cercor/bhm117
   Rinaldi T, 2007, P NATL ACAD SCI USA, V104, P13501, DOI 10.1073/pnas.0704391104
   Romero-Zerbo Y, 2009, J PINEAL RES, V46, P224, DOI 10.1111/j.1600-079X.2008.00653.x
   Sandhya T, 2012, NEUROCHEM RES, V37, P1121, DOI 10.1007/s11064-012-0717-1
   Schneider T, 2005, NEUROPSYCHOPHARMACOL, V30, P80, DOI 10.1038/sj.npp.1300518
   Singh P, 2015, PHYSIOL BEHAV, V142, P66, DOI 10.1016/j.physbeh.2015.02.009
   Sobaniec-Lotowska ME, 2005, FOLIA NEUROPATHOL, V43, P166
   SobaniecLotowska ME, 1996, EXP TOXICOL PATHOL, V48, P65, DOI 10.1016/S0940-2993(96)80094-7
   Stolp HB, 2005, EUR J NEUROSCI, V22, P2805, DOI 10.1111/j.1460-9568.2005.04483.x
   Suwanjang W, 2013, J STEROID BIOCHEM, V138, P116, DOI 10.1016/j.jsbmb.2013.04.008
   Tardito D, 2012, EUR NEUROPSYCHOPHARM, V22, pS482, DOI 10.1016/j.euroneuro.2012.06.016
   Tian Y, 2014, J PINEAL RES, V56, P1, DOI 10.1111/jpi.12081
   Tordjman S, 2013, INT J MOL SCI, V14, P20508, DOI 10.3390/ijms141020508
   Werling DM, 2013, CURR OPIN NEUROL, V26, P146, DOI 10.1097/WCO.0b013e32835ee548
   Yang Y, 2013, J PINEAL RES, V55, P275, DOI 10.1111/jpi.12070
   Yao YM, 2006, ARCH NEUROL-CHICAGO, V63, P1161, DOI 10.1001/archneur.63.8.1161
NR 48
TC 12
Z9 12
U1 0
U2 12
PU PERGAMON-ELSEVIER SCIENCE LTD
PI OXFORD
PA THE BOULEVARD, LANGFORD LANE, KIDLINGTON, OXFORD OX5 1GB, ENGLAND
SN 0197-0186
EI 1872-9754
J9 NEUROCHEM INT
JI Neurochem. Int.
PD DEC
PY 2015
VL 91
BP 34
EP 45
DI 10.1016/j.neuint.2015.10.007
PG 12
WC Biochemistry & Molecular Biology; Neurosciences
SC Biochemistry & Molecular Biology; Neurosciences & Neurology
GA CZ0FL
UT WOS:000366780400004
PM 26498253
DA 2019-04-19
ER

PT J
AU Charlton, R
   Garne, E
   Wang, H
   Klungsoyr, K
   Jordan, S
   Neville, A
   Pierini, A
   Hansen, A
   Engeland, A
   Gini, R
   Thayer, D
   Bos, J
   Puccini, A
   Andersen, AMN
   Dolk, H
   de Jong-van den Berg, L
AF Charlton, Rachel
   Garne, Ester
   Wang, Hao
   Klungsoyr, Kari
   Jordan, Sue
   Neville, Amanda
   Pierini, Anna
   Hansen, Anne
   Engeland, Anders
   Gini, Rosa
   Thayer, Daniel
   Bos, Jens
   Puccini, Aurora
   Andersen, Anne-Marie Nybo
   Dolk, Helen
   de Jong-van den Berg, Lolkje
TI Antiepileptic drug prescribing before, during and after pregnancy: a
   study in seven European regions
SO PHARMACOEPIDEMIOLOGY AND DRUG SAFETY
LA English
DT Article
DE anticonvulsants; pregnancy; drug utilisation; electronic health records;
   pharmacoepidemiology
ID CONGENITAL-MALFORMATIONS; BIRTH-DEFECTS; UK-EPILEPSY; EXPOSURE; WOMEN;
   REGISTER; OUTCOMES; COUNTRIES; PATTERNS; DATABASE
AB Purpose The aim of this study was to explore antiepileptic drug (AED) prescribing before, during and after pregnancy as recorded in seven population-based electronic healthcare databases.
   Methods Databases in Denmark, Norway, the Netherlands, Italy (Emilia Romagna/Tuscany), Wales and the Clinical Practice Research Datalink, representing the rest of the UK, were accessed for the study. Women with a pregnancy starting and ending between 2004 and 2010, which ended in a delivery, were identified. AED prescriptions issued (UK) or dispensed (non-UK) at any time during pregnancy and the 6 months before and after pregnancy were identified in each of the databases. AED prescribing patterns were analysed, and the choice of AEDs and co-prescribing of folic acid were evaluated.
   Results In total, 978 957 women with 1 248 713 deliveries were identified. In all regions, AED prescribing declined during pregnancy and was lowest during the third trimester, before returning to pre-pregnancy levels by 6 months following delivery. For all deliveries, the prevalence of AED prescribing during pregnancy was 51 per 10 000 pregnancies (CI(95)49-52%) and was lowest in the Netherlands (43/10 000; CI(95)33-54%) and highest in Wales (60/10 000; CI(95)54-66%). In Denmark, Norway and the two UK databases lamotrigine was the most commonly prescribed AED; whereas in the Italian and Dutch databases, carbamazepine, valproate and phenobarbital were most frequently prescribed. Few women prescribed with AEDs in the 3 months before pregnancy were co-prescribed with high-dose folic acid: ranging from 1.0% (CI(95)0.3-1.8%) in Emilia Romagna to 33.5% (CI(95)28.7-38.4%) in Wales.
   Conclusion The country's differences in prescribing patterns may suggest different use, knowledge or interpretation of the scientific evidence base. The low co-prescribing of folic acid indicates that more needs to be done to better inform clinicians and women of childbearing age taking AEDs about the need to offer and receive complete preconception care. Copyright (C) 2015 John Wiley & Sons, Ltd.
C1 [Charlton, Rachel] Univ Bath, Dept Pharm & Pharmacol, Bath BA2 7AY, Avon, England.
   [Garne, Ester; Hansen, Anne] Hosp Lillebaelt, Paediat Dept, Kolding, Denmark.
   [Wang, Hao; Bos, Jens; de Jong-van den Berg, Lolkje] Univ Groningen, Dept Pharm, Pharmacoepidemiol & Pharmacoecon Unit, Groningen, Netherlands.
   [Klungsoyr, Kari] Norwegian Inst Publ Hlth, Med Birth Registry Norway, Bergen, Norway.
   [Klungsoyr, Kari; Engeland, Anders] Univ Bergen, Dept Global Publ Hlth & Primary Care, Bergen, Norway.
   [Jordan, Sue] Swansea Univ, Coll Human & Hlth Sci, Dept Nursing, Swansea, W Glam, Wales.
   [Neville, Amanda] Azienda Osped Univ Ferrara, IMER Emilia Romagna Registry Birth Defects, Ferrara, Italy.
   [Pierini, Anna] Natl Res Council IFC CNR, Inst Clin Physiol, Pisa, Italy.
   [Hansen, Anne; Andersen, Anne-Marie Nybo] Univ Copenhagen, Dept Publ Hlth, Sect Social Med, Copenhagen, Denmark.
   [Engeland, Anders] Norwegian Inst Publ Hlth, Dept Pharmacoepidemiol, Oslo, Norway.
   [Gini, Rosa] Reg Agcy Publ Hlth Tuscany, Tuscany, Italy.
   [Thayer, Daniel] Swansea Univ, Ctr Hlth Informat Res & Evaluat, Swansea, W Glam, Wales.
   [Puccini, Aurora] Emilia Romagna Reg Hlth Author, Drug Policy Serv, Bologna, Italy.
   [Dolk, Helen] Univ Ulster, Inst Nursing, Ulster, North Ireland.
RP Charlton, R (reprint author), Univ Bath, Dept Pharm & Pharmacol, Bath BA2 7AY, Avon, England.
EM r.a.charlton@bath.ac.uk
RI CPRD, CPRD/B-9594-2017; Nybo Andersen, Anne-Marie/E-4993-2013
OI Klungsoyr, Kari/0000-0003-2482-1690; Nybo Andersen,
   Anne-Marie/0000-0002-4296-8488; Hansen, Anne Vinkel/0000-0003-4523-3521;
   Thayer, Dan/0000-0003-1847-4362; jordan, sue/0000-0002-5691-2987;
   Pierini, Anna/0000-0003-3321-9343
FU European Union for submitted work under 7th Framework Programme
   [HEALTH-F5-2011-260598, 260598]; 'Direzione Generale Diritti di
   cittadinanza e Coesione sociale-Regione Toscana'; Emilia Romagna Region
   Health authority [Delibera 56412/ 2010]
FX All authors, with the exception of A. M. Nybo Andersen, A. Neville, A.
   Puccini, A Engeland and R. Gini, had financial support from the European
   Union for the submitted work under the 7th Framework Programme (Grant
   agreement HEALTH-F5-2011-260598).; The authors wish to thank members of
   the EUROmediCAT Steering Group and Advisory Board for their comments on
   the draft manuscript, and most particularly, Professor Corinne de Vries
   for her invaluable contribution to the design of the study. The authors
   would like to acknowledge Dr Barbara Mostacci for her contribution to
   the discussion of the Italian data and all the data providers who make
   anonymised data available for research. The work presented in this paper
   describes anonymised data held in the Secure Anonymised Information
   Linkage (SAIL) Databank, which is part of the national e-health records
   research infrastructure for Wales and thank Karen Tingay and David
   Tucker for their contribution to the work carried out with SAIL data.
   This paper also describes data from the Full Feature Clinical Practice
   Research Datalink obtained under licence from the UK Medicines and
   Healthcare products Regulatory Agency. However, the interpretation and
   conclusions contained in this report are those of the authors alone. The
   Tuscany Registry of Birth Defects is funded by the 'Direzione Generale
   Diritti di cittadinanza e Coesione sociale-Regione Toscana'. The Emilia
   Romagna Registry of Birth Defects is funded by the Emilia Romagna Region
   Health authority grant number Delibera 56412/ 2010.; This study was part
   of the EUROmediCAT research project (www.euromedicat.eu), which has been
   supported by the European Commission under the 7th Framework Programme
   grant agreement no. 260598.
CR Alacqua M, 2009, EPILEPSY RES, V85, P107, DOI 10.1016/j.eplepsyres.2009.03.002
   Battino D, 2009, EPILEPSIA, V50, P2305, DOI 10.1111/j.1528-1167.2009.02093.x
   Battino D, 2013, EPILEPSIA, V54, P1621, DOI 10.1111/epi.12302
   Bobo WV, 2012, PAEDIATR PERINAT EP, V26, P578, DOI 10.1111/ppe.12004
   Bromley RL, 2009, CURR OPIN NEUROL, V22, P162, DOI 10.1097/WCO.0b013e3283292401
   Charlton RA, 2014, PHARMACOEPIDEM DR S, V23, P586, DOI 10.1002/pds.3613
   Coloma PM, 2012, PHARMACOEPIDEM DR S, V21, P611, DOI 10.1002/pds.3197
   de Swiet M, 2011, BJOG, V118, P1
   Dolk H, 2005, ARCH DIS CHILD-FETAL, V90, pF355, DOI 10.1136/adc.2004.062810
   Espnes MG, 2011, PHARMACOEPIDEM DR S, V20, P243, DOI 10.1002/pds.2085
   Furu K, 2010, BASIC CLIN PHARMACOL, V106, P86, DOI 10.1111/j.1742-7843.2009.00494.x
   Gagne JJ, 2008, EUR J CLIN PHARMACOL, V64, P1125, DOI 10.1007/s00228-008-0546-y
   Hernandez-Diaz S, 2000, NEW ENGL J MED, V343, P1608, DOI 10.1056/NEJM200011303432204
   Hunt S, 2008, NEUROLOGY, V71, P272, DOI 10.1212/01.wnl.0000318293.28278.33
   Italiano D, 2015, BRIT J CLIN PHARMACO, V79, P1010, DOI 10.1111/bcp.12577
   Jentink J, 2010, BMJ-BRIT MED J, V341, DOI 10.1136/bmj.c6581
   Jentink J, 2010, NEW ENGL J MED, V362, P2185, DOI 10.1056/NEJMoa0907328
   Kildemoes HW, 2011, SCAND J PUBLIC HEALT, V39, P38, DOI 10.1177/1403494810394717
   Lynge E, 2011, SCAND J PUBLIC HEALT, V39, P30, DOI 10.1177/1403494811401482
   Lyons RA, 2009, BMC MED INFORM DECIS, V9, DOI 10.1186/1472-6947-9-3
   Man SL, 2012, PLOS ONE, V7, DOI 10.1371/journal.pone.0052339
   Margulis AV, 2012, AM J OBSTET GYNECOL, V207
   Meador K, 2008, EPILEPSY RES, V81, P1, DOI 10.1016/j.eplepsyres.2008.04.022
   Meador KJ, 2013, LANCET NEUROL, V12, P244, DOI 10.1016/S1474-4422(12)70323-X
   Ministero della Salute Agenzia Italiana del Farmaco (AIFA), 2005, FARM GRAV VAL RISCH
   Moore JL, 2012, EXPERT OPIN PHARMACO, V13, P1213, DOI 10.1517/14656566.2012.665875
   Morrow J, 2006, J NEUROL NEUROSUR PS, V77, P193, DOI 10.1136/jnnp.2005.074203
   *NAT I CLIN EXC, 2004, EP DIAGN MAN EP AD C
   Olafsson E, 1998, EPILEPSIA, V39, P887, DOI 10.1111/j.1528-1157.1998.tb01186.x
   Perucca E, 2005, LANCET NEUROL, V4, P781, DOI 10.1016/S1474-4422(05)70224-6
   Savica R, 2007, EUR J NEUROL, V14, P1317, DOI 10.1111/j.1468-1331.2007.01970.x
   Spina E, 2004, EPILEPTIC DISORD, V6, P57
   Tsiropoulos I, 2006, ACTA NEUROL SCAND, V113, P405, DOI 10.1111/j.0404.2006.00639.x
   Vajda FJE, 2012, AUST NZ J OBSTET GYN, V52, P49, DOI 10.1111/j.1479-828X.2011.01359.x
   Videbech P, ANTIDEPRESSIV BEHAND
   Visser ST, 2013, EXPERT REV PHARM OUT, V13, P285, DOI [10.1586/ERP.13.20, 10.1586/erp.13.20]
   Wood L, 2004, DRUG SAFETY, V27, P871, DOI 10.2165/00002018-200427120-00004
NR 37
TC 12
Z9 12
U1 0
U2 7
PU WILEY-BLACKWELL
PI HOBOKEN
PA 111 RIVER ST, HOBOKEN 07030-5774, NJ USA
SN 1053-8569
EI 1099-1557
J9 PHARMACOEPIDEM DR S
JI Pharmacoepidemiol. Drug Saf.
PD NOV
PY 2015
VL 24
IS 11
BP 1144
EP 1154
DI 10.1002/pds.3847
PG 11
WC Public, Environmental & Occupational Health; Pharmacology & Pharmacy
SC Public, Environmental & Occupational Health; Pharmacology & Pharmacy
GA DA3CF
UT WOS:000367672800003
PM 26272314
OA Green Published
DA 2019-04-19
ER

PT J
AU Weeke, LC
   Groenendaal, F
   Toet, MC
   Benders, MJNL
   Nievelstein, RAJ
   van Rooij, LGM
   de Vries, LS
AF Weeke, Lauren C.
   Groenendaal, Floris
   Toet, Mona C.
   Benders, Manon J. N. L.
   Nievelstein, Rutger A. J.
   van Rooij, Linda G. M.
   de Vries, Linda S.
TI The aetiology of neonatal seizures and the diagnostic contribution of
   neonatal cerebral magnetic resonance imaging
SO DEVELOPMENTAL MEDICINE AND CHILD NEUROLOGY
LA English
DT Article
ID THERAPEUTIC HYPOTHERMIA; CRANIAL ULTRASOUND; NEWBORN-INFANTS;
   BRAIN-INJURY; ENCEPHALOPATHY; STROKE; MRI; HYPOGLYCEMIA; DEFICIENCY;
   HEMORRHAGE
AB AimThe aim of this study was to delineate aetiologies and explore the diagnostic value of cerebral magnetic resonance imaging (MRI) in addition to cranial ultrasonography (cUS) in infants presenting with neonatal seizures.
   MethodThis retrospective cohort study comprised infants (gestational age 35.0-42.6wks) with seizures, confirmed by either continuous amplitude-integrated electroencephalography (aEEG) or standard EEG and admitted during a 14-year period to a level three neonatal intensive care unit (n=378; 216 males, 162 females; mean [SD] birthweight 3334g [594]). All infants underwent cUS and MRI (MRI on median of 5 days after birth, range 0-58d) within the first admission period.
   ResultsAn underlying aetiology was identified in 354 infants (93.7%). The most common aetiologies identified were hypoxic-ischaemic encephalopathy (46%), intracranial haemorrhage (12.2%), and perinatal arterial ischaemic stroke (10.6%). When comparing MRI with cUS in these 354 infants MRI showed new findings which did not become apparent on cUS, contributing to a diagnosis in 42 (11.9%) infants and providing additional information to cUS, contributing to a diagnosis in 141 (39.8%). cUS alone would have allowed a diagnosis in only 37.9% of infants (134/354).
   InterpretationCerebral MRI contributed to making a diagnosis in the majority of infants. In 11.9% of infants the diagnosis would have been missed if only cUS were used and cerebral MRI added significantly to the information obtained in 39.8% of infants. These data suggest that cerebral MRI should be performed in all newborn infants presenting with EEG- or aEEG-confirmed seizures.
C1 [Weeke, Lauren C.; Groenendaal, Floris; Toet, Mona C.; Benders, Manon J. N. L.; van Rooij, Linda G. M.; de Vries, Linda S.] Univ Med Ctr, Wilhelmina Childrens Hosp, Dept Neonatol, Utrecht, Netherlands.
   [Nievelstein, Rutger A. J.] Univ Med Ctr Utrecht, Dept Radiol, Utrecht, Netherlands.
RP Dept Neonatol, KE 04-123-1,POB 85090, NL-3508 AB Utrecht, Netherlands.
EM l.s.devries@umcutrecht.nl
FU European Community [HEALTH-F5-2009-4.2-1, 241479]
FX This work was supported by the European Community's 7th Framework
   Programme (HEALTH-F5-2009-4.2-1, grant agreement no. 241479, the NEMO
   project). The funder was not involved in the study design, data
   collection, data analysis, manuscript preparation, and/or publication
   decisions. The authors have stated that they had no interests that could
   be perceived as posing a conflict bias.
CR Al Yazidi G, 2014, PEDIATR NEUROL, V50, P630, DOI 10.1016/j.pediatrneurol.2014.01.054
   Alkalay AL, 2005, CLIN PEDIATR, V44, P783, DOI 10.1177/000992280504400906
   Bednarek N, 2012, NEUROLOGY, V78, P1420, DOI 10.1212/WNL.0b013e318253d589
   Brouwer AJ, 2010, NEURORADIOLOGY, V52, P567, DOI 10.1007/s00234-010-0698-1
   Burns CM, 2008, PEDIATRICS, V122, P65, DOI 10.1542/peds.2007-2822
   Coskun A, 2005, EUR RADIOL, V15, P1263, DOI 10.1007/s00330-004-2502-2
   De Vries LS, 2005, NEUROPEDIATRICS, V36, P12, DOI 10.1055/s-2005-837544
   Epelman M, 2012, MAGN RESON IMAGING C, V20, P93, DOI 10.1016/j.mric.2011.08.012
   Girard N, 2011, MAGN RESON IMAGING C, V19, P685, DOI 10.1016/j.mric.2011.08.003
   Gkoltsiou K, 2008, EARLY HUM DEV, V84, P829, DOI 10.1016/j.earlhumdev.2008.09.008
   Glass HC, 2009, CURR TREAT OPTION NE, V11, P405, DOI 10.1007/s11940-009-0045-1
   Groenendaal F, 2001, NEUROPEDIATRICS, V32, P23, DOI 10.1055/s-2001-12218
   HANIGAN WC, 1995, CHILD NERV SYST, V11, P276, DOI 10.1007/BF00301759
   Harteman JC, 2013, DEV MED CHILD NEUROL, V55, P642, DOI 10.1111/dmcn.12122
   Harting I, 2009, BRAIN, V132, P1764, DOI 10.1093/brain/awp112
   Higuchi R, 2014, PEDIATRICS, V133, pE267, DOI 10.1542/peds.2013-0935
   Huang AH, 2004, AM J NEURORADIOL, V25, P469
   Huang YL, 2012, PEDIATR NEUROL, V47, P44, DOI 10.1016/j.pediatrneurol.2012.03.012
   Jaremko JL, 2011, EUR J RADIOL, V80, P821, DOI 10.1016/j.ejrad.2010.10.017
   Kersbergen KJ, 2011, J CHILD NEUROL, V26, P1111, DOI 10.1177/0883073811408090
   Kirton A, 2007, STROKE, V38, P974, DOI 10.1161/01.STR.0000258101.67119.72
   Leijser LM, 2007, AM J NEURORADIOL, V28, P1223, DOI 10.3174/ajnr.A0553
   Leth H, 1997, ARCH DIS CHILD, V77, pF105, DOI 10.1136/fn.77.2.F105
   Li AM, 2009, PEDIATR RES, V65, P85, DOI 10.1203/PDR.0b013e31818912d2
   Maalouf EF, 2001, PEDIATRICS, V107, P719, DOI 10.1542/peds.107.4.719
   Martinez-Biarge M, 2011, NEUROLOGY, V76, P2055, DOI 10.1212/WNL.0b013e31821f442d
   Mastrangelo M, 2005, SEIZURE-EUR J EPILEP, V14, P304, DOI 10.1016/j.seizure.2005.04.001
   Mercimek-Mahmutoglu S, 2012, PEDIATRICS, V129, pE1368, DOI 10.1542/peds.2011-0123
   Mew NA, 2011, PEDIATR NEUROL, V45, P57, DOI 10.1016/j.pediatrneurol.2011.02.003
   Miller SP, 2005, J PEDIATR-US, V146, P453, DOI 10.1016/j.jpeds.2004.12.026
   Osmond E, 2014, ACTA PAEDIATR, V103, P820, DOI 10.1111/apa.12583
   Ramaswamy V, 2004, NEUROLOGY, V62, P2088, DOI 10.1212/01.WNL.0000129909.77753.C4
   Ronen GM, 2007, NEUROLOGY, V69, P1816, DOI 10.1212/01.wnl.0000279335.85797.2c
   Rutherford MA, 2012, ARCH DIS CHILD-FETAL, V97, pF377, DOI 10.1136/fetalneonatal-2010-196451
   Rutherford M, 2010, LANCET NEUROL, V9, P39, DOI 10.1016/S1474-4422(09)70295-9
   Sandberg DI, 2001, NEUROSURGERY, V48, P1042, DOI 10.1097/00006123-200105000-00015
   Saneto RP, 2008, MITOCHONDRION, V8, P396, DOI 10.1016/j.mito.2008.05.003
   Shah DK, 2014, ARCH DIS CHILD-FETAL, V99, pF219, DOI 10.1136/archdischild-2013-305206
   Shellhaas RA, 2007, PEDIATRICS, V120, P770, DOI 10.1542/peds.2007-0514
   Tekgul H, 2006, PEDIATRICS, V117, P1270, DOI 10.1542/peds.2005-1178
   Yildiz EP, 2012, PEDIATR NEUROL, V47, P186, DOI 10.1016/j.pediatrneurol.2012.05.015
NR 41
TC 12
Z9 12
U1 0
U2 8
PU WILEY-BLACKWELL
PI HOBOKEN
PA 111 RIVER ST, HOBOKEN 07030-5774, NJ USA
SN 0012-1622
EI 1469-8749
J9 DEV MED CHILD NEUROL
JI Dev. Med. Child Neurol.
PD MAR
PY 2015
VL 57
IS 3
BP 248
EP 256
DI 10.1111/dmcn.12629
PG 9
WC Clinical Neurology; Pediatrics
SC Neurosciences & Neurology; Pediatrics
GA CB4VX
UT WOS:000349627500013
PM 25385195
OA Bronze
DA 2019-04-19
ER

PT J
AU Tejada, J
   Garcia-Cairasco, N
   Roque, AC
AF Tejada, Julian
   Garcia-Cairasco, Norberto
   Roque, Antonio C.
TI Combined Role of Seizure-Induced Dendritic Morphology Alterations and
   Spine Loss in Newborn Granule Cells with Mossy Fiber Sprouting on the
   Hyperexcitability of a Computer Model of the Dentate Gyrus
SO PLOS COMPUTATIONAL BIOLOGY
LA English
DT Article
ID TEMPORAL-LOBE EPILEPSY; INDUCED NEUROGENESIS; PYRAMIDAL NEURONS; ADULT
   BRAIN; RAT; PILOCARPINE; REORGANIZATION; HIPPOCAMPUS; SYNAPSES; BORN
AB Temporal lobe epilepsy strongly affects hippocampal dentate gyrus granule cells morphology. These cells exhibit seizure-induced anatomical alterations including mossy fiber sprouting, changes in the apical and basal dendritic tree and suffer substantial dendritic spine loss. The effect of some of these changes on the hyperexcitability of the dentate gyrus has been widely studied. For example, mossy fiber sprouting increases the excitability of the circuit while dendritic spine loss may have the opposite effect. However, the effect of the interplay of these different morphological alterations on the hyperexcitability of the dentate gyrus is still unknown. Here we adapted an existing computational model of the dentate gyrus by replacing the reduced granule cell models with morphologically detailed models coming from three-dimensional reconstructions of mature cells. The model simulates a network with 10% of the mossy fiber sprouting observed in the pilocarpine (PILO) model of epilepsy. Different fractions of the mature granule cell models were replaced by morphologically reconstructed models of newborn dentate granule cells from animals with PILO-induced Status Epilepticus, which have apical dendritic alterations and spine loss, and control animals, which do not have these alterations. This complex arrangement of cells and processes allowed us to study the combined effect of mossy fiber sprouting, altered apical dendritic tree and dendritic spine loss in newborn granule cells on the excitability of the dentate gyrus model. Our simulations suggest that alterations in the apical dendritic tree and dendritic spine loss in newborn granule cells have opposing effects on the excitability of the dentate gyrus after Status Epilepticus. Apical dendritic alterations potentiate the increase of excitability provoked by mossy fiber sprouting while spine loss curtails this increase.
C1 [Tejada, Julian; Roque, Antonio C.] Univ Sao Paulo, Fac Filosofia Ciencias & Letras Ribeirao Preto, Dept Fis, Sao Paulo, Brazil.
   [Tejada, Julian; Garcia-Cairasco, Norberto] Fac Med Ribeirao Preto, Dept Fisiol, Sao Paulo, Brazil.
RP Tejada, J (reprint author), Univ Sao Paulo, Fac Filosofia Ciencias & Letras Ribeirao Preto, Dept Fis, Sao Paulo, Brazil.
EM julian.tejada@gmail.com
RI Garcia-Cairasco, Norberto/E-3250-2015; Roque, Antonio/C-2316-2011
OI Garcia-Cairasco, Norberto/0000-0001-8857-3775; Roque,
   Antonio/0000-0003-1260-4840; Tejada, Julian/0000-0003-0275-3578
FU Fundacao de Amparo a Pesquisa do Estado de Sao Paulo - FAPESP, Brazil
   [2012/17057-2]; CNPq; FAPESP; FAPESP-Cinapce; CAPES-PROEX, Brazil
FX JT was the recipient of a Post-Doctoral Fellowship from Fundacao de
   Amparo a Pesquisa do Estado de Sao Paulo - FAPESP, Brazil, grant number
   (2012/17057-2). www.fapesp.br. NGC is recipient of grants from CNPq,
   FAPESP, FAPESP-Cinapce, CAPES-PROEX, Brazil. NGC and ACR are also
   recipients of CNPq-Research Fellowships. The funders had no role in
   study design, data collection and analysis, decision to publish, or
   preparation of the manuscript.
CR Aimone JB, 2010, TRENDS COGN SCI, V14, P325, DOI 10.1016/j.tics.2010.04.003
   Amiri A, 2012, J NEUROSCI, V32, P5880, DOI 10.1523/JNEUROSCI.5462-11.2012
   Arisi GM, 2007, BRAIN RES, V1165, P126, DOI 10.1016/j.brainres.2007.06.037
   Ascoli GA, 2001, PHILOS T ROY SOC B, V356, P1131, DOI 10.1098/rstb.2001.0905
   Bausch SB, 2004, J NEUROPHYSIOL, V92, P3582, DOI 10.1152/jn.01028.2003
   Cannon RC, 1998, J NEUROSCI METH, V84, P49, DOI 10.1016/S0165-0270(98)00091-0
   Cardoso A, 2008, J NEUROSCI RES, V86, P71, DOI 10.1002/jnr.21474
   CAVALHEIRO EA, 1991, EPILEPSIA, V32, P778, DOI 10.1111/j.1528-1157.1991.tb05533.x
   CHAGNACAMITAL Y, 1990, J COMP NEUROL, V296, P598, DOI 10.1002/cne.902960407
   Dyhrfjeld-Johnsen J, 2007, J NEUROPHYSIOL, V97, P1566, DOI 10.1152/jn.00950.2006
   Gupta A, 2012, J NEUROSCI, V32, P2523, DOI 10.1523/JNEUROSCI.4141-11.2012
   Hines ML, 2001, NEUROSCIENTIST, V7, P123, DOI 10.1177/107385840100700207
   Houser CR, 2012, EPILEPSIA, V53, P67, DOI 10.1111/j.1528-1167.2012.03477.x
   HOUSER CR, 1990, J NEUROSCI, V10, P267
   ISOKAWA M, 1993, J NEUROSCI, V13, P1511
   Jakubs K, 2006, NEURON, V52, P1047, DOI 10.1016/j.neuron.2006.11.004
   Jessberger S, 2007, J NEUROSCI, V27, P9400, DOI 10.1523/JNEUROSCI.2002-07.2007
   Koyama R, 2004, CURR NEUROVASC RES, V1, P3, DOI 10.2174/1567202043480242
   Krichmar JL, 2002, BRAIN RES, V941, P11, DOI 10.1016/S0006-8993(02)02488-5
   Lachos J., 2011, EPILEPSY RES TREAT, V2011
   Leite JP, 2002, EPILEPSY RES, V50, P93, DOI 10.1016/S0920-1211(02)00072-4
   Mainen ZF, 1996, NATURE, V382, P363, DOI 10.1038/382363a0
   MARGERISON JH, 1966, BRAIN, V89, P499, DOI 10.1093/brain/89.3.499
   Molnar P, 1999, J NEUROPHYSIOL, V82, P1883
   Morgan RJ, 2008, P NATL ACAD SCI USA, V105, P6179, DOI 10.1073/pnas.0801372105
   Morgan RJ, 2010, SPR SER COMPUT NEURO, V5, P495, DOI 10.1007/978-1-4419-0996-1_17
   Murphy BL, 2011, J NEUROSCI, V31, P2959, DOI 10.1523/JNEUROSCI.3381-10.2011
   Overstreet-Wadiche LS, 2006, J NEUROSCI, V26, P4095, DOI 10.1523/JNEUROSCI.5508-05.2006
   Parent JM, 2002, PROG BRAIN RES, V135, P121
   Parent JM, 1997, J NEUROSCI, V17, P3727
   Pierce JP, 2011, J COMP NEUROL, V519, P1196, DOI 10.1002/cne.22568
   Pun RYK, 2012, NEURON, V75, P1022, DOI 10.1016/j.neuron.2012.08.002
   RALL W, 1992, PHYSIOL REV, V72, pS159
   RIHN LL, 1990, DEV BRAIN RES, V54, P115, DOI 10.1016/0165-3806(90)90071-6
   Routbort MJ, 1999, NEUROSCIENCE, V94, P755, DOI 10.1016/S0306-4522(99)00358-9
   Santhakumar V, 2005, J NEUROPHYSIOL, V93, P437, DOI 10.1152/jn.00777.2004
   Santos VR, 2011, NEUROSCIENCE, V197, P348, DOI 10.1016/j.neuroscience.2011.09.034
   Scharfman HE, 2000, J NEUROSCI, V20, P6144, DOI 10.1523/JNEUROSCI.20-16-06144.2000
   Scharfman HE, 2012, EPILEPSIA, V53, P98, DOI 10.1111/j.1528-1167.2012.03480.x
   Shapiro LA, 2006, EPILEPSY RES, V69, P53, DOI 10.1016/j.eplepsyres.2005.12.003
   Sloviter RS, 2012, JASPERS BASIC MECH E, P454
   SUTULA T, 1988, SCIENCE, V239, P1147, DOI 10.1126/science.2449733
   TAMAMAKI N, 1993, HIPPOCAMPUS, V3, P471, DOI 10.1002/hipo.450030408
   Tejada J, 2012, BMC NEUROSCI, V13, pP56
   Tejada J, 2012, PLOS ONE, V7, DOI 10.1371/journal.pone.0040726
   Torben-Nielsen B, 2010, FRONT COMPUT NEUROSC, V4, DOI 10.3389/fncom.2010.00128
   van der Velden L, 2012, J NEUROPHYSIOL, V108, P1521, DOI 10.1152/jn.00829.2011
   White HS, 2002, NEUROLOGY, V59, pS7, DOI 10.1212/WNL.59.9_suppl_5.S7
   Zhang X, 2002, J NEUROSCI, V22, P6052
NR 49
TC 12
Z9 13
U1 0
U2 2
PU PUBLIC LIBRARY SCIENCE
PI SAN FRANCISCO
PA 1160 BATTERY STREET, STE 100, SAN FRANCISCO, CA 94111 USA
SN 1553-734X
EI 1553-7358
J9 PLOS COMPUT BIOL
JI PLoS Comput. Biol.
PD MAY
PY 2014
VL 10
IS 5
AR e1003601
DI 10.1371/journal.pcbi.1003601
PG 11
WC Biochemical Research Methods; Mathematical & Computational Biology
SC Biochemistry & Molecular Biology; Mathematical & Computational Biology
GA AI9VB
UT WOS:000337288000018
PM 24811867
OA DOAJ Gold, Green Published
DA 2019-04-19
ER

PT J
AU Wassink, G
   Bennet, L
   Davidson, JO
   Westgate, JA
   Gunn, AJ
AF Wassink, Guido
   Bennet, Laura
   Davidson, Joanne O.
   Westgate, Jenny A.
   Gunn, Alistair J.
TI Pre-Existing Hypoxia Is Associated with Greater EEG Suppression and
   Early Onset of Evolving Seizure Activity during Brief Repeated Asphyxia
   in Near-Term Fetal Sheep
SO PLOS ONE
LA English
DT Article
ID UMBILICAL-CORD OCCLUSION; CEREBRAL-BLOOD-FLOW; GESTATIONAL-AGE FETUSES;
   OVINE FETUS; CARDIOVASCULAR-RESPONSES; ELECTROCORTICAL ACTIVITY; ANOXIA
   TOLERANCE; ISCHEMIC INJURY; ACUTE HYPOXEMIA; BRAIN-INJURY
AB Spontaneous antenatal hypoxia is associated with high risk of adverse outcomes, however, there is little information on neural adaptation to labor-like insults. Chronically instrumented near-term sheep fetuses (125 +/- 3 days, mean +/- SEM) with baseline PaO2 < 17 mmHg (hypoxic group: n = 8) or > 17 mmHg (normoxic group: n = 8) received 1-minute umbilical cord occlusions repeated every 5 minutes for a total of 4 hours, or until mean arterial blood pressure (MAP) fell below 20 mmHg for two successive occlusions. 5/8 fetuses with pre-existing hypoxia were unable to complete the full series of occlusions (vs. 0/8 normoxic fetuses). Pre-existing hypoxia was associated with progressive metabolic acidosis (nadir: pH 7.08 +/- 0.04 vs. 7.33 +/- 0.02, p<0.01), hypotension during occlusions (nadir: 24.7 +/- 1.8 vs. 51.4 +/- 3.2 mmHg, p<0.01), lower carotid blood flow during occlusions (23.6 +/- 6.1 vs. 63.0 +/- 4.8 mL/min, p<0.01), greater suppression of EEG activity during, between, and after occlusions (p<0.01) and slower resolution of cortical impedance, an index of cytotoxic edema. No normoxic fetuses, but 4/8 hypoxic fetuses developed seizures 148 +/- 45 minutes after the start of occlusions, with a seizure burden of 26 +/- 6 sec during the inter-occlusion period, and 15.1 +/- 3.4 min/h in the first 6 hours of recovery. In conclusion, in fetuses with pre-existing hypoxia, repeated brief asphyxia at a rate consistent with early labor is associated with hypotension, cephalic hypoperfusion, greater EEG suppression, inter-occlusion seizures, and more sustained cytotoxic edema, consistent with early onset of neural injury.
C1 [Wassink, Guido; Bennet, Laura; Davidson, Joanne O.; Gunn, Alistair J.] Univ Auckland, Dept Physiol, Auckland, New Zealand.
   [Westgate, Jenny A.] Dept Obstet & Gynaecol, Auckland, New Zealand.
RP Gunn, AJ (reprint author), Univ Auckland, Dept Physiol, Auckland, New Zealand.
EM aj.gunn@auckland.ac.nz
OI Davidson, Joanne/0000-0002-6781-4258; Gunn, Alistair/0000-0003-0656-7035
FU Health Research Council of New Zealand; Auckland Medical Research
   Foundation; Lottery Health grants board
FX This study was supported by the Health Research Council of New Zealand,
   the Auckland Medical Research Foundation and the Lottery Health grants
   board. The funders had no role in study design, data collection and
   analysis, decision to publish, or preparation of the manuscript.
CR Arcangeli T, 2012, ULTRASOUND OBST GYN, V40, P267, DOI 10.1002/uog.11112
   ASTRUP J, 1977, STROKE, V8, P51, DOI 10.1161/01.STR.8.1.51
   BARTELDS B, 1993, PEDIATR RES, V34, P51, DOI 10.1203/00006450-199307000-00013
   Bennet L, 1998, PEDIATR RES, V44, P951, DOI 10.1203/00006450-199812000-00022
   Bennet L, 2007, AM J PHYSIOL-REG I, V292, pR1569, DOI 10.1152/ajpregu.00743.2006
   Blood AB, 2002, J PHYSIOL-LONDON, V543, P1015, DOI 10.1113/jphysiol.2002.023077
   Caravale B, 2003, PEDIATR NEUROL, V29, P18, DOI 10.1016/S0887-8994(03)00046-8
   Covert RF, 1996, REPROD FERT DEVELOP, V8, P157, DOI 10.1071/RD9960157
   DeHaan HH, 1997, PEDIATR RES, V41, P96, DOI 10.1203/00006450-199701000-00015
   Drury PP, 2012, PLOS ONE, V7, DOI 10.1371/journal.pone.0039273
   Ebensperger G, 2005, J PHYSIOL-LONDON, V567, P963, DOI 10.1113/jphysiol.2005.094524
   Frasch MG, 2011, PLOS ONE, V6, DOI 10.1371/journal.pone.0022100
   Gardner DS, 2002, J PHYSIOL-LONDON, V540, P351, DOI 10.1113/jphysiol.2001.013434
   GIUSSANI DA, 1993, J PHYSIOL-LONDON, V461, P431, DOI 10.1113/jphysiol.1993.sp019521
   Gratton R, 1996, J SOC GYNECOL INVEST, V3, P60, DOI 10.1016/1071-5576(95)00047-X
   Green LR, 1996, J PHYSIOL-LONDON, V497, P271, DOI 10.1113/jphysiol.1996.sp021766
   Gunn AJ, 2000, AM J OBSTET GYNECOL, V183, P1564, DOI 10.1067/mob.2000.108084
   Gunn AJ, 2009, CLIN PERINATOL, V36, P579, DOI 10.1016/j.clp.2009.06.007
   Hunter CJ, 2003, STROKE, V34, P2240, DOI 10.1161/01.STR.0000083623.77327.CE
   Ilie A, 2006, J NEUROPHYSIOL, V96, P2809, DOI 10.1152/jn.00466.2006
   ITSKOVITZ J, 1991, PEDIATR RES, V30, P381, DOI 10.1203/00006450-199110000-00016
   Kaneko M, 2003, AM J OBSTET GYNECOL, V188, P961, DOI 10.1067/mob.2003.219
   Kawagoe Y, 1999, AM J OBSTET GYNECOL, V181, P1520, DOI 10.1016/S0002-9378(99)70399-6
   MALLARD EC, 1995, PEDIATR RES, V37, P707, DOI 10.1203/00006450-199506000-00006
   Miller SP, 2004, AM J OBSTET GYNECOL, V190, P93, DOI 10.1016/S0002-9378(03)00908-6
   Murray DM, 2009, PEDIATRICS, V124, pE459, DOI 10.1542/peds.2008-2190
   Nakajima W, 1996, BRAIN RES, V740, P316, DOI 10.1016/S0006-8993(96)00875-X
   Nguyen PN, 2004, J PHYSIOL-LONDON, V560, P593, DOI 10.1113/jphysiol.2004.069336
   NICOLAIDES KH, 1989, AM J OBSTET GYNECOL, V161, P996, DOI 10.1016/0002-9378(89)90770-9
   Pamenter ME, 2011, P NATL ACAD SCI USA, V108, P11274, DOI 10.1073/pnas.1102429108
   PAPILE LA, 1985, PEDIATR RES, V19, P159, DOI 10.1203/00006450-198502000-00001
   PARDI G, 1993, NEW ENGL J MED, V328, P692, DOI 10.1056/NEJM199303113281004
   PerezPinzon MA, 1997, ADV EXP MED BIOL, V411, P75
   Pulgar VM, 2007, BRAIN RES, V1176, P18, DOI 10.1016/j.brainres.2007.07.089
   Sanders RD, 2010, ANESTHESIOLOGY, V113, P233, DOI 10.1097/ALN.0b013e3181dc1b84
   Scher MS, 2002, EPILEPTIC DISORD, V4, P139
   SHELLEY HJ, 1961, BRIT MED BULL, V17, P137, DOI 10.1093/oxfordjournals.bmb.a069888
   SOOTHILL PW, 1995, EUR J OBSTET GYN R B, V59, P21, DOI 10.1016/0028-2243(94)02013-5
   SZYMONOWICZ W, 1990, PEDIATR RES, V28, P361, DOI 10.1203/00006450-199010000-00012
   Takahashi Naoto, 1995, Acta Paediatrica Japonica, V37, P341
   Tan WKM, 1996, PEDIATR RES, V39, P791, DOI 10.1203/00006450-199605000-00008
   VANBEL F, 1994, PEDIATR RES, V35, P329
   Wassink G, 2007, J APPL PHYSIOL, V103, P1311, DOI 10.1152/japplphysiol.00396.2007
   Watson CS, 2002, REPROD FERT DEVELOP, V14, P35, DOI 10.1071/RD01013
   Westgate JA, 2005, AM J OBSTET GYNECOL, V193, P1526, DOI 10.1016/j.ajog.2005.03.024
   Westgate JA, 2001, AM J OBSTET GYNECOL, V184, P743, DOI 10.1067/mob.2001.111932
   WILLIAMS CE, 1990, J NEUROSCI METH, V32, P9, DOI 10.1016/0165-0270(90)90066-O
   WILLIAMS CE, 1991, STROKE, V22, P516, DOI 10.1161/01.STR.22.4.516
   YAFFE H, 1987, J DEV PHYSIOL, V9, P325
   Yawno T, 2007, NEUROSCIENCE, V146, P1726, DOI 10.1016/j.neuroscience.2007.03.023
   YONEYAMA Y, 1994, AM J OBSTET GYNECOL, V170, P684, DOI 10.1016/S0002-9378(94)70248-9
NR 51
TC 12
Z9 12
U1 0
U2 2
PU PUBLIC LIBRARY SCIENCE
PI SAN FRANCISCO
PA 1160 BATTERY STREET, STE 100, SAN FRANCISCO, CA 94111 USA
SN 1932-6203
J9 PLOS ONE
JI PLoS One
PD AUG 21
PY 2013
VL 8
IS 8
AR e73895
DI 10.1371/journal.pone.0073895
PG 14
WC Multidisciplinary Sciences
SC Science & Technology - Other Topics
GA 218YW
UT WOS:000324470100133
PM 23991209
OA DOAJ Gold, Green Published
DA 2019-04-19
ER

PT J
AU Rakshasbhuvankar, A
   Rao, S
   Kohan, R
   Simmer, K
   Nagarajan, L
AF Rakshasbhuvankar, Abhijeet
   Rao, Shripada
   Kohan, Rolland
   Simmer, Karen
   Nagarajan, Lakshmi
TI Intravenous levetiracetam for treatment of neonatal seizures
SO JOURNAL OF CLINICAL NEUROSCIENCE
LA English
DT Article
DE Anticonvulsants; Levetiracetam; Newborn; Seizures
AB In this case series we report on eight neonates with refractory seizures who received intravenous levetiracetam when seizures did not respond to two or more conventional anticonvulsants. Six of the eight neonates had an excellent response with either cessation, or reduction in seizures by at least 80%. One neonate showed a partial response while one did not have any reduction in seizure frequency. We did not encounter any adverse effects that could be attributable to levetiracetam. (C) 2012 Elsevier Ltd. All rights reserved.
C1 [Rakshasbhuvankar, Abhijeet; Rao, Shripada; Kohan, Rolland; Simmer, Karen] Princess Margaret Hosp Children, Dept Neonatal Paediat, Perth, WA, Australia.
   [Rakshasbhuvankar, Abhijeet; Rao, Shripada; Kohan, Rolland; Simmer, Karen] King Edward Mem Hosp Women, Perth, WA, Australia.
   [Simmer, Karen] Univ Western Australia, Sch Womens & Infants Hlth, Perth, WA 6009, Australia.
   [Nagarajan, Lakshmi] Princess Margaret Hosp Children, Dept Paediat Neurol, Perth, WA 6008, Australia.
   [Nagarajan, Lakshmi] Univ Western Australia, Sch Paediat & Child Hlth, Perth, WA 6009, Australia.
RP Nagarajan, L (reprint author), Univ Western Australia, Sch Paediat & Child Hlth, Perth, WA 6009, Australia.
EM lakshmi.nagarajan@health.wa.gov.au
RI Simmer, Karen/H-5834-2014
OI Simmer, Karen/0000-0003-4777-9069
CR Abend NS, 2011, J CHILD NEUROL, V26, P465, DOI 10.1177/0883073810384263
   de Vries LS, 2008, ATLAS AMPLITUDE INTE, P57
   Furwentsches A, 2010, SEIZURE-EUR J EPILEP, V19, P185, DOI 10.1016/j.seizure.2010.01.003
   Khan O, 2011, PEDIATR NEUROL, V44, P265, DOI 10.1016/j.pediatrneurol.2010.11.005
   Leonards St, 2010, KEPPRA 4 INFUSION
   Manthey D, 2005, EXP NEUROL, V193, P497, DOI 10.1016/j.expneurol.2005.01.006
   Nagarajan L, 2011, PEDIATR NEUROL, V45, P11, DOI 10.1016/j.pediatrneurol.2011.01.009
   Obeid M, 2010, EPILEPSY RES, V91, P101, DOI 10.1016/j.eplepsyres.2010.06.009
   Ramantani G, 2011, EUR J PAEDIATR NEURO, V15, P1, DOI 10.1016/j.ejpn.2010.10.003
   Wheless JW, 2009, J CHILD NEUROL, V24, P946, DOI 10.1177/0883073808331351
NR 10
TC 12
Z9 14
U1 0
U2 1
PU ELSEVIER SCI LTD
PI OXFORD
PA THE BOULEVARD, LANGFORD LANE, KIDLINGTON, OXFORD OX5 1GB, OXON, ENGLAND
SN 0967-5868
EI 1532-2653
J9 J CLIN NEUROSCI
JI J. Clin. Neurosci.
PD AUG
PY 2013
VL 20
IS 8
BP 1165
EP 1167
DI 10.1016/j.jocn.2012.08.014
PG 3
WC Clinical Neurology; Neurosciences
SC Neurosciences & Neurology
GA 192QM
UT WOS:000322500300028
PM 23664133
DA 2019-04-19
ER

PT J
AU Frosk, P
   Mhanni, AA
   Rafay, MF
AF Frosk, Patrick
   Mhanni, Aizeddin A.
   Rafay, Mubeen F.
TI SCN1A Mutation Associated With Intractable Myoclonic Epilepsy and
   Migraine Headache
SO JOURNAL OF CHILD NEUROLOGY
LA English
DT Article
DE SCN1A mutation; phenotypic heterogeneity; intractable epilepsy; Dravet
   syndrome
ID SPECTRUM
AB Mutations in the SCN1A gene are associated with a variety of epilepsy syndromes and more recently with familial hemiplegic migraine. The spectrum of phenotypes can be quite broad even within the same family and with the same mutation. Here we describe a child with intractable myoclonic epilepsy and autism spectrum disorder who carries an inherited mutation in SCN1A (c.3521C>G, p.T1174S). Previous reports suggest this mutation causes familial hemiplegic migraine and interestingly both the patient's mother, who also carries the mutation, and the patient's maternal grandmother, have frequent migraines with aura.
C1 [Frosk, Patrick; Mhanni, Aizeddin A.] Univ Manitoba, Fac Med, Dept Pediat & Child Hlth, Sect Genet & Metab, Winnipeg, MB, Canada.
   [Frosk, Patrick; Mhanni, Aizeddin A.] Univ Manitoba, Fac Med, Dept Biochem & Med Genet, Winnipeg, MB, Canada.
   [Rafay, Mubeen F.] Univ Manitoba, Fac Med, Neurol Sect, Dept Pediat & Child Hlth, Winnipeg, MB, Canada.
RP Rafay, MF (reprint author), Childrens Hosp, AE 308,Harry Medovy House,820 Sherbrook St, Winnipeg, MB R3A 1R9, Canada.
EM mrafay@exchange.hsc.mb.ca
OI Frosk, Patrick/0000-0002-9673-795X
CR Annesi G, 2011, 12 INT C HUM GEN OCT, V606W, P79
   Escayg A, 2001, AM J HUM GENET, V68, P866, DOI 10.1086/319524
   Gambardella A, 2009, EPILEPSIA, V50, P20, DOI 10.1111/j.1528-1167.2009.02115.x
   Gargus JJ, 2007, PEDIATR NEUROL, V37, P407, DOI 10.1016/j.pediatrneurol.2007.06.016
   O'Roak BJ, 2011, NAT GENET, V43, P585, DOI 10.1038/ng.835
   Yordanova I, 2011, NEUROSCI LETT, V494, P180, DOI 10.1016/j.neulet.2011.03.008
NR 6
TC 12
Z9 12
U1 0
U2 3
PU SAGE PUBLICATIONS INC
PI THOUSAND OAKS
PA 2455 TELLER RD, THOUSAND OAKS, CA 91320 USA
SN 0883-0738
J9 J CHILD NEUROL
JI J. Child Neurol.
PD MAR
PY 2013
VL 28
IS 3
BP 389
EP 391
DI 10.1177/0883073812443309
PG 3
WC Clinical Neurology; Pediatrics
SC Neurosciences & Neurology; Pediatrics
GA 127ER
UT WOS:000317680100014
PM 22550089
DA 2019-04-19
ER

PT J
AU Rajabzadeh, A
   Bideskan, AE
   Fazel, A
   Sankian, M
   Rafatpanah, H
   Haghir, H
AF Rajabzadeh, Aliakbar
   Bideskan, Alireza Ebrahimzadeh
   Fazel, Alireza
   Sankian, Mojtaba
   Rafatpanah, Houshang
   Haghir, Hossein
TI The effect of PTZ-induced epileptic seizures on hippocampal expression
   of PSA-NCAM in offspring born to kindled rats
SO JOURNAL OF BIOMEDICAL SCIENCE
LA English
DT Article
DE Maternal Seizure; Polysialylated Neural Cell Adhesion Molecule;
   Kindling; Rat Hippocampus
ID CELL-ADHESION MOLECULE; POLYSIALIC ACID; SUBVENTRICULAR ZONE;
   OLFACTORY-BULB; GRANULE CELLS; BRAIN-DAMAGE; NEUROGENESIS; PREGNANCY;
   EXPOSURE; NEURONS
AB Background: Maternal epileptic seizures during pregnancy can affect the hippocampal neurons in the offspring. The polysialylated neural cell adhesion molecule (PSA-NCAM), which is expressed in the developing central nervous system, may play important roles in neuronal migration, synaptogenesis, and axonal outgrowth. This study was designed to assess the effects of kindling either with or without maternal seizures on hippocampal PSA-NCAM expression in rat offspring.
   Methods: Forty timed-pregnant Wistar rats were divided into four groups: A) Kind(+)/Seiz(+), pregnant kindled (induced two weeks prior to pregnancy) rats that received repeated intraperitoneal (i.p.) pentylenetetrazol, PTZ injections on gestational days (GD) 14-19; B) Kind(-)/Seiz(+), pregnant non-kindled rats that received PTZ injections on GD14-GD19; C) Kind(+)/Seiz(-), pregnant kindled rats that did not receive any PTZ injections; and D) Kind(-)/Seiz(-), the sham controls. Following birth, the pups were sacrificed on PD1 and PD14, and PSA-NCAM expression and localization in neonates' hippocampi were analyzed by Western blots and immunohistochemistry.
   Results: Our data show a significant down regulation of hippocampal PSA-NCAM expression in the offspring of Kind(+)/Seiz(+) (p = 0.001) and Kind(-)/Seiz(+) (p = 0.001) groups compared to the sham control group. The PSA-NCAM immunoreactivity was markedly decreased in all parts of the hippocampus, especially in the CA3 region, in Kind (+)/Seiz(+) (p = 0.007) and Kind(-)/Seiz(+) (p = 0.007) group's newborns on both PD1 and 14.
   Conclusion: Our findings demonstrate that maternal seizures but not kindling influence the expression of PSA-NCAM in the offspring's hippocampi, which may be considered as a factor for learning/memory and cognitive impairments reported in children born to epileptic mothers.
C1 [Bideskan, Alireza Ebrahimzadeh] Mashhad Univ Med Sci, Dept Anat & Cell Biol, Sch Med, Azadi Sq,Vakilabad Blvd,POB 91779-48564, Mashhad, Iran.
   [Sankian, Mojtaba] Immunol Res Ctr, Bu Ali Res Inst, Mashhad, Iran.
   [Rafatpanah, Houshang] Mashhad Univ Med Sci, Inflammat & Inflammatory Dis Res Ctr, Sch Med, Mashhad, Iran.
RP Bideskan, AE (reprint author), Mashhad Univ Med Sci, Dept Anat & Cell Biol, Sch Med, Azadi Sq,Vakilabad Blvd,POB 91779-48564, Mashhad, Iran.
EM EbrahimzadehBA@mums.ac.ir
RI Rafatpanah, Houshang/O-7391-2018; Fazel, Alireza/J-2187-2015
OI Rafatpanah, Houshang/0000-0002-1061-5864; Fazel,
   Alireza/0000-0002-1470-619X; Fazel, Ali Reza/0000-0001-8520-128X;
   naseri, shahrokh/0000-0001-8974-2120
FU MUMS, Mashhad, Iran [88637]; MUMS
FX This study was supported financially by a grant (No. 88637) from the
   Deputy Research of MUMS, Mashhad, Iran. The data provided in this paper
   are from PhD student thesis results. In this regard, we would like to
   express our sincere thanks to the Vice Chancellor for research, MUMS for
   the financial support and we also thank Fatemeh Motejadded and Maliheh
   Moghaddam for their excellent technical assistance. We are also grateful
   to Dr. Mehrdad Pedram (Dept. of Biotechnology and Medical Genetics,
   Zanjan University of Medical Sciences) for his careful editing and
   proofreading of the manuscript and helpful comments.
CR Battino D, 1999, EPILEPSY RES, V36, P53, DOI 10.1016/S0920-1211(99)00020-0
   BAYER SA, 1980, J COMP NEUROL, V190, P87, DOI 10.1002/cne.901900107
   BAYER SA, 1980, J COMP NEUROL, V190, P115, DOI 10.1002/cne.901900108
   Bideskan ARE, 2011, IRAN J BASIC MED SCI, V14, P35
   Bonfanti L, 2006, PROG NEUROBIOL, V80, P129, DOI 10.1016/j.pneurobio.2006.08.003
   Brewer Joyce M, 2003, Crit Care Nurse, V23, P93
   Chen YH, 2009, ARCH NEUROL-CHICAGO, V66, P979, DOI 10.1001/archneurol.2009.142
   Dityatev A, 2004, J NEUROSCI, V24, P9372, DOI 10.1523/JNEUROSCI.1702-04.2004
   do Vale TG, 2010, EPILEPSY BEHAV, V19, P20, DOI 10.1016/j.yebeh.2010.06.032
   Durbec P, 2001, MOL NEUROBIOL, V24, P53
   Foley AG, 2005, J NEUROSCI RES, V82, P245, DOI 10.1002/jnr.20641
   Gascon E, 2007, BRAIN RES REV, V56, P101, DOI 10.1016/j.brainresrev.2007.05.014
   Gascon E, 2007, DEVELOPMENT, V134, P1181, DOI 10.1242/dev.02808
   GIORGI O, 1991, EUR J PHARMACOL, V193, P363, DOI 10.1016/0014-2999(91)90152-G
   Golan H, 2004, J NEUROSCI RES, V78, P430, DOI 10.1002/jnr.20269
   Hallak M, 1999, AM J OBSTET GYNECOL, V181, P828, DOI 10.1016/S0002-9378(99)70309-1
   Hatten ME, 1999, ANNU REV NEUROSCI, V22, P511, DOI 10.1146/annurev.neuro.22.1.511
   Holopainen IE, 2008, NEUROCHEM INT, V52, P935, DOI 10.1016/j.neuint.2007.10.021
   Iwai M, 2001, BRAIN RES, V902, P288, DOI 10.1016/S0006-8993(01)02399-X
   LaJoie J, 2004, EPILEPSIA, V45, P48, DOI 10.1111/j.0013-9580.2004.458007.x
   Manent JB, 2007, EPILEPSIA, V48, P684, DOI 10.1111/j.1528-1167.2007.01056.x
   MASON CR, 1972, EPILEPSIA, V13, P663, DOI 10.1111/j.1528-1157.1972.tb04401.x
   Mathern GW, 2002, EPILEPSIA, V43, P68, DOI 10.1046/j.1528-1157.43.s.5.28.x
   MATSUYAMA T, 1993, J CEREBR BLOOD F MET, V13, P229, DOI 10.1038/jcbfm.1993.28
   McCabe BK, 2001, J NEUROSCI, V21, P2094, DOI 10.1523/JNEUROSCI.21-06-02094.2001
   Miki T, 2000, HIPPOCAMPUS, V10, P284, DOI 10.1002/1098-1063(2000)10:3<284::AID-HIPO9>3.0.CO;2-K
   Mikkonen M, 1998, ANN NEUROL, V44, P923, DOI 10.1002/ana.410440611
   Morimoto K, 2004, PROG NEUROBIOL, V73, P1, DOI 10.1016/j.pneurobio.2004.03.009
   Muller D, 1996, NEURON, V17, P413, DOI 10.1016/S0896-6273(00)80174-9
   Nacher J, 2004, NEUROSCI LETT, V370, P40, DOI 10.1016/j.neulet.2004.07.062
   Naseer MI, 2009, MOL BRAIN, V2, DOI 10.1186/1756-6606-2-20
   Palmini A, 2004, NEUROLOGY, V62, pS2, DOI 10.1212/01.WNL.0000114507.30388.7E
   Parent JM, 2006, ANN NEUROL, V59, P81, DOI 10.1002/ana.20699
   Parent JM, 1999, J NEUROSCI, V19, P4508
   Parent JM, 2002, J NEUROSCI, V22, P3174, DOI 10.1523/JNEUROSCI.22-08-03174.2002
   Paxinos G., 2007, RAT BRAIN STEREOTAXI
   Pirttila TJ, 2005, ANN NEUROL, V58, P211, DOI 10.1002/ana.20545
   Pitkanen A, 2009, EPILEPSY BEHAV, V14, P16, DOI 10.1016/j.yebeh.2008.09.023
   Porter BE, 2008, EPILEPSIA, V49, P50, DOI 10.1111/j.1528-1167.2008.01637.x
   Pourmotabbed A, 2011, NEUROSCIENCE, V172, P205, DOI 10.1016/j.neuroscience.2010.11.001
   PROBSTMEIER R, 1994, J NEUROSCI RES, V37, P324, DOI 10.1002/jnr.490370305
   Quartu M, 2010, BRAIN RES, V1363, P49, DOI 10.1016/j.brainres.2010.09.106
   Quartu M, 2008, BMC NEUROSCI, V9, DOI 10.1186/1471-2202-9-108
   RACINE RJ, 1972, ELECTROEN CLIN NEURO, V32, P281, DOI 10.1016/0013-4694(72)90177-0
   Rajabzadeh Ali Akbar, 2011, Iranian Biomedical Journal, V15, P157, DOI 10.6091/IBJ.998.2012
   Rodriguez JJ, 1998, EUR J NEUROSCI, V10, P2994, DOI 10.1046/j.1460-9568.1998.00316.x
   Romanko MJ, 2004, J CEREBR BLOOD F MET, V24, P814, DOI 10.1097/01.WCB.0000123906.17746.00
   Saegusa T, 2004, NEUROSCI RES, V48, P185, DOI 10.1016/j.neures.2003.10.010
   Sato K, 2002, BRAIN RES, V946, P323, DOI 10.1016/S0006-8993(02)02616-1
   SEKI T, 1993, J NEUROSCI, V13, P2351
   Siddiqui AH, 2005, BRAIN RES, V1066, P129, DOI 10.1016/j.brainres.2005.10.066
   Thomas SV, 2009, SEIZURE-EUR J EPILEP, V18, P163, DOI 10.1016/j.seizure.2008.08.010
   Uyanikgil Y, 2004, CHILD NERV SYST, V20, P176, DOI 10.1007/s00381-003-0901-3
   van der Borght K, 2007, EXP NEUROL, V204, P473, DOI 10.1016/j.expneurol.2006.10.014
   Varea E, 2005, NEUROSCIENCE, V136, P435, DOI 10.1016/j.neuroscience.2005.08.009
   Varea E, 2007, J CHEM NEUROANAT, V33, P202, DOI 10.1016/j.jchemneu.2007.03.006
   Yamamoto N, 2000, J NEUROSCI, V20, P9145
NR 57
TC 12
Z9 12
U1 0
U2 7
PU BMC
PI LONDON
PA CAMPUS, 4 CRINAN ST, LONDON N1 9XW, ENGLAND
SN 1021-7770
EI 1423-0127
J9 J BIOMED SCI
JI J. Biomed. Sci.
PD MAY 31
PY 2012
VL 19
AR 56
DI 10.1186/1423-0127-19-56
PG 9
WC Cell Biology; Medicine, Research & Experimental
SC Cell Biology; Research & Experimental Medicine
GA 979GE
UT WOS:000306804400001
PM 22651102
OA DOAJ Gold, Green Published
DA 2019-04-19
ER

PT J
AU Borthen, I
   Gilhus, NE
AF Borthen, Ingrid
   Gilhus, Nils Erik
TI Pregnancy complications in patients with epilepsy
SO CURRENT OPINION IN OBSTETRICS & GYNECOLOGY
LA English
DT Review
DE antiepileptic drugs; delivery; epilepsy; malformations; pregnancy
ID POPULATION-BASED COHORT; ANTIEPILEPTIC DRUGS; CONGENITAL-MALFORMATIONS;
   ANTICONVULSANT DRUGS; MAJOR MALFORMATIONS; SEIZURE CONTROL; EURAP
   EPILEPSY; VALPROIC ACID; IN-UTERO; WOMEN
AB Purpose of review Epilepsy is a common neurological disorder affecting 0.4-0.8% of pregnant women. Preeclampsia, gestational hypertension, bleeding in pregnancy, induction of labour, caesarean delivery and major congenital malformations of the children occur more frequently in this group. The objective of this review is to evaluate the pregnancy and delivery complications including congenital abnormalities in women with epilepsy. This review comments on results of recently published studies including the Medical Birth Registry of Norway. A second aim of the review is to examine the effect of antiepileptic-drug treatment on pregnancy complications, and also their association with congenital abnormalities associated with these medications.
   Recent findings Women with epilepsy have a higher risk of preeclampsia, gestational hypertension, bleeding in pregnancy and excessive bleeding postpartum. They also have higher incidence of congenital anomalies and delayed cognitive development in their children. It has been unclear whether the increased risk of complications is due to the epilepsy per se, the use of antiepileptic drugs, or the combination of both factors. Recent studies strongly indicate an association to the medications and the dose used in pregnancy.
   Summary Several drugs commonly used in treatment of epilepsy are associated with increased pregnancy complications, as well as an increased risk of congenital abnormalities.
C1 [Borthen, Ingrid] Haukeland Hosp, Dept Obstet & Gynaecol, N-5021 Bergen, Norway.
   [Gilhus, Nils Erik] Haukeland Hosp, Dept Neurol, N-5021 Bergen, Norway.
   [Borthen, Ingrid; Gilhus, Nils Erik] Univ Bergen, Dept Clin Med, Bergen, Norway.
RP Borthen, I (reprint author), Haukeland Hosp, Dept Obstet & Gynaecol, N-5021 Bergen, Norway.
EM ingrid.borthen@med.uib.no
FU NevrNor; Research Council of Norway
FX I.B. was supported by a grant from NevrNor, the Research Council of
   Norway, during this study.
CR Aguglia U, 2009, EPILEPSIA, V50, P7, DOI 10.1111/j.1528-1167.2008.01964.x
   Almgren M, 2009, SEIZURE-EUR J EPILEP, V18, P672, DOI 10.1016/j.seizure.2009.09.002
   Artama M, 2005, NEUROLOGY, V64, P1874, DOI 10.1212/01.WNL.0000163771.96962.1F
   Banach R, 2010, DRUG SAFETY, V33, P73, DOI 10.2165/11317640-000000000-00000
   Borthen I, 2011, BJOG-INT J OBSTET GY, V118, P956, DOI 10.1111/j.1471-0528.2011.03004.x
   Borthen I, 2010, BJOG-INT J OBSTET GY, V117, P1537, DOI 10.1111/j.1471-0528.2010.02694.x
   Borthen I, 2009, BJOG-INT J OBSTET GY, V116, P1736, DOI 10.1111/j.1471-0528.2009.02354.x
   Chen YH, 2009, ARCH NEUROL-CHICAGO, V66, P979, DOI 10.1001/archneurol.2009.142
   Cohen MJ, 2011, EPILEPSY BEHAV, V22, P240, DOI 10.1016/j.yebeh.2011.06.014
   Cummings C, 2011, ARCH DIS CHILD, V96, P643, DOI 10.1136/adc.2009.176990
   Donaldson J, 2002, MED DISORDERS OBSTET, P486
   Endo S, 2004, EPILEPSIA, V45, P42, DOI 10.1111/j.0013-9580.2004.458009.x
   Fairgrieve SD, 2000, BRIT MED J, V321, P674, DOI 10.1136/bmj.321.7262.674
   Harden CL, 2009, NEUROLOGY, V73, P126, DOI 10.1212/WNL.0b013e3181a6b2f8
   Hauser WA, 1996, MAYO CLIN PROC, V71, P576, DOI 10.4065/71.6.576
   HIILESMAA VK, 1985, AM J OBSTET GYNECOL, V152, P499, DOI 10.1016/0002-9378(85)90615-5
   Holmes LB, 2004, EPILEPSIA, V45, P1465, DOI 10.1111/j.0013-9580.2004.451102.x
   Holmes LB, 2001, NEW ENGL J MED, V344, P1132, DOI 10.1056/NEJM200104123441504
   Jentink J, 2010, BMJ-BRIT MED J, V341, DOI 10.1136/bmj.c6581
   Jentink J, 2010, NEW ENGL J MED, V362, P2185, DOI 10.1056/NEJMoa0907328
   Kaneko S, 2000, EPILEPSIA, V41, P8, DOI 10.1111/j.1528-1157.2000.tb02211.x
   Katz O, 2006, J MATERN-FETAL NEO M, V19, P21, DOI 10.1080/14767050500434096
   Lin HL, 2009, J NEUROL, V256, P1742, DOI 10.1007/s00415-009-5222-3
   Linton A, 2004, BIRTH-ISS PERINAT C, V31, P165, DOI 10.1111/j.0730-7659.2004.00301.x
   Matok I, 2009, BRIT J CLIN PHARMACO, V68, P956, DOI 10.1111/j.1365-2125.2009.03544.x
   Mawer G, 2010, SEIZURE-EUR J EPILEP, V19, P112, DOI 10.1016/j.seizure.2009.11.008
   Meador K, 2008, EPILEPSY RES, V81, P1, DOI 10.1016/j.eplepsyres.2008.04.022
   Meador KJ, 2011, BRAIN, V134, P396, DOI 10.1093/brain/awq352
   Meador Kimford J, 2009, Epilepsy Behav, V15, P339, DOI 10.1016/j.yebeh.2009.04.026
   MEADOW SR, 1968, LANCET, V2, P1296
   Molgaard-Nielsen D, 2011, JAMA-J AM MED ASSOC, V305, P1996, DOI 10.1001/jama.2011.624
   National Institute for Clinical Excellence, 2004, CLIN GUID NAT I CLIN, V20, P19
   Nulman I, 2011, BRIT MED J, V341, pc6582
   Oates M, 2011, BJOG-INT J OBSTET GY, V118, P132, DOI 10.1111/j.1471-0528.2010.02847.x
   Olafsson E, 1998, EPILEPSIA, V39, P887, DOI 10.1111/j.1528-1157.1998.tb01186.x
   Pennel PB, 2007, MANAGEMENT HIGH RISK, P201
   Pilo C, 2006, ACTA OBSTET GYN SCAN, V85, P643, DOI 10.1080/00016340600604625
   Richmond JR, 2004, AM J OBSTET GYNECOL, V190, P371, DOI 10.1016/j.ajog.2003.09.020
   Sabers A, 2009, EPILEPSY BEHAV, V15, P230, DOI 10.1016/j.yebeh.2009.03.031
   Tauboll Erik, 2003, Tidsskr Nor Laegeforen, V123, P1691
   Thomas SV, 2009, SEIZURE-EUR J EPILEP, V18, P163, DOI 10.1016/j.seizure.2008.08.010
   Tomson T, 2006, NEUROLOGY, V66, P354
   Tomson T, 2011, LANCET NEUROL, V10, P609, DOI 10.1016/S1474-4422(11)70107-7
   Tomson T, 2010, EPILEPSIA, V51, P909, DOI 10.1111/j.1528-1167.2010.02525.x
   Tomson T, 2009, J NEUROL, V256, P856, DOI 10.1007/s00415-009-5062-1
   Vajda FJ, 2003, J CLIN NEUROSCI, V10, P543, DOI 10.1016/S0967-5868(03)00158-9
   Vajda FJE, 2008, EPILEPSIA, V49, P172, DOI 10.1111/j.1528-1167.2007.01412.x
   Veiby G, 2009, EPILEPSIA, V50, P2130, DOI 10.1111/j.1528-1167.2009.02147.x
   Viinikainen K, 2006, EPILEPSIA, V47, P186, DOI 10.1111/j.1528-1167.2006.00386.x
   Wide K, 2004, ACTA PAEDIATR, V93, P174, DOI 10.1080/08035250310021118
NR 50
TC 12
Z9 12
U1 0
U2 6
PU LIPPINCOTT WILLIAMS & WILKINS
PI PHILADELPHIA
PA TWO COMMERCE SQ, 2001 MARKET ST, PHILADELPHIA, PA 19103 USA
SN 1040-872X
EI 1473-656X
J9 CURR OPIN OBSTET GYN
JI Curr. Opin. Obstet. Gynecol.
PD MAR
PY 2012
VL 24
IS 2
BP 78
EP 83
DI 10.1097/GCO.0b013e32834feb6a
PG 6
WC Obstetrics & Gynecology
SC Obstetrics & Gynecology
GA 905QW
UT WOS:000301288400004
PM 22327733
DA 2019-04-19
ER

PT J
AU Nagarajan, L
   Palumbo, L
   Ghosh, S
AF Nagarajan, Lakshmi
   Palumbo, Linda
   Ghosh, Soumya
TI Brief Electroencephalography Rhythmic Discharges (BERDs) in the Neonate
   With Seizures: Their Significance and Prognostic Implications
SO JOURNAL OF CHILD NEUROLOGY
LA English
DT Article
DE miniseizures; brief EEG discharges; neonates; epilepsy
ID DEVELOPING BRAIN; FULL-TERM; EEG; PRETERM; INFANTS; NEWBORNS; PATTERNS;
   EPILEPSY; LESSONS
AB We aimed to explore the significance and prognostic implications of paroxysmal brief electroencephalography (EEG) rhythmic discharges (BERDs) in neonatal seizures. The 52 neonates in this study were divided into 3 groups: (1) BERDs only: 9 neonates, (2) BERDs + conventional EEG seizures: 11 babies, (3) Conventional EEG seizures only: 32 babies. We analyzed the BERDs and compared outcomes in the 3 groups: there was no significant difference in mortality and neurodevelopmental or background EEG impairment. Similar to conventional EEG seizures, BERDs are also associated with an increased mortality, morbidity, and EEG background abnormalities. Fewer babies with BERDS appear to develop postneonatal seizures suggesting their epileptogenic potential is less. In the appropriate clinical context, BERDs should be considered as miniseizures.
C1 [Nagarajan, Lakshmi; Palumbo, Linda] Princess Margaret Hosp Children, Dept Neurol, Perth, WA 6008, Australia.
   [Nagarajan, Lakshmi] Univ Western Australia, Sch Paediat, Perth, WA 6009, Australia.
   [Nagarajan, Lakshmi; Ghosh, Soumya] Univ Western Australia, Ctr Neuromuscular & Neurol Disorders, QEII Med Ctr, Perth, WA 6009, Australia.
RP Nagarajan, L (reprint author), Princess Margaret Hosp Children, Dept Neurol, Roberts Rd, Perth, WA 6008, Australia.
EM lakshmi.nagarajan@health.wa.gov.au
CR AICARDI J, 1986, EPILEPSY CHILDREN, P183
   Bye A, 1995, J PAEDIATR CHILD H, V31, P503, DOI 10.1111/j.1440-1754.1995.tb00872.x
   Bye AME, 1997, PEDIATR NEUROL, V16, P225, DOI 10.1016/S0887-8994(97)00019-2
   Clancy RR, 2006, PEDIATRICS, V117, pS23, DOI 10.1542/peds.2005-0620D
   CLANCY RR, 1988, EPILEPSIA, V29, P356
   CLANCY RR, 2006, CLIN PERINATOL, V33, P1
   DREYFUSBRISAC C, 1972, HDB ELECTROENCEPHALO, P38
   GLASS HC, 2009, J PEDIAT, V115, P318
   HOLMES GL, 1993, J CLIN NEUROPHYSIOL, V10, P323, DOI 10.1097/00004691-199307000-00008
   Holmes GL, 1997, EPILEPSIA, V38, P12, DOI 10.1111/j.1528-1157.1997.tb01074.x
   KELLAWAY P, 1987, EPILEPSY ELECTROCLIN, P13
   Khan RL, 2008, J CHILD NEUROL, V23, P144, DOI 10.1177/0883073807308711
   LOMBROSO CT, 1985, J CLIN NEUROPHYSIOL, V2, P105, DOI 10.1097/00004691-198504000-00002
   LOMBROSO CT, 1993, J EPILEPSY, V6, P39, DOI 10.1016/S0896-6974(05)80010-6
   Malone A, 2009, EPILEPSIA, V50, P2097, DOI 10.1111/j.1528-1167.2009.02132.x
   Mizrahi E.M., 1997, EPILEPSY COMPREHENSI, P647
   Murray D., 2008, ARCH DIS CHILD-FETAL, V93, P187
   NAGARAJAN L, 2011, PEDIAT NEUR IN PRESS
   Nagarajan L, 2010, J CHILD NEUROL, V8, P961
   Oliveira AJ, 2000, CLIN NEUROPHYSIOL, V111, pS74, DOI 10.1016/S1388-2457(00)00405-3
   Oliveira AJ, 2000, CLIN NEUROPHYSIOL, V111, P1646, DOI 10.1016/S1388-2457(00)00380-1
   Patrizi S, 2003, BRAIN DEV-JPN, V25, P427, DOI 10.1016/S0387-7604(03)00031-7
   Pisani F, 2007, NEUROLOGY, V69, P2177, DOI 10.1212/01.wnl.0000295674.34193.9e
   RENNIE J, 2008, ARCH DIS CHILD, V92, P148
   ROWE JC, 1985, ELECTROEN CLIN NEURO, V60, P183, DOI 10.1016/0013-4694(85)90030-6
   Sanchez RM, 2001, EPILEPSIA, V42, P577, DOI 10.1046/j.1528-1157.2001.12000.x
   Sankar R, 2007, J CHILD NEUROL, V22, p21S, DOI 10.1177/0883073807303072
   SCHER MS, 1993, EPILEPSIA, V34, P284, DOI 10.1111/j.1528-1157.1993.tb02412.x
   Scher MS, 2002, EPILEPTIC DISORD, V4, P139
   SCHER MS, 2009, FETAL NEONATAL BRAIN, P499
   Scher MS, 2005, ELECTROENCEPHALOGRAP, P937
   SHEWMON DA, 1990, J CLIN NEUROPHYSIOL, V7, P315, DOI 10.1097/00004691-199007000-00003
   SHEWMON DA, 1983, ELECTROEN CLIN NEURO, V56, pP24
   Silverstein FS, 2008, J PEDIATR-US, V153, P12, DOI 10.1016/j.jpeds.2008.01.041
   Tekgul H, 2005, PEDIATR NEUROL, V32, P155, DOI 10.1016/j.pediatrneurol.2004.09.014
   Volpe JJ, 2008, NEUROLOGY NEWBORN, P203
   WATANABE K, 1980, ELECTROEN CLIN NEURO, V49, P618, DOI 10.1016/0013-4694(80)90402-2
NR 37
TC 12
Z9 12
U1 0
U2 0
PU SAGE PUBLICATIONS INC
PI THOUSAND OAKS
PA 2455 TELLER RD, THOUSAND OAKS, CA 91320 USA
SN 0883-0738
J9 J CHILD NEUROL
JI J. Child Neurol.
PD DEC
PY 2011
VL 26
IS 12
BP 1529
EP 1533
DI 10.1177/0883073811409750
PG 5
WC Clinical Neurology; Pediatrics
SC Neurosciences & Neurology; Pediatrics
GA 851ZT
UT WOS:000297312100010
PM 21652591
DA 2019-04-19
ER

PT J
AU Aggarwal, A
   Datta, V
   Thakur, LC
AF Aggarwal, Anju
   Datta, Varsha
   Thakur, L. C.
TI Quality of life in children with epilepsy
SO INDIAN PEDIATRICS
LA English
DT Article
DE Children; Epilepsy; Hindi; India; Quality of Life
ID CHILDHOOD EPILEPSY; VALIDATION; FAMILIES
AB Quality of life was assessed in 108 epileptic children (6-15 years) using a hindi translation of Quality of Life in Children with Epilepsy (QOLCE) questionnaire. The questionnaire consist of 76 items with 16 subscales covering five domains of life: physical function, social function, cognition, emotional and behavioral well being. Overall score was 62.62 +/- 21.32. Chronbach's-alpha for all 13 multi-item subscales was above 0.70, indicating good internal consistency and reliability. Pearson correlation revealed good construct validity. Overall quality of life was affected by age, type of epilepsy, seizure frequency and maternal education (P < 0.05). Energy levels, language and attention (P < 0.05) were better in older children whereas younger children had better self esteem and lower levels of anxiety. Seizure frequency compromised all fields except stigma, attention, and energy levels (P > 0.05).
C1 [Aggarwal, Anju; Datta, Varsha] Univ Coll Med Sci, Dept Pediat, Delhi 110095, India.
   [Thakur, L. C.] Univ Coll Med Sci, Dept Neurol, Delhi 110095, India.
RP Aggarwal, A (reprint author), Flat 3C,Block C2B, New Delhi 110058, India.
EM aanju67@gmail.com
CR AUSTIN JK, 1994, EPILEPSIA, V35, P608, DOI 10.1111/j.1528-1157.1994.tb02481.x
   Baker GA, 2002, EPILEPSIA, V43, P26, DOI 10.1046/j.1528-1157.43.s.6.12.x
   Carpay HA, 1997, DEV MED CHILD NEUROL, V39, P521
   Cramer JA, 2002, EPILEPSIA, V43, P1084, DOI 10.1046/j.1528-1157.2002.47501.x
   Dunn DW, 1997, SEIZURE, V6, P283, DOI 10.1016/S1059-1311(97)80075-1
   GAMBHIR SK, 1995, INDIAN J MED RES, V102, P34
   HOARE P, 1993, SEIZURE, V2, P269, DOI 10.1016/S1059-1311(05)80139-6
   HOARE P, 1995, DEV MED CHILD NEUROL, V37, P689
   Malhi Prahbhjot, 2005, Indian Journal of Pediatrics, V72, P131, DOI 10.1007/BF02760697
   Sabaz M, 2003, EPILEPSY BEHAV, V4, P680, DOI 10.1016/j.yebeh.2003.08.012
   Sabaz M, 2000, EPILEPSIA, V41, P765, DOI 10.1111/j.1528-1157.2000.tb00240.x
   Stevanovic D, 2007, EPILEPSY BEHAV, V10, P571, DOI 10.1016/j.yebeh.2007.02.015
   Udani Vrajesh, 2005, Indian Journal of Pediatrics, V72, P309, DOI 10.1007/BF02724012
NR 13
TC 12
Z9 12
U1 0
U2 7
PU SPRINGER INDIA
PI NEW DELHI
PA 7TH FLOOR, VIJAYA BUILDING, 17, BARAKHAMBA ROAD, NEW DELHI, 110 001,
   INDIA
SN 0019-6061
J9 INDIAN PEDIATR
JI Indian Pediatrics
PD NOV
PY 2011
VL 48
IS 11
BP 893
EP 896
DI 10.1007/s13312-011-0137-3
PG 4
WC Pediatrics
SC Pediatrics
GA 852OY
UT WOS:000297368500011
PM 21719939
DA 2019-04-19
ER

PT J
AU Florian, ML
   Nunes, ML
AF Florian, Mariana Lorenzet
   Nunes, Magda Lahorgue
TI Effects of intra-uterine and early extra-uterine malnutrition on seizure
   threshold and hippocampal morphometry of pup rats
SO NUTRITIONAL NEUROSCIENCE
LA English
DT Article
DE Early malnutrition; Seizure; Hippocampus; Morphometry; Rodent model
ID GRANULE CELL GENESIS; PRENATAL PROTEIN-MALNUTRITION; PITUITARY-ADRENAL
   AXIS; DENTATE GYRUS; MATERNAL-DEPRIVATION; STATUS EPILEPTICUS; INFANT
   RAT; INDUCED NEUROGENESIS; UNDERNOURISHED RATS; LIMBIC SEIZURES
AB We evaluate the influence of different malnutrition paradigms (intra-uterine x extra-uterine) in body and brain weight, in seizure threshold and in hippocampus morphometry, in developing rats. Intra-uterine malnutrition model consisted in reduction by half of the ration offered to pregnant female; extrauterine malnutrition consisted of progressive limitation of lactation, from P2 to P15. Seizure induction was accomplished by exposure to flurothyl, at P15. At the same day animals were sacrificed. Morphometric analysis was based on hippocampal pyramidal and granular cells estimate number, through volume calculation and cellular density. Extra-uterine malnutrition significantly reduced pups body and brain weight, seizure threshold and neuronal number in CA4 region only. Intra-uterine malnutrition reduced neuronal number in CA2, CA4 and DG regions regarding well-nourished and extra-uterine malnourished animals. In CA3, CA4 and dentate gyrus, a significant cell increase was observed in groups exposed to seizures, regarding similar control groups.
C1 [Florian, Mariana Lorenzet; Nunes, Magda Lahorgue] Pontificia Univ Catolica Rio Grande do Sul PUCRS, Sch Med, Neurosci Lab, Porto Alegre, RS, Brazil.
RP Nunes, ML (reprint author), Pontificia Univ Catolica Rio Grande do Sul, Hosp Sao Lucas, Div Neurol, Jardim Bot, Ave Ipiranga 6690,Sala 322, BR-90610000 Porto Alegre, RS, Brazil.
EM nunes@pucrs.br
RI Neurociencia, Inct/I-1011-2013
FU CNPq [418065/2006-0]
FX This work was supported by a grant from CNPq (process 418065/2006-0). We
   wish to thank Dr. Vinicius Duval da Silva for assistance in morphometric
   procedures.
CR Bengzon J, 1997, P NATL ACAD SCI USA, V94, P10432, DOI 10.1073/pnas.94.19.10432
   BOHN MC, 1980, DEV NEUROSCI-BASEL, V3, P81, DOI 10.1159/000112380
   BOHN MC, 1980, NEUROSCIENCE, V5, P2003, DOI 10.1016/0306-4522(80)90045-7
   BONTHIUS DJ, 1990, ALCOHOL CLIN EXP RES, V14, P107, DOI 10.1111/j.1530-0277.1990.tb00455.x
   BONTHIUS DJ, 1991, TERATOLOGY, V44, P147, DOI 10.1002/tera.1420440203
   Boukhezra O, 2003, EPILEPSY RES, V55, P165, DOI 10.1016/S0920-1211(03)00111-6
   BRONZINO JD, 1986, BRAIN RES, V384, P348, DOI 10.1016/0006-8993(86)91171-6
   de No RL, 1934, J PSYCHOL NEUROL, V46, P113
   DEBASSIO WA, 1994, BRAIN RES BULL, V35, P57, DOI 10.1016/0361-9230(94)90216-X
   Debassio WA, 1996, BRAIN RES BULL, V41, P379, DOI 10.1016/S0361-9230(96)00214-6
   Del Angel-Meza AR, 2001, INT J DEV NEUROSCI, V19, P447, DOI 10.1016/S0736-5748(01)00004-1
   DIAZCINTRA S, 1990, J COMP NEUROL, V292, P117, DOI 10.1002/cne.902920108
   DICKERSON JW, 1966, P ROY SOC MED, V59, P1088
   Santo JLD, 2009, J PEDIAT-BRAZIL, V85, P35, DOI 10.2223/JPED.1859
   DOBBING J, 1964, PROC R SOC SER B-BIO, V159, P503, DOI 10.1098/rspb.1964.0016
   Fountain NB, 2000, EPILEPSIA, V41, pS23, DOI 10.1111/j.1528-1157.2000.tb01521.x
   Gietzen DW, 1996, AM J PHYSIOL-REG I, V271, pR18
   Gray WP, 1998, BRAIN RES, V790, P52, DOI 10.1016/S0006-8993(98)00030-4
   GUNDERSEN HJG, 1988, APMIS, V96, P379, DOI 10.1111/j.1699-0463.1988.tb05320.x
   GUNDERSEN HJG, 1987, J MICROSC-OXFORD, V147, P229, DOI 10.1111/j.1365-2818.1987.tb02837.x
   Gurmini Jocemara, 2005, J. Bras. Patol. Med. Lab., V41, P271, DOI 10.1590/S1676-24442005000400009
   HALES CN, 1992, DIABETOLOGIA, V35, P595, DOI 10.1007/BF00400248
   Hall A, 2001, EUR J CLIN NUTR, V55, P801
   Hoffmann M, 2004, ACTA NEUROL SCAND, V109, P14, DOI 10.1034/j.1600-0404.2003.00169.x
   Howard CV, 1998, UNBIASED STEREOLOGY
   Jahnke S, 2007, BRAIN RES, V1143, P60, DOI 10.1016/j.brainres.2007.01.109
   JORDAN TC, 1982, RES EXP MED, V180, P201, DOI 10.1007/BF01852291
   King RS, 2004, DEV BRAIN RES, V150, P9, DOI 10.1016/j.devbrainres.2004.02.002
   LEVINE S, 1991, DEV PSYCHOBIOL, V24, P547, DOI 10.1002/dev.420240803
   Lister JP, 2006, HIPPOCAMPUS, V16, P946, DOI 10.1002/hipo.20221
   Lister JP, 2005, HIPPOCAMPUS, V15, P393, DOI 10.1002/hipo.20065
   Liu H, 2003, EXP NEUROL, V184, P196, DOI 10.1016/S0014-4886(03)00207-3
   Lodygensky GA, 2008, PEDIATR RES, V63, P438, DOI 10.1203/PDR.0b013e318165c005
   Lopes DK, 1992, J LIGA BRAS EPILEPSI, V5, P19
   Mandarim-De-Lacerda CA, 2003, AN ACAD BRAS CIENC, V75, P469, DOI 10.1590/S0001-37652003000400006
   Mandarin-de-Lacerda CA, 1995, METODOS QUANTITATIVO
   McCabe BK, 2001, J NEUROSCI, V21, P2094, DOI 10.1523/JNEUROSCI.21-06-02094.2001
   Mirescu C, 2004, NAT NEUROSCI, V7, P841, DOI 10.1038/nn1290
   MONTE CMG, 2000, J PEDIAT S3, V76, P285
   MORGANE PJ, 1993, NEUROSCI BIOBEHAV R, V17, P91, DOI 10.1016/S0149-7634(05)80234-9
   MORGANE PJ, 1985, DEV BRAIN RES, V22, P211, DOI 10.1016/0165-3806(85)90172-5
   Nakagawa E, 2000, EPILEPSIA, V41, P10, DOI 10.1111/j.1528-1157.2000.tb01498.x
   Nunes M L, 1999, Nutr Neurosci, V2, P139, DOI 10.1080/1028415X.1999.11747272
   Nunes Magda Lahorgue, 2002, J. Pediatr. (Rio J.), V78, P39, DOI 10.1590/S0021-75572002000100009
   Nunes ML, 2000, EPILEPSIA, V41, pS48, DOI 10.1111/j.1528-1157.2000.tb01556.x
   Parent JM, 2002, EPILEPSY RES, V50, P179, DOI 10.1016/S0920-1211(02)00078-5
   Paxinos G., 1998, RAT BRAIN STEREOTAXI, V4
   Porter BE, 2004, EPILEPSIA, V45, P13, DOI 10.1111/j.0013-9580.2004.23903.x
   Rioux L, 2003, AM J PSYCHIAT, V160, P149, DOI 10.1176/appi.ajp.160.1.149
   RODRIGUEZ OTS, 1991, REV SAUDE PUBL, V25, P193
   Sankar R, 2000, EPILEPSIA, V41, pS53, DOI 10.1111/j.1528-1157.2000.tb01557.x
   SAPOLSKY RM, 1986, BRAIN RES REV, V11, P65, DOI 10.1016/0165-0173(86)90010-X
   SCHLESSINGER AR, 1978, ANAT EMBRYOL, V154, P153, DOI 10.1007/BF00304660
   Schmitz C, 2005, NEUROSCIENCE, V130, P813, DOI 10.1016/j.neuroscience.2004.08.050
   SCHOENFELD NM, 1980, NEUROENDOCRINOLOGY, V31, P101, DOI 10.1159/000123058
   Scott BW, 1998, NEUROSCI LETT, V248, P73, DOI 10.1016/S0304-3940(98)00355-3
   SEITELBERGER F, 1990, ACTA NEUROBIOL EXP, V50, P263
   SHARMA SK, 1990, INDIAN J MED RES-B, V92, P456
   SHARMA SK, 1990, INDIAN J MED RES-B, V92, P120
   Siqueira AAF, 1975, UTILIZACAO CURVA PON, V9
   STERN WC, 1974, BRAIN RES, V79, P375, DOI 10.1016/0006-8993(74)90435-1
   SUCHECKI D, 1993, DEV BRAIN RES, V75, P185, DOI 10.1016/0165-3806(93)90022-3
   Susser E, 1996, ARCH GEN PSYCHIAT, V53, P25
   van Oers HJJ, 1998, J NEUROSCI, V18, P10171
   Weiss IC, 2001, PSYCHOPHARMACOLOGY, V156, P305, DOI 10.1007/s002130100800
   WEST JR, 1987, ALCOHOL DRUG RES, V7, P423
   WEST MJ, 1990, J COMP NEUROL, V296, P1, DOI 10.1002/cne.902960102
   Zhang LX, 2002, DEV BRAIN RES, V133, P1, DOI 10.1016/S0926-6410(01)00118-5
NR 68
TC 12
Z9 13
U1 0
U2 0
PU TAYLOR & FRANCIS LTD
PI ABINGDON
PA 2-4 PARK SQUARE, MILTON PARK, ABINGDON OR14 4RN, OXON, ENGLAND
SN 1028-415X
EI 1476-8305
J9 NUTR NEUROSCI
JI Nutr. Neurosci.
PD JUL
PY 2011
VL 14
IS 4
BP 151
EP 158
DI 10.1179/147683010X12611460764804
PG 8
WC Neurosciences; Nutrition & Dietetics
SC Neurosciences & Neurology; Nutrition & Dietetics
GA 888HU
UT WOS:000299995300006
PM 21943953
DA 2019-04-19
ER

PT J
AU Forcelli, PA
   Gale, K
   Kondratyev, A
AF Forcelli, Patrick A.
   Gale, Karen
   Kondratyev, Alexei
TI Early postnatal exposure of rats to lamotrigine, but not phenytoin,
   reduces seizure threshold in adulthood
SO EPILEPSIA
LA English
DT Article
DE Pentylenetetrazol; Development; Antiepileptic drug
ID BRAIN GROWTH SPURT; ANTIEPILEPTIC DRUGS
AB In view of previous reports of changes in seizure susceptibility in adult rats exposed to phenobarbital or diazepam as pups, we examined the effects of early life exposure to lamotrigine and phenytoin, two commonly used antiepileptic drugs (AEDs), for their effect on seizure threshold in adult rats. We found that pups exposed to lamotrigine for 6 days during the second postnatal week had a significantly lower threshold for pentylenetetrazole-evoked seizures when tested as adults. In contrast, phenytoin exposure during the second postnatal week was without a significant effect on seizure threshold in adults. Seizure scores at threshold were comparable across all groups tested. The dose of lamotrigine used in our study (20 mg/kg) was below that required to cause developmental neuronal apoptosis, whereas the dose of phenytoin used (50 mg/kg) was above that required for developmental neurotoxicity. Therefore, our findings suggest that neurodevelopmental alterations in seizure susceptibility may occur via mechanisms that are independent of those responsible for neural injury or teratogenesis. Our findings support the possibility that therapy with certain AEDs during pregnancy or infancy may alter seizure susceptibility later in life, a possibility that should be taken into account when examining early life factors that contribute to seizure susceptibility in adulthood.
C1 [Kondratyev, Alexei] Georgetown Univ, Dept Pediat, Washington, DC 20057 USA.
   [Forcelli, Patrick A.; Gale, Karen; Kondratyev, Alexei] Georgetown Univ, Dept Pharmacol, Washington, DC 20057 USA.
   [Forcelli, Patrick A.; Gale, Karen; Kondratyev, Alexei] Georgetown Univ, Interdisciplinary Program Neurosci, Washington, DC 20057 USA.
RP Kondratyev, A (reprint author), Georgetown Univ, Dept Pediat, W208 Res Bldg,3970 Reservoir Rd NW, Washington, DC 20057 USA.
EM kondrata@georgetown.edu
RI Forcelli, Patrick/G-6970-2012
FU NIH [F31NS066822, T32DA007291, T32NS041231]; Epilepsy Foundation
   [EFA123098]; GlaxoSmithKline
FX This research was supported by NIH F31NS066822 and Epilepsy Foundation
   Fellowship EFA123098 to PAF, Research grant from GlaxoSmithKline to AK,
   and NIH training grants T32DA007291 and T32NS041231.
CR Bartha AI, 2007, PEDIATR NEUROL, V37, P85, DOI 10.1016/j.pediatrneurol.2007.04.003
   Ben-Ari Y, 2006, LANCET NEUROL, V5, P1055, DOI 10.1016/S1474-4422(06)70626-3
   Bittigau P, 2002, P NATL ACAD SCI USA, V99, P15089, DOI 10.1073/pnas.222550499
   Bonthius DJ, 2001, ALCOHOL CLIN EXP RES, V25, P70, DOI 10.1111/j.1530-0277.2001.tb02129.x
   DOBBING J, 1979, EARLY HUM DEV, V3, P79, DOI 10.1016/0378-3782(79)90022-7
   Katz I, 2007, J PHARMACOL EXP THER, V322, P494, DOI 10.1124/jpet.107.123133
   LEACH MJ, 1986, EPILEPSIA, V27, P490, DOI 10.1111/j.1528-1157.1986.tb03573.x
   Meador KJ, 2009, NEW ENGL J MED, V360, P1597, DOI 10.1056/NEJMoa0803531
   Ornoy A, 2006, REPROD TOXICOL, V22, P214, DOI 10.1016/j.reprotox.2006.03.014
   RACINE RJ, 1972, ELECTROEN CLIN NEURO, V32, P281, DOI 10.1016/0013-4694(72)90177-0
   STANKOVA L, 1992, EPILEPSY RES, V13, P17, DOI 10.1016/0920-1211(92)90003-C
   TAGASHIRA E, 1982, JPN J PHARMACOL, V32, P263, DOI 10.1254/jjp.32.263
   Tsenov G, 2009, BRAIN RES, V1258, P65, DOI 10.1016/j.brainres.2008.12.054
NR 13
TC 12
Z9 12
U1 0
U2 2
PU WILEY
PI HOBOKEN
PA 111 RIVER ST, HOBOKEN 07030-5774, NJ USA
SN 0013-9580
EI 1528-1167
J9 EPILEPSIA
JI Epilepsia
PD APR
PY 2011
VL 52
IS 4
BP E20
EP E22
DI 10.1111/j.1528-1167.2010.02971.x
PG 3
WC Clinical Neurology
SC Neurosciences & Neurology
GA 745HO
UT WOS:000289156700002
PM 21463268
OA Green Accepted, Bronze
DA 2019-04-19
ER

PT J
AU Jagoda, A
   Gupta, K
AF Jagoda, Andy
   Gupta, Kanika
TI The Emergency Department Evaluation of the Adult Patient Who Presents
   with a First-Time Seizure
SO EMERGENCY MEDICINE CLINICS OF NORTH AMERICA
LA English
DT Article
DE Seizures; Evaluation; Discharge; Diagnostic testing
ID NEW-ONSET SEIZURES; QUALITY STANDARDS SUBCOMMITTEE; SERUM CHEMISTRY
   ABNORMALITIES; AMERICAN-EPILEPSY-SOCIETY; 1ST UNPROVOKED SEIZURE;
   TONIC-CLONIC SEIZURE; PRACTICE PARAMETER; RECURRENCE; NEUROLOGY; ACADEMY
AB Up to 5% of the population will experience at least 1 nonfebrile seizure at some point during their lifetime. The management of a patient who has had a first-time seizure is driven by the history and physical examination. In almost one-half of these patients, the cause of their seizure is not identified. In general, patients with comorbidities, a focal neurologic examination, or who have not returned to a normal baseline mental status require an extensive diagnostic evaluation including a noncontrast head computed tomography (CT) scan in the emergency department (ED). Adults with a first-time seizure, with no comorbidities, and who have returned to a normal baseline require only serum glucose and electrolyte determination. Women of reproductive age also require a pregnancy test. Patients with a normal neurologic examination, normal laboratory results, and no signs of structural brain disease do not require hospitalization or antiepileptic medications. Initiation of antiepileptic therapy depends on the assessed risk for recurrence, in conjunction with a neurologist consultation.
C1 [Jagoda, Andy; Gupta, Kanika] Mt Sinai Hosp, Mt Sinai Sch Med, Dept Emergency Med, New York, NY 10029 USA.
RP Jagoda, A (reprint author), Mt Sinai Hosp, Mt Sinai Sch Med, Dept Emergency Med, 1 Gustave Levy Pl,Box 1620, New York, NY 10029 USA.
EM andy.jagoda@mountsinai.org
CR ANNEGERS JF, 1986, EPILEPSIA, V27, P43, DOI 10.1111/j.1528-1157.1986.tb03499.x
   BERG AT, 1991, NEUROLOGY, V41, P965, DOI 10.1212/WNL.41.7.965
   Centers for Disease Control and Prevention (CDC), 2005, MMWR-MORBID MORTAL W, V54, P1080
   DHUNA A, 1991, NEUROTOXICOLOGY, V12, P621
   EARNEST MP, 1988, NEUROLOGY, V38, P1561, DOI 10.1212/WNL.38.10.1561
   EISNER RF, 1986, ANN EMERG MED, V15, P33, DOI 10.1016/S0196-0644(86)80483-8
   GREEN SM, 1993, PEDIATRICS, V92, P527
   Harden CL, 2007, NEUROLOGY, V69, P1772, DOI 10.1212/01.wnl.0000285083.25882.0e
   HAUSER WA, 1975, EPILEPSIA, V16, P1, DOI 10.1111/j.1528-1157.1975.tb04721.x
   HAUSER WA, 1990, NEUROLOGY, V40, P1163, DOI 10.1212/WNL.40.8.1163
   HENNEMAN PL, 1994, ANN EMERG MED, V24, P1108, DOI 10.1016/S0196-0644(94)70240-3
   Hirtz D, 2000, NEUROLOGY, V55, P616, DOI 10.1212/WNL.55.5.616
   HOLTZMAN DM, 1989, AM J MED, V87, P173, DOI 10.1016/S0002-9343(89)80693-X
   Jagoda AS, 2004, ANN EMERG MED, V43, P605, DOI 10.1016/j.annemergmed.2004.01.017
   KENNEY RD, 1992, PEDIATR EMERG CARE, V8, P65, DOI 10.1097/00006565-199204000-00001
   Kho LK, 2006, NEUROLOGY, V67, P1047, DOI 10.1212/01.wnl.0000237555.12146.66
   KNIGHT AH, 1975, EPILEPSIA, V16, P99, DOI 10.1111/j.1528-1157.1975.tb04726.x
   Krumholz A, 2007, NEUROLOGY, V69, P1996, DOI 10.1212/01.wnl.0000285084.93652.43
   KRUMHOLZ A, 1989, EPILEPSIA, V30, P175, DOI 10.1111/j.1528-1157.1989.tb05451.x
   LEE ST, 1992, J NEUROSURG, V76, P435, DOI 10.3171/jns.1992.76.3.0435
   Leone MA, 2006, NEUROLOGY, V67, P2227, DOI 10.1212/01.wnl.0000249309.80510.63
   MUSICCO M, 1993, NEUROLOGY, V43, P478
   NG SKC, 1988, NEW ENGL J MED, V319, P666
   Olson K R, 1994, Am J Emerg Med, V12, P392, DOI 10.1016/0735-6757(94)90185-6
   Pesola GR, 1998, ACAD EMERG MED, V5, P905, DOI 10.1111/j.1553-2712.1998.tb02820.x
   POWERS RD, 1985, ANN EMERG MED, V14, P416, DOI 10.1016/S0196-0644(85)80284-5
   REINUS WR, 1993, ANN EMERG MED, V22, P1298, DOI 10.1016/S0196-0644(05)80111-8
   ROSENBERG NM, 1992, PEDIATR EMERG CARE, V8, P67, DOI 10.1097/00006565-199204000-00002
   ROSENTHAL RH, 1980, ANN EMERG MED, V9, P242, DOI 10.1016/S0196-0644(80)80379-9
   SEMPERE AP, 1992, ACTA NEUROL SCAND, V86, P134, DOI 10.1111/j.1600-0404.1992.tb05054.x
   TARDY B, 1995, AM J EMERG MED, V13, P1, DOI 10.1016/0735-6757(95)90229-5
   TEMKIN NR, 1990, NEW ENGL J MED, V323, P497, DOI 10.1056/NEJM199008233230801
   TURNBULL TL, 1990, ANN EMERG MED, V19, P373, DOI 10.1016/S0196-0644(05)82337-6
NR 33
TC 12
Z9 12
U1 0
U2 9
PU W B SAUNDERS CO-ELSEVIER INC
PI PHILADELPHIA
PA 1600 JOHN F KENNEDY BOULEVARD, STE 1800, PHILADELPHIA, PA 19103-2899 USA
SN 0733-8627
J9 EMERG MED CLIN N AM
JI Emerg. Med. Clin. N. Am.
PD FEB
PY 2011
VL 29
IS 1
BP 41
EP +
DI 10.1016/j.emc.2010.08.004
PG 10
WC Emergency Medicine
SC Emergency Medicine
GA 698AE
UT WOS:000285562200006
PM 21109101
DA 2019-04-19
ER

PT J
AU Lee, W
   Kim, JH
   Kim, HS
   Kwon, OH
   Lee, BI
   Heo, K
AF Lee, Woonhyoung
   Kim, Jeong-Ho
   Kim, Hyon-Suk
   Kwon, Oh Hun
   Lee, Byung In
   Heo, Kyoung
TI Determination of lamotrigine in human serum by high-performance liquid
   chromatography tandem mass spectrometry
SO NEUROLOGICAL SCIENCES
LA English
DT Article
DE Lamotrigine; Tandem mass spectrometry; High pressure liquid
   chromatography; Epilepsy; Drug monitoring
ID HUMAN PLASMA; GAS-CHROMATOGRAPHY; CARBAMAZEPINE EPOXIDE; ANTIEPILEPTIC
   DRUG; METABOLITES; PHARMACOKINETICS; PREGNANCY
AB A rapid and sensitive liquid chromatography tandem mass spectrometry method was developed and validated for quantification of lamotrigine in human serum. After a simple protein precipitation using acetonitrile, the analytes were separated on a Shideido 150 mm x 2.0 mm, 5 pm Capcell Pak C18 MG column using 70% acetonitrile as mobile phase at a flow rate of 200 mu l/min. Lamotrigine was eluted at 1.98 min, ionized using electrospray ionization source, and then detected by multiple reaction monitoring mode. The precursor to product ion transitions of m/z 256.1-109.0 was used to quantify. The analytical measurement range is from 0.1 to 20 mu g/ml and the upper clinical reportable range is chosen to be 100 mu g/ml. The method was successfully employed in a clinical application.
C1 [Lee, Byung In; Heo, Kyoung] Yonsei Univ, Coll Med, Dept Neurol, Seoul, South Korea.
   [Lee, Woonhyoung; Kim, Jeong-Ho; Kim, Hyon-Suk; Kwon, Oh Hun] Yonsei Univ, Coll Med, Dept Lab Med, Seoul, South Korea.
RP Heo, K (reprint author), Yonsei Univ, Coll Med, Dept Neurol, 250 Seonsanno, Seoul, South Korea.
EM kheo@yumc.yonsei.ac.kr
RI Kim, Hyon-Suk/R-4113-2017
OI Kim, Hyon-Suk/0000-0001-5662-7740; Kim, Jeong-Ho/0000-0003-2479-0548
CR Beck O, 2006, THER DRUG MONIT, V28, P603, DOI 10.1097/01.ftd.0000245779.64080.30
   Cheng CL, 2005, J CHROMATOGR B, V817, P199, DOI 10.1016/j.jchromb.2004.12.004
   Dasgupta A, 1997, J CHROMATOGR B, V693, P101, DOI 10.1016/S0378-4347(97)00064-9
   Dickins Maurice, 1995, P871
   DOIG MV, 1991, J CHROMATOGR, V554, P181, DOI 10.1016/S0021-9673(01)88448-X
   FAZIO A, 1992, THER DRUG MONIT, V14, P509, DOI 10.1097/00007691-199212000-00012
   Forssblad E, 1996, J PHARMACEUT BIOMED, V14, P755, DOI 10.1016/0731-7085(95)01669-4
   GREEN MD, 1995, DRUG METAB DISPOS, V23, P299
   Hallbach J, 1997, EUR J CLIN CHEM CLIN, V35, P755
   Londero D, 1997, J CHROMATOGR B, V691, P139, DOI 10.1016/S0378-4347(96)00453-7
   Maggs JL, 2000, CHEM RES TOXICOL, V13, P1075, DOI 10.1021/tx0000825
   Matar KM, 1999, THER DRUG MONIT, V21, P559, DOI 10.1097/00007691-199910000-00013
   Ohman I, 2000, EPILEPSIA, V41, P709, DOI 10.1111/j.1528-1157.2000.tb00232.x
   Pennell PB, 2004, NEUROLOGY, V62, P292, DOI 10.1212/01.WNL.0000103286.47129.F8
   Pucci V, 2005, ELECTROPHORESIS, V26, P935, DOI 10.1002/elps.200410208
   Queiroz MEC, 2002, J CHROMATOGR SCI, V40, P219, DOI 10.1093/chromsci/40.4.219
   Sabers A, 2003, NEUROLOGY, V61, P570, DOI 10.1212/01.WNL.0000076485.09353.7A
   Sabers A, 2001, EPILEPSY RES, V47, P151, DOI 10.1016/S0920-1211(01)00305-9
   Sallustio BC, 1997, THER DRUG MONIT, V19, P688, DOI 10.1097/00007691-199712000-00014
   Sandson NB, 2005, PSYCHOSOMATICS, V46, P464, DOI 10.1176/appi.psy.46.5.464
   Sidhu J, 2006, BRIT J CLIN PHARMACO, V61, P191, DOI 10.1111/j.1365-2125.2005.02539.x
   Tholen D.W., 2003, EVALUATION LINEARITY
   Torra M, 2000, THER DRUG MONIT, V22, P621, DOI 10.1097/00007691-200010000-00019
   Watelle M, 1997, THER DRUG MONIT, V19, P460, DOI 10.1097/00007691-199708000-00016
   Wootton R, 1997, BRIT J CLIN PHARMACO, V43, P23, DOI 10.1111/j.1365-2125.1997.tb00028.x
NR 25
TC 12
Z9 15
U1 0
U2 7
PU SPRINGER-VERLAG ITALIA SRL
PI MILAN
PA VIA DECEMBRIO, 28, MILAN, 20137, ITALY
SN 1590-1874
EI 1590-3478
J9 NEUROL SCI
JI Neurol. Sci.
PD DEC
PY 2010
VL 31
IS 6
BP 717
EP 720
DI 10.1007/s10072-010-0257-x
PG 4
WC Clinical Neurology; Neurosciences
SC Neurosciences & Neurology
GA 687BL
UT WOS:000284748700005
PM 20390433
DA 2019-04-19
ER

PT J
AU Florian, ML
   Nunes, ML
AF Florian, Mariana Lorenzet
   Nunes, Magda Lahorgue
TI Effects of intra-uterine and early extra-uterine malnutrition on seizure
   threshold and hippocampal morphometry of pup rats
SO NUTRITIONAL NEUROSCIENCE
LA English
DT Article
DE early malnutrition; seizure; hippocampus; morphometry; rodent model
ID GRANULE CELL GENESIS; PRENATAL PROTEIN-MALNUTRITION; PITUITARY-ADRENAL
   AXIS; DENTATE GYRUS; STATUS EPILEPTICUS; MATERNAL-DEPRIVATION; INFANT
   RAT; INDUCED NEUROGENESIS; UNDERNOURISHED RATS; LIMBIC SEIZURES
AB We evaluate the influence of different malnutrition paradigms (intra-uterine x extra-uterine) in body and brain weight, in seizure threshold and in hippocampus morphometry, in developing rats. Intrauterine malnutrition model consisted in reduction by half of the ration offered to pregnant female; extra-uterine malnutrition consisted of progressive limitation of lactation, from P2 to P15. Seizure induction was accomplished by exposure to flurothyl, at P15. At the same day animals were sacrificed. Morphometric analysis was based on hippocampal pyramidal and granular cells estimate number, through volume calculation and cellular density. Extra-uterine malnutrition significantly reduced pups body and brain weight, seizure threshold and neuronal number in CA4 region only. Intra-uterine malnutrition reduced neuronal number in CA2, CA4 and DG regions regarding well-nourished and extra-uterine malnourished animals. In CA3, CA4 and dentate gyrus, a significant cell increase was observed in groups exposed to seizures, regarding similar control groups.
C1 [Florian, Mariana Lorenzet; Nunes, Magda Lahorgue] Pontificia Univ Catilica Rio Grande Sul PUCRS, Sch Med, Neurosci Lab, Porto Alegre, RS, Brazil.
RP Nunes, ML (reprint author), Pontificia Univ Catolica Rio Grande do Sul, Div Neurol, Hosp Sao Lucas, Jardim Bot, Ave Ipiranga 6690,Sala 322, BR-90610000 Porto Alegre, RS, Brazil.
EM nunes@pucrs.br
RI Neurociencia, Inct/I-1011-2013
FU CNPq(process) [478065/2006-0]
FX This work was supported by a grant from CNPq (process 478065/2006-0). We
   wish to thank Dr. Vinicius Duval da Silva for assistance in morphometric
   procedures.
CR Bengzon J, 1997, P NATL ACAD SCI USA, V94, P10432, DOI 10.1073/pnas.94.19.10432
   BOHN MC, 1980, DEV NEUROSCI-BASEL, V3, P81, DOI 10.1159/000112380
   BOHN MC, 1980, NEUROSCIENCE, V5, P2003, DOI 10.1016/0306-4522(80)90045-7
   BONTHIUS DJ, 1990, ALCOHOL CLIN EXP RES, V14, P107, DOI 10.1111/j.1530-0277.1990.tb00455.x
   BONTHIUS DJ, 1991, TERATOLOGY, V44, P147, DOI 10.1002/tera.1420440203
   Boukhezra O, 2003, EPILEPSY RES, V55, P165, DOI 10.1016/S0920-1211(03)00111-6
   BRONZINO JD, 1986, BRAIN RES, V384, P348, DOI 10.1016/0006-8993(86)91171-6
   de No RL, 1934, J PSYCHOL NEUROL, V46, P113
   DEBASSIO WA, 1994, BRAIN RES BULL, V35, P57, DOI 10.1016/0361-9230(94)90216-X
   Debassio WA, 1996, BRAIN RES BULL, V41, P379, DOI 10.1016/S0361-9230(96)00214-6
   Del Angel-Meza AR, 2001, INT J DEV NEUROSCI, V19, P447, DOI 10.1016/S0736-5748(01)00004-1
   DIAZCINTRA S, 1990, J COMP NEUROL, V292, P117, DOI 10.1002/cne.902920108
   DICKERSON JW, 1966, P ROY SOC MED, V59, P1088
   Santo JLD, 2009, J PEDIAT-BRAZIL, V85, P35, DOI 10.2223/JPED.1859
   DOBBING J, 1964, PROC R SOC SER B-BIO, V159, P503, DOI 10.1098/rspb.1964.0016
   Fountain NB, 2000, EPILEPSIA, V41, pS23, DOI 10.1111/j.1528-1157.2000.tb01521.x
   Gietzen DW, 1996, AM J PHYSIOL-REG I, V271, pR18
   Gray WP, 1998, BRAIN RES, V790, P52, DOI 10.1016/S0006-8993(98)00030-4
   GUNDERSEN HJG, 1988, APMIS, V96, P379, DOI 10.1111/j.1699-0463.1988.tb05320.x
   GUNDERSEN HJG, 1987, J MICROSC-OXFORD, V147, P229, DOI 10.1111/j.1365-2818.1987.tb02837.x
   Gurmini Jocemara, 2005, J. Bras. Patol. Med. Lab., V41, P271, DOI 10.1590/S1676-24442005000400009
   HALES CN, 1992, DIABETOLOGIA, V35, P595, DOI 10.1007/BF00400248
   Hall A, 2001, EUR J CLIN NUTR, V55, P801
   Hoffmann M, 2004, ACTA NEUROL SCAND, V109, P14, DOI 10.1034/j.1600-0404.2003.00169.x
   Howard CV, 1998, UNBIASED STEREOLOGY
   Jahnke S, 2007, BRAIN RES, V1143, P60, DOI 10.1016/j.brainres.2007.01.109
   JORDAN TC, 1982, RES EXP MED, V180, P201, DOI 10.1007/BF01852291
   King RS, 2004, DEV BRAIN RES, V150, P9, DOI 10.1016/j.devbrainres.2004.02.002
   LEVINE S, 1991, DEV PSYCHOBIOL, V24, P547, DOI 10.1002/dev.420240803
   Lister JP, 2006, HIPPOCAMPUS, V16, P946, DOI 10.1002/hipo.20221
   Lister JP, 2005, HIPPOCAMPUS, V15, P393, DOI 10.1002/hipo.20065
   Liu H, 2003, EXP NEUROL, V184, P196, DOI 10.1016/S0014-4886(03)00207-3
   Lodygensky GA, 2008, PEDIATR RES, V63, P438, DOI 10.1203/PDR.0b013e318165c005
   Lopes DK, 1992, J LIGA BRAS EPILEPSI, V5, P19
   Mandarim-De-Lacerda CA, 2003, AN ACAD BRAS CIENC, V75, P469, DOI 10.1590/S0001-37652003000400006
   Mandarin-de-Lacerda CA, 1995, METODOS QUANTITATIVO
   McCabe BK, 2001, J NEUROSCI, V21, P2094, DOI 10.1523/JNEUROSCI.21-06-02094.2001
   Mirescu C, 2004, NAT NEUROSCI, V7, P841, DOI 10.1038/nn1290
   MONTE CMG, 2000, J PEDIAT S3, V76, P285
   MORGANE PJ, 1993, NEUROSCI BIOBEHAV R, V17, P91, DOI 10.1016/S0149-7634(05)80234-9
   MORGANE PJ, 1985, DEV BRAIN RES, V22, P211, DOI 10.1016/0165-3806(85)90172-5
   Nakagawa E, 2000, EPILEPSIA, V41, P10, DOI 10.1111/j.1528-1157.2000.tb01498.x
   Nunes M L, 1999, Nutr Neurosci, V2, P139, DOI 10.1080/1028415X.1999.11747272
   Nunes Magda Lahorgue, 2002, J. Pediatr. (Rio J.), V78, P39, DOI 10.1590/S0021-75572002000100009
   Nunes ML, 2000, EPILEPSIA, V41, pS48, DOI 10.1111/j.1528-1157.2000.tb01556.x
   Parent JM, 2002, EPILEPSY RES, V50, P179, DOI 10.1016/S0920-1211(02)00078-5
   Paxinos G., 1998, RAT BRAIN STEREOTAXI
   Porter BE, 2004, EPILEPSIA, V45, P13, DOI 10.1111/j.0013-9580.2004.23903.x
   Rioux L, 2003, AM J PSYCHIAT, V160, P149, DOI 10.1176/appi.ajp.160.1.149
   RODRIGUEZ OTS, 1991, REV SAUDE PUBL, V25, P193
   Sankar R, 2000, EPILEPSIA, V41, pS53, DOI 10.1111/j.1528-1157.2000.tb01557.x
   SAPOLSKY RM, 1986, BRAIN RES REV, V11, P65, DOI 10.1016/0165-0173(86)90010-X
   SCHLESSINGER AR, 1978, ANAT EMBRYOL, V154, P153, DOI 10.1007/BF00304660
   Schmitz C, 2005, NEUROSCIENCE, V130, P813, DOI 10.1016/j.neuroscience.2004.08.050
   SCHOENFELD NM, 1980, NEUROENDOCRINOLOGY, V31, P101, DOI 10.1159/000123058
   Scott BW, 1998, NEUROSCI LETT, V248, P73, DOI 10.1016/S0304-3940(98)00355-3
   SEITELBERGER F, 1990, ACTA NEUROBIOL EXP, V50, P263
   SHARMA SK, 1990, INDIAN J MED RES-B, V92, P456
   SHARMA SK, 1990, INDIAN J MED RES-B, V92, P120
   SIQUEIRA AAF, 1975, SAUDE PUBLICA, V9
   STERN WC, 1974, BRAIN RES, V79, P375, DOI 10.1016/0006-8993(74)90435-1
   SUCHECKI D, 1993, DEV BRAIN RES, V75, P185, DOI 10.1016/0165-3806(93)90022-3
   Susser E, 1996, ARCH GEN PSYCHIAT, V53, P25
   van Oers HJJ, 1998, J NEUROSCI, V18, P10171
   Weiss IC, 2001, PSYCHOPHARMACOLOGY, V156, P305, DOI 10.1007/s002130100800
   WEST JR, 1987, ALCOHOL DRUG RES, V7, P423
   WESTMJ, 1990, J COMP NEUROL, V296, P1
   Zhang LX, 2002, DEV BRAIN RES, V133, P1, DOI 10.1016/S0926-6410(01)00118-5
NR 68
TC 12
Z9 13
U1 0
U2 0
PU TAYLOR & FRANCIS LTD
PI ABINGDON
PA 2-4 PARK SQUARE, MILTON PARK, ABINGDON OR14 4RN, OXON, ENGLAND
SN 1028-415X
EI 1476-8305
J9 NUTR NEUROSCI
JI Nutr. Neurosci.
PD DEC
PY 2010
VL 13
IS 6
BP 265
EP 273
DI 10.1179/147683010X12611460764804
PG 9
WC Neurosciences; Nutrition & Dietetics
SC Neurosciences & Neurology; Nutrition & Dietetics
GA 673OI
UT WOS:000283672400003
PM 21943953
DA 2019-04-19
ER

PT J
AU Visser, AM
   Jaddoe, VWV
   Hofman, A
   Moll, HA
   Steegers, EAP
   Tiemeier, H
   Raat, H
   Breteler, MMB
   Arts, WFM
AF Visser, Annemarie M.
   Jaddoe, Vincent W. V.
   Hofman, Albert
   Moll, Henriette A.
   Steegers, Eric A. P.
   Tiemeier, Henning
   Raat, Hein
   Breteler, Monique M. B.
   Arts, Willem Frans M.
TI Fetal Growth Retardation and Risk of Febrile Seizures
SO PEDIATRICS
LA English
DT Article
DE febrile seizures; febrile convulsions; fetal growth; smoking; pregnancy
ID NATIONAL CHILD-DEVELOPMENT; PERINATAL ANTECEDENTS; PRENATAL EXPOSURE;
   MATERNAL SMOKING; GENERATION-R; CONVULSIONS; COHORT; PREGNANCY;
   EPILEPSY; DISORDERS
AB OBJECTIVE: The goal was to examine the associations between fetal growth characteristics in different trimesters of pregnancy and the occurrence of febrile seizures in early childhood.
   METHODS: This study was embedded in a population-based, prospective, cohort study from early fetal life onward. Fetal growth characteristics (femur length, abdominal circumference, estimated fetal weight, head circumference, biparietal diameter, and transverse cerebellar diameter [TCD]) were measured with ultrasonography in the second and third trimesters of pregnancy. Information on the occurrence of febrile seizures was collected with questionnaires at the ages of 12 and 24 months. Analyses were based on data for 3372 subjects.
   RESULTS: In the second trimester, children in the lowest tertile of TCDs were at increased risk of developing febrile seizures, compared with children in the highest tertile (odds ratio 2.87 [95% confidence interval: 1.31-6.28]). In the third trimester, children in the lowest tertile of all general growth characteristics (femur length, abdominal circumference, and estimated fetal weight) were at increased risk of developing febrile seizures. This association was strongest for children in the lowest tertile of estimated fetal weight (odds ratio: 2.57 [95% confidence interval: 1.34-4.96]). Children in the lowest tertile of biparietal diameter in the third trimester also were at increased risk of febrile seizures. Similar but not statistically significant tendencies were observed for head circumference and TCD.
   CONCLUSIONS: Fetal growth retardation is associated with increased risk of febrile seizures in the first 2 years of life. Adverse environmental and genetic factors during pregnancy may be important in the development of febrile seizures. Pediatrics 2010;126:e919-e925
C1 [Visser, Annemarie M.; Jaddoe, Vincent W. V.; Hofman, Albert; Moll, Henriette A.; Steegers, Eric A. P.; Tiemeier, Henning; Raat, Hein] Erasmus Univ, Med Ctr, Generat R Study Grp, Rotterdam, Netherlands.
   [Visser, Annemarie M.; Arts, Willem Frans M.] Erasmus Univ, Med Ctr, Dept Neurol, Rotterdam, Netherlands.
   [Jaddoe, Vincent W. V.; Moll, Henriette A.] Erasmus Univ, Med Ctr, Dept Pediat, Rotterdam, Netherlands.
   [Steegers, Eric A. P.] Erasmus Univ, Med Ctr, Div Obstet & Prenatal Med, Dept Obstet & Gynaecol, Rotterdam, Netherlands.
   Erasmus Univ, Med Ctr, Dept Psychiat, Rotterdam, Netherlands.
   [Raat, Hein] Erasmus Univ, Med Ctr, Dept Publ Hlth, Rotterdam, Netherlands.
RP Visser, AM (reprint author), Erasmus MC, Dept Neurol, POB 2040, NL-3000 CA Rotterdam, Netherlands.
EM a.m.visser@erasmusmc.nl
RI Breteler, Monique/J-5058-2014
OI Breteler, Monique/0000-0002-0626-9305; Tiemeier,
   Henning/0000-0002-4395-1397
FU Erasmus Medical Center Rotterdam; Erasmus University Rotterdam;
   Netherlands Organization for Health Research and Development; Dutch
   National Epilepsy Foundation
FX The first phase of the Generation R Study was made possible by financial
   support from the Erasmus Medical Center Rotterdam, the Erasmus
   University Rotterdam, and the Netherlands Organization for Health
   Research and Development. The present study was supported by an
   additional grant from the Dutch National Epilepsy Foundation. The
   funding source had no involvement in the design of the study; in the
   collection, analysis, and interpretation of data; in the writing of the
   report; or in the decision to submit the article for publication.
CR BERG AT, 1995, EPILEPSIA, V36, P334, DOI 10.1111/j.1528-1157.1995.tb01006.x
   BETHUNE P, 1993, AM J DIS CHILD, V147, P35, DOI 10.1001/archpedi.1993.02160250037013
   CAMPBELL WA, 1994, J CLIN ULTRASOUND, V22, P497, DOI 10.1002/jcu.1870220807
   CASSANO PA, 1990, AM J EPIDEMIOL, V132, P462, DOI 10.1093/oxfordjournals.aje.a115681
   Ernst M, 2001, J AM ACAD CHILD PSY, V40, P630, DOI 10.1097/00004583-200106000-00007
   Falk L, 2005, NEUROSCIENCE, V132, P389, DOI 10.1016/j.neuroscience.2004.12.049
   FORSGREN L, 1991, ACTA PAEDIATR SCAND, V80, P218, DOI 10.1111/j.1651-2227.1991.tb11837.x
   FORSGREN L, 1990, ACTA PAEDIATR SCAND, V79, P550, DOI 10.1111/j.1651-2227.1990.tb11510.x
   FRANTZEN E, 1970, NEUROLOGY, V20, P909, DOI 10.1212/WNL.20.9.909
   Gold AB, 2009, BRAIN RES, V1250, P88, DOI 10.1016/j.brainres.2008.10.076
   Greenwood R, 1998, PAEDIATR PERINAT EP, V12, P76, DOI 10.1046/j.1365-3016.1998.0120s1076.x
   HADLOCK FP, 1985, AM J OBSTET GYNECOL, V151, P333, DOI 10.1016/0002-9378(85)90298-4
   HAUSER WA, 1985, NEUROLOGY, V35, P1268, DOI 10.1212/WNL.35.9.1268
   HAUSER WA, 1975, EPILEPSIA, V16, P1, DOI 10.1111/j.1528-1157.1975.tb04721.x
   Huang CC, 1999, EPILEPSIA, V40, P719, DOI 10.1111/j.1528-1157.1999.tb00769.x
   Jaddoe VWV, 2007, AM J EPIDEMIOL, V165, P1207, DOI 10.1093/aje/kwm014
   Jaddoe VWV, 2006, EUR J EPIDEMIOL, V21, P475, DOI 10.1007/s10654-006-9022-0
   Jaddoe VWV, 2008, EUR J EPIDEMIOL, V23, P801, DOI 10.1007/s10654-008-9309-4
   Kurtz Z, 1998, BRIT MED J, V316, P339, DOI 10.1136/bmj.316.7128.339
   *NAT I HLTH, 1980, BRIT MED J, V281, P277
   NELSON KB, 1990, ANN NEUROL, V27, P127, DOI 10.1002/ana.410270206
   Offringa M, 1991, Paediatr Perinat Epidemiol, V5, P181, DOI 10.1111/j.1365-3016.1991.tb00699.x
   PLACENCIA M, 1992, BRAIN, V115, P783, DOI 10.1093/brain/115.3.783
   ROSS EM, 1980, BRIT MED J, V280, P207, DOI 10.1136/bmj.280.6209.207
   Roza SJ, 2007, EUR J NEUROSCI, V25, P611, DOI 10.1111/j.1460-9568.2007.05393.x
   TSUBOI T, 1977, HUM GENET, V38, P169, DOI 10.1007/BF00527399
   VANDENBERG BJ, 1969, PEDIATR RES, V3, P298, DOI 10.1203/00006450-196907000-00005
   Verburg BO, 2008, ULTRASOUND OBST GYN, V31, P388, DOI 10.1002/uog.5225
   VERITY CM, 1985, BRIT MED J, V290, P1307, DOI 10.1136/bmj.290.6478.1307
   VERITY CM, 1985, BMJ-BRIT MED J, V290, P1311, DOI 10.1136/bmj.290.6478.1311
   VERITY CM, 1992, BMJ-BRIT MED J, V305, P857, DOI 10.1136/bmj.305.6858.857
   Vestergaard M, 2002, EPIDEMIOLOGY, V13, P282, DOI 10.1097/00001648-200205000-00008
   Vestergaard M, 2006, J CLIN EPIDEMIOL, V59, P61, DOI 10.1016/j.jclinepi.2005.05.008
   Vestergaard M, 2005, PEDIATRICS, V116, P1089, DOI 10.1542/peds.2004-2210
   Vestergaard M, 2003, ARCH DIS CHILD, V88, P726, DOI 10.1136/adc.88.8.726
   Visser AM, 2010, DEV MED CHILD NEUROL, V52, P1014, DOI 10.1111/j.1469-8749.2010.03689.x
   Williams GM, 1998, PEDIATRICS, V102, DOI 10.1542/peds.102.1.e11
NR 37
TC 12
Z9 12
U1 0
U2 0
PU AMER ACAD PEDIATRICS
PI ELK GROVE VILLAGE
PA 141 NORTH-WEST POINT BLVD,, ELK GROVE VILLAGE, IL 60007-1098 USA
SN 0031-4005
EI 1098-4275
J9 PEDIATRICS
JI Pediatrics
PD OCT
PY 2010
VL 126
IS 4
BP E919
EP E925
DI 10.1542/peds.2010-0518
PG 7
WC Pediatrics
SC Pediatrics
GA 658WW
UT WOS:000282526100018
PM 20855382
DA 2019-04-19
ER

PT J
AU Witczak, M
   Kociszewska, I
   Wilczynski, J
   Lopaczynska, D
   Ferenc, T
AF Witczak, Monika
   Kociszewska, Iwona
   Wilczynski, Jan
   Lopaczynska, Dobroslawa
   Ferenc, Tomasz
TI Evaluation of chromosome aberrations, sister chromatid exchange and
   micronuclei in cultured cord-blood lymphocytes of newborns of women
   treated for epilepsy during pregnancy
SO MUTATION RESEARCH-GENETIC TOXICOLOGY AND ENVIRONMENTAL MUTAGENESIS
LA English
DT Article
DE Anti-epileptic drugs; Pregnancy; Genotoxicity; Cord-blood; Cytogenetic
   tests
ID NEURAL-TUBE DEFECTS; COMMON FRAGILE SITES; DRUG PHENYTOIN PHT;
   ANTIEPILEPTIC DRUGS; VALPROIC ACID; PROLIFERATION KINETICS;
   ANTICONVULSANT DRUGS; MITOTIC INDEX; THERAPY; ASSAY
AB Epidemiological data indicate that pregnancies of epileptic women constitute about 1% of all pregnancies. Newborns of mothers exposed to anti-epileptic drugs (AEDs) are at increased risk for major congenital malformations, cognitive impairment and fetal death. Cord-blood lymphocytes of the newborns whose mothers received long-term AEDs therapy during pregnancy were used in this study. There were 37 newborns (Group A), divided into two subgroups, i.e. from mothers receiving mono-therapy (A1) and from those receiving poly-therapy (A2). The major drugs given to the pregnant women with epilepsy in mono-therapy were valproic acid (VPA) and carbamazepine (CBZ) analogues. In poly-therapy, besides VPA and CBZ derivatives also phenyltriazine, sulphanamide, benzodiazepines and gamma-aminobutyric acid (GABA) derivatives were administered. Three kinds of in vitro cytogenetic test were applied: the chromosome aberration (CA) assay, the sister chromatid exchange (SCE) assay, and the cytokinesis-block micronucleus assay (CBMN). In addition, the mitotic index (MI), the replication index (RI) and the nuclear division index (NDI) were determined.
   The mean number of CA/cell (excluding gaps) for group A did not differ statistically significantly from the negative controls (p > 0.1), nor did the mean MI value (p > 0.1). In group A, the mean number of SCE/cell was statistically significantly higher compared with the negative control (p < 0.05). The mean RI value for group A did not demonstrate statistically significant differences (p > 0.1). The mean MN number for group A was higher than in the negative control, but this difference was on the border of statistical significance (p = 0.07). The value of NDI for group A did not differ significantly from the value in the negative control (p > 0.1).
   The anti-epileptic drugs given to epileptic women in mono- and poly-therapy during pregnancy evoked potentially clastogenic and genotoxic effects in cord-blood lymphocytes. These drugs did not exert a cytotoxic effect, neither did they inhibit the cell-division kinetics of cord-blood lymphocytes. (C) 2010 Elsevier B.V. All rights reserved.
C1 [Witczak, Monika; Lopaczynska, Dobroslawa; Ferenc, Tomasz] Med Univ Lodz, Dept Biol & Med Genet, Lodz, Poland.
   [Kociszewska, Iwona; Wilczynski, Jan] Med Univ Lodz, Fetomaternal & Gynecol Dept, Lodz, Poland.
RP Witczak, M (reprint author), Med Univ Lodz, Dept Biol & Med Genet, Lodz, Poland.
EM monika.witczak@umed.lodz.pl
FU Medical University of Lodz [502-15-366]
FX The study was supported by the Medical University of Lodz, project no.
   502-15-366.
CR Arlt MF, 2003, CYTOGENET GENOME RES, V100, P92, DOI 10.1159/000072843
   Atkinson DE, 2007, PEDIATR RES, V62, P120, DOI 10.1203/PDR.0b013e3180a02e50
   Aycicek A, 2007, EUR NEUROL, V57, P65, DOI 10.1159/000098053
   Battino D, 2007, DRUGS, V67, P2727, DOI 10.2165/00003495-200767180-00007
   Bellini C, 2003, EPILEPSIA, V44, P621, DOI 10.1046/j.1528-1157.2003.58802.x
   BJERKEDA.T, 1973, ACTA OBSTET GYN SCAN, V52, P245, DOI 10.3109/00016347309158321
   Briggs GG, 2002, CLIN OBSTET GYNECOL, V45, P6, DOI 10.1097/00003081-200203000-00004
   Celik A, 2006, DRUG CHEM TOXICOL, V29, P227, DOI 10.1080/01480540600566832
   DANSKY LV, 1991, REPROD TOXICOL, V5, P301, DOI 10.1016/0890-6238(91)90091-S
   De Santis M, 2008, MED SCI MONITOR, V14, pPH1
   Defoort EN, 2006, MOL PHARMACOL, V69, P1304, DOI 10.1124/mol.105.017855
   Duncan S, 2001, EPILEPSIA, V42, P750, DOI 10.1046/j.1528-1157.2001.44300.x
   Fenech M, 1999, MUTAT RES-FUND MOL M, V428, P271, DOI 10.1016/S1383-5742(99)00053-8
   Fenech M, 2003, MUTAT RES-GEN TOX EN, V534, P65, DOI 10.1016/S1383-5718(02)00249-8
   Fenech M, 2002, MUTAT RES-FUND MOL M, V504, P131, DOI 10.1016/S0027-5107(02)00086-6
   Fenech M, 2007, NAT PROTOC, V2, P1084, DOI 10.1038/nprot.2007.77
   Finnell RH, 2003, EPILEPSIA, V44, P14, DOI 10.1046/j.1528-1157.44.s3.5.x
   French JA, 2004, NEUROLOGY, V62, P1252, DOI 10.1212/01.WNL.0000123693.82339.FC
   Garza CHL, 1998, ARCH MED RES, V29, P285
   Glover TW, 2006, CANCER LETT, V232, P4, DOI 10.1016/j.canlet.2005.08.032
   Hernandez-Diaz S, 2000, NEW ENGL J MED, V343, P1608, DOI 10.1056/NEJM200011303432204
   Hodges KB, 1998, ANN CLIN LAB SCI, V28, P293
   Holmes LB, 2001, NEW ENGL J MED, V344, P1132, DOI 10.1056/NEJM200104123441504
   Hovinga CA, 2008, INT REV NEUROBIOL, V83, P241, DOI 10.1016/S0074-7742(08)00014-7
   HU LJ, 1990, MUTAT RES, V243, P63, DOI 10.1016/0165-7992(90)90124-3
   Kaul A, 1999, TERATOGEN CARCIN MUT, V19, P61, DOI 10.1002/(SICI)1520-6866(1999)19:1<61::AID-TCM7>3.0.CO;2-O
   Kaul A, 2001, TERATOGEN CARCIN MUT, V21, P135, DOI 10.1002/1520-6866(2001)21:2<135::AID-TCM3>3.0.CO;2-7
   Kaul A, 1999, TERATOGEN CARCIN MUT, V19, P73, DOI 10.1002/(SICI)1520-6866(1999)19:1<73::AID-TCM8>3.3.CO;2-5
   Kim KC, 2009, J NUTR BIOCHEM, V20, P917, DOI 10.1016/j.jnutbio.2009.06.008
   Levario-Carrillo M, 2005, MUTAT RES-GEN TOX EN, V586, P68, DOI 10.1016/j.mrgentox.2005.05.006
   Lukusa T, 2008, BBA-GENE REGUL MECH, V1779, P3, DOI 10.1016/j.bbagrm.2007.10.005
   Mc Elhatton PR, 2003, PHARM J, V70, P305
   MIRKIN BL, 1971, J PEDIATR-US, V78, P329, DOI 10.1016/S0022-3476(71)80025-2
   Mitchell LE, 2004, LANCET, V364, P1885, DOI 10.1016/S0140-6736(04)17445-X
   MOORHEAD PS, 1960, EXP CELL RES, V20, P613, DOI 10.1016/0014-4827(60)90138-5
   MORREL CF, 2005, PRENAT DIAGN, V25, P318
   Morrow J, 2006, J NEUROL NEUROSUR PS, V77, P193, DOI 10.1136/jnnp.2005.074203
   Oguni M, 2004, EPILEPSIA, V45, P37, DOI 10.1111/j.0013-9580.2004.458008.x
   Olafsson E, 1998, EPILEPSIA, V39, P887, DOI 10.1111/j.1528-1157.1998.tb01186.x
   Pack AM, 2006, NAT CLIN PRACT NEURO, V2, P190, DOI 10.1038/ncpneuro0153
   Padmanabhan Rengasamy, 2006, Congenital Anomalies, V46, P55, DOI 10.1111/j.1741-4520.2006.00104.x
   PERRY P, 1974, NATURE, V251, P156, DOI 10.1038/251156a0
   Perucca E, 2002, CNS DRUGS, V16, P695, DOI 10.2165/00023210-200216100-00004
   Pippenger CE, 2003, EPILEPSIA, V44, P24, DOI 10.1046/j.1528-1157.44.s3.3.x
   Polifka JE, 2002, CAN MED ASSOC J, V167, P265
   PRESTON RJ, 1987, MUTAT RES, V189, P175
   ROJAS E, 1992, MUTAT RES, V282, P283, DOI 10.1016/0165-7992(92)90135-5
   Sabers A, 2004, ACTA NEUROL SCAND, V109, P9, DOI 10.1034/j.1600-0404.2003.00200.x
   SARDAS S, 1994, MUTAT RES-ENVIR MUTA, V313, P21, DOI 10.1016/0165-1161(94)90029-9
   SCHAUMANN B, 1985, EPILEPSIA, V26, P346, DOI 10.1111/j.1528-1157.1985.tb05661.x
   Schulpis KH, 2006, TOXICOLOGY, V217, P228, DOI 10.1016/j.tox.2005.10.004
   SCHUMANN BA, 1990, EPILEPSIA, V31, P453
   SINUES B, 1995, MUTAT RES-ENVIR MUTA, V334, P259, DOI 10.1016/0165-1161(95)90019-5
   Titze K, 2008, DEV MED CHILD NEUROL, V50, P117, DOI 10.1111/j.1469-8749.2007.02020.x
   Tomson T, 2005, CURR OPIN NEUROL, V18, P135, DOI 10.1097/01.wco.0000162854.67767.06
   Vajda FJ, 2004, J CLIN NEUROSCI, V11, P854, DOI 10.1016/j.jocn.2004.05.003
   Yerby Mark S, 2004, Cleve Clin J Med, V71 Suppl 2, pS25
   YUNIS JJ, 1987, ONCOGENE, V1, P59
NR 58
TC 12
Z9 12
U1 0
U2 1
PU ELSEVIER SCIENCE BV
PI AMSTERDAM
PA PO BOX 211, 1000 AE AMSTERDAM, NETHERLANDS
SN 1383-5718
J9 MUTAT RES-GEN TOX EN
JI Mutat. Res. Genet. Toxicol. Environ. Mutagen.
PD AUG 30
PY 2010
VL 701
IS 2
SI SI
BP 111
EP 117
DI 10.1016/j.mrgentox.2010.05.003
PG 7
WC Biotechnology & Applied Microbiology; Genetics & Heredity; Toxicology
SC Biotechnology & Applied Microbiology; Genetics & Heredity; Toxicology
GA 640SA
UT WOS:000281071300003
PM 20466068
DA 2019-04-19
ER

PT J
AU Houser, MV
   Hennessy, MD
   Howard, BC
AF Houser, Molly V.
   Hennessy, Mark D.
   Howard, Bobby C.
TI Vagal Nerve Stimulator Use During Pregnancy for Treatment of Refractory
   Seizure Disorder
SO OBSTETRICS AND GYNECOLOGY
LA English
DT Article
ID MANAGEMENT; EPILEPSY
AB BACKGROUND: In patients with medically refractory seizures, vagal nerve stimulation is becoming an increasingly common adjunctive therapy. Although its safety and efficacy have been proven in the general population, little is known about its use during pregnancy.
   CASE: A 19-year-old primigravid woman presented during the first trimester for routine prenatal care. She had a past medical history significant for generalized tonic-clonic seizure disorder since childhood. Multiple medical regimens had failed, and a vagal nerve stimulator was implanted approximately 2 months before conception. The patient continued to take phenytoin, with improved seizure control. She had a term spontaneous delivery complicated by mild preeclampsia.
   CONCLUSION: Adjunctive treatment of medically refractory seizures with a vagal nerve stimulator is a viable option during pregnancy. (Obstet Gynecol 2010,115:417-9)
C1 Univ Tennessee, Med Ctr, Dept Obstet & Gynecol, Knoxville, TN USA.
   Washington Univ, St Louis, MO USA.
RP Houser, MV (reprint author), Campus Box 8064,660 S Euclid Ave, St Louis, MO 63110 USA.
EM houserm@wudosis.wustl.edu
CR Battino D, 2007, DRUGS, V67, P2727, DOI 10.2165/00003495-200767180-00007
   CREASY R, 2009, C RESNIKS MATERNAL F
   Harden CL, 2009, EPILEPSIA, V50, P1237, DOI 10.1111/j.1528-1167.2009.02129.x
   Husain Mustafa M, 2005, Ann Gen Psychiatry, V4, P16, DOI 10.1186/1744-859X-4-16
   Karceski Steven, 2004, Curr Neurol Neurosci Rep, V4, P321, DOI 10.1007/s11910-004-0059-8
   Perucca E, 2005, LANCET NEUROL, V4, P781, DOI 10.1016/S1474-4422(05)70224-6
   Sucholeiki R, 2002, SEIZURE-EUR J EPILEP, V11, P157, DOI 10.1053/seiz.2001.0601
   Tanganelli P, 2002, CLIN NEUROL NEUROSUR, V105, P9, DOI 10.1016/S0303-8467(02)00018-5
NR 8
TC 12
Z9 13
U1 0
U2 1
PU LIPPINCOTT WILLIAMS & WILKINS
PI PHILADELPHIA
PA 530 WALNUT ST, PHILADELPHIA, PA 19106-3621 USA
SN 0029-7844
J9 OBSTET GYNECOL
JI Obstet. Gynecol.
PD FEB
PY 2010
VL 115
IS 2
BP 417
EP 419
DI 10.1097/AOG.0b013e3181bd1a8b
PN 2
PG 3
WC Obstetrics & Gynecology
SC Obstetrics & Gynecology
GA 547FV
UT WOS:000273872800008
PM 20093864
DA 2019-04-19
ER

PT J
AU Zelnik, N
   Konopnicki, M
   Bennett-Back, O
   Castel-Deutsch, T
   Tirosh, E
AF Zelnik, Nathanel
   Konopnicki, Muriel
   Bennett-Back, Odeya
   Castel-Deutsch, Tsofia
   Tirosh, Emmanuel
TI Risk factors for epilepsy in children with cerebral palsy
SO EUROPEAN JOURNAL OF PAEDIATRIC NEUROLOGY
LA English
DT Article
DE Epilepsy; Cerebral palsy
ID NEONATAL SEIZURES; MENTAL-RETARDATION; POPULATION; CHILDHOOD; PROGNOSIS;
   INFANTS; TERM; DISABILITIES; DISORDERS; BIRTH
AB The purpose of the study was to identify predictive risk factors for epilepsy among children with cerebral palsy. We conducted a retrospective study of the clinical characteristics of children with cerebral palsy and epilepsy in comparison to those of children with cerebral palsy without epilepsy. The examined parameters included: the prevalence and the age of onset of the seizures, the clinical subgroup of cerebral palsy and subtype of epileptic seizures. We looked for possible risk factors including the presence of neonatal seizures, the imaging findings, the gestational age at delivery, the adjusted birth weight, the mode of delivery, the Apgar scores, and the head size as well as the presence of consanguinity. Epilepsy occurred in 33% of the studied children. Almost 50% of the epileptic children had their first seizure within the first 12 months of life. Neonatal seizures were strong predictors for epilepsy (p < 0.001). Presence of at least one abnormal structural finding (particularly brain atrophy) was also a significant predictor of epilepsy (p < 0.003). Low Apgar score at 5 min after birth and birth at term were also found more frequently among patients with epilepsy, although when adjusted with other risk factors, Apgar score did not reach statistical significance. The mode of delivery, head circumference, adjusted birth weight, gender and ethnic group, consanguineous marriage and prematurity were not found to be risk factors for the occurrence of epilepsy in these children. (C) 2009 European Paediatric Neurology Society. Published by Elsevier Ltd. All rights reserved.
C1 [Zelnik, Nathanel; Konopnicki, Muriel; Bennett-Back, Odeya] Technion Israel Inst Technol, Rappaport Fac Med, Carmel Med Ctr, Dept Pediat, IL-34383 Haifa, Israel.
   [Zelnik, Nathanel; Konopnicki, Muriel; Bennett-Back, Odeya] Technion Israel Inst Technol, Rappaport Fac Med, Carmel Med Ctr, Child Dev Ctr, IL-34383 Haifa, Israel.
   [Castel-Deutsch, Tsofia] Maccabi Healthcare Serv, Child Dev Ctr, Haifa, Israel.
   [Tirosh, Emmanuel] Technion Israel Inst Technol, Rappaport Fac Med, Bnai Zion Med Ctr, Child Dev Ctr, IL-34383 Haifa, Israel.
RP Zelnik, N (reprint author), Technion Israel Inst Technol, Rappaport Fac Med, Carmel Med Ctr, Dept Pediat, 7 Michal St, IL-34383 Haifa, Israel.
EM nzelnik@netvision.net.il
CR Arpino C, 1999, J CHILD NEUROL, V14, P151, DOI 10.1177/088307389901400303
   Asadi-Pooya AA, 2005, EUR J PAEDIATR NEURO, V9, P383, DOI 10.1016/j.ejpn.2005.06.002
   Bruck I, 2001, ARQ NEURO-PSIQUIAT, V59, P35, DOI 10.1590/S0004-282X2001000100008
   COWAN LD, 1989, EPILEPSIA, V30, P94, DOI 10.1111/j.1528-1157.1989.tb05289.x
   CURATOLO P, 1995, DEV MED CHILD NEUROL, V37, P776
   EHERENSTEIN V, 2007, PEDIATRICS, V119, P554
   Ehrenstein V, 2006, BMC PUBLIC HEALTH, V6, DOI 10.1186/1471-2458-6-23
   Gururaj AK, 2003, SEIZURE-EUR J EPILEP, V12, P110, DOI 10.1016/S1059-1311(02)00255-8
   Hadjipanayis A, 1997, DEV MED CHILD NEUROL, V39, P659
   HUNDOZIHYSENAJ H, 2008, EUR J PAEDIATR NEURO, V6, P43
   International League Against Epilepsy, 1989, EPILEPSIA, V30, P389
   Kohelet D, 2006, J CHILD NEUROL, V21, P965, DOI 10.2310/7010.2006.00226
   KRAGELOHMANN I, 1993, DEV MED CHILD NEUROL, V35, P1037
   Krebs L, 2006, EUR J OBSTET GYN R B, V127, P26, DOI 10.1016/j.ejogrb.2004.05.018
   Kulak W, 2005, PEDIATR NEUROL, V32, P311, DOI 10.1016/j.pediatrneurol.2005.01.006
   Kulak W, 2003, BRAIN DEV-JPN, V25, P499, DOI 10.1016/S0387-7604(03)00040-8
   KWONG K, 1998, PEDIAT NEUROLOGY, V19, P313
   Masri A, 2008, CLIN NEUROL NEUROSUR, V110, P352, DOI 10.1016/j.clineuro.2007.12.013
   NELSON KB, 1986, AM J DIS CHILD, V140, P1053, DOI 10.1001/archpedi.1986.02140240099034
   Odding E, 2006, DISABIL REHABIL, V28, P183, DOI 10.1080/09638280500158422
   Ronen GM, 2007, NEUROLOGY, V69, P1816, DOI 10.1212/01.wnl.0000279335.85797.2c
   Saliba RM, 2001, AM J EPIDEMIOL, V154, P14, DOI 10.1093/aje/154.1.14
   Senbil N, 2002, BRAIN DEV-JPN, V24, P166, DOI 10.1016/S0387-7604(02)00025-6
   Silverstein FS, 2008, J PEDIATR-US, V153, P12, DOI 10.1016/j.jpeds.2008.01.041
   Singhi P, 2003, J CHILD NEUROL, V18, P174, DOI 10.1177/08830738030180030601
   Sun YL, 2006, EPIDEMIOLOGY, V17, P296, DOI 10.1097/01.ede.0000208478.47401.b6
   TIROSH E, 1993, J DEV BEHAV PEDIATR, V14, P323
   USHER R, 1969, J PEDIATR-US, V74, P901, DOI 10.1016/S0022-3476(69)80224-6
   Wallace SJ, 2001, DEV MED CHILD NEUROL, V43, P713, DOI 10.1017/S0012162201001281
   Zafeiriou DI, 1999, J CHILD NEUROL, V14, P289, DOI 10.1177/088307389901400504
NR 30
TC 12
Z9 20
U1 0
U2 5
PU ELSEVIER SCI LTD
PI OXFORD
PA THE BOULEVARD, LANGFORD LANE, KIDLINGTON, OXFORD OX5 1GB, OXON, ENGLAND
SN 1090-3798
J9 EUR J PAEDIATR NEURO
JI Eur. J. Paediatr. Neurol.
PD JAN
PY 2010
VL 14
IS 1
BP 67
EP 72
DI 10.1016/j.ejpn.2009.06.002
PG 6
WC Clinical Neurology; Pediatrics
SC Neurosciences & Neurology; Pediatrics
GA 548EW
UT WOS:000273943400006
PM 19576827
DA 2019-04-19
ER

PT J
AU Varodayan, FP
   Zhu, XJ
   Cui, XN
   Porter, BE
AF Varodayan, Florence P.
   Zhu, Xin-Jian
   Cui, Xiao-Nan
   Porter, Brenda E.
TI Seizures increase cell proliferation in the dentate gyrus by shortening
   progenitor cell-cycle length
SO EPILEPSIA
LA English
DT Article
DE Neurogenesis; Rats; Epilepsy; P27; Kip1
ID INDUCED STATUS EPILEPTICUS; GENERATED GRANULE CELLS; ADULT-RAT
   HIPPOCAMPUS; PROMOTES NEURONAL DIFFERENTIATION; STIMULATES NEUROGENESIS;
   BRAIN; P27(KIP1); EXPRESSION; INHIBITOR; STEM
AB P>Purpose:
   A prolonged seizure, status epileptics (SE), is a potent stimulus for increased neurogenesis in the dentate gyrus of the hippocampus. Molecular mechanisms that regulate normal and pathologic cell birth in the dentate gyrus are poorly understood.
   Methods:
   Lithium-pilocarpine was used to induce SE in immature postnatal day 20 rats. Newborn cells in the dentate were labeled with bromo-deoxyuridine to determine a time-course of cell proliferation, and measure cell-cycle length. In addition, we studied expression by Western blot and immunohistochemistry of two known inhibitors of G(1)-S cell-cycle progression P27/Kip1 and P15/Ink4b following SE.
   Results:
   Cell proliferation in the dentate gyrus increases starting 2 h after SE and is sustained for 40 days. Increased cell proliferation following SE is associated with a shortened dentate gyrus progenitor's cell cycle, 15 h in control to 12 h in the SE animals. To identify molecules responsible for the shortened progenitor cell cycle we studied inhibitors of cell-cycle progression P27/Kip1, and P15/Ink4b. We find decreased phosphorylation at P27/Kip1 Serine 10 and Threonine 187 following SE. Although total P27/Kip1 and P15/Ink4b levels were not altered after SE, P27/Kip1 immunoreactivity was minimal in newborn but increased with maturation of the dentate granule neurons.
   Discussion:
   The sustained increase in dentate gyrus cell proliferation following SE provides a large pool of immature dentate granule cells prior to development of spontaneous seizures. A decrease in cell-cycle length of dentate gyrus progenitors is at least partially responsible for increased numbers of newborn cells following SE.
C1 [Varodayan, Florence P.; Zhu, Xin-Jian; Cui, Xiao-Nan; Porter, Brenda E.] Childrens Hosp Philadelphia, Div Neurol, Philadelphia, PA 19104 USA.
   [Porter, Brenda E.] Univ Penn, Dept Neurol, Philadelphia, PA 19104 USA.
RP Porter, BE (reprint author), Childrens Hosp Philadelphia, Div Neurol, 502C Abramson Res Ctr,3615 Civ Ctr Blvd, Philadelphia, PA 19104 USA.
EM Porterb@email.chop.edu
FU NINDS [K08 NS044869, HD26979,]; NICHD Mental Retardation and
   Developmental Disabilities Research Center Core Grant; Morton Morley
   Fund of the Philadelphia Foundation
FX Thanks to Margie Maronski for technical assistance. Support for this
   work was provided by NINDS K08 NS044869, HD26979, NICHD Mental
   Retardation and Developmental Disabilities Research Center Core Grant
   and the Morton Morley Fund of the Philadelphia Foundation to BEP and
   Vagelos Scholar Award to FPV.We confirm that we have read the Journal's
   position on issues involved in ethical publication and affirm that this
   report is consistent with those guidelines.Disclosure: None of the
   authors has any conflict of interest to disclose.
CR Akman C, 2004, EPILEPSY BEHAV, V5, P446, DOI 10.1016/j.yebeh.2004.03.008
   Cai L, 1997, J NEUROSCI, V17, P2079
   Calegari F, 2005, J NEUROSCI, V25, P6533, DOI 10.1523/JNEUROSCI.0778-05.2005
   Cameron HA, 2001, J COMP NEUROL, V435, P406, DOI 10.1002/cne.1040
   Cheng CM, 2001, J NEUROSCI RES, V64, P341, DOI 10.1002/jnr.1084
   D'Amour KA, 2002, NAT MED, V8, P213, DOI 10.1038/nm0302-213
   Doetsch F, 2002, J NEUROSCI, V22, P2255, DOI 10.1523/JNEUROSCI.22-06-02255.2002
   Esposito MS, 2005, J NEUROSCI, V25, P10074, DOI 10.1523/JNEUROSCI.3114-05.2005
   Fukuda S, 2003, J NEUROSCI, V23, P9357
   Ge SY, 2006, NATURE, V439, P589, DOI 10.1038/nature04404
   Gould E, 1997, J NEUROSCI, V17, P2492
   Gray WP, 2002, NEUROSCI LETT, V330, P235, DOI 10.1016/S0304-3940(02)00810-8
   Hayes NL, 2002, DEV BRAIN RES, V134, P77, DOI 10.1016/S0165-3806(01)00324-8
   Heine VM, 2004, NEUROSCIENCE, V129, P593, DOI 10.1016/j.neuroscience.2004.07.048
   HIRSCH E, 1992, BRAIN RES, V583, P120, DOI 10.1016/S0006-8993(10)80015-0
   Huttmann K, 2003, EUR J NEUROSCI, V18, P2769, DOI 10.1046/j.1460-9568.2003.03002.x
   Ishida N, 2000, J BIOL CHEM, V275, P25146, DOI 10.1074/jbc.M001144200
   Jakubs K, 2006, NEURON, V52, P1047, DOI 10.1016/j.neuron.2006.11.004
[truncated: 2,572,878 more chars]
