# Supplementary material for: Emerging trends and knowledge structure of epilepsy during pregnancy research for 2000–2018: a bibliometric analysis
Source: PeerJ. 2019 Jun 7;7:e7115. doi: 10.7717/peerj.7115 (PMC6557303; doi:10.7717/peerj.7115)
Supplement: Supplemental Information 7 [file peerj-07-7115-s007.zip › Raw data that was imported into CiteSpace sdftware/download_1501-2000.txt]

FN Clarivate Analytics Web of Science
VR 1.0
PT J
AU McCorry, D
   Bromley, R
AF McCorry, D.
   Bromley, R.
TI Does in utero exposure of antiepileptic drugs lead to failure to reach
   full cognitive potential?
SO SEIZURE-EUROPEAN JOURNAL OF EPILEPSY
LA English
DT Review
DE Women and epilepsy; In utero AED exposure; Cognitive potential;
   Valproate exposure; IQ; Aspergers and autistic spectrum disorder
ID FETAL VALPROATE SYNDROME; CHILDREN BORN; SODIUM VALPROATE; DEVELOPING
   BRAIN; RECALL BIAS; PREGNANCY; EPILEPSY; AGE; ACID; INTELLIGENCE
AB A clinical scenario of a young female on 800 mg of sodium valproate (VPA) who has recently failed lamotrigine (LTG) and levetiracetam (LEV) and who is currently planning a pregnancy is presented. Currently available data pertaining to the longer-term development of children exposed to antiepileptic drugs (AEDs) are reviewed along with considerations around the methodology and interpretation of such research. There is an accumulation of data highlighting significant risks associated with prenatal exposed to VPA, with the level of risk being mediated by dose. The majority of published evidence does not find a significant risk associated with carbamazepine (CBZ) exposure in utero for global cognitive abilities however the evidence for more specific cognitive skills are unclear. Limited data indicate that LTG may be a preferred treatment to VPA in terms of foetal outcome but further evidence is required. Too little data pertaining to LEV exposure is available and a lack of evidence regarding risk of this and other new AEDs should not be interpreted as evidence of safety. (C) 2015 Published by Elsevier Ltd on behalf of British Epilepsy Association.
C1 [McCorry, D.] Univ Hosp Birmingham Queen Elizabeth NHS Fdn Trus, Dept Epilepsy, Birmingham, W Midlands, England.
   [Bromley, R.] Univ Manchester, Inst Human Dev, Manchester M13 9PL, Lancs, England.
   [Bromley, R.] Cent Manchester Univ Fdn NHS Trust, Royal Manchester Childrens Hosp, Manchester, Lancs, England.
RP McCorry, D (reprint author), Univ Hosp Birmingham Queen Elizabeth NHS Fdn Trus, Dept Epilepsy, Birmingham, W Midlands, England.
EM Dougallmccorry@yahoo.com
OI Bromley, Rebecca/0000-0003-4008-0917
FU NIHR; National Institute for Health Research [PDF-2013-06-041]
FX Dr Dougall McCorry is the neurological lead for Antiepileptic drug (AED)
   management in Pregnancy: An evaluation of effectiveness, cost
   effectiveness and acceptability of dose adjustment strategies (EMPIRE)
   trial funded by the NIHR. Dr Bromley is currently supported by National
   Institute for Health Research (PDF-2013-06-041).
CR Aberg E, 2013, PLOS ONE, V8, DOI 10.1371/journal.pone.0080497
   Ackers R, 2009, ARCH DIS CHILD, V94, P443, DOI 10.1136/adc.2008.144386
   Adab N, 2004, J NEUROL NEUROSUR PS, V75, P1575, DOI 10.1136/jnnp.2003.029132
   Adab N, 2001, J NEUROL NEUROSUR PS, V70, P15, DOI 10.1136/jnnp.70.1.15
   ARDINGER HH, 1988, AM J MED GENET, V29, P171, DOI 10.1002/ajmg.1320290123
   Bayley N, 2005, BAYLEY SCALES INFANT
   Bittigau P, 2003, ANN NY ACAD SCI, V993, P103, DOI 10.1111/j.1749-6632.2003.tb07517.x
   Bromley R, 2014, COCHRANE DB SYST REV, DOI 10.1002/14651858.CD010236.pub2
   Bromley RL, 2010, EPILEPSIA, V51, P2058, DOI 10.1111/j.1528-1167.2010.02668.x
   Bromley RL, 2013, J NEUROL NEUROSUR PS, V84, P637, DOI 10.1136/jnnp-2012-304270
   Campbell E, 2014, J NEUROL NEUROSUR PS, V85, P1029, DOI 10.1136/jnnp-2013-306318
   CHEVALLIER B, 1989, ARCH FR PEDIATR, V46, P627
   Christensen J, 2013, JAMA-J AM MED ASSOC, V309, P1696, DOI 10.1001/jama.2013.2270
   CLAY SA, 1981, J PEDIATR-US, V99, P828, DOI 10.1016/S0022-3476(81)80429-5
   Cummings C, 2011, ARCH DIS CHILD, V96, P643, DOI 10.1136/adc.2009.176990
   de Marchi NSA, 2001, ARQ NEURO-PSIQUIAT, V59, P362, DOI 10.1590/S0004-282X2001000300010
   Deary IJ, 2007, INTELLIGENCE, V35, P13, DOI 10.1016/j.intell.2006.02.001
   Deary IJ, 2013, PSYCHOL SCI, V24, P2361, DOI 10.1177/0956797613486487
   Eriksen HLF, 2013, PLOS ONE, V8, DOI 10.1371/journal.pone.0079200
   FELDMAN Y, 1989, TERATOLOGY, V40, P37, DOI 10.1002/tera.1420400106
   Friedman JM, 2012, BIRTH DEFECTS RES A, V94, P670, DOI 10.1002/bdra.23043
   Gaily E, 2004, NEUROLOGY, V62, P28, DOI 10.1212/WNL.62.1.28
   Go HS, 2011, J BIOMED SCI, V18, DOI 10.1186/1423-0127-18-48
   Hernandez-Diaz S, 2012, NEUROLOGY, V78, P1692, DOI 10.1212/WNL.0b013e3182574f39
   Huntley M., 1996, GRIFFITHS MENTAL DEV
   Ikonomidou C, 2010, EPILEPSY RES, V88, P11, DOI 10.1016/j.eplepsyres.2009.09.019
   Kim JS, 2007, EPILEPSIA, V48, P19, DOI 10.1111/j.1528-1167.2007.01285.x
   Manent JB, 2008, EPILEPSIES, V20, P27, DOI 10.1684/epi.2008.0136
   Mawer G, 2010, SEIZURE-EUR J EPILEP, V19, P112, DOI 10.1016/j.seizure.2009.11.008
   Meador KJ, 2012, NEUROLOGY, V78, P1207, DOI 10.1212/WNL.0b013e318250d824
   Meador KJ, 2013, LANCET NEUROL, V12, P244, DOI 10.1016/S1474-4422(12)70323-X
   Meador Kimford J, 2009, Epilepsy Behav, V15, P339, DOI 10.1016/j.yebeh.2009.04.026
   Meador KJ, 2009, NEW ENGL J MED, V360, P1597, DOI 10.1056/NEJMoa0803531
   Moore SJ, 2000, J MED GENET, V37, P489, DOI 10.1136/jmg.37.7.489
   Nadebaum C, 2011, NEUROLOGY, V76, P719, DOI 10.1212/WNL.0b013e31820d62c7
   Nadebaum C, 2011, J INT NEUROPSYCH SOC, V17, P133, DOI 10.1017/S1355617710001359
   Olney JW, 2002, BRAIN PATHOL, V12, P488, DOI 10.1111/j.1750-3639.2002.tb00467.x
   Rasalam AD, 2005, DEV MED CHILD NEUROL, V47, P551, DOI 10.1017/S0012162205001076
   Rihtman T, 2013, REPROD TOXICOL, V41, P115, DOI 10.1016/j.reprotox.2013.06.001
   Rockenbauer M, 2001, EPIDEMIOLOGY, V12, P461, DOI 10.1097/00001648-200107000-00017
   Rose SA, 2012, INTELLIGENCE, V40, P445, DOI 10.1016/j.intell.2012.05.007
   Sabers A, 2014, NEUROSCI LETT, V580, P12, DOI 10.1016/j.neulet.2014.07.036
   Shallcross R, 2014, NEUROLOGY, V82, P213, DOI 10.1212/WNL.0000000000000030
   Shallcross R, 2011, NEUROLOGY, V76, P383, DOI 10.1212/WNL.0b013e3182088297
   Stiles J., 2008, FUNDAMENTALS BRAIN D
   Tanaka H, 2011, PSYCHOL SCI, V22, P1442, DOI 10.1177/0956797611419521
   Tomson T, 2015, SEIZURE, V28, P40
   Tomson T, 2011, LANCET NEUROL, V10, P609, DOI 10.1016/S1474-4422(11)70107-7
   Trahan LH, 2014, PSYCHOL BULL, V140, P1332, DOI 10.1037/a0037173
   VarghaKhadem F, 1997, SCIENCE, V277, P376, DOI 10.1126/science.277.5324.376
   Veiby G, 2013, EPILEPSIA, V54, P1462, DOI 10.1111/epi.12226
   Wechsler D., 2004, INTELLIGENCE SCALE C
   Whitley E, 2011, ARCH GEN PSYCHIAT, V68, P1032, DOI 10.1001/archgenpsychiatry.2011.111
   Wide K, 2002, ACTA PAEDIATR, V91, P409, DOI 10.1080/080352502317371643
   Williams G, 2001, DEV MED CHILD NEUROL, V43, P202, DOI 10.1017/S001216220100038X
NR 55
TC 5
Z9 5
U1 1
U2 9
PU W B SAUNDERS CO LTD
PI LONDON
PA 32 JAMESTOWN RD, LONDON NW1 7BY, ENGLAND
SN 1059-1311
EI 1532-2688
J9 SEIZURE-EUR J EPILEP
JI Seizure
PD MAY
PY 2015
VL 28
SI SI
BP 51
EP 56
DI 10.1016/j.seizure.2015.01.019
PG 6
WC Clinical Neurology; Neurosciences
SC Neurosciences & Neurology
GA CJ7UM
UT WOS:000355705400010
PM 25819874
OA Bronze
DA 2019-04-19
ER

PT J
AU Liu, JX
   Fedinec, AL
   Leffler, CW
   Parfenova, H
AF Liu, Jianxiong
   Fedinec, Alexander L.
   Leffler, Charles W.
   Parfenova, Helena
TI Enteral supplements of a carbon monoxide donor CORM-A1 protect against
   cerebrovascular dysfunction caused by neonatal seizures
SO JOURNAL OF CEREBRAL BLOOD FLOW AND METABOLISM
LA English
DT Article
DE antioxidants; astrocytes; cerebrovascular disease; cranial windows;
   epilepsy; endothelium; neurovascular unit
ID HEART-RATE CHANGES; HEME OXYGENASE; NEWBORN PIGS; EPILEPTIC SEIZURES;
   GLUTAMATE; ASTROCYTES; INJURY; BLOOD; CO; MANAGEMENT
AB Cerebral blood flow dysregulation caused by oxidative stress contributes to adverse neurologic outcome of seizures. A carbon monoxide (CO) donor CORM-A1 has antioxidant and cytoprotective properties. We investigated whether enteral supplements of CORM-A1 can improve cerebrovascular outcome of bicuculline-induced seizures in newborn piglets. CORM-A1 (2 mg/kg) was given to piglets via an oral gastric tube 10 minutes before or 20 minutes after seizure onset. Enteral CORM-A1 elevated CO in periarachnoid cerebrospinal fluid and produced a dilation of pial arterioles. Postictal cerebral vascular responses to endothelium-, astrocyte-, and vascular smooth muscle-dependent vasodilators were tested 48 hours after seizures by intravital microscopy. The postictal responses of pial arterioles to bradykinin, glutamate, the AMPA receptor agonist quisqualic acid, ADP, and heme were greatly reduced, suggesting that seizures cause injury to endothelial and astrocyte components of the neurovascular unit. In contrast, in the two groups of piglets receiving enteral CORM-A1, the postictal cerebral vascular responsiveness to these dilators was improved. Overall, enteral supplements of CORM-A1 before or during seizures offer a novel effective therapeutic option to deliver cytoprotective mediator CO to the brain, reduce injury to endothelial and astrocyte components of cerebral blood flow regulation and to improve the cerebrovascular outcome of neonatal seizures.
C1 [Liu, Jianxiong; Fedinec, Alexander L.; Leffler, Charles W.; Parfenova, Helena] Univ Tennessee, Hlth Sci Ctr, Dept Physiol, Memphis, TN 38163 USA.
RP Parfenova, H (reprint author), Univ Tennessee, Hlth Sci Ctr, Dept Physiol, 894 Union Ave, Memphis, TN 38163 USA.
EM hparfeno@uthsc.edu
FU NHLBI NIH HHS [R01 HL099655, R01 HL034059, R01 HL042851]; NINDS NIH HHS
   [R01 NS063936]
CR Abraham NG, 2008, PHARMACOL REV, V60, P79, DOI 10.1124/pr.107.07104
   Agarwal M, 2013, EMERG MED CLIN N AM, V31, P733, DOI 10.1016/j.emc.2013.04.001
   Basuroy S, 2013, AM J PHYSIOL-CELL PH, V304, pC1105, DOI 10.1152/ajpcell.00023.2013
   Carratu P, 2003, AM J PHYSIOL-HEART C, V285, pH1148, DOI 10.1152/ajpheart.00091.2003
   Chapman KE, 2012, EUR J NEUROSCI, V35, P1857, DOI 10.1111/j.1460-9568.2012.08140.x
   Clancy RR, 2006, PEDIATRICS, V117, pS23, DOI 10.1542/peds.2005-0620D
   Ferriero DM, 2004, NEW ENGL J MED, V351, P1985, DOI 10.1056/NEJMra041996
   Filosa JA, 2013, AM J PHYSIOL-HEART C, V305, pH609, DOI 10.1152/ajpheart.00359.2013
   Fisher RS, 2000, EPILEPSY BEHAV, V1, P52, DOI 10.1006/ebeh.2000.0023
   Fiumana E, 2003, AM J PHYSIOL-HEART C, V284, pH1073, DOI 10.1152/ajpheart.00881.2002
   Glass HC, 2014, CLIN PERINATOL, V41, P177, DOI 10.1016/j.clp.2013.10.004
   Greene BR, 2006, MED BIOL ENG COMPUT, V44, P27, DOI 10.1007/11517-005-0001-5
   Hegyi T, 1994, J Perinatol, V14, P296
   Holmes GL, 2009, CLIN PERINATOL, V36, P901, DOI 10.1016/j.clp.2009.07.012
   Koehler RC, 2009, TRENDS NEUROSCI, V32, P160, DOI 10.1016/j.tins.2008.11.005
   LADECOLA C, 2007, NAT NEUROSCI, V10, P1369, DOI DOI 10.1038/NN2003
   Leffler CW, 2006, AM J PHYSIOL-HEART C, V291, pH2897, DOI 10.1152/ajpheart.00722.2006
   Leffler CW, 2011, AM J PHYSIOL-HEART C, V301, pH1, DOI 10.1152/ajpheart.00230.2011
   Leffler CW, 1999, AM J PHYSIOL-HEART C, V276, pH1641
   Motterlini R, 2010, NAT REV DRUG DISCOV, V9, P728, DOI 10.1038/nrd3228
   Opherk C, 2002, EPILEPSY RES, V52, P117, DOI 10.1016/S0920-1211(02)00215-2
   Parfenova H, 2005, AM J PHYSIOL-HEART C, V288, pH2843, DOI 10.1152/ajpheart.01274.2004
   Parfenova H, 2004, BRAIN RES, V1014, P87, DOI 10.1016/j.braines.2004.03.052
   Parfenova H, 2003, J CEREBR BLOOD F MET, V23, P190, DOI 10.1097/01.WCB.000004823561824.C4
   Parfenova H, 2008, CURR PHARM DESIGN, V14, P443, DOI 10.2174/138161208783597380
   Parfenova H, 2012, AM J PHYSIOL-HEART C, V302, pH2257, DOI 10.1152/ajpheart.01011.2011
   Parfenova H, 2012, J CEREBR BLOOD F MET, V32, P1024, DOI 10.1038/jcbfm.2012.13
   Parfenova H, 2010, AM J PHYSIOL-HEART C, V298, pH1687, DOI 10.1152/ajpheart.00032.2010
   Shah DK, 2010, PEDIATR RES, V67, P102, DOI 10.1203/PDR.0b013e3181bf5914
   Stocker R, 2004, ANTIOXID REDOX SIGN, V6, P841, DOI 10.1089/ars.2004.6.841
   van Elmpt WJC, 2006, SEIZURE-EUR J EPILEP, V15, P366, DOI 10.1016/j.seizure.2006.03.005
   Xi Q, 2011, AM J PHYSIOL-HEART C, V301, pH428, DOI 10.1152/ajpheart.01277.2010
   Xu HL, 2005, AM J PHYSIOL-HEART C, V288, pH382, DOI 10.1152/ajpheart.00727.2004
   Zijlmans M, 2002, EPILEPSIA, V43, P847, DOI 10.1046/j.1528-1157.2002.37801.x
   Zimmermann A, 2007, AM J PHYSIOL-HEART C, V293, pH2501, DOI 10.1152/ajpheart.00354.2007
NR 35
TC 5
Z9 5
U1 0
U2 4
PU SAGE PUBLICATIONS INC
PI THOUSAND OAKS
PA 2455 TELLER RD, THOUSAND OAKS, CA 91320 USA
SN 0271-678X
EI 1559-7016
J9 J CEREBR BLOOD F MET
JI J. Cereb. Blood Flow Metab.
PD FEB
PY 2015
VL 35
IS 2
BP 193
EP 199
DI 10.1038/jcbfm.2014.196
PG 7
WC Endocrinology & Metabolism; Hematology; Neurosciences
SC Endocrinology & Metabolism; Hematology; Neurosciences & Neurology
GA CA2QS
UT WOS:000348753100005
PM 25370858
OA Green Published
DA 2019-04-19
ER

PT J
AU Nolan, SJ
   Marson, AG
   Weston, J
   Smith, CT
AF Nolan, Sarah J.
   Marson, Anthony G.
   Weston, Jennifer
   Smith, Catrin Tudur
TI Carbamazepine versus phenytoin monotherapy for epilepsy: an individual
   participant data review
SO COCHRANE DATABASE OF SYSTEMATIC REVIEWS
LA English
DT Review
DE Anticonvulsants [therapeutic use]; Carbamazepine [therapeutic use];
   Epilepsy [drug therapy]; Phenytoin [therapeutic use]; Randomized
   Controlled Trials as Topic; Humans
ID STUDY COMPARING CARBAMAZEPINE; ANTIEPILEPTIC DRUGS; SODIUM VALPROATE;
   DOUBLE-BLIND; UNPROVOKED SEIZURES; ABSENCE SEIZURES; CONTROLLED-TRIAL;
   DIPHENYLHYDANTOIN; PREGNANCY; THERAPY
AB Background
   This is an updated version of the original Cochrane review published in Issue 2, 2002 and its subsequent update in 2010.
   Epilepsy is a common neurological condition in which recurrent, unprovoked seizures are caused by abnormal electrical discharges from the brain. It is believed that with effective drug treatment, up to 70% of individuals with active epilepsy have the potential to become seizure-free and go into long-term remission shortly after starting drug therapy with a single antiepileptic drug in monotherapy.
   Worldwide, carbamazepine and phenytoin are commonly used broad spectrum antiepileptic drugs, suitable for most epileptic seizure types. Carbamazepine is a current first line treatment for partial onset seizures in the USA and Europe. Phenytoin is no longer considered a first line treatment due to concerns over adverse events associated with its use, however the drug is still commonly used in low to middle-income countries due to it's low cost. No consistent differences in efficacy have been found between carbamazepine and phenytoin in individual trials, however the confidence intervals generated by these studies are wide. Therefore, differences in efficacy may be shown by synthesising the data of the individual trials.
   Objectives
   To review the time to withdrawal, six-and 12-month remission, and first seizure of carbamazepine compared to phenytoin when used as monotherapy in people with partial onset seizures (simple partial, complex partial, or secondarily generalised tonic-clonic seizures) or generalised tonic-clonic seizures, with or without other generalised seizure types.
   Search methods
   We searched the Cochrane Epilepsy Group's Specialised Register (16 September 2014), the Cochrane Central Register of Controlled Trials (CENTRAL; 2014, Issue 8), MEDLINE (1946 to 16 September 2014), SCOPUS (1823 to 16 September 2014), ClinicalTrials.gov (16 September 2014), and the World Health Organization (WHO) International Clinical Trials Registry Platform ICTRP (18 September 2014). We handsearched relevant journals, contacted pharmaceutical companies, original trial investigators and experts in the field.
   Selection criteria
   Randomised controlled trials (RCTs) in children or adults with partial onset seizures or generalised onset tonic-clonic seizures with a comparison of carbamazepine monotherapy versus phenytoin monotherapy.
   Data collection and analysis
   This was an individual participant data (IPD) review. Our primary outcome was time to withdrawal of allocated treatment, and our secondary outcomes were time to 12-month remission, time to six-month remission and time to first seizure post-randomisation. We used Cox proportional hazards regression models to obtain study-specific estimates of hazard ratios (HRs) with 95% confidence intervals (CIs) and the generic inverse variance method to obtain the overall pooled HR and 95% CI.
   Main results
   IPD were available for 595 participants out of 1192 eligible individuals, from four out of 12 trials (i.e. 50% of the potential data). For remission outcomes, HR > 1 indicates an advantage for phenytoin; and for first seizure and withdrawal outcomes, HR > 1 indicates an advantage for carbamazepine. Methodological quality of the four studies providing IPD was generally good and we rated it at low risk of bias overall in the analyses.
   The main overall results (pooled HR adjusted for seizure type) were time to withdrawal of allocated treatment: 1.04 (95% CI 0.78 to 1.39); time to 12-month remission: 1.01 (95% CI 0.78 to 1.31); time to six-month remission: 1.11 (95% CI 0.81 to 1.37); and time to first seizure: 0.85 (95% CI 0.70 to 1.04). The results suggest no overall statistically significant difference between the drugs for these outcomes. There is some evidence of an advantage for phenytoin for individuals with generalised onset seizures for our primary outcome (time to withdrawal of allocated treatment): pooled HR 0.42 (95% CI 0.18 to 0.96); and a statistical interaction between treatment effect and epilepsy type (partial versus generalised) for this outcome (P = 0.02), however misclassification of seizure type for up to 48 individuals (32% of those with generalised epilepsy) may have confounded the results of this review. Despite concerns over side effects leading to the withdrawal of phenytoin as first line treatment in the USA and Europe, we found no evidence that phenytoin is more likely to be associated with serious side effects than carbamazepine; 26 individuals withdrew from 290 randomised (9%) to carbamazepine due to adverse effects compared to 12 out of 299 (4%) randomised to phenytoin from four studies conducted in the USA and Europe (risk ratio (RR) 1.42, 95% CI 1.13 to 1.80, P = 0.014). We rated the quality of the evidence as low-moderate according to GRADE criteria, due to imprecision and potential misclassification of seizure type.
   Authors' conclusions
   We have not found evidence that a statistically significant difference exists between carbamazepine and phenytoin for the efficacy outcomes examined in this review, however, CIs are wide and the possibility of important differences existing has not been excluded. There is no evidence in this review that phenytoin is more strongly associated with serious adverse events than carbamazepine. There is some evidence that participants with generalised seizures may be less likely to withdraw early from phenytoin than carbamazepine, but misclassification of seizure type may have impacted upon the results of this review. We recommend caution when interpreting the results of this review, and do not recommend that the results of this review alone should be used in choosing between carbamazepine and phenytoin. We recommend that future trials should be designed to the highest quality possible with considerations on allocation concealment and masking, choice of population, choice of outcomes and analysis, and presentation of results.
C1 [Nolan, Sarah J.; Smith, Catrin Tudur] Univ Liverpool, Dept Biostat, Liverpool L69 3GA, Merseyside, England.
   [Marson, Anthony G.; Weston, Jennifer] Univ Liverpool, Dept Mol & Clin Pharmacol, Inst Translat Med, Liverpool L69 3GA, Merseyside, England.
RP Nolan, SJ (reprint author), Univ Liverpool, Dept Biostat, Duncan Bldg,Daulby St, Liverpool L69 3GA, Merseyside, England.
EM sarah.nolan@liv.ac.uk
OI Nevitt (Nolan), Sarah/0000-0001-9988-2709
FU NHS Research & Development Programme, UK; Medical Research Council, UK;
   National Institute for Health Research (NIHR), UK; National Institute
   for Health Research; National Institute for Health Research [10/4001/18]
FX Internal sources; NHS Research & Development Programme, UK.; External
   sources; Medical Research Council, UK.; National Institute for Health
   Research (NIHR), UK.; This review update was supported by the National
   Institute for Health Research, via Cochrane Programme Grant funding to
   the Epilepsy Group. The views and opinions expressed therein are those
   of the authors and do not necessarily reflect those of the Systematic
   Reviews Programme, NIHR, NHS or the Department of Health.
CR Annegers JF, 1999, EPILEPSIA, V40, P502, DOI 10.1111/j.1528-1157.1999.tb00748.x
   [Anonymous], 1989, EPILEPSIA, V30, P389
   Atkins D, 2004, BMJ-BRIT MED J, V328, P1490
   BANCAUD J, 1981, EPILEPSIA, V22, P489
   Bawden HN, 1999, EPILEPSY RES, V33, P133, DOI 10.1016/S0920-1211(98)00088-6
   BERG I, 1993, DEV MED CHILD NEUROL, V35, P149
   BERGER JR, 1981, NEUROLOGY, V31, P159
   BIRD CAK, 1966, BRIT J PSYCHIAT, V112, P737, DOI 10.1192/bjp.112.488.737
   BITTENCOURT PRM, 1993, EPILEPSY RES, V16, P147, DOI 10.1016/0920-1211(93)90029-7
   Booth F, 1998, EPILEPSIA, V39, P952
   CALLAGHAN N, 1985, J NEUROL NEUROSUR PS, V48, P639, DOI 10.1136/jnnp.48.7.639
   Callaghan N, 1983, BR J CLIN PRACT S S, V27, P7
   CARL GF, 1992, EPILEPSIA, V33, P372, DOI 10.1111/j.1528-1157.1992.tb02330.x
   CEREGHIN.JJ, 1973, NEUROLOGY, V23, P433
   CEREGHINO JJ, 1974, NEUROLOGY, V24, P401, DOI 10.1212/WNL.24.5.401
   Chadwick D, 1998, EPILEPSIA, V39, P799
   COCKERELL OC, 1995, LANCET, V346, P140, DOI 10.1016/S0140-6736(95)91208-8
   Czapinski P, 1997, EPILEPSIA S3, V38, P42
   deSilva M, 1996, LANCET, V347, P709, DOI 10.1016/S0140-6736(96)90074-4
   DODRILL CB, 1977, NEUROLOGY, V27, P1023, DOI 10.1212/WNL.27.11.1023
   FORSYTHE I, 1991, DEV MED CHILD NEUROL, V33, P524
   GLADSTONE DJ, 1992, REPROD TOXICOL, V6, P257, DOI 10.1016/0890-6238(92)90181-R
   Glauser T, 2006, EPILEPSIA, V47, P1094, DOI 10.1111/j.1528-1167.2006.00585.x
   GOGGIN T, 1986, IRISH MED J, V79, P150
   GRANGER P, 1995, MOL PHARMACOL, V47, P1189
   GRUBER CM, 1962, CLIN PHARMACOL THER, V3, P23
   Hakami T, 2012, ARCH NEUROL-CHICAGO, V69, P1563, DOI 10.1001/archneurol.2012.2203
   HAUSER WA, 1993, EPILEPSIA, V34, P453, DOI 10.1111/j.1528-1157.1993.tb02586.x
   HELLER AJ, 1995, J NEUROL NEUROSUR PS, V58, P44, DOI 10.1136/jnnp.58.1.44
   Higgins JPT, 2003, BRIT MED J, V327, P557, DOI 10.1136/bmj.327.7414.557
   Hirtz D, 2007, NEUROLOGY, V68, P326, DOI 10.1212/01.wnl.0000252807.38124.a3
   Jones E, 1996, BMJ-BRIT MED J, V313, P36, DOI 10.1136/bmj.313.7048.36
   JUULJENSEN P, 1983, EPILEPSIA, V24, P297, DOI 10.1111/j.1528-1157.1983.tb04893.x
   Kaminow L, 2003, EPILEPSY BEHAV, V4, P659, DOI 10.1016/j.yebeh.2003.08.033
   Kirkham JJ, 2010, BMJ-BRIT MED J, V340, DOI 10.1136/bmj.c365
   KOSTELJANETZ M, 1979, ARCH NEUROL-CHICAGO, V36, P22, DOI 10.1001/archneur.1979.00500370052010
   KUZUYA T, 1993, INT J CLIN PHARM TH, V31, P61
   Kwan P, 2000, NEW ENGL J MED, V342, P314, DOI 10.1056/NEJM200002033420503
   Lefebvre C, 2011, COCHRANE COLLABORATI
   LIPORACE JD, 1994, EPILEPSIA, V35, P1026, DOI 10.1111/j.1528-1157.1994.tb02549.x
   MacDonald BK, 2000, ANN NEUROL, V48, P833, DOI 10.1002/1531-8249(200012)48:6<833::AID-ANA3>3.3.CO;2-L
   Macdonald G, 2012, COCHRANE DB SYST REV, DOI 10.1002/14651858.CD001930.pub3
   Malfosse A, 1994, IDIOPATHIC GEN EPILE
   Marson AG, 2000, COCHRANE DB SYST REV, DOI DOI 10.1002/14651858.CD001030
   Martinez Walter, 2000, Epilepsia, V41, P100
   Matlow J, 2012, CAN FAM PHYSICIAN, V58, P163
   MATTSON RH, 1985, NEW ENGL J MED, V313, P145, DOI 10.1056/NEJM198507183130303
   Meador K, 2008, EPILEPSY RES, V81, P1, DOI 10.1016/j.eplepsyres.2008.04.022
   MIURA H, 1993, JPN J PSYCHIAT NEUR, V47, P169
   Moher D, 2015, SYST REV, V4, DOI [10.1186/2046-4053-4-1, 10.1136/bmj.b2535]
   Morrow J, 2006, J NEUROL NEUROSUR PS, V77, P193, DOI 10.1136/jnnp.2005.074203
   Murray CJL, 1994, GLOBAL COMP ASSESSME
   National Institute for Health and Care Excellence, 2012, CLIN GUIDANCE, V137
   Ngugi AK, 2010, EPILEPSIA, V51, P883, DOI 10.1111/j.1528-1167.2009.02481.x
   Nolan SJ, 2013, COCHRANE DB SYST REV, DOI 10.1002/14651858.CD002217.pub2
   Nolan SJ, 2013, 21 COCHR C BETT KNOW, P114
   Nulman I, 1997, AM J MED GENET, V68, P18, DOI 10.1002/(SICI)1096-8628(19970110)68:1<18::AID-AJMG4>3.3.CO;2-C
   Ogunrin O, 2005, AFR J NEUROL SCI, V24, P18
   Olafsson E, 2005, LANCET NEUROL, V4, P627, DOI 10.1016/S1474-4422(05)
   Pal DK, 1998, LANCET, V351, P19, DOI 10.1016/S0140-6736(97)06250-8
   Parmar MKB, 1998, STAT MED, V17, P2815, DOI 10.1002/(SICI)1097-0258(19981230)17:24<2815::AID-SIM110>3.0.CO;2-8
   PULLIAINEN V, 1995, EPILEPSIA, V36, P1195, DOI 10.1111/j.1528-1157.1995.tb01062.x
   PULLIAINEN V, 1994, ACTA NEUROL SCAND, V89, P81
   RAGSDALE DS, 1991, MOL PHARMACOL, V40, P756
   Rajotte P, 1967, Union Med Can, V96, P1200
   RAMSAY RE, 1983, NEUROLOGY, V33, P904, DOI 10.1212/WNL.33.7.904
   Rysz A, 1994, Pol Tyg Lek, V49, P79
   SABERS A, 1995, ACTA NEUROL SCAND, V92, P19
   Sander JW, 2004, EPILEPSIA, V45, P28, DOI 10.1111/j.0013-9580.2004.455005.x
   Sander JWAS, 1996, J NEUROL NEUROSUR PS, V61, P433, DOI 10.1136/jnnp.61.5.433
   Scheinfeld Noah, 2003, Dermatol Online J, V9, P6
   Shakir RA, 1980, PLACE SODIUM VALPROA, V30, P7
   SHIELDS WD, 1983, NEUROLOGY, V33, P1487, DOI 10.1212/WNL.33.11.1487
   SHORVON SD, 1978, BRIT MED J, V1, P474, DOI 10.1136/bmj.1.6111.474
   Simonsen N, 1975, Acta Neurol Scand Suppl, V60, P39
   SIMONSEN N, 1976, EPILEPSIA, V17, P169, DOI 10.1111/j.1528-1157.1976.tb03394.x
   Smith CT, 2007, TRIALS, V8, DOI 10.1186/1745-6215-8-34
   SNEAD OC, 1985, NEW ENGL J MED, V313, P916, DOI 10.1056/NEJM198510103131503
   StataCorp, 2009, STAT STAT SOFTW REL
   Sudhir RVR, 1995, NEUROL INDIA, V43, P186
   Tennis P, 1997, NEUROLOGY, V49, P542, DOI 10.1212/WNL.49.2.542
   TROUPIN A, 1977, NEUROLOGY, V27, P511, DOI 10.1212/WNL.27.6.511
   TROUPIN AS, 1975, ACTA NEUROL SCAND, P13
   Tudur Smith C, 2002, COCHRANE DB SYST REV, DOI [10.1002/14651858.CD001911, DOI 10.1002/14651858.CD001911]
   Wallace H, 1997, NATL SOC EPILEPSY GU
   Wilder B. J., 1995, P339
   WILKUS RJ, 1978, EPILEPSIA, V19, P283, DOI 10.1111/j.1528-1157.1978.tb04491.x
   Williamson PR, 2002, STAT MED, V21, P3337, DOI 10.1002/sim.1303
   WILLOW M, 1985, MOL PHARMACOL, V27, P549
   Zeng KB, 2010, CLIN NEUROL NEUROSUR, V112, P291, DOI 10.1016/j.clineuro.2009.12.014
NR 90
TC 5
Z9 5
U1 0
U2 5
PU WILEY
PI HOBOKEN
PA 111 RIVER ST, HOBOKEN 07030-5774, NJ USA
SN 1469-493X
EI 1361-6137
J9 COCHRANE DB SYST REV
JI Cochrane Database Syst Rev.
PY 2015
IS 8
AR CD001911
DI 10.1002/14651858.CD001911.pub2
PG 83
WC Medicine, General & Internal
SC General & Internal Medicine
GA CQ5MB
UT WOS:000360647400004
PM 26275105
OA Bronze
DA 2019-04-19
ER

PT J
AU Poon, E
   Bandara, SB
   Allen, JB
   Sadowski, RN
   Schantz, SL
AF Poon, Emily
   Bandara, Suren B.
   Allen, Jont B.
   Sadowski, Renee N.
   Schantz, Susan L.
TI Developmental PCB exposure increases susceptibility to audiogenic
   seizures in adulthood
SO NEUROTOXICOLOGY
LA English
DT Article
DE PCBs; Hearing loss; Audiogenic seizures
ID AUDITORY BRAIN-STEM; FOS MESSENGER-RNA; POLYCHLORINATED-BIPHENYLS;
   PERINATAL EXPOSURE; COCHLEAR FUNCTION; INFERIOR COLLICULUS;
   HEARING-LOSS; RATS; HIPPOCAMPUS; HYPOTHYROIDISM
AB Developmental exposure to polychlorinated biphenyls (PCBs) causes auditory deficits. Thus, we recently conducted a study to investigate if developmental PCB exposure would exacerbate noise-induced hearing loss in adulthood. Unexpectedly, some PCB-exposed rats exhibited seizure-like behaviors when exposed to loud noise. Therefore, we conducted the current experiment to determine if adult rats perinatally exposed to PCBs are more susceptible to audiogenic seizures when tested in a standard audiogenic seizure paradigm. Adult male and female rats exposed to PCBs during gestation and lactation (0, 1, 3 or 6 mg/kg/day) and previously tested in the noise-induced hearing loss study were presented with a 100 dB noise stimulus. If they did not exhibit clonus in response to the 100 dB noise, they were exposed to a 105 dB stimulus 24-48 h later. This was followed by an 110 dB stimulus 24-48 h later if they did not exhibit clonus at 105 dB. Female and male rats exposed to either 3 or 6 mg/kg PCBs exhibited a significantly higher incidence of audiogenic seizures, shorter latency to onset of seizures, and greater severity of seizures compared to controls. Thyroxine measured in littermates at weaning was significantly lower in all PCB groups compared to controls, suggesting a potential mechanism for the increased incidence of audiogenic seizures. This is the first study to show that developmental PCB exposure increases the susceptibility to audiogenic seizures in adulthood. (C) 2014 Elsevier Inc. All rights reserved.
C1 [Poon, Emily; Bandara, Suren B.; Allen, Jont B.; Sadowski, Renee N.; Schantz, Susan L.] Univ Illinois, Neurosci Program, Urbana, IL 61801 USA.
   [Allen, Jont B.] Univ Illinois, Dept Elect & Comp Engn, Urbana, IL 61801 USA.
   [Allen, Jont B.; Sadowski, Renee N.; Schantz, Susan L.] Univ Illinois, Beckman Inst, Urbana, IL 60801 USA.
   [Schantz, Susan L.] Univ Illinois, Dept Comparat Biosci, Urbana, IL 61801 USA.
RP Sadowski, RN (reprint author), Univ Illinois, Beckman Inst Adv Sci & Technol, 405 N Mathews, Urbana, IL 61801 USA.
EM rnhaag@illinois.edu; schantz@illinois.edu
OI Sadowski, Renee/0000-0002-3269-7426
FU National Institute of Environmental Health Sciences (NIEHS) [R01
   ES015687]
FX The authors would like to thank Drs. Larry G. Hansen and Paul J.
   Kostyniak for their help in formulating the PCB mixture, Dr. Paul A.
   Eubig and Supida Monaikul for their help with the animals, and Dr. Mary
   Gilbert for help with classifying the seizures. This work was supported
   by a grant from the National Institute of Environmental Health Sciences
   (NIEHS) [R01 ES015687 to SLS].
CR Auso E, 2004, ENDOCRINOLOGY, V145, P4037, DOI 10.1210/en.2004-0274
   Coleman JR, 1999, EPILEPSY RES, V33, P31, DOI 10.1016/S0920-1211(98)00075-8
   Crinnion WJ, 2011, ALTERN MED REV, V16, P5
   Crofton KM, 2000, HEARING RES, V144, P196, DOI 10.1016/S0378-5955(00)00062-9
   Eells JB, 2004, NEUROSCIENCE, V123, P279, DOI 10.1016/j.neuroscience.2003.08.015
   Faingold CL, 2002, HEARING RES, V168, P223, DOI 10.1016/S0378-5955(02)00373-8
   FISHER RS, 1989, BRAIN RES REV, V14, P245, DOI 10.1016/0165-0173(89)90003-9
   Friauf E, 2008, EUR J NEUROSCI, V28, P2371, DOI 10.1111/j.1460-9568.2008.06528.x
   Gilbert ME, 2014, J NEUROENDOCRINOL, V26, P528, DOI 10.1111/jne.12169
   Gilbert ME, 2003, NEUROTOXICOLOGY, V24, P851, DOI 10.1016/S0161-813X(03)00073-1
   GOLDEY ES, 1995, TOXICOL APPL PHARM, V135, P77, DOI 10.1006/taap.1995.1210
   ISHIDA N, 1995, PSYCHIAT CLIN NEUROS, V49, pS280, DOI 10.1111/j.1440-1819.1995.tb02207.x
   JACOBSON JL, 1984, AM J PUBLIC HEALTH, V74, P378, DOI 10.2105/AJPH.74.4.378
   Jusko TA, 2014, ENVIRON HEALTH PERSP, V122, P1246, DOI 10.1289/ehp.1307473
   Kato N, 1996, MOL BRAIN RES, V38, P85, DOI 10.1016/0169-328X(95)00332-M
   Kenet T, 2007, P NATL ACAD SCI USA, V104, P7646, DOI 10.1073/pnas.0701944104
   Kim KH, 2011, NEUROTOXICOLOGY, V32, P981, DOI 10.1016/j.neuro.2011.04.004
   Kostyniak PJ, 2005, TOXICOL SCI, V88, P400, DOI 10.1093/toxsci/kfi338
   Lasky RE, 2002, TOXICOL SCI, V68, P458, DOI 10.1093/toxsci/68.2.458
   Lein P.J., 2010, DEV NEUROTOXICOLGY R, P211
   Mariussen E, 2001, TOXICOLOGY, V159, P11, DOI 10.1016/S0300-483X(00)00374-7
   MISHRA PK, 1988, EPILEPSY RES, V2, P309, DOI 10.1016/0920-1211(88)90039-3
   Morse DC, 1996, TOXICOL APPL PHARM, V136, P269, DOI 10.1006/taap.1996.0034
   National Institutes of Health, 2002, PUBL HLTH SERV POL H
   National Research Council. Institute for Laboratory Animal Research, 2003, GUID CAR US MAMM NEU
   PIERSON MG, 1988, HEARING RES, V32, P1, DOI 10.1016/0378-5955(88)90142-6
   Poon E, 2011, TOXICOL SCI, V124, P161, DOI 10.1093/toxsci/kfr214
   Pouyatos B, 2005, TOXICOL APPL PHARM, V204, P46, DOI 10.1016/j.taap.2004.08.015
   Powers BE, 2006, TOXICOL SCI, V89, P415, DOI 10.1093/toxsci/kfj051
   Powers BE, 2009, ENVIRON HEALTH PERSP, V117, P1101, DOI 10.1289/ehp.0800428
   RACINE RJ, 1972, CLIN NEUROPHYSIOL, V32, P281, DOI DOI 10.1016/0013-4694(72)90177-0
   Ross KC, 1999, DEV PSYCHOBIOL, V34, P303, DOI 10.1002/(SICI)1098-2302(199905)34:2<303::AID-DEV6>3.0.CO;2-X
   Ross KC, 2000, NEUROSCI BIOBEHAV R, V24, P639, DOI 10.1016/S0149-7634(00)00029-4
   Trnovec T, 2010, ENVIRON SCI TECHNOL, V44, P2884, DOI 10.1021/es901918h
   VANMIDDLESWORTH L, 1977, ENDOCRINOLOGY, V100, P242, DOI 10.1210/endo-100-1-242
   WERBOFF J, 1961, AM J PHYSIOL, V201, P830
   Wong PW, 1997, NEUROTOXICOLOGY, V18, P443
NR 37
TC 5
Z9 5
U1 1
U2 3
PU ELSEVIER SCIENCE BV
PI AMSTERDAM
PA PO BOX 211, 1000 AE AMSTERDAM, NETHERLANDS
SN 0161-813X
EI 1872-9711
J9 NEUROTOXICOLOGY
JI Neurotoxicology
PD JAN
PY 2015
VL 46
BP 117
EP 124
DI 10.1016/j.neuro.2014.12.007
PG 8
WC Neurosciences; Pharmacology & Pharmacy; Toxicology
SC Neurosciences & Neurology; Pharmacology & Pharmacy; Toxicology
GA CC5HS
UT WOS:000350390300013
PM 25543072
OA Green Accepted
DA 2019-04-19
ER

PT J
AU La Neve, A
   Boero, G
   Francavilla, T
   Plantamura, M
   De Agazio, G
   Specchio, LM
AF La Neve, Angela
   Boero, Giovanni
   Francavilla, Teresa
   Plantamura, Marzia
   De Agazio, Giusy
   Specchio, Luigi M.
TI Prospective, case-control study on the effect of pregnancy on seizure
   frequency in women with epilepsy
SO NEUROLOGICAL SCIENCES
LA English
DT Article
DE Epilepsy; Pregnancy; Seizures; Case-control
ID REGISTRY
AB To evaluate if pregnancy induces a change in seizure frequency and in percentage of subjects remaining seizure-free. This is a prospective case-control study conducted in our tertiary epilepsy centre. Controls were matched 2:1 with the cases for relevant clinical parameters. Cases had to be referred to our centre for at least 9 months before-pregnancy, during pregnancy and the-9-months-after-birth. Controls were followed for the correspondent periods of time: named respectively control period 1-2-3. Seizure frequency was defined as "improved" if there was a 50 % of reduction, "worsened" if there was a 50 % of increase, and "unchanged" in the rest of cases. We recruited 36 cases and 72 controls [in both group mean age was 28 years, partial epilepsy (80.6 %), generalized epilepsy (19.4 %)]; 30 cases and 60 controls were seizure-free before pregnancy and in period 1, respectively. During pregnancy 72 % of cases remained "unchanged" while 8 and 19 % respectively "improved" and "worsened"; moreover, there was no statistical difference in the number of seizure-free patients and in the monthly seizure frequencies. No differences were found in controls. In this prospective case-control study, pregnancy does not affect seizure frequency in women with epilepsy.
C1 [La Neve, Angela; Francavilla, Teresa; Plantamura, Marzia; De Agazio, Giusy] Univ Bari, Dept Neurol & Psychiat Sci, Ctr Epilepsy, Bari, Italy.
   [Boero, Giovanni] SS Annunziata Hosp, Taranto, Italy.
   [Specchio, Luigi M.] Univ Foggia, Clin Nervous Syst Dis, Foggia, Italy.
RP Boero, G (reprint author), Via Fullone 17, I-74015 Martina Franca, Italy.
EM boerova@hotmail.com
CR BARDY AH, 1987, ACTA NEUROL SCAND, V75, P356, DOI 10.1111/j.1600-0404.1987.tb05459.x
   Battino D, 2013, EPILEPSIA, V54, P1621, DOI 10.1111/epi.12302
   Hill DS, 2010, EXPERT REV NEUROTHER, V10, P943, DOI 10.1586/ERN.10.57
   International League Against Epilepsy, 1989, EPILEPSIA, V30, P389
   KILPATRICK CJ, 1993, AUST NZ J MED, V23, P370, DOI 10.1111/j.1445-5994.1993.tb01437.x
   Sabers A, 1998, ACTA NEUROL SCAND, V97, P164
   Schmidt A., 1982, EPILEPSY PREGNANCY C, P3
   SCHMIDT D, 1983, J NEUROL NEUROSUR PS, V46, P751, DOI 10.1136/jnnp.46.8.751
   Thomas SV, 2012, EPILEPSIA, V53, pe85, DOI 10.1111/j.1528-1167.2012.03439.x
   Tomson T, 2006, NEUROLOGY, V66, P354
   Tomson T, 2009, NEUROL CLIN, V27, P993, DOI 10.1016/j.ncl.2009.06.006
   Vajda FJE, 2010, EPILEPSIA, V51, P805, DOI 10.1111/j.1528-1167.2009.02336.x
   1981, EPILEPSIA, V22, P489
NR 13
TC 5
Z9 6
U1 0
U2 4
PU SPRINGER-VERLAG ITALIA SRL
PI MILAN
PA VIA DECEMBRIO, 28, MILAN, 20137, ITALY
SN 1590-1874
EI 1590-3478
J9 NEUROL SCI
JI Neurol. Sci.
PD JAN
PY 2015
VL 36
IS 1
BP 79
EP 83
DI 10.1007/s10072-014-1908-0
PG 5
WC Clinical Neurology; Neurosciences
SC Neurosciences & Neurology
GA AY0LE
UT WOS:000347287200010
PM 25070383
DA 2019-04-19
ER

PT J
AU Kanhere, S
AF Kanhere, Sujata
TI Recent Advances in Neonatal Seizures
SO INDIAN JOURNAL OF PEDIATRICS
LA English
DT Review
DE Neonatal; Seizures; Etiology; Hypoxic-ischemic encephalopathy; EEG;
   Antiepileptic drug therapy
ID AMPLITUDE-INTEGRATED ELECTROENCEPHALOGRAPHY; RESPONSIVE SEIZURES;
   IMMATURE BRAIN; TERM NEWBORNS; RISK-FACTORS; FOLLOW-UP; CLASSIFICATION;
   LEVETIRACETAM; EPIDEMIOLOGY; MANAGEMENT
AB Neonatal seizures are the most important indicators of underlying brain injury. Seizures in a neonate are different from seizures in older children in many aspects including clinical presentation and etiology. The neonatal brain is immature and tends to have a decreased seizure threshold. Neonatal seizures are classified, based on their presentation as, clinical seizures, electroclinical seizures and electroencephalographic seizures; based on the pathophysiology as epileptic and nonepileptic seizures; and also on the basis of the etiology. Hypoxic ischemic encephalopathy is the leading cause of neonatal seizures, followed by intracranial hemorrhage, metabolic causes such as hypoglycemia and hypocalcemia, intracranial infections and strokes. Neonatal epilepsy syndromes are rare. Electroencephalography (EEG) is the gold standard for diagnosis. Amplitude integrated EEG (aEEG) is also used for continuous monitoring. The approach to management consists of initial stabilization of the neonate followed by treatment of potentially correctable injurious processes such as hypocalcemia, hypoglycemia and electrolyte disturbances, etiology specific therapies and antiepileptic drug (AED) therapy. Phenobarbital remains the first line AED therapy. Pharmacokinetic data on newer drugs is limited. Prognosis depends on the etiology, seizure type, neurological examination at discharge and EEG. Long term neurodevelopmental follow up is essential for babies with neonatal seizures.
C1 KJ Somaiya Med Coll, Hosp & Res Ctr, Div Pediat Neurol, Dept Pediat & Neonatol, Bombay 400022, Maharashtra, India.
RP Kanhere, S (reprint author), KJ Somaiya Med Coll, Hosp & Res Ctr, Div Pediat Neurol, Dept Pediat & Neonatol, Bombay 400022, Maharashtra, India.
EM drsujatakanhere@yahoo.co.in
CR Abend NS, 2012, J CLIN NEUROPHYSIOL, V29, P441, DOI 10.1097/WNP.0b013e31826bd90d
   Abend NS, 2011, J CHILD NEUROL, V26, P465, DOI 10.1177/0883073810384263
   Aicardi J, 2005, EPILEPTIC SYNDROMES, P39
   [Anonymous], 1989, EPILEPSIA, V30, P389
   Baxter P, 1999, ARCH DIS CHILD, V81, P431, DOI 10.1136/adc.81.5.431
   Ben-Ari Y, 2006, LANCET NEUROL, V5, P1055, DOI 10.1016/S1474-4422(06)70626-3
   Berg AT, 2010, EPILEPSIA, V51, P676, DOI 10.1111/j.1528-1167.2010.02522.x
   BERGMAN I, 1982, SEMIN PERINATOL, V6, P54
   Booth D, 2004, COCHRANE DB SYST REV, V18
   Da Silva LFG, 2004, PEDIATR NEUROL, V30, P271, DOI 10.1016/j.pediatrneurol.2003.09.015
   Davis AS, 2010, J PEDIATR-US, V157, P720, DOI 10.1016/j.jpeds.2010.04.065
   de Vries LS, 2006, CLIN PERINATOL, V33, P619, DOI 10.1016/j.clp.2006.06.002
   de Vries LS, 2005, ARCH DIS CHILD-FETAL, V90, P201, DOI 10.1136/adc.2004.062745
   Estan J, 1997, ARCH DIS CHILD, V76, pF88, DOI 10.1136/fn.76.2.F88
   Filippi L, 2011, EPILEPSIA, V52, P794, DOI 10.1111/j.1528-1167.2011.02978.x
   Gallagher RC, 2009, ANN NEUROL, V65, P550, DOI 10.1002/ana.21568
   Garkinfle J, 2011, PEDIATR NEUROL, V44, P88
   Glass HC, 2009, J PEDIATR-US, V154, P24, DOI 10.1016/j.jpeds.2008.07.008
   HOLDEN KR, 1982, PEDIATRICS, V70, P165
   Iype M, 2008, INDIAN PEDIATR, V45, P749
   Jensen FE, 2009, CLIN PERINATOL, V36, P881, DOI 10.1016/j.clp.2009.08.001
   Khan O, 2011, PEDIATR NEUROL, V44, P265, DOI 10.1016/j.pediatrneurol.2010.11.005
   LANSKA MJ, 1995, NEUROLOGY, V45, P724, DOI 10.1212/WNL.45.4.724
   LEVENE MI, 1986, ARCH DIS CHILD, V61, P78, DOI 10.1136/adc.61.1.78
   McBride MC, 2000, NEUROLOGY, V55, P506, DOI 10.1212/WNL.55.4.506
   Miller SP, 2002, NEUROLOGY, V58, P542, DOI 10.1212/WNL.58.4.542
   MIZRAHI EM, 1987, NEUROLOGY, V37, P1837, DOI 10.1212/WNL.37.12.1837
   Mizrahi EM, 1998, DIAGNOSIS MANAGEMENT
   Pisani F, 2009, PEDIATRICS, V124, pE580, DOI 10.1542/peds.2008-2087
   Rakhade SN, 2009, NAT REV NEUROL, V5, P380, DOI 10.1038/nrneurol.2009.80
   Ronen GM, 2007, NEUROLOGY, V69, P1816, DOI 10.1212/01.wnl.0000279335.85797.2c
   Ronen GM, 1999, J PEDIATR-US, V134, P71, DOI 10.1016/S0022-3476(99)70374-4
   ROSE AL, 1970, PEDIATRICS, V45, P404
   Saliba RM, 1999, AM J EPIDEMIOL, V150, P763
   Scharer G, 2010, J INHERIT METAB DIS, V33, P571, DOI 10.1007/s10545-010-9187-2
   SCHER MS, 1993, EPILEPSIA, V34, P284, DOI 10.1111/j.1528-1157.1993.tb02412.x
   Shellhaas RA, 2007, PEDIATRICS, V120, P770, DOI 10.1542/peds.2007-0514
   Shellhaas RA, 2007, CLIN NEUROPHYSIOL, V118, P2156, DOI 10.1016/j.clinph.2007.06.061
   Silverstein FS, 2008, PEDIATR NEUROL, V39, P77, DOI 10.1016/j.pediatrneurol.2008.04.008
   Tekgul H, 2006, PEDIATRICS, V117, P1270, DOI 10.1542/peds.2005-1178
   Tharp BR, 2002, EPILEPSIA, V43, P2, DOI 10.1046/j.1528-1157.43.s.3.11.x
   Volpe J.J., 1987, NEUROLOGY NEWBORN
   Volpe JJ, 2008, NEUROLOGY NEWBORN
NR 43
TC 5
Z9 7
U1 0
U2 11
PU SPRINGER INDIA
PI NEW DELHI
PA 7TH FLOOR, VIJAYA BUILDING, 17, BARAKHAMBA ROAD, NEW DELHI, 110 001,
   INDIA
SN 0019-5456
EI 0973-7693
J9 INDIAN J PEDIATR
JI Indian J. Pediatr.
PD SEP
PY 2014
VL 81
IS 9
BP 917
EP 925
DI 10.1007/s12098-014-1540-2
PG 9
WC Pediatrics
SC Pediatrics
GA AO8VQ
UT WOS:000341633500014
PM 25124329
DA 2019-04-19
ER

PT J
AU Manski, R
   Dennis, A
AF Manski, Ruth
   Dennis, Amanda
TI A mixed-methods exploration of the contraceptive experiences of female
   teens with epilepsy
SO SEIZURE-EUROPEAN JOURNAL OF EPILEPSY
LA English
DT Article
DE Epilepsy; Teens; Contraception; Adolescence; Reproductive health;
   Seizures
ID ONLINE FOCUS GROUPS; COLLEGE-STUDENTS; WOMEN; MANAGEMENT; ADOLESCENTS;
   ISSUES; CARE; KNOWLEDGE; QUESTIONNAIRE; INFORMATION
AB Purpose: We explored the contraceptive experiences of female teens with epilepsy, including their knowledge and perceptions of interactions between antiepileptic drugs and hormonal contraception and contraceptive decision-making processes.
   Method: From November 2012 to May 2013, we conducted one online survey (n = 114) and 12 online focus group discussions (n = 26) with female teens with epilepsy about their contraceptive experiences and unmet needs. Survey data were analyzed using descriptive statistics and focus group transcripts were analyzed thematically using modified grounded theory methods.
   Results: Both survey and focus group participants reported believing that interactions between epilepsy medications and hormonal contraceptives could lead to reductions in contraceptive efficacy and seizure control. However, their knowledge about these types of medication interactions was often incomplete. Many study participants viewed contraceptive decision making as a difficult process, and some participants reported avoiding hormonal contraceptives because of potential interactions with antiepileptic drugs. Study participants reported relying on health care providers and parents for contraceptive decision-making support. Focus group participants also reported they wanted health care providers to provide more in-depth and comprehensive counseling about contraception, and that they desired peer support with contraceptive decisions.
   Conclusion: The ability to make informed contraceptive decisions is important for teens with epilepsy as interactions between anti-epileptic drugs and hormonal contraceptives can impact seizure occurrence and lead to an increased risk of unplanned pregnancy. Guidance for providers offering contraceptive care to this population is needed, as well as a contraceptive support tool that empowers teens with epilepsy to advocate for desired health care. (C) 2014 British Epilepsy Association. Published by Elsevier Ltd. All rights reserved.
C1 [Manski, Ruth; Dennis, Amanda] Ibis Reprod Hlth, Cambridge, MA 02138 USA.
RP Dennis, A (reprint author), Ibis Reprod Hlth, 17 Dunster St,Suite 201, Cambridge, MA 02138 USA.
EM adennis@ibisreproductivehealth.org
FU Society of Family Planning Research Fund [SFPRF6-10]
FX The authors thank Abiola Lawson and Bhargavi Sampath for their research
   assistance and Ella Douglas-Durham, Katie Johnston, Mia Reilly, and
   Katherine Wang for their help with qualitative analysis. Additionally,
   the authors are grateful to the Society of Family Planning Research Fund
   for their financial support; (Grant #SFPRF6-10) views and opinions
   expressed in this paper are those of the authors and do not necessarily
   represent the views of the Society of Family Planning Research Fund.
   Some findings have previously been shared in an oral presentation at the
   2013 American Public Health Association conference and in a poster
   presentation at the 2013 North American Forum on Family Planning.
CR Bacopoulou F, 2010, EUR J CONTRACEP REPR, V15, P389, DOI 10.3109/13625187.2010.532252
   Bell GS, 2002, EPILEPSY RES, V52, P139, DOI 10.1016/S0920-1211(02)00135-3
   Cameron KA, 2005, J ADOLESCENCE, V28, P535, DOI 10.1016/j.adolescence.2004.10.006
   Campbell A, 2004, ETHICAL CONDUCT CLIN
   *CDCP, 2010, MMWR-MORBID MORTAL W, V59, P1
   Charmaz K., 2006, CONSTRUCTING GROUNDE
   Christensen J, 2007, EPILEPSIA, V48, P484, DOI 10.1111/j.1528-1167.2007.00997.x
   Crawford P, 1999, SEIZURE-EUR J EPILEP, V8, P135, DOI 10.1053/seiz.1999.0274
   Crawford PM, 2009, DRUG SAFETY, V32, P293, DOI 10.2165/00002018-200932040-00004
   Davis AR, 2008, CONTRACEPTION, V77, P405, DOI 10.1016/j.contraception.2008.02.002
   de Jong IGM, 2012, PLOS ONE, V7, DOI 10.1371/journal.pone.0037099
   Dennis A., 2012, THESIS BOSTON U BOST
   Dunlop AL, 2008, AM J OBSTET GYNECOL, V199, pS310, DOI 10.1016/j.ajog.2008.08.031
   Dutton C, 2008, INT REV NEUROBIOL, V83, P113, DOI 10.1016/S0074-7742(08)00006-8
   Fairgrieve SD, 2000, BRIT MED J, V321, P674, DOI 10.1136/bmj.321.7262.674
   Fox FE, 2007, QUAL HEALTH RES, V17, P539, DOI 10.1177/1049732306298754
   Gaffield ME, 2011, CONTRACEPTION, V83, P16, DOI 10.1016/j.contraception.2010.06.013
   Greaney ML, 2009, J NUTR EDUC BEHAV, V41, P281, DOI 10.1016/j.jneb.2008.04.354
   Harden CL, 2009, EPILEPSIA, V50, P1237, DOI 10.1111/j.1528-1167.2009.02129.x
   Jones RK, 2011, J ADOLESCENT RES, V26, P423, DOI 10.1177/0743558411400908
   Kampman MT, 2005, EPILEPSIA, V46, P1286, DOI 10.1111/j.1528-1167.2005.04205.x
   Kenny AJ, 2005, J ADV NURS, V49, P414, DOI 10.1111/j.1365-2648.2004.03305.x
   Krauss GL, 1996, NEUROLOGY, V46, P1534, DOI 10.1212/WNL.46.6.1534
   Long L, 2005, EPILEPSY BEHAV, V6, P90, DOI 10.1016/j.yebeh.2004.11.006
   Madden M., 2013, TEENS TECHNOLOGY 201
   McAuley JW, 2009, EPILEPSY BEHAV, V14, P243, DOI 10.1016/j.yebeh.2008.10.018
   Morrell MJ, 2000, J WOMEN HEALTH GEN-B, V9, P959, DOI 10.1089/15246090050199982
   National Research Council, 2012, EP SPECTR PROM HLTH
   Oringderff J., 2004, INT J QUAL METHODS, V3
   Pack AM, 2009, EPILEPSY BEHAV, V14, P640, DOI 10.1016/j.yebeh.2009.01.024
   Patton M. Q., 2001, QUALITATIVE RES EVAL
   Pennell PB, 2009, EPILEPSY BEHAV, V15, pS20, DOI 10.1016/j.yebeh.2009.03.022
   Sawyer SM, 2007, LANCET, V369, P1481, DOI 10.1016/S0140-6736(07)60370-5
   Smith A., 2014, 6 NEW FACTS FACEBOOK
   Sokkary N, 2013, J PEDIATR ADOL GYNEC, V26, P274, DOI 10.1016/j.jpag.2013.04.010
   Stebbins R. A., 2001, EXPLORATORY RES SOCI
   Stover CM, 2012, CIN-COMPUT INFORM NU, V30, P395, DOI 10.1097/NXN.0b013e3182636921
   Stweard K, 2005, QUAL RES, V5, P395
   Tates K, 2009, BMC MED RES METHODOL, V9, DOI 10.1186/1471-2288-9-15
   Thomas RH, 2010, J NEUROL NEUROSUR PS, V81, P918, DOI 10.1136/jnnp.2009.192716
   Wallace HK, 1999, SEIZURE-EUR J EPILEP, V8, P81, DOI 10.1053/seiz.1998.0266
NR 41
TC 5
Z9 5
U1 2
U2 7
PU W B SAUNDERS CO LTD
PI LONDON
PA 32 JAMESTOWN RD, LONDON NW1 7BY, ENGLAND
SN 1059-1311
EI 1532-2688
J9 SEIZURE-EUR J EPILEP
JI Seizure
PD SEP
PY 2014
VL 23
IS 8
BP 629
EP 635
DI 10.1016/j.seizure.2014.04.014
PG 7
WC Clinical Neurology; Neurosciences
SC Neurosciences & Neurology
GA AO7UR
UT WOS:000341558600008
PM 24878105
OA Bronze
DA 2019-04-19
ER

PT J
AU Anaraki, AN
   Mirzaei, K
AF Anaraki, Abdolreza Najafi
   Mirzaei, Kamran
TI The effect of gabapentin versus intrathecal fentanyl on postoperative
   pain and morphine consumption in cesarean delivery: a prospective,
   randomized, double-blind study
SO ARCHIVES OF GYNECOLOGY AND OBSTETRICS
LA English
DT Article
DE Cesarean section; Gabapentin; Intrathecal fentanyl; Pain; Postoperative
ID PLACEBO; MANAGEMENT; ANESTHESIA; PREGNANCY; SEDATION; OPIOIDS; TRIAL
AB Pain after cesarean delivery is a leading cause of chronic pain and there are many attempts to reduce it without total success. Gabapentin is effective in reducing acute and chronic pain with little experience in parturient. The purpose of this study is to compare the effect of pre-emptive gabapentin with intrathecal fentanyl on reducing postoperative pain and morphine consumption in cesarean surgery.
   Seventy-eight primiparous women who scheduled for non-emergency cesarean delivery were enrolled in the study and separated into two groups. The control group received 12.5 mg of heavy bupivacaine 0.5 % plus 10 mu g of fentanyl intrathecally and the case group received 300 mg of gabapentin orally 2 h before surgery and 12.5 mg of heavy bupivacaine 0.5 % intrathecally. Data collection including blood pressure, heart rate, neonate sedation, Apgar score, visual analogous scale at several hours, at first, need to analgesic postoperatively.
   In the fentanyl group, the need for analgesic drug was earlier, total dose of morphine in 24 h and patient satisfaction was higher than the gabapentin group. The mean visual analogous scale at several hours postoperatively in the fentanyl groups was significantly higher than the gabapentin groups (P = 0.001).
   Preemptive use of gabapentin is a safe and effective way to reduce postoperative pain and morphine consumption in parturients after cesarean surgery.
C1 [Anaraki, Abdolreza Najafi] Bushehr Univ Med Sci, Dept Anaesthesiol & Intens Care Unit, Fac Med, Bushehr, Iran.
   [Mirzaei, Kamran] Bushehr Univ Med Sci, Dept Community Med, Fac Med, Bushehr, Iran.
RP Mirzaei, K (reprint author), Bushehr Univ Med Sci, Dept Community Med, Fac Med, Bushehr, Iran.
EM kamran.mirzaei@yahoo.com
RI mirzaei, kamran/K-2419-2017
OI mirzaei, kamran/0000-0003-3551-1866; mirzaei, Kamran/0000-0003-0434-2852
CR Ajori L, 2012, ARCH GYNECOL OBSTET, V285, P677, DOI 10.1007/s00404-011-2023-6
   CHANEY MA, 1995, CAN J ANAESTH, V42, P891, DOI 10.1007/BF03011037
   Christensen M, 2008, AM J PREV MED, V35, P594, DOI 10.1016/j.amepre.2008.09.007
   Dahlgren G, 1997, ANESTH ANALG, V85, P1288, DOI 10.1097/00000539-199712000-00020
   Dirks J, 2002, ANESTHESIOLOGY, V97, P560, DOI 10.1097/00000542-200209000-00007
   Eckhardt K, 2000, ANESTH ANALG, V91, P185, DOI 10.1097/00000539-200007000-00035
   Eltzschig HK, 2003, NEW ENGL J MED, V348, P319, DOI 10.1056/NEJMra021276
   ETCHES RC, 1989, CAN J ANAESTH, V36, P165, DOI 10.1007/BF03011441
   Fukushima S, 2011, PAIN MED, V12, P717, DOI 10.1111/j.1526-4637.2011.01084.x
   Halpern Stephen H., 2001, Regional Anesthesia and Pain Medicine, V26, P298, DOI 10.1053/rapm.2001.23652
   Kainu JP, 2010, INT J OBSTET ANESTH, V19, P4, DOI 10.1016/j.ijoa.2009.03.013
   Miovech S M, 1994, J Obstet Gynecol Neonatal Nurs, V23, P53, DOI 10.1111/j.1552-6909.1994.tb01850.x
   Montouris G, 2003, EPILEPSY BEHAV, V4, P310, DOI 10.1016/S1525-5050(03)00110-0
   Moore A, 2011, ANESTH ANALG, V112, P167, DOI 10.1213/ANE.0b013e3181fdf5ee
   Ohman I, 2005, EPILEPSIA, V46, P1621, DOI 10.1111/j.1528-1167.2005.00251.x
   Rorarius MGF, 2004, PAIN, V110, P175, DOI 10.1016/j.pain.2004.03.023
   Sessler CN, 2002, AM J RESP CRIT CARE, V166, P1338, DOI 10.1164/rccm.2107138
   Short J, 2012, ANESTH ANALG, V115, P1336, DOI 10.1213/ANE.0b013e31826ac3b9
   WILSON E, 1990, BRIT J ANAESTH, V64, P48, DOI 10.1093/bja/64.1.48
NR 19
TC 5
Z9 5
U1 0
U2 7
PU SPRINGER HEIDELBERG
PI HEIDELBERG
PA TIERGARTENSTRASSE 17, D-69121 HEIDELBERG, GERMANY
SN 0932-0067
EI 1432-0711
J9 ARCH GYNECOL OBSTET
JI Arch. Gynecol. Obstet.
PD JUL
PY 2014
VL 290
IS 1
BP 47
EP 52
DI 10.1007/s00404-014-3152-5
PG 6
WC Obstetrics & Gynecology
SC Obstetrics & Gynecology
GA AJ6GB
UT WOS:000337787600009
PM 24518937
DA 2019-04-19
ER

PT J
AU Orhan, N
   Yilmaz, CU
   Ekizoglu, O
   Ahishali, B
   Arican, N
   Kucuk, M
   Elmas, I
   Gurses, C
   Kalayci, R
   Kaya, M
AF Orhan, Nurcan
   Yilmaz, Canan Ugur
   Ekizoglu, Oguzhan
   Ahishali, Bulent
   Arican, Nadir
   Kucuk, Mutlu
   Elmas, Imdat
   Gurses, Candan
   Kalayci, Rivaze
   Kaya, Mehmet
TI The effects of superoxide dismutase mimetic MnTMPyP on the altered
   blood-brain barrier integrity in experimental preeclampsia with or
   without seizures in rats
SO BRAIN RESEARCH
LA English
DT Article
DE Blood-brain barrier; Electron microscopy; Horseradish peroxidase;
   Preeclampsia; Seizure; Sodium fluorescein; MnTMPyP
ID OXIDATIVE STRESS; NORMAL-PREGNANCY; MONOLAYER PERMEABILITY;
   ENDOTHELIAL-CELLS; VASOGENIC EDEMA; VITAMIN-E; ECLAMPSIA; HYPERTENSION;
   DYSFUNCTION; INJURY
AB We investigated the effects of a cell-permeable superoxide dismutase mimetic, manganese (III) tetrakis(1-methyl-4-pyridyl)porphyrin (MnTMPyP) on blood-brain barrier (BBB) integrity following pentylenetetrazole (PTZ)-induced seizures in experimental preeclampsia symptoms induced by N(omega)-nitro-L-arginine methyl ester (L-NAME) in pregnant rats. To show the functional and morphological alterations in BBB integrity, quantitative analysis of sodium fluorescein (NaFlu) extravasation, immunohistochemistry and electron microscopic assessment of horseradish peroxidase (HRP) permeability were performed. Varying degrees of proteinuria were seen and arterial blood pressure increased in L-NAME-treated pregnant rats (p<0.01). MnTMPyP pretreatment and convulsive PTZ challenge significantly decreased the immunoreactivity of occludin in hippocampal capillaries in L-NAME-treated pregnant rats (p<0.01). BBB permeability to NaFlu significantly increased in pregnant rats treated with L-NAME plus PTZ (p<0.01), but MnTMPyP pretreatment did not significantly decrease NaFlu penetration into the brain parenchyma in these animals. Ultrastructurally, frequent vesicles containing HRP reaction products were observed in the capillary endothelial cells in the cerebral cortex and hippocampus of pregnant rats treated with L-NAME and L-NAME plus PTZ with the abundance being more in the latter group. MnTMPyP pretreatment caused a marked reduction in the frequency of HRP reaction product containing vesicles in both experimental settings. In conclusion, the results of the present study provide evidence that MnTMPyP plays an important role in limiting the enhanced vesicle-mediated transcellular transport in BBB endothelium in a rat model of preeclampsia and the differences in the way of transports of NaFlu and HRP might be responsible for the different effects of MnTMPyP on the BBB permeability to these two tracers. (C) 2014 Elsevier B.V. All rights reserved.
C1 [Orhan, Nurcan] Istanbul Univ, Inst Expt Med, Dept Neurosci, TR-34093 Istanbul, Turkey.
   [Yilmaz, Canan Ugur; Kucuk, Mutlu; Kalayci, Rivaze] Istanbul Univ, Inst Expt Med, Dept Lab Anim Biol & Biomed Applicat Tech, TR-34093 Istanbul, Turkey.
   [Ekizoglu, Oguzhan] Sadi Konuk Training & Res Hosp, Istanbul, Turkey.
   [Ahishali, Bulent] Istanbul Univ, Istanbul Fac Med, Dept Histol & Embryol, TR-34093 Istanbul, Turkey.
   [Arican, Nadir; Elmas, Imdat] Istanbul Univ, Istanbul Fac Med, Dept Forens Med, TR-34093 Istanbul, Turkey.
   [Gurses, Candan] Istanbul Univ, Istanbul Fac Med, Dept Neurol, TR-34093 Istanbul, Turkey.
   [Kaya, Mehmet] Istanbul Univ, Istanbul Fac Med, Dept Physiol, TR-34093 Istanbul, Turkey.
RP Kaya, M (reprint author), Istanbul Univ, Istanbul Fac Med, Dept Physiol, TR-34093 Istanbul, Turkey.
EM mehkaya@istanbul.edu.tr
RI Kalayci, Rivaze/K-6330-2018
OI Kalayci, Rivaze/0000-0002-7061-4863; Ekizoglu,
   Oguzhan/0000-0002-0194-595X; Ahishali, Bulent/0000-0003-1275-3723
FU Istanbul University [2321/2009]
FX This study was supported by the Research Fund of Istanbul University
   (2321/2009).
CR Abbott NJ, 2010, NEUROBIOL DIS, V37, P13, DOI 10.1016/j.nbd.2009.07.030
   Amburgey OA, 2010, HYPERTENSION, V56, P1003, DOI 10.1161/HYPERTENSIONAHA.110.158931
   Boccardo P, 1996, BRIT J OBSTET GYNAEC, V103, P879, DOI 10.1111/j.1471-0528.1996.tb09906.x
   Boeldt DS, 2011, J ENDOCRINOL, V210, P243, DOI 10.1530/JOE-11-0053
   Buhimschi IA, 1998, HUM REPROD UPDATE, V4, P25, DOI 10.1093/humupd/4.1.25
   Cipolla M.J., 2007, REPRODUCTIVE SCI S, V14, p220A
   Cipolla MJ, 2012, EXP NEUROL, V234, P398, DOI 10.1016/j.expneurol.2012.01.005
   Cipolla MJ, 2011, J APPL PHYSIOL, V110, P329, DOI 10.1152/japplphysiol.01159.2010
   Clerici G, 2012, J OBSTET GYNAECOL, V32, P124, DOI 10.3109/01443615.2011.637139
   CONRAD KP, 1993, FASEB J, V7, P566
   Cudmore MJ, 2012, AM J OBSTET GYNECOL, V206, p[253, e10]
   Demirtas Ozgur, 2005, Diagn Interv Radiol, V11, P189
   Eastabrook G, 2011, BEST PRACT RES CL OB, V25, P435, DOI 10.1016/j.bpobgyn.2011.01.005
   Euser AG, 2008, EXP PHYSIOL, V93, P254, DOI 10.1113/expphysiol.2007.039966
   Fattman CL, 2003, FREE RADICAL BIO MED, V35, P236, DOI 10.1016/S0891-5849(03)00275-2
   Folbergrova J, 2012, EXP NEUROL, V233, P421, DOI 10.1016/j.expneurol.2011.11.009
   Fontana L, 1999, BRIT J PHARMACOL, V126, P730, DOI 10.1038/sj.bjp.0702331
   Furukawa S., 2006, J OBSTET GYNECOL RES, P68
   Greenway S, 2004, AM J PATHOL, V164, P253, DOI 10.1016/S0002-9440(10)63115-X
   Hladunewich M, 2007, CLIN J AM SOC NEPHRO, V2, P543, DOI 10.2215/CJN.03761106
   Hubel CA, 1999, P SOC EXP BIOL MED, V222, P222, DOI 10.1046/j.1525-1373.1999.d01-139.x
   Karnovsky M.J., 1967, J CELL BIOL, V35, P213
   Karthikeyan Vellore J, 2011, Front Biosci (Elite Ed), V3, P1100
   Kaya M, 2011, METHODS MOL BIOL, V763, P369, DOI 10.1007/978-1-61779-191-8_25
   Kelley MA, 1999, J NURSE-MIDWIFERY, V44, P558, DOI 10.1016/S0091-2182(99)00109-3
   Khalil RA, 2002, AM J PHYSIOL-REG I, V283, P29
   Kharb S, 1998, GYNECOL OBSTET INVES, V46, P238, DOI 10.1159/000010041
   Kim J., 2010, AM J PHYSIOL-RENAL, V298, P1118
   Kim J, 2006, J BIOL CHEM, V281, P20349, DOI 10.1074/jbc.M512740200
   Koch S, 2001, AM J NEURORADIOL, V22, P1068
   Kucuk M, 2012, TURK J VET ANIM SCI, V36, P311, DOI 10.3906/vet-1108-2
   Liang HL, 2009, AM J PHYSIOL-RENAL, V296, pF266, DOI 10.1152/ajprenal.90533.2008
   Loverro G, 1996, EUR J OBSTET GYN R B, V70, P123, DOI 10.1016/S0301-2115(95)02561-8
   Martinez-Orgado J, 2004, J SOC GYNECOL INVEST, V11, P82, DOI 10.1016/j.jsgi.2003.08.003
   Mishra N, 2011, HYPERTENSION, V58, P867, DOI 10.1161/HYPERTENSIONAHA.111.176602
   Oury TD, 1996, FREE RADICAL BIO MED, V20, P957, DOI 10.1016/0891-5849(95)02222-8
   OZTAS B, 1993, PHARMACOL RES, V28, P317, DOI 10.1006/phrs.1993.1133
   Pathak E, 2012, J PHARMACOL EXP THER, V340, P192, DOI 10.1124/jpet.111.183756
   Poston LN, 2011, AM J CLIN NUTR, V94, P1980, DOI DOI 10.3945/AJCN.110.001156
   RACINE RJ, 1972, ELECTROEN CLIN NEURO, V32, P281, DOI 10.1016/0013-4694(72)90177-0
   ROBERTS JM, 1989, AM J OBSTET GYNECOL, V161, P1200, DOI 10.1016/0002-9378(89)90665-0
   ROBERTS JM, 1991, AM J HYPERTENS, V4, P700, DOI 10.1093/ajh/4.8.700
   Rodrigo R, 2005, PHARMACOL THERAPEUT, V107, P177, DOI 10.1016/j.pharmthera.2005.03.001
   Rumiris D, 2006, HYPERTENS PREGNANCY, V25, P241, DOI 10.1080/10641950600913016
   Schaefer PW, 1997, STROKE, V28, P1082, DOI 10.1161/01.STR.28.5.1082
   Schreurs MPH, 2013, FASEB J, V27, P1254, DOI 10.1096/fj.12-222216
   Schwartz RB, 2000, RADIOLOGY, V217, P371, DOI 10.1148/radiology.217.2.r00nv44371
   Spinnato JA, 2007, OBSTET GYNECOL, V110, P1311, DOI 10.1097/01.AOG.0000289576.43441.1f
   Stead LG, 2011, EMERG MED CLIN N AM, V29, P109, DOI 10.1016/j.emc.2010.09.005
   Stennett AK, 2006, CURR NEUROVASC RES, V3, P131, DOI 10.2174/156720206776875885
   Wagner LK, 2004, AM FAM PHYSICIAN, V70, P2317
   Wang TG, 2004, J NEUROIMMUNOL, V147, P68, DOI 10.1016/j.neuroim.2003.10.040
   WANG YP, 1991, AM J OBSTET GYNECOL, V165, P1690, DOI 10.1016/0002-9378(91)90016-K
   Wang YP, 2004, AM J OBSTET GYNECOL, V190, P817, DOI 10.1016/j.ajog.2003.09.049
   Wang YP, 2002, AM J OBSTET GYNECOL, V186, P214, DOI 10.1067/mob.2002.119638
   Wu WM, 2000, IMMUNOLOGY, V100, P110, DOI 10.1046/j.1365-2567.2000.00998.x
   Zaghloul N, 2012, FEBS J, V279, P871, DOI 10.1111/j.1742-4658.2012.08478.x
   Zhang YP, 2003, HYPERTENS PREGNANCY, V22, P99, DOI 10.1081/PRG-120017008
NR 58
TC 5
Z9 5
U1 1
U2 18
PU ELSEVIER SCIENCE BV
PI AMSTERDAM
PA PO BOX 211, 1000 AE AMSTERDAM, NETHERLANDS
SN 0006-8993
EI 1872-6240
J9 BRAIN RES
JI Brain Res.
PD MAY 14
PY 2014
VL 1563
BP 91
EP 102
DI 10.1016/j.brainres.2014.03.029
PG 12
WC Neurosciences
SC Neurosciences & Neurology
GA AH7XF
UT WOS:000336348000010
PM 24680906
DA 2019-04-19
ER

PT J
AU Tartof, SY
   Tseng, HF
   Liu, AL
   Qian, L
   Sy, LS
   Hechter, RC
   Marcy, SM
   Jacobsen, SJ
AF Tartof, Sara Y.
   Tseng, Hung Fu
   Liu, Amy L.
   Qian, Lei
   Sy, Lina S.
   Hechter, Rulin C.
   Marcy, S. Michael
   Jacobsen, Steven J.
TI Exploring the risk factors for vaccine-associated and non-vaccine
   associated febrile seizures in a large pediatric cohort
SO VACCINE
LA English
DT Article
DE Febrile convulsion; Febrile seizures; Vaccination; Risk factors;
   Interaction
ID SAFETY DATALINK PROJECT; CONVULSIVE DISORDERS; YOUNG-CHILDREN;
   INFLUENZA-A; APGAR SCORE; MEASLES; MUMPS; IMMUNIZATION; RECURRENCE;
   INFECTION
AB Introduction: It is not known whether there are underlying physiologic or immunologic differences between febrile seizures (FS) triggered by vaccines versus other causes. Furthermore, while secular and individual-level factors have been associated with FS risk, they are rarely evaluated simultaneously.
   Methods: Subjects included members of Kaiser Permanente Southern California aged 6 months to 3 years from July 1, 2003-December 31, 2011. Primary outcome was first diagnosis of FS. Vaccine-associated (VA) FS were defined as those occurring from day 0 to day 15 following any vaccine; non-vaccine associated (NVA) FS were those outside this period. We compared incidence rates of VA-FS versus NVA-FS. Poisson regression was used to assess the association between FS and secular and individual-level factors. We also evaluated interactions between vaccine exposure and each model covariate on the risk of FS.
   Results: Among 265,275 children, 3348 FS were identified; 383(11%) were VA-FS, and 2965(89%) were NVA-FS. Incidence rates were 2.73 and 2.05 per 100,000 person-days for VA-FS and NVA-FS, respectively. Multivariable analyses confirmed previously reported increased risk of FS by age, low gestational age, and winter months. Increased risk was also associated with VA exposure (RR= 1.63[95% CI: 1.27-2.11]), non-White race/ethnicity vs. White (African-American RR= 1.41[1.22-1.63]; Asian RR= 1.58[1.40-1.79]; Hispanic RR= 1.60[1.47-1.75]), and maternal age 29 years or less vs. 40+ years (<= 19 years RR= 1.28[1.00-1.65]; 20-29 years RR= 1.21 [1.02-1.42]). Females were at lower risk of NVAFS (RR= 0.77[0.72-0.83]), but were similar to males for VA-FS (RR= 0.97[0.79-1.19]). Children with low 1 mm Apgar scores (<= 3) had increased risk of VA-FS (RR =3.40[1.86-6.22D, but no increased risk for NVA-FS (RR= 1.05[0.69-1.60]) compared to children with normal Apgar scores (>= 7).
   Discussion: This study suggests that there may be immunogenetic differences underlying VA-FSs compared with other FSs. However, further studies are needed. An understanding of the mechanisms behind these findings may help improve vaccine design or policies. (C) 2014 Elsevier Ltd. All rights reserved.
C1 [Tartof, Sara Y.; Tseng, Hung Fu; Liu, Amy L.; Qian, Lei; Sy, Lina S.; Hechter, Rulin C.; Marcy, S. Michael; Jacobsen, Steven J.] Kaiser Permanente So Calif, Dept Res & Evaluat, Pasadena, CA 91101 USA.
RP Tartof, SY (reprint author), Kaiser Permanente So Calif, Dept Res & Evaluat, 100 S Los Robles,2nd Floor, Pasadena, CA 91101 USA.
EM sara.y.tartof@kp.org; Hung-fu.X.Tseng@kp.org; Amy.L.Liu@kp.org;
   Lei.X.Qian@kp.org; lina.s.sy@kp.org; Rulin.C.Hechter@kp.org;
   smmarcy@labiomed.org; steven.j.jacobsen@kp.org
OI Jacobsen, Steven/0000-0002-8174-8533
FU Vaccine Safety Datalink from the Centers for Disease Control and
   Prevention (CDC) [200-2012-53580]
FX This study was funded through the Vaccine Safety Datalink under contract
   200-2012-53580 from the Centers for Disease Control and Prevention
   (CDC).
CR [Anonymous], 1996, PEDIATRICS, V97, P73
   Barlow WE, 2001, NEW ENGL J MED, V345, P656, DOI 10.1056/NEJMoa003077
   Berg AT, 1997, ARCH PEDIAT ADOL MED, V151, P371, DOI 10.1001/archpedi.1997.02170410045006
   Bergman DA, 1996, PEDIATRICS, V97, P769
   Camfield P, 2002, FEBRILE SEIZURES, P27
   Casey BM, 2001, NEW ENGL J MED, V344, P467, DOI 10.1056/NEJM200102153440701
   Centers for Disease Control and Prevention Y, 2010, MMWR-MORBID MORTAL W, V59, P989
   Chang YC, 2000, EPILEPSIA, V41, P412, DOI 10.1111/j.1528-1157.2000.tb00182.x
   Chiu SS, 2001, PEDIATRICS, V108, DOI 10.1542/peds.108.4.e63
   DRAGE JS, 1964, OBSTET GYNECOL, V24, P222
   FARRINGTON P, 1995, LANCET, V345, P567, DOI 10.1016/S0140-6736(95)90471-9
   GRIFFIN MR, 1991, PEDIATRICS, V88, P881
   HAUSER WA, 1994, EPILEPSIA, V35, pS1, DOI 10.1111/j.1528-1157.1994.tb05932.x
   Hechter RC, 2013, VACCINE, V31, P1080, DOI 10.1016/j.vaccine.2012.12.030
   Hodgson ES, 2008, PEDIATRICS, V121, P1281, DOI 10.1542/peds.2008-0939
   Jacobsen SJ, 2009, VACCINE, V27, P4656, DOI 10.1016/j.vaccine.2009.05.056
   Kjeldsen MJ, 2002, EPILEPSY RES, V51, P167, DOI 10.1016/S0920-1211(02)00121-3
   Klein NP, 2010, PEDIATRICS, V126, pE1, DOI 10.1542/peds.2010-0665
   Koebnick Corinna, 2012, Perm J, V16, P37
   KONDO K, 1993, J INFECT DIS, V167, P1197, DOI 10.1093/infdis/167.5.1197
   LEWIS HM, 1979, ARCH DIS CHILD, V54, P869, DOI 10.1136/adc.54.11.869
   Millichap JG, 2006, PEDIATR NEUROL, V35, P165, DOI 10.1016/j.pediatrneurol.2006.06.004
   MOLLER K L, 1956, Acta Paediatr, V45, P534, DOI 10.1111/j.1651-2227.1956.tb06912.x
   Nakayama J, 2009, BRAIN DEV-JPN, V31, P359, DOI 10.1016/j.braindev.2008.11.014
   Offringa M, 1991, Paediatr Perinat Epidemiol, V5, P181, DOI 10.1111/j.1365-3016.1991.tb00699.x
   Polkinghorne BG, 2011, BMC INFECT DIS, V11, DOI 10.1186/1471-2334-11-291
   RANTALA H, 1994, ACTA NEUROL SCAND, V90, P207
   Rowhani-Rahbar A, 2012, VACCINE, V31, P271, DOI 10.1016/j.vaccine.2012.07.024
   Shui IM, 2009, VACCINE, V27, P5307, DOI 10.1016/j.vaccine.2009.06.092
   STOKES MJ, 1977, ARCH DIS CHILD, V52, P129, DOI 10.1136/adc.52.2.129
   TAY JSH, 1983, TROP GEOGR MED, V35, P167
   Tse A, 2012, VACCINE, V30, P2024, DOI 10.1016/j.vaccine.2012.01.027
   TSUBOI T, 1984, ACTA NEUROL SCAND, V69, P285, DOI 10.1111/j.1600-0404.1984.tb07814.x
   Van Zeijl JH, 2004, J PEDIATR-US, V145, P800, DOI 10.1016/j.jpeds.2004.08.075
   VANDENBERG BJ, 1969, PEDIATR RES, V3, P298, DOI 10.1203/00006450-196907000-00005
   VERBURGH ME, 1992, NEUROEPIDEMIOLOGY, V11, P169, DOI 10.1159/000110928
   Vestergaard M, 2002, EPIDEMIOLOGY, V13, P282, DOI 10.1097/00001648-200205000-00008
   Vestergaard M, 2004, JAMA-J AM MED ASSOC, V292, P351, DOI 10.1001/jama.292.3.351
   Vestergaard M, 2009, BRAIN DEV-JPN, V31, P372, DOI 10.1016/j.braindev.2008.11.012
   Waruiru C, 2004, ARCH DIS CHILD, V89, P751, DOI 10.1136/adc.2003.028449
NR 40
TC 5
Z9 5
U1 0
U2 5
PU ELSEVIER SCI LTD
PI OXFORD
PA THE BOULEVARD, LANGFORD LANE, KIDLINGTON, OXFORD OX5 1GB, OXON, ENGLAND
SN 0264-410X
EI 1873-2518
J9 VACCINE
JI Vaccine
PD MAY 7
PY 2014
VL 32
IS 22
BP 2574
EP 2581
DI 10.1016/j.vaccine.2014.03.044
PG 8
WC Immunology; Medicine, Research & Experimental
SC Immunology; Research & Experimental Medicine
GA AH4RI
UT WOS:000336115300010
PM 24674662
DA 2019-04-19
ER

PT S
AU Galanopoulou, AS
   Moshe, SL
AF Galanopoulou, Aristea S.
   Moshe, Solomon L.
BE Scharfman, HE
   Buckmaster, PS
TI Does Epilepsy Cause a Reversion to Immature Function?
SO ISSUES IN CLINICAL EPILEPTOLOGY: A VIEW FROM THE BENCH
SE Advances in Experimental Medicine and Biology
LA English
DT Article; Proceedings Paper
CT Workshop on Issues in Clinical Epileptology - A View from the Bench held
   in honor of Phil
CY MAY 03-05, 2013
CL Watsonville, CA
DE GABA receptor; Chloride cotransporter; Neurogenesis; mTOR; Dysplasia;
   Epileptogenesis
ID TEMPORAL-LOBE EPILEPSY; INDUCED STATUS EPILEPTICUS; GRANULE CELL
   NEUROGENESIS; RECEPTOR SUBUNIT EXPRESSION; MESSENGER-RNA EXPRESSION;
   ADULT-RAT HIPPOCAMPUS; GABA(A) RECEPTOR; DENTATE GYRUS; COTRANSPORTER
   KCC2; ENTORHINAL CORTEX
AB Seizures have variable effects on brain. Numerous studies have examined the consequences of seizures, in light of the way that these may alter the susceptibility of the brain to seizures, promote epileptogenesis, or functionally alter brain leading to seizure-related comorbidities. In many - but not all-situations, seizures shift brain function towards a more immature state, promoting the birth of newborn neurons, altering the dendritic structure and neuronal connectivity, or changing neurotransmitter signaling towards more immature patterns. These effects depend upon many factors, including the seizure type, age of seizure occurrence, sex, and brain region studied. Here we discuss some of these findings proposing that these seizure-induced immature features do not simply represent rejuvenation of the brain but rather a de-synchronization of the homeostatic mechanisms that were in place to maintain normal physiology, which may contribute to epileptogenesis or the cognitive comorbidities.
C1 [Galanopoulou, Aristea S.; Moshe, Solomon L.] Albert Einstein Coll Med, Comprehens Einstein Montefiore Epilepsy Ctr, Dominick P Purpura Dept Neurosci, Lab Dev Epilepsy, Bronx, NY 10461 USA.
RP Galanopoulou, AS (reprint author), Albert Einstein Coll Med, Comprehens Einstein Montefiore Epilepsy Ctr, Dominick P Purpura Dept Neurosci, Lab Dev Epilepsy, 1410 Pelham Pkwy South,Kennedy Ctr Rm 306, Bronx, NY 10461 USA.
EM aristea.galanopoulou@einstein.yu.edu
FU Albert Einstein College of Medicine - NIH/NINDS [NS 20253, NS078333];
   CURE; Autism speaks; Department of Defense; Heffer Family Medical
   Foundation; Siegel Family Foundation
FX Studies at Albert Einstein College of Medicine were supported by grants
   from NIH/NINDS NS 20253 and NS078333, CURE, Autism speaks, the
   Department of Defense, the Heffer Family Medical Foundation and the
   Siegel Family Foundation.
CR Ampuero E, 2007, BRAIN RES, V1150, P225, DOI 10.1016/j.brainres.2007.02.089
   ARMSTRONG DD, 1992, BRAIN DEV-JPN, V14, pS89
   Aronica E, 2007, NEUROSCIENCE, V145, P185, DOI 10.1016/j.neuroscience.2006.11.041
   Avanzini G, 2012, EPILEPSIA, V53, P771, DOI 10.1111/j.1528-1167.2012.03462.x
   BELICHENKO PV, 1995, J NEUROSCI METH, V57, P55, DOI 10.1016/0165-0270(94)00125-Z
   Ben-Ari Y, 2002, NAT REV NEUROSCI, V3, P728, DOI 10.1038/nrn920
   Benini R, 2006, J NEUROPHYSIOL, V95, P2143, DOI 10.1152/jn.01217.2005
   Bethmann K, 2008, NEUROBIOL DIS, V31, P169, DOI 10.1016/j.nbd.2008.01.005
   Blumcke I, 2013, EPILEPSIA, V54, P1315, DOI 10.1111/epi.12220
   Blumcke I, 1999, J COMP NEUROL, V414, P437, DOI 10.1002/(SICI)1096-9861(19991129)414:4<437::AID-CNE2>3.0.CO;2-3
   Bonislawski DP, 2007, NEUROBIOL DIS, V25, P163, DOI 10.1016/j.nbd.2006.09.002
   Bortel A, 2010, EUR J NEUROSCI, V31, P2014, DOI 10.1111/j.1460-9568.2010.07225.x
   Bragin DE, 2009, EUR J NEUROSCI, V30, P611, DOI 10.1111/j.1460-9568.2009.06863.x
   Brandt C, 2010, J NEUROSCI, V30, P8602, DOI 10.1523/JNEUROSCI.0633-10.2010
   Brooks-Kayal AR, 1998, NAT MED, V4, P1166, DOI 10.1038/2661
   Cancedda L, 2007, J NEUROSCI, V27, P5224, DOI 10.1523/JNEUROSCI.5169-06.2007
   Chudomel O, 2009, NEUROSCIENCE, V163, P155, DOI 10.1016/j.neuroscience.2009.06.025
   Cleary RT, 2013, PLOS ONE, V8, DOI 10.1371/journal.pone.0057148
   Cohen I, 2002, SCIENCE, V298, P1418, DOI 10.1126/science.1076510
   Conti L, 2011, EPILEPSIA, V52, P1635, DOI 10.1111/j.1528-1167.2011.03111.x
   Cornejo BJ, 2007, ANN NEUROL, V61, P411, DOI 10.1002/ana.21071
   de Guzman P, 2006, HIPPOCAMPUS, V16, P843, DOI 10.1002/hipo.20215
   de Moura JC, 2012, HIPPOCAMPUS, V22, P92, DOI 10.1002/hipo.20863
   DWYER BE, 1982, EXP NEUROL, V78, P616, DOI 10.1016/0014-4886(82)90079-6
   Dzhala VI, 2005, NAT MED, V11, P1205, DOI 10.1038/nm1301
   Farrant M, 2007, PROG BRAIN RES, V160, P59, DOI 10.1016/S0079-6123(06)60005-8
   Fauser S, 2006, BRAIN, V129, P82, DOI 10.1093/brain/awh687
   Ferland RJ, 2002, NEUROSCI LETT, V332, P131, DOI 10.1016/S0304-3940(02)00808-X
   Ferland RJ, 2002, NEUROSCIENCE, V115, P669, DOI 10.1016/S0306-4522(02)00514-6
   Fournier NM, 2013, EXP NEUROL, V244, P96, DOI 10.1016/j.expneurol.2012.11.031
   Freiman TM, 2011, EXP NEUROL, V229, P332, DOI 10.1016/j.expneurol.2011.02.017
   Galanopoulou AS, 2008, CURR NEUROPHARMACOL, V6, P1, DOI 10.2174/157015908783769653
   Galanopoulou AS, 2008, J NEUROSCI, V28, P1557, DOI 10.1523/JNEUROSCI.5180-07.2008
   Galanopoulou AS, 2012, EPILEPSIA, V53, P1119, DOI 10.1111/j.1528-1167.2012.03506.x
   Galanopoulou AS, 2004, EPILEPSIA, V45, P12
   Galeffi F, 2004, J NEUROSCI, V24, P4478, DOI 10.1523/JNEUROSCI.0755-04.2004
   Germano IM, 1998, EPILEPSIA, V39, P1253, DOI 10.1111/j.1528-1157.1998.tb01322.x
   Gonzalez MI, 2013, EPILEPSIA, V54, P616, DOI 10.1111/epi.12063
   Gonzalez-Burgos I, 2004, NEUROSCI LETT, V363, P22, DOI 10.1016/j.neulet.2004.03.035
   Hattiangady B, 2004, NEUROBIOL DIS, V17, P473, DOI 10.1016/j.nbd.2004.08.008
   Houser CR, 2003, HIPPOCAMPUS, V13, P633, DOI 10.1002/hipo.10108
   Huberfeld G, 2007, J NEUROSCI, V27, P9866, DOI 10.1523/JNEUROSCI.2761-07.2007
   Hubner CA, 2001, NEURON, V30, P515, DOI 10.1016/S0896-6273(01)00297-5
   ISOKAWA M, 1991, NEUROSCI LETT, V132, P212, DOI 10.1016/0304-3940(91)90304-C
   Jaenisch N, 2010, STROKE, V41, pE151, DOI 10.1161/STROKEAHA.109.570424
   Jansen LA, 2008, EPILEPSY RES, V81, P188, DOI 10.1016/j.eplepsyres.2008.05.011
   Jansen LA, 2010, EPILEPSIA, V51, P1456, DOI 10.1111/j.1528-1167.2009.02491.x
   Jessberger S, 2005, EXP NEUROL, V196, P342, DOI 10.1016/j.expneurol.2005.08.010
   Jiang MH, 1998, J NEUROSCI, V18, P8356
   JORGENSEN OS, 1980, J NEUROCHEM, V35, P1235, DOI 10.1111/j.1471-4159.1980.tb07880.x
   Jung KH, 2004, EUR J NEUROSCI, V19, P3219, DOI 10.1111/j.1460-9568.2004.03412.x
   Khalilov I, 2003, NAT NEUROSCI, V6, P1079, DOI 10.1038/nn1125
   Khirug S, 2010, J NEUROSCI, V30, P12028, DOI 10.1523/JNEUROSCI.3154-10.2010
   Kilb W, 2007, NEUROPHARMACOLOGY, V53, P524, DOI 10.1016/j.neuropharm.2007.06.015
   Kim DY, 2009, EPILEPSY RES, V83, P89, DOI 10.1016/j.eplepsyres.2008.09.008
   Koyama R, 2012, NAT MED, V18, P1271, DOI 10.1038/nm.2850
   Kurz JE, 2008, EPILEPSIA, V49, P1696, DOI 10.1111/j.1528-1167.2008.01616.x
   Lauren HB, 2013, BRAIN RES, V1516, P33, DOI 10.1016/j.brainres.2013.04.028
   Lauren HB, 2003, NEUROSCI LETT, V349, P58, DOI 10.1016/S0304-3940(03)00735-3
   LAURIE DJ, 1992, J NEUROSCI, V12, P4151
   Lemmens EMP, 2005, EPILEPSIA, V46, P1603, DOI 10.1111/j.1528-1167.2005.00252.x
   Li H, 2007, NEURON, V56, P1019, DOI 10.1016/j.neuron.2007.10.039
   Liu H, 2003, EXP NEUROL, V184, P196, DOI 10.1016/S0014-4886(03)00207-3
   Loup F, 2006, BRAIN, V129, P3277, DOI 10.1093/brain/awl287
   Mares P, 2009, PHYSIOL RES, V58, P927
   Margineanu DG, 2006, EPILEPSY RES, V69, P93, DOI 10.1016/j.eplepsyres.2006.01.005
   Mathew J, 2012, J BIOMED SCI, V19, DOI 10.1186/1423-0127-19-25
   Mazarati A, 2009, EPILEPSIA, V50, P2117, DOI 10.1111/j.1528-1167.2009.02048.x
   McCabe BK, 2001, J NEUROSCI, V21, P2094, DOI 10.1523/JNEUROSCI.21-06-02094.2001
   MUELLER AL, 1983, NEUROSCI LETT, V39, P193, DOI 10.1016/0304-3940(83)90076-9
   MULTANI P, 1994, EPILEPSIA, V35, P728, DOI 10.1111/j.1528-1157.1994.tb02503.x
   Munoz A, 2007, EPILEPSIA, V48, P663, DOI 10.1111/j.1528-1167.2007.00986.x
   Murguia-Castillo J, 2013, NEUROSCI LETT, V552, P52, DOI 10.1016/j.neulet.2013.07.038
   Nabekura J, 2002, J NEUROSCI, V22, P4412, DOI 10.1523/JNEUROSCI.22-11-04412.2002
   Nardou R, 2009, J NEUROPHYSIOL, V101, P2878, DOI 10.1152/jn.90761.2008
   Nishimura T, 2005, NEUROSCIENCE, V134, P691, DOI 10.1016/j.neuroscience.2005.04.013
   NISHIZUKA M, 1991, BRAIN RES, V552, P351, DOI 10.1016/0006-8993(91)90104-4
   Nunes ML, 2000, EPILEPSIA, V41, pS48, DOI 10.1111/j.1528-1157.2000.tb01556.x
   Nunez JL, 2007, DEV NEUROBIOL, V67, P1879, DOI 10.1002/dneu.20567
   Okabe A, 2002, NEUROSCI RES, V44, P225, DOI 10.1016/S0168-0102(02)00093-7
   Palma E, 2006, P NATL ACAD SCI USA, V103, P8465, DOI 10.1073/pnas.0602979103
   Palma E, 2005, P NATL ACAD SCI USA, V102, P2514, DOI 10.1073/pnas.0409687102
   Papp E, 2008, NEUROSCIENCE, V154, P677, DOI 10.1016/j.neuroscience.2008.03.072
   Parent JM, 2007, EPILEPSIA, V48, P69, DOI 10.1111/j.1528-1167.2007.01355.x
   Parent JM, 1997, J NEUROSCI, V17, P3727
   Parent JM, 1998, NEUROSCI LETT, V247, P9, DOI 10.1016/S0304-3940(98)00269-9
   Pathak HR, 2007, J NEUROSCI, V27, P14012, DOI 10.1523/JNEUROSCI.4390-07.2007
   Pekcec A, 2008, J NEUROCHEM, V105, P389, DOI 10.1111/j.1471-4159.2007.05172.x
   Pirker S, 2003, J NEUROPATH EXP NEUR, V62, P820, DOI 10.1093/jnen/62.8.820
   Plotkin MD, 1997, J NEUROBIOL, V33, P781, DOI 10.1002/(SICI)1097-4695(19971120)33:6<781::AID-NEU6>3.0.CO;2-5
   Pulsipher DT, 2007, EPILEPSY BEHAV, V11, P442, DOI 10.1016/j.yebeh.2007.08.007
   Raffo E, 2011, NEUROBIOL DIS, V43, P322, DOI 10.1016/j.nbd.2011.03.021
   Raol YH, 2006, J NEUROSCI, V26, P11342, DOI 10.1523/JNEUROSCI.3329-06.2006
   Reid KH, 2000, BRAIN RES, V864, P134, DOI 10.1016/S0006-8993(00)02121-1
   Ribak CE, 2012, JASPERS BASIC MECH E, P484
   Rivera C, 1999, NATURE, V397, P251
   Rivera C, 2002, J CELL BIOL, V159, P747, DOI 10.1083/jcb.200209011
   Sankar R, 2000, EPILEPSIA, V41, pS53, DOI 10.1111/j.1528-1157.2000.tb01557.x
   Scantlebury MH, 2005, ANN NEUROL, V58, P41, DOI 10.1002/ana.20512
   Scharfman HE, 2000, J NEUROSCI, V20, P6144, DOI 10.1523/JNEUROSCI.20-16-06144.2000
   Scharfman HE, 2012, EPILEPSIA, V53, P98, DOI 10.1111/j.1528-1167.2012.03480.x
   SCHEIBEL ME, 1974, EPILEPSIA, V15, P55, DOI 10.1111/j.1528-1157.1974.tb03997.x
   Schwartzkroin PA, 1998, EPILEPSY RES, V32, P275, DOI 10.1016/S0920-1211(98)00058-8
   Schwarzer C, 1997, NEUROSCIENCE, V80, P1001, DOI 10.1016/S0306-4522(97)00145-0
   Scott BW, 1998, NEUROSCI LETT, V248, P73, DOI 10.1016/S0304-3940(98)00355-3
   Shetty AK, 2012, PLOS ONE, V7, DOI 10.1371/journal.pone.0043286
   Shi XY, 2007, BRAIN DEV-JPN, V29, P157, DOI 10.1016/j.braindev.2006.08.009
   Shimizu-Okabe C, 2011, EPILEPSY RES, V93, P177, DOI 10.1016/j.eplepsyres.2010.12.008
   Shulga A, 2012, J NEUROSCI, V32, P1757, DOI 10.1523/JNEUROSCI.3282-11.2012
   Sugaya Y, 2010, BRAIN RES, V1352, P187, DOI 10.1016/j.brainres.2010.06.061
   Talos DM, 2012, PLOS ONE, V7, DOI 10.1371/journal.pone.0035885
   Talos DM, 2012, ANN NEUROL, V71, P539, DOI 10.1002/ana.22696
   Tavazoie SF, 2005, NAT NEUROSCI, V8, P1727, DOI 10.1038/nn1566
   Tsunashima K, 1997, NEUROSCIENCE, V80, P1019, DOI 10.1016/S0306-4522(97)00144-9
   Veliskova J, 2001, ANN NEUROL, V50, P596, DOI 10.1002/ana.1248
   Veliskova Jana, 2006, Epilepsy Curr, V6, P83, DOI 10.1111/j.1535-7511.2006.00106.x
   vonCampe G, 1997, HIPPOCAMPUS, V7, P472
   Wahab A, 2011, EPILEPSIA, V52, P94, DOI 10.1111/j.1528-1167.2010.02722.x
   Wang DD, 2008, J NEUROSCI, V28, P5547, DOI 10.1523/JNEUROSCI.5599-07.2008
   Wang DD, 2011, CEREB CORTEX, V21, P574, DOI 10.1093/cercor/bhq124
   WILLMORE LJ, 1980, NEUROSURGERY, V7, P142, DOI 10.1227/00006123-198008000-00005
   Wong M, 2012, JASPERS BASIC MECH E, P835, DOI [10.1093/med/9780199746545.003.0065, DOI 10.1093/MED/9780199746545.003.0065]
   Woo NS, 2002, HIPPOCAMPUS, V12, P258, DOI 10.1002/hipo.10014
   Wu J, 2007, J NEUROPHYSIOL, V98, P5, DOI 10.1152/jn.00165.2007
   Zeng LH, 2007, J NEUROSCI, V27, P11604, DOI 10.1523/JNEUROSCI.0983-07.2007
   Zhang G, 2004, NEUROSCIENCE, V125, P299, DOI 10.1016/j.neuroscience.2004.01.040
   Zhu L, 2008, EPILEPSY RES, V79, P201, DOI 10.1016/j.eplepsyres.2008.02.005
NR 127
TC 5
Z9 5
U1 0
U2 5
PU SPRINGER
PI DORDRECHT
PA PO BOX 17, 3300 AA DORDRECHT, NETHERLANDS
SN 0065-2598
EI 2214-8019
BN 978-94-017-8914-1; 978-94-017-8913-4
J9 ADV EXP MED BIOL
JI Adv.Exp.Med.Biol.
PY 2014
VL 813
BP 195
EP 209
DI 10.1007/978-94-017-8914-1_16
PG 15
WC Medicine, Research & Experimental; Clinical Neurology; Neurosciences
SC Research & Experimental Medicine; Neurosciences & Neurology
GA BB7UO
UT WOS:000346021700018
PM 25012378
DA 2019-04-19
ER

PT J
AU Setkowicz, Z
   Gzielo-Jurek, K
   Uram, L
   Janicka, D
   Janeczko, K
AF Setkowicz, Zuzanna
   Gzielo-Jurek, Kinga
   Uram, Lukasz
   Janicka, Dominika
   Janeczko, Krzysztof
TI Brain dysplasia evoked by gamma irradiation at different stages of
   prenatal development leads to different tonic and clonic seizure
   reactivity
SO EPILEPSY RESEARCH
LA English
DT Article
DE Neurogenesis; Gamma irradiation; Dysplastic brain; Periventricular
   heterotopia; Electroshock; Epilepsy
ID EXPERIMENTAL CORTICAL DYSPLASIA; PERIVENTRICULAR NODULAR HETEROTOPIA;
   NEURONAL MIGRATION DISORDERS; ANIMAL-MODEL; RAT MODEL; EPILEPTIFORM
   ACTIVITY; EPILEPSY; SUSCEPTIBILITY; PILOCARPINE; EPILEPTOGENESIS
AB Rats with brain dysplasia evoked by interruption of different stages of prenatal neurogenesis show characteristic variations in susceptibility to seizures depending on the neurochemical specificity of pharmacological agents used to evoke seizures. To verify a discrepancy between the data obtained using different pharmacological models, neurochemically neutral electroshocks were applied here. To produce brain dysplasia of different degrees, pregnant Wistar rats were exposed to a single 1.0 Gy dose of gamma rays on gestation days 13, 15, 17 or 19. From the postnatal day 60, their male offspring (E13s, E15s, E17s and E19s, respectively) were subjected to 21 daily electrical stimulations to evoke seizures. Profiles of tonic and clonic reactivity to electrical stimulation significantly differed from those observed following pilocarpine or kainic acid administration. E17s showed minimal intensity of tonic but maximal of clonic responses. On the contrary, very high tonic and low clonic reactivity was observed in E13s and E15s. Periventricular nodular heterotopias (PNHs) were observed exclusively in E15s and E17s. Generally, the size of PNHs was correlated positively with susceptibility to tonic seizures but negatively with susceptibility to clonic seizures. Analogous correlations with the size of the neocortex were opposite. E13s and E19s had brains devoid PNHs but showed high tonic seizure susceptibility similar to that in E15s. It can therefore be concluded that PNHs modified the type of seizure reactivity from tonic to clonic, depending of their size, but the presence of PNHs was not necessary for the development of seizure susceptibility itself. (C) 2013 Elsevier B.V. All rights reserved.
C1 [Setkowicz, Zuzanna; Gzielo-Jurek, Kinga; Uram, Lukasz; Janicka, Dominika; Janeczko, Krzysztof] Jagiellonian Univ, Inst Zool, Dept Neuroanat, PL-30387 Krakow, Poland.
RP Janeczko, K (reprint author), Jagiellonian Univ, Inst Zool, Dept Neuroanat, Ul Gronostajowa 9, PL-30387 Krakow, Poland.
EM kjjaneczko@gmail.com
OI Setkowicz, Zuzanna/0000-0002-7213-8194; Gzielo,
   Kinga/0000-0003-2774-3982; Janeczko, Krzysztof/0000-0002-9544-918X
FU National Science Centre in Poland [2011/01/B/NZ4/00586]
FX The present study was supported by the National Science Centre in
   Poland, grant no. 2011/01/B/NZ4/00586.
CR Badawy RAB, 2013, NEUROLOGY, V80, P1901, DOI 10.1212/WNL.0b013e3182929f4f
   Baraban Scott C., 2001, Epilepsy Curr, V1, P6, DOI 10.1046/j.1535-7597.2001.00011.x
   Battaglia G, 2006, EPILEPSIA, V47, P86, DOI 10.1111/j.1528-1167.2006.00374.x
   Battaglia G, 2003, CEREB CORTEX, V13, P736, DOI 10.1093/cercor/13.7.736
   BAYER SA, 1993, NEUROTOXICOLOGY, V14, P83
   Camm EJ, 2011, PLOS ONE, V6, DOI 10.1371/journal.pone.0021142
   Cassidy RM, 1998, J NEUROSCI, V18, P9002
   Chen HX, 2003, J NEUROPHYSIOL, V89, P150, DOI 10.1152/jn.00325.2002
   Deukmedjian AJ, 2004, J NEUROPATH EXP NEUR, V63, P1265, DOI 10.1093/jnen/63.12.1265
   Doretto MC, 1998, NEUROREPORT, V9, P2415, DOI 10.1097/00001756-199807130-00048
   Eells JB, 2004, NEUROSCIENCE, V123, P279, DOI 10.1016/j.neuroscience.2003.08.015
   Ferguson SA, 1997, INT J DEV NEUROSCI, V15, P75
   Fusco L, 2008, EPILEPSY COMPREHENSI, P611
   Germano IM, 1998, J NEUROSCI RES, V51, P473, DOI 10.1002/(SICI)1097-4547(19980215)51:4<473::AID-JNR7>3.0.CO;2-9
   Kaido T, 2012, J NEUROSURG-PEDIATR, V10, P217, DOI 10.3171/2012.6.PEDS11325
   Kaido T, 2010, SEIZURE-EUR J EPILEP, V19, P256, DOI 10.1016/j.seizure.2010.02.003
   Kitaura H, 2012, EPILEPSIA, V53, pe127, DOI 10.1111/j.1528-1167.2012.03509.x
   Kondo S, 2001, EPILEPSIA, V42, P1221, DOI 10.1046/j.1528-1157.2001.38300.x
   Laubender R.P., 2012, J CLIN ONCOL S4, V30
   Lee MC, 2004, J KOREAN MED SCI, V19, P419, DOI 10.3346/jkms.2004.19.3.419
   Levitt P, 2005, EPILEPSIA, V46, P22, DOI 10.1111/j.1528-1167.2005.00305.x
   Mares P, 2006, MODELS OF SEIZURES AND EPILEPSY, P153, DOI 10.1016/B978-012088554-1/50014-1
   Mirski MA, 2003, EPILEPSIA, V44, P355, DOI 10.1046/j.1528-1157.2003.33502.x
   Moraes MFD, 2000, EPILEPSY RES, V39, P251
   Myhrer T, 2007, TOXICOLOGY, V239, P1, DOI 10.1016/j.tox.2007.06.099
   Norden AD, 2002, EPILEPSY BEHAV, V3, P219, DOI 10.1016/S1525-5050(02)00029-X
   Oghlakian RO, 2009, EPILEPSIA, V50, P801, DOI 10.1111/j.1528-1167.2008.01815.x
   Park KI, 2010, EPILEPSIA, V51, P1809, DOI 10.1111/j.1528-1167.2010.02676.x
   Peterson S.L., 1998, NEUROPHARMACOLOGY ME, P1
   Pulvers JN, 2010, P NATL ACAD SCI USA, V107, P16595, DOI 10.1073/pnas.1010494107
   RACINE R, 1972, ELECTROEN CLIN NEURO, V32, P295, DOI 10.1016/0013-4694(72)90178-2
   Roper SN, 1999, EPILEPSY RES, V37, P63, DOI 10.1016/S0920-1211(99)00035-2
   Roper SN, 2002, NEUROSCIENTIST, V8, P356, DOI 10.1177/107385840200800411
   Rudy B, 2011, DEV NEUROBIOL, V71, P45, DOI 10.1002/dneu.20853
   Scarlatelli-Lima AV, 2003, BRAIN RES, V960, P184, DOI 10.1016/S0006-8993(02)03831-3
   Schwartzkroin P. A., 2009, ENCY BASIC EPILEPSY
   Schwartzkroin PA, 2004, ADV EXP MED BIOL, V548, P145
   Schwartzkroin PA, 2000, MENT RETARD DEV D R, V6, P268, DOI 10.1002/1098-2779(2000)6:4<268::AID-MRDD6>3.0.CO;2-B
   Schwartzkroin PA, 2012, EPILEPSIA, V53, P35, DOI 10.1111/j.1528-1167.2012.03473.x
   Setkowicz Z, 2005, EPILEPSY RES, V67, P123, DOI 10.1016/j.eplepsyres.2005.09.006
   Setkowicz Z, 2003, EPILEPSIA, V44, P1267, DOI 10.1046/j.1528-1157.2003.08203.x
   Smyth MD, 2002, EPILEPSY RES, V50, P251, DOI 10.1016/S0920-1211(02)00051-7
   SWANSON LW, 1980, NEUROENDOCRINOLOGY, V31, P410, DOI 10.1159/000123111
   Talos DM, 2012, ANN NEUROL, V71, P539, DOI 10.1002/ana.22696
   Trotter SA, 2006, J NEUROSCI, V26, P10756, DOI 10.1523/JNEUROSCI.2323-06.2006
   Tschuluun N, 2011, EPILEPSIA, V52, P2304, DOI 10.1111/j.1528-1167.2011.03264.x
   Warren KE, 2001, J NATL CANCER I, V93, P1401, DOI 10.1093/jnci/93.18.1401
   Whalley HC, 2001, NEURORADIOLOGY, V43, P263, DOI 10.1007/s002340000437
   Xiang H, 2006, J NEUROPHYSIOL, V96, P569, DOI 10.1152/jn.01133.2005
   Zhou FW, 2010, EPILEPSIA, V51, P1468, DOI 10.1111/j.1528-1167.2010.02583.x
NR 50
TC 5
Z9 5
U1 0
U2 6
PU ELSEVIER SCIENCE BV
PI AMSTERDAM
PA PO BOX 211, 1000 AE AMSTERDAM, NETHERLANDS
SN 0920-1211
EI 1872-6844
J9 EPILEPSY RES
JI Epilepsy Res.
PD JAN
PY 2014
VL 108
IS 1
BP 66
EP 80
DI 10.1016/j.eplepsyres.2013.10.010
PG 15
WC Clinical Neurology
SC Neurosciences & Neurology
GA AB3ET
UT WOS:000331674800007
PM 24239322
DA 2019-04-19
ER

PT J
AU Begum, S
   Sarma, SP
   Thomas, SV
AF Begum, Shehanaaz
   Sarma, Sankara P.
   Thomas, Sanjeev V.
TI Malformation in index pregnancy in women with epilepsy is not followed
   by recurrence in subsequent pregnancy
SO EPILEPSIA
LA English
DT Article
DE Women with epilepsy; Antiepileptic drugs; Teratogenesis; Recurrence;
   Major congenital malformations
ID CONGENITAL-MALFORMATIONS; ANTIEPILEPTIC DRUGS; SEIZURE CONTROL; EURAP
   EPILEPSY; BIRTH-DEFECTS; RISK; REGISTRY
AB Use of antiepileptic drugs (AEDs) in pregnant women with epilepsy (WWE) is associated with an increased risk of major congenital malformations (MCM). Previous studies have suggested that WWE who had a malformation in their index pregnancy were at an increased risk of recurrence in future pregnancies. We aimed to assess the risk of recurrence of MCM in 1,616 WWE from Kerala Registry of Epilepsy and Pregnancy. The pregnancy outcome of women (n=246) with two prospective pregnancies in the registry were analyzed. They had partial seizures with or without generalization (57.3%) or generalized seizures (42.7%). Polytherapy was used in 26.4% (index pregnancy) and 23.6% (follow-up pregnancy). The mean dosage of AED for valproate was 498mg/day and carbamazepine was 555mg/day. The malformation rate in the index pregnancy was 8.5% (21/246) and in the follow-up pregnancy was 8.9% (22/246) with only one recurrence. There was no increased risk of MCM in follow-up pregnancy for those who had MCM in the index pregnancy (p=0.70; OR 0.49; 95% CI 0.06-3.80). The use of any specific drug, continuation of the same drug or a change in drug therapy between two pregnancies did not alter the recurrence risk.
C1 [Begum, Shehanaaz; Sarma, Sankara P.; Thomas, Sanjeev V.] Sree Chitra Tirunal Inst Med Sci & Technol, Kerala Registry Epilepsy & Pregnancy, Trivandrum 695011, Kerala, India.
RP Thomas, SV (reprint author), Sree Chitra Tirunal Inst Med Sci & Technol, Dept Neurol, Trivandrum 695011, Kerala, India.
EM sanjeev.v.thomas@gmail.com
CR Beghi E, 2001, EPILEPSIA, V42, P1422, DOI 10.1046/j.1528-1157.2001.11201.x
   Brent RL, 2004, PEDIATRICS, V113, P957
   Campbell E, 2013, EPILEPSIA, V54, P165, DOI 10.1111/epi.12001
   CHRISTENSEN K, 1995, NEW ENGL J MED, V333, P161, DOI 10.1056/NEJM199507203330305
   LIE RT, 1994, NEW ENGL J MED, V331, P1, DOI 10.1056/NEJM199407073310101
   Meador K, 2008, EPILEPSY RES, V81, P1, DOI 10.1016/j.eplepsyres.2008.04.022
   Stoltenberg C, 1999, AM J MED GENET, V82, P423, DOI 10.1002/(SICI)1096-8628(19990219)82:5<423::AID-AJMG12>3.3.CO;2-3
   Thomas SV, 2012, EPILEPSIA, V53, pe85, DOI 10.1111/j.1528-1167.2012.03439.x
   Thomas SV, 2001, NEUROL INDIA, V49, P60
   Tomson T, 2006, NEUROLOGY, V66, P354
   Tomson T, 2011, LANCET NEUROL, V10, P609, DOI 10.1016/S1474-4422(11)70107-7
   Vajda FJE, 2008, EPILEPSIA, V49, P172, DOI 10.1111/j.1528-1167.2007.01412.x
   Vajda FJE, 2013, EPILEPSIA, V54, P181, DOI 10.1111/j.1528-1167.2012.03625.x
NR 13
TC 5
Z9 5
U1 0
U2 5
PU WILEY-BLACKWELL
PI HOBOKEN
PA 111 RIVER ST, HOBOKEN 07030-5774, NJ USA
SN 0013-9580
EI 1528-1167
J9 EPILEPSIA
JI Epilepsia
PD DEC
PY 2013
VL 54
IS 12
BP e163
EP e167
DI 10.1111/epi.12411
PG 5
WC Clinical Neurology
SC Neurosciences & Neurology
GA 262PR
UT WOS:000327750600002
PM 24138300
DA 2019-04-19
ER

PT J
AU Chen, CP
   Chang, TY
   Guo, WY
   Su, YN
   Chen, YY
   Chern, SR
   Su, JW
   Wang, W
AF Chen, Chih-Ping
   Chang, Tung-Yao
   Guo, Wan-Yuo
   Su, Yi-Ning
   Chen, Yi-Yung
   Chern, Schu-Rern
   Su, Jun-Wei
   Wang, Wayseen
TI Detection of maternal transmission of a splicing mutation in the TSC2
   gene following prenatal diagnosis of fetal cardiac rhabdomyomas
   mimicking congenital cystic adenomatoid malformation of the lung and
   cerebral tubers and awareness of a family history of maternal epilepsy
SO TAIWANESE JOURNAL OF OBSTETRICS & GYNECOLOGY
LA English
DT Article
DE cystic adenomatoid malformation of the lung; maternal epilepsy; MRI;
   prenatal diagnosis; TSC2; tuberous sclerosis complex
ID SCLEROSIS COMPLEX; TUMORS; MANAGEMENT; LESIONS; FETUS; EXPERIENCE
AB Objective: To present a prenatal diagnosis of familial tuberous sclerosis complex (TSC).
   Case Report: A 29-year-old woman was referred to our institution for amniocentesis at 24 weeks of gestation because of congenital anomaly. The fetus had been found to have an intrathoracic echogenic mass, suspicious of type III congenital cystic adenomatoid malformation of the lung (CCAML). The woman presented with a medical history of epilepsy and had received anticonvulsants but did not disclose the disease entity associated with the epilepsy. Amniocentesis revealed a karyotype of 46,XX. A fetal ultrasound examination at 26 weeks of gestation reported the diagnosis of type III CCAML. At 30 weeks of gestation, magnetic resonance imaging showed multiple cortical tubers in the brain along with an intracardiac mass suspicious of cardiac rhabdomyoma, and a diagnosis of fetal TSC was made. A prenatal ultrasound examination at 30 weeks of gestation revealed multiple cardiac tumors and multiple cortical tubers in the brain. The mother admitted that she had been diagnosed to have TSC. Molecular analysis of the cultured amniocytes and the parental blood showed a splicing mutation of c.2639+1G>C in the splice donor site of intron 22 of TSC2 gene in the mother and the fetus.
   Conclusion: Prenatal diagnosis of an intrathoracic lesion with a family history of parental epilepsy should raise a suspicion of fetal cardiac rhabdomyoma and TSC, and prompt magnetic resonance imaging investigation and molecular genetic analysis if necessary. Copyright (C) 2013, Taiwan Association of Obstetrics & Gynecology. Published by Elsevier Taiwan LLC. All rights reserved.
C1 [Chen, Chih-Ping; Chen, Yi-Yung; Su, Jun-Wei] Mackay Mem Hosp, Dept Obstet & Gynecol, Taipei, Taiwan.
   [Chen, Chih-Ping; Chern, Schu-Rern; Wang, Wayseen] Mackay Mem Hosp, Dept Med Res, Taipei, Taiwan.
   [Chen, Chih-Ping] Mackay Med Coll, Dept Med, New Taipei City, Taiwan.
   [Chen, Chih-Ping] Asia Univ, Dept Biotechnol, Taichung, Taiwan.
   [Chen, Chih-Ping] China Med Univ, Coll Chinese Med, Sch Chinese Med, Taichung, Taiwan.
   [Chen, Chih-Ping] Natl Yang Ming Univ, Inst Clin & Community Hlth Nursing, Taipei 112, Taiwan.
   [Chen, Chih-Ping] Natl Yang Ming Univ, Sch Med, Dept Obstet & Gynecol, Taipei 112, Taiwan.
   [Chang, Tung-Yao] Taiji Fetal Med Ctr, Taipei, Taiwan.
   [Guo, Wan-Yuo] Taipei Vet Gen Hosp, Dept Radiol, Taipei, Taiwan.
   [Su, Yi-Ning] Taipei Med Univ, Coll Med, Sch Med, Dept Obstet & Gynecol, Taipei, Taiwan.
   [Su, Jun-Wei] China Med Univ Hosp, Dept Obstet & Gynecol, Taichung, Taiwan.
   [Wang, Wayseen] Tatung Univ, Dept Bioengn, Taipei 104, Taiwan.
RP Chen, CP (reprint author), Mackay Mem Hosp, Dept Obstet & Gynecol, 92,Sect 2,Chung Shan North Rd, Taipei, Taiwan.
EM cpc_mmh@yahoo.com
FU National Science Council [NSC-99-2628-B-195-001-MY3,
   NSC-101-2314-B-195-011-MY3]; Mackay Memorial Hospital, Taipei, Taiwan
   [MMH-E-102-04]
FX This work was supported by research grants NSC-99-2628-B-195-001-MY3 and
   NSC-101-2314-B-195-011-MY3 from the National Science Council and
   MMH-E-102-04 from Mackay Memorial Hospital, Taipei, Taiwan.
CR Adzick NS, 1998, AM J OBSTET GYNECOL, V179, P884, DOI 10.1016/S0002-9378(98)70183-8
   Bader RS, 2003, J PEDIATR-US, V143, P620, DOI 10.1067/S0022-3476(03)00494-3
   Chao AS, 2008, ULTRASOUND OBST GYN, V31, P289, DOI 10.1002/uog.5264
   Chen CP, 2010, TAIWAN J OBSTET GYNE, V49, P387, DOI 10.1016/S1028-4559(10)60083-6
   Chen CP, 2006, J FORMOS MED ASSOC, V105, P599, DOI 10.1016/S0929-6646(09)60157-1
   Chen CP, 2011, J MED ULTRASOUND, V19, P68, DOI 10.1016/j.jmu.2011.05.008
   Chen CP, 2009, TAIWAN J OBSTET GYNE, V48, P327, DOI 10.1016/S1028-4559(09)60319-3
   Chen CP, 2005, PRENATAL DIAG, V25, P523, DOI 10.1002/pd.1182
   Chen CP, 2005, PRENATAL DIAG, V25, P176, DOI 10.1002/pd.1085
   Dabora SL, 2001, AM J HUM GENET, V68, P64, DOI 10.1086/316951
   Doherty C, 2005, J CHILD NEUROL, V20, P837, DOI 10.1177/08830738050200101301
   HOLLEY DG, 1995, J AM COLL CARDIOL, V26, P516, DOI 10.1016/0735-1097(95)80031-B
   HSU KF, 1995, J ULTRAS MED, V14, P871, DOI 10.7863/jum.1995.14.11.871
   Hung CC, 2006, BMC MED GENET, V7, DOI 10.1186/1471-2350-7-72
   Jozwiak S, 2000, J CHILD NEUROL, V15, P652, DOI 10.1177/088307380001501003
   Jozwiak S, 2006, PRENATAL DIAG, V26, P867, DOI 10.1002/pd.1506
   Kassiri J, 2011, PEDIATR NEUROL, V44, P328, DOI 10.1016/j.pediatrneurol.2011.01.001
   Kivelitz DE, 2004, EUR RADIOL, V14, P1513, DOI 10.1007/s00330-003-2062-x
   Lee KA, 2013, ULTRASOUND OBST GYN, V41, P306, DOI 10.1002/uog.11227
   MIRLESSE V, 1992, LANCET, V340, P1163, DOI 10.1016/0140-6736(92)93193-Q
   Niewiadomska-Jarosik K, 2010, PRENATAL DIAG, V30, P882, DOI 10.1002/pd.2586
   Northrup H, 1993, TUBEROUS SCLEROSIS C
   Orlova KA, 2010, ANN NY ACAD SCI, V1184, P87, DOI 10.1111/j.1749-6632.2009.05117.x
   Saada J, 2009, ULTRASOUND OBST GYN, V34, P155, DOI 10.1002/uog.6367
   Tsai HF, 2013, TAIWAN J OBSTET GYNE, V52, P90, DOI 10.1016/j.tjog.2012.10.004
   Tworetzky W, 2003, AM J CARDIOL, V92, P487, DOI 10.1016/S0002-9149(03)00677-5
   Wortmann SB, 2008, EUR J PAEDIATR NEURO, V12, P123, DOI 10.1016/j.ejpn.2007.06.006
   Yates JRW, 2011, ARCH DIS CHILD, V96, P1020, DOI 10.1136/adc.2011.211995
   Yinon Y, 2010, PRENATAL DIAG, V30, P941, DOI 10.1002/pd.2590
NR 29
TC 5
Z9 6
U1 0
U2 6
PU ELSEVIER TAIWAN
PI TAIPEI
PA RM N-412, 4F, CHIA HSIN BUILDING 11, NO 96, ZHONG SHAN N ROAD SEC 2,
   TAIPEI, 10449, TAIWAN
SN 1028-4559
J9 TAIWAN J OBSTET GYNE
JI Taiwan. J. Obstet. Gynecol.
PD SEP
PY 2013
VL 52
IS 3
BP 415
EP 419
DI 10.1016/j.tjog.2013.05.002
PG 5
WC Obstetrics & Gynecology
SC Obstetrics & Gynecology
GA 236ZT
UT WOS:000325838700020
PM 24075384
OA DOAJ Gold
DA 2019-04-19
ER

PT J
AU Tiboni, GM
   Chiarelli, F
   Verrotti, A
AF Tiboni, Gian Mario
   Chiarelli, Francesco
   Verrotti, Alberto
TI Inhibition of Nitric Oxide Synthesis Enhances Teratogenic Effects
   Induced by Valproic Acid
SO IN VIVO
LA English
DT Article
DE Valproic acid; nitric oxide synthesis inhibition; neural tube defects;
   axial skeletal defects; teratogenicity; teratological interaction
ID ESTER L-NAME; CELL-CYCLE PROGRESSION; NEURAL-TUBE DEFECTS; METHYL-ESTER;
   L-ARGININE; IN-VIVO; SYNTHASE; MOUSE; MICE; ANGIOGENESIS
AB Background/aim: The mechanism of valproic acid (VPA)-induced teratogenicity is poorly known. This study was carried out to probe into the potential consequences of nitric oxide (NO) deprivation on VPA teratogenicity. Materials and Methods: On gestation day 8, mice were injected with a non-teratogenic dose (20 mg/kg) of the nitric oxide synthase (NOS) inhibitor N(G)-nitro-L-arginine methyl esther (L-NAME). Thirty minutes later, animals received a teratogenic dose of VPA (400 or 500 mg/kg). Developmental end-points were evaluated near the end of gestation. Results: After treatment with VPA at 400 mg/kg, 35.2% of fetuses exhibited skeletal teratogenesis. The rate of skeletally affected fetuses significantly increased to 53.7% after L-NAME co-administration. In the group treated with VPA at 500 mg/kg group, L-NAME pre-treatment increased the incidence of exencephaly from 5.4% to 22.2%. Conclusion: Inhibition of NO synthesis can result in an enhancement of VPA-induced teratogenesis.
C1 [Tiboni, Gian Mario; Chiarelli, Francesco; Verrotti, Alberto] Univ G dAnnunzio, Fac Med, Dept Med & Aging Sci, Ortona, Italy.
RP Tiboni, GM (reprint author), Univ G dAnnunzio, Ortona Gen Hosp, Dept Med & Aging Sci, Ortona, Italy.
EM tiboni@unich.it
OI , Alberto/0000-0002-3670-6115
CR Alexander PG, 2007, BIRTH DEFECTS RES A, V79, P581, DOI 10.1002/bdra.20386
   Borowicz KK, 1998, J NEURAL TRANSM, V105, P1, DOI 10.1007/s007020050033
   Dawson JE, 2006, TOXICOL APPL PHARM, V211, P124, DOI 10.1016/j.taap.2005.07.008
   Di Renzo F, 2010, REPROD TOXICOL, V29, P106, DOI 10.1016/j.reprotox.2009.10.004
   DIKET AL, 1994, AM J OBSTET GYNECOL, V171, P1243, DOI 10.1016/0002-9378(94)90141-4
   Duenas-Gonzalez A, 2008, CANCER TREAT REV, V34, P206, DOI 10.1016/j.ctrv.2007.11.003
   Eikel D, 2006, CHEM RES TOXICOL, V19, P272, DOI 10.1021/tx0502241
   ELMAZAR MMA, 1995, REPROD TOXICOL, V9, P427, DOI 10.1016/0890-6238(95)00023-4
   Fantel AG, 2002, TERATOLOGY, V66, P24, DOI 10.1002/tera.10047
   Fantel AG, 1997, REPROD TOXICOL, V11, P709, DOI 10.1016/S0890-6238(97)00033-6
   Fukuto JM, 2007, CURR PHARM DESIGN, V13, P2952, DOI 10.2174/138161207782110525
   Guo L, 2007, SURGERY, V142, P156, DOI 10.1016/j.surg.2007.02.016
   Gurvich N, 2005, FASEB J, V19, P1166, DOI 10.1096/fj.04-3425fje
   Kultima K, 2004, ENVIRON HEALTH PERSP, V112, P1225, DOI 10.1289/txg.7034
   LEE QP, 1994, TERATOLOGY, V49, P452, DOI 10.1002/tera.1420490605
   Menegola E, 2005, BIRTH DEFECTS RES B, V74, P392, DOI 10.1002/bdrb.2005
   Michaelis M, 2004, MOL PHARMACOL, V65, P520, DOI 10.1124/mol.65.3.520
   Nachmany A, 2006, J NEUROCHEM, V96, P247, DOI 10.1111/j.1471-4159.2005.03542.x
   Nalivaeva NN, 2009, TRENDS PHARMACOL SCI, V30, P509, DOI 10.1016/j.tips.2009.07.002
   NAU H, 1986, FUND APPL TOXICOL, V6, P669, DOI 10.1016/0272-0590(86)90180-6
   NAU H, 1986, TERATOLOGY, V33, P21, DOI 10.1002/tera.1420330105
   Ornoy A, 2009, REPROD TOXICOL, V28, P1, DOI 10.1016/j.reprotox.2009.02.014
   Plachta N, 2003, EXP CELL RES, V288, P354, DOI 10.1016/S0014-4827(03)00215-5
   Robertson CP, 2001, DEV BIOL, V238, P157, DOI 10.1006/dbio.2001.0392
   Rossig L, 2002, CIRC RES, V91, P837, DOI 10.1161/01.RES.0000037983.07158.B1
   Tiboni GM, 2007, BIRTH DEFECTS RES B, V80, P28, DOI 10.1002/bdrb.20100
   Tiboni GM, 2004, CURR PHARM DESIGN, V10, P2759, DOI 10.2174/1381612043383665
   Tiboni GM, 2003, PEDIATR RES, V54, P69, DOI 10.1203/01.PDR.0000069840.78984.76
   Tiboni GM, 2001, TERATOLOGY, V64, P213, DOI 10.1002/tera.1066
   Traister A, 2002, DEV DYNAM, V225, P271, DOI 10.1002/dvdy.10164
   Wilson J.G., 1965, TERATOLOGY PRINCIPLE, P262
NR 31
TC 5
Z9 5
U1 0
U2 0
PU INT INST ANTICANCER RESEARCH
PI ATHENS
PA EDITORIAL OFFICE 1ST KM KAPANDRITIOU-KALAMOU RD KAPANDRITI, PO BOX 22,
   ATHENS 19014, GREECE
SN 0258-851X
EI 1791-7549
J9 IN VIVO
JI In Vivo
PD JUL-AUG
PY 2013
VL 27
IS 4
BP 513
EP 518
PG 6
WC Medicine, Research & Experimental
SC Research & Experimental Medicine
GA 178WH
UT WOS:000321477600012
PM 23812222
DA 2019-04-19
ER

PT J
AU Rolnitsky, A
   Merlob, P
   Klinger, G
AF Rolnitsky, Asaph
   Merlob, Paul
   Klinger, Gil
TI In Utero Oxcarbazepine and a Withdrawal Syndrome, Anomalies, and
   Hyponatremia
SO PEDIATRIC NEUROLOGY
LA English
DT Article
ID PREGNANCY; EPILEPSY; WOMEN; MALFORMATIONS; DRUGS
AB Oxcarbazepine is an antiepileptic agent that has been used during pregnancy, although its safety during pregnancy has not been sufficiently established. This article presents an infant born with renal and cardiac malformations who developed a withdrawal syndrome and hyponatremia following in utero exposure to oxcarbazepine. The infant was born at 35 weeks' gestation by urgent cesarean section to a mother in status epilepticus who had been treated with oxcarbazepine throughout her pregnancy. Evaluation for congenital anomalies identified mild aortic stenosis, a bicuspid aortic valve, patent foramen ovale, patent ductus arteriosus, and severe left hydronephrosis due to left ureteropelvic junction stenosis. On the third day of life the infant developed clinical signs of a withdrawal syndrome, which peaked on day 7 and resolved by day 12. Transient hyponatremia resolved by day 8 of life. Follow-up showed normal development at 15 months. The association of a withdrawal syndrome with oxcarbazepine exposure has not been previously reported. The hyponatremia is consistent with adult reports. The possible association of oxcarbazepine with renal and cardiac malformations requires further confirmation. (c) 2013 Elsevier Inc. All rights reserved.
C1 [Rolnitsky, Asaph; Merlob, Paul; Klinger, Gil] Schneider Childrens Med Ctr Israel, Dept Neonatol, IL-49202 Petah Tiqwa, Israel.
   [Merlob, Paul; Klinger, Gil] Rabin Med Ctr, Teratol Informat Serv, Petah Tiqwa, Israel.
   [Rolnitsky, Asaph; Merlob, Paul; Klinger, Gil] Tel Aviv Univ, Sackler Sch Med, Petah Tiqwa, Israel.
RP Klinger, G (reprint author), Schneider Childrens Med Ctr Israel, Dept Neonatol, 14 Kaplan St, IL-49202 Petah Tiqwa, Israel.
EM gilkl@post.tau.ac.il
CR Artama M, 2005, NEUROLOGY, V64, P1874, DOI 10.1212/01.WNL.0000163771.96962.1F
   BULAU P, 1988, EUR J CLIN PHARMACOL, V34, P311, DOI 10.1007/BF00540963
   Dong XM, 2005, NEUROLOGY, V65, P1976, DOI 10.1212/01.wnl.0000188819.45330.90
   Fonager K, 2000, ACTA NEUROL SCAND, V101, P289, DOI 10.1034/j.1600-0404.2000.90193a.x
   Gentile S, 2003, CLIN DRUG INVEST, V23, P687, DOI 10.2165/00044011-200323100-00008
   Hvas CL, 2000, BRIT J OBSTET GYNAEC, V107, P896, DOI 10.1111/j.1471-0528.2000.tb11089.x
   Hviid A., 2011, JAMA-J AM MED ASSOC, V305, P1996
   Kaaja E, 2003, NEUROLOGY, V60, P575, DOI 10.1212/01.WNL.0000044157.28073.DC
   Levison-Castiel R, 2006, ARCH PEDIAT ADOL MED, V160, P173, DOI 10.1001/archpedi.160.2.173
   Meischenguiser R, 2004, EPILEPSY BEHAV, V5, P163, DOI 10.1016/j.yebeh.2003.11.020
   Montouris G, 2005, CURR MED RES OPIN, V21, P693, DOI 10.1185/030079905X43640
NR 11
TC 5
Z9 6
U1 0
U2 1
PU ELSEVIER SCIENCE INC
PI NEW YORK
PA 360 PARK AVE SOUTH, NEW YORK, NY 10010-1710 USA
SN 0887-8994
J9 PEDIATR NEUROL
JI Pediatr. Neurol.
PD JUN
PY 2013
VL 48
IS 6
BP 466
EP 468
DI 10.1016/j.pediatrneurol.2013.02.012
PG 3
WC Clinical Neurology; Pediatrics
SC Neurosciences & Neurology; Pediatrics
GA 152QG
UT WOS:000319545600010
PM 23668873
DA 2019-04-19
ER

PT J
AU Katalan, S
   Lazar, S
   Brandeis, R
   Rabinovitz, I
   Egoz, I
   Grauer, E
   Bloch-Shilderman, E
   Raveh, L
AF Katalan, Shahaf
   Lazar, Shlomi
   Brandeis, Rachel
   Rabinovitz, Ishai
   Egoz, Inbal
   Grauer, Ettie
   Bloch-Shilderman, Eugenia
   Raveh, Lily
TI Magnesium sulfate treatment against sarin poisoning: dissociation
   between overt convulsions and recorded cortical seizure activity
SO ARCHIVES OF TOXICOLOGY
LA English
DT Article
DE Sarin; Magnesium sulfate; Midazolam; Caramiphen; TSPO; ECoG
ID SOMAN-INDUCED SEIZURES; AMINO-ACID RECEPTORS; INDUCED BRAIN-DAMAGE;
   D-ASPARTATE RECEPTOR; RAT-BRAIN; COGNITIVE DYSFUNCTION; ANTICONVULSANT;
   PROTECTS; BINDING; NEUROPATHOLOGY
AB Sarin, a potent organophosphate cholinesterase inhibitor, induces an array of toxic effects including convulsions. Many antidotal treatments contain anticonvulsants to block seizure activity and the ensuing brain damage. Magnesium sulfate (MGS) is used to suppress eclamptic seizures in pregnant women with hypertension and was shown to block kainate-induced convulsions. Magnesium sulfate was evaluated herein as an anticonvulsant against sarin poisoning and its efficacy was compared with the potent anticonvulsants midazolam (MDZ) and caramiphen (CRM). Rats were exposed to a convulsant dose of sarin (96 mu g/kg, im) and 1 min later treated with the oxime TMB4 and atropine to increase survival. Five minutes after initiation of convulsions, MGS, CRM, or MDZ were administered. Attenuation of tonic-clonic convulsions was observed following all these treatments. However, radio-telemetric electro-corticography (ECoG) monitoring demonstrated sustained seizure activity in MGS-injected animals while this activity was completely blocked by MDZ and CRM. This disrupted brain activity was associated with marked increase in brain translocator protein levels, a marker for brain damage, measured 1 week following exposure. Additionally, histopathological analyses of MGS-treated group showed typical sarin-induced brain injury excluding the hippocampus that was partially protected. Our results clearly show that MGS demonstrated misleading features as an anticonvulsant against sarin-induced seizures. This stems from the dissociation observed between overt convulsions and seizure activity. Thus, the presence or absence of motor convulsions may be an unreliable indicator in the assessment of clinical status and in directing adequate antidotal treatments following exposure to nerve agents in battle field or terror attacks.
C1 [Katalan, Shahaf; Lazar, Shlomi; Brandeis, Rachel; Rabinovitz, Ishai; Egoz, Inbal; Grauer, Ettie; Bloch-Shilderman, Eugenia; Raveh, Lily] Israel Inst Biol Res, Dept Pharmacol, IL-74100 Ness Ziona, Israel.
RP Katalan, S (reprint author), Israel Inst Biol Res, Dept Pharmacol, POB 19, IL-74100 Ness Ziona, Israel.
EM shahafk@iibr.gov.il
CR Baille V, 2001, PHARMACOL BIOCHEM BE, V69, P561, DOI 10.1016/S0091-3057(01)00549-4
   BailleLeCrom V, 1995, NEUROREPORT, V7, P365
   Balali-Mood M, 2008, ARCH IRAN MED, V11, P65
   Ballough GPH, 1998, MOL CHEM NEUROPATHOL, V34, P1, DOI 10.1007/BF02815133
   BENAVIDES J, 1987, BRAIN RES, V421, P167, DOI 10.1016/0006-8993(87)91287-X
   BRADFORD MM, 1976, ANAL BIOCHEM, V72, P248, DOI 10.1006/abio.1976.9999
   Chapman S, 2006, NEUROTOXICOLOGY, V27, P277, DOI 10.1016/j.neuro.2005.11.009
   COTTON DB, 1993, AM J OBSTET GYNECOL, V168, P974, DOI 10.1016/S0002-9378(12)90855-8
   COX JA, 1989, BRAIN RES, V499, P267, DOI 10.1016/0006-8993(89)90774-9
   DINGLEDINE R, 1990, TRENDS PHARMACOL SCI, V11, P334, DOI 10.1016/0165-6147(90)90238-4
   DONALDSON JO, 1986, CLIN NEUROPHARMACOL, V9, P37, DOI 10.1097/00002826-198602000-00003
   Euser AG, 2009, STROKE, V40, P1169, DOI 10.1161/STROKEAHA.108.527788
   Filbert MG, 1999, ANN NY ACAD SCI, V890, P505, DOI 10.1111/j.1749-6632.1999.tb08032.x
   Finkelstein A, 2012, BRAIN BEHAV IMMUN, V26, P159, DOI 10.1016/j.bbi.2011.09.002
   Gilat E, 2005, TOXICOL APPL PHARM, V209, P74, DOI 10.1016/j.taap.2005.03.007
   HALLAK M, 1994, J SOC GYNECOL INVEST, V1, P25, DOI 10.1177/107155769400100106
   HALLAK M, 1992, AM J OBSTET GYNECOL, V167, P1605, DOI 10.1016/0002-9378(92)91749-Z
   Hallak M, 1998, MAGNESIUM RES, V11, P117
   Jutkiewicz EM, 2006, J PHARMACOL EXP THER, V317, P1337, DOI 10.1124/jpet.105.095810
   KADAR T, 1992, HUM EXP TOXICOL, V11, P517, DOI 10.1177/096032719201100613
   KADAR T, 1995, HUM EXP TOXICOL, V14, P252, DOI 10.1177/096032719501400304
   Lallement G, 1997, NEUROTOXICOLOGY, V18, P851
   LEMERCIER G, 1983, ACTA NEUROPATHOL, V61, P123, DOI 10.1007/BF00697391
   LENNOX WJ, 1985, LIFE SCI, V37, P793, DOI 10.1016/0024-3205(85)90513-2
   Marrs Timothy C., 2003, Toxicological Reviews, V22, P75, DOI 10.2165/00139709-200322020-00002
   McDonough JH, 1997, NEUROSCI BIOBEHAV R, V21, P559, DOI 10.1016/S0149-7634(96)00050-4
   MCDONOUGH JH, 1993, NEUROSCI BIOBEHAV R, V17, P203, DOI 10.1016/S0149-7634(05)80151-4
   MCINTOSH TK, 1989, BRAIN RES, V482, P252, DOI 10.1016/0006-8993(89)91188-8
   Myhrer T, 2006, EUR J PHARMACOL, V548, P83, DOI 10.1016/j.ejphar.2006.07.001
   Myhrer T, 2010, NEUROTOXICOLOGY, V31, P147, DOI 10.1016/j.neuro.2009.10.002
   Pajoumand A, 2004, HUM EXP TOXICOL, V23, P565, DOI 10.1191/0960327104ht489oa
   Papadopoulos V, 2006, TRENDS PHARMACOL SCI, V27, P402, DOI 10.1016/j.tips.2006.06.005
   Peter JV, 2008, ANAESTH INTENS CARE, V36, P339, DOI 10.1177/0310057X0803600305
   PETRAS JM, 1994, J EXP ANAL BEHAV, V61, P319, DOI 10.1901/jeab.1994.61-319
   Raveh L, 2003, TOXICOL SCI, V75, P108, DOI 10.1093/toxsci/kfg166
   Raveh L, 2002, NEUROTOXICOLOGY, V23, P7, DOI 10.1016/S0161-813X(02)00005-0
   Raveh L, 2008, TOXICOL APPL PHARM, V227, P155, DOI 10.1016/j.taap.2007.10.020
   Shih TM, 1999, J BIOMED SCI, V6, P86, DOI 10.1007/BF02256439
   Shih TM, 2003, TOXICOL APPL PHARM, V188, P69, DOI 10.1016/S0041-008X(03)00019-X
   SIBAI BM, 1990, AM J OBSTET GYNECOL, V162, P1141, DOI 10.1016/0002-9378(90)90002-O
   Singh G, 1998, ELECTROEN CLIN NEURO, V107, P140, DOI 10.1016/S0013-4694(98)00053-4
   Slutsky I, 2010, NEURON, V65, P165, DOI 10.1016/j.neuron.2009.12.026
   Tattersall J, 2009, FRONT BIOSCI-LANDMRK, V14, P3688, DOI 10.2741/4081
   Weissman BA, 2003, J NEUROCHEM, V84, P432, DOI 10.1046/j.1471-4159.2003.01568.x
   WOLF G, 1991, NEUROSCIENCE, V43, P31, DOI 10.1016/0306-4522(91)90413-I
   WOLF G, 1990, NEUROSCI LETT, V117, P207, DOI 10.1016/0304-3940(90)90145-Y
   YOUNG AB, 1990, TRENDS PHARMACOL SCI, V11, P126, DOI 10.1016/0165-6147(90)90199-I
   ZARET GM, 1983, MED HYPOTHESES, V12, P303, DOI 10.1016/0306-9877(83)90103-2
   Zimmer LA, 1997, J COMP NEUROL, V378, P482, DOI 10.1002/(SICI)1096-9861(19970224)378:4<482::AID-CNE4>3.0.CO;2-Z
NR 49
TC 5
Z9 5
U1 1
U2 22
PU SPRINGER HEIDELBERG
PI HEIDELBERG
PA TIERGARTENSTRASSE 17, D-69121 HEIDELBERG, GERMANY
SN 0340-5761
J9 ARCH TOXICOL
JI Arch. Toxicol.
PD FEB
PY 2013
VL 87
IS 2
BP 347
EP 360
DI 10.1007/s00204-012-0916-1
PG 14
WC Toxicology
SC Toxicology
GA 077JN
UT WOS:000314023900012
PM 23052190
DA 2019-04-19
ER

PT J
AU Klein, A
AF Klein, Autumn
TI The Postpartum Period in Women with Epilepsy
SO NEUROLOGIC CLINICS
LA English
DT Article
DE Postpartum; Epilepsy; Breastfeeding; Depression; Antiepileptic
   medications; Pregnancy; Women
ID BREAST-MILK; ANTIEPILEPTIC DRUGS; VALPROIC ACID; PREGNANCY; LACTATION;
   PHARMACOKINETICS; DEPRESSION; LEVETIRACETAM; CARBAMAZEPINE; LAMOTRIGINE
AB For women with epilepsy (WWE), the postpartum period is a vulnerable time owing to medication alterations, disrupted sleep, increased stress, and the challenges of breastfeeding. Sleep deprivation and the stress of having a new child can be challenging for WWE. Concerns over antiepileptic drugs (AEDs) in breast milk and sleep disruption associated with breastfeeding leads some WWE to discontinue breastfeeding. Adjustment of AEDs in the postpartum period can lead to difficulties in seizure control. Postpartum depression is increased in WWE, and patient education about newborn safety remains a concern. This article covers these important topics in postpartum WWE.
C1 Univ Pittsburgh, UPMC, UPMC Presbyterian Magee Womens Hosp, Dept Neurol & Obstet & Gynecol,Div Womens Neurol, Pittsburgh, PA 15213 USA.
RP Klein, A (reprint author), Univ Pittsburgh, UPMC, UPMC Presbyterian Magee Womens Hosp, Dept Neurol & Obstet & Gynecol,Div Womens Neurol, 3471 5th Ave,Suite 811, Pittsburgh, PA 15213 USA.
EM kleinam2@upmc.edu
FU American Epilepsy Foundation; Epilepsy Foundation of America
FX Dr Klein is a prior EEG consultant for Digitrace, and receives funding
   from the American Epilepsy Foundation and Epilepsy Foundation of
   America.
CR Agency of Healthcare Research and Quality, 2007, BREASTF MAT INF HLTH
   Bagshaw J, 2008, SEIZURE-EUR J EPILEP, V17, P42, DOI 10.1016/j.seizure.2007.06.004
   Centers for Disease Control and Prevention, 2011, BREASTF REP CARD US
   Chaudron LH, 2000, J CLIN PSYCHIAT, V61, P79, DOI 10.4088/JCP.v61n0202
   FINCH E, 1954, J OBSTET GYN BRIT EM, V61, P833
   Fotopoulou C, 2009, EPILEPSY RES, V85, P60, DOI 10.1016/j.eplepsyres.2009.02.011
   FROESCHER W, 1984, THER DRUG MONIT, V6, P266, DOI 10.1097/00007691-198409000-00002
   Galanti M, 2009, EPILEPSY BEHAV, V16, P426, DOI 10.1016/j.yebeh.2009.07.009
   Gartner LM, 2005, PEDIATRICS, V115, P496, DOI [10.1542/peds.2011-3552, 10.1542/peds.2004-2491]
   Harden CL, 2009, NEUROLOGY, V73, P142, DOI 10.1212/WNL.0b013e3181a6b325
   Ito S, 2000, NEW ENGL J MED, V343, P118, DOI 10.1056/NEJM200007133430208
   Johannessen SI, 2005, EPILEPSIA, V46, P775, DOI 10.1111/j.1528-1167.2005.54804.x
   KANEKO S, 1979, BRIT J CLIN PHARMACO, V7, P624, DOI 10.1111/j.1365-2125.1979.tb04654.x
   Kawada K, 2002, BRAIN DEV-JPN, V24, P95, DOI 10.1016/S0387-7604(01)00407-7
   Meador KJ, 2010, NEUROLOGY, V75, P1954, DOI 10.1212/WNL.0b013e3181ffe4a9
   Miyagi SJ, 2007, DRUG METAB DISPOS, V35, P1587, DOI 10.1124/dmd.107.015214
   Newport DJ, 2008, PEDIATRICS, V122, pE223, DOI 10.1542/peds.2007-3812
   Nordmo E, 2009, ANN PHARMACOTHER, V43, P1893, DOI 10.1345/aph.1M254
   Ohman I, 2002, EPILEPSIA, V43, P1157, DOI 10.1046/j.1528-1157.2002.12502.x
   Pearlstein T, 2009, AM J OBSTET GYNECOL, V200, P357, DOI 10.1016/j.ajog.2008.11.033
   Pennell PB, 2004, NEUROL CLIN, V22, P799, DOI 10.1016/j.ncl.2004.07.004
   Piontek CM, 2000, J CLIN PSYCHIAT, V61, P170, DOI 10.4088/JCP.v61n0304
   Rauchenzauner M, 2011, EPILEPSY BEHAV, V20, P719, DOI 10.1016/j.yebeh.2011.01.028
   Sabers A, 2012, ACTA NEUROL SCAND, V126, pe1, DOI 10.1111/j.1600-0404.2011.01627.x
   Shimoyama R, 2000, ANN CLIN BIOCHEM, V37, P210, DOI 10.1258/0004563001899023
   Stahl MMS, 1997, J PEDIATR-US, V130, P1001, DOI 10.1016/S0022-3476(97)70292-0
   STEEN B, 1982, THER DRUG MONIT, V4, P331, DOI 10.1097/00007691-198212000-00001
   Tomson T, 2007, EPILEPSIA, V48, P1111, DOI 10.1111/j.1528-1167.2007.01032.x
   Tomson T, 2007, CLIN PHARMACOKINET, V46, P209, DOI 10.2165/00003088-200746030-00002
   Turner K, 2006, EPILEPSY BEHAV, V9, P293, DOI 10.1016/j.yebeh.2006.06.003
   VONUNRUH GE, 1984, THER DRUG MONIT, V6, P272, DOI 10.1097/00007691-198409000-00003
   Ward RM, 2001, PEDIATRICS, V108, P776
NR 32
TC 5
Z9 6
U1 0
U2 4
PU W B SAUNDERS CO-ELSEVIER INC
PI PHILADELPHIA
PA 1600 JOHN F KENNEDY BOULEVARD, STE 1800, PHILADELPHIA, PA 19103-2899 USA
SN 0733-8619
J9 NEUROL CLIN
JI Neurol. Clin.
PD AUG
PY 2012
VL 30
IS 3
BP 867
EP +
DI 10.1016/j.ncl.2012.06.001
PG 10
WC Clinical Neurology; Neurosciences
SC Neurosciences & Neurology
GA 998TM
UT WOS:000308263300006
PM 22840793
DA 2019-04-19
ER

PT J
AU Wagner, Y
   Storr, F
   Cope, S
AF Wagner, Y.
   Storr, F.
   Cope, S.
TI Gabapentin in the treatment of post-dural puncture headache: a case
   series
SO ANAESTHESIA AND INTENSIVE CARE
LA English
DT Article
DE gabapentin; post-dural puncture headache
ID PREVENTION; MANAGEMENT; DELIVERY; PAIN
AB Gabapentin has been reported to be useful in the management of epilepsy, neuropathic pain and post-dural puncture headache. Seventeen obstetric cases are presented in which gabapentin was used either as a primary therapy for the management of severe headache following a diagnosed dural puncture or as an analgesic adjunct in patients with dural puncture headache unresponsive to epidural blood patch. In our patients, analgesic therapy was essential to enable care of their newborns as other management options had failed or were unavailable. In nine patients we observed an excellent result with reduction of headache severity within 24 hours. Gabapentin appears potentially beneficial in the management of patients with post-dural puncture headaches.
C1 [Wagner, Y.; Storr, F.; Cope, S.] Auckland City Hosp, Auckland Dist Hlth Board, Auckland, New Zealand.
RP Wagner, Y (reprint author), Auckland City Hosp, Auckland Dist Hlth Board, Auckland, New Zealand.
EM yvonnew@adhb.govt.nz
CR Behm MO, 2001, PEDIATRICS, V108, P482, DOI 10.1542/peds.108.2.482
   Briggs GC, 2005, DRUGS PREGNANCY LACT, P709
   Candido Kenneth D, 2003, Best Pract Res Clin Anaesthesiol, V17, P451
   Eroglu C, 2009, CELL, V139, P380, DOI 10.1016/j.cell.2009.09.025
   Erol DD, 2006, ACUTE PAIN, V8, P169
   Franca MC, 2004, CEPHALALGIA, V24, P993, DOI 10.1111/j.1468-2982.2004.00791.x
   Gaiser R, 2006, CURR OPIN ANESTHESIO, V19, P249, DOI 10.1097/01.aco.0000192809.71408.ba
   Halker RB, 2007, NEUROLOGIST, V13, P323, DOI 10.1097/NRL.0b013018145480f
   Hauer JM, 2007, PEDIATRICS, V119, pE519, DOI 10.1542/peds.2006-1609
   Lin Yao-Tsung, 2007, Acta Anaesthesiol Taiwan, V45, P47
   Mathew NT, 2001, HEADACHE, V41, P119, DOI 10.1046/j.1526-4610.2001.111006119.x
   Moore A, 2011, ANESTH ANALG, V112, P167, DOI 10.1213/ANE.0b013e3181fdf5ee
   Ohman I, 2005, EPILEPSIA, V46, P1621, DOI 10.1111/j.1528-1167.2005.00251.x
   Prakash R, 2008, SINGAP MED J, V49, P47
   Sills GJ, 2006, CURR OPIN PHARMACOL, V6, P108, DOI 10.1016/j.coph.2005.11.003
   Thew M, 2008, CURR OPIN ANESTHESIO, V21, P288, DOI 10.1097/ACO.0b013e3282f8e21a
   Turnbull DK, 2003, BRIT J ANAESTH, V91, P718, DOI 10.1093/bja/aeg231
NR 17
TC 5
Z9 6
U1 0
U2 0
PU AUSTRALIAN SOC ANAESTHETISTS
PI EDGECLIFF
PA P O BOX 600, EDGECLIFF, NSW 2027, AUSTRALIA
SN 0310-057X
EI 1448-0271
J9 ANAESTH INTENS CARE
JI Anaesth. Intensive Care
PD JUL
PY 2012
VL 40
IS 4
BP 714
EP 718
DI 10.1177/0310057X1204000420
PG 5
WC Anesthesiology; Critical Care Medicine
SC Anesthesiology; General & Internal Medicine
GA 987PV
UT WOS:000307430500020
PM 22813502
DA 2019-04-19
ER

PT J
AU Pinheiro, RMC
   de Lima, MNM
   Fries, GR
   Garcia, VA
   Presti-Torres, J
   Hallmenschlager, LH
   Alcalde, LA
   Roesler, R
   Andersen, ML
   Quevedo, J
   Kapczinski, F
   Schroder, N
AF Carvalho Pinheiro, Rose Mary
   Martins de Lima, Maria Noemia
   Fries, Gabriel Rodrigo
   Garcia, Vanessa Athaide
   Presti-Torres, Juliana
   Hallmenschlager, Luis Henrique
   Alcalde, Luisa Azambuja
   Roesler, Rafael
   Andersen, Monica Levy
   Quevedo, Joao
   Kapczinski, Flavio
   Schroeder, Nadja
TI Early life stress exacerbates cognitive dysfunction induced by
   D-amphetamine: amelioration by valproic acid
SO JOURNAL OF NEURAL TRANSMISSION
LA English
DT Article
DE Bipolar disorder; D-amphetamine; Maternal deprivation; Rats; Recognition
   memory; Valproic acid
ID INCREASED OXIDATIVE STRESS; NERVE GROWTH-FACTOR; ANIMAL-MODEL; BIPOLAR
   DISORDER; RECOGNITION MEMORY; MATERNAL SEPARATION; MOOD STABILIZERS;
   NEONATAL STRESS; RODENT MODEL; OBJECT RECOGNITION
AB It has been demonstrated that experiences taking place early in life have a profound influence on brain development, interacting with the genetic background and determining differences in the vulnerability to the onset of bipolar disorder when the individual is exposed to a second adverse event later in life. Here, we investigated the effects of exposure to an early adverse life event (maternal deprivation) and to a later adverse life event [D-amphetamine (AMPH)] on cognition in an animal model of mania. We have previously demonstrated that that repeated AMPH exposure produces severe and persistent cognitive impairment, which was more pronounced when the animals were maternal deprived, suggesting that the early adverse life event could be potentiating the effects of the exposure to the second adverse life event later in life. Here, we show that valproic acid ameliorated the cognitive deficits induced by AMPH, but it was not effective when the animals were exposed to bothstressors: maternal deprivation and AMPH treatment.
C1 [Carvalho Pinheiro, Rose Mary; Martins de Lima, Maria Noemia; Garcia, Vanessa Athaide; Presti-Torres, Juliana; Hallmenschlager, Luis Henrique; Alcalde, Luisa Azambuja; Schroeder, Nadja] Pontifical Catholic Univ, Fac Biosci, Neurobiol & Dev Biol Lab, Dept Physiol Sci, BR-90619900 Porto Alegre, RS, Brazil.
   [Fries, Gabriel Rodrigo; Garcia, Vanessa Athaide; Roesler, Rafael; Quevedo, Joao; Kapczinski, Flavio; Schroeder, Nadja] Natl Inst Translat Med INCT TM, BR-90035003 Porto Alegre, RS, Brazil.
   [Fries, Gabriel Rodrigo; Kapczinski, Flavio] Univ Fed Rio Grande do Sul, Bipolar Disorders Program, BR-90035003 Porto Alegre, RS, Brazil.
   [Fries, Gabriel Rodrigo; Kapczinski, Flavio] Univ Fed Rio Grande do Sul, Lab Mol Psychiat, BR-90035003 Porto Alegre, RS, Brazil.
   [Roesler, Rafael] Univ Fed Rio Grande do Sul, Inst Basic Hlth Sci, Dept Pharmacol, Lab Neuropharmacol & Neural Tumor Biol, BR-90050170 Porto Alegre, RS, Brazil.
   [Roesler, Rafael] Univ Fed Rio Grande do Sul, Univ Hosp Res Ctr CPE HCPA, Canc Res Lab, BR-90035003 Porto Alegre, RS, Brazil.
   [Andersen, Monica Levy] Univ Fed Sao Paulo, Dept Psychobiol, Escola Paulista Med, BR-04024002 Sao Paulo, Brazil.
   [Quevedo, Joao] Univ So Santa Catarina, Hlth Sci Unit, Neurosci Lab, Postgrad Program Hlth Sci, BR-88806000 Criciuma, SC, Brazil.
RP Schroder, N (reprint author), Pontifical Catholic Univ, Fac Biosci, Neurobiol & Dev Biol Lab, Dept Physiol Sci, Av Ipiranga,6681 Predio 12D,Sala 340, BR-90619900 Porto Alegre, RS, Brazil.
EM nadja.schroder@pucrs.br
RI TM, Inct/J-8630-2013; de Lima, Maria/A-8745-2010; de Quevedo, Joao
   Luciano/E-5491-2013; Kapczinski, Flavio/J-5803-2014; Kapczinski,
   Flavio/D-3175-2013; Presti-Torres, Juliana/L-8475-2013; Fries,
   Gabriel/P-8810-2014; Andersen, Monica/C-7616-2012
OI de Quevedo, Joao Luciano/0000-0003-3114-6611; Presti-Torres,
   Juliana/0000-0002-3560-0052; Fries, Gabriel/0000-0002-5468-2612;
   Andersen, Monica/0000-0002-1894-6748; Schroder,
   Nadja/0000-0002-4227-5702
FU CAPES/MEC, Brazil [657/2008]; IC/CNPq; PIBIC/CNPq; South American Office
   for Anticancer Drug Development; Children's Cancer Institute
FX Funding for this study was provided by CAPES/MEC, Brazil (AUX-PE-Procad
   grant 657/2008). J.P.T. and V.A.G are supported by a CAPES/MEC
   fellowship. L.H.H. is supported by an IC/CNPq fellowship. L.A.A. is
   supported by a PIBIC/CNPq fellowship. R.R., M. L.A., J.Q., F.K., and
   N.S. are CNPq Research fellows. R.R. is also supported by the South
   American Office for Anticancer Drug Development and the Children's
   Cancer Institute.
CR Aisa B, 2008, NEUROSCIENCE, V154, P1218, DOI 10.1016/j.neuroscience.2008.05.011
   Aisa B, 2007, PSYCHONEUROENDOCRINO, V32, P256, DOI 10.1016/j.psyneuen.2006.12.013
   Aisa B, 2009, HIPPOCAMPUS, V19, P1222, DOI 10.1002/hipo.20586
   Aisa B, 2009, PSYCHONEUROENDOCRINO, V34, P1495, DOI 10.1016/j.psyneuen.2009.05.003
   Andreazza AC, 2008, J PSYCHIATR NEUROSCI, V33, P516
   Angelucci F, 2009, INT REV NEUROBIOL, V88, P1, DOI 10.1016/S0074-7742(09)88001-X
   Arban R, 2005, BEHAV BRAIN RES, V158, P123, DOI 10.1016/j.bbr.2004.08.015
   Bao AM, 2010, NEUROSCIENTIST, V16, P550, DOI 10.1177/1073858410377005
   Belcher AM, 2008, NEUROPSYCHOPHARMACOL, V33, P1453, DOI 10.1038/sj.npp.1301510
   Bilbo SD, 2007, BRAIN BEHAV IMMUN, V21, P332, DOI 10.1016/j.bbi.2006.10.005
   Bisagno V, 2003, PHARMACOL BIOCHEM BE, V74, P859, DOI 10.1016/S0091-3057(03)00017-0
   Bowden CL, 2009, BIPOLAR DISORD, V11, P20, DOI 10.1111/j.1399-5618.2009.00708.x
   Bredy TW, 2008, LEARN MEMORY, V15, P39, DOI 10.1101/lm.801108
   Bredy TW, 2007, LEARN MEMORY, V14, P268, DOI 10.1101/lm.500907
   Bremner JD, 1998, DEV PSYCHOPATHOL, V10, P871, DOI 10.1017/S0954579498001916
   Bremner JD, 2001, DEV PSYCHOPATHOL, V13, P473, DOI 10.1017/S0954579401003042
   CAPPELIEZ P, 1990, PROG NEURO-PSYCHOPH, V14, P347, DOI 10.1016/0278-5846(90)90023-A
   Caspi A, 2006, NAT REV NEUROSCI, V7, P583, DOI 10.1038/nrn1925
   Chen PS, 2007, NEUROSCIENCE, V149, P203, DOI 10.1016/j.neuroscience.2007.06.053
   Choy KHC, 2008, HIPPOCAMPUS, V18, P655, DOI 10.1002/hipo.20425
   Clarke JR, 2010, P NATL ACAD SCI USA, V107, P2652, DOI 10.1073/pnas.0915059107
   Correa C, 2007, PROG NEURO-PSYCHOPH, V31, P887, DOI 10.1016/j.pnpbp.2007.02.005
   Dash PK, 2010, PLOS ONE, V5, DOI 10.1371/journal.pone.0011383
   de Lima MN, 2008, NEUROPHARMACOLOGY, V55, P788, DOI 10.1016/j.neuropharm.2008.06.025
   Dencker D, 2008, EPILEPSY BEHAV, V12, P49, DOI 10.1016/j.yebeh.2007.09.023
   Dong E, 2010, EPIGENETICS-US, V5, P730, DOI 10.4161/epi.5.8.13053
   Einat H, 2007, NEUROPSYCHOBIOLOGY, V55, P123, DOI 10.1159/000106054
   FESSLER RG, 1982, PSYCHOPHARMACOLOGY, V78, P373, DOI 10.1007/BF00433745
   Francis DD, 2002, J NEUROSCI, V22, P7840
   Franklin TB, 2010, BIOL PSYCHIAT, V68, P408, DOI 10.1016/j.biopsych.2010.05.036
   Frey BN, 2006, BRAIN RES, V1097, P224, DOI 10.1016/j.brainres.2006.04.076
   Frey BN, 2006, J PSYCHIATR NEUROSCI, V31, P326
   Frey BN, 2006, BEHAV PHARMACOL, V17, P311, DOI 10.1097/01.fbp.0000205013.59455.09
   Frey BN, 2006, NEUROCHEM RES, V31, P699, DOI 10.1007/s11064-006-9070-6
   Frey BN, 2006, LIFE SCI, V79, P281, DOI 10.1016/j.lfs.2006.01.002
   Frey BN, 2006, BIPOLAR DISORD, V8, P275, DOI 10.1111/j.1399-5618.2006.00318.x
   Fumagalli F, 2007, PROG NEUROBIOL, V81, P197, DOI 10.1016/j.pneurobio.2007.01.002
   Gatt JM, 2009, MOL PSYCHIATR, V14, P681, DOI 10.1038/mp.2008.143
   Geddes JR, 2010, LANCET, V375, P385, DOI 10.1016/S0140-6736(09)61828-6
   Goldberg JF, 2009, BIPOLAR DISORD, V11, P123, DOI 10.1111/j.1399-5618.2009.00716.x
   Haddad PM, 2009, EXPERT OPIN DRUG MET, V5, P539, DOI [10.1517/17425250902911455, 10.1517/17425250902911455 ]
   Herring NR, 2008, PSYCHOPHARMACOLOGY, V199, P637, DOI 10.1007/s00213-008-1183-y
   JANS JE, 1990, DEV PSYCHOBIOL, V23, P519, DOI 10.1002/dev.420230607
   Kauer-Sant'Anna M, 2007, PEPTIDES, V28, P1447, DOI 10.1016/j.peptides.2007.06.010
   Kim WY, 2008, NEUROSCI LETT, V432, P54, DOI 10.1016/j.neulet.2007.12.005
   Le Strat Y, 2009, CURR MOL MED, V9, P506
   LEVINE S, 1967, SCIENCE, V156, P258, DOI 10.1126/science.156.3772.258
   Li F, 2009, NEW ENGL J MED, V361, P302, DOI 10.1056/NEJMcibr0902052
   Llorente R, 2010, NEUROSCI LETT, V479, P112, DOI 10.1016/j.neulet.2010.05.039
   Machado-Vieira R, 2004, PROG NEURO-PSYCHOPH, V28, P209, DOI 10.1016/j.pnpbp.2003.10.015
   Malkesman O, 2009, DIS MODEL MECH, V2, P238, DOI 10.1242/dmm.001628
   Marston HM, 2009, PSYCHOPHARMACOLOGY, V206, P699, DOI 10.1007/s00213-009-1570-z
   Martinowich K, 2009, J CLIN INVEST, V119, P726, DOI 10.1172/JCI37703
   de Lima MNM, 2011, BEHAV BRAIN RES, V224, P100, DOI 10.1016/j.bbr.2011.05.022
   Maynard TM, 2001, SCHIZOPHRENIA BULL, V27, P457, DOI 10.1093/oxfordjournals.schbul.a006887
   McCann UD, 2008, PSYCHOPHARMACOLOGY, V200, P439, DOI 10.1007/s00213-008-1218-4
   McCann UD, 2008, SYNAPSE, V62, P91, DOI 10.1002/syn.20471
   McEwen BS, 2007, PHYSIOL REV, V87, P873, DOI 10.1152/physrev.00041.2006
   McPherson RJ, 2007, NEONATOLOGY, V92, P33, DOI 10.1159/000100084
   Monti Barbara, 2009, Curr Mol Pharmacol, V2, P95
   Nalivaeva NN, 2012, J MOL NEUROSCI, V46, P569, DOI 10.1007/s12031-011-9644-x
   O'Donnell KC, 2007, NEUROSCI BIOBEHAV R, V31, P932, DOI 10.1016/j.neubiorev.2007.04.002
   Pham TM, 1997, BEHAV BRAIN RES, V86, P113, DOI 10.1016/S0166-4328(96)02252-8
   Post RM, 2001, DEV PSYCHOPATHOL, V13, P581, DOI 10.1017/S0954579401003091
   Pryce CR, 2003, BEHAV NEUROSCI, V117, P883, DOI 10.1037/0735-7044.117.5.883
   Qin LN, 2011, BEHAV BRAIN RES, V217, P142, DOI 10.1016/j.bbr.2010.10.018
   Qing H, 2008, J EXP MED, V205, P2781, DOI 10.1084/jem.20081588
   Redrobe JP, 2009, BEHAV BRAIN RES, V198, P481, DOI 10.1016/j.bbr.2008.12.027
   Rodriguez-Casado A, 2007, BIOPOLYMERS, V86, P437, DOI 10.1002/bip.20753
   Roth TL, 2009, BIOL PSYCHIAT, V65, P760, DOI 10.1016/j.biopsych.2008.11.028
   Salo R, 2009, BIOL PSYCHIAT, V65, P706, DOI 10.1016/j.biopsych.2008.11.026
   Schroder N, 2003, SYNAPSE, V49, P89, DOI 10.1002/syn.10210
   Sgobio C, 2010, BIOL PSYCHIAT, V67, P567, DOI 10.1016/j.biopsych.2009.11.008
   Shao L, 2005, BIOL PSYCHIAT, V58, P879, DOI 10.1016/j.biopsych.2005.04-052
   Streck EL, 2008, LIFE SCI, V82, P424, DOI 10.1016/j.lfs.2007.11.026
   Tohen M, 2009, BIPOLAR DISORD, V11, P45, DOI 10.1111/j.1399-5618.2009.00710.x
   Toth E, 2008, BEHAV BRAIN RES, V190, P135, DOI 10.1016/j.bbr.2008.02.012
   VALE AL, 1987, PSYCHOPHARMACOLOGY, V91, P352, DOI 10.1007/BF00518190
   Valvassori SS, 2008, PROG NEURO-PSYCHOPH, V32, P1064, DOI 10.1016/j.pnpbp.2008.02.012
   van Winkel R, 2008, SCHIZOPHRENIA BULL, V34, P1095, DOI 10.1093/schbul/sbn101
   Viveros M P, 2009, Psychoneuroendocrinology, V34 Suppl 1, pS217, DOI 10.1016/j.psyneuen.2009.05.015
   Walz JC, 2008, J PSYCHIATR RES, V42, P416, DOI 10.1016/j.jpsychires.2007.03.005
   Wingo AP, 2009, BIPOLAR DISORD, V11, P113, DOI 10.1111/j.1399-5618.2009.00665.x
   Xu TX, 2010, J NEUROCHEM, V115, P1643, DOI 10.1111/j.1471-4159.2010.07073.x
   Xu TX, 2009, J NEUROSCI, V29, P14086, DOI 10.1523/JNEUROSCI.0974-09.2009
   Zarate CA, 2000, PSYCHIAT QUART, V71, P309
   Zugno AI, 2009, J NEURAL TRANSM, V116, P431, DOI 10.1007/s00702-009-0198-9
NR 87
TC 5
Z9 7
U1 0
U2 8
PU SPRINGER WIEN
PI WIEN
PA SACHSENPLATZ 4-6, PO BOX 89, A-1201 WIEN, AUSTRIA
SN 0300-9564
J9 J NEURAL TRANSM
JI J. Neural Transm.
PD JUN
PY 2012
VL 119
IS 6
BP 627
EP 637
DI 10.1007/s00702-011-0754-y
PG 11
WC Clinical Neurology; Neurosciences
SC Neurosciences & Neurology
GA 947VX
UT WOS:000304462400001
PM 22218930
DA 2019-04-19
ER

PT J
AU Novaes, GF
   Amado, D
   Scorza, FA
   Cysneiros, RM
AF Novaes, Gisane Faria
   Amado, Debora
   Scorza, Fulvio Alexandre
   Cysneiros, Roberta Monterazzo
TI Social behavior impairment in offspring exposed to maternal seizures in
   utero
SO JOURNAL OF NEURAL TRANSMISSION
LA English
DT Article
DE Epilepsy; Pregnancy; Social interaction; Anxiety
ID BRAIN-DEVELOPMENT; PRENATAL HYPOXIA; EPILEPSY; INJURY; RATS;
   ENVIRONMENT; PREGNANCY; MODELS; WOMEN; TERM
AB Human and animal models have demonstrated that maternal seizures in utero could be deleterious to the development of the offspring. This study focused on the social behavior of offspring exposed to seizures in utero. A pilocarpine model of temporal lobe epilepsy was induced in female Wistar rats that were mated after the first spontaneous seizure. Early after birth, pups from an epileptic mother were reared by a control mother. To evaluate the influence of the adoption process, two other groups were added: rat pups from control mothers cross-fostered with other control mothers, and rat pups reared by their birth mother. Animals exposed to seizures in utero showed impaired social behavior with no signs of anxiety-like behavior. This study demonstrated that epileptic seizures during pregnancy could be harmful to brain development and may increase the risk of developing neurodevelopmental disorders. The mechanisms underlying the abnormalities of social behavior are not well understood, and further studies in this field are warranted.
C1 [Novaes, Gisane Faria; Cysneiros, Roberta Monterazzo] UPM, Neurobiol Lab, Programa Posgrad Disturbios Desenvolvimento, BR-01302907 Sao Paulo, Brazil.
   [Amado, Debora; Scorza, Fulvio Alexandre] Univ Fed Sao Paulo UNIFESP, Escola Paulista Med, Disciplina Neurol Expt, Sao Paulo, Brazil.
RP Cysneiros, RM (reprint author), UPM, Neurobiol Lab, Programa Posgrad Disturbios Desenvolvimento, Rua Consolacao,930 Predio 38, BR-01302907 Sao Paulo, Brazil.
EM roberta.cysneiros@mackenzie.br
RI Scorza, Fulvio/C-7048-2013; Neurociencia, Inct/I-1011-2013; Scerni,
   Debora/N-6036-2014; Cysneiros, Roberta/H-6224-2012
OI Scorza, Fulvio/0000-0002-0694-8674; Scerni, Debora/0000-0002-5903-5334;
   Cysneiros, Roberta/0000-0002-3191-9146
FU MACKPESQUISA; Conselho Nacional de Desenvolvimento Cientifico e
   Tecnologico (CNPq)
FX This work was sponsored by grants from MACKPESQUISA and Conselho
   Nacional de Desenvolvimento Cientifico e Tecnologico (CNPq). The authors
   declare that they have no conflict of interest.
CR Adriani W, 2006, PSYCHOPHARMACOLOGY, V184, P155, DOI 10.1007/s00213-005-0223-0
   Amado D, 2005, EPILEPSIA, V46, P198
   Bartolomucci A, 2004, GENES BRAIN BEHAV, V3, P115, DOI 10.1111/j.1601-183X.2003.00059.x
   Crawley JN, 2007, BRAIN PATHOL, V17, P448, DOI 10.1111/j.1750-3639.2007.00096.x
   do Vale TG, 2010, EPILEPSY BEHAV, V19, P20, DOI 10.1016/j.yebeh.2010.06.032
   Dubovicky Michal, 2010, Interdiscip Toxicol, V3, P59, DOI 10.2478/v10102-010-0012-4
   Golan H, 2006, DEVELOPMENTAL SCI, V9, P338, DOI 10.1111/j.1467-7687.2006.00498.x
   Goodson JL, 2009, FRONT NEUROENDOCRIN, V30, P429, DOI 10.1016/j.yfrne.2009.05.007
   Gunn AJ, 2009, CLIN PERINATOL, V36, P579, DOI 10.1016/j.clp.2009.06.007
   HIILESMAA VK, 1985, AM J OBSTET GYNECOL, V152, P499, DOI 10.1016/0002-9378(85)90615-5
   Hvas CL, 2000, EPIDEMIOL REV, V22, P275, DOI 10.1093/oxfordjournals.epirev.a018039
   LaJoie J, 2004, EPILEPSIA, V45, P48, DOI 10.1111/j.0013-9580.2004.458007.x
   Lima DC, 2010, EPILEPSY BEHAV, V18, P45, DOI 10.1016/j.yebeh.2010.02.024
   Liporace J, 2003, MAYO CLIN PROC, V78, P497, DOI 10.4065/78.4.497
   Newman SW, 1999, ANN NY ACAD SCI, V877, P242, DOI 10.1111/j.1749-6632.1999.tb09271.x
   NYAKAS C, 1994, EUR J NEUROSCI, V6, P746, DOI 10.1111/j.1460-9568.1994.tb00986.x
   Nyakas C, 1996, PROG NEUROBIOL, V49, P1
   Oliveira RF, 2009, INTEGR COMP BIOL, V49, P423, DOI 10.1093/icb/icp055
   Pennell PB, 2008, EPILEPSIA, V49, P43, DOI 10.1111/j.1528-1167.2008.01926.x
   Raffo E, 2009, EXP NEUROL, V219, P414, DOI 10.1016/j.expneurol.2009.06.014
   Rees S, 2008, INT J DEV NEUROSCI, V26, P3, DOI 10.1016/j.ijdevneu.2007.08.020
   Tejkalova H, 2007, PHYSIOL RES, V56, P815
   TURSKI WA, 1983, BEHAV BRAIN RES, V9, P315, DOI 10.1016/0166-4328(83)90136-5
NR 23
TC 5
Z9 5
U1 0
U2 7
PU SPRINGER WIEN
PI WIEN
PA SACHSENPLATZ 4-6, PO BOX 89, A-1201 WIEN, AUSTRIA
SN 0300-9564
J9 J NEURAL TRANSM
JI J. Neural Transm.
PD JUN
PY 2012
VL 119
IS 6
BP 639
EP 644
DI 10.1007/s00702-011-0751-1
PG 6
WC Clinical Neurology; Neurosciences
SC Neurosciences & Neurology
GA 947VX
UT WOS:000304462400002
PM 22358065
DA 2019-04-19
ER

PT J
AU Silas, R
   Sehgal, A
   Walker, AM
   Wong, FY
AF Silas, Reshma
   Sehgal, Arvind
   Walker, Adrian M.
   Wong, Flora Y.
TI Cerebral oxygenation during subclinical seizures in neonatal
   hypoxic-ischaemic encephalopathy
SO EUROPEAN JOURNAL OF PAEDIATRIC NEUROLOGY
LA English
DT Article
DE Infants; Newborn; Hypoxic-ischaemic encephalopathy; Seizures; Near
   infrared spectroscopy; Cerebral oxygenation
ID NEAR-INFRARED SPECTROSCOPY; BRAIN; SATURATION
AB Treatment of subclinical seizures in newborn HIE remains a contentious issue, especially in light of potential adverse effects of aggressive use of anticonvulsants. We report on the association of subclinical seizures with changes in cerebral oxygenation in an infant with HIE. Our results show that subclinical seizures of longer durations and with associated autonomic disturbance (increased blood pressure) are more likely to be associated with fluctuation in cerebral oxygenation, with some seizures resulting in cerebral hypoxia. Future studies should aim to delineate the effects of subclinical seizure and anticonvulsant treatment on cerebral oxygenation, and their relationships to developmental outcome. Level of cerebral oxygenation may play a role in refining anti-convulsant treatment and management of subclinical seizures in newborns. (C) 2011 European Paediatric Neurology Society. Published by Elsevier Ltd. All rights reserved.
C1 [Silas, Reshma; Walker, Adrian M.; Wong, Flora Y.] Monash Univ, Ritchie Ctr, Monash Med Ctr, Melbourne, Vic 3168, Australia.
   [Wong, Flora Y.] Monash Univ, Dept Pediat, Melbourne, Vic 3168, Australia.
RP Wong, FY (reprint author), Monash Univ, Ritchie Ctr, Monash Med Ctr, Level 5,246 Clayton Rd, Melbourne, Vic 3168, Australia.
EM Flora.Wong@med.monash.edu.au
FU Ritchie Clinical Fellowship; Kathleen Tinsley Fellowship; Victorian
   Government
FX Dr. R. Silas was supported by the Ritchie Clinical Fellowship. Dr. F. Y.
   Wong was supported by the Kathleen Tinsley Fellowship. This work is
   supported by the Victorian Government's Operational Inftrastructure
   Support Program.
CR Bittigau P, 2002, P NATL ACAD SCI USA, V99, P15089, DOI 10.1073/pnas.222550499
   Gonzalez H, 2005, J CEREBR BLOOD F MET, V25, P911, DOI 10.1038/sj.jcbfm.9600087
   Haginoya K, 2002, BRAIN, V125, P1960, DOI 10.1093/brain/awf213
   Holmes GL, 2005, PEDIATR NEUROL, V33, P1, DOI 10.1016/j.pediatrneurol.2004.12.003
   Hou XL, 2007, PHYSIOL MEAS, V28, P1251, DOI 10.1088/0967-3334/28/10/010
   Kurth CD, 2002, J CEREBR BLOOD F MET, V22, P335, DOI 10.1097/00004647-200203000-00011
   Liem KD, 2010, EARLY HUM DEV, V86, P155, DOI 10.1016/j.earlhumdev.2010.01.029
   Meyn DF, 2010, J PEDIATR-US, V157, P334, DOI 10.1016/j.jpeds.2010.04.005
   Silverstein FS, 2009, J PEDIATR-US, V155, P305, DOI 10.1016/j.jpeds.2009.04.036
   Toet MC, 2006, PEDIATRICS, V117, P333, DOI 10.1542/peds.2005-0987
   Towfighi J, 1997, DEV BRAIN RES, V100, P149, DOI 10.1016/S0165-3806(97)00036-9
   van Bel F, 2008, NEONATOLOGY, V94, P237, DOI 10.1159/000151642
   van Rooij LGM, 2010, PEDIATRICS, V125, pE358, DOI 10.1542/peds.2009-0136
   Wong FY, 2008, PEDIATRICS, V121, pE604, DOI 10.1542/peds.2007-1487
   Zimmermann A, 2008, DEV NEUROSCI-BASEL, V30, P293, DOI 10.1159/000142735
NR 15
TC 5
Z9 5
U1 0
U2 0
PU ELSEVIER SCI LTD
PI OXFORD
PA THE BOULEVARD, LANGFORD LANE, KIDLINGTON, OXFORD OX5 1GB, OXON, ENGLAND
SN 1090-3798
J9 EUR J PAEDIATR NEURO
JI Eur. J. Paediatr. Neurol.
PD MAY
PY 2012
VL 16
IS 3
BP 304
EP 307
DI 10.1016/j.ejpn.2011.09.003
PG 4
WC Clinical Neurology; Pediatrics
SC Neurosciences & Neurology; Pediatrics
GA 937WV
UT WOS:000303695400013
PM 21978628
DA 2019-04-19
ER

PT J
AU Holm, IA
   Poduri, A
   Crandall, L
   Haas, E
   Grafe, MR
   Kinney, HC
   Krous, HF
AF Holm, Ingrid A.
   Poduri, Annapurna
   Crandall, Laura
   Haas, Elisabeth
   Grafe, Marjorie R.
   Kinney, Hannah C.
   Krous, Henry F.
TI Inheritance of Febrile Seizures in Sudden Unexplained Death in Toddlers
SO PEDIATRIC NEUROLOGY
LA English
DT Article
ID TEMPORAL-LOBE EPILEPSY; UNEXPECTED DEATH; CHILDREN
AB Sudden unexplained death in toddlers has been associated with febrile seizures, family history of febrile seizures, and hippocampal anomalies. We investigated the mode of inheritance for febrile seizures in these families. A three-generation pedigree was obtained from families enrolled in the San Diego Sudden Unexplained Death in Childhood Research Project, involving toddlers with sudden unexplained death, febrile seizures, and family history of febrile seizures. In our six cases, death was unwitnessed and related to sleep. The interval from last witnessed febrile seizure to death ranged from 3 weeks to 6 months. Hippocampal abnormalities were identified in one of three cases with available autopsy sections. Autosomal dominant inheritance of febrile seizures was observed in three families. A fourth demonstrated autosomal dominant inheritance with incomplete penetrance or variable expressivity. In two families, the maternal and paternal sides manifested febrile seizures. In this series, the major pattern of inheritance in toddlers with sudden unexplained death and febrile seizures was autosomal dominant. Future studies should develop markers (including genetic) to identify which patients with febrile seizures are at risk for sudden unexplained death in childhood, and to provide guidance for families and physicians. (C) 2012 Elsevier Inc. All rights reserved.
C1 [Holm, Ingrid A.] Childrens Hosp, Program Genom, Div Genet, Boston, MA 02115 USA.
   [Holm, Ingrid A.] Childrens Hosp, Manton Ctr Orphan Dis Res, Boston, MA 02115 USA.
   [Holm, Ingrid A.; Poduri, Annapurna; Kinney, Hannah C.] Harvard Univ, Sch Med, Boston, MA USA.
   [Poduri, Annapurna] Childrens Hosp, Dept Neurol, Div Epilepsy & Clin Neurophysiol, Boston, MA 02115 USA.
   [Crandall, Laura] CJ Fdn SIDS, Sudden Unexplained Death Childhood Program, Hackensack, NJ USA.
   [Haas, Elisabeth; Krous, Henry F.] Rady Childrens Hosp, Dept Pathol, San Diego, CA USA.
   [Grafe, Marjorie R.] Oregon Hlth & Sci Univ, Dept Pathol, Portland, OR 97201 USA.
   [Kinney, Hannah C.] Childrens Hosp, Dept Pathol, Boston, MA 02115 USA.
RP Holm, IA (reprint author), Childrens Hosp, Program Genom, Div Genet, 3 Blackfan Circle,CLSB 15, Boston, MA 02115 USA.
EM ingrid.holm@childrens.harvard.edu
OI Holm, Ingrid/0000-0003-4712-8821
FU CJ Foundation for SIDS; National Institute of Child Health and
   Development [P30 HD18655]; National Institute of Neurological Disorders
   and Stroke [K23 NS069784]
FX The authors are grateful to the families with sudden unexplained death
   in childhood who participated in this study. The authors appreciate the
   assistance of the medical examiners involved in forensic evaluations.
   The authors thank Ms. Laura Hernandez and Amy Chadwick, BA for help with
   data acquisition. The authors appreciate the critical comments of
   Kyriacos Markianos, PhD and David S. Paterson, PhD during preparation of
   the manuscript. This study was supported by the CJ Foundation for SIDS,
   the National Institute of Child Health and Development (through grant
   P30 HD18655 to the Intellectual and Developmental Disabilities Research
   Center, Children's Hospital Boston), and the National Institute of
   Neurological Disorders and Stroke (grant K23 NS069784 to A.P.).
CR ARMSTRONG DD, 1993, J NEUROPATH EXP NEUR, V52, P433, DOI 10.1097/00005072-199309000-00001
   Baumann RJ, 2000, PEDIATR NEUROL, V23, P11, DOI 10.1016/S0887-8994(00)00148-X
   Devinsky O, 2011, NEW ENGL J MED, V365, P1801, DOI 10.1056/NEJMra1010481
   Donner EJ, 2001, NEUROLOGY, V57, P430, DOI 10.1212/WNL.57.3.430
   HOUSER CR, 1990, BRAIN RES, V535, P195, DOI 10.1016/0006-8993(90)91601-C
   Kasper BS, 1999, J NEUROPATH EXP NEUR, V58, P22, DOI 10.1097/00005072-199901000-00003
   Kinney HC, 2007, PEDIATR DEVEL PATHOL, V10, P208, DOI 10.2350/06-08-0144.1
   Kinney HC, 2009, PEDIATR DEVEL PATHOL, V12, P455, DOI 10.2350/08-09-0542.1
   Krous HF, 2005, PEDIATR DEVEL PATHOL, V8, P307, DOI 10.1007/s10024-005-1155-8
   LEESTMA JE, 1984, EPILEPSIA, V25, P84, DOI 10.1111/j.1528-1157.1984.tb04159.x
   MEENCKE HJ, 1984, EPILEPSIA, V25, P8, DOI 10.1111/j.1528-1157.1984.tb04149.x
   Nakayama J, 2006, EPILEPSY RES, V70, pS190, DOI 10.1016/j.eplepyres.2005.11.023
   Poduri A, 2009, NEUROLOGY, V73, P1264, DOI 10.1212/WNL.0b013e3181bd10d3
   Sadlier LG, 2007, BRIT MED J, V334, P307, DOI 10.1136/bmj.39087.691817.AE
   Shinnar S, 2002, J CHILD NEUROL, V17, pS44, DOI 10.1177/08830738020170010601
   Sillanpaa M, 2008, DEV MED CHILD NEUROL, V50, P25, DOI 10.1111/j.1469-8749.2007.02006.x
   [United States Department of Health and Human Services Centers for Disease Control National Center for Health Statistics United States Department of Health and Human Services (US DHHS) Centers for Disease Control and Prevention (CDC) National Center for Health Statistics (NCHS)], 2008, COMPR MORT FIL CMF C
   Vestergaard M, 2008, LANCET, V372, P457, DOI 10.1016/S0140-6736(08)61198-8
   Volk EE, 1997, HUM PATHOL, V28, P227, DOI 10.1016/S0046-8177(97)90111-8
   Wieser HG, 2004, EPILEPSIA, V45, P32
NR 20
TC 5
Z9 5
U1 0
U2 1
PU ELSEVIER SCIENCE INC
PI NEW YORK
PA 360 PARK AVE SOUTH, NEW YORK, NY 10010-1710 USA
SN 0887-8994
EI 1873-5150
J9 PEDIATR NEUROL
JI Pediatr. Neurol.
PD APR
PY 2012
VL 46
IS 4
BP 235
EP 239
DI 10.1016/j.pediatrneurol.2012.02.007
PG 5
WC Clinical Neurology; Pediatrics
SC Neurosciences & Neurology; Pediatrics
GA 931LS
UT WOS:000303222000006
PM 22490769
OA Green Accepted
DA 2019-04-19
ER

PT J
AU Ueda, M
   Sugiura, C
   Ohno, K
   Kakita, A
   Hori, A
   Ohama, E
   Vinters, HV
   Miyata, H
AF Ueda, Manami
   Sugiura, Chitose
   Ohno, Kousaku
   Kakita, Akiyoshi
   Hori, Akira
   Ohama, Eisaku
   Vinters, Harry V.
   Miyata, Hajime
TI Immunohistochemical expression of fibroblast growth factor-2 in
   developing human cerebrum and epilepsy-associated malformations of
   cortical development
SO NEUROPATHOLOGY
LA English
DT Article
DE astrocyte; epilepsy; FGF-2; immunohistochemistry; malformation of
   cortical development (MCD)
ID CENTRAL-NERVOUS-SYSTEM; ADULT-RAT BRAIN; DIFFERENTIAL EXPRESSION;
   CHOROID-PLEXUS; MESSENGER-RNA; SUBVENTRICULAR ZONE; CELL-PROLIFERATION;
   HEPARAN-SULFATE; PRECURSOR CELLS; FACTOR (FGF)-2
AB To elucidate the biological significance of fibroblast growth factor-2 (FGF-2) expression in epilepsy-associated malformations of cortical development, immunohistochemical expression of FGF-2 was investigated in the developing human cerebral mantles obtained from 30 autopsy cases of fetuses, stillborn infants and children ranging from 12 weeks gestation to 15 years old, and 70 surgically-resected corticectomy specimens from patients with medically intractable epilepsy, including: group I, 12 tubers of tuberous sclerosis; group II, 24 cases of focal cortical dysplasia (FCD) with balloon cells (BC); group III, 11 FCD without BC; group IV, 23 histologically normal-appearing neocortices from patients with Rasmussen encephalitis, cystic-gliotic encephalopathy, temporal lobe epilepsy; and group V, 14 normal-appearing neocortices adjacent to dysplastic lesions from groups I and II. FGF-2 expression was detected in a population of matrix cells and/or neuroblasts within the ventricular zone in fetuses younger than 19 weeks gestation. Nuclei of glioblasts and immature astrocytes were also positive for FGF-2 in cases older than 18 weeks gestation. FGF-2 expression was not detected in immature cortical plate neurons. Astrocytes and ependymal cells were positive for FGF-2 in the postnatal brains. Choroid plexus epithelium was strongly positive for FGF-2 in all cases examined. Among the corticectomy specimens, the cytoplasms and/or nuclei of dysmorphic neurons (DNs) and BCs in groups I and II were variably positive for FGF-2. The proportions of FGF-2 immunoreactive cells (FGF-2-IR%) was significantly higher in groups I (36.9 +/- 9.6) and II (45.1 +/- 7.0) than in groups III (21.0 +/- 5.7), IV (14.4 +/- 4.7) and V (24.3 +/- 10.3), and that in group V was higher than in group IV (P < 0.01). These results indicate that FGF-2 upregulation in DNs and BCs is an important feature common to groups I and II, and suggest that BCs and DNs in these groups represent disturbed gliogenesis from matrix cells and disturbed maturation of cortical neurons from migrating neuroblasts, respectively.
C1 [Miyata, Hajime] Res Inst Brain & Blood Vessels, Dept Neuropathol, Akita 0100874, Japan.
   [Hori, Akira] Hannover Med Sch, Dept Pathol, D-30623 Hannover, Germany.
   [Vinters, Harry V.] Univ Calif Los Angeles, David Geffen Sch Med, Dept Pathol & Lab Med Neuropathol, Los Angeles, CA 90095 USA.
   [Vinters, Harry V.] Univ Calif Los Angeles, David Geffen Sch Med, Dept Neurol, Los Angeles, CA 90095 USA.
   Univ Calif Los Angeles, Med Ctr, Los Angeles, CA 90024 USA.
   [Ueda, Manami] Tottori Univ, Grad Sch Med Sci, Dept Neurol Sci, Div Neuropathol, Yonago, Tottori, Japan.
   [Sugiura, Chitose; Ohno, Kousaku] Tottori Univ, Grad Sch Med Sci, Dept Neurol Sci, Div Child Neurol, Yonago, Tottori, Japan.
   [Kakita, Akiyoshi] Niigata Univ, Brain Res Inst, Resource Branch Brain Dis Res, Dept Pathol Neurosci,CBBR, Niigata, Japan.
   [Ohama, Eisaku] Kurashiki Heisei Hosp, Kurashiki, Okayama, Japan.
   [Hori, Akira] Fukushimura Hosp, Res Inst Longev Med, Toyohashi, Aichi, Japan.
RP Miyata, H (reprint author), Res Inst Brain & Blood Vessels, Dept Neuropathol, 6-10 Senshu Kubota Machi, Akita 0100874, Japan.
EM hmiyata-nsu@umin.ac.jp
OI Miyata, Hajime/0000-0003-2551-5978
FU Tottori University; Ministry of Education, Culture, Sports, Science and
   Technology of Japan [17689040, 18790717]; Japan Epilepsy Research
   Foundation [H16-009, H21-004]; Brain Research Institute, Niigata
   University [2011-2226]; Daljit S. & Elaine Sarkaria Chair in Diagnostic
   Medicine
FX Work presented in part at the Annual Meetings of the Japanese Society of
   Neuropathology (49th meeting at Tokyo, 2008 and 50th meeting at
   Takamatsu, 2009), and supported by Encouragement Fund for Graduate
   Students of Tottori University (MU), Grants-in-Aid for Scientific
   Research from the Ministry of Education, Culture, Sports, Science and
   Technology of Japan (17689040 (HM); 18790717 (CS)), grants from the
   Japan Epilepsy Research Foundation (H16-009 and H21-004 (HM)) and a
   grant from the Collaborative Research Project (2011-2226 (HM, AK)) of
   the Brain Research Institute, Niigata University. HVV is supported in
   part by the Daljit S. & Elaine Sarkaria Chair in Diagnostic Medicine. Dr
   Gary W. Mathern (UCLA Medical Center) is a long-term collaborator. We
   thank Tomomi Araoka, Atsuko Iwata (Tottori University), Shuji Kato and
   Taeko Kaneko (Department of Neuropathology, Research Institute for Brain
   and Blood Vessels Akita) for invaluable technical assistance.
CR Barkovich AJ, 2005, NEUROLOGY, V65, P1873, DOI 10.1212/01.wnl.0000183747.05269.2d
   Baybis M, 2004, ANN NEUROL, V56, P478, DOI 10.1002/ana.20211
   Blumcke I, 2011, EPILEPSIA, V52, P158, DOI 10.1111/j.1528-1167.2010.02777.x
   Cepeda C, 2006, EPILEPSY BEHAV, V9, P219, DOI 10.1016/j.yebeh.2006.05.012
   Crino PB, 2002, BRAIN PATHOL, V12, P212
   Crino PB, 1997, ACTA NEUROPATHOL, V93, P619, DOI 10.1007/s004010050660
   CUEVAS P, 1994, NEUROL RES, V16, P310
   Dono R, 1998, EMBO J, V17, P4213, DOI 10.1093/emboj/17.15.4213
   ECKENSTEIN FP, 1994, PROG BRAIN RES, V103, P55
   FARRELL MA, 1992, ACTA NEUROPATHOL, V83, P246, DOI 10.1007/BF00296786
   Fauser S, 2004, ACTA NEUROPATHOL, V108, P272, DOI 10.1007/s00401-004-0889-0
   Frinchi M, 2008, NEUROSCI LETT, V447, P20, DOI 10.1016/j.neulet.2008.09.059
   GOMEZPINILLA F, 1994, NEUROSCIENCE, V61, P911, DOI 10.1016/0306-4522(94)90412-X
   GONZALEZ AM, 1990, J CELL BIOL, V110, P753, DOI 10.1083/jcb.110.3.753
   Gonzalez AM, 1996, PEDIATR RES, V39, P375, DOI 10.1203/00006450-199603000-00001
   Greenwood Sarah, 2008, Cerebrospinal Fluid Res, V5, P20, DOI 10.1186/1743-8454-5-20
   Hayamizu TF, 2001, NEUROL RES, V23, P353, DOI 10.1179/016164101101198550
   Issa Razao, 2005, Angiogenesis, V8, P53, DOI 10.1007/s10456-005-5613-8
   Johanson CE, 1999, AM J PHYSIOL-REG I, V277, pR263, DOI 10.1152/ajpregu.1999.277.1.R263
   KILPATRICK TJ, 1993, NEURON, V10, P255, DOI 10.1016/0896-6273(93)90316-J
   Leadbeater WE, 2006, J NEUROCHEM, V96, P1189, DOI 10.1111/j.1471-4159.2005.03632.x
   Leker RR, 2007, STROKE, V38, P153, DOI 10.1161/01.STR.0000252156.65953.a9
   Liu X, 1999, MOL BRAIN RES, V71, P171, DOI 10.1016/S0169-328X(99)00180-1
   MISCHEL PS, 1995, J NEUROPATH EXP NEUR, V54, P137, DOI 10.1097/00005072-199503000-00001
   Miyata H, 2004, ANN NEUROL, V56, P510, DOI 10.1002/ana.20234
   Mizoguchi M, 1998, CLIN NEUROPATHOL, V17, P100
   Mudo G, 2007, NEUROSCIENCE, V145, P470, DOI 10.1016/j.neuroscience.2006.12.012
   MURPHY M, 1990, J NEUROSCI RES, V25, P463, DOI 10.1002/jnr.490250404
   Ornitz DM, 2000, BIOESSAYS, V22, P108, DOI 10.1002/(SICI)1521-1878(200002)22:2<108::AID-BIES2>3.0.CO;2-M
   Ortega S, 1998, P NATL ACAD SCI USA, V95, P5672, DOI 10.1073/pnas.95.10.5672
   Palmini A, 2004, NEUROLOGY, V62, pS2, DOI 10.1212/01.WNL.0000114507.30388.7E
   Qian XM, 1997, NEURON, V18, P81, DOI 10.1016/S0896-6273(01)80048-9
   Raballo R, 2000, J NEUROSCI, V20, P5012
   Reid S, 2003, DEV BRAIN RES, V141, P15, DOI 10.1016/S0165-3806(02)00635-1
   Reuss B, 2003, CELL TISSUE RES, V313, P139, DOI 10.1007/s00441-003-0756-7
   RIVA MA, 1994, NEUROSCIENCE, V59, P55, DOI 10.1016/0306-4522(94)90098-1
   RIVA MA, 1992, MOL BRAIN RES, V15, P311, DOI 10.1016/0169-328X(92)90123-S
   Roach ES, 1998, J CHILD NEUROL, V13, P624, DOI 10.1177/088307389801301206
   Smith C, 2001, EUR J NEUROSCI, V13, P443, DOI 10.1046/j.1460-9568.2001.01400.x
   Sugiura C, 2008, NEUROPATHOLOGY, V28, P372, DOI 10.1111/j.1440-1789.2007.00881.x
   TAYLOR DC, 1971, J NEUROL NEUROSUR PS, V34, P369, DOI 10.1136/jnnp.34.4.369
   VANDERWAL EA, 1994, NEUROSCIENCE, V60, P311, DOI 10.1016/0306-4522(94)90245-3
   VINTERS HV, 2006, RUSSELL RUBINSTEINS, P955
   WANAKA A, 1990, NEURON, V5, P267, DOI 10.1016/0896-6273(90)90164-B
   Yamanouchi H, 1998, ACTA NEUROPATHOL, V95, P466, DOI 10.1007/s004010050826
   YAZAKI N, 1994, J NEUROSCI RES, V37, P445, DOI 10.1002/jnr.490370403
NR 46
TC 5
Z9 5
U1 0
U2 0
PU WILEY-BLACKWELL
PI MALDEN
PA COMMERCE PLACE, 350 MAIN ST, MALDEN 02148, MA USA
SN 0919-6544
J9 NEUROPATHOLOGY
JI Neuropathology
PD DEC
PY 2011
VL 31
IS 6
BP 589
EP 598
DI 10.1111/j.1440-1789.2011.01205.x
PG 10
WC Clinical Neurology; Neurosciences; Pathology
SC Neurosciences & Neurology; Pathology
GA 869VJ
UT WOS:000298626000005
PM 21382096
DA 2019-04-19
ER

PT J
AU Saramma, PP
   Sarma, PS
   Thomas, SV
AF Saramma, P. P.
   Sarma, P. S.
   Thomas, Sanjeev V.
TI Women with epilepsy have poorer knowledge and skills in child rearing
   than women without epilepsy
SO SEIZURE-EUROPEAN JOURNAL OF EPILEPSY
LA English
DT Article
DE Women; Gender; Epilepsy; Child rearing knowledge; Practice; Kerala
   Registry of Epilepsy and Pregnancy (KREP); Outcome
ID TECHNOLOGY-ASSESSMENT SUBCOMMITTEE; QUALITY STANDARDS SUBCOMMITTEE;
   UPDATE MANAGEMENT ISSUES; ANTIEPILEPTIC DRUGS; CONGENITAL-MALFORMATIONS;
   PREGNANCY REGISTRY; AMERICAN ACADEMY; UK-EPILEPSY; IN-UTERO; MOTHERS
AB Epilepsy can negatively impact the child rearing ability of women because of the risk related to seizures, adverse effects of antiepileptic drugs and psychosocial factors.
   Objective: To compare the child rearing knowledge (CRK) and practices (CRP) of women with epilepsy (WWE) with a matched group of women without epilepsy (WWoE).
   Methodology: This study was carried out in the Kerala registry of epilepsy and pregnancy (KREP) at Sree Chitra Tirunal Institute for Medical Sciences and Technology in India. We prospectively recruited 100 WWE in first trimester of pregnancy from the KREP and 93 age, education and parity matched pregnant WWoE from the antenatal clinics of the Government medical college Thiruvananthapuram. Their child rearing knowledge (CRK) and practices (CRP) were evaluated with previously validated protocols. The CRK was assessed at the time of enrolment (first trimester of pregnancy) and the CRP was assessed when the baby was three to four months old.
   Results: Eighty-eight women each from WWE and WWoE had completed the study, over a period of three years. WWE and WWoE were comparable for age (25.56 +/- 4.66 and 25.69 +/- 4.49 years), pregnancy outcome and type of delivery. WWE had excess fetal loss and postnatal seizures. The CRK was significantly lower for WWE (23.53 +/- 6.3) than for WWoE (26.08 +/- 5.3). The CRP was significantly lower for WWE (25.01 +/- 9.6) than for WWoE (28.14 +/- 7.1). WWE performed poorer in all domains of child rearing practices namely feeding, growth and development, cleaning and protection and infant stimulation. Poorer CRK was strongly associated with lower CRP while several demographic and economic characteristics were not relevant. WWE fared poorer in feeding and nursing their babies in spite of having the right knowledge in that domain. This may be due to several undisclosed concerns and social dynamics that need to be addressed while preparing any interventions. (C) 2011 British Epilepsy Association. Published by Elsevier Ltd. All rights reserved.
C1 [Thomas, Sanjeev V.] Sree Chitra Tirunal Inst Med Sci & Technol, Dept Neurol, Kerala Registry Epilepsy & Pregnancy, Trivandrum 695011, Kerala, India.
RP Thomas, SV (reprint author), Sree Chitra Tirunal Inst Med Sci & Technol, Dept Neurol, Kerala Registry Epilepsy & Pregnancy, Trivandrum 695011, Kerala, India.
EM sanjeev.v.thomas@gmail.com
CR Adab N, 2004, J NEUROL NEUROSUR PS, V75, P1575, DOI 10.1136/jnnp.2003.029132
   Al-Jassir M. S., 2006, Eastern Mediterranean Health Journal, V12, P6
   Artama M, 2005, NEUROLOGY, V64, P1874, DOI 10.1212/01.WNL.0000163771.96962.1F
   Beghi E, 2001, EPILEPSIA, V42, P1422, DOI 10.1046/j.1528-1157.2001.11201.x
   Borthen I, 2010, BJOG-INT J OBSTET GY, V117, P1537, DOI 10.1111/j.1471-0528.2010.02694.x
   Duncan S, 2007, CURR OPIN NEUROL, V20, P175, DOI 10.1097/WCO.0b013e32805866fb
   Harden CL, 2009, NEUROLOGY, V73, P133, DOI 10.1212/WNL.0b013e3181a6b312
   Harden CL, 2009, NEUROLOGY, V73, P126, DOI 10.1212/WNL.0b013e3181a6b2f8
   Holmes LB, 2008, NEUROLOGY, V70, P2152, DOI 10.1212/01.wnl.0000304343.45104.d6
   Holmes LB, 2004, ARCH NEUROL-CHICAGO, V61, P673, DOI 10.1001/archneur.61.5.673
   Holmes LB, 2001, NEW ENGL J MED, V344, P1132, DOI 10.1056/NEJM200104123441504
   Meador KJ, 2010, NEUROLOGY, V75, P1954, DOI 10.1212/WNL.0b013e3181ffe4a9
   Meador KJ, 2009, NEW ENGL J MED, V360, P1597, DOI 10.1056/NEJMoa0803531
   Morrow J, 2006, J NEUROL NEUROSUR PS, V77, P193, DOI 10.1136/jnnp.2005.074203
   Morrow JI, 2009, J NEUROL NEUROSUR PS, V80, P506, DOI 10.1136/jnnp.2008.156109
   Osman N A, 1999, East Mediterr Health J, V5, P103
   PADMADAS SS, 2000, THESIS NETHERLANDS, P195
   Pennell PB, 2004, NEUROL CLIN, V22, P799, DOI 10.1016/j.ncl.2004.07.004
   Saramma PP, 2010, ANN INDIAN ACAD NEUR, V13, P171, DOI 10.4103/0972-2327.70877
   Saramma PP, 2006, ANN INDIAN ACAD NEUR, V9, P158
   Sukumaran SC, 2010, NEUROLOGY, V75, P1351, DOI 10.1212/WNL.0b013e3181f73673
   Thomas SV, 2006, J POSTGRAD MED, V52, P57
   Thomas SV, 2009, SEIZURE-EUR J EPILEP, V18, P163, DOI 10.1016/j.seizure.2008.08.010
   Thomas SV, 2008, EPILEPSY BEHAV, V13, P229, DOI 10.1016/j.yebeh.2008.01.010
   Thomas SV, 2007, EPILEPSIA, V48, P2234
   Thomas SV, 2011, NEUROL INDIA, V59, P59, DOI 10.4103/0028-3886.76860
   Thomas SV, 2001, NEUROL INDIA, V49, P60
   Vajda F, 2004, EPILEPSIA, V45, P1466, DOI 10.1111/j.0013-9580.2004.451103.x
   Viinikainen K, 2006, EPILEPSY BEHAV, V9, P636, DOI 10.1016/j.yebeh.2006.08.007
   Yerby MS, 2003, WOMEN EPILEPSY HDB H, P203
NR 30
TC 5
Z9 5
U1 0
U2 18
PU W B SAUNDERS CO LTD
PI LONDON
PA 32 JAMESTOWN RD, LONDON NW1 7BY, ENGLAND
SN 1059-1311
J9 SEIZURE-EUR J EPILEP
JI Seizure
PD SEP
PY 2011
VL 20
IS 7
BP 575
EP 579
DI 10.1016/j.seizure.2011.04.008
PG 5
WC Clinical Neurology; Neurosciences
SC Neurosciences & Neurology
GA 810SV
UT WOS:000294148300012
PM 21571551
OA Bronze
DA 2019-04-19
ER

PT J
AU Madadi, P
   Ito, S
AF Madadi, Parvaz
   Ito, Shinya
TI Perinatal exposure to maternal lamotrigine Clinical considerations for
   the mother and child
SO CANADIAN FAMILY PHYSICIAN
LA English
DT Article
ID ANTIEPILEPTIC DRUGS; BREAST-MILK; PREGNANCY; LACTATION;
   PHARMACOKINETICS; GLUCURONIDATION; HUMANS
AB QUESTION The question of neonatal safety during breastfeeding when mothers are taking lamotrigine (LTG) has become more prevalent in my practice. There are some theoretical concerns about breastfeeding while taking LTG, which have been compounded by a published case report of toxicity in the breastfed neonate of a mother taking LTG. How should I advise my patients who wish to breastfeed while taking LTG?
   ANSWER Most neonates born to mothers taking LTG have already been exposed to the drug for 9 months in utero, given the chronic indications for which the drug is intended. Lamotrigine exposure via breast milk is considerably less than placental transfer, with serum LTG concentrations in neonates higher at birth than during lactation. While a single case of toxicity has been reported in a neonate exposed to LTG via breast milk, in most circumstances, breastfeeding can be initiated and maintained given the tremendous benefits of mothers' milk. On the other hand, toxicity during breastfeeding might occur more commonly in the mother, if sufficient and gradual dose readjustments are not undertaken in the weeks following delivery.
CR Battino D, 2009, EPILEPSIA, V50, P2305, DOI 10.1111/j.1528-1167.2009.02093.x
   Sanchez MB, 2010, THER DRUG MONIT, V32, P177, DOI 10.1097/FTD.0b013e3181ceecc6
   COHEN AF, 1987, CLIN PHARMACOL THER, V42, P535, DOI 10.1038/clpt.1987.193
   de Wildt SN, 1999, CLIN PHARMACOKINET, V36, P439, DOI 10.2165/00003088-199936060-00005
   Dolk H, 2008, NEUROLOGY, V71, P714, DOI 10.1212/01.wnl.0000316194.98475.d8
   Ehmer U, 2004, HEPATOLOGY, V39, P970, DOI 10.1002/hep.20131
   Fotopoulou C, 2009, EPILEPSY RES, V85, P60, DOI 10.1016/j.eplepsyres.2009.02.011
   Gentile S, 2005, ARCH WOMEN MENT HLTH, V8, P57, DOI 10.1007/s00737-005-0070-3
   Liporace J, 2004, EPILEPSY BEHAV, V5, P102, DOI 10.1016/j.yebeh.2003.11.018
   Lofton AL, 2004, ANN PHARMACOTHER, V38, P1811, DOI 10.1345/aph.1E192
   Newport DJ, 2008, PEDIATRICS, V122, pE223, DOI 10.1542/peds.2007-3812
   Nordmo E, 2009, ANN PHARMACOTHER, V43, P1893, DOI 10.1345/aph.1M254
   Ohman I, 2000, EPILEPSIA, V41, P709, DOI 10.1111/j.1528-1157.2000.tb00232.x
   Page-Sharp M, 2006, ANN PHARMACOTHER, V40, P1470, DOI 10.1345/aph.1G667
   Pennell PB, 2008, NEUROLOGY, V70, P2130, DOI 10.1212/01.wnl.0000289511.20864.2a
   Pennell PB, 2010, NEUROLOGY, V74, P2028
   Rambeck B, 1997, EUR J CLIN PHARMACOL, V51, P481, DOI 10.1007/s002280050234
   Sabers A, 2009, CURR OPIN NEUROL, V22, P157, DOI 10.1097/WCO.0b013e32832923d7
   Saeki Mayumi, 2005, Drug Metab Pharmacokinet, V20, P144, DOI 10.2133/dmpk.20.144
   Shor S, 2007, CAN FAM PHYSICIAN, V53, P1007
   Tomson T, 1997, EPILEPSIA, V38, P1039, DOI 10.1111/j.1528-1157.1997.tb01489.x
NR 21
TC 5
Z9 5
U1 0
U2 0
PU COLL FAMILY PHYSICIANS CANADA
PI MISSISSAUGA
PA 2630 SKYMARK AVE, MISSISSAUGA, ONTARIO L4W 5A4, CANADA
SN 0008-350X
J9 CAN FAM PHYSICIAN
JI Can. Fam. Phys.
PD NOV
PY 2010
VL 56
IS 11
BP 1132
EP 1134
PG 3
WC Primary Health Care; Medicine, General & Internal
SC General & Internal Medicine
GA 679LA
UT WOS:000284161700013
PM 21075992
DA 2019-04-19
ER

PT J
AU Slamberova, R
   Schutova, B
   Bernaskova, K
   Matejovska, I
   Rokyta, R
AF Slamberova, Romana
   Schutova, Barbora
   Bernaskova, Klara
   Matejovska, Iveta
   Rokyta, Richard
TI Challenge dose of methamphetamine affects kainic acid-induced seizures
   differently depending on prenatal methamphetamine exposure, sex, and
   estrous cycle
SO EPILEPSY & BEHAVIOR
LA English
DT Article
DE Methamphetamine; Kainic acid; Seizures; Sex difference; Estrous cycle
ID COCAINE-INDUCED SEIZURES; ADULT FEMALE RATS; STRESS; EPILEPSY; NMDA;
   EXPRESSION; SUSCEPTIBILITY; SENSITIZATION; SENSITIVITY; BICUCULLINE
AB Even though it is obvious that glutamate plays an important role in the effect of psychostimulants on seizures, the role of non-NMDA receptors remains uncertain. The aim of the present study was to determine whether acute methamphetamine (MA) administration changes sensitivity to seizures induced with kainic acid in prenatally MA-exposed adult rats. Adult male and female rats (prenatally MA exposed, prenatally saline exposed, and controls) were divided into groups that received a challenge dose (1 mg/kg) of MA and groups that did not receive the MA challenge (saline injected). Systemic administration of 15 mg/kg kainic acid was used as a seizure model. Our results demonstrated that a single injection of MA (1 mg/kg) affects kainic acid-induced seizures differently depending on prenatal exposure, sex, and female estrous cycle. Even though daily injections of MA (5 mg/kg) in maternal rats did not have a long-term effect on susceptibility to seizures induced with kainic acid in adult progeny, sensitivity to the challenge dose of MA differed between the prenatal exposure groups. (C) 2010 Elsevier Inc. All rights reserved.
C1 [Slamberova, Romana; Schutova, Barbora; Bernaskova, Klara; Matejovska, Iveta; Rokyta, Richard] Charles Univ Prague, Dept Normal Pathol & Clin Physiol, Fac Med 3, Prague 12000 2, Czech Republic.
RP Slamberova, R (reprint author), Charles Univ Prague, Dept Normal Pathol & Clin Physiol, Fac Med 3, Ke Karlovu 4, Prague 12000 2, Czech Republic.
EM rslamber@lf3.cuni.cz
RI Rokyta, Richard/A-9423-2017; Slamberova, Romana/K-3550-2012
OI Slamberova, Romana/0000-0002-9981-3911
FU Agency of the Czech Republic [P303/10/0580, CNS 1M0517]; Ministry of
   Education, Youth and Sports of the Czech Republic [0021620816]
FX This study was supported by Grant P303/10/0580 from the Grant Agency of
   the Czech Republic and by Project CNS 1M0517 and Research Goal MSM
   0021620816 from the Ministry of Education, Youth and Sports of the Czech
   Republic.
CR AcuffSmith KD, 1996, NEUROTOXICOL TERATOL, V18, P199, DOI 10.1016/0892-0362(95)02015-2
   Baraban SC, 1997, DEV BRAIN RES, V102, P189, DOI 10.1016/S0165-3806(97)00096-5
   BENARI Y, 1985, NEUROSCIENCE, V14, P375, DOI 10.1016/0306-4522(85)90299-4
   BENARI Y, 1981, NEUROSCIENCE, V6, P1361, DOI 10.1016/0306-4522(81)90193-7
   Bubenikova-Valesova V, 2009, INT J DEV NEUROSCI, V27, P525, DOI 10.1016/j.ijdevneu.2009.06.012
   Drago F, 1999, EUR NEUROPSYCHOPHARM, V9, P239, DOI 10.1016/S0924-977X(98)00032-7
   EARNEST MP, 1993, NEUROL CLIN, V11, P563
   Edwards HE, 2002, HORM BEHAV, V42, P437, DOI 10.1006/hbeh.2002.1839
   Edwards HE, 1999, BRAIN RES, V838, P136, DOI 10.1016/S0006-8993(99)01619-4
   Eisch AJ, 1996, SYNAPSE, V22, P217, DOI 10.1002/(SICI)1098-2396(199603)22:3<217::AID-SYN3>3.0.CO;2-F
   Fitzgerald LW, 1996, J NEUROSCI, V16, P274
   Fox C H, 1994, J Am Board Fam Pract, V7, P225
   Frye CA, 1999, DEV PSYCHOBIOL, V34, P227
   GRIMES L, 1988, J NEUROSCI, V8, P256
   HOFFMAN GE, 1995, NEUROBIOLOGICAL EFFE, P363
   LAMBEROVA R, 2005, N-S ARCH PHARMACOL, V372, P236
   LAMBEROVA R, 2005, DEV PSYCHOBIOL, V46, P57
   LAMBEROVA R, 2005, BRAIN RES, V1060, P193
   LOTHMAN EW, BRAIN RES
   Macedo DS, 2004, EPILEPSY BEHAV, V5, P852, DOI 10.1016/j.yebeh.2004.07.012
   McEwen BS, 2001, HUM PSYCHOPHARM CLIN, V16, P57
   Morrell MJ, 2002, AM FAM PHYSICIAN, V66, P1489
   Nishioku T, 1999, NEUROSCI LETT, V268, P81, DOI 10.1016/S0304-3940(99)00386-9
   PETERS DAV, 1982, PHARMACOL BIOCHEM BE, V17, P721, DOI 10.1016/0091-3057(82)90353-7
   PLESSINGER MA, 1993, CLIN OBSTET GYNECOL, V36, P267, DOI 10.1097/00003081-199306000-00008
   Reibel S, 2000, NEUROSCI LETT, V281, P79, DOI 10.1016/S0304-3940(00)00784-9
   Rhodes ME, 2004, BRAIN RES, V1000, P8, DOI 10.1016/j.brainres.2003.12.023
   Riddle EL, 2002, EUR J PHARMACOL, V435, P181, DOI 10.1016/S0014-2999(01)01592-8
   Rodrigues LG, 2004, NEUROCHEM INT, V45, P1133, DOI 10.1016/j.neuint.2004.06.011
   Schindler CJ, 2004, PHARMACOL BIOCHEM BE, V77, P509, DOI 10.1016/j.pbb.2003.12.012
   Schutova B, 2010, PHYSIOL BEHAV, V99, P381, DOI 10.1016/j.physbeh.2009.12.004
   Schutova B, 2009, PHYSIOL RES, V58, P741
   Segal DS, 2006, NEUROPSYCHOPHARMACOL, V31, P941, DOI 10.1038/sj.npp.1300865
   Slamberova R, 2005, EPILEPSY RES, V65, P121, DOI 10.1016/j.eplepsyres.2005.04.002
   Slamberova R, 2009, N-S ARCH PHARMACOL, V380, P109, DOI 10.1007/s00210-009-0427-7
   SNYDERKELLER AM, 1995, NEUROSCI LETT, V191, P149, DOI 10.1016/0304-3940(95)11578-K
   SPERK G, 1985, BRAIN RES, V338, P289, DOI 10.1016/0006-8993(85)90159-3
   Suto N, 2003, NEUROPSYCHOPHARMACOL, V28, P629, DOI 10.1038/sj.npp.1300075
   Suzuki T, 2004, EUR J PHARMACOL, V498, P157, DOI 10.1016/j.ejphar.2004.07.064
   TLAMBEROVA R, 2008, EPILEPSY RES, V78, P33
   VELI EKL, 2008, RECENT PATENTS CNS D, V3, P128
   VELIGKOVS J, 2000, EPILEPSIA, V41, P530
   VELISEK L, 1994, PHYSIOL BEHAV, V55, P879, DOI 10.1016/0031-9384(94)90074-4
   Wang JQ, 1996, BRAIN RES BULL, V39, P349, DOI 10.1016/0361-9230(96)00002-0
   WOOLEY CS, 1998, EPILIPSIA, V39, P52
   Woolley CS, 1998, HORM BEHAV, V34, P140, DOI 10.1006/hbeh.1998.1466
   Woolley CS, 2000, EPILEPSIA, V41, P510, DOI 10.1111/j.1528-1157.2000.tb00203.x
   YOUNG SL, 1992, PHARMACOTHERAPY, V12, P2
   Zagnoni PG, 2002, EPILEPSIA, V43, P28, DOI 10.1046/j.1528-1157.2002.043s2028.x
NR 49
TC 5
Z9 5
U1 0
U2 5
PU ACADEMIC PRESS INC ELSEVIER SCIENCE
PI SAN DIEGO
PA 525 B ST, STE 1900, SAN DIEGO, CA 92101-4495 USA
SN 1525-5050
J9 EPILEPSY BEHAV
JI Epilepsy Behav.
PD SEP
PY 2010
VL 19
IS 1
BP 26
EP 31
DI 10.1016/j.yebeh.2010.06.043
PG 6
WC Behavioral Sciences; Clinical Neurology; Psychiatry
SC Behavioral Sciences; Neurosciences & Neurology; Psychiatry
GA 657EK
UT WOS:000282395800005
PM 20708438
DA 2019-04-19
ER

PT J
AU Turhan, AH
   Atici, A
   Okuyaz, C
   Uysal, S
AF Turhan, Ali H.
   Atici, Aytug
   Okuyaz, Cetin
   Uysal, Sercan
TI Single Enteral Loading Dose of Phenobarbital for Achieving Its
   Therapeutic Serum Levels in Neonates
SO CROATIAN MEDICAL JOURNAL
LA English
DT Article
ID SEIZURES; LIDOCAINE; MIDAZOLAM
AB Aim To investigate whether therapeutic serum drug levels may be achieved with a single enteral loading dose of phenobarbital.
   Methods The study was performed at the Mersin University Hospital in Turkey between April 2004 and August 2006, and included 29 newborn babies with seizure. After the acute treatment of the seizure with midazolam at a dose of 0.1 mg/kg, phenobarbital was administered by orogastric route at a loading dose of 20 mg/kg. Serum phenobarbital concentrations were measured at 0.5, 3, 6, and 12 hours after the loading. Serum phenobarbital levels between 10-30 mu g/mL were considered as the therapeutic range.
   Results The serum phenobarbital levels reached therapeutic values in 9 (31%), 19 (66%), 21 (72%), and 23 (79%) patients at 0.5, 3, 6, and 12 hours after loading, respectively, while they did not reach therapeutic values in 6 patients (21%) after 12 hours. Four of the patients in whom there was no increase in serum phenobarbital levels had hypoxic ischemic encephalopathy.
   Conclusion Enteral loading of phenobarbital can achieve therapeutic serum levels in the large majority of newborn babies with seizure and may be safely used in babies with the intact gastrointestinal tract.
C1 [Turhan, Ali H.; Atici, Aytug; Okuyaz, Cetin; Uysal, Sercan] Mersin Univ, Sch Med, Dept Pediat, Mersin, Turkey.
RP Turhan, AH (reprint author), Hosp Mersin Univ, Sch Med, Dept Pediat, TR-33079 Mersin, Turkey.
EM alihaydarturhan@gmail.com
CR BAJAJ R T, 1985, Indian Journal of Pediatrics, V52, P633, DOI 10.1007/BF02749571
   Bartha AI, 2007, PEDIATR NEUROL, V37, P85, DOI 10.1016/j.pediatrneurol.2007.04.003
   BUCHTHAL F, 1968, ARCH NEUROL-CHICAGO, V19, P567, DOI 10.1001/archneur.1968.00480060037004
   Carmo KB, 2005, J PAEDIATR CHILD H, V41, P313, DOI 10.1111/j.1440-1754.2005.00638.x
   FENICHEL GM, 2007, NEONATAL NEUROLOGY, P19
   GILMAN JT, 1989, PEDIATRICS, V83, P674
   Holmes GL, 1998, ANN NEUROL, V44, P845, DOI 10.1002/ana.410440602
   Johnston MV, 2007, NELSON TXB PEDIAT, P2457
   Levene M, 2002, ARCH DIS CHILD, V86, P75, DOI 10.1136/fn.86.2.F75
   LOCKMAN LA, 1979, NEUROLOGY, V29, P1445, DOI 10.1212/WNL.29.11.1445
   Painter MJ, 1999, NEW ENGL J MED, V341, P485, DOI 10.1056/NEJM199908123410704
   Rennie JM, 2003, CURR OPIN NEUROL, V16, P177, DOI 10.1097/01.wco.0000063768.15877.23
   Rennie JM, 2005, ROBERTONS TXB NEONAT, P1105
   RIVIELLO JJ, 2004, NEOREVIEWS, V5, pE262, DOI DOI 10.1542/NEO.5-6-E262
   Riviello JJ Jr, 2004, NEOREVIEWS, V5, pe215, DOI [10.1542/neo.5-5-e215, DOI 10.1542/NEO.5-5-E215]
   SARNAT HB, 1976, ARCH NEUROL-CHICAGO, V33, P696, DOI 10.1001/archneur.1976.00500100030012
   Scher MS, 2002, EPILEPTIC DISORD, V4, P139
   Shany E, 2007, J CHILD NEUROL, V22, P255, DOI 10.1177/0883073807299858
   Sheth R D, 1999, J Perinatol, V19, P40, DOI 10.1038/sj.jp.7200107
   Upadhyay Amit, 2001, Indian Journal of Pediatrics, V68, P967, DOI 10.1007/BF02722598
   VANORMAN CB, 1985, CAN J NEUROL SCI, V12, P95
   Wasterlain CG, 1997, EPILEPSIA, V38, P728, DOI 10.1111/j.1528-1157.1997.tb01244.x
   Yamamoto H, 2007, BRAIN DEV-JPN, V29, P559, DOI 10.1016/j.braindev.2007.02.003
NR 23
TC 5
Z9 5
U1 0
U2 2
PU MEDICINSKA NAKLADA
PI ZAGREB
PA VLASKA 69, HR-10000 ZAGREB, CROATIA
SN 0353-9504
J9 CROAT MED J
JI Croat. Med. J.
PD JUN
PY 2010
VL 51
IS 3
BP 215
EP 218
DI 10.3325/cmj.2010.51.215
PG 4
WC Medicine, General & Internal
SC General & Internal Medicine
GA 656RM
UT WOS:000282354300006
PM 20564764
OA DOAJ Gold, Green Published
DA 2019-04-19
ER

PT J
AU Saulnier, PJ
   Piguel, X
   Perault-Pochat, MC
   Csizmadia-Bremaud, C
   Saulnier, JP
AF Saulnier, Pierre-Jean
   Piguel, Xavier
   Perault-Pochat, Marie Christine
   Csizmadia-Bremaud, Cassandra
   Saulnier, Jean-Pascal
TI Hypoglycaemic seizure and neonatal acute adrenal insufficiency after
   maternal exposure to prednisone during pregnancy: a case report
SO EUROPEAN JOURNAL OF PEDIATRICS
LA English
DT Article
DE Adrenal insufficiency; Neonate; Corticosteroids; Side effects
AB Neonatal acute adrenal insufficiency (AAI) is a rare but severe condition. We report a case of AAI following maternal exposure to moderate doses of corticosteroids during pregnancy. The neonate, born at term, presented with hypoglycaemia complicated by seizures. The AAI was confirmed by endocrine tests and after exclusion of differential diagnoses. Early diagnosis and treatment led to full recovery.
C1 [Saulnier, Pierre-Jean] CHU Poitiers, INSERM, CIC0802, F-86021 Poitiers, France.
   [Saulnier, Pierre-Jean; Perault-Pochat, Marie Christine] CHU Poitiers, Dept Clin Pharmacol, F-86021 Poitiers, France.
   [Saulnier, Pierre-Jean; Perault-Pochat, Marie Christine] CHU Poitiers, Reg Ctr Pharmacovigilance, F-86021 Poitiers, France.
   [Saulnier, Pierre-Jean] CHU Poitiers, INSERM, CIC802, Ctr Invest Clin, F-86021 Poitiers, France.
   [Piguel, Xavier] CHU Poitiers, Dept Endocrinol & Diabetol, F-86021 Poitiers, France.
   [Csizmadia-Bremaud, Cassandra; Saulnier, Jean-Pascal] CHU Poitiers, Dept Neonatal Intens Care, F-86021 Poitiers, France.
RP Saulnier, PJ (reprint author), CHU Poitiers, INSERM, CIC0802, Entree 5 Cour Est Jean Bernard, F-86021 Poitiers, France.
EM p.j.saulnier@chu-poitiers.fr; xavier.piguel@chu-poitiers.fr;
   m.c.perault-pochat@chu-poitiers.fr; c.bremaud@chu-poitiers.fr;
   jp.saulnier@chu-poitiers.fr
RI saulnier, pierre jean/H-7218-2016
OI saulnier, pierre jean/0000-0003-1862-4252
CR ARAD I, 1984, EUR J PEDIATR, V4, P279
   BEGAUD B, 1985, THERAPIE, V40, P111
   Bunch C, 1998, MICROMEDEX HEALTHCAR, V100
   CARMICHAEL SL, 2009, J PEDIAT, V1, P44
   HOMAR V, 2008, NEONATOLOGY, V4, P306
   KIRAN PSS, 2007, INDIAN J PEDIATR, V5, P463
   LIMAL JM, 2006, ARCH PEDIATR, V10, P1358
   MARCHAC V, 2007, ARCH PEDIATR, V4, P376
   MOLIMARD M, 2007, REV FRANCAISE ALLERG
   Roberts D, 2006, COCHRANE DB SYST REV, DOI 10.1002/14651858.CD004454.pub2
   YACKEL DB, 1966, AM J OBSTET GYNECOL, V7, P985
NR 11
TC 5
Z9 6
U1 0
U2 1
PU SPRINGER
PI NEW YORK
PA 233 SPRING ST, NEW YORK, NY 10013 USA
SN 0340-6199
J9 EUR J PEDIATR
JI Eur. J. Pediatr.
PD JUN
PY 2010
VL 169
IS 6
BP 763
EP 765
DI 10.1007/s00431-009-1095-9
PG 3
WC Pediatrics
SC Pediatrics
GA 587VG
UT WOS:000277021900018
PM 19902248
DA 2019-04-19
ER

PT J
AU Sutsko, RP
   Braziuniene, I
   Saslow, JG
   Razi, N
   Amendolia, B
   Stahl, G
   Aghai, ZH
AF Sutsko, Ronald P.
   Braziuniene, Ieva
   Saslow, Judy G.
   Razi, Nosrat
   Amendolia, Barbara
   Stahl, Gary
   Aghai, Zubair H.
TI Intractable Neonatal Seizures: An Unusual Presentation of Congenital
   Hypothyroidism
SO JOURNAL OF PEDIATRIC ENDOCRINOLOGY & METABOLISM
LA English
DT Article
ID PREGNANCY; CONSEQUENCES
AB Congenital hypothyroidism is the most common treatable cause of mental retardation. We report an unusual case of congenital hypothyroidism presenting as intractable seizures in an infant delivered to a mother known to have autoimmune hypothyroidism and who was noncompliant with therapy. To our knowledge, this rare presentation of congenital hypothyroidism has not been reported previously.
C1 [Aghai, Zubair H.] Univ Med & Dent New Jersey, Robert Wood Johnson Med Sch, Cooper Univ Hosp, Dept Pediat, Camden, NJ 08103 USA.
RP Aghai, ZH (reprint author), Univ Med & Dent New Jersey, Robert Wood Johnson Med Sch, Cooper Univ Hosp, Dept Pediat, 755 Dorrance Bldg,1 Cooper Plaza, Camden, NJ 08103 USA.
EM aghai-zubair@cooperhealth.edu
CR Auso E, 2004, ENDOCRINOLOGY, V145, P4037, DOI 10.1210/en.2004-0274
   Fisher D, 2005, J CLIN ENDOCR METAB, V90, P3797, DOI 10.1210/jc.2005-0851
   Glinoer D, 2001, HORM RES, V55, P109, DOI 10.1159/000049981
   LAFRANCHI SH, 1979, PEDIATRICS, V63, P180
   Lavado-Autric R, 2003, J CLIN INVEST, V111, P1073, DOI 10.1172/JCI200316262
   PACAUD D, 1995, J PEDIATR-US, V127, P275, DOI 10.1016/S0022-3476(95)70308-X
   Pop VJ, 1999, CLIN ENDOCRINOL, V50, P149, DOI 10.1046/j.1365-2265.1999.00639.x
   Poppe K, 2003, HUM REPROD UPDATE, V9, P149, DOI 10.1093/humupd/dmg012
   Smallridge RC, 2001, J CLIN ENDOCR METAB, V86, P2349, DOI 10.1210/jc.86.6.2349
   ZAKARIJA M, 1990, J CLIN ENDOCR METAB, V70, P1239, DOI 10.1210/jcem-70-5-1239
NR 10
TC 5
Z9 6
U1 0
U2 0
PU WALTER DE GRUYTER GMBH
PI BERLIN
PA GENTHINER STRASSE 13, D-10785 BERLIN, GERMANY
SN 0334-018X
EI 2191-0251
J9 J PEDIATR ENDOCR MET
JI J. Pediatr. Endocrinol. Metab.
PD OCT
PY 2009
VL 22
IS 10
BP 961
EP 963
PG 3
WC Endocrinology & Metabolism; Pediatrics
SC Endocrinology & Metabolism; Pediatrics
GA 524NW
UT WOS:000272151000013
PM 20020585
DA 2019-04-19
ER

PT J
AU Timmermann, G
   Acs, N
   Banhidy, F
   Czeizel, AE
AF Timmermann, Gabor
   Acs, Nandor
   Banhidy, Ferenc
   Czeizel, Andrew E.
TI Congenital abnormalities of 88 children born to mothers who attempted
   suicide with phenobarbital during pregnany: the use of a disaster
   epidemiological model for the evaluation of drug teratogenicity
SO PHARMACOEPIDEMIOLOGY AND DRUG SAFETY
LA English
DT Article
DE suicide attempt during pregnancy; phenobarbital; congenital abnormality
ID ANTICONVULSANT DRUGS; PARENTAL EPILEPSY; MALFORMATIONS; POPULATION;
   HUNGARIAN; WOMEN; RISK
AB Objective To study the effect of large doses of phenobarbital used for a suicide attempt during pregnancy for fetuses to estimate the teratogenic potential of phenobarbital.
   Design and setting Comparative analysis of exposed children and their unexposed sibs born to pregnant patients who attempted suicide during pregnancy and admitted to the toxicological inpatient clinic, Budapest, 1960-1993.
   Study participants Of 1044 self-poisoned pregnant women, 88 used phenobarbital for suicide attempt and delivered newborn babies.
   Main outcome measures Structural birth detects, i.e., congenital abnormalities (CAs).
   Results Doses ranged between 400 and 3000 mg of phenobarbital in 88 pregnant women who attempted suicide with this drug during pregnancy and later delivered live-born babies. Twelve (13.6%) of 88 exposed children and eight (10.3%) of 78 sibs were affected with CAs (odds ratios (OR) with 95%CI: 1.4, 0.6-3.5). Of 88 exposed children, 34 were born to mothers who attempted suicide with phenobarbital between the 3rd and 12th postconceptional weeks, the critical period of most CAs; 3 had CAs (diaphragmatic defect, multiple CA, undescended testis), but only diaphragmatic defect might be associated with phenobarbital used for suicide attempt.
   Conclusions The use of phenobarbital once but extremely large doses in non-epileptic pregnant women does not seem to pose a significant risk for CAs. Our experiences show the feasibility and benefits of the disaster epidemiological self-poisoning model for estimating human teratogenic risks of drug exposure. Copyright (C) 2009 John Wiley & Sons, Ltd.
C1 [Timmermann, Gabor; Czeizel, Andrew E.] Fdn Community Control Hereditary Dis, Budapest, Hungary.
   [Acs, Nandor; Banhidy, Ferenc] Semmelweis Univ, Sch Med, Dept Obstet & Gynecol 2, Budapest, Hungary.
RP Czeizel, AE (reprint author), Torokvesz Lejto 32, H-1026 Budapest, Hungary.
EM czeizel@interware.hu
FU IARC; Richter Gedeon Pharmaceutic I Ltd, Budapest.
FX The third period of the project was supported by IARC, Lyon, while the
   mathematical analysis of data performed E. H Puho was sponsored by
   Richter Gedeon Pharmaceutic I Ltd, Budapest. We thank the contribution
   for our previous co-workers: P Bacskai, A Glauber, A Lendvay, G Molnar,
   I Szekeres, I Szentesi, L Timar, M Tomcsik, and we are grateful very
   much to M S Christian for her editorial assistance.
CR Arpino C, 2000, EPILEPSIA, V41, P1436, DOI 10.1111/j.1528-1157.2000.tb00119.x
   Bethenod M, 1975, Pediatrie, V30, P227
   Briggs GG, 2005, DRUGS PREGNANCY LACT
   Canger R, 1999, EPILEPSIA, V40, P1231, DOI 10.1111/j.1528-1157.1999.tb00851.x
   CZEIZEL A, 1989, AM J OBSTET GYNECOL, V161, P497, DOI 10.1016/0002-9378(89)90548-6
   CZEIZEL A, 1988, ARCH TOXICOL, V62, P1, DOI 10.1007/BF00316249
   CZEIZEL A, 1984, Acta Paediatrica Hungarica, V25, P209
   Czeizel AE, 2008, TOXICOL IND HEALTH, V24, P11, DOI 10.1177/0748233708089020
   Czeizel A. E., 2004, Central European Journal of Public Health, V12, P179
   Czeizel AE, 1997, OBSTET GYNECOL, V90, P195, DOI 10.1016/S0029-7844(97)00216-0
   CZEIZEL AE, 1994, MUTAT RES, V312, P157, DOI 10.1016/0165-1161(94)90021-3
   CZEIZEL AE, 1992, EUR J EPIDEMIOL, V8, P122
   Czeizel AE, 2001, TERATOLOGY, V63, P176, DOI 10.1002/tera.1032
   CZEIZEL AE, 1993, BRIT MED J, V306, P499, DOI 10.1136/bmj.306.6876.499
   CZEIZEL AE, 1986, GENETIC TOXICOLOGY B, P237
   CZEIZEL AE, 1988, MULTIPLE CONGENITAL
   DANSKY LV, 1991, REPROD TOXICOL, V5, P301, DOI 10.1016/0890-6238(91)90091-S
   DECAROLIS MP, 1992, DEV PHARMACOL THERAP, V19, P19, DOI 10.1159/000457458
   FEDRICK J, 1973, BRIT MED J, V2, P442, DOI 10.1136/bmj.2.5864.442
   GEISSLER W, 1912, MUNCH MED WSCHR, V17, P922
   GREENBERG G, 1977, BRIT MED J, V2, P853, DOI 10.1136/bmj.2.6091.853
   Heinonen O, 1977, BIRTH DEFECTS DRUGS
   HILL RM, 1974, AM J DIS CHILD, V127, P305
   Holmes LB, 2001, NEW ENGL J MED, V344, P1132, DOI 10.1056/NEJM200104123441504
   Janz D, 1964, GER MED MON, V9, P20
   JONES DC, 1992, IND LABOR RELAT REV, V45, P452, DOI 10.2307/2524272
   Lendvay Agnes, 1992, Acta Paediatrica Hungarica, V32, P347
   MacMahon B, 1960, EPIDEMIOLOGIC METHOD
   MARDEN PM, 1964, J PEDIAT, V64, P351
   MILKOVICH L, 1974, NEW ENGL J MED, V291, P1268, DOI 10.1056/NEJM197412122912402
   ROBERT E, 1986, EUR NEUROL, V25, P436, DOI 10.1159/000116048
   ROSA F, 2005, DRUGS PREGNANCY LACT
   SHAPIRO S, 1976, LANCET, V1, P272
   SHEPARD TH, 2004, CATALOG TERATOGENIC
   THAKKER J C, 1991, Indian Pediatrics, V28, P73
   U.S. Food and Drug Administration, 1980, FED REG, V44, P37434
   VITEZ M, 1984, AM J EPIDEMIOL, V119, P301, DOI 10.1093/oxfordjournals.aje.a113749
   Yao M., 2003, BIRTH DEFECTS RES A, V67, P145
NR 38
TC 5
Z9 5
U1 1
U2 2
PU WILEY-BLACKWELL
PI HOBOKEN
PA 111 RIVER ST, HOBOKEN 07030-5774, NJ USA
SN 1053-8569
J9 PHARMACOEPIDEM DR S
JI Pharmacoepidemiol. Drug Saf.
PD SEP
PY 2009
VL 18
IS 9
BP 815
EP 825
DI 10.1002/pds.1785
PG 11
WC Public, Environmental & Occupational Health; Pharmacology & Pharmacy
SC Public, Environmental & Occupational Health; Pharmacology & Pharmacy
GA 496BO
UT WOS:000269943200007
PM 19551756
DA 2019-04-19
ER

PT J
AU Thomas, SV
   Nair, RR
   Jose, M
   Sarma, PS
AF Thomas, S. V.
   Nair, R. R.
   Jose, M.
   Sarma, P. S.
TI Risk of major congenital malformations in the offsprings of women with
   epilepsy is not related to family history
SO EPILEPSY RESEARCH
LA English
DT Article
DE Genetic liability; Congenital malformation; Teratogenesis; Family
   history
ID ANTIEPILEPTIC DRUGS; CLEFT-LIP; PREGNANCY; CHILDREN; DISORDERS;
   ANOMALIES; REGISTER; PARENTS; MOTHERS; PALATE
AB We aimed to ascertain whether family history of major congenital malformations (MCMs) was increased in women with epilepsy (WWE) compared to controls (spouses) and whether family history of MCM was associated with occurrence of MCM in the offspring.
   Patients and methods: Women enrolled in the Kerala Registry of Epilepsy and Pregnancy were probands of this study. The control group comprised of unaffected spouses and their families. We interviewed the probands and spouses to construct detailed pedigree charts with information on MCM. All live born infants of WWE underwent clinical examination, echocardiography and ultrasonography.
   Results: Data were collected for 11,777 family members of probands (n = 573) and 10,832 family members of controls (n = 550). Family history of MCM was positive for 84 probands (0.71%) and 64 controls (0.59%). Corresponding figures for first degree relatives were 32 out of 2717 for probands (1.18%) and 27 out of 2992 for controls (0.90%). Among the second degree relatives 52 out of 9060 for probands (0.71%) and 64 out of 10,832 for the controls (0.50%) had history of MCM. These differences were not statistically significant (p value = 0.29, 0.37 and 0.42, respectively). There was no significant difference in the frequency of MCM between probands with generalized epilepsy and localization related epilepsy. Out of the 426 live born infants of the probands, 44 had MCM; two with family history and 42 without family history (OR 0.74; 95% CI 0.19-3.26).
   Conclusions: WWE of Asian Indian origin have no familial tendency for MCM and the offsprings with family history have no increased risk of MCM. (C) 2008 Elsevier B.V. All rights reserved.
C1 [Thomas, S. V.] Sree Chitra Tirunal Inst Med Sci & Technol, Dept Neurol, Kerala Registry Epilepsy & Pregnancy, Trivandrum 695011, Kerala, India.
RP Thomas, SV (reprint author), Sree Chitra Tirunal Inst Med Sci & Technol, Dept Neurol, Kerala Registry Epilepsy & Pregnancy, Trivandrum 695011, Kerala, India.
EM sanjeev.v.thomas@gmail.com
FU Indian Council of Medical Research, New Delhi; Indian Epilepsy Society,
   New Delhi; Kerala Council for Sciences Technology and Environment,
   Trivandrum
FX This study was carried out with grant in aid from the Indian Council of
   Medical Research, New Delhi, Indian Epilepsy Society, New Delhi and the
   Kerala Council for Sciences Technology and Environment, Trivandrum.
CR ABRISHAMCHIAN AR, 1994, GENET EPIDEMIOL, V11, P343, DOI 10.1002/gepi.1370110404
   ANNEGERS JF, 1974, ARCH NEUROL-CHICAGO, V31, P364, DOI 10.1001/archneur.1974.00490420030002
   ANNEGERS JF, 1978, INT J EPIDEMIOL, V7, P241, DOI 10.1093/ije/7.3.241
   ANNEGERS JF, 1982, EPILEPSY PREGNANCY C, P267
   Barrett Camilla, 2003, Epilepsy Research, V52, P147, DOI 10.1016/S0920-1211(02)00237-1
   Beghi E, 2001, EPILEPSIA, V42, P1422, DOI 10.1046/j.1528-1157.2001.11201.x
   DANSKY L, 1977, EPILEPSIA, V18, P284
   DIETERICH E, 1980, NEUROPEDIATRICS, V11, P274, DOI 10.1055/s-2008-1071396
   DRONAMRAJU KR, 1970, LANCET, V2, P876
   FRASER FC, 1978, LANCET, V1, P884
   Fried S, 2004, DRUG SAFETY, V27, P197, DOI 10.2165/00002018-200427030-00004
   FRIIS ML, 1986, NEUROLOGY, V36, P346, DOI 10.1212/WNL.36.3.346
   GADOTH N, 1987, BRAIN DEV-JPN, V9, P296, DOI 10.1016/S0387-7604(87)80048-7
   GAILY E, 1988, J PEDIATR-US, V112, P520, DOI 10.1016/S0022-3476(88)80162-8
   HECHT JT, 1990, EPILEPSIA, V31, P574, DOI 10.1111/j.1528-1157.1990.tb06108.x
   HOLMES LB, 2008, NEUROLOGY
   Janz D, 1982, EPILEPSY PREGNANCY C, P211
   KOCH S, 1992, NEUROLOGY, V42, P83
   KOCH S, 1982, EPILEPSY PREGNANCY C, P313
   MEADOW SR, 1970, P ROY SOC MED, V63, P48
   Morrow J, 2006, J NEUROL NEUROSUR PS, V77, P193, DOI 10.1136/jnnp.2005.074203
   Nair RR, 2004, EPILEPSY RES, V62, P163, DOI 10.1016/j.eplepsyres.2004.08.007
   STARREVELDZIMMERMAN AAE, 1974, CLIN NEUROL NEUROSUR, V77, P81, DOI 10.1016/S0303-8467(74)80001-6
   Thomas SV, 2001, NEUROL INDIA, V49, P60
   Tomson T, 2008, SEIZURE-EUR J EPILEP, V17, P166, DOI 10.1016/j.seizure.2007.11.016
   Vajda FJE, 2007, AUST NZ J OBSTET GYN, V47, P468, DOI 10.1111/j.1479-828X.2007.00781.x
NR 26
TC 5
Z9 7
U1 0
U2 5
PU ELSEVIER SCIENCE BV
PI AMSTERDAM
PA PO BOX 211, 1000 AE AMSTERDAM, NETHERLANDS
SN 0920-1211
J9 EPILEPSY RES
JI Epilepsy Res.
PD JAN
PY 2009
VL 83
IS 1
BP 52
EP 57
DI 10.1016/j.eplepsyres.2008.09.002
PG 6
WC Clinical Neurology
SC Neurosciences & Neurology
GA 399OD
UT WOS:000262808300003
PM 18977119
DA 2019-04-19
ER

PT J
AU Czubak, A
   Nowakowska, E
   Kus, K
   Sadowski, C
   Matschay, A
AF Czubak, A.
   Nowakowska, E.
   Kus, K.
   Sadowski, C.
   Matschay, A.
TI Effect of gabapentin on cognitive processes in rats not exposed and
   exposed to tobacco smoke during fetal life
SO HUMAN & EXPERIMENTAL TOXICOLOGY
LA English
DT Article
DE antidepressant effect; antiepileptic effect; gabapentin; prenatal; rats;
   working memory
ID MATERNAL SMOKING; ANTIEPILEPTIC DRUGS; CIGARETTE-SMOKING; ANTIDEPRESSANT
   TREATMENTS; PRENATAL EXPOSURE; NICOTINE EXPOSURE; AFFECTIVE-DISORDER;
   PREGNANCY; EPILEPSY; BRAIN
AB Cognitive deficits, including memory deficiencies, are currently deemed one of key symptoms of psychopathologic mental disorders or epilepsy. The impairment of neurocognitive processes could be due to the administered therapy, in particular combined therapy or therapy using antiepileptics of older type. Gabapentin (GBP) is one of new antiepileptics with normothymic properties. It is known that epileptic patients run a significant risk of developing depression and mood changes. Smoking may also have a negative effect on memory processes and efficacy of administered drugs. Note that smoking in pregnant women also leads to neurobehavioral changes in their children. The objective of our research was to evaluate the effect of GBP on memory functions and antidepressant effect in rats not exposed and exposed to tobacco smoke in fetal life. We were also intent on finding whether GBP has an anticonvulsant effect in contact and without contact with tobacco smoke, and whether it affects motor coordination in animals if administered in the dose of 25 mg/kg. Spatial memory of the animals was assessed in the Morris test and the antidepressant effect in the Porsolt test. The ED50 value was determined in the Swinyard maximum electric shock test, and the effect on motor coordination was assessed in the chimney test. GBP administered in the dose of 25 mg/kg intraperitoneal (i.p.) significantly reduced the immobility time on days 1 and 7 of the test in animals exposed to tobacco smoke, and on days 7 and 14 of the test in rats not exposed to tobacco smoke. Upon single and multiple administration of GBP to animals not exposed to tobacco smoke, the spatial memory improved, whereas in animals exposed to tobacco smoke in fetal life tolerance for procognitive effect was observed on day 21 of the test. It has been found that in rats not exposed to tobacco smoke, ED50 of GBP was 28.73 mg/kg, whereas in animals exposed to tobacco smoke in fetal life, ED50 was 46.2 mg/kg. Upon 14 and 21 days of drug administration, motor coordination was impaired in both GBP receiving animal groups. In conclusion, GBP beside its anticonvulsant efficacy also improves memory processes and has antidepressant effect. We also proved that GBP may reverse cognitive deficits concerning working memory induced by prenatal exposure to tobacco smoke and may have antidepressant effect in rats exposed to tobacco smoke.
C1 [Czubak, A.; Nowakowska, E.; Kus, K.; Matschay, A.] Poznan Univ Med Sci, Dept Pharmacoecon & Social Pharmacy, Poznan, Poland.
   [Sadowski, C.] Poznan Univ Med Sci, Dept Toxicol, Poznan, Poland.
RP Nowakowska, E (reprint author), Poznan Univ Med Sci, Dept Pharmacoecon & Social Pharmacy, Dabrowskiego 79, PL-60529 Poznan, Poland.
EM elapharm@amp.edu.pl
OI Kus, Krzysztof/0000-0002-8838-3629; Nowakowska,
   Elzbieta/0000-0001-5515-9551
CR Acosta GB, 2000, NEUROSCI LETT, V279, P173, DOI 10.1016/S0304-3940(00)00760-6
   ALDENKAMP AP, 1990, EPILEPSIA, V31, pS9, DOI 10.1111/j.1528-1157.1990.tb05874.x
   Aldenkamp AP, 2003, EPILEPSIA, V44, P21, DOI 10.1046/j.1528-1157.44.s4.3.x
   ALDENKAMP AP, 2000, QUALITY LIFE EPILEPS
   Altshuler L L, 1999, Bipolar Disord, V1, P61, DOI 10.1034/j.1399-5618.1999.10113.x
   BENWELL MEM, 1982, EUR J PHARMACOL, V84, P71, DOI 10.1016/0014-2999(82)90158-3
   BETTS TA, 1981, EPILEPSY PSYCHIATRY, P60
   Boccia MM, 1996, BEHAV PHARMACOL, V7, P254
   BOISSIER PJR, 1960, MED EXP, V3, P423
   BORSINI F, 1988, PSYCHOPHARMACOLOGY, V94, P147
   BOWDEN CL, 2002, BIPOLAR DISORD, P191
   BRIONI JD, 1993, DRUG DEVELOP RES, V28, P3, DOI 10.1002/ddr.430280103
   BRIONI JD, 1988, PSYCHOPHARMACOLOGY, V96, P505, DOI 10.1007/BF02180032
   BRITOS SA, 1991, NEUROTOXICOL TERATOL, V13, P271, DOI 10.1016/0892-0362(91)90072-5
   Brunbech L, 2002, DRUGS, V62, P593, DOI 10.2165/00003495-200262040-00004
   BUTLER NR, 1973, BRIT MED J, V4, P573, DOI 10.1136/bmj.4.5892.573
   CARR LA, 1985, RES COMMUN SUBSTANCE, V6, P151
   Cilio MR, 2001, NEUROPHARMACOLOGY, V40, P139, DOI 10.1016/S0028-3908(00)00103-9
   Czapinski P, 2005, CURR TOP MED CHEM, V5, P3, DOI 10.2174/1568026053386962
   Dalby NO, 1997, EPILEPSY RES, V28, P63, DOI 10.1016/S0920-1211(97)00031-4
   De Sarro G, 1998, EUR J PHARMACOL, V349, P179, DOI 10.1016/S0014-2999(98)00193-9
   DENSON R, 1975, CAN PSYCHIAT ASSOC J, V20, P183, DOI 10.1177/070674377502000302
   DIFRANZA JR, 1995, J FAM PRACTICE, V40, P385
   Dimond KR, 1996, PROG NEURO-PSYCHOPH, V20, P407, DOI 10.1016/0278-5846(96)00005-X
   Dodrill Carl B., 1992, Epilepsia, V33, P117
   Dodrill CB, 1999, EPILEPSY RES, V35, P109, DOI 10.1016/S0920-1211(99)00006-6
   DODSON W, 1993, PEDIAT EPILEPSY DIAG
   Dougherty JA, 2001, NEUROL RES, V23, P821, DOI 10.1179/016164101101199414
   DUNN HG, 1977, PEDIATRICS, V60, P772
   Elger CE, 2004, LANCET NEUROL, V3, P663, DOI 10.1016/S1474-4422(04)00906-8
   Ernst M, 2001, J AM ACAD CHILD PSY, V40, P630, DOI 10.1097/00004583-200106000-00007
   Fassio A, 1996, J NEUROCHEM, V66, P1468
   Ferrier IN, 2002, BRIT J PSYCHIAT, V180, P293, DOI 10.1192/bjp.180.4.293
   Florek E, 1999, HUM EXP TOXICOL, V18, P272, DOI 10.1191/096032799678840039
   Florek E, 1999, HUM EXP TOXICOL, V18, P245, DOI 10.1191/096032799678839996
   FOGELMAN KR, 1988, BRIT MED J, V297, P1233, DOI 10.1136/bmj.297.6658.1233
   FRIED PA, 1989, NEUROTOXICOLOGY, V10, P577
   FRIED PA, 1992, MATERNAL SUBSTANCE A, P77
   HALCZUK I, 2005, FARMAKOTER PSYCHIAT, V4, P363
   Harden CL, 1996, EPILEPSIA, V37, P280, DOI 10.1111/j.1528-1157.1996.tb00026.x
   HARDY JB, 1972, LANCET, V2, P1332
   Hirsch E, 2003, ACTA NEUROL SCAND, V108, P23, DOI 10.1046/j.0065-1427.2003.00215.x
   JACOBSON SW, 1984, INFANT BEHAV DEV, V7, P253, DOI 10.1016/S0163-6383(84)80041-7
   Kanner AM, 2002, NEUROLOGY, V58, pS27, DOI 10.1212/WNL.58.8_suppl_5.S27
   KRISTJANSSON EA, 1989, DRUG ALCOHOL DEPEN, V24, P11, DOI 10.1016/0376-8716(89)90003-3
   LANDESMANDWYER S, 1979, TERATOLOGY, V19, P119, DOI 10.1002/tera.1420190116
   Leach JP, 1997, J NEUROL NEUROSUR PS, V62, P372, DOI 10.1136/jnnp.62.4.372
   LEFKOWITZ MM, 1981, DEV PSYCHOL, V17, P192, DOI 10.1037//0012-1649.17.2.192
   LICHTENSTEIGER W, 1988, PROG BRAIN RES, V73, P137
   LLOYD KG, 1987, MED BIOL, V65, P159
   Loscher W, 2002, EPILEPSY RES, V50, P3, DOI 10.1016/S0920-1211(02)00063-3
   LUCKI T, 1998, BEHAV PHARMACOL, V8, P523
   Luszczki JJ, 2004, N-S ARCH PHARMACOL, V369, P434, DOI 10.1007/s00210-004-0867-z
   MATTHEWS WS, 1981, PSYCHOSOMATICS, V22, P515
   McElroy S L, 1997, Ann Clin Psychiatry, V9, P99, DOI 10.1023/A:1026257303275
   Meador KJ, 2001, EPILEPSY BEHAV, V2, pSS1, DOI 10.1006/ebeh.2001.0235
   Meador KJ, 2001, EPILEPSY BEHAV, V2, P307, DOI 10.1006/ebeh.2001.0225
   MEADOR KJ, 1995, NEUROLOGY, V45, P1494, DOI 10.1212/WNL.45.8.1494
   MENDEZ MF, 1986, ARCH NEUROL-CHICAGO, V43, P766, DOI 10.1001/archneur.1986.00520080014012
   Milberger S, 1998, J CLIN CHILD PSYCHOL, V27, P352, DOI 10.1207/s15374424jccp2703_11
   MORRIS R, 1984, J NEUROSCI METH, V11, P47, DOI 10.1016/0165-0270(84)90007-4
   Mortimore C, 1998, SEIZURE-EUR J EPILEP, V7, P359, DOI 10.1016/S1059-1311(05)80003-2
   Motamedi G, 2003, EPILEPSY BEHAV, V4, pS25, DOI 10.1016/j.yebeh.2003.07.004
   Muneoka K, 1999, NEUROTOXICOL TERATOL, V21, P603, DOI 10.1016/S0892-0362(99)00028-8
   Muneoka K, 2001, EUR J PHARMACOL, V411, P279, DOI 10.1016/S0014-2999(00)00925-0
   NAEYE RL, 1984, OBSTET GYNECOL, V64, P601
   NAVARRO HA, 1989, BRAIN RES BULL, V23, P187, DOI 10.1016/0361-9230(89)90146-9
   Niaura R, 2001, AM J ADDICTION, V10, P16, DOI 10.1080/105504901750160420
   Nowakowska E, 2006, HUM EXP TOXICOL, V25, P199, DOI 10.1191/0960327106ht611oa
   OLSEN J, 1992, INT J EPIDEMIOL, V21, P279, DOI 10.1093/ije/21.2.279
   Orlebeke JF, 1999, ARCH ENVIRON HEALTH, V54, P15, DOI 10.1080/00039899909602231
   Ortinski P, 2004, EPILEPSY BEHAV, V5, pS60, DOI 10.1016/j.yebeh.2003.11.008
   Pande AC, 2000, BIPOLAR DISORD, V2, P249, DOI 10.1034/j.1399-5618.2000.20305.x
   Pande AC, 1999, J CLIN PSYCHOPHARM, V19, P341, DOI 10.1097/00004714-199908000-00010
   PICONE TA, 1982, AM J CLIN NUTR, V36, P1214
   PORSOLT RD, 1978, EUR J PHARMACOL, V47, P379, DOI 10.1016/0014-2999(78)90118-8
   PORSOLT RD, 1977, NATURE, V266, P730, DOI 10.1038/266730a0
   POST RM, 1991, INT CLIN PSYCHOPHARM, V6, P197, DOI 10.1097/00004850-199100640-00001
   Privitera M, 1996, NEUROLOGY, V46, P1678, DOI 10.1212/WNL.46.6.1678
   Ramasubbu R, 2004, PROG NEURO-PSYCHOPH, V28, P1201, DOI 10.1016/j.pnpbp.2004.060015
   RANTAKALLIO P, 1983, ACTA PAEDIATR SCAND, V72, P747, DOI 10.1111/j.1651-2227.1983.tb09805.x
   Rizwan Ahsan N., 2003, Polish Journal of Pharmacology, V55, P965
   ROBERTSON MM, 1987, EPILEPSIA, V28, P364, DOI 10.1111/j.1528-1157.1987.tb03659.x
   ROSENSTEIN DL, 1993, J CLIN PSYCHIAT, V54, P289
   SALETU B, 1986, INT J CLIN PHARM TH, V24, P362
   Schmid G, 1998, N-S ARCH PHARMACOL, V357, P401, DOI 10.1007/PL00005185
   Shannon HE, 2004, EPILEPSY BEHAV, V5, P857, DOI 10.1016/j.yebeh.2004.08.017
   SKOWRON DM, 1992, PHARMACOTHERAPY, V12, P18
   Slikker W, 2005, CRIT REV TOXICOL, V35, P703, DOI 10.1080/10408440591007421
   Southam E, 1998, EUR J PHARMACOL, V358, P19, DOI 10.1016/S0014-2999(98)00580-9
   Srivastava S. K., 2000, Indian Journal of Pharmacology, V32, P31
   STREISSGUTH AP, 1984, DEV PSYCHOL, V20, P533, DOI 10.1037/0012-1649.20.4.533
   SWINYARD EA, 1952, J PHARMACOL EXP THER, V106, P319
   Taylor CP, 1998, DRUGS TODAY, V34, P3
   Taylor CP, 1998, EPILEPSY RES, V29, P233
   TRIMBLE MR, 1994, EPILEPSY QUALITY LIF
   VETULANI J, 1975, NATURE, V257, P495, DOI 10.1038/257495a0
   Wakschlag LS, 1997, ARCH GEN PSYCHIAT, V54, P670
   Wonnacott S, 1997, TRENDS NEUROSCI, V20, P92, DOI 10.1016/S0166-2236(96)10073-4
NR 99
TC 5
Z9 5
U1 0
U2 3
PU SAGE PUBLICATIONS LTD
PI LONDON
PA 1 OLIVERS YARD, 55 CITY ROAD, LONDON EC1Y 1SP, ENGLAND
SN 0960-3271
EI 1477-0903
J9 HUM EXP TOXICOL
JI Hum. Exp. Toxicol.
PD DEC
PY 2008
VL 27
IS 12
BP 883
EP 894
DI 10.1177/0960327108098334
PG 12
WC Toxicology
SC Toxicology
GA 428PY
UT WOS:000264862400003
PM 19273543
DA 2019-04-19
ER

PT J
AU Striano, S
   Striano, P
   Capone, D
   Pisani, F
AF Striano, Salvatore
   Striano, Pasquale
   Capone, Domenico
   Pisani, Francesco
TI Limited place for plasma monitoring of new antiepileptic drugs in
   clinical practice
SO MEDICAL SCIENCE MONITOR
LA English
DT Review
DE antiepileptic drugs; therapeutic drug monitoring; plasma monitoring;
   side-effects
ID VALPROIC ACID; PHARMACODYNAMIC INTERACTION; CARBAMAZEPINE TOXICITY;
   CALCIUM-CHANNEL; EPILEPSY; TOPIRAMATE; LAMOTRIGINE; LEVETIRACETAM;
   OXCARBAZEPINE; EFFICACY
AB Therapeutic drug monitoring (TDM) has been recognized as a useful guide in the clinical management of patients with epilepsy, in particular those on therapy with traditional antiepileptic drugs (AEDs). The demonstration of significant drug interactions and the introduction of the concept "therapeutic range" have also contributed to the view that monotherapy should be considered the "gold standard" in the treatment of epilepsy. Ten new AEDs have been approved and released to the market in the last fifteen years. The most obvious consequence has been an increased number of patients on polytherapy. In general, newer AEDs have better and more predictable pharmacokinetics than older AEDs and usually show lower risk of interactions leading to toxicity as well as large therapeutic indexes. This pragmatic review focuses on practical suggestions about the potential clinical usefulness of TDM of newer AEDs in relation to their mechanism of action and pharmacokinetic characteristics and in response to patient-specific problems. Overall, the usefulness of TDM of newer AEDs seems to be limited and its indiscriminate use in not justified. However, in selected cases or in response to a specific clinical question, a wise use of TDM of some new AEDs could represent a useful tool in the management of epileptic patients. Exceptions are thus represented by special conditions such as renal figure, dialysis, ascertainment of non-compliance, and pregnancy. For some new AEDs, TDM could be selectively and properly used in response to a single patient-specific pharmacokinetic or pharmacodynamic issue.
C1 [Striano, Salvatore; Striano, Pasquale] Univ Naples Federico 2, Epilepsy Ctr, Dept Neurol Sci, I-80131 Naples, Italy.
   [Striano, Pasquale] Inst G Gaslini, Muscular & Neurodegenerat Dis Unit, Genoa, Italy.
   [Capone, Domenico] Univ Naples Federico 2, Pharmacol Lab, Dept Neurosci, I-80131 Naples, Italy.
   [Pisani, Francesco] Univ Messina, Dept Neurosci, Neurol Clin 1, Messina, Italy.
RP Striano, S (reprint author), Univ Naples Federico 2, Epilepsy Ctr, Dept Neurol Sci, Via Pansini 5, I-80131 Naples, Italy.
EM sstriano@libero.it
CR ALDENKAMP AP, 2003, EPILEPSIA S4, V44, pS21
   Barcs G, 2000, EPILEPSIA, V41, P1597
   BATTINO D, 1992, THER DRUG MONIT, V14, P376, DOI 10.1097/00007691-199210000-00006
   BERENT S, 1987, EPILEPSIA, V28, P61, DOI 10.1111/j.1528-1157.1987.tb03624.x
   Berry D, 2005, THER DRUG MONIT, V27, P451, DOI 10.1097/01.ftd.0000158874.54100.1a
   Besag FMC, 1998, EPILEPSIA, V39, P183, DOI 10.1111/j.1528-1157.1998.tb01356.x
   BROWN TR, 2004, TREATMENT EPILEPSY, P418
   BUCHTHAL F, 1960, EPILEPSIA, V1, P373
   CAMFIELD P, 2006, EPILEPSIA S1, V47, pS31
   CHAISEWIKUL R, 2001, COCHRANE DB SYST REV, V1
   Contin M, 2002, THER DRUG MONIT, V24, P332, DOI 10.1097/00007691-200206000-00002
   CROSS JH, 2004, TREATMENT EPILEPSY, P515
   Curatolo P, 2006, CURR OPIN NEUROL, V19, P119, DOI 10.1097/01.wco.0000218225.50807.12
   Duncan JS, 1995, REV CONTEMP PHARMACO, V6, P447
   Eadie MJ, 1997, PHARMACOECONOMICS, V11, P343, DOI 10.2165/00019053-199711040-00005
   FANGHT E, 2004, TREATMENT EPILEPSIA, P451
   Ferrari AR, 2003, THER DRUG MONIT, V25, P700, DOI 10.1097/00007691-200312000-00008
   French JA, 2000, EPILEPSIA, V41, pS30, DOI 10.1111/j.1528-1157.2000.tb02944.x
   Froscher W, 2005, EPILEPTIC DISORD, V7, P237
   Gee NS, 1996, J BIOL CHEM, V271, P5768, DOI 10.1074/jbc.271.10.5768
   GLANSER TA, 2000, EPILIPSIA, V41, pS6
   Johannessen SI, 2003, THER DRUG MONIT, V25, P347, DOI 10.1097/00007691-200306000-00016
   KALVIAINEN R, 2004, TREATMENT EPILEPSY, P507
   KRAMER G, 2004, TREATM EP 2 ED, P540
   Krauss GL, 2003, SEIZURE-EUR J EPILEP, V12, P617, DOI 10.1016/S1059-1311(03)00139-0
   Lagae L, 2006, SEIZURE-EUR J EPILEP, V15, P235, DOI 10.1016/j.seizure.2006.02.013
   Landmark CJ, 2007, MED SCI MONITOR, V13, pRA1
   Lee HW, 2006, EPILEPSY BEHAV, V8, P736, DOI 10.1016/j.yebeh.2006.03.006
   LEPPIK IE, 1993, EPILEPSY RES, V14, P165, DOI 10.1016/0920-1211(93)90021-X
   Leppik IE., 2004, TREATM EP 2 ED, P403
   Loscher W, 2006, EPILEPSIA, V47, P1253, DOI 10.1111/j.1528-1167.2006.00607.x
   Lynch BA, 2004, P NATL ACAD SCI USA, V101, P9861, DOI 10.1073/pnas.0308208101
   Macdonald RL, 2002, ANTIEPILEPTIC DRUGS, P867
   Matsuo F, 2004, TREATM EP 2 ED, P425
   Messenheimer J, 1998, DRUG SAFETY, V18, P281, DOI 10.2165/00002018-199818040-00004
   Mula M, 2003, NEUROLOGY, V60, P1104, DOI 10.1212/01.WNL.0000056637.37509.C6
   Neels HM, 2004, CLIN CHEM LAB MED, V42, P1228, DOI 10.1515/CCLM.2004.245
   Ortinski P, 2004, EPILEPSY BEHAV, V5, pS60, DOI 10.1016/j.yebeh.2003.11.008
   Patsalos PN, 2008, EPILEPSIA, V49, P1239, DOI 10.1111/j.1528-1167.2008.01561.x
   Patsalos PN, 2006, EPILEPSIA, V47, P1818, DOI 10.1111/j.1528-1167.2006.00819.x
   Pennell Page B, 2006, Epilepsy Curr, V6, P22, DOI 10.1111/j.1535-7511.2005.00085.x
   PERNCCA F, 2004, TREATMENT EPILEPSY, P139
   Perucca E, 2006, BRIT J CLIN PHARMACO, V61, P246, DOI 10.1111/j.1365-2125.2005.02529.x
   Phelphs BJ, 2001, J PEDIAT PHARM THER, V6, P258
   Pisani F, 1999, EPILEPSIA, V40, P1141, DOI 10.1111/j.1528-1157.1999.tb00832.x
   REIFE RA, 1995, EPILEPSIA, V36, pS152
   RICHENS A, 1994, J NEUROL NEUROSUR PS, V57, P682, DOI 10.1136/jnnp.57.6.682
   SADEK A, 2004, TREATMENT EPILEPSY, P443
   SEINO M, 2004, TREATMENT EPILEPSY, P548
   SHORVON SD, 1978, BRIT MED J, V1, P474, DOI 10.1136/bmj.1.6111.474
   Siegel H, 1999, EPILEPSY RES, V34, P91, DOI 10.1016/S0920-1211(98)00119-3
   SOMMERVILLE KW, 2002, ANTIEPILEPTIC DRUGS, P681
   Stephen LJ, 2000, EPILEPSIA, V41, P977, DOI 10.1111/j.1528-1157.2000.tb00282.x
   Striano S, 2006, EPILEPSY RES, V69, P170, DOI 10.1016/j.eplepsyres.2006.01.011
   Striano S, 2002, EPILEPSY RES, V49, P81, DOI 10.1016/S0920-1211(02)00005-0
   Taylor CP, 2007, EPILEPSY RES, V73, P137, DOI 10.1016/j.eplepsyres.2006.09.008
   Tomson T, 2007, COCHRANE DB SYST REV, V1
   Tomson T, 2007, CLIN PHARMACOKINET, V46, P209, DOI 10.2165/00003088-200746030-00002
   WAGNER ML, 1994, CLIN PHARMACOL THER, V56, P494, DOI 10.1038/clpt.1994.170
   WARNER T, 1992, EPILEPSY RES, V11, P147, DOI 10.1016/0920-1211(92)90049-Y
   Williams J, 2003, EPILEPSIA, V44, P40, DOI 10.1046/j.1528-1157.2003.26702.x
   WOO E, 1988, EPILEPSIA, V29, P129, DOI 10.1111/j.1528-1157.1988.tb04408.x
   Zanotta N, 2006, SEIZURE-EUR J EPILEP, V15, P86, DOI 10.1016/j.seizure.2005.11.003
NR 63
TC 5
Z9 5
U1 0
U2 2
PU INT SCIENTIFIC LITERATURE, INC
PI ALBERTSON
PA 1125 WILLIS AVE, ALBERTSON, NY 11507 USA
SN 1234-1010
J9 MED SCI MONITOR
JI Med. Sci. Monitor
PD OCT
PY 2008
VL 14
IS 10
BP RA173
EP RA178
PG 6
WC Medicine, Research & Experimental
SC Research & Experimental Medicine
GA 372AJ
UT WOS:000260873500025
PM 18830207
DA 2019-04-19
ER

PT J
AU Okada, A
   Onishi, Y
   Yagen, B
   Shimshoni, JA
   Kaufmann, D
   Bialer, M
   Fujiwara, M
AF Okada, Akinobu
   Onishi, Yuko
   Yagen, Boris
   Shimshoni, Jakob Avi
   Kaufmann, Dan
   Bialer, Meir
   Fujiwara, Michio
TI Tetramethylcyclopropyl analogue of the leading antiepileptic drug,
   valproic acid: Evaluation of the teratogenic effects of its amide
   derivatives in NMRI mice
SO BIRTH DEFECTS RESEARCH PART A-CLINICAL AND MOLECULAR TERATOLOGY
LA English
DT Article
DE valproic acid; 2,2,3,3-tetramethylcyclopropanecarboxamide;
   N-methylcyclopropanecarboxamide;
   4-(2,2,3,3-tetramethylcyclopropanecarboxamide)-benzenesulfonamide;
   5-(2,2,3,3-tetramethylcyclopropanecarboxamide)-1,3,4-thiadazole-2-sulfon
   amide; neural tube defect; skeletal malformation; NMRI mouse;
   teratogenicity
ID NEURAL-TUBE DEFECTS; SPANNING 3 DECADES; DEVELOPMENTAL TOXICITY;
   ANTICONVULSANT DRUGS; PARENTAL EPILEPSY; CALCIUM VALPROATE;
   PHARMACOKINETICS; RATS; 2ND-GENERATION; MOUSE
AB Although valproic acid (VPA) is used extensively for treating various kinds of epilepsy, it causes hepatotoxicity and teratogenicity. in an attempt to develop a more potent and safer second generation to VPA drug, the amide derivatives of the tetramethylcyclopropyl VPA analogue, 2,1,3,3-tetramethylcyclopropanecarboxamide (TMCD), N-methyl-TMCD (MTMCD), 4-(2,2,3,3-tetramethylcycloproanecarboxamide)-benzenesulfonamide (TMCD-benzenesulfonamide), and 5-(TMCD)-1,3,4-thiadiazole-2-sulfonamide (TMCD- thiadiazolesulfonamide) were synthesized and shown to have more potent anticonvulsant activity than VPA. Teratogenic effects of these CNS-active compounds were evaluated in Naval Medical Research Institute (NMRI) mice susceptible to VPA-induced teratogenicity by comparing them to those of VPA. METHODS: Pregnant NMRI mice were given a single sc injection of either VPA or TMC-amide derivatives on gestation day 8.5, and then the live fetuses were examined to detect any external malformations on gestation day 18. After double-staining for bone and cartilage, their skeletons were examined. RESULTS: In contrast to VPA, which induced NTDs in a high number of fetuses at 2.4-4.8 mmol/kg, TMCD, TMCD-benzenesulfonamide, and TMCD-thiadiazolesulfonamide at 4.8 mmol/kg and MTMCD at 3.6 mmol/kg did not induce a significant number of NTDs. TMCD-thiadiazosulfonamide exhibited a potential to induce limb defects in fetuses. Skeletal examination also revealed that fetuses exposed to all four of the tetramethylcyclopropanecarboxamide derivatives developed vertebral and rib abnormalities less frequently than those exposed to VPA. Our results established that TMCD, MTMCD, and TMCD-benzenesulfonamide are distincly less teratogenic than VPA in NMRI mice. CONCLUSIONS: The CNS-active amides containing a tetramethylcyclopropanecarbonyl moiety demonstrated better anticonvulsant Potency compared to VPA and a lack of teratogenicity, which makes these compounds good second-generation VPA antiepileptic drug candidates.
C1 [Okada, Akinobu; Onishi, Yuko; Fujiwara, Michio] Astellas Pharma Inc, Drug Safety Res Labs, Yodogawa Ku, Osaka 5328514, Japan.
   [Yagen, Boris] Hebrew Univ Jerusalem, Fac Med, Sch Pharm, Dept Med Chem & Nat Prod, IL-91120 Jerusalem, Israel.
   [Shimshoni, Jakob Avi; Kaufmann, Dan; Bialer, Meir] Hebrew Univ Jerusalem, Fac Med, Sch Pharm, Dept Pharmaceut, IL-91120 Jerusalem, Israel.
RP Fujiwara, M (reprint author), Astellas Pharma Inc, Drug Safety Res Labs, Yodogawa Ku, 1-6 Kashima 2 Chome, Osaka 5328514, Japan.
EM michio.fujiwara@ip.astellas.com
CR BAILLIE TA, 1988, CHEM RES TOXICOL, V1, P195, DOI 10.1021/tx00004a001
   Bialer M, 2007, NEUROTHERAPEUTICS, V4, P130, DOI 10.1016/j.nurt.2006.11.007
   Bialer M, 2006, EXPERT OPIN INV DRUG, V15, P637, DOI 10.1517/13543784.15.6.637
   BINKERD PE, 1988, FUND APPL TOXICOL, V11, P485, DOI 10.1016/0272-0590(88)90112-1
   Bojic U, 1996, CHEM RES TOXICOL, V9, P866, DOI 10.1021/tx950216s
   Bojic U, 1998, EUR J PHARMACOL, V354, P289, DOI 10.1016/S0014-2999(98)00462-2
   COLLINS MD, 1991, TERATOLOGY, V44, P617, DOI 10.1002/tera.1420440604
   DANSKY LV, 1991, REPROD TOXICOL, V5, P301, DOI 10.1016/0890-6238(91)90091-S
   FINNELL RH, 1991, REPROD TOXICOL, V5, P281, DOI 10.1016/0890-6238(91)90090-3
   FINNELL RH, 1988, TERATOLOGY, V38, P313, DOI 10.1002/tera.1420380403
   HENDRICKX AG, 1988, TERATOLOGY, V38, P329, DOI 10.1002/tera.1420380405
   Isoherranen N, 2003, CURR OPIN NEUROL, V16, P203, DOI 10.1097/01.wco.0000063774.81810.30
   Isoherranen N, 2002, EPILEPSIA, V43, P115, DOI 10.1046/j.1528-1157.2002.25801.x
   KAO J, 1981, Teratogenesis Carcinogenesis and Mutagenesis, V1, P367, DOI 10.1002/tcm.1770010405
   KIMMEL CA, 1981, STAIN TECHNOL, V56, P271, DOI 10.3109/10520298109067325
   Levy RH, 2002, ANTIEPILEPTIC DRUGS, P780
   LINDHOUT D, 1986, LANCET, V1, P1392
   Masereel B, 2002, J MED CHEM, V45, P312, DOI 10.1021/jm0109199
   Menegola E, 1996, TERATOGEN CARCIN MUT, V16, P97, DOI 10.1002/(SICI)1520-6866(1996)16:2<97::AID-TCM4>3.3.CO;2-E
   Menegola E, 1998, INT J DEV BIOL, V42, P99
   NAU H, 1992, PHARM WEEKBLAD, V14, P101, DOI 10.1007/BF01962697
   NAU H, 1991, PHARMACOL TOXICOL, V69, P310, DOI 10.1111/j.1600-0773.1991.tb01303.x
   NAU H, 1986, TERATOLOGY, V33, P21, DOI 10.1002/tera.1420330105
   Okada A, 2004, BIRTH DEFECTS RES B, V71, P47, DOI 10.1002/bdrb.10057
   Okada Akinobu, 2006, Congenital Anomalies, V46, P68, DOI 10.1111/j.1741-4520.2006.00105.x
   Okada A, 2006, BIRTH DEFECTS RES B, V77, P227, DOI 10.1002/bdrb.20078
   ONG LL, 1983, FUND APPL TOXICOL, V3, P121, DOI 10.1016/S0272-0590(83)80067-0
   PETRERE JA, 1986, TERATOLOGY, V34, P263, DOI 10.1002/tera.1420340305
   Resor Stanley R. Jr., 1995, P969
   Shah J, 2002, ANTIEPILEPTIC DRUGS, P873
   SHIMSHONI AJ, 2008, BIOORGAN MED CHEM, V16, P6297
   Shimshoni JA, 2007, J MED CHEM, V50, P6419, DOI 10.1021/jm7009233
   Sobol E, 2004, J MED CHEM, V47, P4316, DOI 10.1021/jm0498351
   SUSSMAN NM, 1979, JAMA-J AM MED ASSOC, V242, P1173, DOI 10.1001/jama.242.11.1173
   VORHEES CV, 1987, TERATOLOGY, V35, P195, DOI 10.1002/tera.1420350205
   White S. H., 2002, ANTIEPILEPTIC DRUGS, P36
   Winkler I, 2005, NEUROPHARMACOLOGY, V49, P1110, DOI 10.1016/j.neuropharm.2005.06.008
NR 37
TC 5
Z9 5
U1 0
U2 1
PU WILEY-BLACKWELL
PI HOBOKEN
PA 111 RIVER ST, HOBOKEN 07030-5774, NJ USA
SN 1542-0752
EI 1542-0760
J9 BIRTH DEFECTS RES A
JI Birth Defects Res. Part A-Clin. Mol. Teratol.
PD SEP
PY 2008
VL 82
IS 9
BP 610
EP 621
DI 10.1002/bdra.20490
PG 12
WC Developmental Biology; Toxicology
SC Developmental Biology; Toxicology
GA 355MS
UT WOS:000259713600002
PM 18671279
DA 2019-04-19
ER

PT J
AU Feria-Velasco, A
   Mena-Munguia, S
   Carabez-Torres, J
   Gomez-Medrano, A
   Recendiz-Hurtado, F
   Orozco-Suarez, S
   Beas-Zarate, C
AF Feria-Velasco, Alfredo
   Mena-Munguia, Salvador
   Carabez-Torres, Javier
   Gomez-Medrano, Adrian
   Recendiz-Hurtado, Florencio
   Orozco-Suarez, Sandra
   Beas-Zarate, Carlos
TI Low tryptophan and protein in the diet during development increase the
   susceptibility to convulsions in adult rats
SO NEUROCHEMICAL RESEARCH
LA English
DT Article
DE corn-diet; convulsions; monosodium glutamate; tryptophan;
   hyperexcitability; malnourished rats
ID MONOSODIUM-L-GLUTAMATE; MALNOURISHED RATS; INDUCED SEIZURES; RAPHE
   NUCLEI; BRAIN; MALNUTRITION; SEROTONIN; NEUROTRANSMITTER
AB Tryptophan (TRY) is the precursor for serotonin (5-HT) synthesis. Common maize has low protein content with low concentration of TRY and lysine. A diet based on two strains of corn differing in their TRY content were given to adult female rats, prior mating, during pregnancy and lactation. Same diets were offered to their male offspring after weaning until reaching 60-days old. The pattern and severity of the convulsive phenomenon induced by monosodium glutamate (MSG) in a well established model of Status epilepticus were evaluated in comparison with data from animals of two control groups: (a) rats fed a hypoproteic (8% protein) diet, and (b) rats fed a normal Purina chow diet (23% protein). Significant increased susceptibility to convulsions was observed in both groups of rats fed the corn-based diets. However, the animals fed the common corn-based diet (8-9% protein; 0.058% TRY) showed a higher susceptibility to convulsions than what was registered in animals fed a Quality Protein Maize (QPM)-based diet (8-9% protein; 0.1% TRY). It is concluded that low TRY concentration in the diet during development, produces lower rate of brain 5-HT synthesis, affecting development and maturation of GABAergic inhibitory cortical interneurons, with alteration of cortical excitability, contributing in part, to the increased susceptibility to convulsions, as shown in the experiments here reported.
C1 [Feria-Velasco, Alfredo; Beas-Zarate, Carlos] Univ Guadalajara, CUCBA, Dept Biol Celular & Mol, Zapopan 45100, Jalisco, Mexico.
   [Mena-Munguia, Salvador; Gomez-Medrano, Adrian; Recendiz-Hurtado, Florencio] Univ Guadalajara, CUCBA, Dept Prod Agricola, Guadalajara 44430, Jalisco, Mexico.
   [Carabez-Torres, Javier] Univ Guadalajara, CUCBA, Dept Anim Prod, Guadalajara 44430, Jalisco, Mexico.
   [Orozco-Suarez, Sandra] IMSS, CMN, Unidad Invest Med Enfermedades Neurol, Mexico City, DF, Mexico.
   [Beas-Zarate, Carlos] IMSS, Ctr Invest Biomed Occidente, Div Neurociencias, Guadalajara, Jalisco, Mexico.
RP Feria-Velasco, A (reprint author), Univ Guadalajara, CUCBA, Dept Biol Celular & Mol, Km 15-5 Carr Guad Nogales, Zapopan 45100, Jalisco, Mexico.
EM fva35671@cucba.udg.mx
OI Orozco-Suarez, Sandra/0000-0001-5289-8500
CR Alfaro F, 1990, Arch Invest Med (Mex), V21, P405
   ANDERSON I, 1991, ADV EXP MED BIOL, V294, P245
   ARAUZCONTRERAS J, 1984, GEN PHARMACOL-VASC S, V15, P391, DOI 10.1016/0306-3623(84)90036-3
   AVANZINI G, 1999, ABNORMAL CORTICAL DE, V7, P63
   Beas-Zarate C, 1994, Arch Med Res, V25, P341
   BEASZARATE C, 1985, GEN PHARMACOL, V16, P489, DOI 10.1016/0306-3623(85)90009-6
   BEASZARATE C, 1988, COMP BIOCHEM PHYS C, V89, P173, DOI 10.1016/0742-8413(88)90205-8
   Buznikov GA, 2001, CELL TISSUE RES, V305, P177, DOI 10.1007/s004410100408
   DATICHE F, 1995, BRAIN RES, V671, P27, DOI 10.1016/0006-8993(94)01293-Q
   Datta S, 2000, J SLEEP RES, V9, P71, DOI 10.1046/j.1365-2869.2000.00179.x
   Del Angel-Meza AR, 2002, INT J DEV NEUROSCI, V20, P47, DOI 10.1016/S0736-5748(01)00066-1
   DELANGEL AR, 1989, NUTR REP INT, V40, P1199
   DELGADO PL, 1989, LIFE SCI, V45, P2323, DOI 10.1016/0024-3205(89)90114-8
   FeriaVelasco A, 1995, ARCH MED RES, V26, pS127
   FERNSTROM JD, 1981, ANNU REV MED, V32, P413, DOI 10.1146/annurev.me.32.020181.002213
   FERNSTROM JD, 1977, J NEUROCHEM, V28, P877, DOI 10.1111/j.1471-4159.1977.tb10643.x
   FONNUM F, 1984, J NEUROCHEM, V42, P1, DOI 10.1111/j.1471-4159.1984.tb09689.x
   JOHNSTON GA, 1973, BIOCHEM PHARMACOL, V22, P137, DOI 10.1016/0006-2952(73)90267-0
   LAUDER JM, 1988, PROG BRAIN RES, V73, P365
   LAUDER JM, 1993, TRENDS NEUROSCI, V16, P233, DOI 10.1016/0166-2236(93)90162-F
   *LEY GEN SAL REP, 1995, TIT SEPT INV QUE INC, V6, P430
   MORGANE PJ, 1993, NEUROSCI BIOBEHAV R, V17, P91, DOI 10.1016/S0149-7634(05)80234-9
   Morgane PJ, 2002, NEUROSCI BIOBEHAV R, V26, P471, DOI 10.1016/S0149-7634(02)00012-X
   NEMEROFF CB, 1975, ENVIRON PHYSIOL BIOC, V5, P389
   Nunes ML, 2000, EPILEPSIA, V41, pS48, DOI 10.1111/j.1528-1157.2000.tb01556.x
   Orozco-Suarez S, 2003, INT J DEV NEUROSCI, V21, P13, DOI 10.1016/S0736-5748(02)00124-7
   OROZCOSUAREZ S, 1997, THESIS U NACL AUTONO
   ORTEGA CA, 2003, HIBRIDO SIMPLE MAIZ
   Palencia G, 1996, EPILEPSIA, V37, P583, DOI 10.1111/j.1528-1157.1996.tb00613.x
   Peters J C, 1991, Adv Exp Med Biol, V294, P345
   RECENDIZ F, 2005, THESIS U GUADALAJARA
   RIVEST RW, 1991, EXPERIENTIA, V47, P1026, DOI 10.1007/BF01923338
   Sanchez RM, 2001, EPILEPSIA, V42, P577, DOI 10.1046/j.1528-1157.2001.12000.x
   Sierra Macias M., 2004, Revista Fitotecnia Mexicana, V27, P117
   STEWART CN, 1972, TOXICOL APPL PHARM, V23, P635, DOI 10.1016/0041-008X(72)90104-4
   TORII K, 1981, LIFE SCI, V28, P2855, DOI 10.1016/0024-3205(81)90101-6
   WIECHERT P, 1970, J NEUROCHEM, V17, P137, DOI 10.1111/j.1471-4159.1970.tb02194.x
   ZAMENHOF S, 1985, HDB NEUROCHEMISTRY, V9, P151
   1996, NIH PUBLICATION
NR 39
TC 5
Z9 6
U1 0
U2 1
PU SPRINGER/PLENUM PUBLISHERS
PI NEW YORK
PA 233 SPRING ST, NEW YORK, NY 10013 USA
SN 0364-3190
EI 1573-6903
J9 NEUROCHEM RES
JI Neurochem. Res.
PD AUG
PY 2008
VL 33
IS 8
BP 1484
EP 1491
DI 10.1007/s11064-008-9613-0
PG 8
WC Biochemistry & Molecular Biology; Neurosciences
SC Biochemistry & Molecular Biology; Neurosciences & Neurology
GA 320LZ
UT WOS:000257237900009
PM 18273702
DA 2019-04-19
ER

PT J
AU Uziel, D
   Rozental, R
AF Uziel, Daniela
   Rozental, Renato
TI Neurologic birth defects after prenatal exposure to antiepileptic drugs
SO EPILEPSIA
LA English
DT Review
DE Development; Nervous system; Teratogeny; Gap junction; AED
ID HUMAN CEREBRAL-CORTEX; COMPLEX PARTIAL SEIZURE; CENTRAL-NERVOUS-SYSTEM;
   PROGRAMMED CELL-DEATH; GAP JUNCTION CHANNEL; NEURONAL MIGRATION;
   DEVELOPING BRAIN; CORTICAL DEVELOPMENT; APOPTOTIC NEURODEGENERATION;
   PREIMPLANTATION DEVELOPMENT
AB Maternal epilepsy has a potential for fetal injury, either antiepileptic drug (AED)-induced or as a consequence of seizures per se. The intent of this article is to explore this relationship, discussing similar patterns of malformations seen with AEDs or different disease exposure during pregnancy, and the potential role of gap junctional intercellular communication in abnormal morphogenesis.
C1 [Uziel, Daniela; Rozental, Renato] New York Med Coll, Dept Cell Biol & Anat, Valhalla, NY 10595 USA.
   [Rozental, Renato] New York Med Coll, Dept Neurosurg, Valhalla, NY 10595 USA.
   [Rozental, Renato] New York Med Coll, Dept Pediat Gastroenterol, Valhalla, NY 10595 USA.
   [Rozental, Renato] New York Med Coll, Dept Otolaryngol, Valhalla, NY 10595 USA.
   [Uziel, Daniela; Rozental, Renato] Univ Fed Rio de Janeiro, Inst Ciencias Biomed, Rio De Janeiro, Brazil.
   [Rozental, Renato] New York Med Coll, Dept Obstet, Valhalla, NY 10595 USA.
RP Rozental, R (reprint author), New York Med Coll, Dept Cell Biol & Anat, Valhalla, NY 10595 USA.
EM r_rozental@nymc.edu
RI PCM, PG/D-1034-2013; Rozental, Renato/D-5302-2012
FU New York State Dept of Health; FAPERJ; CNPq (Brazil)
FX We are indebted to Dr. Roberto Lent, Federal University of Rio de
   Janeiro, for his continuing intellectual support and for the use of his
   facilities for conducting part of the observations reported herein. We
   thank Academic Press for granting us permission to adapt Fig. 2. We
   thank Drs. J. Etlinger and Peter Carlen for their support. This work was
   supported, in part, by the New York State Dept of Health (R.R.) and by
   grants from FAPERJ and CNPq (Brazil).
CR Almgren M, 2008, EUR J PAEDIATR NEURO, V12, P438, DOI 10.1016/j.ejpn.2007.11.008
   ANNEGERS JF, 1974, ARCH NEUROL-CHICAGO, V31, P364, DOI 10.1001/archneur.1974.00490420030002
   Bagri A, 2003, CELL, V113, P285, DOI 10.1016/S0092-8674(03)00267-8
   BARKOVICH AJ, 1992, RADIOLOGY, V182, P493, DOI 10.1148/radiology.182.2.1732969
   BARRES BA, 1992, CELL, V70, P31, DOI 10.1016/0092-8674(92)90531-G
   BARRON DJ, 1989, DEV GENET, V10, P318, DOI 10.1002/dvg.1020100407
   BATTER DK, 1992, GLIA, V6, P213, DOI 10.1002/glia.440060309
   Baumann N, 2001, PHYSIOL REV, V81, P871
   BERGMAN A, 1980, ACTA ANAT, V108, P370
   Bittigau P, 2003, ANN NY ACAD SCI, V993, P103, DOI 10.1111/j.1749-6632.2003.tb07517.x
   Bittigau P, 2002, P NATL ACAD SCI USA, V99, P15089, DOI 10.1073/pnas.222550499
   Blaschke AJ, 1996, DEVELOPMENT, V122, P1165
   Blaschke AJ, 1998, J COMP NEUROL, V396, P39, DOI 10.1002/(SICI)1096-9861(19980622)396:1<39::AID-CNE4>3.0.CO;2-J
   Bystron I, 2008, NAT REV NEUROSCI, V9, P110, DOI 10.1038/nrn2252
   Bystron I, 2006, NAT NEUROSCI, V9, P880, DOI 10.1038/nn1726
   Canger R, 1999, EPILEPSIA, V40, P1231, DOI 10.1111/j.1528-1157.1999.tb00851.x
   CEPEDA C, 1993, CEREB CORTEX, V3, P95, DOI 10.1093/cercor/3.2.95
   Chenn A, 2003, CEREB CORTEX, V13, P599, DOI 10.1093/cercor/13.6.599
   Condorelli DF, 1998, EUR J NEUROSCI, V10, P1202, DOI 10.1046/j.1460-9568.1998.00163.x
   Corbo JC, 2002, J NEUROSCI, V22, P7548
   COWAN WM, 1984, SCIENCE, V225, P1258, DOI 10.1126/science.6474175
   Cunningham JJ, 2001, CELL GROWTH DIFFER, V12, P387
   de Carvalho ACC, 1998, BRAIN RES, V790, P304, DOI 10.1016/S0006-8993(97)01523-0
   Dermietzel R, 1998, GLIA, V24, P1, DOI 10.1002/(SICI)1098-1136(199809)24:1<1::AID-GLIA1>3.0.CO;2-A
   DERMIETZEL R, 1991, J NEUROSCI, V11, P1421
   Dermietzel R, 2000, J NEUROSCI, V20, P8331, DOI 10.1523/JNEUROSCI.20-22-08331.2000
   DERMIETZEL R, 1989, P NATL ACAD SCI USA, V86, P10148, DOI 10.1073/pnas.86.24.10148
   DERMIETZEL R, 1993, TRENDS NEUROSCI, V16, P186, DOI 10.1016/0166-2236(93)90151-B
   DI CG, 2007, CLIN GENET, V72, P1
   DUBEAU F, 1995, BRAIN, V118, P1273, DOI 10.1093/brain/118.5.1273
   DULCIBELLA T, 1975, DEV BIOL, V45, P231
   Eksioglu YZ, 1996, NEURON, V16, P77, DOI 10.1016/S0896-6273(00)80025-2
   Evans WH, 2006, BIOCHEM J, V397, P1, DOI 10.1042/BJ20060175
   FELDMAN GL, 1977, AM J DIS CHILD, V131, P1389, DOI 10.1001/archpedi.1977.02120250071012
   Georgieff MK, 2007, AM J CLIN NUTR, V85, p614S
   GIAUME C, 1991, NEURON, V6, P133, DOI 10.1016/0896-6273(91)90128-M
   GORDON N, 1993, DEV MED CHILD NEUROL, V35, P567
   Gressens P, 2000, PEDIATR RES, V48, P725, DOI 10.1203/00006450-200012000-00004
   Guerrini R, 2008, TRENDS NEUROSCI, V31, P154, DOI 10.1016/j.tins.2007.12.004
   Holmes GL, 2007, EPILEPSY BEHAV, V11, P270, DOI 10.1016/j.yebeh.2007.08.022
   Ikonomidou C, 1999, SCIENCE, V283, P70, DOI 10.1126/science.283.5398.70
   JANZ D, 1975, EPILEPSIA, V16, P159, DOI 10.1111/j.1528-1157.1975.tb04732.x
   Johnston MV, 2003, J CHILD NEUROL, V18, P688, DOI 10.1177/08830738030180100501
   JONES KL, 1989, NEW ENGL J MED, V320, P1661, DOI 10.1056/NEJM198906223202505
   Kaindl AM, 2006, CELL MOL LIFE SCI, V63, P399, DOI 10.1007/s00018-005-5348-0
   Karadottir R, 2007, NEUROSCIENCE, V145, P1426, DOI 10.1016/j.neuroscience.2006.08.070
   Katz LC, 1996, SCIENCE, V274, P1133, DOI 10.1126/science.274.5290.1133
   Kerjan G, 2007, TRENDS GENET, V23, P623, DOI 10.1016/j.tig.2007.09.003
   KOSTOVIC I, 1990, J COMP NEUROL, V297, P441, DOI 10.1002/cne.902970309
   Kozma C, 2001, AM J MED GENET, V98, P168, DOI 10.1002/1096-8628(20010115)98:2<168::AID-AJMG1026>3.0.CO;2-O
   Kriegstein AR, 2004, TRENDS NEUROSCI, V27, P392, DOI 10.1016/j.tins.2004.05.001
   Kumada T, 2007, J NEUROSCI RES, V85, P465, DOI 10.1002/jnr.21149
   LEE SH, 1994, GLIA, V11, P315, DOI 10.1002/glia.440110404
   Lent R, 2005, J COMP NEUROL, V483, P375, DOI 10.1002/cne.20427
   Levitt P, 2003, J PEDIATR-US, V143, pS35, DOI 10.1067/S0022-3476(03)00400-1
   Lian GW, 2006, CURR OPIN PEDIATR, V18, P614, DOI 10.1097/MOP.0b013e328010542d
   LOTURCO JJ, 1991, SCIENCE, V252, P563, DOI 10.1126/science.1850552
   Lujan R, 2005, NEUROSCIENCE, V130, P567, DOI 10.1016/j.neuroscience.2004.09.042
   MAGNUSON T, 1977, DEV BIOL, V61, P252, DOI 10.1016/0012-1606(77)90296-2
   Manent JB, 2008, EPILEPSY RES, V78, P131, DOI 10.1016/j.eplepsyres.2007.10.014
   Manthey D, 2005, EXP NEUROL, V193, P497, DOI 10.1016/j.expneurol.2005.01.006
   MEHLER MF, 1993, NATURE, V362, P62, DOI 10.1038/362062a0
   Montenegro MA, 2007, ARQ NEURO-PSIQUIAT, V65, P196, DOI 10.1590/S0004-282X2007000200002
   Nei M, 1998, NEUROLOGY, V51, P904, DOI 10.1212/WNL.51.3.904
   NISHI M, 1991, DEV BIOL, V146, P117, DOI 10.1016/0012-1606(91)90452-9
   Olney JW, 2002, BRAIN PATHOL, V12, P488, DOI 10.1111/j.1750-3639.2002.tb00467.x
   PATSALOS PN, 1982, J NEUROCHEM, V39, P915, DOI 10.1111/j.1471-4159.1982.tb11477.x
   PEINADO A, 1993, NEURON, V10, P103, DOI 10.1016/0896-6273(93)90246-N
   Pilz D, 2002, J NEUROPATH EXP NEUR, V61, P1
   Plachez C, 2005, CURR TOP DEV BIOL, V69, P267, DOI 10.1016/S0070-2153(05)69010-2
   Price DJ, 2006, EUR J NEUROSCI, V23, P910, DOI 10.1111/j.1460-9568.2006.04620.x
   REAUME AG, 1995, SCIENCE, V267, P1831, DOI 10.1126/science.7892609
   Rees S, 2008, INT J DEV NEUROSCI, V26, P3, DOI 10.1016/j.ijdevneu.2007.08.020
   Ren P, 1998, CARCINOGENESIS, V19, P169, DOI 10.1093/carcin/19.1.169
   Riederer BM, 2004, EUR J NEUROSCI, V19, P2039, DOI 10.1111/j.1460-9568.2004.03305.x
   Rozental R, 2001, METH MOL B, V154, P447
   Rozental R, 2000, BRAIN RES REV, V32, P57, DOI 10.1016/S0165-0173(99)00096-X
   RUANGVORAVAT CP, 1992, DEV DYNAM, V194, P261, DOI 10.1002/aja.1001940403
   Sahoo S, 2005, ARCH NEUROL-CHICAGO, V62, P1304, DOI 10.1001/archneur.62.8.1304
   Sarkisian MR, 2008, TRENDS NEUROSCI, V31, P54, DOI 10.1016/j.tins.2007.11.009
   Sherman DL, 2005, NAT REV NEUROSCI, V6, P683, DOI 10.1038/nrn1743
   Sisodiya SM, 2004, LANCET NEUROL, V3, P29, DOI 10.1016/S1474-4422(03)00620-3
   Sohl G, 1998, FEBS LETT, V428, P27, DOI 10.1016/S0014-5793(98)00479-7
   Spray David C., 1998, P477
   Spray DC, 2002, CURR DRUG TARGETS, V3, P455, DOI 10.2174/1389450023347353
   SPRAY DC, 1999, FUNDAMENTAL NEUROSCI, P317
   SPRAY DC, 2001, HDB PHYSL 2, P169
   SPRAY DC, 2004, MOL NETWORKS INTRO C, P431
   Tabata H, 2001, NEUROSCIENCE, V103, P865, DOI 10.1016/S0306-4522(01)00016-1
   Tassi L, 2002, BRAIN, V125, P1719, DOI 10.1093/brain/awf175
   ten Donkelaar HJ, 2004, J NEUROL, V251, P1429, DOI 10.1007/s00415-004-0653-3
   Tovar-Moll F, 2007, CEREB CORTEX, V17, P531, DOI 10.1093/cercor/bhj178
   Tsai HH, 2006, J NEUROSCI, V26, P1913, DOI 10.1523/JNEUROSCI.3571-05.2006
   VALDIMARSSON G, 1991, MOL REPROD DEV, V30, P18, DOI 10.1002/mrd.1080300103
   Verderio C, 1999, CELL MOL LIFE SCI, V55, P1448, DOI 10.1007/s000180050384
   Viinikainen K, 2006, EPILEPSIA, V47, P186, DOI 10.1111/j.1528-1167.2006.00386.x
   WALTON KD, 1991, J PHYSIOL-LONDON, V433, P283, DOI 10.1113/jphysiol.1991.sp018426
   Willecke K, 2002, BIOL CHEM, V383, P725, DOI 10.1515/BC.2002.076
   Wonders CP, 2006, NAT REV NEUROSCI, V7, P687, DOI 10.1038/nrn1954
   Wynshaw-Boris A, 2007, CLIN GENET, V72, P296, DOI 10.1111/j.1399-0004.2007.00888.x
   YANAI J, 1981, DEV NEUROSCI-BASEL, V4, P345, DOI 10.1159/000112774
   YANAI J, 1979, EXP NEUROL, V64, P237, DOI 10.1016/0014-4886(79)90265-6
   Zhang WD, 2000, HIPPOCAMPUS, V10, P512, DOI 10.1002/1098-1063(2000)10:5<512::AID-HIPO2>3.3.CO;2-D
NR 103
TC 5
Z9 5
U1 0
U2 3
PU WILEY
PI HOBOKEN
PA 111 RIVER ST, HOBOKEN 07030-5774, NJ USA
SN 0013-9580
EI 1528-1167
J9 EPILEPSIA
JI Epilepsia
PY 2008
VL 49
SU 9
BP 35
EP 42
DI 10.1111/j.1528-1167.2008.01925.x
PG 8
WC Clinical Neurology
SC Neurosciences & Neurology
GA 392DK
UT WOS:000262282900007
PM 19087116
DA 2019-04-19
ER

PT J
AU Robinson, JN
   Cleary-Goldman, J
AF Robinson, Julian N.
   Cleary-Goldman, Jane
TI Management of epilepsy and pregnancy: An obstetrical perspective
SO EPILEPSY IN WOMEN: THE SCIENTIFIC BASIS FOR CLINICAL MANAGEMENT
SE INTERNATIONAL REVIEW OF NEUROBIOLOGY
LA English
DT Review
ID ANTIEPILEPTIC DRUGS; SEIZURE CONTROL; WOMEN; CARBAMAZEPINE; CHILDREN;
   MOTHERS
AB Women with epilepsy who take antiseizure medicines have successful and unremarkable pregnancies the majority of the time. Achieving seizure freedom is important for successful pregnancies, and it is also highly predictive of seizure freedom during pregnancy. From data derived from the general population, vitamin supplementation is important to prevent birth defects, and women with epilepsy of child-bearing potential should be encouraged to take folic acid supplements daily. Pregnant women with epilepsy should have their pregnancies screened for neural tube defects with a maternal serum alpha-feto-protein level at 15-16 weeks of gestational age and an anatomical survey by ultrasound at 18-22 weeks of gestation. Pregnant women with epilepsy do face a higher risk of both non-proteinuric hypertension and induction of labor than do then general population, as well as an approximately twofold risk of cesarean section. However, the indication for cesarean section is unclear and appears not to be related to fetal distress and may in part be influenced by caution at the time of delivery for such patients. Collaboration between the patient, neurologist, and obstetrician is important for managing this dynamic and complex clinical situation.
C1 [Robinson, Julian N.] Brigham & Womens Hosp, Boston, MA 02115 USA.
   [Cleary-Goldman, Jane] Englewood Hosp, Englewood, NJ 07631 USA.
RP Robinson, JN (reprint author), Brigham & Womens Hosp, Boston, MA 02115 USA.
CR BELLS T, 1999, SEIZURE, V8, P322
   CZEIZEL AE, 1992, NEW ENGL J MED, V327, P1832, DOI 10.1056/NEJM199212243272602
   Fox C, 1999, SEIZURE-EUR J EPILEP, V8, P367, DOI 10.1053/seiz.1999.0324
   GAILY E, 1988, J PEDIATR-US, V112, P520, DOI 10.1016/S0022-3476(88)80162-8
   HANSON JW, 1975, J PEDIATR-US, V87, P285, DOI 10.1016/S0022-3476(75)80604-4
   JONES KL, 1989, NEW ENGL J MED, V320, P1661, DOI 10.1056/NEJM198906223202505
   Laskowska M, 2001, GYNECOL OBSTET INVES, V51, P99, DOI 10.1159/000052902
   MINKOFF H, 1987, OBSTET GYNECOL, V69, P288
   Olafsson E, 1998, EPILEPSIA, V39, P887, DOI 10.1111/j.1528-1157.1998.tb01186.x
   Pilo C, 2006, ACTA OBSTET GYN SCAN, V85, P643, DOI 10.1080/00016340600604625
   Richmond JR, 2004, AM J OBSTET GYNECOL, V190, P371, DOI 10.1016/j.ajog.2003.09.020
   Sawhney H, 1996, INT J GYNECOL OBSTET, V54, P17, DOI 10.1016/0020-7292(96)02683-5
   SCHMIDT D, 1983, J NEUROL NEUROSUR PS, V46, P751, DOI 10.1136/jnnp.46.8.751
   SCHMIDT D, 1982, EPILEPSY
   TOMSON T, 1994, EPILEPSIA, V35, P122, DOI 10.1111/j.1528-1157.1994.tb02921.x
   Vajda FJ, 2003, J CLIN NEUROSCI, V10, P543, DOI 10.1016/S0967-5868(03)00158-9
   Vajda FJE, 2008, EPILEPSIA, V49, P172, DOI 10.1111/j.1528-1167.2007.01412.x
NR 17
TC 5
Z9 6
U1 0
U2 0
PU ELSEVIER ACADEMIC PRESS INC
PI SAN DIEGO
PA 525 B STREET, SUITE 1900, SAN DIEGO, CA 92101-4495 USA
SN 0074-7742
J9 INT REV NEUROBIOL
PY 2008
VL 83
BP 273
EP 282
DI 10.1016/S0074-7742(08)00016-0
PG 10
WC Neurosciences
SC Neurosciences & Neurology
GA BII42
UT WOS:000259732600016
PM 18929088
DA 2019-04-19
ER

PT J
AU Ahantarig, A
   Trinachartvanit, W
   Chauvatcharin, N
   Kittayapong, P
   Baimai, V
AF Ahantarig, A.
   Trinachartvanit, W.
   Chauvatcharin, N.
   Kittayapong, P.
   Baimai, V.
TI Wolbachia and Bacteriophage WO-B Density of Wolbachia A-Infected Aedes
   albopictus Mosquito
SO FOLIA MICROBIOLOGICA
LA English
DT Article
ID CYTOPLASMIC INCOMPATIBILITY; CULEX-PIPIENS; POPULATIONS; DYNAMICS;
   VECTORS; GENOMES
AB Wolbachia are maternally inherited symbiotic bacteria capable of inducing an extensive range of reproductive abnormalities in their hosts, including cytoplasmic incompatibility (CI). Its density (concentration) is likely to influence the penetrance of CI in incompatible crosses. The variations of Wolbachia density could also be linked with phage WO density. We determined the relative density (relative concentration) of prophage WO orf7 and Wolbachia (phage-to-bacteria ratio) during early developmental and adult stages of singly infected Aedes albopictus mosquito (Wolbachia A-infected) by using real-time quantitative PCR. Phage WO and Wolbachia did not develop at the same rate. Relative Wolbachia density (bacteria-to-host ratio) was high later in development (adult stages) whilst relative prophage WO density (phage-to-bacteria ratio) was low in the adult stages. Furthermore, 12-d-old adults of singly infected female mosquito had the highest Wolbachia density. In contrast, the larval stage 4 (L4) contained the highest prophage WO-B orf7 density. The association of hosts-Wolbachia-phage among diverse species is different. Thus, if phage and Wolbachia are involved in Cl mechanism, the information of this association should be acquired for each specific type of organism for future use of population replacement or gene drive system.
C1 [Ahantarig, A.; Trinachartvanit, W.; Kittayapong, P.; Baimai, V.] Mahidol Univ, Fac Sci, Dept Biol, Bangkok 10400, Thailand.
   [Ahantarig, A.; Chauvatcharin, N.; Kittayapong, P.; Baimai, V.] Mahidol Univ, Fac Sci, Ctr Vectors & Vector Borne Dis, Bangkok 10400, Thailand.
RP Ahantarig, A (reprint author), Mahidol Univ, Fac Sci, Dept Biol, Rama 6 Rd, Bangkok 10400, Thailand.
EM scaah@mahidol.ac.th
FU Thailand Research Fund [MRG5080332]; TRF/BIOTEC [BRT 245008]
FX We thank Drs S. Hirunkanokpun and T. Ruang-Areerate for their helpful
   suggestions; Mr K. Theinthong, Ms S. Theinthong and Ms N. Klinpikul for
   their technical assistance. This work was supported by the Thailand
   Research Fund (MRG5080332) and the TRF/BIOTEC Special Program for
   Biodiversity Research and Training (BRT 245008).
CR Bordenstein SR, 2006, PLOS PATHOG, V2, P384, DOI 10.1371/journal.ppat.0020043
   Brownlie JC, 2005, CURR BIOL, V15, pR507, DOI 10.1016/j.cub.2005.06.029
   Curtis CF, 1998, PARASITOLOGY, V116, pS111, DOI 10.1017/S0031182000084997
   Duron O, 2006, MOL ECOL, V15, P3061, DOI 10.1111/j.1365-294X.2006.02996.x
   Guillemaud T, 1997, P ROY SOC B-BIOL SCI, V264, P245, DOI 10.1098/rspb.1997.0035
   KAMBHAMPATI S, 1991, GENOME, V34, P288, DOI 10.1139/g91-046
   KAMBHAMPATI S, 1993, EVOLUTION, V47, P673, DOI 10.1111/j.1558-5646.1993.tb02121.x
   KAMBHAMPATI S, 1991, HEREDITY, V67, P85, DOI 10.1038/hdy.1991.67
   Kittayapong P, 2002, HEREDITY, V88, P270, DOI [10.1038/sj.hdy.6800039, 10.1038/sj/hdy/6800039]
   Kittayapong P, 2000, J MED ENTOMOL, V37, P340, DOI 10.1603/0022-2585(2000)037[0340:DADOWI]2.0.CO;2
   Knudsen A. B., 1995, Parassitologia (Rome), V37, P91
   Masui S, 2000, J MOL EVOL, V51, P491, DOI 10.1007/s002390010112
   Noda H, 2001, INSECT BIOCHEM MOLEC, V31, P727, DOI 10.1016/S0965-1748(00)00180-6
   ONEILL SL, 1992, P NATL ACAD SCI USA, V89, P2699, DOI 10.1073/pnas.89.7.2699
   Perrot-Minnot MJ, 1999, J EVOLUTION BIOL, V12, P272, DOI 10.1046/j.1420-9101.1999.00025.x
   Poinsot D, 1998, GENETICS, V150, P227
   Ruang-areerate T, 2006, P NATL ACAD SCI USA, V103, P12534, DOI 10.1073/pnas.0508879103
   Sinkins SP, 2004, INSECT BIOCHEM MOLEC, V34, P723, DOI 10.1016/j.ibmb.2004.03.025
   Sinkins SP, 2006, NAT REV GENET, V7, P427, DOI 10.1038/nrg1870
   Stouthamer R, 1999, ANNU REV MICROBIOL, V53, P71, DOI 10.1146/annurev.micro.53.1.71
   Veneti Z, 2003, GENETICS, V164, P545
   Weeks AR, 2002, TRENDS ECOL EVOL, V17, P257, DOI 10.1016/S0169-5347(02)02480-1
NR 22
TC 5
Z9 5
U1 0
U2 13
PU SPRINGER
PI DORDRECHT
PA VAN GODEWIJCKSTRAAT 30, 3311 GZ DORDRECHT, NETHERLANDS
SN 0015-5632
EI 1874-9356
J9 FOLIA MICROBIOL
JI Folia Microbiol.
PY 2008
VL 53
IS 6
BP 547
EP 550
DI 10.1007/s12223-008-0087-x
PG 4
WC Biotechnology & Applied Microbiology; Microbiology
SC Biotechnology & Applied Microbiology; Microbiology
GA 398TO
UT WOS:000262754600015
PM 19381483
DA 2019-04-19
ER

PT J
AU Lateef, TM
   Nelson, KB
AF Lateef, Tarannum Musvee
   Nelson, Karin B.
TI In utero exposure to Antiepileptic drugs: Teratogenicity and neonatal
   morbidity
SO CURRENT NEUROLOGY AND NEUROSCIENCE REPORTS
LA English
DT Review
ID MATERNAL ANTICONVULSANT THERAPY; VITAMIN-K DEFICIENCY;
   CONGENITAL-MALFORMATIONS; MAJOR MALFORMATIONS; PREGNANCY; EPILEPSY;
   WOMEN; REGISTER; RISK; COMPLICATIONS
AB Clinical studies have extensively documented the various risks posed by in utero exposure to antiepileptic drugs (AEDs). However, it is difficult to sort out the extent to which any given AED is responsible for a particular outcome, given the disparities in patients taking the drugs, their type and severity of epilepsy, and the various possible AEDs, as well as the vast number of outcomes that could be assessed. This review focuses on AED exposure during pregnancy and how it affects the risks of neonatal morbidity and major congenital malformations.
C1 [Lateef, Tarannum Musvee] Childrens Natl Med Ctr, Dept Neurol, Washington, DC 20010 USA.
RP Lateef, TM (reprint author), Childrens Natl Med Ctr, Dept Neurol, 111 Michigan Ave NW, Washington, DC 20010 USA.
EM tlateef@cnmc.org
CR Artama M, 2005, NEUROLOGY, V64, P1874, DOI 10.1212/01.WNL.0000163771.96962.1F
   Berg K., 2005, REPROD TOXICOL, V20, P175
   Burja S, 2006, WIEN KLIN WOCHENSCHR, V118, P12, DOI 10.1007/s00508-006-0539-8
   CORNELISSEN M, 1993, AM J OBSTET GYNECOL, V168, P923, DOI 10.1016/S0002-9378(12)90846-7
   CORNELISSEN M, 1993, AM J OBSTET GYNECOL, V168, P884, DOI 10.1016/S0002-9378(12)90839-X
   Cunnington M, 2005, NEUROLOGY, V64, P955, DOI 10.1212/01.WNL.0000154515.94346.89
   DESMOND MM, 1972, J PEDIATR-US, V80, P190, DOI 10.1016/S0022-3476(72)80577-8
   Fried S, 2004, DRUG SAFETY, V27, P197, DOI 10.2165/00002018-200427030-00004
   FRIIS ML, 1993, ACTA NEUROL SCAND, V87, P224
   GRIFFITHS AD, 1981, LANCET, P1296
   Hallak M, 1999, AM J OBSTET GYNECOL, V181, P828, DOI 10.1016/S0002-9378(99)70309-1
   Holmes LB, 2004, ARCH NEUROL-CHICAGO, V61, P673, DOI 10.1001/archneur.61.5.673
   Holmes LB, 2001, NEW ENGL J MED, V344, P1132, DOI 10.1056/NEJM200104123441504
   HOLMES LB, 2006, BIRTH DEFECTS RES A, V76
   Hvas CL, 2000, BRIT J OBSTET GYNAEC, V107, P896, DOI 10.1111/j.1471-0528.2000.tb11089.x
   Kaaja E, 2002, NEUROLOGY, V58, P549, DOI 10.1212/WNL.58.4.549
   Koch S, 1996, ACTA PAEDIATR, V85, P739, DOI 10.1111/j.1651-2227.1996.tb14137.x
   Kondo T, 1996, EPILEPSIA, V37, P1242, DOI 10.1111/j.1528-1157.1996.tb00560.x
   LaJoie J, 2004, EPILEPSIA, V45, P48, DOI 10.1111/j.0013-9580.2004.458007.x
   Meador KJ, 2006, NEUROLOGY, V67, P407, DOI 10.1212/01.wnl.0000227919.81208.b2
   Morrow J, 2006, J NEUROL NEUROSUR PS, V77, P193, DOI 10.1136/jnnp.2005.074203
   MOUNTAIN KR, 1970, LANCET, V1, P265
   Palmieri C, 2002, CNS DRUGS, V16, P755, DOI 10.2165/00023210-200216110-00004
   Pilo C, 2006, ACTA OBSTET GYN SCAN, V85, P643, DOI 10.1080/00016340600604625
   Samren EB, 1997, EPILEPSIA, V38, P981, DOI 10.1111/j.1528-1157.1997.tb01480.x
   SRINIVASAN G, 1982, OBSTET GYNECOL, V59, P250
   Vajda FJ, 2004, J CLIN NEUROSCI, V11, P854, DOI 10.1016/j.jocn.2004.05.003
   Wide K, 2004, ACTA PAEDIATR, V93, P174, DOI 10.1080/08035250310021118
   Wyszynski DF, 2005, NEUROLOGY, V64, P961, DOI 10.1212/01.WNL.0000154516.43630.C5
   YERBY M, 1985, EPILEPSIA, V26, P631, DOI 10.1111/j.1528-1157.1985.tb05703.x
   Yerby MS, 2004, CLEV CLIN J MED, V71, P25
NR 31
TC 5
Z9 5
U1 0
U2 1
PU CURRENT SCIENCE INC
PI PHILADELPHIA
PA 400 MARKET STREET, STE 700, PHILADELPHIA, PA 19106 USA
SN 1528-4042
J9 CURR NEUROL NEUROSCI
JI Curr. Neurol. Neurosci. Rep.
PD MAR
PY 2007
VL 7
IS 2
BP 133
EP 138
DI 10.1007/s11910-007-0008-4
PG 6
WC Clinical Neurology; Neurosciences
SC Neurosciences & Neurology
GA 279RD
UT WOS:000254371400005
PM 17324364
DA 2019-04-19
ER

PT J
AU Guerra, MP
   Cavalleri, F
   Migone, N
   Lugli, L
   Delalande, O
   Cavazzuti, GB
   Ferrari, F
AF Guerra, Maria P.
   Cavalleri, Francesca
   Migone, Nicola
   Lugli, Licia
   Delalande, Olivier
   Cavazzuti, Giovanni B.
   Ferrari, Fabrizio
TI Intractable epilepsy in hemimegalencephaly and tuberous sclerosis
   complex
SO JOURNAL OF CHILD NEUROLOGY
LA English
DT Article
DE epilepsy; hemimegalencephaly; tuberous sclerosis complex
AB Hemimegalencephaly is a rare brain malformation consisting of the enlargement of I hemisphere, often associated with abnormal cortical gyration, thick cortex, large neurons, and increased astrocytes. Cranial asymmetry is the first clinical sign usually present at birth; in the most severe cases, hemimegalencephaly may be evident during pregnancy. Hemiparesis, intractable epilepsy, and developmental delay are the typical clinical manifestations. Tuberous Sclerosis Complex is an autosomal dominant disorder affecting about 1 in 6000 live births; the number of spontaneous mutations is remarkable. It is characterized by the development of hamartias, or nongrowing lesions, and hamartomas, which grow as benign tumors and rarely progress to malignancy. These lesions most frequently involve the brain, skin, kidneys, eyes, and heart. The rare association of hemimegalencephaly and tuberous sclerosis complex has been reported in a few cases. The authors report the case of a 4-year-old boy with left hemimegalencephaly, tuberous sclerosis complex genetically confirmed, and intractable epilepsy originating from the nonhernimegalencephalic hemisphere.
C1 Univ Hosp, Serv Neuroradiol, Modena, Italy.
   Univ Toronto, Genet Sect, Dept Genet, Toronto, ON, Canada.
   Fdn Adolphe De Rothschild, Unite Neurochirurg Pediat & Chirurg Epilepsie, Paris, France.
   Modena Univ Hosp, Intens Care Unit, Dept Obstet & Gynecol, I-41100 Modena, Italy.
   Modena Univ Hosp, Div Neonatol, Dept Obstet & Gynecol, I-41100 Modena, Italy.
RP Ferrari, F (reprint author), Modena Univ Hosp, Neonatal Intens Care Unit, Dept Obstet & Gynecol, Via Pozzo 71, I-41100 Modena, Italy.
EM ferrari.fabrizio@unimore.it
RI Ferrari, Fabrizio/F-5980-2012
OI Ferrari, Fabrizio/0000-0001-6504-4715
CR BARKOVICH AJ, 1990, AM J NEURORADIOL, V11, P523
   Broumandi DD, 2004, RADIOGRAPHICS, V24, P843, DOI 10.1148/rg.243035135
   Cartwright MS, 2005, NEUROLOGY, V64, P1634, DOI 10.1212/01.WNL.0000154465.87255.78
   Curatolo Paolo, 2002, Eur J Paediatr Neurol, V6, P15, DOI 10.1053/ejpn.2001.0538
   Flores-Sarnat L, 2003, J CHILD NEUROL, V18, P776, DOI 10.1177/08830738030180111101
   Flores-Sarnat L, 2002, J CHILD NEUROL, V17, P373, DOI 10.1177/088307380201700512
   Galluzzi P, 2002, J CHILD NEUROL, V17, P677, DOI 10.1177/088307380201700905
   Griffiths PD, 1998, AM J NEURORADIOL, V19, P1935
   GRIFFITHS PD, 1994, NEUROPEDIATRICS, V25, P140, DOI 10.1055/s-2008-1073012
   MALOOF J, 1994, J CHILD NEUROL, V9, P443, DOI 10.1177/088307389400900424
   PALADIN F, 1989, DEV MED CHILD NEUROL, V31, P377
   Parmar Hemant, 2003, Australas Radiol, V47, P438, DOI 10.1046/j.1440-1673.2003.01216.x
   Roach ES, 2004, J CHILD NEUROL, V19, P643, DOI 10.1177/08830738040190090301
   ROBAIN O, 1988, NEUROPATH APPL NEURO, V14, P125, DOI 10.1111/j.1365-2990.1988.tb00875.x
   Robain O, 1996, DYSPLASIAS OF CEREBRAL CORTEX AND EPILEPSY, P89
NR 15
TC 5
Z9 5
U1 0
U2 0
PU SAGE PUBLICATIONS INC
PI THOUSAND OAKS
PA 2455 TELLER RD, THOUSAND OAKS, CA 91320 USA
SN 0883-0738
J9 J CHILD NEUROL
JI J. Child Neurol.
PD JAN
PY 2007
VL 22
IS 1
BP 80
EP 84
DI 10.1177/0883073807299960
PG 5
WC Clinical Neurology; Pediatrics
SC Neurosciences & Neurology; Pediatrics
GA 169EF
UT WOS:000246574800015
PM 17608312
DA 2019-04-19
ER

PT J
AU Mach, M
   Dubovicky, M
   Navarova, J
   Kovacovsky, P
   Ujhazy, E
AF Mach, Mojmir
   Dubovicky, Michal
   Navarova, Jana
   Kovacovsky, Pavel
   Ujhazy, Eduard
TI Vitamin E supplementation in phenytoin induced developmental toxicity in
   rats: postnatal study
SO NEUROENDOCRINOLOGY LETTERS
LA English
DT Article; Proceedings Paper
CT 11th Interdisciplinary Slovak-Czech Toxicological Conference
CY JUN 05-07, 2006
CL Trencianske Teplice, SLOVAKIA
SP Slovak Acad Sci, Inst Expt Pharmaccol, Slovak Toxicol Soc, Czech Soc Expt & Clin Pharmacol, Czech Med Assoc JE Purkyne, Slovak Assoc Lab Anim Sci
DE vitamin E; developmental toxicity; phenytoin; intrauterine hypoxia; rat
ID ANTIEPILEPTIC DRUGS; PREGNANCY; TERATOGENICITY; ANTIOXIDANTS; MICE
AB OBJECTIVES: The aim of this study was to test the effect of supranutritional dosage of the natural antioxidant vitamin E (VitE) on phenytoin (PHT) induced developmental toxicity and possible long-term effects in rat offspring.
   METHODS: PHT (150 mg/kg) was administered by oral gavage daily from day 7 to 18 of gestation and VitE prior to PHT orally on the same days.
   RESULTS: PHT administration alone resulted in decreased survival rate and lower body weight of pups on day 21 postpartum (PP). Moreover, PHT slightly changed somatic growth and pups failed to present dynamic air righting on days 15-20 PP VitE supplementation did not alleviate these changes but rather induced persisting body weight reduction on the days 21 PP and 100 PP. We observed also decreased brain wet weight in the PHT and VitE+PHT groups compared to controls.
   CONCLUSIONS: We concluded that prenatal supplementation with 500mg/kg of VitE did not ameliorate the developmental toxicity of PHT and failed to protect postnatal development of rat offspring. Further, in the group supplemented with VitE, the occurrence of persistent body weight gain depression up to adulthood indicates its possible interference with somatic growth regulation.
C1 Slovak Acad Sci, Inst Expt Pharmacol, Bratislava 84104, Slovakia.
   Comenius Univ, Fac Philosoph, Dept Psychol, Bratislava, Slovakia.
RP Mach, M (reprint author), Slovak Acad Sci, Inst Expt Pharmacol, Dubravska Cesta 9, Bratislava 84104, Slovakia.
EM mojmir.mach@savba.sk
CR ADAMS J, 1986, HDB BEHAV TERATOLOGY, P67
   Bittigau P, 2002, P NATL ACAD SCI USA, V99, P15089, DOI 10.1073/pnas.222550499
   Brigelius-Flohe R, 2002, AM J CLIN NUTR, V76, P703
   Cederberg J, 2001, PEDIATR RES, V49, P755, DOI 10.1203/00006450-200106000-00007
   Cohen-Kerem R, 2003, NEUROTOXICOL TERATOL, V25, P1, DOI 10.1016/S0892-0362(02)00324-0
   DANIELSSON MK, 1992, TERATOLOGY, V5, P485
   Dubovicky M, 2005, BIOLOGIA, V60, P37
   ELMAZAR MM, 1981, TERATOLOGY, V2, P115
   HANSON JW, 1975, J PEDIATR-US, V87, P285, DOI 10.1016/S0022-3476(75)80604-4
   HARBISON RD, 1972, TOXICOL APPL PHARM, V22, P193, DOI 10.1016/0041-008X(72)90168-8
   Little RE, 1999, REPROD TOXICOL, V13, P347, DOI 10.1016/S0890-6238(99)00033-7
   Mach M, 2005, BIOLOGIA, V60, P45
   MARTIN MM, 1977, AM J CLIN NUTR, V30, P1629
   McCartney MA, 1999, NEUROTOXICOL TERATOL, V21, P119, DOI 10.1016/S0892-0362(98)00047-6
   Miller ER, 2005, ANN INTERN MED, V142, P37, DOI 10.7326/0003-4819-142-1-200501040-00110
   Neff Lisa M, 2005, Nutr Clin Care, V8, P3
   OHMORI H, 1992, NEUROTOXICOL TERATOL, V14, P159, DOI 10.1016/0892-0362(92)90011-X
   Ornoy A, 1999, TERATOLOGY, V60, P376, DOI 10.1002/(SICI)1096-9926(199912)60:6<376::AID-TERA10>3.0.CO;2-Q
   Penn JS, 1997, FREE RADICAL BIO MED, V22, P977, DOI 10.1016/S0891-5849(96)00479-0
   Skufca P, 2003, ANN NUTR METAB, V47, P207, DOI 10.1159/000070487
   STIPEK S, 1995, CS GYNEKOL, V2, P199
   SULLIVAN FM, 1975, TOXICOL APPL PHARM, V34, P271, DOI 10.1016/0041-008X(75)90032-0
   Ujhazy E, 2000, BIOLOGIA, V55, P125
   VORHEES C V, 1987, Congenital Anomalies, V27, P111, DOI 10.1111/j.1741-4520.1987.tb00700.x
   Zaken V, 2001, TERATOLOGY, V64, P33, DOI 10.1002/tera.1045.abs
NR 25
TC 5
Z9 6
U1 0
U2 4
PU MAGHIRA & MAAS PUBLICATIONS
PI STOCKHOLM
PA PO BOX 26132, S-100 41 STOCKHOLM, SWEDEN
SN 0172-780X
J9 NEUROENDOCRINOL LETT
JI Neuroendocrinol. Lett.
PD DEC
PY 2006
VL 27
SU 2
BP 69
EP 73
PG 5
WC Endocrinology & Metabolism; Neurosciences
SC Endocrinology & Metabolism; Neurosciences & Neurology
GA 153NQ
UT WOS:000245442600017
PM 17159783
DA 2019-04-19
ER

PT J
AU Holanda, MRR
   de Melo, AN
AF Holanda, MRR
   de Melo, AN
TI Comparative clinical study of preterm and full-term newborn neonatal
   seizures
SO ARQUIVOS DE NEURO-PSIQUIATRIA
LA English
DT Article
DE neonatal seizures; gestational age; comparative study; neonate; preterm
   infant; full-term infant
ID INFANTS; EEG; ELECTROENCEPHALOGRAM; CLASSIFICATION; CORRELATE; COUNTY
AB Objective: To compare the characteristics of neonatal seizures between preterm and full-term infants in intensive care unit. Method: A prospective study was developed with 104 high-risk newborn, 30 preterm and 74 full-term infants, with clinical seizures. The dependent variable was gestational age. Statistical analyses: Fisher's exact test, odds-ratio and Mann Witney U test. Results: There were significant differences (p < 0.05): i) premature neonates develop neonatal seizures later, probably related to the etiologies of the seizures; ii) etiologically, there is a predominance of peri-intraventricular hemorrhage in preterm and of asphyxia in full term neonates; iii) clonic seizures are most frequent in preterm and subtle seizures in full term neonates. Conclusion: Although the study had a clinical basis, it was possible to identify differences when the dependent variable was gestational age.
C1 UFRGN, Programa Posgrad Ciencias Saude, Hosp Pediat & Matern Escola Januario Cicco, Natal, RN, Brazil.
RP Holanda, MRR (reprint author), Rua Gal Felizardo Brito 2916, BR-59078410 Natal, RN, Brazil.
EM regholanda@digizap.com.br
CR Ahn MO, 1998, CLIN PEDIATR, V37, P673, DOI 10.1177/000992289803701105
   *AM AC PED AM HEAR, 2000, MAN REAN NEON
   Arpino C, 2001, J CHILD NEUROL, V16, P651, DOI 10.1177/088307380101600905
   Brunquell PJ, 2002, J PEDIATR-US, V140, P707, DOI 10.1067/mpd.2002.124773
   CALCIOLARI G, 1988, CLIN PEDIATR, V27, P119, DOI 10.1177/000992288802700301
   Caravale B, 2003, PEDIATR NEUROL, V29, P18, DOI 10.1016/S0887-8994(03)00046-8
   HOLMES GL, 1993, J CLIN NEUROPHYSIOL, V10, P323, DOI 10.1097/00004691-199307000-00008
   Holmes GL, 2002, NEUROREPORT, V13, pA3, DOI 10.1097/00001756-200201210-00002
   HUGHES JR, 1983, NEUROPEDIATRICS, V14, P213, DOI 10.1055/s-2008-1059581
   Inder T E, 2000, Semin Neonatol, V5, P3, DOI 10.1053/siny.1999.0112
   LANSKA MJ, 1995, NEUROLOGY, V45, P724, DOI 10.1212/WNL.45.4.724
   LEGIDO AC, 1991, AN ESP PEDIATR, V1, P1
   LOMBROSO CT, 1993, J EPILEPSY, V6, P30
   McBride MC, 2000, NEUROLOGY, V55, P506, DOI 10.1212/WNL.55.4.506
   MIZRAHI EM, 1987, NEUROLOGY, V37, P1837, DOI 10.1212/WNL.37.12.1837
   Mizrahi EM, 1987, EPILEPSIA S1, V28, P46
   Mizrahi EM, 1998, DIAGNOSIS MANAGEMENT
   Oliveira AJ, 2000, CLIN NEUROPHYSIOL, V111, pS74, DOI 10.1016/S1388-2457(00)00405-3
   Patrizi S, 2003, BRAIN DEV-JPN, V25, P427, DOI 10.1016/S0387-7604(03)00031-7
   Ronen GM, 1999, J PEDIATR-US, V134, P71, DOI 10.1016/S0022-3476(99)70374-4
   Saliba RM, 2001, AM J EPIDEMIOL, V154, P14, DOI 10.1093/aje/154.1.14
   SCHER MS, 1989, PEDIATR NEUROL, V5, P17, DOI 10.1016/0887-8994(89)90004-0
   Scher MS, 2003, PEDIATR NEUROL, V29, P381, DOI 10.1016/S0887-8994(03)00399-0
   Scher MS, 1997, CLIN PERINATOL, V24, P735
   SCHER MS, 1999, ELECTROENCEPHALOGRAP, P886
   Sheth R D, 1999, J Perinatol, V19, P40, DOI 10.1038/sj.jp.7200107
   Sheth RD, 1999, PEDIATR NEUROL, V20, P27, DOI 10.1016/S0887-8994(98)00078-2
   Volpe JJ, 1998, ARCH NEUROL-CHICAGO, V55, P297, DOI 10.1001/archneur.55.3.297
   VOLPE JJ, 1989, PEDIATRICS, V84, P422
   Volpe JJ, 2001, NEUROLOGY NEWBORN, P178
NR 30
TC 5
Z9 6
U1 0
U2 1
PU ASSOC ARQUIVOS DE NEURO- PSIQUIATRIA
PI SAO PAULO SP
PA PR AMADEU AMARAL 47/33, 01327-010 SAO PAULO SP, BRAZIL
SN 0004-282X
J9 ARQ NEURO-PSIQUIAT
JI Arq. Neuro-Psiquiatr.
PD MAR
PY 2006
VL 64
IS 1
BP 45
EP 50
DI 10.1590/S0004-282X2006000100010
PG 6
WC Neurosciences; Psychiatry
SC Neurosciences & Neurology; Psychiatry
GA 031KS
UT WOS:000236704100010
PM 16622552
OA DOAJ Gold
DA 2019-04-19
ER

PT J
AU Shih, CJ
   Doufas, AG
   Chang, HC
   Lin, CM
AF Shih, CJ
   Doufas, AG
   Chang, HC
   Lin, CM
TI Recurrent seizure activity after epidural morphine in a post-partum
   woman
SO CANADIAN JOURNAL OF ANAESTHESIA-JOURNAL CANADIEN D ANESTHESIE
LA English
DT Article
ID INTRATHECAL MORPHINE; OPIATE; PREGNANCY; RESPONSES; INFUSION; OPIOIDS;
   RAT
AB Purpose: We report on a primilparous woman who suffered recurrent seizure activity after repeated small doses of epidural morphine to highlight the neuroexcitation potential of neuraxial opioids in the epileptic patient.
   Clinical features: Seizure activities as a complication of opioid administration have been reported in laboratory animals and humans. We report the case of a 30-yr-old primilparous woman with a history of epilepsy under carbamazelpine treatment, who had epidural anesthesia for elective Cesarean section at 38 weeks gestation. Postoperatively, 1.5 mg of morphine were administered epidurally for pain control. Three hours later the patient suffered from clonic movements of the right arm without loss of consciousness. One day later, she again received I mg of epidural morphine twice at a 12-hr interval and similar seizure episodes recurred eight hours after each dose. A relation between the administration of morphine and seizure activity was suspected and the use of opioids for pain control was stopped. The patient was discharged on the fifth postoperative day and, more than one year after the last episode, she remains free of any seizure activity.
   Conclusion: Our report indicates that even a remote history of epilepsy carries a pro-convulsant potential in the peripartum period, even following the administration of small doses of epidural morphine.
C1 Chang Gung Mem Hosp, Dept Anesthesiol, Tao Yuan, Taiwan.
   Univ Louisville, OUTCOMES RES Inst, Louisville, KY 40292 USA.
   Univ Louisville, Dept Anesthesiol, Louisville, KY 40292 USA.
RP Lin, CM (reprint author), Chang Gung Mem Hosp, Dept Anesthesiol, 5 Fu Hsing St, Tao Yuan, Taiwan.
EM sam2498@adm.cgmh.org.tw
CR ABBOUD TK, 1988, ARCH DIS CHILD, V63, P707, DOI 10.1136/adc.63.7_Spec_No.707
   BANSINATH M, 1991, BRAIN RES BULL, V27, P75, DOI 10.1016/0361-9230(91)90283-P
   Bertran F, 2000, NEUROPHYSIOL CLIN, V30, P109, DOI 10.1016/S0987-7053(00)00059-9
   BORGEAT A, 1988, BRIT J ANAESTH, V60, P733, DOI 10.1093/bja/60.6.733
   BROMAGE PR, 1982, ANESTH ANALG, V61, P490
   CHEN L, 1991, NEURON, V7, P319, DOI 10.1016/0896-6273(91)90270-A
   CRAIN SM, 1990, TRENDS PHARMACOL SCI, V11, P77, DOI 10.1016/0165-6147(90)90322-Y
   DECONNO F, 1991, PAIN, V47, P337, DOI 10.1016/0304-3959(91)90225-M
   FOOTE F, 1983, EUR J PHARMACOL, V95, P259, DOI 10.1016/0014-2999(83)90643-X
   FRENK H, 1983, BRAIN RES REV, V6, P197, DOI 10.1016/0165-0173(83)90039-5
   FROST JJ, 1988, ANN NEUROL, V23, P231, DOI 10.1002/ana.410230304
   GREGORY RE, 1992, PAIN, V51, P255, DOI 10.1016/0304-3959(92)90267-F
   JAYAWARDENA B, 1991, ANAESTHESIA, V46, P473, DOI 10.1111/j.1365-2044.1991.tb11688.x
   KNILL RL, 1981, CAN ANAESTH SOC J, V28, P537, DOI 10.1007/BF03007149
   ROZAN JP, 1995, ANESTHESIOLOGY, V83, P860, DOI 10.1097/00000542-199510000-00027
   SHOHAMI E, 1985, ACTA PHARMACOL TOX, V56, P50
   SMOLEN A, 1986, LIFE SCI, V38, P1899, DOI 10.1016/0024-3205(86)90218-3
   WERZ MA, 1982, BRAIN RES, V236, P107, DOI 10.1016/0006-8993(82)90038-5
   YAKSH TL, 1988, J PHARMACOL EXP THER, V244, P501
   Young GB, 2000, CLIN NEUROPHYSIOL, V111, P1955, DOI 10.1016/S1388-2457(00)00433-8
NR 20
TC 5
Z9 5
U1 0
U2 1
PU SPRINGER
PI NEW YORK
PA 233 SPRING ST, NEW YORK, NY 10013 USA
SN 0832-610X
J9 CAN J ANAESTH
JI Can. J. Anaesth.-J. Can. Anesth.
PD AUG-SEP
PY 2005
VL 52
IS 7
BP 727
EP 729
DI 10.1007/BF03016561
PG 3
WC Anesthesiology
SC Anesthesiology
GA 962PA
UT WOS:000231743500012
PM 16103386
OA Bronze
DA 2019-04-19
ER

PT J
AU Wolansky, MJ
   Azcurra, JM
AF Wolansky, MJ
   Azcurra, JM
TI Permanent motor activity and learning disorders induced by exposure to
   phenytoin during gestation and early infancy in the rat
SO NEUROTOXICOLOGY AND TERATOLOGY
LA English
DT Article
DE phenytoin; behavioral teratology; infancy
ID ANTIEPILEPTIC DRUGS; PRENATAL EXPOSURE; DEVELOPMENTAL NEUROTOXICITY;
   BEHAVIORAL TERATOLOGY; SPATIAL NAVIGATION; CIRCLING BEHAVIOR;
   DIAZEPAM-BINDING; WORKING-MEMORY; IN-UTERO; CHILDREN
AB Experimental models and clinical data indicate that the incidence of motor and learning disorders may be increased in children of epileptic mothers taking phenytoin (PHT) during pregnancy. There is little data on the vulnerability of infants to PHT-induced long-term behavioral toxicity after gestational or early life exposure (i.e., infantile convulsion therapy). We examined the persistence of alterations in circling behavior induced by exposure to PHT during gestation, infancy, or both. Pregnant Sprague-Dawley rats were injected IP with saline (SAL) or PHT (3 0 mg/kg/day) during gestational days (GD) 10-18. The offspring were then administered (IP) SAL or PHT (60 mg/kg/day) during postnatal days (PD) 13-23. Afterward, Circling Training tests were performed at three time points. At PD40 and PD80, the clockwise direction of circling was reinforced. At PD150, counterclockwise circling was rewarded instead. At PD40, all PHT-treated groups demonstrated increased circling velocities compared to saline-treated controls. Higher spatial error rates for direction of circling were also observed in gestation-only and infancy-only exposures. At PD80, groups exposed during gestation had higher circling velocities than control or infancy-only exposed groups. At PD150, increases in circling velocity were apparent for the reverse learning task in groups exposed during gestation. These results indicate that early postnatal exposure to PHT may exacerbate the known long-term behavioral effects of gestational exposure. (c) 2005 Elsevier Inc. All rights reserved.
C1 Univ Buenos Aires, Fac Ciencias Exactas & Nat, Dept Biodivers & Biol Expt, Interdisciplinary Project Neuroteratol, Buenos Aires C1428EHA, DF, Argentina.
RP Azcurra, JM (reprint author), CF Melo 4127, RA-1602 Buenos Aires, DF, Argentina.
EM woiansky.marcelo@epa.gov; azcuipon@bg.fcen.uba.ar
CR ADAMS J, 1990, NEUROTOXICOL TERATOL, V12, P203, DOI 10.1016/0892-0362(90)90092-Q
   APPLETON R, 2002, COCHRANE DATABASE SY, V4
   Bittigau P, 2003, ANN NY ACAD SCI, V993, P103, DOI 10.1111/j.1749-6632.2003.tb07517.x
   BOURGEOIS BFD, 1994, EPILEPSIA, V35, pS18, DOI 10.1111/j.1528-1157.1994.tb05933.x
   BRUSES JL, 1991, PHARMACOL BIOCHEM BE, V38, P739, DOI 10.1016/0091-3057(91)90235-T
   BRUSES JL, 1993, METHODS NEUROSCI, V14, P166
   BUCK M, 1996, PEDIAT PHARMACOTHER, V2, P1
   Burger J, 1997, NEUROTOXICOLOGY, V18, P495
   Carman HM, 2002, DEV PSYCHOBIOL, V40, P68, DOI 10.1002/dev.10014
   Dean JCS, 2002, J MED GENET, V39, P251, DOI 10.1136/jmg.39.4.251
   DODSON WE, 1988, EPILEPSIA, V29, pS10, DOI 10.1111/j.1528-1157.1988.tb05804.x
   ELMAZAR MMA, 1981, TERATOLOGY, V24, P115, DOI 10.1002/tera.1420240202
   FAUSTMAN EM, 2001, CASARETT DOULLS TOXI, P93
   FUJII T, 1982, P JPN ACAD B-PHYS, V58, P78, DOI 10.2183/pjab.58.78
   GALLAGER DW, 1980, SCIENCE, V208, P64, DOI 10.1126/science.7361107
   HANSON JW, 1976, J PEDIATR-US, V89, P662, DOI 10.1016/S0022-3476(76)80414-3
   HARVEY RJ, 1980, TRENDS NEUROSCI, V3, P281, DOI 10.1016/0166-2236(80)90102-2
   Hauser W A, 1983, Adv Neurol, V34, P3
   Herschkowitz N, 1999, NEUROPEDIATRICS, V30, P221, DOI 10.1055/s-2007-973495
   Herzog CD, 1996, NEUROBIOL LEARN MEM, V66, P341, DOI 10.1006/nlme.1996.0074
   HEYMAN GM, 1987, TRENDS PHARMACOL SCI, V8, P388, DOI 10.1016/0165-6147(87)90102-7
   Ibarra GR, 1996, NEUROREPORT, V7, P2491, DOI 10.1097/00001756-199611040-00018
   KANEKO S, 1995, CNS DRUGS, V3, P41, DOI 10.2165/00023210-199503010-00005
   KOKKINIDIS L, 1977, PSYCHOPHARMACOLOGY, V52, P123, DOI 10.1007/BF00439098
   LATHAM A, 1980, EPILEPSIA, V21, P597, DOI 10.1111/j.1528-1157.1980.tb04313.x
   LAVIOLA G, 1988, INT J DEV NEUROSCI, V6, P431, DOI 10.1016/0736-5748(88)90049-4
   Laviola G, 1993, Ann Ist Super Sanita, V29, P153
   Massingale T W, 1993, J Perinatol, V13, P107
   McCartney MA, 1999, NEUROTOXICOL TERATOL, V21, P119, DOI 10.1016/S0892-0362(98)00047-6
   MCNAMARA JO, 2001, GOODMAN GILMANS PHAR, P521
   Molinari M, 1997, INT REV NEUROBIOL, V41, P217, DOI 10.1016/S0074-7742(08)60353-0
   Ogura H, 2002, J NEUROPATH EXP NEUR, V61, P956, DOI 10.1093/jnen/61.11.956
   PFEIFLE CE, 1981, AM J HOSP PHARM, V38, P358, DOI 10.1093/ajhp/38.3.358
   Phillips NK, 1996, EPILEPSIA, V37, P991, DOI 10.1111/j.1528-1157.1996.tb00538.x
   PIZZI WJ, 1992, NEUROTOXICOL TERATOL, V14, P111, DOI 10.1016/0892-0362(92)90059-J
   Rantala H, 1996, EPILEPSIA, V37, P362, DOI 10.1111/j.1528-1157.1996.tb00572.x
   REINISCH JM, 1995, JAMA-J AM MED ASSOC, V274, P1518, DOI 10.1001/jama.274.19.1518
   Rice D, 2000, ENVIRON HEALTH PERSP, V108, P511, DOI 10.1289/ehp.00108s3511
   Schilling MA, 1999, NEUROTOXICOL TERATOL, V21, P567, DOI 10.1016/S0892-0362(99)00019-7
   Spear LP, 1996, PHARMACOL BIOCHEM BE, V55, P455, DOI 10.1016/S0091-3057(96)00272-9
   SPYKER JM, 1975, FED PROC, V34, P1835
   Swaab D F, 1985, Prog Clin Biol Res, V163B, P447
   Tachibana T, 1996, PHYSIOL BEHAV, V60, P941
   TONNBY B, 1994, EPILEPSY RES, V19, P141, DOI 10.1016/0920-1211(94)90024-8
   Tsutsumi S, 1998, NEUROTOXICOL TERATOL, V20, P123, DOI 10.1016/S0892-0362(97)00101-3
   VANOVERLOOP D, 1992, NEUROTOXICOL TERATOL, V14, P329, DOI 10.1016/0892-0362(92)90039-D
   VERNADAKIS A, 1969, EPILEPSIA, V10, P163, DOI 10.1111/j.1528-1157.1969.tb03841.x
   VORHEES CV, 1990, NEUROTOXICOLOGY, V11, P273
   VORHEES CV, 1994, ENVIRON HEALTH PERSP, V102, P145, DOI 10.2307/3431832
   VORHEES CV, 1986, MENTAL RETARDATION R, V477, P49
   VORHEES CV, 1987, HDB INFANT DEV, P913
   Weber KD, 1998, EXP BRAIN RES, V120, P377, DOI 10.1007/s002210050411
   WEISENBURGER WP, 1990, NEUROTOXICOL TERATOL, V12, P145, DOI 10.1016/0892-0362(90)90127-X
   Wide K, 2002, ACTA PAEDIATR, V91, P409, DOI 10.1080/080352502317371643
   Wolansky MJ, 2004, NEUROTOXICOL TERATOL, V26, P561, DOI 10.1016/j.ntt.2004.04.006
   WOLANSKY MJ, 1999, 3 WORLD C ALT AN US, pA165
   WOODWORTH RS, 1971, WOODWORTH SCHLOSBERG
   Yerby MS, 1997, EPILEPSY COMPREHENSI, P2027
NR 58
TC 5
Z9 5
U1 0
U2 0
PU PERGAMON-ELSEVIER SCIENCE LTD
PI OXFORD
PA THE BOULEVARD, LANGFORD LANE, KIDLINGTON, OXFORD OX5 1GB, ENGLAND
SN 0892-0362
EI 1872-9738
J9 NEUROTOXICOL TERATOL
JI Neurotoxicol. Teratol.
PD MAR-APR
PY 2005
VL 27
IS 2
BP 299
EP 310
DI 10.1016/j.ntt.2004.12.006
PG 12
WC Neurosciences; Toxicology
SC Neurosciences & Neurology; Toxicology
GA 905JC
UT WOS:000227563400012
PM 15734280
DA 2019-04-19
ER

PT J
AU Ujhazy, E
   Mach, M
   Dubovicky, M
   Navarova, J
   Brucknerova, I
   Juranek, I
AF Ujhazy, E
   Mach, M
   Dubovicky, M
   Navarova, J
   Brucknerova, I
   Juranek, I
TI Effect of pyridoindole stobadine on maternal and embryo-foetal toxicity
   induced by phenytoin in rats
SO BIOLOGIA
LA English
DT Article; Proceedings Paper
CT 9th Interdisciplinary Slovak-Czech Toxicology Conference
CY SEP 15-17, 2004
CL Pila, SLOVAKIA
DE intrauterine hypoxia; phenytoin; developmental toxicity; rat; stobadine
ID CARDIOPROTECTIVE AGENT STOBADINE; OXIDATIVE STRESS; DIPHENYLHYDANTOIN
   TERATOGENICITY; ANTIOXIDANT STOBADINE; MICRONUCLEUS TEST; MOUSE MODEL;
   VITAMIN-E; PREGNANCY; REOXYGENATION; STIRIPENTOL
AB The aim of the present study was to test the hypothesis that the synthetic antioxidant stobadine (STO) could reduce the incidence of maternal and embryo-foetal toxicity in rats due to intrauterine hypoxia. Chronic intrauterine hypoxia was induced pharmacologically by the administration of the anticonvulsant phenytoin (PHT; 150 mg/kg) during the entire period of pregnancy. PHT disturbed the normal course of pregnancy, affected reproductive variables and increased the incidence of skeletal anomalies. STO (50 mg/kg) partially prevented PHT-induced reduction of foetal and placental weights. Co-administration of STO with PHT also decreased the frequency of pre- and post-implantation loss and resorptions and increased the number of live foetuses. We concluded that pretreatment of pregnant rats with STO prevented to a certain extent reproductive and foetal development alterations caused by chronic intrauterine hypoxia induced by PHT.
C1 Slovak Acad Sci, Inst Expt Pharmacol, SK-84104 Bratislava, Slovakia.
   Comenius Univ, Childrens Hosp Sch Med 1, SK-83340 Bratislava, Slovakia.
RP Ujhazy, E (reprint author), Slovak Acad Sci, Inst Expt Pharmacol, Dubravska 9, SK-84104 Bratislava, Slovakia.
EM exfaujha@savba.sk
CR ALLEN RG, 1989, FREE RADICAL BIO MED, V6, P631, DOI 10.1016/0891-5849(89)90071-3
   Azarbayjani F, 1998, TERATOLOGY, V57, P117, DOI 10.1002/(SICI)1096-9926(199803)57:3<117::AID-TERA1>3.0.CO;2-Y
   BALONOVA T, 1991, ARZNEIMITTEL-FORSCH, V41-1, P1
   Cederberg J, 2001, PEDIATR RES, V49, P755, DOI 10.1203/00006450-200106000-00007
   CHALUPA I, 1993, PHARMAZIE, V48, P206
   CHORVATOVICOVA D, 1994, MUTAT RES, V324, P7, DOI 10.1016/0165-7992(94)90060-4
   CHORVATOVICOVA D, 1994, MUTAGENESIS, V9, P241, DOI 10.1093/mutage/9.3.241
   Cohen-Kerem R, 2003, NEUROTOXICOL TERATOL, V25, P1, DOI 10.1016/S0892-0362(02)00324-0
   Danielsson BR, 1997, TERATOLOGY, V56, P271, DOI 10.1002/(SICI)1096-9926(199710)56:4<271::AID-TERA6>3.0.CO;2-1
   Dubovicky M, 1999, GEN PHYSIOL BIOPHYS, V18, P41
   Fantel AG, 1996, TERATOLOGY, V53, P196, DOI 10.1002/(SICI)1096-9926(199603)53:3<196::AID-TERA7>3.0.CO;2-2
   Finnell RH, 1999, REPROD TOXICOL, V13, P85, DOI 10.1016/S0890-6238(98)00067-7
   FINNELL RH, 1994, EPILEPSIA, V35, P141, DOI 10.1111/j.1528-1157.1994.tb02924.x
   GAJDOSIKOVA A, 1995, ARZNEIMITTEL-FORSCH, V45-1, P531
   Gitto E, 2002, BIOL NEONATE, V81, P146, DOI 10.1159/000051527
   HARBISON RD, 1970, J PHARMACOL EXP THER, V175, P283
   HARBISON RD, 1972, TOXICOL APPL PHARM, V22, P193, DOI 10.1016/0041-008X(72)90168-8
   HORAKOVA L, 1994, METHODS ENZYMOL, V234, P572
   HORAKOVA L, 1998, GEN PHARMACOL, V30, P789
   MACH M, 2001, MILITARY MED LETT, V70, P79
   MUCHOVA S, 2000, THESIS SLOVAK TU BRA, P1
   Navarova J, 1999, LIFE SCI, V65, P1905, DOI 10.1016/S0024-3205(99)00445-2
   Penn JS, 1997, FREE RADICAL BIO MED, V22, P977, DOI 10.1016/S0891-5849(96)00479-0
   PIZZI WJ, 1992, NEUROTOXICOL TERATOL, V14, P111, DOI 10.1016/0892-0362(92)90059-J
   SASTRE J, 1994, LIFE SCI, V54, P2055, DOI 10.1016/0024-3205(94)00714-4
   Schenker S, 1998, CLIN NUTR, V17, P159, DOI 10.1016/S0261-5614(98)80052-6
   Stolc S, 1997, BRAIN RES BULL, V42, P335, DOI 10.1016/S0361-9230(96)00294-8
   STOLC S, 1983, Patent No. 82046939
   STOLC S, 1983, Patent No. 651754
   STOLC S, 1983, Patent No. 894148
   STOLC S, 1983, Patent No. 553017
   STOLC S, 1983, Patent No. 229067
   STOLC S, 1983, Patent No. 1514040
   Toescu V, 2002, CLIN ENDOCRINOL, V57, P609, DOI 10.1046/j.1365-2265.2002.01638.x
   Ujhazy E, 2000, BIOLOGIA, V55, P125
   Ujhazy E, 1999, GEN PHYSIOL BIOPHYS, V18, P171
   UOTILA JT, 1993, BRIT J OBSTET GYNAEC, V100, P270, DOI 10.1111/j.1471-0528.1993.tb15242.x
   Wells PG, 1996, CRIT REV BIOCHEM MOL, V31, P1, DOI 10.3109/10409239609110574
NR 38
TC 5
Z9 5
U1 0
U2 2
PU SPRINGER
PI NEW YORK
PA 233 SPRING ST, NEW YORK, NY 10013 USA
SN 0006-3088
EI 1336-9563
J9 BIOLOGIA
JI Biologia
PY 2005
VL 60
SU 17
BP 57
EP 60
PG 4
WC Biology
SC Life Sciences & Biomedicine - Other Topics
GA 015AU
UT WOS:000235525100012
DA 2019-04-19
ER

PT J
AU Galinkin, JL
   Kurth, CD
   Shi, H
   Priestley, MA
   Loepke, AW
   Adamson, PC
AF Galinkin, JL
   Kurth, CD
   Shi, H
   Priestley, MA
   Loepke, AW
   Adamson, PC
TI The plasma pharmacokinetics and cerebral spinal fluid penetration of
   intravenous topiramate in newborn pigs
SO BIOPHARMACEUTICS & DRUG DISPOSITION
LA English
DT Article; Proceedings Paper
CT 104th Annual Meeting of the
   American-Society-for-Clinical-Pharmacology-and-Therapeutics
CY APR 02-09, 2003
CL Washington, DC
SP Amer Soc Clin Pharmacol & Therapeut
DE hypoxia; neonatal; neuroprotectant
ID MASS-SPECTROMETRY; MICRODIALYSIS; ISCHEMIA; INJURY
AB Introduction-Pre-clinical studies suggest that the anticonvulsant topiramate confers neurologic protection against ischemia. An intravenous formulation of topiramate has been developed for administration during conditions such as hypoxia-ischemia when enteral absorption may be unpredictable. The plasma pharmacokinetics, cerebrospinal fluid (CSF) penetration and pharmacodynamics of intravenous topiramate were studied in an established piglet model of hypoxiaischema.
   Methods-The plasma pharmacokinetics of topiramate were studied in a group of chronically instrumented conscious piglets (n = 8), and in a group of piglets following an episode of hypoxia-ischemia (n = 8). These groups were divided into equal dose cohorts in which two doses of intravenously administered topiramate, 5 and 40mg/kg, were studied. The animals' heart rate, arterial pressure and EEG were monitored. Plasma for topiramate concentration was sampled for up to 26 h. A single CSF topiramate concentration was determined 1 h following drug administration. Topiramate was quantified using a specific LC/MS assay.
   Results-The animals tolerated intravenous topiramate well, with no significant changes in physiologic and neurologic parameters. Plasma topiramate concentrations following an intravenous dose were best described by a bi-exponential equation, with a mean clearance of 39 +/- 18 ml/h/kg, and a terminal half-life of 14.3 (range 7.5-48.1)h. A dose of 5 mg/kg was sufficient to maintain plasma drug concentrations greater than 10 mum for 24 h. CSF topiramate concentration at 1 h was 12 +/- 1 mum and 109 +/- 26 mum at the 5 and 40 mg/kg doses, respectively.
   Conclusion-Topiramate administered intravenously was well tolerated. Slow clearance of the drug allowed for maintenance of potential neuroprotective concentrations following a single dose of drug for 24 h. High drug penetration into the CSF is an ideal pharmacologic characteristic of any potential neuroprotective agent. The pharmacokinetic profile of intravenously administered topiramate, including its penetration into the CSF, appears to achieve this goal. Copyright (C) 2004 John Wiley Sons, Ltd.
C1 Univ Penn, Sch Med, Childrens Hosp Philadelphia, Dept Anesthesiol & Crit Care Med, Philadelphia, PA 19104 USA.
   Univ Penn, Childrens Hosp Philadelphia, Sch Med, Div Clin Pharmacol & Therapeut, Philadelphia, PA 19104 USA.
RP Adamson, PC (reprint author), Childrens Hosp Philadelphia, 3615 Civic Ctr Blvd,ARC 916, Philadelphia, PA 19104 USA.
EM adamsonp@mail.med.upenn.edu
CR Alves OL, 2003, ANN NY ACAD SCI, V993, P25, DOI 10.1111/j.1749-6632.2003.tb07508.x
   Alves OL, 2003, ANN NY ACAD SCI, V993, P48
   Angehagen Mikael, 1998, Epilepsia, V39, P44
   Chen S, 2001, RAPID COMMUN MASS SP, V15, P159, DOI 10.1002/1097-0231(20010130)15:2<159::AID-RCM210>3.0.CO;2-W
   Christensen J, 2001, THER DRUG MONIT, V23, P529, DOI 10.1097/00007691-200110000-00006
   Doose DR, 2003, EPILEPSIA, V44, P917, DOI 10.1046/j.1528-1157.2003.64402.x
   Edmonds HL, 2001, LIFE SCI, V69, P2265, DOI 10.1016/S0024-3205(01)01306-6
   Edmonds Jr H.L., 1996, LIFE SCI, V59, P127
   GLAUSER TA, 1999, EPILEPSIA, V40, P7887
   Guzzetta F, 2000, CHILD NERV SYST, V16, P633, DOI 10.1007/s003810000318
   Koh S, 2001, ANN NEUROL, V50, P366, DOI 10.1002/ana.1122
   Kurth CD, 2002, J CEREBR BLOOD F MET, V22, P335, DOI 10.1097/00004647-200203000-00011
   Masucci JA, 1998, J MASS SPECTROM, V33, P85, DOI 10.1002/(SICI)1096-9888(199801)33:1<85::AID-JMS612>3.0.CO;2-R
   Niebauer M, 1999, BRAIN RES, V837, P263, DOI 10.1016/S0006-8993(99)01615-7
   SHANK RP, 2000, EPILEPSIA S1, V41, P3
   Smith-Swintosky VL, 2001, NEUROREPORT, V12, P1031, DOI 10.1097/00001756-200104170-00033
NR 16
TC 5
Z9 5
U1 0
U2 1
PU WILEY
PI HOBOKEN
PA 111 RIVER ST, HOBOKEN 07030-5774, NJ USA
SN 0142-2782
EI 1099-081X
J9 BIOPHARM DRUG DISPOS
JI Biopharm. Drug Dispos.
PD SEP
PY 2004
VL 25
IS 6
BP 265
EP 271
DI 10.1002/bdd.408
PG 7
WC Pharmacology & Pharmacy
SC Pharmacology & Pharmacy
GA 857KD
UT WOS:000224114300005
PM 15334626
DA 2019-04-19
ER

PT J
AU Christensen, HD
   Rayburn, WF
   Parker, KM
   Gonzalez, CL
   Gold, KP
AF Christensen, HD
   Rayburn, WF
   Parker, KM
   Gonzalez, CL
   Gold, KP
TI Chronic prenatal exposure to carbamazepine and perinatal outcomes of
   C3H/He mice
SO AMERICAN JOURNAL OF OBSTETRICS AND GYNECOLOGY
LA English
DT Article
DE carbamazepine; reproduction; perinatal outcome; mice
ID ANTICONVULSANT DRUGS; PREGNANCY; CARBAMAZEPINE-10,11-EPOXIDE;
   MEDICATIONS; MONOTHERAPY; CHILDREN
AB Objectives: This study was undertaken to determine a daily therapeutic dose of carbamazepine and to measure its effect on reproductive performance and perinatal outcomes of mice.
   Study design: Adult C3H/He mice were given carbamazepine in rodent chow in either a 0.25% or a 1.0% mixture. Comparisons between doses included nongravid weight change, plasma drug steady-state concentrations, and response to a maximal electroshock seizure test. The strain was then fed either the preferred dose of carbamazepine or a placebo 1 week before starting to mate and throughout gestation to compare reproductive performance and offspring early development.
   Results: Mice who ate the 0.25% carbamazepine mixture displayed no evoked seizure activity and, in contrast to the 1.0% mixture, did not lose weight. This daily dose of 542+/-35 mg/kg produced a trough steady-state plasma concentration that was consistent with a protective threshold in humans. Differences from placebo controls were not statistically significant for the number of cycles necessary to conceive or for the duration, of gestation. The litter size, survival rates, birth weights, weight gain, and onset of eye openings and teeth eruptions of the pups were not statistically significant between the two groups.
   Conclusion: Long-term prenatal exposure to a subtoxic yet therapeutic dose of carbamazepine did not impair reproductive performance or early growth and development of exposed mice offspring. (C) 2004 Elsevier Inc. All rights reserved.
C1 Univ New Mexico, Dept Obstet & Gynecol, Hlth Sci Ctr, Albuquerque, NM 87131 USA.
   Univ Oklahoma, Hlth Sci Ctr, Dept Obstet & Gynecol, Oklahoma City, OK 73190 USA.
   Univ Oklahoma, Hlth Sci Ctr, Dept Pharmacol Toxicol, Oklahoma City, OK 73190 USA.
   Univ Oklahoma, Hlth Sci Ctr, Dept Pathol, Oklahoma City, OK 73190 USA.
RP Rayburn, WF (reprint author), Univ New Mexico, Dept Obstet & Gynecol, Hlth Sci Ctr, 2211 Lomas Blvd NE,ACC 4, Albuquerque, NM 87131 USA.
EM wrayburn@salud.unm.edu
CR *AM COLL OBST GYNC, 1996, SEIZ DIS PREGN, V231
   BATTINO D, 1985, CLIN PHARMACOKINET, V10, P279, DOI 10.2165/00003088-198510030-00007
   BERTILSSON L, 1986, CLIN PHARMACOKINET, V11, P177, DOI 10.2165/00003088-198611030-00001
   BERTOLLINI R, 1987, EUR J EPIDEMIOL, V3, P164
   BOURGEOIS BFD, 1984, J PHARMACOL EXP THER, V231, P411
   CRAMER JA, 1991, EPILEPSIA, V32, P519
   Diav-Citrin O, 2001, NEUROLOGY, V57, P321, DOI 10.1212/WNL.57.2.321
   GREEN MC, 1991, HDB GENETICALLY STAN, P35
   Holmes LB, 2001, NEW ENGL J MED, V344, P1132, DOI 10.1056/NEJM200104123441504
   JONES KL, 1989, NEW ENGL J MED, V320, P1661, DOI 10.1056/NEJM198906223202505
   Matalon S, 2002, REPROD TOXICOL, V16, P9, DOI 10.1016/S0890-6238(01)00199-X
   *MED EC, 2002, TEGR PHYS DES REF, P2204
   Nulman I, 1997, AM J MED GENET, V68, P18, DOI 10.1002/(SICI)1096-8628(19970110)68:1<18::AID-AJMG4>3.3.CO;2-C
   Rayburn WF, 1997, J MATERN-FETAL INVES, V7, P3
   ROSA FW, 1991, NEW ENGL J MED, V324, P674, DOI 10.1056/NEJM199103073241006
   STANTON ME, 1990, NEUROTOXICOL TERATOL, V12, P261, DOI 10.1016/0892-0362(90)90097-V
   WOODBURY LA, 1952, ARCH INT PHARMACOD T, V92, P97
NR 17
TC 5
Z9 5
U1 0
U2 1
PU MOSBY-ELSEVIER
PI NEW YORK
PA 360 PARK AVENUE SOUTH, NEW YORK, NY 10010-1710 USA
SN 0002-9378
EI 1097-6868
J9 AM J OBSTET GYNECOL
JI Am. J. Obstet. Gynecol.
PD JAN
PY 2004
VL 190
IS 1
BP 259
EP 263
DI 10.1016/S0002-9378(03)00899-8
PG 5
WC Obstetrics & Gynecology
SC Obstetrics & Gynecology
GA 770MQ
UT WOS:000188734900043
PM 14749669
DA 2019-04-19
ER

PT J
AU Spiegelstein, O
   Chatterjie, N
   Alexander, G
   Finnell, RH
AF Spiegelstein, O
   Chatterjie, N
   Alexander, G
   Finnell, RH
TI Teratogenicity of valproate conjugates with anticonvulsant activity in
   mice
SO EPILEPSY RESEARCH
LA English
DT Article
DE valproic acid; amantadine; piracetam; valpromide;
   N-3-aminopropyl-2-pyrrolidinone; teratogenicity
ID 2-NORMAL-PROPYL-4-PENTYNOIC ACID 4-YN-VPA; ENANTIOSELECTIVE
   TERATOGENICITY; ASYMMETRIC-SYNTHESIS; MOUSE MODEL; PHARMACOKINETICS;
   DRUG; DERIVATIVES; AMANTADINE; METABOLITE; EXPOSURE
AB Valproic acid (VPA) is an effective antiepileptic medication, the use of which in females of childbearing age is complicated by its ability to induce birth defects, including neural tube defects (NTDs), in exposed embryos. In experimental settings, VPA reproducibly induces NTDs in laboratory animals such as the highly inbred SWV/Fnn mice. In search of new, efficacious derivatives of VIA that lack toxicity, the conjugates of VPA with amantadine (VPA-AMA) and N-3-aminopropyl-2-pyrrolidinone (VPA-PYR) have been synthesized and evaluated for their anticonvulsant activity. In the present study, the authors evaluated the teratogenicity potential of VPA-AMA and VPA-PYR using a well-established mouse model for antiepileptic drug teratogenicity. All tested compounds were injected intraperitoneally to pregnant dams on gestational day 8.5, and the fetuses examined on day 18.5. At the highest dose tested (3.61 mmol/kg), VPA-PYR was maternally lethal, whereas VPA-AMA induced excessive embryonic lethality. At a dose of 2.20 mmol/kg, VPA-PYR was not teratogenic to the exposed embryos; VPA-AMA induced NTDs in 8.2% of embryos, VPA caused 5.5% NTDs. 0.80 mmol/kg amantadine induced NTDs in 2.2% of the exposed fetuses. In conclusion, VPA-AMA has a comparable teratogenicity as does VPA, and it is proposed that the teratogenicity of VPA-AMA is due to the parent compound. Additional studies are needed to fully define and understand the structure-teratogenicity relationships of VIA analogues. (C) 2003 Elsevier B.V. All rights reserved.
C1 Texas A&M Univ, Syst Hlth Sci Ctr, Inst Biosci & Technol, Ctr Environm & Genet Med, Houston, TX 77030 USA.
   New York State Inst Basic Res Dev Disabil, Staten Isl, NY 10314 USA.
RP Spiegelstein, O (reprint author), Teva Pharmaceut Ind, Global Innovat R&D, POB 8077, IL-42504 Netanya, Israel.
EM ofer.spieglstein@teva.co.il
RI Finnell, Richard/D-8174-2018
OI Finnell, Richard/0000-0002-5962-8754
CR Bennett GD, 1997, EPILEPSIA, V38, P415, DOI 10.1111/j.1528-1157.1997.tb01730.x
   Bennett GD, 1996, J PHARMACOL EXP THER, V279, P1237
   BIALER M, 1994, PHARM WORLD SCI, V16, P2, DOI 10.1007/BF01870931
   Bojic U, 1996, CHEM RES TOXICOL, V9, P866, DOI 10.1021/tx950216s
   Bojic U, 1998, EUR J PHARMACOL, V354, P289, DOI 10.1016/S0014-2999(98)00462-2
   Chatterjie N, 2001, NEUROCHEM RES, V26, P1171, DOI 10.1023/A:1012383125480
   Danysz W, 1997, NEUROSCI BIOBEHAV R, V21, P455, DOI 10.1016/S0149-7634(96)00037-1
   *DUP PHARM, 1985, SYMM PROD INF
   EHLERS K, 1992, DEV PHARMACOL THERAP, V19, P196, DOI 10.1159/000457485
   Finnell RH, 1997, AM J MED GENET, V70, P303
   HAUCK RS, 1989, TOXICOL LETT, V49, P41, DOI 10.1016/0378-4274(89)90099-4
   HAUCK RS, 1992, PHARMACEUT RES, V9, P850, DOI 10.1023/A:1015832411981
   HAUCK RS, 1992, TOXICOL LETT, V60, P145, DOI 10.1016/0378-4274(92)90269-P
   Isoherranen N, 2003, EPILEPSIA, V44, P1280, DOI 10.1046/j.1528-1157.2003.21503.x
   Isoherranen N, 2003, BRIT J PHARMACOL, V139, P755, DOI 10.1038/sj.bjp.0705301
   Isoherranen N, 2003, CURR OPIN NEUROL, V16, P203, DOI 10.1097/01.wco.0000063774.81810.30
   Kaneko S, 1999, EPILEPSY RES, V33, P145, DOI 10.1016/S0920-1211(98)00084-9
   Karabiber H, 2003, BRAIN DEV-JPN, V25, P113, DOI 10.1016/S0387-7604(02)00163-8
   LAMAR K, 1970, TOXICOL APPL PHARM, V17, P272
   LAMMER EJ, 1987, TERATOLOGY, V35, P465, DOI 10.1002/tera.1420350319
   Lampen A, 1999, TOXICOL APPL PHARM, V160, P238, DOI 10.1006/taap.1999.8770
   LEVY M, 1991, REPROD TOXICOL, V5, P79, DOI 10.1016/0890-6238(91)90114-U
   Mitchell TN, 2001, DRUG TODAY, V37, P665, DOI 10.1358/dot.2001.37.10.704215
   NAU H, 1992, PHARM WEEKBLAD, V14, P101, DOI 10.1007/BF01962697
   NAU H, 1986, NATURE, V323, P276, DOI 10.1038/323276a0
   NAU H, 1991, PHARMACOL TOXICOL, V69, P310, DOI 10.1111/j.1600-0773.1991.tb01303.x
   NAU H, 1986, ENVIRON HEALTH PERSP, V70, P113, DOI 10.2307/3430348
   NAU H, 1985, TOXICOL APPL PHARM, V80, P243, DOI 10.1016/0041-008X(85)90081-X
   NAU H, 1986, FUND APPL TOXICOL, V6, P669, DOI 10.1016/0272-0590(86)90180-6
   NAU H, 1987, ISI ATLAS-PHARMACOL, V1, P52
   NAU H, 1986, FUND APPL TOXICOL, V6, P662, DOI 10.1016/0272-0590(86)90179-X
   NORA JJ, 1975, LANCET, V2, P607
   Perucca E, 2002, CNS DRUGS, V16, P695, DOI 10.2165/00023210-200216100-00004
   Radatz M, 1998, EPILEPSY RES, V30, P41, DOI 10.1016/S0920-1211(97)00095-8
   SNELL GD, 1948, ANAT REC, V76, P30
   Spiegelstein O, 1999, EPILEPSIA, V40, P545, DOI 10.1111/j.1528-1157.1999.tb05555.x
   VanVleymen B, 1996, ACTA NEUROL BELG, V96, P270
   VERNIER VG, 1969, TOXICOL APPL PHARM, V15, P642, DOI 10.1016/0041-008X(69)90066-0
NR 38
TC 5
Z9 6
U1 0
U2 2
PU ELSEVIER SCIENCE BV
PI AMSTERDAM
PA PO BOX 211, 1000 AE AMSTERDAM, NETHERLANDS
SN 0920-1211
EI 1872-6844
J9 EPILEPSY RES
JI Epilepsy Res.
PD DEC
PY 2003
VL 57
IS 2-3
BP 145
EP 152
DI 10.1016/j.eplepsyres.2003.10.015
PG 8
WC Clinical Neurology
SC Neurosciences & Neurology
GA 774RF
UT WOS:000188997100006
PM 15013055
DA 2019-04-19
ER

PT J
AU Stoler, JM
AF Stoler, JM
TI Maternal antiepileptic drug use and effects on fetal development
SO CURRENT OPINION IN PEDIATRICS
LA English
DT Review
ID PRENATAL EXPOSURE; SPINA-BIFIDA; IN-UTERO; WOMEN; EPILEPSY;
   ANTICONVULSANTS; PREGNANCY; INFANTS; MALFORMATIONS; PHENYTOIN
AB Many pregnant women take antiepileptic medications, and concern has arisen about the risks this poses to the fetus. It has been debated whether the causative agent is the medication or the underlying maternal disorder. Review of the recent literature indicates that the effects seem to be from the medications themselves. The frequency of malformations is about two to three-fold above the background rate and is dose-related for some of the medications. There seem to be effects on birth weight, length, and head circumference caused by at least some of the medications. The risks are greater when more than one medication is used. Cognitive effects from the medications have been shown, although these effects are of lower magnitude than previously reported. More investigation needs to be done to determine the exact risks of each individual medication, especially the newer ones. Studies on underlying mechanisms indicate potential genetic susceptibility and altered developmental gene expression patterns. (C) 2001 Lippincott Williams& Wilkins, Inc.
C1 Harvard Univ, Massachusetts Gen Hosp, Sch Med, Genet & Teratol Unit, Boston, MA 02114 USA.
RP Stoler, JM (reprint author), Harvard Univ, Massachusetts Gen Hosp, Sch Med, Genet & Teratol Unit, 55 Fruit St,Warren 801, Boston, MA 02114 USA.
CR Amicarelli F, 2000, TERATOLOGY, V62, P100, DOI 10.1002/1096-9926(200008)62:2<100::AID-TERA6>3.3.CO;2-4
   Azarbayjani F, 2001, TERATOLOGY, V63, P152, DOI 10.1002/tera.1026
   Battino D, 1999, EPILEPSY RES, V36, P53, DOI 10.1016/S0920-1211(99)00020-0
   Cahen R L, 1966, Adv Pharmacol, V4, P263, DOI 10.1016/S1054-3589(08)60101-5
   Canger R, 1999, EPILEPSIA, V40, P1231, DOI 10.1111/j.1528-1157.1999.tb00851.x
   Fonager K, 2000, ACTA NEUROL SCAND, V101, P289, DOI 10.1034/j.1600-0404.2000.90193a.x
   GAIELLA A, HUM MOL GENET, V9, P227
   HANSON JW, 1976, J PEDIATR-US, V89, P662, DOI 10.1016/S0022-3476(76)80414-3
   HOLMES LB, 1994, TERATOLOGY, V49, P202, DOI 10.1002/tera.1420490316
   HOMES LB, 2001, NEW ENGL J MED, V344, P1132
   Hvas CL, 2000, BRIT J OBSTET GYNAEC, V107, P896, DOI 10.1111/j.1471-0528.2000.tb11089.x
   Hvas CL, 2000, EPIDEMIOL REV, V22, P275, DOI 10.1093/oxfordjournals.epirev.a018039
   Kaneko S, 1999, EPILEPSY RES, V33, P145, DOI 10.1016/S0920-1211(98)00084-9
   Koch S, 1999, EPILEPSIA, V40, P1237, DOI 10.1111/j.1528-1157.1999.tb00852.x
   Kozma C, 2001, AM J MED GENET, V98, P168, DOI 10.1002/1096-8628(20010115)98:2<168::AID-AJMG1026>3.0.CO;2-O
   Laskowska M, 2001, GYNECOL OBSTET INVES, V51, P99, DOI 10.1159/000052902
   Lu MCK, 2000, TERATOLOGY, V61, P277, DOI 10.1002/(SICI)1096-9926(200004)61:4<277::AID-TERA6>3.0.CO;2-W
   MARTINEZFRIAS ML, 1990, AM J MED GENET, V37, P277, DOI 10.1002/ajmg.1320370224
   Merren MD, 1998, SOUTHERN MED J, V91, P739, DOI 10.1097/00007611-199808000-00007
   MINKOFF H, 1985, OBSTET GYNECOL, V65, pS22
   Olafsson E, 1998, EPILEPSIA, V39, P887, DOI 10.1111/j.1528-1157.1998.tb01186.x
   OMTZIGT JGC, 1992, NEUROLOGY, V42, P119
   Post RM, 2000, BIPOLAR DISORD, V2, P305, DOI 10.1034/j.1399-5618.2000.020403.x
   Pulscher S L, 2000, S D J Med, V53, P391
   REINISCH JM, 1995, JAMA-J AM MED ASSOC, V274, P1518, DOI 10.1001/jama.274.19.1518
   ROSA FW, 1991, NEW ENGL J MED, V324, P674, DOI 10.1056/NEJM199103073241006
   STOLER JM, 1999, EFFECTIVENESS PRENAT
   VANOVERLOOP D, 1992, NEUROTOXICOL TERATOL, V14, P329, DOI 10.1016/0892-0362(92)90039-D
   Wide K, 2000, EPILEPSIA, V41, P854, DOI 10.1111/j.1528-1157.2000.tb00253.x
   WINTER RM, 1987, J MED GENET, V24, P692, DOI 10.1136/jmg.24.11.692
   Yerby MS, 1998, EPILEPSIA, V39, P793
   Yerby MS, 2000, NEUROLOGY, V55, pS21
NR 32
TC 5
Z9 5
U1 0
U2 3
PU LIPPINCOTT WILLIAMS & WILKINS
PI PHILADELPHIA
PA 530 WALNUT ST, PHILADELPHIA, PA 19106-3621 USA
SN 1040-8703
J9 CURR OPIN PEDIATR
JI CURR. OPIN. PEDIATR.
PD DEC
PY 2001
VL 13
IS 6
BP 566
EP 571
DI 10.1097/00008480-200112000-00013
PG 6
WC Pediatrics
SC Pediatrics
GA 505UP
UT WOS:000172934200013
PM 11753108
DA 2019-04-19
ER

PT J
AU Hallak, M
   Hotra, JW
   Custodio, D
   Kruger, ML
AF Hallak, M
   Hotra, JW
   Custodio, D
   Kruger, ML
TI Magnesium prevents seizure-induced reduction in excitatory amino acid
   receptor (kainate and
   alpha-amino-3-hydroxy-5-methylisoxazole-4-propionic acid) binding in
   pregnant rat brain
SO AMERICAN JOURNAL OF OBSTETRICS AND GYNECOLOGY
LA English
DT Article; Proceedings Paper
CT 20th Annual Meeting of the Society-for-Maternal-Fetal-Medicine
CY JAN 31-FEB 05, 2000
CL MIAMI BEACH, FLORIDA
SP Soc Maternal Fetal Med
DE magnesium sulfate; maternal rat brain; seizure; excitatory amino acid
   receptor
ID THERAPEUTIC IMPLICATIONS; HIPPOCAMPAL SEIZURES; NMDA RECEPTORS; SULFATE;
   ANTICONVULSANT; EPILEPSY; DAMAGE; MK-801; PREECLAMPSIA; CONVULSIONS
AB OBJECTIVE: Our purpose was to evaluate the effect of seizures on kainate and alpha -amino-3-hydroxy-5-methylisoxazole-4-propionic acid receptor binding in maternal rat brain and whether maternal peripheral administration of magnesium sulfate can decrease this effect.
   STUDY DESIGN: Rats were implanted with a bipolar electrode into the hippocampus. One week of recovery was allowed before breeding. Pregnant rats were randomly assigned to 1 of 4 groups, as follows: group 1, sodium chloride and no seizures (n = 5); group 2, magnesium sulfate and no seizures (n = 4); group 3, sodium chloride and seizures (n = 8); and group 4, magnesium sulfate and seizures (n = 9). Doses of sodium chloride or magnesium sulfate were administered every 20 minutes for 4 hours to all rats on gestational days 9, 11, 13, 15, 17, and 19, followed by seizure induction (groups 3 and 4). On gestational day 20, rats were perfused, brains were dissected, and cryostat sections were taken, labeled in vitro, and placed on Hyperfilm for 4 weeks. The ligands used included kainate receptor agonist and alpha -amino-3-hydroxy-5-methylisoxazole-4-propionic acid receptor agonist and antagonist. Optical density measurements of binding in 15 brain regions on each section were evaluated by 1- and 2-way analysis of variance.
   RESULTS: Seizure activity was associated with decreased alpha -amino-3-hydroxy-5-methylisoxazole-4-propionic acid receptor binding of its agonist in pregnant rat brains (seizure effect, 25.9 +/- 3.2 and 92.6 +/- 3.4 fmol/mg tissue in hindbrain and forebrain, respectively; no seizure effect, 44.5 +/- 4.7 and 110.7 +/- 5.0 fmol/mg tissue in hindbrain and forebrain, respectively; P < .01). Magnesium administration was associated with increased binding of tritiated <alpha>-amino-3-hydroxy-5-methylisoxazole-4-propionic acid (magnesium effect, 44.9 +/- 4.2 and 110.4 +/- 4.5 fmol/mg tissue in hindbrain and forebrain, respectively; sodium chloride effect, 25.5 +/- 3.7 and 92.9 +/- 4.0 fmol/mg tissue in hindbrain and forebrain, respectively; P < .01). The same trend was seen with the kainate receptor in the hippocampus and hypothalamus, with a significant interaction effect between seizure and magnesium (P < .05),
   CONCLUSIONS: The mechanism for maternal rat brain injury resulting from seizure activity may be, at least in part, associated with alteration in the function of excitatory amino acid receptors. Administration of magnesium sulfate can counteract this effect and may reduce resultant maternal brain damage.
C1 Wayne State Univ, Sch Med, Dept Obstet & Gynecol, Detroit, MI 48201 USA.
RP Hallak, M (reprint author), Ben Gurion Univ Negev, Soroka Med Ctr, Dept Obstet & Gynecol, POB 151, IL-84101 Beer Sheva, Israel.
CR COTTON DB, 1992, AM J OBSTET GYNECOL, V166, P1127, DOI 10.1016/S0002-9378(11)90599-7
   COTTON DB, 1993, AM J OBSTET GYNECOL, V168, P974, DOI 10.1016/S0002-9378(12)90855-8
   DINGLEDINE R, 1990, TRENDS PHARMACOL SCI, V11, P334, DOI 10.1016/0165-6147(90)90238-4
   FAROOQUI AA, 1991, BRAIN RES REV, V16, P171, DOI 10.1016/0165-0173(91)90004-R
   GIACOIA GP, 1993, SOUTHERN MED J, V86, P676, DOI 10.1097/00007611-199306000-00018
   Hallak M, 1996, AM J OBSTET GYNECOL, V175, P582
   HALLAK M, 1992, AM J OBSTET GYNECOL, V167, P1605, DOI 10.1016/0002-9378(92)91749-Z
   Hallak M, 1996, AM J OBSTET GYNECOL, V175, P575
   KATZ A, 1990, UNDERSEA BIOMED RES, V17, P45
   KJELLMER I, 1991, ANN MED, V23, P675, DOI 10.3109/07853899109148102
   KULKARNI SK, 1990, LIFE SCI, V46, P481, DOI 10.1016/0024-3205(90)90003-A
   LIPTON SA, 1994, NEW ENGL J MED, V330, P613
   MCDONALD JW, 1990, NEUROSCI LETT, V109, P234, DOI 10.1016/0304-3940(90)90569-U
   MCNAMARA JO, 1988, NEUROPHARMACOLOGY, V27, P563, DOI 10.1016/0028-3908(88)90176-1
   MONAGHAN DT, 1985, J NEUROSCI, V5, P2909
   PEETERS BWMM, 1990, LIFE SCI, V47, P523, DOI 10.1016/0024-3205(90)90612-U
   SATO K, 1988, BRAIN RES, V463, P12, DOI 10.1016/0006-8993(88)90521-5
   SCARDO JA, 1995, AM J OBSTET GYNECOL, V173, P1249, DOI 10.1016/0002-9378(95)91364-5
   SHAN XQ, 1992, BIOCHEM PHARMACOL, V43, P2421, DOI 10.1016/0006-2952(92)90322-A
   SUYAMA K, 1992, STROKE, V23, P260, DOI 10.1161/01.STR.23.2.260
   TSUDA T, 1991, NEUROSCIENCE, V44, P335, DOI 10.1016/0306-4522(91)90058-V
   WOLF G, 1990, NEUROSCI LETT, V117, P207, DOI 10.1016/0304-3940(90)90145-Y
   YOUNG AB, 1990, TRENDS PHARMACOL SCI, V11, P126, DOI 10.1016/0165-6147(90)90199-I
NR 23
TC 5
Z9 5
U1 0
U2 3
PU MOSBY, INC
PI ST LOUIS
PA 11830 WESTLINE INDUSTRIAL DR, ST LOUIS, MO 63146-3318 USA
SN 0002-9378
J9 AM J OBSTET GYNECOL
JI Am. J. Obstet. Gynecol.
PD OCT
PY 2000
VL 183
IS 4
BP 793
EP 798
DI 10.1067/mob.2000.109491
PG 6
WC Obstetrics & Gynecology
SC Obstetrics & Gynecology
GA 366AT
UT WOS:000089983200002
PM 11035315
DA 2019-04-19
ER

PT J
AU DeToledo, JC
   Lowe, MR
   Puig, A
AF DeToledo, JC
   Lowe, MR
   Puig, A
TI Nonepileptic seizures in pregnancy
SO NEUROLOGY
LA English
DT Article
AB The authors report five patients with recurrent psychogenic seizures (PS) during pregnancy, with multiple emergency room visits and continued intake of antiepileptic drugs obtained from various sources, despite awareness of the psychogenic nature of their attacks and the risks of antiepileptic drug use in pregnancy. These patients demonstrate that preexisting PS may persist during pregnancy, and there will be patients who continue to take antiepileptic drugs despite awareness of the risks inherent to these treatments. New-onset or persisting PS with pregnancy can be indicative of serious emotional conflicts, and the child should be considered at risk.
C1 Univ Miami, Dept Neurol, Miami, FL 33136 USA.
   Univ Miami, Dept Psychiat, Miami, FL 33136 USA.
RP DeToledo, JC (reprint author), Univ Miami, Dept Neurol, Profess Arts Bldg,Suite 410,1150 NW 14th St, Miami, FL 33136 USA.
CR ADAMS F, 1849, COMPLETE TREATISE HI
   Brady William J. Jr., 1997, Journal of Emergency Medicine, V15, P815, DOI 10.1016/S0736-4679(97)00189-3
   BROCKINGTON I, 1966, MOTHERHOOD MENT HLTH
   GUMNIT RJ, 1986, EPILEPSIA, V27, pS124, DOI 10.1111/j.1528-1157.1986.tb05736.x
   Lesser RP, 1996, NEUROLOGY, V46, P1499, DOI 10.1212/WNL.46.6.1499
   MACHADO AG, 1969, REV OBSTET GIN VENEZ, V29, P97
   OZKARA C, 1993, EPILEPSIA, V34, P294, DOI 10.1111/j.1528-1157.1993.tb02414.x
   VANDERZANT CW, 1986, NEUROLOGY, V36, P664, DOI 10.1212/WNL.36.5.664
NR 8
TC 5
Z9 5
U1 0
U2 2
PU LIPPINCOTT WILLIAMS & WILKINS
PI PHILADELPHIA
PA 530 WALNUT ST, PHILADELPHIA, PA 19106-3621 USA
SN 0028-3878
J9 NEUROLOGY
JI Neurology
PD JUL 12
PY 2000
VL 55
IS 1
BP 120
EP 121
DI 10.1212/WNL.55.1.120
PG 2
WC Clinical Neurology
SC Neurosciences & Neurology
GA 332NV
UT WOS:000088081100025
PM 10891919
DA 2019-04-19
ER

PT J
AU van Dijkman, SC
   de Jager, NCB
   Rauwe, WM
   Danhof, M
   Della Pasqua, O
AF van Dijkman, Sven C.
   de Jager, Nico C. B.
   Rauwe, Willem M.
   Danhof, Meindert
   Della Pasqua, Oscar
TI Effect of Age-Related Factors on the Pharmacokinetics of Lamotrigine and
   Potential Implications for Maintenance Dose Optimisation in Future
   Clinical Trials
SO CLINICAL PHARMACOKINETICS
LA English
DT Article
ID NEWLY-DIAGNOSED EPILEPSY; POPULATION PHARMACOKINETICS; ANTIEPILEPTIC
   DRUGS; ADJUNCTIVE LAMOTRIGINE; RELEASE FORMULATIONS; CHINESE CHILDREN;
   CLEARANCE; ADULTS; COMEDICATION; PREGNANCY
AB Background and Aims In this study, we evaluate the performance of allometric concepts to predict the implications of age and size on the pharmacokinetics of lamotrigine, and assess the dose rationale across different age groups from 0.2 to 91 years.
   Methods An allometrically scaled pharmacokinetic model was developed using adolescent and adult data, taking into account the effect of comedications. Model parameters were then used to extrapolate lamotrigine pharmacokinetics to older adults (>65 years), children (4-12 years) and infants and toddlers (0.2-2.0 years). In addition, simulations were performed to identify the implication of different doses and dosing regimens for each population, so as to ensure steady-state concentrations within a predefined reference range.
   Results The pharmacokinetics of lamotrigine was best described using a one-compartment model with first-order absorption and elimination. Carbamazepine, phenytoin, and valproic acid changed systemic clearance (CL) by + 76.5, +129, and-47.4%, respectively. Allometric principles allowed accurate extrapolation of disposition parameters to older adults and children older than 4 years of age. A maturation function was required to describe changes in exposure in younger patients. Compared with adults, a child aged 1.7 years has a 31.5% higher CL, after correcting for body weight. Patients >65 years of age showed a decrease in CL of approximately 15%.
   Conclusion Population pharmacokinetic models are usually limited to a subgroup of patients, which may mask the identification of factors contributing to interindividual variability. The availability of an integrated model including the whole patient population provides insight into the role of age-related changes in the disposition of lamotrigine, and potential implications for maintenance dose optimisation in any future trials.
C1 [van Dijkman, Sven C.; de Jager, Nico C. B.; Rauwe, Willem M.; Danhof, Meindert; Della Pasqua, Oscar] Leiden Acad Ctr Drug Res, Div Pharmacol, Einsteinweg 55, NL-2333 CC Leiden, Netherlands.
   [Della Pasqua, Oscar] GlaxoSmithKline, Clin Pharmacol Modelling & Simulat, Uxbridge UB11 1BT, Middx, England.
   [Della Pasqua, Oscar] UCL, Clin Pharmacol & Therapeut Grp, BMA House North Entrance,Tavistock Sq, London WC1H 9JP, England.
RP Della Pasqua, O (reprint author), Leiden Acad Ctr Drug Res, Div Pharmacol, Einsteinweg 55, NL-2333 CC Leiden, Netherlands.; Della Pasqua, O (reprint author), GlaxoSmithKline, Clin Pharmacol Modelling & Simulat, Uxbridge UB11 1BT, Middx, England.; Della Pasqua, O (reprint author), UCL, Clin Pharmacol & Therapeut Grp, BMA House North Entrance,Tavistock Sq, London WC1H 9JP, England.
EM oscar.e.della-pasqua@gsk.com
OI Della Pasqua, Oscar/0000-0002-6211-1430
FU European Union Seventh Framework Programme FP7 [261060]
FX The research leading to these results has received funding from the
   European Union Seventh Framework Programme FP7/2007-2013 under Grant
   agreement no. 261060.
CR Almeida AM, 2006, EUR J CLIN PHARMACOL, V62, P737, DOI 10.1007/s00228-006-0144-9
   Anderson BJ, 2009, DRUG METAB PHARMACOK, V24, P25, DOI 10.2133/dmpk.24.25
   Anderson GD, 2015, CNS DRUGS, V29, P669, DOI 10.1007/s40263-015-0268-5
   Arif H, 2011, EPILEPSIA, V52, P1905, DOI 10.1111/j.1528-1167.2011.03217.x
   Baldoni AO, 2016, CLIN EXP PHARMACOL P, V43, P685, DOI 10.1111/1440-1681.12584
   Bauer RJ, 2014, NONMEM USER GUIDE IN
   BRODIE MJ, 1995, LANCET, V345, P476, DOI 10.1016/S0140-6736(95)90581-2
   Brzakovic B, 2014, EUR J CLIN PHARMACOL, V70, P179, DOI 10.1007/s00228-013-1606-5
   Cella M, 2012, BRIT J CLIN PHARMACO, V74, P525, DOI 10.1111/j.1365-2125.2012.04206.x
   Chan V, 2001, THER DRUG MONIT, V23, P630, DOI 10.1097/00007691-200112000-00006
   Chen C, 2000, BRIT J CLIN PHARMACO, V50, P135, DOI 10.1046/j.1365-2125.2000.00237.x
   Chen HQ, 2009, DRUG METAB DISPOS, V37, P1841, DOI 10.1124/dmd.109.026609
   de Onis M, 2015, WORLD REV NUTR DIET, V113, P278, DOI 10.1159/000360352
   FITTON A, 1995, DRUGS, V50, P691, DOI 10.2165/00003495-199550040-00008
   Fotopoulou C, 2009, EPILEPSY RES, V85, P60, DOI 10.1016/j.eplepsyres.2009.02.011
   Gidal BE, 2000, EPILEPSY RES, V42, P23, DOI 10.1016/S0920-1211(00)00160-1
   Grasela TH, 1999, J CLIN PHARMACOL, V39, P373, DOI 10.1177/00912709922007949
   He DK, 2012, ACTA PHARMACOL SIN, V33, P1417, DOI 10.1038/aps.2012.118
   Holford N, 2013, J PHARM SCI-US, V102, P2941, DOI 10.1002/jps.23574
   Hussein Z, 1997, BRIT J CLIN PHARMACO, V43, P457, DOI 10.1046/j.1365-2125.1997.00594.x
   Italiano D, 2013, CLIN PHARMACOKINET, V52, P627, DOI 10.1007/s40262-013-0067-4
   Keizer RJ, 2013, CPT-PHARMACOMET SYST, V2, DOI 10.1038/psp.2013.24
   Keizer RJ, 2011, COMPUT METH PROG BIO, V101, P72, DOI 10.1016/j.cmpb.2010.04.018
   Kim HJ, 2015, CLIN CHIM ACTA, V438, P269, DOI 10.1016/j.cca.2014.09.004
   Krekels EHJ, 2012, CPT-PHARMACOMET SYST, V1, DOI 10.1038/psp.2012.12
   Landmark CJ, 2012, THER DRUG MONIT, V34, P440, DOI 10.1097/FTD.0b013e31825ee389
   Lardizabal DV, 2003, EPILEPSIA, V44, P536, DOI 10.1046/j.1528-1157.2003.46902.x
   Lindbom L, 2005, COMPUT METH PROG BIO, V79, P241, DOI 10.1016/j.cmpb.2005.04.005
   Liu LM, 2015, EUR J CLIN PHARMACOL, V71, P1341, DOI 10.1007/s00228-015-1925-9
   Lott Rex S, 2003, Consult Pharm, V18, P979
   Lovric M, 2012, THER DRUG MONIT, V34, P518, DOI 10.1097/FTD.0b013e31826517c6
   Luscombe M, 2007, ARCH DIS CHILD, V92, P412, DOI 10.1136/adc.2006.107284
   Mallaysamy S, 2013, EUR J CLIN PHARMACOL, V69, P43, DOI 10.1007/s00228-012-1311-9
   Milosheska D, 2016, BRIT J CLIN PHARMACO, V82, P399, DOI 10.1111/bcp.12984
   Miyagi SJ, 2007, DRUG METAB DISPOS, V35, P1587, DOI 10.1124/dmd.107.015214
   Mullens EL, 1998, CLIN DRUG INVEST, V16, P125, DOI 10.2165/00044011-199816020-00005
   Ohman I, 2000, EPILEPSIA, V41, P709, DOI 10.1111/j.1528-1157.2000.tb00232.x
   Patsalos PN, 2008, EPILEPSIA, V49, P1239, DOI 10.1111/j.1528-1167.2008.01561.x
   Pellock JM, 2012, NEUROLOGY, V79, P1482, DOI 10.1212/WNL.0b013e31826d5ec0
   Pennell PB, 2008, NEUROLOGY, V70, P2130, DOI 10.1212/01.wnl.0000289511.20864.2a
   Piana C, 2014, BRIT J CLIN PHARMACO, V78, P145, DOI 10.1111/bcp.12322
   Pina-Garza JE, 2008, NEUROLOGY, V70, P2099, DOI 10.1212/01.wnl.0000285493.08622.35
   Pirie DAJ, 2014, EUR J OBSTET GYN R B, V172, P26, DOI 10.1016/j.ejogrb.2013.10.021
   Polepally AR, 2015, J CLIN PHARMACOL, V55, P1101, DOI 10.1002/jcph.522
   Punyawudho B, 2008, J CLIN PHARMACOL, V48, P455, DOI 10.1177/0091270007313391
   R Development Core Team, 2011, R LANG ENV STAT COMP
   RAMSAY RE, 1991, EPILEPSY RES, V10, P191, DOI 10.1016/0920-1211(91)90012-5
   Reimers A, 2005, J CLIN PSYCHOPHARM, V25, P342, DOI 10.1097/01.jcp.0000169418.31275.a7
   Reimers A, 2007, EUR J CLIN PHARMACOL, V63, P687, DOI 10.1007/s00228-007-0308-2
   Rivas N, 2008, THER DRUG MONIT, V30, P483, DOI 10.1097/FTD.0b013e31817fd4d4
   Singkham N, 2013, EUR J CLIN PHARMACOL, V69, P1285, DOI 10.1007/s00228-012-1449-5
   Steiner TJ, 1999, EPILEPSIA, V40, P601, DOI 10.1111/j.1528-1157.1999.tb05562.x
   Strassburg CP, 2002, GUT, V50, P259, DOI 10.1136/gut.50.2.259
   Tomson T, 2005, THER DRUG MONIT, V27, P718, DOI 10.1097/01.ftd.0000179843.63515.8f
   van Dijkman SC, 2018, CLIN PHARMACOL THER, V103, P663, DOI 10.1002/cpt.777
   van Dijkman SC, 2018, BRIT J CLIN PHARMACO, V84, P97, DOI 10.1111/bcp.13400
   van Dijkman SC, 2016, EXPERT OPIN DRUG MET, V12, P1143, DOI 10.1080/17425255.2016.1203900
   Wegner I, 2014, ACTA NEUROL SCAND, V129, P393, DOI 10.1111/ane.12197
   Wegner I, 2013, EPILEPSY BEHAV, V29, P217, DOI 10.1016/j.yebeh.2013.07.016
   Weintraub D, 2005, ARCH NEUROL-CHICAGO, V62, P1432, DOI 10.1001/archneur.62.9.1432
   WOLF P, 1992, J EPILEPSY, V5, P73, DOI 10.1016/S0896-6974(05)80054-4
   Zhang ZB, 2017, EUR J CLIN PHARMACOL, V73, P445, DOI 10.1007/s00228-016-2190-2
NR 62
TC 4
Z9 4
U1 2
U2 4
PU ADIS INT LTD
PI NORTHCOTE
PA 5 THE WAREHOUSE WAY, NORTHCOTE 0627, AUCKLAND, NEW ZEALAND
SN 0312-5963
EI 1179-1926
J9 CLIN PHARMACOKINET
JI Clin. Pharmacokinet.
PD AUG
PY 2018
VL 57
IS 8
BP 1039
EP 1053
DI 10.1007/s40262-017-0614-5
PG 15
WC Pharmacology & Pharmacy
SC Pharmacology & Pharmacy
GA GL2CU
UT WOS:000436922600010
PM 29363050
DA 2019-04-19
ER

PT J
AU Puka, K
   Ferro, MA
   Anderson, KK
   Speechley, KN
AF Puka, Klajdi
   Ferro, Mark A.
   Anderson, Kelly K.
   Speechley, Kathy N.
TI Health-related quality of life in mothers of children with epilepsy: 10
   years after diagnosis
SO QUALITY OF LIFE RESEARCH
LA English
DT Article
DE Parent; Family; Long-term outcome; Pediatric; Childhood onset;
   Psychopathology
ID CHILDHOOD-ONSET EPILEPSY; BEHAVIORAL-DISORDERS; FAMILY FACTORS; PARENTS;
   RELIABILITY; VALIDITY; OUTCOMES; ANXIETY; IMPACT; DEPRESSION
AB Epilepsy in childhood extends far beyond seizures and affects child and parental well-being. The long-term impact of childhood-onset epilepsy on parental well-being is unknown. This study assessed health-related quality of life (HRQOL) in mothers 10 years after their child's diagnosis of epilepsy.
   Data come from the Health-Related Quality of Life in Children with Epilepsy Study, a multicenter prospective cohort study of children with newly diagnosed epilepsy. Mothers completed a mailed questionnaire at the 10-year follow-up, which included the Short-Form Health Survey (SF-12-v2) to evaluate the physical and mental health components of their HRQOL. Block-wise linear regressions identified child/epilepsy, maternal/family, and maternal psychosocial factors associated with mothers' HRQOL.
   A total of 159 mothers participated in this study (46% of the sample assessed at baseline). At follow-up, 69% of youth had been seizure free for the past 5 years. Mothers scored similarly to population norms (mean: 50, SD: 10) on the mental health subscale (mean: 49.5, SD: 9.3) and significantly better on the physical health subscale (mean: 53.0, SD: 7.6). Better family resources were associated with higher (better) scores on the physical health subscale (B = 0.20; 95% CI 0.03, 0.36). Better family functioning (B = 0.34; 95% CI 0.06, 0.62), fewer maternal depressive symptoms (B = 0.33; 95% CI 0.20, 0.47), and perception of less stress (B = 0.70; 95% CI 0.52, 0.88) were associated with higher (better) scores on the mental health subscale.
   Ten years after the diagnosis of epilepsy in children, the HRQOL of mothers was similar to reports from women in the general population. This study identified factors contributing to better maternal HRQOL and highlights the importance of family environment over epilepsy-related variables.
C1 [Puka, Klajdi; Anderson, Kelly K.; Speechley, Kathy N.] Western Univ, Dept Epidemiol & Biostat, London, ON, Canada.
   [Puka, Klajdi; Anderson, Kelly K.; Speechley, Kathy N.] Lawson Hlth Res Inst, Childrens Hlth Res Inst, London, ON, Canada.
   [Ferro, Mark A.] Univ Waterloo, Sch Publ Hlth & Hlth Syst, Waterloo, ON, Canada.
   [Anderson, Kelly K.] Western Univ, Dept Psychiat, London, ON, Canada.
   [Speechley, Kathy N.] Western Univ, Childrens Hosp, Dept Paediat, LHSC, Room E2-602,800 Commissioners Rd E, London, ON N6A 5W9, Canada.
RP Speechley, KN (reprint author), Western Univ, Dept Epidemiol & Biostat, London, ON, Canada.; Speechley, KN (reprint author), Lawson Hlth Res Inst, Childrens Hlth Res Inst, London, ON, Canada.; Speechley, KN (reprint author), Western Univ, Childrens Hosp, Dept Paediat, LHSC, Room E2-602,800 Commissioners Rd E, London, ON N6A 5W9, Canada.
EM kathy.speechley@lhsc.on.ca
RI Anderson, Kelly/I-8979-2012
OI Anderson, Kelly/0000-0001-9843-404X
FU Canadian Institutes of Health Research [MOP-64311, MOP-115015]; Canadian
   Institutes of Health Research; Ontario Graduate Scholarship; Ontario
   Mental Health Foundation
FX We are grateful to all the youth, parents, physicians, and staff for
   taking part in our study. The Canadian Pediatric Epilepsy Network
   facilitated the participation of physicians. This study was funded by
   two grants from the Canadian Institutes of Health Research (MOP-64311 &
   MOP-115015) to Dr. Speechley et al. Mr. Puka has been supported by a
   graduate scholarship from the Canadian Institutes of Health Research and
   an Ontario Graduate Scholarship. Dr. Ferro holds the Canada Research
   Chair in Youth Mental Health from the Canadian Institutes for Health
   Research. Dr. Anderson is supported by a New Investigator Fellowship
   from the Ontario Mental Health Foundation.
CR Austin JK, 2007, EPILEPSIA, V48, P1639, DOI 10.1111/j.1528-1167.2007.01154.x
   Aytch L S, 2001, J Neurosci Nurs, V33, P278
   Baca CB, 2011, PEDIATRICS, V128, pE1532, DOI 10.1542/peds.2011-0245
   Bompori E, 2014, EPILEPSY BEHAV, V41, P11, DOI 10.1016/j.yebeh.2014.09.009
   Camfield PR, 2014, PEDIATR NEUROL, V51, P17, DOI 10.1016/j.pediatrneurol.2014.02.020
   Carona C, 2014, J CLIN PSYCHOL MED S, V21, P320, DOI 10.1007/s10880-014-9412-5
   Chan CJ, 2015, EPILEPSIA, V56, P1950, DOI 10.1111/epi.13216
   Cohen S, 1988, SOCIAL PSYCHOL HLTH
   Cousino MK, 2013, J PEDIATR PSYCHOL, V38, P809, DOI [10.1093/jpepsy/jst049, 10.1093/jpepsy/jsto49]
   de Graaf R, 2000, AM J EPIDEMIOL, V152, P1039, DOI 10.1093/aje/152.11.1039
   Dunn DW, 2016, EPILEPTIC DISORD, V18, pS24, DOI 10.1684/epd.2016.0813
   Ferro MA, 2009, EPILEPSIA, V50, P2344, DOI 10.1111/j.1528-1167.2009.02276.x
   Gallop K, 2010, SEIZURE-EUR J EPILEP, V19, P23, DOI 10.1016/j.seizure.2009.10.007
   Hamama-Raz Y, 2015, EPILEPSY BEHAV, V45, P271, DOI 10.1016/j.yebeh.2014.12.003
   Jones C, 2016, EPILEPSIA, V57, P529, DOI 10.1111/epi.13326
   Lv R, 2009, ACTA NEUROL SCAND, V120, P335, DOI 10.1111/j.1600-0404.2009.01184.x
   MALDONADO G, 1993, AM J EPIDEMIOL, V138, P923, DOI 10.1093/oxfordjournals.aje.a116813
   McCubbin HI, 1996, FAMILY ASSESSMENT RE
   McNelis AM, 2007, CLIN NURSE SPEC, V21, P195, DOI 10.1097/01.NUR.0000280488.33884.1d
   Mendes TP, 2017, J PEDIATR PSYCHOL, V42, P689, DOI 10.1093/jpepsy/jsw105
   Moreira H, 2013, J PEDIATR-US, V163, P1471, DOI 10.1016/j.jpeds.2013.06.028
   Mori Y, 2017, ORPHANET J RARE DIS, V12, DOI 10.1186/s13023-016-0563-3
   Puka K, 2017, EPILEPSY BEHAV, V67, P45, DOI 10.1016/j.yebeh.2016.12.011
   RADLOFF L S, 1977, Applied Psychological Measurement, V1, P385, DOI 10.1177/014662167700100306
   Raina P, 2005, PEDIATRICS, V115, pE626, DOI 10.1542/peds.2004-1689
   Reilly C, 2015, EPILEPSY BEHAV, V53, P10, DOI 10.1016/j.yebeh.2015.09.025
   Reinke J. S., 2014, FAMILIES CHILDREN AU
   Rodenburg R, 2005, EPILEPSY BEHAV, V6, P488, DOI 10.1016/j.yebeh.2005.03.006
   Rodenburg R, 2007, EPILEPSY BEHAV, V11, P197, DOI 10.1016/j.yebeh.2007.05.001
   Schwartz C, 2006, QUAL LIFE RES, V15, P1503, DOI 10.1007/s11136-006-0008-x
   Shields L, 2006, J CLIN NURS, V15, P1317, DOI 10.1111/j.1365-2702.2006.01433.x
   Shore CP, 2009, J NEUROSCI NURS, V41, P244, DOI 10.1097/JNN.0b013e3181b2c721
   Sillanpaa M, 2017, SEIZURE-EUR J EPILEP, V44, P211, DOI 10.1016/j.seizure.2016.09.002
   Sillanpaa M, 2004, EPILEPSIA, V45, P971, DOI 10.1111/j.0013-9580.2004.44203.x
   Sillanpaa M, 2016, EPILEPTIC DISORD, V18, pS2, DOI 10.1684/epd.2016.0810
   SMILKSTEIN G, 1982, J FAM PRACTICE, V15, P303
   Speechley KN, 2008, EPILEPSY BEHAV, V13, P337, DOI 10.1016/j.yebeh.2008.05.001
   Speechley KN, 2012, NEUROLOGY, V79, P1548, DOI 10.1212/WNL.0b013e31826e25aa
   Ware Jr JE, 2002, USERS MANUAL SF 12V2
NR 39
TC 4
Z9 4
U1 0
U2 3
PU SPRINGER
PI DORDRECHT
PA VAN GODEWIJCKSTRAAT 30, 3311 GZ DORDRECHT, NETHERLANDS
SN 0962-9343
EI 1573-2649
J9 QUAL LIFE RES
JI Qual. Life Res.
PD APR
PY 2018
VL 27
IS 4
BP 969
EP 977
DI 10.1007/s11136-017-1778-z
PG 9
WC Health Care Sciences & Services; Health Policy & Services; Public,
   Environmental & Occupational Health
SC Health Care Sciences & Services; Public, Environmental & Occupational
   Health
GA GA8DU
UT WOS:000428569100012
PM 29305781
DA 2019-04-19
ER

PT J
AU Smith, L
   Singhal, N
   El Achkar, CM
   Truglio, G
   Sheidley, BR
   Sullivan, J
   Poduri, A
AF Smith, Lacey
   Singhal, Nilika
   El Achkar, Christelle M.
   Truglio, Gessica
   Sheidley, Beth Rosen
   Sullivan, Joseph
   Poduri, Annapurna
TI PCDH19-related epilepsy is associated with a broad neurodevelopmental
   spectrum
SO EPILEPSIA
LA English
DT Article
DE autism spectrum disorder; female-limited epilepsy; PCDH19; seizure;
   sleep disorder
ID FEMALE-LIMITED EPILEPSY; PCDH19 MUTATIONS; DE-NOVO; GENE PANEL;
   ENCEPHALOPATHIES; DISORDER; CHILDREN
AB ObjectiveTo characterize the features associated with PCDH19-related epilepsy, also known as female-limited epilepsy.
   MethodsWe analyzed data from participants enrolled in the PCDH19 Registry, focusing on the seizure-related, developmental, neurobehavioral, and sleep-related features. We evaluated variants for pathogenicity based on previous reports, population databases, and in silico predictions, and included individuals with pathogenic or potentially pathogenic variants. We performed a retrospective analysis of medical records and administered a targeted questionnaire to characterize current or past features in probands and genotype-positive family members.
   ResultsWe included 38 individuals with pathogenic or potentially pathogenic variants in PCDH19: 21 de novo, 5 maternally inherited, 7 paternally inherited, and 5 unknown. All 38 had epilepsy; seizure burden varied, but typical features of clustering of seizures and association with fever were present. Thirty individuals had intellectual disability (ID), with a wide range of severity reported; notably, 8/38 (22%) had average intellect. Behavioral and sleep dysregulation were prominent, in 29/38 (76%) and 20/38 (53%), respectively. Autistic features were present in 22/38 (58%), of whom 12 had a formal diagnosis of autism spectrum disorder. We had additional data from 5 genotype-positive mothers, all with average intellect and 3 with epilepsy, and from 1 genotype-positive father.
   SignificanceOur series represents a robust cohort with carefully curated PCDH19 variants. We observed seizures as a core feature with a range of seizure types and severity. Whereas the majority of individuals had ID, we highlight the possibility of average intellect in the setting of PCDH19-related epilepsy. We also note the high prevalence and severity of neurobehavioral phenotypes associated with likely pathogenic variants in PCDH19. Sleep dysregulation was also a major area of concern. Our data emphasize the importance of appropriate referrals for formal neuropsychological evaluations as well as the need for formal prospective studies to characterize the PCDH19-related neurodevelopmental syndrome in children and their genotype-positive parents.
C1 [Smith, Lacey; El Achkar, Christelle M.; Truglio, Gessica; Sheidley, Beth Rosen; Poduri, Annapurna] Boston Childrens Hosp, Dept Neurol, Epilepsy Genet Program, Boston, MA USA.
   [Smith, Lacey; El Achkar, Christelle M.; Sheidley, Beth Rosen; Poduri, Annapurna] Boston Childrens Hosp, Dept Neurol, Neurogenet Program, Boston, MA USA.
   [Singhal, Nilika; Sullivan, Joseph] Univ Calif San Francisco, Dept Neurol, Div Epilepsy, San Francisco, CA USA.
   [El Achkar, Christelle M.; Poduri, Annapurna] Harvard Med Sch, Boston Childrens Hosp, Dept Neurol, Boston, MA USA.
   [Poduri, Annapurna] Boston Childrens Hosp, FM Kirby Neurobiol Ctr, Boston, MA USA.
RP Poduri, A (reprint author), Boston Childrens Hosp, Boston, MA 02115 USA.
EM Annapurna.Poduri@childrens.harvard.edu
FU BCH Translational Research Program; NIH (NINDS) [R01NS100766]
FX We would like to thank the PCDH19 Alliance, led by President and
   Cofounder Julie Walters, for initial funding to launch the PCDH19
   Registry, as well as the PCDH19 research community for valuable
   discussions; all of the patients and families who have enrolled and
   participated in our ongoing research projects; the referring
   neurologists and neuropsychologists whose clinical notes were used in
   the phenotyping; and Kiran Maski for advising us on the sleep survey
   instrument. A.P. has received support from the BCH Translational
   Research Program. This work was also supported by the NIH (NINDS
   R01NS100766).
CR Allen AS, 2017, LANCET NEUROL, V16, P135, DOI 10.1016/S1474-4422(16)30359-3
   Allen AS, 2013, NATURE, V501, P217, DOI 10.1038/nature12439
   Appenzeller S, 2014, AM J HUM GENET, V95, P360, DOI 10.1016/j.ajhg.2014.08.013
   Berkovic F, 2015, LANCET NEUROL, V14, P1219, DOI 10.1016/S1474-4422(15)00199-4
   de Lange IM, 2017, NEUROGENETICS, V18, P147, DOI 10.1007/s10048-017-0517-5
   Depienne C, 2012, HUM MUTAT, V33, P627, DOI 10.1002/humu.22029
   Depienne C, 2011, HUM MUTAT, V32, pE1959, DOI 10.1002/humu.21373
   Depienne C, 2009, PLOS GENET, V5, DOI 10.1371/journal.pgen.1000381
   Dibbens LM, 2008, NAT GENET, V40, P776, DOI 10.1038/ng.149
   Fisher RS, 2014, EPILEPSIA, V55, P475, DOI 10.1111/epi.12550
   Gagliardi M, 2015, SEIZURE-EUR J EPILEP, V24, P118, DOI 10.1016/j.seizure.2014.08.010
   Higurashi N, 2013, EPILEPSY RES, V106, P191, DOI 10.1016/j.eplepsyres.2013.04.005
   Higurashi N, 2012, EPILEPSY RES, V99, P28, DOI 10.1016/j.eplepsyres.2011.10.014
   Hildebrand MS, 2016, NEUROLOGY, V86, P1605, DOI 10.1212/WNL.0000000000002608
   Hynes K, 2010, J MED GENET, V47, P211, DOI 10.1136/jmg.2009.068817
   Jamal SM, 2010, AM J MED GENET A, V152A, P2475, DOI 10.1002/ajmg.a.33611
   Landrum MJ, 2016, NUCLEIC ACIDS RES, V44, pD862, DOI 10.1093/nar/gkv1222
   Lek M, 2016, NATURE, V536, P285, DOI 10.1038/nature19057
   Leonardi E, 2014, ANN HUM GENET, V78, P389, DOI 10.1111/ahg.12082
   Lotte J, 2016, SEIZURE-EUR J EPILEP, V35, P106, DOI 10.1016/j.seizure.2016.01.006
   Marini C, 2010, NEUROLOGY, V75, P646, DOI 10.1212/WNL.0b013e3181ed9e67
   Marini C, 2012, EPILEPSIA, V53, P2111, DOI 10.1111/j.1528-1167.2012.03649.x
   Owens JA, 2000, SLEEP, V23, P1043
   Scheffer IE, 2008, BRAIN, V131, P918, DOI 10.1093/brain/awm338
   Terracciano A, 2016, EPILEPSIA, V57, pE51, DOI 10.1111/epi.13295
   Thiffault I, 2016, AM J MED GENET A, V170, P1585, DOI 10.1002/ajmg.a.37617
   Thomas RH, 2014, NAT REV NEUROL, V10, P283, DOI 10.1038/nrneurol.2014.62
   Trivisano M, 2016, EPILEPSY RES, V125, P32, DOI 10.1016/j.eplepsyres.2016.05.015
   Trump N, 2016, J MED GENET, V53, P310, DOI 10.1136/jmedgenet-2015-103263
   van Harssel JJT, 2013, NEUROGENETICS, V14, P23, DOI 10.1007/s10048-013-0353-1
   Veeramah KR, 2013, EPILEPSIA, V54, P1270, DOI 10.1111/epi.12201
NR 31
TC 4
Z9 4
U1 0
U2 1
PU WILEY
PI HOBOKEN
PA 111 RIVER ST, HOBOKEN 07030-5774, NJ USA
SN 0013-9580
EI 1528-1167
J9 EPILEPSIA
JI Epilepsia
PD MAR
PY 2018
VL 59
IS 3
BP 679
EP 689
DI 10.1111/epi.14003
PG 11
WC Clinical Neurology
SC Neurosciences & Neurology
GA FY6YJ
UT WOS:000427008500019
PM 29377098
DA 2019-04-19
ER

PT J
AU Keni, RR
   Jose, M
   Sarma, PS
   Thomas, SV
AF Keni, Ravish R.
   Jose, Manna
   Sarma, Prabhakaran Sankara
   Thomas, Sanjeev V.
CA Kerala Registry Epilepsy Pregnancy
TI Teratogenicity of antiepileptic dual therapy: Dose-dependent,
   drug-specific, or both?
SO NEUROLOGY
LA English
DT Article
ID PREGNANCY; EPILEPSY; RISK; COMBINATIONS; POLYTHERAPY; VALPROATE;
   REGISTRY; WOMEN
AB ObjectiveTo determine the relative risk (RR) of major congenital malformations (MCMs) in infants with antenatal exposure to antiepileptic drug (AED) dual therapy and to explore the influence of specific AEDs vs dose.MethodsAll completed pregnancies prospectively enrolled in the Kerala Registry of Epilepsy and Pregnancy from 1998 until December 2013 on AED dual therapy exposure during the first trimester were analyzed for the outcome, MCMs. Dose was expressed as ratio of prescribed to daily defined dose (PDD/DDD), and the RR for malformation was referenced to lamotrigine monotherapy.ResultsOf 1,688 completed pregnancies, 368 women were on dual therapy. The risk of MCM with dual therapy was 1.6 times more than with monotherapy (p = 0.0015). The frequency of renal, alimentary, and skeletal malformations was higher with dual therapy, while cardiac malformations were more common with monotherapy. The risk of MCM was highest with topiramate dual therapy (14.82, 95% confidence interval [CI] 1.88-113.83). No MCMs were seen with levetiracetam or lamotrigine dual therapy. There was a marked reduction in the risk of MCM when dual therapies involving topiramate or valproate were excluded (RR 1.78, 95% CI 1.00-3.15). The risk of MCM with dual therapy was higher even at lower doses (8.2%, PDD/DDD 0.5-1), and the subsequent dose-dependent increment was less profound than with monotherapy.ConclusionsOur data indicate that the excess risk of dual therapy over monotherapy is contributed largely by topiramate or valproate. The complex pharmacokinetic and pharmacodynamic effects of dual therapy adversely influence MCM risk.
C1 [Keni, Ravish R.; Jose, Manna; Sarma, Prabhakaran Sankara; Thomas, Sanjeev V.; Kerala Registry Epilepsy Pregnancy] Sree Chitra Tirunal Inst Med Sci & Technol, Dept Neurol, Trivandrum, Kerala, India.
RP Thomas, SV (reprint author), Sree Chitra Tirunal Inst Med Sci & Technol, Dept Neurol, Trivandrum, Kerala, India.
EM sanjeev.v.thomas@gmail.com
OI Kesavadas, Chandrasekharan/0000-0003-4914-8666
FU state government of Kerala; central government of India
FX The registry had received grant in aid from the state government of
   Kerala and central government of India through its academic and research
   bodies. The authors report no competing interests. Go to Neurology.org/N
   for full disclosures.
CR Holmes LB, 2011, ARCH NEUROL-CHICAGO, V68, P1275, DOI 10.1001/archneurol.2011.133
   Morrow J, 2006, J NEUROL NEUROSUR PS, V77, P193, DOI 10.1136/jnnp.2005.074203
   Thomas SV, 2017, EPILEPSIA, V58, P274, DOI 10.1111/epi.13632
   Thomas SV, 2001, NEUROL INDIA, V49, P60
   Tomson T, 2015, NEUROLOGY, V85, P866, DOI 10.1212/WNL.0000000000001772
   Vajda FJE, 2014, ACTA NEUROL SCAND, V130, P234, DOI 10.1111/ane.12280
   Vajda FJE, 2016, EPILEPSIA, V57, P1048, DOI 10.1111/epi.13415
   Vajda FJE, 2010, EPILEPSIA, V51, P805, DOI 10.1111/j.1528-1167.2009.02336.x
   WHO Collaborating Centre for Drug Statistics Methodology (WHOCC), DEF GEN CONS
NR 9
TC 4
Z9 4
U1 0
U2 1
PU LIPPINCOTT WILLIAMS & WILKINS
PI PHILADELPHIA
PA TWO COMMERCE SQ, 2001 MARKET ST, PHILADELPHIA, PA 19103 USA
SN 0028-3878
EI 1526-632X
J9 NEUROLOGY
JI Neurology
PD FEB 27
PY 2018
VL 90
IS 9
BP E790
EP +
DI 10.1212/WNL.0000000000005031
PG 8
WC Clinical Neurology
SC Neurosciences & Neurology
GA FZ7WQ
UT WOS:000427816000008
PM 29429975
DA 2019-04-19
ER

PT J
AU Dierking, C
   Porschen, T
   Walter, U
   Rosche, J
AF Dierking, Carolin
   Porschen, Thomas
   Walter, Uwe
   Roesche, Johannes
TI Pregnancy-related knowledge of women with epilepsy - An internet-based
   survey in German-speaking countries
SO EPILEPSY & BEHAVIOR
LA English
DT Article
DE Teratogenicity; Breast feeding; Bone health; Contraception
ID INFORMATION NEEDS; MANAGEMENT; QUESTIONNAIRE; METAANALYSIS; ISSUES
AB There are several issues, which have to be acknowledged, when treating women with epilepsy (WWE). The need for counseling WWE in Germany with epilepsy on pregnancy-related matters was stressed in several papers and medical guidelines. Physicians treating WWE in Germany therefore should be aware of the information needs of their patients. We aimed to determine the level of pregnancy-related knowledge of WWE and their informational needs concerning pregnancy and childbirth issues in German-speaking countries by an internet-based survey. The questionnaire consisted of 18 questions addressing the characteristics of the epilepsy syndromes, the patients' experience with pregnancy, and the sources of their pregnancy-related knowledge. Another 20 items addressed the level of pregnancy-related knowledge. One hundred ninety-two women (179 patients, 13 relatives; age: 30.5 +/- 10.8 years) participated. Most of the women got information and advice on the treatment of epilepsy from a neurologist (81%). Most of the women had obtained information concerning driving license (72%) followed by information about pregnancy and delivery (60%). The women, who remembered being counseled about pregnancy-related matters gave more correct answers to the pregnancy-related questions than the others (51 +/- 17% vs. 38 +/- 24%, p < 0.011). Thirty-eight percent of WWE taking enzyme inducing antiepileptic drugs (AEDs) were unaware of the interaction with oral contraception. Forty-one percent of WWE taking valproate were unaware of its high teratogenicity, and 89% of WWE had not been counseled about potentially reduced bone mineral density. Forty-six percent of participants did not believe that the majority of WWE have healthy children. The findings of this survey reveal considerable information needs of WWE concerning pregnancy-related matters in German-speaking countries. (C) 2017 Elsevier Inc. All rights reserved.
C1 [Dierking, Carolin; Walter, Uwe; Roesche, Johannes] Univ Rostock, Dept Neurol, Rostock, Germany.
   [Porschen, Thomas] Assoc People Epilepsy, Assoc Epilepsy Self Help North Rhine Westphalia, Cologne, Germany.
   [Roesche, Johannes] Klin Lengg, Swiss Epilepsy Ctr, Zurich, Switzerland.
RP Rosche, J (reprint author), Univ Rostock, Dept Neurol, Rostock, Germany.
EM roeschej@t-online.de
OI Walter, Uwe/0000-0002-6280-785X
FU Abbvie; Bayer Vital; Ipsen Pharma; Merz Pharmaceuticals; Pfizer; Eisai;
   UCB
FX Uwe Walter received speaker honoraria and travel grants from Abbvie,
   Bayer Vital, Ipsen Pharma, Merz Pharmaceuticals, and Pfizer. Johannes
   Rosche received speaker's honoraria from Eisai and UCB, served as
   medical advisor for Eisai, received travel grants from Eisai and UCB and
   received financial support for an investigator-initiated trial from
   Pfizer. The other authors declare that they have nothing to disclose.
CR Asadi-Pooya AA, 2015, SEIZURE-EUR J EPILEP, V27, P51, DOI 10.1016/j.seizure.2015.02.030
   Bell GS, 2002, EPILEPSY RES, V52, P139, DOI 10.1016/S0920-1211(02)00135-3
   Bengner M, 2013, Z EPILEPTOL, V26, P154, DOI 10.1007/s10309-013-0306-6
   Bui E, 2014, WOMEN WITH EPILEPSY: A PRACTICAL MANAGEMENT HANDBOOK, P1, DOI 10.1017/CBO9781139178020
   Crawford P, 2003, SEIZURE-EUR J EPILEP, V12, P502, DOI 10.1016/S1059-1311(03)00085-2
   Crawford P, 1999, SEIZURE-EUR J EPILEP, V8, P135, DOI 10.1053/seiz.1999.0274
   Elger CE, ERSTER EPILEPTISCHER
   Espinera AR, 2016, EPILEPSY BEHAV, V65, P1, DOI 10.1016/j.yebeh.2016.08.021
   Fairgrieve SD, 2000, BRIT MED J, V321, P674, DOI 10.1136/bmj.321.7262.674
   Fiest KM, 2017, NEUROLOGY, V88, P296, DOI 10.1212/WNL.0000000000003509
   Fountain NB, 2011, NEUROLOGY, V76, P94, DOI 10.1212/WNL.0b013e318203e9d1
   Gerard EE, 2014, WOMEN WITH EPILEPSY: A PRACTICAL MANAGEMENT HANDBOOK, P141
   Kampman MT, 2005, EPILEPSIA, V46, P1286, DOI 10.1111/j.1528-1167.2005.04205.x
   Lee SM, 2013, SEIZURE-EUR J EPILEP, V22, P834, DOI 10.1016/j.seizure.2013.07.002
   Long Lucretia, 2005, J Neurosci Nurs, V37, P88
   May TW, 2009, NERVENARZT, V80, P174, DOI 10.1007/s00115-008-2632-x
   McGrath A, 2017, MED DECIS MAKING, V37, P589, DOI 10.1177/0272989X17697304
   McGrath A, 2014, EPILEPSY BEHAV, V31, P246, DOI 10.1016/j.yebeh.2013.09.044
   Metcalfe A, 2012, EPILEPSY BEHAV, V24, P65, DOI 10.1016/j.yebeh.2012.03.001
   Olafsson E, 1998, EPILEPSIA, V39, P887, DOI 10.1111/j.1528-1157.1998.tb01186.x
   Pack AM, 2009, EPILEPSY BEHAV, V14, P640, DOI 10.1016/j.yebeh.2009.01.024
   Quigg M, 2014, WOMEN WITH EPILEPSY: A PRACTICAL MANAGEMENT HANDBOOK, P113
   Tomson T, 2015, NEUROLOGY, V85, P580, DOI 10.1212/WNL.0000000000001840
   Vazquez B, 2007, EPILEPSY BEHAV, V10, P163, DOI 10.1016/j.yebeh.2006.09.013
   Veiby G, 2009, EPILEPSIA, V50, P2130, DOI 10.1111/j.1528-1167.2009.02147.x
   Viale L, 2015, LANCET, V386, P1845, DOI 10.1016/S0140-6736(15)00045-8
   Weil S, 2010, DTSCH ARZTEBL INT, V107, P787, DOI 10.3238/arztebl.2010.0787
NR 27
TC 4
Z9 4
U1 3
U2 5
PU ACADEMIC PRESS INC ELSEVIER SCIENCE
PI SAN DIEGO
PA 525 B ST, STE 1900, SAN DIEGO, CA 92101-4495 USA
SN 1525-5050
EI 1525-5069
J9 EPILEPSY BEHAV
JI Epilepsy Behav.
PD FEB
PY 2018
VL 79
BP 17
EP 22
DI 10.1016/j.yebeh.2017.11.013
PG 6
WC Behavioral Sciences; Clinical Neurology; Psychiatry
SC Behavioral Sciences; Neurosciences & Neurology; Psychiatry
GA FX9PH
UT WOS:000426435800004
PM 29223932
DA 2019-04-19
ER

PT J
AU Al-Muhtasib, N
   Sepulveda-Rodriguez, A
   Vicini, S
   Forcelli, PA
AF Al-Muhtasib, Nour
   Sepulveda-Rodriguez, Alberto
   Vicini, Stefano
   Forcelli, Patrick A.
TI Neonatal phenobarbital exposure disrupts GABAergic synaptic maturation
   in rat CA1 neurons
SO EPILEPSIA
LA English
DT Article
DE apoptosis; cell death; gestational; neonatal; patch-clamp; teratogen
ID ANTIEPILEPTIC DRUG EXPOSURE; LONG-TERM REDUCTION; CELL-DEATH; SEIZURE
   SUSCEPTIBILITY; POSTNATAL-DEVELOPMENT; DEVELOPMENTAL-CHANGES; ETOMIDATE
   EXPOSURE; HIPPOCAMPAL SLICES; PYRAMIDAL NEURONS; PATCH-CLAMP
AB ObjectivePhenobarbital is the most commonly utilized drug for the treatment of neonatal seizures. The use of phenobarbital continues despite growing evidence that it exerts suboptimal seizure control and is associated with long-term alterations in brain structure, function, and behavior. Alterations following neonatal phenobarbital exposure include acute induction of neuronal apoptosis, disruption of synaptic development in the striatum, and a host of behavioral deficits. These behavioral deficits include those in learning and memory mediated by the hippocampus. However, the synaptic changes caused by acute exposure to phenobarbital that lead to lasting effects on brain function and behavior remain understudied.
   MethodsPostnatal day (P)7 rat pups were treated with phenobarbital (75mg/kg) or saline. On P13-14 or P29-37, acute slices were prepared and whole-cell patch-clamp recordings were made from CA1 pyramidal neurons.
   ResultsAt P14 we found an increase in miniature inhibitory postsynaptic current (mIPSC) frequency in the phenobarbital-exposed as compared to the saline-exposed group. In addition to this change in mIPSC frequency, the phenobarbital group displayed larger bicuculline-sensitive tonic currents, decreased capacitance and membrane time constant, and a surprising persistence of giant depolarizing potentials. At P29+, the frequency of mIPSCs in the saline-exposed group had increased significantly from the frequency at P14, typical of normal synaptic development; at this age the phenobarbital-exposed group displayed a lower mIPSC frequency than did the control group. Spontaneous inhibitory postsynaptic current (sIPSC) frequency was unaffected at either P14 or P29+.
   SignificanceThese neurophysiological alterations following phenobarbital exposure provide a potential mechanism by which acute phenobarbital exposure can have a long-lasting impact on brain development and behavior.
C1 [Al-Muhtasib, Nour; Sepulveda-Rodriguez, Alberto; Vicini, Stefano; Forcelli, Patrick A.] Georgetown Univ, Dept Pharmacol & Physiol, Washington, DC 20057 USA.
   [Sepulveda-Rodriguez, Alberto; Vicini, Stefano; Forcelli, Patrick A.] Georgetown Univ, Interdisciplinary Program Neurosci, Washington, DC USA.
   [Vicini, Stefano; Forcelli, Patrick A.] Georgetown Univ, Dept Neurosci, Washington, DC USA.
RP Forcelli, PA (reprint author), Georgetown Univ, Dept Pharmacol & Physiol, Washington, DC 20057 USA.
EM paf22@georgetown.edu
RI ; Sepulveda-Rodriguez, Alberto/Q-1238-2015
OI Vicini, Stefano/0000-0001-8671-5194; Sepulveda-Rodriguez,
   Alberto/0000-0002-6479-8635
FU CONACyT (Mexican Council on Science and Technology) [381291]; 
   [KL2TR001432]
FX This work was funded by KL2TR001432 to PAF and CONACyT (Mexican Council
   on Science and Technology) Scholarship #381291 to ASR.
CR Banks MI, 2002, J NEUROPHYSIOL, V88, P3097, DOI 10.1152/jn.00026.2002
   Baraban SC, 1997, DEV BRAIN RES, V102, P189, DOI 10.1016/S0165-3806(97)00096-5
   BENARI Y, 1989, J PHYSIOL-LONDON, V416, P303, DOI 10.1113/jphysiol.1989.sp017762
   Bhardwaj SK, 2012, NEUROPHARMACOLOGY, V62, P2337, DOI 10.1016/j.neuropharm.2012.02.001
   Bittigau P, 2002, P NATL ACAD SCI USA, V99, P15089, DOI 10.1073/pnas.222550499
   Brown L, 2016, EPILEPSIA, V57, P660, DOI 10.1111/epi.13335
   Cellot G, 2013, FRONT NEURAL CIRCUIT, V7, DOI 10.3389/fncir.2013.00136
   Cohen AS, 2000, J NEUROPHYSIOL, V84, P2465
   Demarque M, 2002, NEURON, V36, P1051, DOI 10.1016/S0896-6273(02)01053-X
   DOBBING J, 1979, EARLY HUM DEV, V3, P79, DOI 10.1016/0378-3782(79)90022-7
   FARWELL JR, 1990, NEW ENGL J MED, V322, P364, DOI 10.1056/NEJM199002083220604
   Forcelli PA, 2013, EPILEPSY RES, V107, P217, DOI 10.1016/j.eplepsyres.2013.09.013
   Forcelli PA, 2012, ANN NEUROL, V72, P363, DOI 10.1002/ana.23600
   Forcelli PA, 2012, J PHARMACOL EXP THER, V340, P558, DOI 10.1124/jpet.111.188862
   Forcelli PA, 2011, EPILEPSIA, V52, pE20, DOI 10.1111/j.1528-1167.2010.02971.x
   Forcelli PA, 2010, EPILEPSIA, V51, P18, DOI 10.1111/j.1528-1167.2010.02603.x
   Frankel S, 2016, EPILEPSY BEHAV, V57, P34, DOI 10.1016/j.yebeh.2016.01.018
   Gao J, 2014, NEUROSCI LETT, V560, P62, DOI 10.1016/j.neulet.2013.11.061
   Glass HC, 2012, PEDIATR NEUROL, V46, P111, DOI 10.1016/j.pediatrneurol.2011.11.006
   Gutherz SB, 2014, EPILEPSY BEHAV, V37, P265, DOI 10.1016/j.yebeh.2014.07.010
   Ikonomidou C, 2000, SCIENCE, V287, P1056, DOI 10.1126/science.287.5455.1056
   Jevtovic-Todorovic V, 2003, J NEUROSCI, V23, P876
   Katz I, 2007, J PHARMACOL EXP THER, V322, P494, DOI 10.1124/jpet.107.123133
   Kaushal S, 2016, EPILEPSIA, V57, P727, DOI 10.1111/epi.13365
   Khazipov R, 2004, EUR J NEUROSCI, V19, P590, DOI 10.1111/j.0953-816X.2003.03152.x
   Kim J, 2007, J PHARMACOL EXP THER, V323, P165, DOI 10.1124/jpet.107.126250
   KUBOVA H, 1991, EPILEPSY RES, V10, P148, DOI 10.1016/0920-1211(91)90007-3
   Marchionni I, 2007, J PHYSIOL-LONDON, V581, P515, DOI 10.1113/jphysiol.2006.125609
   Mikulecka A, 2014, FRONT BEHAV NEUROSCI, V8, DOI 10.3389/fnbeh.2014.00101
   Nyman Y, 2016, ACTA ANAESTH SCAND, V60, P588, DOI 10.1111/aas.12685
   Painter MJ, 1999, NEW ENGL J MED, V341, P485, DOI 10.1056/NEJM199908123410704
   PICK CG, 1984, INT J DEV NEUROSCI, V2, P223, DOI 10.1016/0736-5748(84)90016-9
   PICK CG, 1985, INT J DEV NEUROSCI, V3, P223, DOI 10.1016/0736-5748(85)90027-9
   Scimemi A, 2005, J NEUROSCI, V25, P10016, DOI 10.1523/JNEUROSCI.2520-05.2005
   SPIGELMAN I, 1992, J NEUROPHYSIOL, V68, P55
   Stefovska VG, 2008, ANN NEUROL, V64, P434, DOI 10.1002/ana.21463
   Tan SJ, 2014, ANESTHESIOLOGY, V121, P1010, DOI 10.1097/ALN.0000000000000366
   Ting JT, 2014, METHODS MOL BIOL, V1183, P221, DOI 10.1007/978-1-4939-1096-0_14
   Tyzio R, 1999, J NEUROSCI, V19, P10372
   Vicini S, 2001, J NEUROSCI, V21, P3009, DOI 10.1523/JNEUROSCI.21-09-03009.2001
   Wester JC, 2016, J NEUROSCI, V36, P2646, DOI 10.1523/JNEUROSCI.4000-15.2016
   Xu CQ, 2016, NEUROSCI LETT, V618, P1, DOI 10.1016/j.neulet.2016.02.045
   Xu CQ, 2015, PSYCHONEUROENDOCRINO, V60, P173, DOI 10.1016/j.psyneuen.2015.06.016
   Zhang JQ, 2016, CHINESE MED J-PEKING, V129, P2714, DOI 10.4103/0366-6999.193459
   ZHANG L, 1991, J PHYSIOL-LONDON, V444, P25, DOI 10.1113/jphysiol.1991.sp018864
NR 45
TC 4
Z9 4
U1 2
U2 7
PU WILEY
PI HOBOKEN
PA 111 RIVER ST, HOBOKEN 07030-5774, NJ USA
SN 0013-9580
EI 1528-1167
J9 EPILEPSIA
JI Epilepsia
PD FEB
PY 2018
VL 59
IS 2
BP 333
EP 344
DI 10.1111/epi.13990
PG 12
WC Clinical Neurology
SC Neurosciences & Neurology
GA FV1TK
UT WOS:000424347400005
PM 29315524
DA 2019-04-19
ER

PT J
AU Brikell, I
   Ghirardi, L
   D'Onofrio, BM
   Dunn, DW
   Almqvist, C
   Dalsgaard, S
   Kuja-Halkola, R
   Larsson, H
AF Brikell, Isabell
   Ghirardi, Laura
   D'Onofrio, Brian M.
   Dunn, David W.
   Almqvist, Catarina
   Dalsgaard, Soren
   Kuja-Halkola, Ralf
   Larsson, Henrik
TI Familial Liability to Epilepsy and Attention-Deficit/Hyperactivity
   Disorder: A Nationwide Cohort Study
SO BIOLOGICAL PSYCHIATRY
LA English
DT Article
DE ADHD; Comorbidity; Epilepsy; Genetics; Neurodevelopment; Risk factors
ID DEFICIT HYPERACTIVITY DISORDER; GENETIC INFLUENCES; RISK-FACTORS; ADHD;
   CHILDREN; PREGNANCY; REGISTER; COAGGREGATION; METAANALYSIS; ASSOCIATION
AB BACKGROUND: Epilepsy and attention-deficit/hyperactivity disorder (ADHD) are strongly associated; however, the underlying factors contributing to their co-occurrence remain unclear. A shared genetic liability has been proposed as one possible mechanism. Therefore, our goal in this study was to investigate the familial coaggregation of epilepsy and ADHD and to estimate the contribution of genetic and environmental risk factors to their co-occurrence.
   METHODS: We identified 1,899,654 individuals born between 1987 and 2006 via national Swedish registers and linked each individual to his or her biological relatives. We used logistic regression to estimate the association between epilepsy and ADHD within individual and across relatives. Quantitative genetic modeling was used to decompose the cross-disorder covariance into genetic and environmental factors.
   RESULTS: Individuals with epilepsy had a statistically significant increased risk of ADHD (odds ratio [OR] = 3.47, 95% confidence interval [CI] = 3.33-3.62). This risk increase extended to children whose mothers had epilepsy (OR = 1.85, 95% CI = 1.75-1.96), children whose fathers had epilepsy (OR = 1.64, 95% CI = 1.54-1.74), full siblings (OR = 1.56, 95% CI = 1.46-1.67), maternal half siblings (OR = 1.28, 95% CI = 1.14-1.43), paternal half siblings (OR = 1.10, 95% CI = 0.96-1.25), and cousins (OR = 1.15, 95% CI = 1.10-1.20). The genetic correlation was 0.21 (95% CI = 0.02-0.40) and explained 40% of the phenotypic correlation between epilepsy and ADHD, with the remaining variance largely explained by nonshared environmental factors (49%, nonshared environmental correlation = 0.36, 95% CI = 0.23-0.49). The contribution of shared environmental factors to the cross-disorder overlap was not statistically significant (11%, shared environmental correlation = 0.32, 95% CI = 20.16-0.79).
   CONCLUSIONS: This study demonstrates a strong and etiologically complex association between epilepsy and ADHD, with shared familial factors and risk factors unique to the individual contributing to co-occurrence of the disorders. Our findings suggest that epilepsy and ADHD may share less genetic risk as compared with other neurodevelopmental disorders.
C1 [Brikell, Isabell; Ghirardi, Laura; D'Onofrio, Brian M.; Almqvist, Catarina; Kuja-Halkola, Ralf; Larsson, Henrik] Karolinska Inst, Dept Med Epidemiol & Biostat, S-17177 Stockholm, Sweden.
   [Almqvist, Catarina] Karolinska Univ Hosp, Astrid Lindgren Childrens Hosp, Stockholm, Sweden.
   [Larsson, Henrik] Orebro Univ, Sch Med Sci, Orebro, Sweden.
   [D'Onofrio, Brian M.] Indiana Univ, Dept Psychol & Brain Sci, Bloomington, IN USA.
   [Dunn, David W.] Indiana Univ Hlth Phys, Indiana Univ Sch Med, Riley Child & Adolescent Psychiat Clin, Dept Psychiat, Indianapolis, IN USA.
   [Dalsgaard, Soren] Aarhus Univ, Dept Econ, Natl Ctr Register Based Res, Aarhus, Denmark.
   [Dalsgaard, Soren] Lundbeck Fdn Initiat Integrat Psychiat Res, Aarhus, Denmark.
   [Dalsgaard, Soren] Hosp Telemark, Dept Child & Adolescent Psychiat, Kragero, Norway.
RP Brikell, I (reprint author), Karolinska Inst, Dept Med Epidemiol & Biostat, S-17177 Stockholm, Sweden.
EM isabell.brikell@ki.se
RI Dalsgaard, Soren/I-4595-2013
OI Dalsgaard, Soren/0000-0003-4659-0969; Brikell,
   Isabell/0000-0002-3800-6665
FU Swedish Research Council [2013-2280, 2014-3831]; Swedish Initiative for
   Research on Microdata in the Social and Medical Sciences framework
   [340-2013-5867]; National Institute of Mental Health [1R01MH102221]
FX The authors acknowledge financial support from the Swedish Research
   Council (Grant Nos. 2013-2280 and 2014-3831 to HL), the Swedish
   Initiative for Research on Microdata in the Social and Medical Sciences
   framework (Grant No. 340-2013-5867 to HL and BMD), and the National
   Institute of Mental Health (Grant No. 1R01MH102221 to HL and BMD). The
   funding sources had no involvement in any part of study or in the
   decision to submit the manuscript for publication.
CR Aaberg KM, 2016, PEDIATRICS, V138, DOI 10.1542/peds.2016-0921
   Anttila V, 2016, ANAL SHARED HERITABI
   Bertelsen EN, 2016, PEDIATRICS, V138, DOI 10.1542/peds.2015-4654
   Bromley R, 2016, REPROD TOXICOL, V64, P203, DOI 10.1016/j.reprotox.2016.06.007
   Chang Z, 2014, JAMA PSYCHIAT, V71, P319, DOI 10.1001/jamapsychiatry.2013.4174
   Chen Q, 2017, J CHILD PSYCHOL PSYC, V58, P711, DOI 10.1111/jcpp.12686
   Chou IC, 2013, PLOS ONE, V8, DOI 10.1371/journal.pone.0057926
   Christensen J, 2007, EPILEPSY RES, V75, P162, DOI 10.1016/j.eplepsyres.2007.05.009
   D'Onofrio BM, 2013, JAMA PSYCHIAT, V70, P1231, DOI 10.1001/jamapsychiatry.2013.2107
   Efron B., 1986, STAT SCI, V1, P54, DOI DOI 10.1214/SS/1177013815
   Ekbom A, 2011, METHODS MOL BIOL, V675, P215, DOI 10.1007/978-1-59745-423-0_10
   Faraone SV, 2015, NAT REV DIS PRIMERS, V1, DOI 10.1038/nrdp.2015.20
   Faraone SV, 2012, AM J PSYCHIAT, V169, P1256, DOI 10.1176/appi.ajp.2012.12010087
   Faraone SV, 2017, J AM ACAD CHILD ADOL, V56
   Frisell T, 2012, BEHAV GENET, V42, P3, DOI 10.1007/s10519-011-9483-0
   Ghirardi L., 2017, MOL PSYCHIAT
   Gonzalez-Heydrich J, 2012, NEUROPSYCHIATRY-LOND, V2, P385, DOI 10.2217/NPY.12.53
   Halmoy A, 2012, BIOL PSYCHIAT, V71, P474, DOI 10.1016/j.biopsych.2011.11.013
   Hamoda HM, 2009, EXPERT REV NEUROTHER, V9, P1747, DOI [10.1586/ern.09.128, 10.1586/ERN.09.128]
   Hermann B, 2007, BRAIN, V130, P3135, DOI 10.1093/brain/awm227
   Hesdorffer DC, 2012, EPILEPSIA, V53, P301, DOI 10.1111/j.1528-1167.2011.03351.x
   Hesdorffer DC, 2004, ARCH GEN PSYCHIAT, V61, P731, DOI 10.1001/archpsyc.61.7.731
   Hudson JI, 2008, EPIDEMIOLOGY, V19, P431, DOI [10.1097/EDE.0b013e31816a9dc7, 10.1097/EDE.0b013e31816a9de7]
   Kanazawa O, 2014, EPILEPSY BEHAV, V41, P251, DOI 10.1016/j.yebeh.2014.09.078
   Larsson H, 2014, PSYCHOL MED, V44, P2223, DOI 10.1017/S0033291713002493
   Larsson H, 2013, BRIT J PSYCHIAT, V203, P103, DOI 10.1192/bjp.bp.112.120808
   Leitner Y, 2014, FRONT HUM NEUROSCI, V8, DOI 10.3389/fnhum.2014.00268
   Lichtenstein P, 2010, AM J PSYCHIAT, V167, P1357, DOI 10.1176/appi.ajp.2010.10020223
   Linnet KM, 2009, ACTA PAEDIATR, V98, P173, DOI 10.1111/j.1651-2227.2008.00980.x
   Lo-Castro A, 2014, BRAIN DEV-JPN, V36, P185, DOI 10.1016/j.braindev.2013.04.013
   Ludvigsson JF, 2011, BMC PUBLIC HEALTH, V11, DOI 10.1186/1471-2458-11-450
   Ludvigsson JF, 2009, EUR J EPIDEMIOL, V24, P659, DOI 10.1007/s10654-009-9350-y
   Mattsson P, 2010, NEUROLOGY, V74, P295, DOI 10.1212/WNL.0b013e3181cbcd5c
   Mohr-Jensen C, 2016, EUR PSYCHIAT, V35, P16, DOI 10.1016/j.eurpsy.2016.01.2427
   Moreno-De-Luca A, 2013, LANCET NEUROL, V12, P406, DOI 10.1016/S1474-4422(13)70011-5
   National Board of Health and Welfare, 2003, 20031123 NAT BOARD H
   Neale MC, 1992, METHODOLOGY GENETIC
   Neale MC, 2016, PSYCHOMETRIKA, V81, P535, DOI 10.1007/s11336-014-9435-8
   Nilsson L, 1997, EPILEPSIA, V38, P1062, DOI 10.1111/j.1528-1157.1997.tb01194.x
   Pal DK, 2006, BRAIN DEV-JPN, V28, P92, DOI 10.1016/j.braindev.2005.05.009
   Peljto AL, 2014, BRAIN, V137, P795, DOI 10.1093/brain/awt368
   Polanczyk GV, 2015, J CHILD PSYCHOL PSYC, V56, P345, DOI 10.1111/jcpp.12381
   Reiersen AM, 2008, TWIN RES HUM GENET, V11, P579, DOI 10.1375/twin.11.6.579
   Ronald A, 2008, J CHILD PSYCHOL PSYC, V49, P535, DOI 10.1111/j.1469-7610.2007.01857.x
   Russ SA, 2012, PEDIATRICS, V129, P256, DOI 10.1542/peds.2010-1371
   Skoglund C, 2015, BIOL PSYCHIAT, V77, P880, DOI 10.1016/j.biopsych.2014.10.006
   Skoglund C, 2014, J CHILD PSYCHOL PSYC, V55, P61, DOI 10.1111/jcpp.12124
   Statistics Sweden, 2014, DIFF FAM LIV DIFF WA
   Sun Y, 2008, AM J EPIDEMIOL, V167, P262, DOI 10.1093/aje/kwm316
   Wettermark B, 2007, PHARMACOEPIDEM DR S, V16, P726, DOI 10.1002/pds.1294
   Williams AE, 2016, NEUROPSYCH DIS TREAT, V12, P287, DOI 10.2147/NDT.S81549
   World Health Organization, 1992, ICD 10 CLASS MENT BE
   Yao SY, 2016, JAMA PSYCHIAT, V73, P284, DOI 10.1001/jamapsychiatry.2015.2737
NR 53
TC 4
Z9 4
U1 0
U2 8
PU ELSEVIER SCIENCE INC
PI NEW YORK
PA 360 PARK AVE SOUTH, NEW YORK, NY 10010-1710 USA
SN 0006-3223
EI 1873-2402
J9 BIOL PSYCHIAT
JI Biol. Psychiatry
PD JAN 15
PY 2018
VL 83
IS 2
BP 173
EP 180
DI 10.1016/j.biopsych.2017.08.006
PG 8
WC Neurosciences; Psychiatry
SC Neurosciences & Neurology; Psychiatry
GA FP4TC
UT WOS:000417608300014
PM 28950988
DA 2019-04-19
ER

PT J
AU Saito, T
   Ishii, A
   Sugai, K
   Sasaki, M
   Hirose, S
AF Saito, T.
   Ishii, A.
   Sugai, K.
   Sasaki, M.
   Hirose, S.
TI A de novo missense mutation in SLC12A5 found in a compound heterozygote
   patient with epilepsy of infancy with migrating focal seizures
SO CLINICAL GENETICS
LA English
DT Article
DE channel; epileptic encephalopathy; gene test; K+-Cl- cotransporter; next
   generation sequencing; NGS; SLC12A5
ID KCC2
AB Epilepsy of infancy with migrating focal seizures (EIMFS) is an infantile epileptic encephalopathy characterized by refractory seizures, severe psychomotor delay, and multiple moving epileptic discharges. The genetic etiology of EIMFS is relatively homogeneous with the majority of causative mutations found in KCNT1. Currently, gene panel or whole-exome sequencing is used for testing. To verify the pathogenicity of a variant, co-segregation of the variant and the disorder in a pedigree is important; hence, de novo mutations that are judged to be deleterious may be considered pathogenic because the patients are isolated. In contrast, in cases from non-consanguineous families, genes that cause disorders in a recessive manner should remain as potential candidates. Herein, we performed gene panel sequencing of a patient with EIMFS from a non-consanguineous family, and found a compound heterozygous constellation consisting of a maternally inherited p.Ser399Leu and a de novo p.Arg880Leu in SLC12A5, which encodes the neuronal KCC2 cotransporter. These unique mutations show gene variants that act in a recessive manner may be pathogenic for patients from non-consanguineous families.
C1 [Saito, T.; Sugai, K.; Sasaki, M.] Natl Ctr Neurol & Psychiat, Dept Child Neurol, Natl Ctr Hosp, Tokyo, Japan.
   [Ishii, A.; Hirose, S.] Fukuoka Univ, Sch Med, Dept Pediat, Fukuoka, Japan.
RP Ishii, A (reprint author), Fukuoka Univ, Sch Med, Dept Pediat, Jonan Ku, 45-1 7 Chome Nanakuma, Fukuoka 8140180, Japan.
EM ishii@fukuoka-u.ac.jp
RI Zara, Federico/U-3477-2017
OI Zara, Federico/0000-0001-9744-5222; HIROSE,
   Shinichi/0000-0001-6796-3790; Ishii, Atsushi/0000-0002-4423-2810
FU Ministry of Education, Culture, Sports, Science and Technology; Japan
   Agency for Medical Research and Development; Ministry of Health, Labor
   and Welfare; National Center of Neurology and Psychiatry; Takeda
   Scientific Foundation; Kobayashi Magobei Foundation; Kurozumi Medical
   Foundation; Japan Epilepsy Research Foundation
FX Ministry of Education, Culture, Sports, Science and Technology; Japan
   Agency for Medical Research and Development; Ministry of Health, Labor
   and Welfare; National Center of Neurology and Psychiatry; Takeda
   Scientific Foundation; Kobayashi Magobei Foundation; Kurozumi Medical
   Foundation; Japan Epilepsy Research Foundation
CR Barcia G, 2012, NAT GENET, V44, P1255, DOI 10.1038/ng.2441
   Carvill GL, 2013, NAT GENET, V45, P825, DOI 10.1038/ng.2646
   COPPOLA G, 1995, EPILEPSIA, V36, P1017, DOI 10.1111/j.1528-1157.1995.tb00961.x
   Dhamija R, 2013, PEDIATR NEUROL, V49, P486, DOI 10.1016/j.pediatrneurol.2013.07.004
   Freilich ER, 2011, ARCH NEUROL-CHICAGO, V68, P665, DOI 10.1001/archneurol.2011.98
   Ishii A, 2013, GENE, V531, P467, DOI 10.1016/j.gene.2013.08.096
   Kahle KT, 2014, EMBO REP, V15, P766, DOI 10.15252/embr.201438840
   Lim CX, 2016, J MED GENET, V53, P217, DOI 10.1136/jmedgenet-2015-103508
   Milh M, 2013, HUM MUTAT, V34, P869, DOI 10.1002/humu.22318
   Poduri A, 2012, EPILEPSIA, V53, pE146, DOI 10.1111/j.1528-1167.2012.03538.x
   Puskarjov M, 2014, EMBO REP, V15, P723, DOI 10.1002/embr.201438749
   Rojo DC, 2011, NEUROLOGY, V77, P380, DOI 10.1212/WNL.0b013e318227046d
   Saitsu H, 2016, SCI REP-UK, V6, DOI 10.1038/srep30072
   Stodberg T, 2015, NAT COMMUN, V6, DOI 10.1038/ncomms9038
   Weber M, 2014, J BIOL CHEM, V289, P18668, DOI 10.1074/jbc.M114.567834
NR 15
TC 4
Z9 5
U1 0
U2 3
PU WILEY
PI HOBOKEN
PA 111 RIVER ST, HOBOKEN 07030-5774, NJ USA
SN 0009-9163
EI 1399-0004
J9 CLIN GENET
JI Clin. Genet.
PD DEC
PY 2017
VL 92
IS 6
BP 654
EP 658
DI 10.1111/cge.13049
PG 5
WC Genetics & Heredity
SC Genetics & Heredity
GA FM3PX
UT WOS:000414920600012
PM 28477354
OA Bronze
DA 2019-04-19
ER

PT J
AU Batz, ZA
   Goff, AC
   Armbruster, PA
AF Batz, Z. A.
   Goff, A. C.
   Armbruster, P. A.
TI MicroRNAs are differentially abundant during Aedes albopictus diapause
   maintenance but not diapause induction
SO INSECT MOLECULAR BIOLOGY
LA English
DT Article
DE diapause maintenance; diapause induction; microRNA (miRNA) regulation;
   Aedes albopictus
ID GENE-EXPRESSION; FLESH FLY; MOLECULAR PHYSIOLOGY; SARCOPHAGA-BULLATA;
   TARGET PREDICTION; PUPAL DIAPAUSE; COLD-HARDINESS; LARVAL GROWTH; SMALL
   RNAS; MOSQUITO
AB Diapause is a programmed dormancy that allows organisms to tolerate predictable periods of unfavourable conditions by temporarily halting development and reducing metabolism. Diapause is widespread amongst insects and is crucial for allowing organisms to coordinate their growth and reproduction with favourable environmental conditions. Although the adaptive significance of diapause is well understood, the molecular mechanisms underpinning diapause remain unresolved. We performed high-throughput sequencing to investigate the role of microRNAs (miRNAs) in the diapause of the Asian tiger mosquito, Aedes albopictus. We first investigated miRNAs in diapause induction by characterizing maternally provisioned miRNAs in mature oocytes of Ae.albopictus under diapause-inducing and diapause-averting conditions. Second, we investigated miRNAs in diapause maintenance by characterizing miRNAs in diapause and nondiapause pharate larvae. We identified 162 miRNAs, 152 previously known and 10 putatively novel. We identified no differentially abundant miRNAs in mature oocytes and seven differentially abundant miRNAs in pharate larvae. The predicted targets of differentially abundant miRNAs include genes affecting several processes related to diapause maintenance including ecdysone regulation, immune response, lipid metabolism and regulation of development. Our results suggest that Ae.albopictus does not maternally provision a unique set of miRNAs during diapause induction but miRNAs are a component of diapause maintenance in this species.
C1 [Batz, Z. A.; Goff, A. C.; Armbruster, P. A.] Georgetown Univ, Dept Biol, 37th & O St NW, Washington, DC 20057 USA.
RP Batz, ZA (reprint author), Georgetown Univ, Dept Biol, 37th & O St NW, Washington, DC 20057 USA.
EM zab7@georgetown.edu
FU National Institutes of Health [R15 AI111328]
FX We thank the University of Maryland Institute of Genome Sciences for
   performing the sequencing and Drs Xin Huang and Julie Reynolds for
   technical assistance. We also thank Mr Austin Garner, Mr Kevin Martin
   and two anonymous reviewers for valuable feedback on this manuscript.
   This work was supported in part by the National Institutes of Health
   (grant no. R15 AI111328 to P.A.A.). The funding body did not have a role
   in the study design, collection, analysis or interpretation of the data
   or in writing the manuscript.
CR Arensburger P, 2011, BMC GENOMICS, V12, DOI 10.1186/1471-2164-12-606
   Armbruster P, 2002, J MED ENTOMOL, V39, P699, DOI 10.1603/0022-2585-39.4.699
   Armbruster P, 2006, ANN ENTOMOL SOC AM, V99, P1234, DOI 10.1603/0013-8746(2006)99[1234:GVOLGI]2.0.CO;2
   Asgari S, 2013, INSECT BIOCHEM MOLEC, V43, P388, DOI 10.1016/j.ibmb.2012.10.005
   Baek D, 2008, NATURE, V455, P64, DOI 10.1038/nature07242
   Bartel DP, 2009, CELL, V136, P215, DOI 10.1016/j.cell.2009.01.002
   Bartel DP, 2004, CELL, V116, P281, DOI 10.1016/S0092-8674(04)00045-5
   Benedict MQ, 2007, VECTOR-BORNE ZOONOT, V7, P76, DOI 10.1089/vbz.2006.0562
   Bi JF, 2012, J CELL SCI, V125, P3568, DOI 10.1242/jcs.101329
   Biggar KK, 2015, J EXP BIOL, V218, P1281, DOI 10.1242/jeb.104828
   Boulan L, 2013, CURR BIOL, V23, P473, DOI 10.1016/j.cub.2013.01.072
   Chen XG, 2015, P NATL ACAD SCI USA, V112, pE5907, DOI 10.1073/pnas.1516410112
   Chernysh Sergey I., 2000, Entomological Science, V3, P139
   Clements A., 1992, BIOL MOSQUITOES
   Cox MP, 2010, BMC BIOINFORMATICS, V11, DOI 10.1186/1471-2105-11-485
   Denlinger DL, 2016, ADV INSECT PHYSIOL, V51, P329, DOI 10.1016/bs.aiip.2016.05.002
   Denlinger D. L., 2012, INSECT ENDOCRINOLOGY, P430, DOI DOI 10.1111/PHEN.12013
   Denlinger DL, 2002, ANNU REV ENTOMOL, V47, P93, DOI 10.1146/annurev.ento.47.091201.145137
   Desvignes T, 2015, TRENDS GENET, V31, P613, DOI 10.1016/j.tig.2015.09.002
   Ebert MS, 2012, CELL, V149, P515, DOI 10.1016/j.cell.2012.04.005
   Endo K, 1997, ZOOL SCI, V14, P127, DOI 10.2108/zsj.14.127
   Enright Anton J, 2003, Genome Biol, V5, pR1, DOI 10.1186/gb-2003-5-1-r1
   Friedlander MR, 2008, NAT BIOTECHNOL, V26, P407, DOI 10.1038/nbt1394
   Friedlander MR, 2012, NUCLEIC ACIDS RES, V40, P37, DOI 10.1093/nar/gkr688
   Goto M, 2001, J INSECT PHYSIOL, V47, P157, DOI 10.1016/S0022-1910(00)00099-8
   Gu J., 2013, EVID-BASED COMPL ALT, V2013, P8, DOI DOI 10.1371/J0URNAL.P0NE.0062839
   Hahn DA, 2011, ANNU REV ENTOMOL, V56, P103, DOI 10.1146/annurev-ento-112408-085436
   Hansen KF, 2013, BRAIN STRUCT FUNCT, V218, P817, DOI 10.1007/s00429-012-0431-4
   HANSON SM, 1995, J MED ENTOMOL, V32, P599, DOI 10.1093/jmedent/32.5.599
   HANSON SM, 1994, J MED ENTOMOL, V31, P192, DOI 10.1093/jmedent/31.2.192
   Hausser J, 2014, NAT REV GENET, V15, P599, DOI 10.1038/nrg3765
   Hu Z-L, 2008, ONLINE J BIOINFORMAT, V9, P108, DOI DOI 10.1186/1471-2105-13-134
   Huang X, 2015, PLOS NEGLECT TROP D, V9, DOI 10.1371/journal.pntd.0003724
   Huang Y, 2011, J PHYSIOL BIOCHEM, V67, P129, DOI 10.1007/s13105-010-0050-6
   Hussain M, 2016, ADV INSECT PHYSIOL, V51, P189, DOI 10.1016/bs.aiip.2016.04.001
   Hwang JS, 2005, ARCH INSECT BIOCHEM, V59, P197, DOI 10.1002/arch.20057
   Ishizu H, 2012, GENE DEV, V26, P2361, DOI 10.1101/gad.203786.112
   Iwasaki YW, 2015, ANNU REV BIOCHEM, V84, P405, DOI 10.1146/annurev-biochem-060614-034258
   Karp X, 2012, DEVELOPMENT, V139, P2177, DOI 10.1242/dev.075986
   Karp X, 2011, RNA, V17, P639, DOI 10.1261/rna.2310111
   King AM, 2015, ANNU REV ENTOMOL, V60, P59, DOI 10.1146/annurev-ento-011613-162107
   Kostal V, 2006, J INSECT PHYSIOL, V52, P113, DOI 10.1016/j.jinsphys.2005.09.008
   Kostal V, 2009, INSECT BIOCHEM MOLEC, V39, P875, DOI 10.1016/j.ibmb.2009.10.004
   Kozomara A, 2014, NUCLEIC ACIDS RES, V42, pD68, DOI 10.1093/nar/gkt1181
   Kruger J, 2006, NUCLEIC ACIDS RES, V34, pW451, DOI 10.1093/nar/gkl243
   Lee KY, 1997, J INSECT PHYSIOL, V43, P289, DOI 10.1016/S0022-1910(96)00082-0
   Lewis BP, 2005, CELL, V120, P15, DOI 10.1016/j.cell.2004.12.035
   Li S, 2009, BMC GENOMICS, V10, DOI 10.1186/1471-2164-10-581
   Liu PW, 2016, PARASITE VECTOR, V9, DOI 10.1186/s13071-016-1815-8
   LIVINGSTONE MS, 1984, CELL, V37, P205, DOI 10.1016/0092-8674(84)90316-7
   Lucas KJ, 2015, CURR OPIN INSECT SCI, V11, P1, DOI 10.1016/j.cois.2015.06.004
   Lucas KJ, 2013, TRENDS PARASITOL, V29, P295, DOI 10.1016/j.pt.2013.04.003
   Luo WY, 2012, CELL, V148, P765, DOI 10.1016/j.cell.2011.12.024
   MacRae TH, 2010, CELL MOL LIFE SCI, V67, P2405, DOI 10.1007/s00018-010-0311-0
   MORI A, 1981, Tropical Medicine, V23, P79
   Ning ZM, 2001, GENOME RES, V11, P1725, DOI 10.1101/gr.194201
   Poelchau MF, 2013, J EXP BIOL, V216, P4082, DOI 10.1242/jeb.089508
   Poelchau MF, 2013, P ROY SOC B-BIOL SCI, V280, DOI 10.1098/rspb.2013.0143
   Poelchau MF, 2011, BMC GENOMICS, V12, DOI 10.1186/1471-2164-12-619
   Poupardin R, 2015, BMC GENOMICS, V16, DOI 10.1186/s12864-015-1907-4
   Puthiyakunnon S, 2013, PARASITE VECTOR, V6, DOI 10.1186/1756-3305-6-230
   Ragland GJ, 2010, P NATL ACAD SCI USA, V107, P14909, DOI 10.1073/pnas.1007075107
   Reynolds JA, 2017, INSECT BIOCHEM MOLEC, V84, P1, DOI 10.1016/j.ibmb.2017.03.002
   Reynolds JA, 2013, INSECT BIOCHEM MOLEC, V43, P982, DOI 10.1016/j.ibmb.2013.07.005
   Reynolds JA, 2012, J INSECT PHYSIOL, V58, P966, DOI 10.1016/j.jinsphys.2012.04.013
   Ritchie ME, 2015, NUCLEIC ACIDS RES, V43, DOI 10.1093/nar/gkv007
   Robinson MD, 2010, BIOINFORMATICS, V26, P139, DOI 10.1093/bioinformatics/btp616
   Saunders D.S., 2009, PHOTOPERIODISM BIOL, P218, DOI DOI 10.1093/ACPROF:OSO/9780195335903.003.0010
   Schlicker A, 2006, BMC BIOINFORMATICS, V7, DOI 10.1186/1471-2105-7-302
   Shrinet J, 2014, PLOS NEGLECT TROP D, V8, DOI 10.1371/journal.pntd.0002616
   Singtripop T, 1999, ZOOL SCI, V16, P725, DOI 10.2108/zsj.16.725
   Skalsky RL, 2010, BMC GENOMICS, V11, DOI 10.1186/1471-2164-11-119
   Soni K, 2013, NUCLEIC ACIDS RES, V41, P4470, DOI 10.1093/nar/gkt139
   SOTA T, 1992, ENTOMOL EXP APPL, V63, P155, DOI 10.1111/j.1570-7458.1992.tb01570.x
   Supek F, 2011, PLOS ONE, V6, DOI 10.1371/journal.pone.0021800
   Tauber M. J., 1986, SEASONAL ADAPTATIONS
   Tawfik AI, 2002, J INSECT PHYSIOL, V48, P743, DOI 10.1016/S0022-1910(02)00099-9
   TRPIS M, 1970, CAN J ZOOLOG, V48, P892, DOI 10.1139/z70-158
   Urbanski J, 2012, AM NAT, V179, P490, DOI 10.1086/664709
   Urbanski JM, 2010, P ROY SOC B-BIOL SCI, V277, P2683, DOI 10.1098/rspb.2010.0362
   Venkatesh K, 2001, GENETICS, V158, P309
   Vilmos P, 2013, GENETICS, V195, P469, DOI 10.1534/genetics.113.153585
   Votruba S, 2011, THESIS
   Witkos TM, 2011, CURR MOL MED, V11, P93
   Xu PZ, 2003, CURR BIOL, V13, P790, DOI 10.1016/S0960-9822(03)00250-1
NR 85
TC 4
Z9 4
U1 1
U2 15
PU WILEY
PI HOBOKEN
PA 111 RIVER ST, HOBOKEN 07030-5774, NJ USA
SN 0962-1075
EI 1365-2583
J9 INSECT MOL BIOL
JI Insect Mol. Biol.
PD DEC
PY 2017
VL 26
IS 6
BP 721
EP 733
DI 10.1111/imb.12332
PG 13
WC Biochemistry & Molecular Biology; Entomology
SC Biochemistry & Molecular Biology; Entomology
GA FL8IO
UT WOS:000414493700006
PM 28776797
DA 2019-04-19
ER

PT J
AU Kuo, HY
   Liu, FC
AF Kuo, Hsiao-Ying
   Liu, Fu-Chin
TI Valproic acid induces aberrant development of striatal compartments and
   corticostriatal pathways in a mouse model of autism spectrum disorder
SO FASEB JOURNAL
LA English
DT Article
DE striatum; striosome; risperidone; ultrasonic vocalizations
ID BASAL GANGLIA; CEREBRAL-CORTEX; MATRIX COMPARTMENTS; PRENATAL EXPOSURE;
   PATTERN-FORMATION; NEURONS; MICE; PATCH; FOXP2; RAT
AB The striatum comprises two neurochemical compartments: striosomes and the matrix. Striosomal and matrix compartments receive inputs from limbic system-related and sensorimotor cortices, respectively. Here, we investigate the impact on the corticostriosomal pathway in the valproic acid (VPA)-induced autism spectrum disorder mouse model. VPA administration during the neurogenesis time windows of striosomes, but not the matrix, resulted in aberrant compartmentation [i.e., maternal VPA injections at embryonic day (E)12.75 decreased -opioid receptor-positive striosomes, but increased calbindin-positive matrix in the rostral striatum]. VPA(E12.75) treatment also impaired the aggregation of cells pulse labeled with 5-bromo-2'-deoxyuridine at E12.75 into striosomal cell clusters, which suggests defective segregation of striosomal cells from matrix cells. This possibility was supported by our findings that VPA(E12.75) treatment altered the expression of ephrinA5 and EphA4, two molecules that are related to compartmental segregation. In the VPA(E12.75) neocortex, Foxp2-positive neurons were decreased in layer VI, but increased in layer V, which projects to the striosomal compartment. We also investigated VPA effects on the corticostriosomal pathway. VPA(E12.75) treatment decreased the putative corticostriosomal synapses of striosomal neurons and induced an aberrant pattern of isolation stress-induced ultrasonic vocalizations. Of interest, risperidone treatments conjointly improved ultrasonic vocalizations and restored the striosomal compartment in VPA(E12.75) pups. Collectively, dysfunctional corticostriatal pathways, particularly via the aberrant striosomal compartment, may be involved in autism spectrum disorder pathophysiology.-Kuo, H.-Y., Liu, F.-C. Valproic acid induces aberrant development of striatal compartments and corticostriatal pathways in a mouse model of autism spectrum disorder.
C1 [Kuo, Hsiao-Ying; Liu, Fu-Chin] Natl Yang Ming Univ, Inst Neurosci, 155 Sect 2,Li Nong St, Taipei 11221, Taiwan.
RP Liu, FC (reprint author), Natl Yang Ming Univ, Inst Neurosci, 155 Sect 2,Li Nong St, Taipei 11221, Taiwan.
EM fuchin@ym.edu.tw
FU National Science Council [NSC101-2321-B-010-021, NSC102-2321-B-010-018];
   Ministry of Science and Technology [MOST103-2321-B-010-009,
   MOST104-2321-B-010-022, MOST105-2321-B-010-013,
   MOST104-2311-B-010-010-MY3, MOST106-2321-B-010-012]; Aiming for Top
   University grant, Taiwan Ministry of Education;  [MOST
   105-2811-B-010-036]
FX The authors thank Pierre Vanderhaeghen (IRIBHM and ULB Neuroscience
   Institute, Universite Libre de Bruxelles, Brussels, Belgium) for
   providing probes for in situ hybridization and Chou P. Hung (U.S. Army
   Research Lab (ARL), Human Research and Engineering Directorate (HRED),
   Synergistic Human-Machine Interfaces Branch (SHMI), Aberdeen Proving
   Ground, Aberdeen, MD) for editing the manuscript. This work was
   supported by National Science Council Grants NSC101-2321-B-010-021 and
   NSC102-2321-B-010-018; Ministry of Science and Technology Grants
   MOST103-2321-B-010-009, MOST104-2321-B-010-022, MOST105-2321-B-010-013,
   MOST104-2311-B-010-010-MY3, and MOST106-2321-B-010-012; an Aiming for
   Top University grant, Taiwan Ministry of Education (to F.-C.L.); and
   Postdoctoral Fellowship Grant MOST 105-2811-B-010-036 (to H.-Y.K.). The
   authors declare no conflicts of interest.
CR Amaral DG, 2008, TRENDS NEUROSCI, V31, P137, DOI 10.1016/j.tins.2007.12.005
   American Psychiatric Association, 1994, DIAGN STAT MAN MENT
   [Anonymous], 2007, FDA Consum, V41, P4
   Arbogast T, 2016, PLOS GENET, V12, DOI 10.1371/journal.pgen.1005709
   Arndt TL, 2005, INT J DEV NEUROSCI, V23, P189, DOI 10.1016/j.ijdevneu.2004.11.001
   Bromley RL, 2008, NEUROLOGY, V71, P1923, DOI 10.1212/01.wnl.0000339399.64213.1a
   Chen YC, 2016, NAT NEUROSCI, V19, P1513, DOI 10.1038/nn.4380
   Crandall JE, 2007, J NEUROSCI, V27, P3813, DOI 10.1523/JNEUROSCI.5124-06.2007
   Crittenden JR, 2011, FRONT NEUROANAT, V5, DOI 10.3389/fnana.2011.00059
   DONOGHUE JP, 1986, BRAIN RES, V365, P397, DOI 10.1016/0006-8993(86)91658-6
   Enard W, 2009, CELL, V137, P961, DOI 10.1016/j.cell.2009.03.041
   FISHELL G, 1991, J COMP NEUROL, V312, P33, DOI 10.1002/cne.903120104
   Fuccillo MV, 2016, FRONT NEUROSCI-SWITZ, V10, DOI 10.3389/fnins.2016.00027
   Gandal MJ, 2010, BIOL PSYCHIAT, V68, P1100, DOI 10.1016/j.biopsych.2010.09.031
   GERFEN CR, 1984, NATURE, V311, P461, DOI 10.1038/311461a0
   GERFEN CR, 1989, SCIENCE, V246, P385, DOI 10.1126/science.2799392
   GERFEN CR, 1992, ANNU REV NEUROSCI, V15, P285, DOI 10.1146/annurev.ne.15.030192.001441
   Geschwind DH, 2011, TRENDS COGN SCI, V15, P409, DOI 10.1016/j.tics.2011.07.003
   Gottlicher M, 2001, EMBO J, V20, P6969, DOI 10.1093/emboj/20.24.6969
   GRAYBIEL AM, 1990, TRENDS NEUROSCI, V13, P244, DOI 10.1016/0166-2236(90)90104-I
   GRAYBIEL AM, 1982, P NATL ACAD SCI-BIOL, V79, P198, DOI 10.1073/pnas.79.1.198
   Haber SN, 2016, DIALOGUES CLIN NEURO, V18, P7
   Hage SR, 2010, HBK BEHAV NEUROSCI, V19, P339, DOI 10.1016/B978-0-12-374593-4.00032-2
   Hara Y, 2015, BEHAV BRAIN RES, V289, P39, DOI 10.1016/j.bbr.2015.04.022
   Hisaoka T, 2010, NEUROSCIENCE, V166, P551, DOI 10.1016/j.neuroscience.2009.12.055
   Hollander E, 2005, BIOL PSYCHIAT, V58, P226, DOI 10.1016/j.biopsych.2005.03.040
   Janis LS, 1999, J NEUROSCI, V19, P4962
   JANSSEN PAJ, 1988, J PHARMACOL EXP THER, V244, P685
   Kataoka S, 2013, INT J NEUROPSYCHOPH, V16, P91, DOI 10.1017/S1461145711001714
   Kim KC, 2011, TOXICOL LETT, V201, P137, DOI 10.1016/j.toxlet.2010.12.018
   Kincaid AE, 1996, J COMP NEUROL, V374, P578
   Kolozsi E, 2009, NEUROSCIENCE, V163, P1201, DOI 10.1016/j.neuroscience.2009.07.021
   KRUSHEL LA, 1995, EUR J NEUROSCI, V7, P1210, DOI 10.1111/j.1460-9568.1995.tb01111.x
   Lee PS, 2009, CEREB CORTEX, V19, P1787, DOI 10.1093/cercor/bhn209
   Lee SL, 2012, PLOS ONE, V7, DOI 10.1371/journal.pone.0045512
   Liao WL, 2008, P NATL ACAD SCI USA, V105, P6765, DOI 10.1073/pnas.0802109105
   Liegeois F, 2003, NAT NEUROSCI, V6, P1230, DOI 10.1038/nn1138
   Mason HA, 2005, DEVELOPMENT, V132, P4247, DOI 10.1242/dev.02008
   Moles A, 2004, SCIENCE, V304, P1983, DOI 10.1126/science.1095943
   Molyneaux BJ, 2007, NAT REV NEUROSCI, V8, P427, DOI 10.1038/nrn2151
   Nickl-Jockschat T, 2012, HUM BRAIN MAPP, V33, P1470, DOI 10.1002/hbm.21299
   Passante L, 2008, DEVELOPMENT, V135, P3281, DOI 10.1242/dev.024778
   Peca J, 2011, NATURE, V472, P437, DOI 10.1038/nature09965
   Pelphrey KA, 2011, J CHILD PSYCHOL PSYC, V52, P631, DOI 10.1111/j.1469-7610.2010.02349.x
   Penagarikano O, 2011, CELL, V147, P235, DOI 10.1016/j.cell.2011.08.040
   Pennartz CMA, 2009, J NEUROSCI, V29, P12831, DOI 10.1523/JNEUROSCI.3177-09.2009
   Qiu AQ, 2010, J AM ACAD CHILD PSY, V49, P539, DOI 10.1016/j.jaac.2010.02.012
   Rinaldi T, 2008, CEREB CORTEX, V18, P763, DOI 10.1093/cercor/bhm117
   Rinaldi T, 2007, P NATL ACAD SCI USA, V104, P13501, DOI 10.1073/pnas.0704391104
   Rojas DC, 2006, BMC PSYCHIATRY, V6, DOI 10.1186/1471-244X-6-56
   Schneider T, 2005, NEUROPSYCHOPHARMACOL, V30, P80, DOI 10.1038/sj.npp.1300518
   Smith JB, 2016, NEURON, V91, P1069, DOI 10.1016/j.neuron.2016.07.046
   Snow WM, 2008, DEV PSYCHOBIOL, V50, P633, DOI 10.1002/dev.20337
   SONG DD, 1994, DEV BRAIN RES, V83, P233, DOI 10.1016/0165-3806(94)00144-8
   Stanfield AC, 2008, EUR PSYCHIAT, V23, P289, DOI 10.1016/j.eurpsy.2007.05.006
   Takahashi T, 2016, MOL PSYCHIATR, V21, P1208, DOI 10.1038/mp.2015.190
   VANDERKOOY D, 1987, BRAIN RES, V401, P155, DOI 10.1016/0006-8993(87)91176-0
   Wagner GC, 2006, J AUTISM DEV DISORD, V36, P779, DOI 10.1007/s10803-006-0117-y
   Watkins KE, 1999, AM J HUM GENET, V65, P1215, DOI 10.1086/302631
   Yi HG, 2016, CEREB CORTEX, V26, P1409, DOI 10.1093/cercor/bhu236
   Yochum CL, 2008, BRAIN RES, V1203, P126, DOI 10.1016/j.brainres.2008.01.055
   Yoneshima H, 2006, NEUROSCIENCE, V137, P401, DOI 10.1016/j.neuroscience.2005.08.075
NR 62
TC 4
Z9 4
U1 0
U2 4
PU FEDERATION AMER SOC EXP BIOL
PI BETHESDA
PA 9650 ROCKVILLE PIKE, BETHESDA, MD 20814-3998 USA
SN 0892-6638
EI 1530-6860
J9 FASEB J
JI Faseb J.
PD OCT
PY 2017
VL 31
IS 10
BP 4458
EP 4471
DI 10.1096/fj.201700054R
PG 14
WC Biochemistry & Molecular Biology; Biology; Cell Biology
SC Biochemistry & Molecular Biology; Life Sciences & Biomedicine - Other
   Topics; Cell Biology
GA FK3PF
UT WOS:000413397400023
PM 28687613
DA 2019-04-19
ER

PT J
AU Bertelsen, F
   Folloni, D
   Moller, A
   Landau, AM
   Scheel-Kruger, J
   Winterdahl, M
AF Bertelsen, Freja
   Folloni, Davide
   Moller, Arne
   Landau, Anne M.
   Scheel-Krueger, Jorgen
   Winterdahl, Michael
TI Suppressed play behaviour and decreased oxytocin receptor binding in the
   amygdala after prenatal exposure to low-dose valproic acid
SO BEHAVIOURAL PHARMACOLOGY
LA English
DT Article
DE animal model; autism spectrum disorders; autoradiography; oxytocin
   receptor; oxytocin; play behaviour; rat; social behaviour; valproic acid
ID SOCIAL ANXIETY DISORDER; SEX-SPECIFIC MODULATION; GENE-EXPRESSION;
   ANIMAL-MODEL; PRAIRIE VOLE; ANTIEPILEPTIC DRUGS; SPECTRUM DISORDERS;
   EXTENDED AMYGDALA; AUTISM; RATS
AB To better understand the role of the neuropeptide oxytocin in autism spectrum disorder (ASD), we investigated potential deficits in social play behaviour and oxytocin receptor (OXTR) density alterations in the amygdala in a rodent model of ASD. Pregnant rats were injected daily with 20 or 100mg/kg valproic acid (VPA) or saline from day 12 until the end of pregnancy. The number of pinning and pouncing events was assessed at postnatal days 29-34. Brains from male offspring (n=7/group) were removed at postnatal day 50. We performed quantitative autoradiography with an OXTR radioligand, the [I-125]-ornithine vasotocin analogue, in brain slices from the amygdala and other limbic brain regions involved in rat social behaviour. The results demonstrated a significant reduction in pinning behaviour and decreased OXTR density in the central nucleus of the amygdala in the 20mg/kg VPA group. However, the 100mg/kg VPA group had no significant changes in the number of play behaviour-related events or OXTR binding in the central nucleus of the amygdala. The reduction in OXTR density in the amygdala may be a critical disrupting mechanism affecting social behaviour in pervasive disorders such as ASD. Copyright (C) 2017 Wolters Kluwer Health, Inc. All rights reserved.
C1 [Bertelsen, Freja; Folloni, Davide; Moller, Arne; Scheel-Krueger, Jorgen] Aarhus Univ, Ctr Functionally Integrat Neurosci, Norrebrogade 44, DK-8000 Aarhus, Denmark.
   [Bertelsen, Freja; Moller, Arne; Landau, Anne M.; Winterdahl, Michael] Aarhus Univ, Dept Nucl Med, Aarhus, Denmark.
   [Bertelsen, Freja; Moller, Arne; Landau, Anne M.; Winterdahl, Michael] Aarhus Univ, PET Ctr, Aarhus, Denmark.
   [Bertelsen, Freja; Moller, Arne; Landau, Anne M.; Winterdahl, Michael] Aarhus Hosp, Aarhus, Denmark.
   [Landau, Anne M.] Aarhus Univ, Translat Neuropsychiat Unit, Aarhus, Denmark.
   [Folloni, Davide] Univ Oxford, Dept Expt Psychol, Oxford, England.
RP Scheel-Kruger, J (reprint author), Aarhus Univ, Ctr Functionally Integrat Neurosci, Norrebrogade 44, DK-8000 Aarhus, Denmark.
EM kruger@cfin.au.dk
FU Department of Nuclear Medicine; PET Center; Center of Functionally
   Integrative Neuroscience
FX The Department of Nuclear Medicine and PET Center and Center of
   Functionally Integrative Neuroscience provided funding for this study.
   The authors are grateful for the technical assistance from Dorte
   Hermansen who helped to inject the rats. Davide Folloni is currently a
   Wellcome Trust Doctoral student in Neuroscience at the University of
   Oxford.
CR Amaral DG, 2008, TRENDS NEUROSCI, V31, P137, DOI 10.1016/j.tins.2007.12.005
   Amaral DG, 2003, GENES BRAIN BEHAV, V2, P295, DOI 10.1034/j.1601-183X.2003.00043.x
   Anagnostou E, 2014, BRAIN RES, V1580, P188, DOI 10.1016/j.brainres.2014.01.049
   BAILEY A, 1995, PSYCHOL MED, V25, P63, DOI 10.1017/S0033291700028099
   BALFOUR JA, 1994, CNS DRUGS, V2, P144, DOI 10.2165/00023210-199402020-00007
   Bambini V, 2011, BRAIN RES, V1408, P8, DOI 10.1016/j.brainres.2011.06.015
   Baron-Cohen S, 2009, BRIT J PSYCHIAT, V194, P500, DOI 10.1192/bjp.bp.108.059345
   Bertelsen F, 2016, ACTA NEUROPSYCHIATR, V12, P1
   Bielsky IF, 2004, PEPTIDES, V25, P1565, DOI 10.1016/j.peptides.2004.05.019
   Blanc R, 2005, AUTISM, V9, P229, DOI 10.1177/1362361305053253
   Bredewold R, 2014, FRONT BEHAV NEUROSCI, V8, DOI 10.3389/fnbeh.2014.00216
   Bromley R., 2014, COCHRANE DB SYST REV, V10, DOI DOI 10.1002/14651858
   Calcagnoli F, 2014, BEHAV BRAIN RES, V261, P315, DOI 10.1016/j.bbr.2013.12.050
   CARTER CS, 1992, ANN NY ACAD SCI, V652, P204, DOI 10.1111/j.1749-6632.1992.tb34356.x
   Christensen J, 2013, JAMA-J AM MED ASSOC, V309, P1696, DOI 10.1001/jama.2013.2270
   CHRISTIANSON AL, 1994, DEV MED CHILD NEUROL, V36, P361
   Cohen OS, 2013, INT J DEV NEUROSCI, V31, P740, DOI 10.1016/j.ijdevneu.2013.09.002
   Courchesne E, 2011, JAMA-J AM MED ASSOC, V306, P2001, DOI 10.1001/jama.2011.1638
   Davanzo R, 2013, ITAL J PEDIATR, V39, DOI 10.1186/1824-7288-39-50
   DAVIS M, 1992, ANNU REV NEUROSCI, V15, P353, DOI 10.1146/annurev.ne.15.030192.002033
   Domes G, 2007, BIOL PSYCHIAT, V62, P1187, DOI 10.1016/j.biopsych.2007.03.025
   Dufour-Rainfray D, 2011, NEUROSCI BIOBEHAV R, V35, P1254, DOI 10.1016/j.neubiorev.2010.12.013
   Dumais KM, 2013, HORM BEHAV, V64, P693, DOI 10.1016/j.yhbeh.2013.08.012
   Favre MR, 2013, FRONT BEHAV NEUROSCI, V7, DOI 10.3389/fnbeh.2013.00088
   Foley AG, 2012, NEUROPHARMACOLOGY, V63, P750, DOI 10.1016/j.neuropharm.2012.05.042
   Fudge JL, 2002, NEUROSCIENCE, V110, P257, DOI 10.1016/S0306-4522(01)00546-2
   Gorka SM, 2015, NEUROPSYCHOPHARMACOL, V40, P278, DOI 10.1038/npp.2014.168
   Haber SN, 2014, NEURON, V83, P1019, DOI 10.1016/j.neuron.2014.08.031
   Himmler SM, 2016, INT J COMP PSYCHOL, V29
   Huber D, 2005, SCIENCE, V308, P245, DOI 10.1126/science.1105636
   Janak PH, 2015, NATURE, V517, P284, DOI 10.1038/nature14188
   Jordan R, 2003, AUTISM, V7, P347, DOI 10.1177/1362361303007004002
   Kleinhans NM, 2009, AM J PSYCHIAT, V166, P467, DOI 10.1176/appi.ajp.2008.07101681
   Knobloch HS, 2012, NEURON, V73, P553, DOI 10.1016/j.neuron.2011.11.030
   Kostrouchova M, 2007, FOLIA BIOL-PRAGUE, V53, P37
   Labuschagne I, 2010, NEUROPSYCHOPHARMACOL, V35, P2403, DOI 10.1038/npp.2010.123
   Libby S, 1998, J AUTISM DEV DISORD, V28, P487, DOI 10.1023/A:1026095910558
   Lim MM, 2005, INT J DEV NEUROSCI, V23, P235, DOI 10.1016/j.ijdevneu.2004.05.006
   Lim MM, 2004, J COMP NEUROL, V468, P555, DOI 10.1002/cne.10973
   Loscher W, 1999, PROG NEUROBIOL, V58, P31, DOI 10.1016/S0301-0082(98)00075-6
   Lukas M, 2010, NEUROPHARMACOLOGY, V58, P78, DOI 10.1016/j.neuropharm.2009.06.020
   Lukas M, 2011, NEUROPSYCHOPHARMACOL, V36, P2159, DOI 10.1038/npp.2011.95
   Markram H, 2007, FRONT NEUROSCI-SWITZ, V1, P77, DOI 10.3389/neuro.01.1.1.006.2007
   McGraw LA, 2010, TRENDS NEUROSCI, V33, P103, DOI 10.1016/j.tins.2009.11.006
   MEANEY MJ, 1981, PHYSIOL BEHAV, V26, P467, DOI 10.1016/0031-9384(81)90175-X
   Modi ME, 2015, NEUROPSYCHOPHARMACOL, V40, P1856, DOI 10.1038/npp.2015.35
   NAU H, 1981, LIFE SCI, V29, P2803, DOI 10.1016/0024-3205(81)90541-5
   Neuhaus E, 2010, CLIN PSYCHOL REV, V30, P733, DOI 10.1016/j.cpr.2010.05.007
   Neumann ID, 2012, TRENDS NEUROSCI, V35, P649, DOI 10.1016/j.tins.2012.08.004
   Oguchi-Katayama A, 2013, J TOXICOL SCI, V38, P391, DOI 10.2131/jts.38.391
   ONG LL, 1983, FUND APPL TOXICOL, V3, P121, DOI 10.1016/S0272-0590(83)80067-0
   Ornoy A, 2009, REPROD TOXICOL, V28, P1, DOI 10.1016/j.reprotox.2009.02.014
   PANKSEPP J, 1981, DEV PSYCHOBIOL, V14, P327, DOI 10.1002/dev.420140405
   Paxinos G., 1998, RAT BRAIN STEREOTAXI
   Pellis SM, 2014, AM J PLAY, V7, P73
   Penagarikano O, 2015, SCI TRANSL MED, V7, DOI 10.1126/scitranslmed.3010257
   Persico AM, 2006, TRENDS NEUROSCI, V29, P349, DOI 10.1016/j.tins.2006.05.010
   Raza S, 2015, BEHAV PHARMACOL, V26, P707, DOI 10.1097/FBP.0000000000000169
   Rodier PM, 1997, TERATOLOGY, V55, P319, DOI 10.1002/(SICI)1096-9926(199705)55:5<319::AID-TERA4>3.3.CO;2-K
   Rodier PM, 1997, REPROD TOXICOL, V11, P417, DOI 10.1016/S0890-6238(97)80001-U
   Rodier PM, 1996, J COMP NEUROL, V370, P247, DOI 10.1002/(SICI)1096-9861(19960624)370:2<247::AID-CNE8>3.0.CO;2-2
   Sabers A, 2014, NEUROSCI LETT, V580, P12, DOI 10.1016/j.neulet.2014.07.036
   Schneider T, 2005, NEUROPSYCHOPHARMACOL, V30, P80, DOI 10.1038/sj.npp.1300518
   Servadio M, 2016, TRANSL PSYCHIAT, V6, DOI 10.1038/tp.2016.182
   Sripada CS, 2013, INT J NEUROPSYCHOPH, V16, P255, DOI 10.1017/S1461145712000533
   Stefanik P, 2015, PHARMACOL BIOCHEM BE, V131, P42, DOI 10.1016/j.pbb.2015.01.021
   Tomson T, 2012, LANCET NEUROL, V11, P803, DOI 10.1016/S1474-4422(12)70103-5
   Tomson T, 2009, NEUROL CLIN, V27, P993, DOI 10.1016/j.ncl.2009.06.006
   Trezza V, 2010, TRENDS PHARMACOL SCI, V31, P463, DOI 10.1016/j.tips.2010.06.008
   Vanderschuren LJMJ, 1997, NEUROSCI BIOBEHAV R, V21, P309, DOI 10.1016/S0149-7634(96)00020-6
   Vanderschuren Louk J M J, 2014, Curr Top Behav Neurosci, V16, P189, DOI 10.1007/7854_2013_268
   Veenema AH, 2013, PSYCHONEUROENDOCRINO, V38, P2554, DOI 10.1016/j.psyneuen.2013.06.002
   Veenema AH, 2008, PROG BRAIN RES, V170, P261, DOI 10.1016/S0079-6123(08)00422-6
   Veinante P, 1997, J COMP NEUROL, V383, P305
   Verrotti A, 2011, OBES REV, V12, pe32, DOI 10.1111/j.1467-789X.2010.00800.x
   VORHEES CV, 1987, TERATOLOGY, V35, P195, DOI 10.1002/tera.1420350205
   VORHEES CV, 1987, PSYCHOPHARMACOLOGY, V92, P173
   Walker DL, 2008, BRAIN STRUCT FUNCT, V213, P29, DOI 10.1007/s00429-008-0183-3
   Wellmann KA, 2014, BRAIN RES BULL, V108, P1, DOI 10.1016/j.brainresbull.2014.08.001
   Young LJ, 2015, SCIENCE, V347, P825, DOI 10.1126/science.aaa8120
   Young LJ, 2015, NEUROPSYCHOPHARMACOL, V40, P243, DOI 10.1038/npp.2014.186
NR 81
TC 4
Z9 4
U1 3
U2 8
PU LIPPINCOTT WILLIAMS & WILKINS
PI PHILADELPHIA
PA TWO COMMERCE SQ, 2001 MARKET ST, PHILADELPHIA, PA 19103 USA
SN 0955-8810
EI 1473-5849
J9 BEHAV PHARMACOL
JI Behav. Pharmacol.
PD SEP
PY 2017
VL 28
IS 6
BP 450
EP 457
DI 10.1097/FBP.0000000000000316
PG 8
WC Behavioral Sciences; Neurosciences; Pharmacology & Pharmacy
SC Behavioral Sciences; Neurosciences & Neurology; Pharmacology & Pharmacy
GA FC8RB
UT WOS:000407107400005
PM 28590943
DA 2019-04-19
ER

PT J
AU Sampath, D
   Valdez, R
   White, AM
   Raol, YH
AF Sampath, Dayalan
   Valdez, Robert
   White, Andrew M.
   Raol, Yogendra H.
TI Anticonvulsant effect of flupirtine in an animal model of neonatal
   hypoxic-ischemic encephalopathy
SO NEUROPHARMACOLOGY
LA English
DT Article
DE Neonatal seizures; EEG; Video; Electroclinical; Hypoxia; Ischemia
ID HIPPOCAMPUS IN-VITRO; POSTNATAL-DEVELOPMENT; RAT HIPPOCAMPUS;
   DEVELOPMENTAL-CHANGES; ANALGESIC FLUPIRTINE; ANTIEPILEPTIC DRUGS;
   POTASSIUM CHANNELS; KCNQ-CHANNELS; WHITE-MATTER; BRAIN-DAMAGE
AB Research studies suggest that neonatal seizures, which are most commonly associated with hypoxic-ischemic injury, may contribute to brain injury and adverse neurologic outcome. Unfortunately, neonatal seizures are often resistant to treatment with current anticonvulsants. In the present study, we evaluated the efficacy of flupirtine, administered at clinically relevant time-points, for the treatment of neonatal seizures in an animal model of hypoxic-ischemic injury that closely replicates features of the human syndrome. We also compared the efficacy of flupirtine to that of phenobarbital, the current first line drug for neonatal seizures. Flupirtine is a KCNQ potassium channel opener. KCNQ channels play an important role in controlling brain excitability during early development. In this study, hypoxic-ischemic injury was induced in neonatal rats, and synchronized video-EEG records were acquired at various time points during the experiment to identify seizures. The results revealed that flupirtine, administered either 5 min after the first electroclinical seizure, or following completion of 2 h of hypoxia, i.e., during the immediate reperfusion period, reduced the number of rats with electroclinical seizures, and also the frequency and total duration of electroclinical seizures. Further, daily dosing of flupirtine decreased the seizure burden over 3 days following HI-induction, and modified the natural evolution of acute seizures. Moreover, compared to a therapeutic dose of phenobarbital, which was modestly effective against electroclinical seizures, flupirtine showed greater efficacy. Our results indicate that flupirtine is an extremely effective treatment for neonatal seizures in rats and provide evidence for a trial of this medication in newborn humans. (C) 2017 Elsevier Ltd. All rights reserved.
C1 [Sampath, Dayalan; Valdez, Robert; White, Andrew M.; Raol, Yogendra H.] Univ Colorado, Dept Pediat, Div Neurol, Sch Med,Translat Epilepsy Res Program, Anschutz Med Campus, Aurora, CO 80045 USA.
RP Raol, YH (reprint author), 12850 E Mt View Blvd,Rm 3108,MS 8605, Aurora, CO 80045 USA.
EM Yogendra.Raol@ucdenver.edu
FU NIH/NICHD [HD065534]; Citizens United for Research in Epilepsy
   Prevention of Acquired Epilepsy award [AWD-111740]
FX This work was supported by the NIH/NICHD HD065534 grant and Citizens
   United for Research in Epilepsy (AWD-111740) Prevention of Acquired
   Epilepsy award to Yogendra Raol. The funders had no role in study
   design, data collection and analysis, in the writing of the manuscript,
   and in the decision to submit the article for publication.
CR Ahn MO, 1998, CLIN PEDIATR, V37, P673, DOI 10.1177/000992289803701105
   Ben-Ari Y, 2002, NAT REV NEUROSCI, V3, P728, DOI 10.1038/nrn920
   BERGAMASCO B, 1984, EPILEPSIA, V25, P131, DOI 10.1111/j.1528-1157.1984.tb04168.x
   Bittigau P, 2002, P NATL ACAD SCI USA, V99, P15089, DOI 10.1073/pnas.222550499
   Blume HK, 2009, J CHILD NEUROL, V24, P148, DOI 10.1177/0883073808321056
   Brooks-Kayal AR, 2001, J NEUROCHEM, V77, P1266, DOI 10.1046/j.1471-4159.2001.00329.x
   BROOKSKAYAL AR, 1993, ANN NEUROL, V34, P687, DOI 10.1002/ana.410340511
   Brown DA, 2009, BRIT J PHARMACOL, V156, P1185, DOI 10.1111/j.1476-5381.2009.00111.x
   Brown L, 2016, EPILEPSIA, V57, P660, DOI 10.1111/epi.13335
   Carmo KB, 2005, J PAEDIATR CHILD H, V41, P313, DOI 10.1111/j.1440-1754.2005.00638.x
   Chao CP, 2006, RADIOGRAPHICS, V26, pS159, DOI 10.1148/rg.26si065504
   Chege SW, 2012, DEV NEUROBIOL, V72, P186, DOI 10.1002/dneu.20937
   Cialone J, 2011, J INHERIT METAB DIS, V34, P1075, DOI 10.1007/s10545-011-9346-0
   Cleary RT, 2013, PLOS ONE, V8, DOI 10.1371/journal.pone.0057148
   Devaux JJ, 2004, J NEUROSCI, V24, P1236, DOI 10.1523/JNEUROSCI.4512-03.2004
   Dhar S, 2002, ANN NEUROL, V51, P448, DOI 10.1002/ana.10143
   Didelon F, 2000, J NEUROSCI RES, V62, P638, DOI 10.1002/1097-4547(20001201)62:5<638::AID-JNR3>3.0.CO;2-W
   Douros A, 2014, EUR J CLIN PHARMACOL, V70, P453, DOI 10.1007/s00228-013-1631-4
   Dzhala V, 2000, ANN NEUROL, V48, P632, DOI 10.1002/1531-8249(200010)48:4<632::AID-ANA10>3.0.CO;2-3
   FARWELL JR, 1990, NEW ENGL J MED, V322, P364, DOI 10.1056/NEJM199002083220604
   Filan P, 2005, BJOG-INT J OBSTET GY, V112, P504, DOI 10.1111/j.1471-0528.2004.00476.x
   Forcelli PA, 2012, ANN NEUROL, V72, P363, DOI 10.1002/ana.23600
   Foster M., 2007, NEONATAL PAEDIAT CHI, V10, P11
   Frankel S, 2016, EPILEPSY BEHAV, V57, P34, DOI 10.1016/j.yebeh.2016.01.018
   FRITSCHY JM, 1994, J NEUROSCI, V14, P5302
   Galanopoulou AS, 2008, EPILEPSY RES, V80, P99, DOI 10.1016/j.eplepsyres.2008.04.013
   Ganguly K, 2001, CELL, V105, P521, DOI 10.1016/S0092-8674(01)00341-5
   Gibbs JW, 1996, J NEUROPHYSIOL, V76, P2568
   Glass HC, 2009, J PEDIATR-US, V155, P318, DOI 10.1016/j.jpeds.2009.03.040
   Harish S, 2012, J Anaesthesiol Clin Pharmacol, V28, P172, DOI 10.4103/0970-9185.94833
   HAUSER WA, 1993, EPILEPSIA, V34, P453, DOI 10.1111/j.1528-1157.1993.tb02586.x
   Hill C.A., 2012, NEUROL RES INT, V2012
   Jakob R, 1997, BRIT J PHARMACOL, V122, P1333, DOI 10.1038/sj.bjp.0701519
   Kanaumi T, 2008, BRAIN DEV-JPN, V30, P362, DOI 10.1016/j.braindev.2007.11.003
   Kapetanovic IM, 1995, EPILEPSY RES, V22, P167, DOI 10.1016/0920-1211(95)00050-X
   Kapur J, 1999, MOL PHARMACOL, V55, P444
   Kato M, 2013, EPILEPSIA, V54, P1282, DOI 10.1111/epi.12200
   Kaushal S, 2016, EPILEPSIA, V57, P727, DOI 10.1111/epi.13365
   Kim J, 2007, J PHARMACOL EXP THER, V323, P165, DOI 10.1124/jpet.107.126250
   Klawe C, 2009, EXPERT OPIN PHARMACO, V10, P1495, DOI 10.1517/14656560902988528
   Klinger F, 2015, BRIT J PHARMACOL, V172, P4946, DOI 10.1111/bph.13262
   Klinger F, 2012, BRIT J PHARMACOL, V166, P1631, DOI 10.1111/j.1476-5381.2011.01821.x
   Kornhuber J, 1999, J NEURAL TRANSM, V106, P857, DOI 10.1007/s007020050206
   Kyrozis A, 2006, NEUROSCI LETT, V398, P1, DOI 10.1016/j.neulet.2005.12.018
   LANSKA MJ, 1995, NEUROLOGY, V45, P724, DOI 10.1212/WNL.45.4.724
   LAURIE DJ, 1992, J NEUROSCI, V12, P4151
   Lynch NE, 2015, SEIZURE-EUR J EPILEP, V33, P60, DOI 10.1016/j.seizure.2015.10.007
   Martire M, 2004, J NEUROSCI, V24, P592, DOI 10.1523/JNEUROSCI.3143-03.2004
   McBride MC, 2000, NEUROLOGY, V55, P506, DOI 10.1212/WNL.55.4.506
   Michel MC, 2012, BRIT J CLIN PHARMACO, V73, P821, DOI 10.1111/j.1365-2125.2011.04138.x
   Miller SP, 2002, NEUROLOGY, V58, P542, DOI 10.1212/WNL.58.4.542
   Montandon G, 2016, ANESTHESIOLOGY, V124, P641, DOI 10.1097/ALN.0000000000000984
   Morin L, 2017, NEUROBIOL DIS, V99, P145, DOI 10.1016/j.nbd.2016.12.023
   Noh MR, 2006, EXP NEUROL, V201, P470, DOI 10.1016/j.expneurol.2006.04.038
   Nunez JL, 2007, DEV NEUROBIOL, V67, P1879, DOI 10.1002/dneu.20567
   Okada M, 2003, EPILEPSY RES, V53, P81, DOI 10.1016/S0920-1211(02)00249-8
   Painter MJ, 1999, NEW ENGL J MED, V341, P485, DOI 10.1056/NEJM199908123410704
   Pena F, 2006, EPILEPSIA, V47, P47, DOI 10.1111/j.1528-1167.2006.00369.x
   Peters HC, 2005, NAT NEUROSCI, V8, P51, DOI 10.1038/nn1375
   Qiao M, 2004, MAGN RESON MATER PHY, V17, P117, DOI 10.1007/s10334-004-0058-4
   Raol YH, 2005, NEUROSCIENCE, V132, P399, DOI 10.1016/j.neuroscience.2005.01.005
   Raol YH, 2009, ANN NEUROL, V65, P326, DOI 10.1002/ana.21593
   RICE JE, 1981, ANN NEUROL, V9, P131, DOI 10.1002/ana.410090206
   ROBERTSON CMT, 1988, J DEV BEHAV PEDIATR, V9, P298
   Ronen GM, 2007, NEUROLOGY, V69, P1816, DOI 10.1212/01.wnl.0000279335.85797.2c
   Rupalla K, 1995, EUR J PHARMACOL, V294, P469, DOI 10.1016/0014-2999(95)00570-6
   Sattler MB, 2008, AM J PATHOL, V173, P1496, DOI 10.2353/ajpath.2008.080491
   Saflulina V.F., 2008, J PHYSL, V586, P5437
   Saitsu H, 2012, ANN NEUROL, V72, P298, DOI 10.1002/ana.23620
   Saliba RM, 1999, AM J EPIDEMIOL, V150, P763
   Sampath D, 2015, NEUROSCI LETT, V607, P46, DOI 10.1016/j.neulet.2015.09.005
   Sampath D, 2014, EPILEPSIA, V55, P985, DOI 10.1111/epi.12646
   Sankar R, 2005, NEUROLOGY, V64, P776, DOI 10.1212/01.WNL.0000157320.78071.6D
   Schuster G., 1998, CNS Drug Reviews, V4, P149, DOI 10.1111/j.1527-3458.1998.tb00061.x
   Siegmund W, 2015, BRIT J CLIN PHARMACO, V79, P501, DOI 10.1111/bcp.12522
   Singh NA, 2003, BRAIN, V126, P2726, DOI 10.1093/brain/awg286
   SWANN JW, 1989, NEUROSCIENCE, V28, P551, DOI 10.1016/0306-4522(89)90004-3
   Szelenyi I, 2013, INFLAMM RES, V62, P251, DOI 10.1007/s00011-013-0592-5
   Tekgul H, 2006, PEDIATRICS, V117, P1270, DOI 10.1542/peds.2005-1178
   Tinel N, 1998, FEBS LETT, V438, P171, DOI 10.1016/S0014-5793(98)01296-4
   van Rooij LGM, 2010, PEDIATRICS, V125, pE358, DOI 10.1542/peds.2009-0136
   Weckhuysen S, 2012, ANN NEUROL, V71, P15, DOI 10.1002/ana.22644
   Wideroe M, 2012, EUR J NEUROSCI, V36, P2006, DOI 10.1111/j.1460-9568.2012.08114.x
   Wirrell EC, 2001, PEDIATR RES, V50, P445, DOI 10.1203/00006450-200110000-00005
   Wladyka CL, 2006, J PHYSIOL-LONDON, V575, P175, DOI 10.1113/jphysiol.2006.113308
   Yu F, 2011, EPILEPSY RES, V97, P64, DOI 10.1016/j.eplepsyres.2011.07.005
NR 86
TC 4
Z9 4
U1 0
U2 3
PU PERGAMON-ELSEVIER SCIENCE LTD
PI OXFORD
PA THE BOULEVARD, LANGFORD LANE, KIDLINGTON, OXFORD OX5 1GB, ENGLAND
SN 0028-3908
EI 1873-7064
J9 NEUROPHARMACOLOGY
JI Neuropharmacology
PD SEP 1
PY 2017
VL 123
BP 126
EP 135
DI 10.1016/j.neuropharm.2017.06.002
PG 10
WC Neurosciences; Pharmacology & Pharmacy
SC Neurosciences & Neurology; Pharmacology & Pharmacy
GA FC6YJ
UT WOS:000406987300012
PM 28587899
DA 2019-04-19
ER

PT J
AU Leach, JP
   Smith, PE
   Craig, J
   Bagary, M
   Cavanagh, D
   Duncan, S
   Kelso, ARC
   Marson, AG
   McCorry, D
   Nashef, L
   Nelson-Piercy, C
   Northridge, R
   Sieradzan, K
   Thangaratinam, S
   Walker, M
   Winterbottom, J
   Reuber, M
AF Leach, J. P.
   Smith, P. E.
   Craig, J.
   Bagary, M.
   Cavanagh, D.
   Duncan, S.
   Kelso, A. R. C.
   Marson, A. G.
   McCorry, D.
   Nashef, L.
   Nelson-Piercy, C.
   Northridge, R.
   Sieradzan, K.
   Thangaratinam, S.
   Walker, M.
   Winterbottom, J.
   Reuber, M.
TI Epilepsy and Pregnancy: For healthy pregnancies and happy outcomes.
   Suggestions for service improvements from the Multispecialty UK Epilepsy
   Mortality Group
SO SEIZURE-EUROPEAN JOURNAL OF EPILEPSY
LA English
DT Review
DE epilepsy; SUDEP; mortality; pregnancy
ID REFRACTORY EPILEPSY; DRUG; WOMEN
AB Between 2009 and 2012 there were 26 epilepsy-related deaths in the UK of women who were pregnant or in the first post-partum year. The number of pregnancy-related deaths in women with epilepsy (WWE) has been increasing. Expert assessment suggests that most epilepsy-related deaths in pregnancy were preventable and attributable to poor seizure control. While prevention of seizures during pregnancy is important, a balance must be struck between seizure control and the teratogenic potential of antiepileptic drugs (AED5). A range of professional guidance on the management of epilepsy in pregnancy has previously been issued, but little attention has been paid to how optimal care can be delivered to WWE by a range of healthcare professionals. We summarise the findings of a multidisciplinary meeting with representation from a wide group of professional bodies. This focussed on the implementation of optimal pregnancy epilepsy care aiming to reduce mortality of epilepsy in mothers and reduce morbidity in babies exposed to AEDs in utero. We identify in particular
   -What stage to intervene
   -Golden Moments of opportunities for improving outcomes
   -Which Key Groups have a role in making change
   -When - 2020 vision of what these improvements aim to achieve.
   -How to monitor the success in this field
   We believe that the service improvement ideas developed for the UK may provide a template for similar initiatives in other countries. (C) 2017 British Epilepsy Association. Published by Elsevier Ltd. All rights reserved.
C1 [Leach, J. P.] Univ Glasgow, Sch Med, Glasgow G12 8QQ, Lanark, Scotland.
   [Cavanagh, D.; Reuber, M.] Univ Sheffield, Royal Hallamshire Hosp, Acad Neurol Unit, Sheffield S2 1JF, S Yorkshire, England.
   [Marson, A. G.] Univ Liverpool, Walton Ctr Neurol & Neurosurg, Dept Neurol, Liverpool L9 7LJ, Merseyside, England.
   [Bagary, M.] Barberry, Reg Complex Epilepsy Serv, 25 Vincent Dr, Birmingham B15 2FG, W Midlands, England.
   [Craig, J.] Royal Victoria Hosp, Dept Neurol, Grosvenor Rd, Belfast BT12 6BA, Antrim, North Ireland.
   [Duncan, S.] Western Gen Hosp, Dept Clin Neurosci, Edinburgh EH4 2XU, Midlothian, Scotland.
   [Kelso, A. R. C.] Royal London Hosp, Whitechapel Rd, London E1 1BB, England.
   [McCorry, D.] Univ Hosp Birmingham, New Queen Elizabeth Hosp Birmingham, Birmingham B15 2WB, W Midlands, England.
   [Nashef, L.] Kings Coll Hosp London, Dept Neurol, London, England.
   [Nelson-Piercy, C.] St Thomas Hosp, Womens Hlth Directorate, London SE1 7EH, England.
   [Northridge, R.] Ninewells Hosp, Dundee DD1 9SY, Scotland.
   [Smith, P. E.] Univ Wales Hosp, Dept Neurol, Alan Richens Epilepsy Unit, Cardiff CF14 4XW, S Glam, Wales.
   [Sieradzan, K.] Southmead Hosp, Dept Neurol, Brunel Bldg,Level 2,Gate 3, Bristol BS10 5NB, Avon, England.
   [Thangaratinam, S.] Queen Mary Univ London, Barts & London Sch Med & Dent, Blizard Inst, Maternal & Perinatal Hlth Womens Hlth Res Unit, London, England.
   [Walker, M.] UCL Inst Neurol, Queen Sq, London WC1N 3BG, England.
   [Winterbottom, J.] Walton Ctr NHS Fdn Trust, Liverpool L9 7LJ, Merseyside, England.
RP Leach, JP (reprint author), Univ Glasgow, Sch Med, Glasgow G12 8QQ, Lanark, Scotland.
EM Johnpaul.leach@ggc.scot.nhs.uk; SmithPE@cf.ac.uk;
   john.craig@belfasttrust.hscni.net; manny.bagary@bsmhft.nhs.uk;
   susan.duncan4@nhs.net; andrew.kelso@bartshealth.nhs.uk;
   a.g.marson@liv.ac.uk; dougall.mccorry@uhb.nhs.uk; lina.nashef@nhs.net;
   Catherine.Nelson-Piercy@gstt.nhs.uk; rnorthridge@nhs.net;
   kasia.sieradzan@nbt.nhs.uk; s.thangaratinam@qmul.ac.uk;
   m.walker@ucl.ac.uk; janine.winterbottom@thewaltoncentre.nhs.uk;
   m.reuber@sheffield.ac.uk
OI Leach, John Paul/0000-0003-2086-9937
CR [Anonymous], 2016, EP PREGN GREEN TOP G, V68
   [Anonymous], 2015, SIGN GUIDANCE 143 DI
   [Anonymous], 2012, NICE GUIDANCE EPILEP
   [Anonymous], 2016, MHRA TOOLKIT USE VAL
   Battino D, 2013, EPILEPSIA, V54, P1621, DOI 10.1111/epi.12302
   Bromley R, 2014, COCHRANE DB SYST REV, DOI 10.1002/14651858.CD010236.pub2
   Campbell E, 2014, J NEUROL NEUROSUR PS, V85, P1029, DOI 10.1136/jnnp-2013-306318
   Davis AR, 2008, CONTRACEPTION, V77, P405, DOI 10.1016/j.contraception.2008.02.002
   Kapoor D, 2014, OBSTET MED, V7, P160, DOI 10.1177/1753495X14553257
   Kelso A, 2014, BEHALF MBBRACE UK SA, P45
   Kwan P, 2000, NEW ENGL J MED, V342, P314, DOI 10.1056/NEJM200002033420503
   Leach John Paul, 2015, Pract Neurol, V15, P244, DOI 10.1136/practneurol-2015-001097
   Leach JP, 2012, EPILEPSIA, V53, P48, DOI 10.1111/j.1528-1167.2012.03613.x
   MBRRACE-UK (Mothers and Babies: Reducing Risks through Audits and Confidential Enquiries across the UK), SAV LIV IMPR MOTH CA
   Meador KJ, 2013, LANCET NEUROL, V12, P244, DOI 10.1016/S1474-4422(12)70323-X
   Nashef L, 2014, CONTINUING GLOBAL CO
   Neligan A, 2011, EPILEPSY RES, V96, P225, DOI 10.1016/j.eplepsyres.2011.06.004
   Pennell PB, 2008, NEUROLOGY, V70, P2130, DOI 10.1212/01.wnl.0000289511.20864.2a
   Pennell PB, 2004, NEUROL CLIN, V22, P799, DOI 10.1016/j.ncl.2004.07.004
   Shorvon S, 2011, LANCET, V378, P2028, DOI 10.1016/S0140-6736(11)60176-1
   Tomson T, 2013, EPILEPSIA, V54, P405, DOI 10.1111/epi.12109
   Viale L, 2015, LANCET, V386, P1845, DOI 10.1016/S0140-6736(15)00045-8
   Weston J, 2016, COCHRANE DB SYST REV, DOI 10.1002/14651858.CD010224.pub2
NR 23
TC 4
Z9 4
U1 1
U2 6
PU W B SAUNDERS CO LTD
PI LONDON
PA 32 JAMESTOWN RD, LONDON NW1 7BY, ENGLAND
SN 1059-1311
EI 1532-2688
J9 SEIZURE-EUR J EPILEP
JI Seizure
PD AUG
PY 2017
VL 50
BP 67
EP 72
DI 10.1016/j.seizure.2017.05.004
PG 6
WC Clinical Neurology; Neurosciences
SC Neurosciences & Neurology
GA FF3HR
UT WOS:000408786600013
PM 28641176
OA Green Published
DA 2019-04-19
ER

PT J
AU Allotey, J
   Aroyo-Manzano, D
   Lopez, P
   Viale, L
   Zamora, J
   Thangaratinam, S
AF Allotey, John
   Aroyo-Manzano, David
   Lopez, Patricia
   Viale, Luz
   Zamora, Javier
   Thangaratinam, Shakila
TI Global variation in pregnancy complications in women with epilepsy: A
   meta-analysis
SO EUROPEAN JOURNAL OF OBSTETRICS & GYNECOLOGY AND REPRODUCTIVE BIOLOGY
LA English
DT Article
DE Epilepsy; Pregnancy; Maternal; Fetal; Core outcomes
ID CESAREAN-SECTION; NEONATAL-MORTALITY; SEIZURES; OUTCOMES; COUNTRIES;
   RATES; LABOR
AB Objective: Women with epilepsy are at risk of pregnancy complications. Whether these vary globally is unknown. We undertook a systematic review to assess the overall rates of obstetric outcomes in women with epilepsy, and variations in estimates across geographical region, economic status of country, and over time.
   Study design: We searched Medline, Embase, Cochrane, AMED and CINAHL, Uanuary 1, 1990 and November 29, 2016), without any language restrictions for studies reporting core maternal and fetal outcomes in women with epilepsy. We pooled the results using Freeman-Tukey Transformation random effectsanalysis, and reported our findings as rates of complications per 100 pregnancies with 95% confidence intervals (CI). We assessed for differences in risk across World Health Organisation (WHO) regions, income status, and year of publication.
   Results: From the 7420 articles screened, we included 60 studies (62 articles). In women with epilepsy (116,105 pregnancies), the commonest complications were caesarean section (29.2 per 100 pregnancies; 95% CI 25.4-33.1, I-2 = 98.44%), and admission to the neonatal intensive care unit (12.5 per 100 pregnancies; 95% CI 9.6-15.8, I-2 = 60.63%). There were significant differences across the WHO regions, with the highest rates of caesarean section (37%, 95% CI 32%-42%); spontaneous miscarriage (39%, 95% CI 35%-44%) and preterm birth (10%, 95% CI 8%-12%) in the Americas; postpartum haemorrhage (9%, 95% CI 7%-12%), hypertensive disorders (14%, 95% CI 8%-21%) and perinatal death (2%, 95% CI 1%-7%) in the Western Pacific; induction of labour (30%, 95% CI 19%-41%) in South East Asia and antepartum haemorrhage (10%, 95% CI 5%-17%) in the Eastern Mediterranean. The reported rates of antepartum haemorrhage, caesarean section, gestational diabetes and spontaneous miscarriage were highest in high income and high-middle income countries. Over time, there was a significant increase in caesarean section, and reduction in stillbirths, perinatal deaths and admission to the neonatal intensive care unit in women with epilepsy.
   Conclusion: There is significant variation in reported maternal and offspring outcomes in pregnant women with epilepsy across geographical regions, economic status of country and over time, which needs to be considered in setting priorities for clinical management and research. (C) 2017 Elsevier B.V. All rights reserved.
C1 [Allotey, John; Zamora, Javier; Thangaratinam, Shakila] Queen Mary Univ London, Womens Hlth Res Unit, Barts & London Sch Med & Dent, London, England.
   [Allotey, John; Thangaratinam, Shakila] Queen Mary Univ London, MESH, London, England.
   [Aroyo-Manzano, David; Lopez, Patricia; Zamora, Javier] Hosp Ramon & Cajal IRYCIS, Madrid, Spain.
   [Aroyo-Manzano, David; Lopez, Patricia; Zamora, Javier] CIBER Epidemiol & Publ Hlth CIBERESP, Madrid, Spain.
   [Viale, Luz] Ctr Rosarino Estudios Perinatales, Rosario, Santa Fe, Argentina.
RP Allotey, J (reprint author), Queen Mary Univ London, Womens Hlth Res Unit, MESH, Barts & London Sch Med & Dent, London, England.
EM j.allotey@qmul.ac.uk
CR Aguglia U, 2009, EPILEPSIA, V50, P7, DOI 10.1111/j.1528-1167.2008.01964.x
   Al Wattar BH, 2015, EUR J OBSTET GYN R B, V195, P193, DOI 10.1016/j.ejogrb.2015.10.017
   Al Wattar Bassel H, 2016, BJOG
   Althabe F, 2006, BIRTH-ISS PERINAT C, V33, P270, DOI 10.1111/j.1523-536X.2006.00118.x
   BEGG CB, 1994, BIOMETRICS, V50, P1088, DOI 10.2307/2533446
   Betran AP, 2016, BJOG-INT J OBSTET GY, V123, P667, DOI 10.1111/1471-0528.13526
   Borthen I, 2011, BJOG-INT J OBSTET GY, V118, P956, DOI 10.1111/j.1471-0528.2011.03004.x
   Borthen I, 2009, J MATERN FETAL NEONA, V23
   Chen YH, 2009, ARCH NEUROL-CHICAGO, V66, P979, DOI 10.1001/archneurol.2009.142
   DeSisto CL, 2014, PREV CHRONIC DIS, V11, DOI 10.5888/pcd11.130415
   Edey S, 2014, EPILEPSIA, V55, pE72, DOI 10.1111/epi.12621
   Egger M, 1997, BMJ-BRIT MED J, V315, P629, DOI 10.1136/bmj.315.7109.629
   Giordano Rosalba, 2010, J Prenat Med, V4, P12
   Harden CL, 2009, NEUROLOGY, V73, P126, DOI 10.1212/WNL.0b013e3181a6b2f8
   HAUSER WA, 1993, EPILEPSIA, V34, P453, DOI 10.1111/j.1528-1157.1993.tb02586.x
   Huusom LD, 2011, BJOG-INT J OBSTET GY, V118, P1, DOI 10.1111/j.1471-0528.2010.02782.x
   Kadir RA, 2000, CLIN LAB HAEMATOL, V22, P12, DOI 10.1046/j.1365-2257.2000.00007.x
   Katz JM, 2003, SEIZURE-EUR J EPILEP, V12, P217, DOI 10.1016/S1059-1311(02)00288-1
   Katz VL, 2012, COMPREHENSIVE GYNECO
   Latthe P, 2006, BMC PUBLIC HEALTH, V6, DOI 10.1186/1471-2458-6-177
   Moher D, 2015, SYST REV, V4, DOI [10.1186/2046-4053-4-1, 10.1136/bmj.b2535]
   Morrell MJ, 2002, AM FAM PHYSICIAN, V66, P1489
   NICE, 2016, CLIN GUID CG137
   Richmond JR, 2004, AM J OBSTET GYNECOL, V190, P371, DOI 10.1016/j.ajog.2003.09.020
   Sabers A, 1998, ACTA NEUROL SCAND, V97, P164
[truncated: 2,530,583 more chars]
