# Supplementary material for: Emerging trends and knowledge structure of epilepsy during pregnancy research for 2000–2018: a bibliometric analysis
Source: PeerJ. 2019 Jun 7;7:e7115. doi: 10.7717/peerj.7115 (PMC6557303; doi:10.7717/peerj.7115)
Supplement: Supplemental Information 7 [file peerj-07-7115-s007.zip › Raw data that was imported into CiteSpace sdftware/download_2001-2225.txt]

FN Clarivate Analytics Web of Science
VR 1.0
PT J
AU Dobrin, S
AF Dobrin, Sofia
TI Seizures and Epilepsy in Adolescents and Adults
SO DM DISEASE-A-MONTH
LA English
DT Article
ID RANDOMIZED CONTROLLED-TRIAL; MANAGEMENT ISSUES; LAMOTRIGINE; TOPIRAMATE;
   PREGNANCY; SANAD; WOMEN; FOCUS; ILAE
C1 NorthShore Univ HealthSyst, Dept Neurol, Glenview, IL USA.
RP Dobrin, S (reprint author), NorthShore Univ HealthSyst, Dept Neurol, Glenview, IL USA.
CR Berg AT, 2010, EPILEPSIA, V51, P676, DOI 10.1111/j.1528-1167.2010.02522.x
   Britton Jeffrey W, 2010, Continuum (Minneap Minn), V16, P105, DOI 10.1212/01.CON.0000368234.64857.86
   de Tisi J, 2011, LANCET, V378, P1388, DOI 10.1016/S0140-6736(11)60890-8
   Drazkowski Joseph F, 2010, Continuum (Minneap Minn), V16, P36, DOI 10.1212/01.CON.0000368231.11492.9c
   Fisher RS, 2005, EPILEPSIA, V46, P470, DOI 10.1111/j.0013-9580.2005.66104.x
   Harden CL, 2009, EPILEPSIA, V50, P1237, DOI 10.1111/j.1528-1167.2009.02129.x
   Harden CL, 2009, EPILEPSIA, V50, P1247, DOI 10.1111/j.1528-1167.2009.02130.x
   Hesdorffer DC, 2011, NEUROLOGY, V76, P23, DOI 10.1212/WNL.0b013e318204a36a
   Krumholz A, 2007, NEUROLOGY, V69, P1996, DOI 10.1212/01.wnl.0000285084.93652.43
   Marson AG, 2007, LANCET, V369, P1016, DOI 10.1016/S0140-6736(07)60461-9
   Marson AG, 2007, LANCET, V369, P1000, DOI 10.1016/S0140-6736(07)60460-7
NR 11
TC 1
Z9 1
U1 0
U2 3
PU MOSBY-ELSEVIER
PI NEW YORK
PA 360 PARK AVENUE SOUTH, NEW YORK, NY 10010-1710 USA
SN 0011-5029
J9 DM-DIS MON
JI DM-Dis.-a-Mon.
PD DEC
PY 2012
VL 58
IS 12
BP 708
EP 729
DI 10.1016/j.disamonth.2012.08.011
PG 22
WC Medicine, General & Internal
SC General & Internal Medicine
GA 044CE
UT WOS:000311596200005
PM 23149523
DA 2019-04-19
ER

PT J
AU Riljak, V
   Maresova, D
   Jandova, K
   Bortelova, J
   Pokorny, J
AF Riljak, Vladimir
   Maresova, Dana
   Jandova, Katerina
   Bortelova, Jana
   Pokorny, Jaroslav
TI Impact of chronic ethanol intake of rat mothers on the seizure
   susceptibility of their immature male offspring
SO GENERAL PHYSIOLOGY AND BIOPHYSICS
LA English
DT Article
DE Ethanol; Evoked potentials; Seizure; Development; Rat
ID PRENATAL ALCOHOL EXPOSURE; EPILEPTIC AFTERDISCHARGES; SOMATOSENSORY
   CORTEX; HYPOXIA; NEURONS; SUPPRESSES; GABA
AB The aim of present study was to examine the impact of prenatal ethanol exposure on seizure susceptibility of the offspring. Pregnant Wistar rats were compelled to drink either 10% or 20% ethanol solution, as the only drinking fluid since conception up to the weaning of their offspring at the age of 28 days. Pregnant and nursing rats of the control group drank water. Electrophysiological experiments (repeated electrical stimulation and analysis of cortical afterdischarges duration) were than performed on their immature offspring. Rat pups were tested on postnatal day 18, 25, and 35. Shortening of afterdischarges duration was observed in 18-day-old animals (mothers drank 20% ethanol) when compared with age matched controls and failure of post-ictal depression phenomenon was found in 25- and 35-day-old animals. Our findings signalize that ethanol exposure during pregnancy influences seizure susceptibility by acting on excitatory/inhibitory brain systems and this effect is dose- and age-dependent.
C1 [Riljak, Vladimir; Maresova, Dana; Jandova, Katerina; Bortelova, Jana; Pokorny, Jaroslav] Charles Univ Prague, Fac Med 1, Inst Physiol, Prague 12800 2, Czech Republic.
RP Riljak, V (reprint author), Charles Univ Prague, Fac Med 1, Inst Physiol, Albertov 5, Prague 12800 2, Czech Republic.
EM vladimir.riljak@lfl.cuni.cz
RI Maresova, Dana/H-4144-2017; Jaroslav, Pokorny/I-3838-2017; Bortelova,
   Jana/J-2553-2017; Jandova, Katerina/D-9098-2016
OI Maresova, Dana/0000-0003-2095-7996; Jaroslav,
   Pokorny/0000-0002-9716-3409; Bortelova, Jana/0000-0002-2185-6292;
   Jandova, Katerina/0000-0003-1181-5339; Riljak,
   Vladimir/0000-0002-3728-476X
FU  [GACR 305/09/P136];  [MSM 00216 208 16]
FX This work was supported by grants: GACR 305/09/P136 and MSM 00216 208
   16.
CR ABEL EL, 1984, DRUG ALCOHOL DEPEN, V14, P1, DOI 10.1016/0376-8716(84)90012-7
   ABEL EL, 1993, ALCOHOL, V10, P155, DOI 10.1016/0741-8329(93)90096-7
   ALRABIAI S, 1989, J NEUROCYTOL, V18, P711, DOI 10.1007/BF01187226
   Barr CS, 2003, ALCOHOL CLIN EXP RES, V27, P812, DOI 10.1097/01.ALC.0000067976.62827.ED
   BERMAN RF, 1992, ALCOHOL CLIN EXP RES, V16, P490, DOI 10.1111/j.1530-0277.1992.tb01406.x
   Bonthius DJ, 2001, ALCOHOL CLIN EXP RES, V25, P734, DOI 10.1111/j.1530-0277.2001.tb02274.x
   Brailowsky S, 1999, ARCH MED RES, V30, P3, DOI 10.1016/S0188-0128(98)00013-X
   CHANDLER LJ, 1993, J NEUROCHEM, V60, P1578, DOI 10.1111/j.1471-4159.1993.tb03326.x
   Cowen M. S., 2006, CNS & Neurological Disorders-Drug Targets, V5, P233, DOI 10.2174/187152706776359646
   Crews F.T., 2008, ALCOHOL ALCOHOLISM, V44, P115
   Fadda F, 1998, PROG NEUROBIOL, V56, P385, DOI 10.1016/S0301-0082(98)00032-X
   Fischer W, 2005, J NEURAL TRANSM, V112, P1149, DOI 10.1007/s00702-004-0266-0
   GRANATO A, 1995, ANAT EMBRYOL, V191, P11
   KIM C K, 1991, Alcoholism Clinical and Experimental Research, V15, P337
   Mares P, 1982, J Physiol (Paris), V78, P863
   Maresova D, 1999, PHYSIOL RES, V48, P389
   Maresova D, 2010, GEN PHYSIOL BIOPHYS, V29, P67, DOI 10.4149/gpb_2010_01_67
   Miller MW, 2006, NEUROSCIENCE, V138, P97, DOI 10.1016/j.neuroscience.2005.10.060
   Miller MW, 1997, BRAIN RES, V766, P121, DOI 10.1016/S0006-8993(97)00533-7
   Milotova M, 2008, PHYSIOL RES, V57, P275
   MINCIACCHI D, 1993, NEUROREPORT, V4, P415, DOI 10.1097/00001756-199304000-00019
   Mladenovic D, 2008, CAN J PHYSIOL PHARM, V86, P148, DOI 10.1139/Y08-009
   Nixon K, 2002, J NEUROCHEM, V83, P1087, DOI 10.1046/j.1471-4159.2002.01214.x
   Oreland L, 2004, CURR MED CHEM, V11, P2007, DOI 10.2174/0929867043364838
   Riljak V, 2011, GEN PHYSIOL BIOPHYS, V30, P350, DOI 10.4149/gpb_2011_04_350
   Riljak V, 2010, NEUROENDOCRINOL LETT, V31, P792
   Sowell ER, 2001, NEUROLOGY, V57, P235, DOI 10.1212/WNL.57.2.235
   Vengeliene V, 2008, BRIT J PHARMACOL, V154, P299, DOI 10.1038/bjp.2008.30
   Woodward JJ, 2000, CRIT REV NEUROBIOL, V14, P69
NR 29
TC 1
Z9 1
U1 0
U2 2
PU GENERAL PHYSIOL AND BIOPHYSICS
PI BRATISLAVA
PA INST OF MOLEC PHYSIOL GENETICS SLOVAK ACAD OF SCI VLARSKA 5, 83334
   BRATISLAVA, SLOVAKIA
SN 0231-5882
J9 GEN PHYSIOL BIOPHYS
JI Gen. Physiol. Biophys.
PD JUN
PY 2012
VL 31
IS 2
BP 173
EP 177
DI 10.4149/gpb_2012_019
PG 5
WC Biochemistry & Molecular Biology; Biophysics; Physiology
SC Biochemistry & Molecular Biology; Biophysics; Physiology
GA 959MD
UT WOS:000305315600006
PM 22781820
OA Bronze
DA 2019-04-19
ER

PT J
AU Gurgen, SG
   Erdogan, D
   Coskun, ZK
   Cansu, A
AF Gurgen, Seren Gulsen
   Erdogan, Deniz
   Coskun, Zafer Kutay
   Cansu, Ali
TI The effect of valproic acid and oxcarbazepine on the distribution of
   adhesion molecules in embryo implantation
SO TOXICOLOGY
LA English
DT Article
DE Valproic acid; Oxcarbazepine; Embryo implantation; Extracellular matrix
   proteins
ID EXTRACELLULAR-MATRIX COMPONENTS; TROPHOBLAST MIGRATION; RAT UTERINE; IV
   COLLAGEN; EPILEPSY; CELLS; DECIDUALIZATION; CARBAMAZEPINE; LAMININ;
   MOUSE
AB This study was intended to investigate the effect of valproate (VPA) and oxcarbazepine (OXC) on embryo implantation in terms of extracellular matrix protein distribution. Thirty female rats (Wistar albino) were assigned to three groups of 10 animals each. Group 1 was administered two doses of saline solution, group 2, two doses of VPA at 300 mg/kg/day and group 3, two doses of OXC at 100 mg/kg/day, for a period of 3 months. Female rats with vaginal plugs mated with males for one night were placed into separate cages. Day of mating was taken as day 0, and implantation areas were obtained with rats being sacrificed on the morning of day 7. Immunohistochemical staining and electron microscopic protocols were then applied. At electron microscopic evaluation, extraembryonic endoderm and ectoderm layers could not be distinguished in semi-thin sections in the VPA group, while they were partially differentiated in the OXC group. At immunohistochemical staining, laminin was observed in the primary embryonic endoderm cell visceral and parietal layers, the uterine luminal epithelial cells and the secondary decidual zone in the control group. In the VPA group, it was weakly expressed in some embryo trophoectoderm cells and uterine luminal epithelial cells and moderately in some decidual cells. In the OXC group, it was moderately expressed in some trophoectoderm and decidual cells. Collagen IV was localized in the ectoplacental cone cells and secondary decidual zone and weak in the luminal epithelial cells in the control group. In the VPA and OXC groups, collagen IV was negative in all embryonic and maternal structures in the VPA and OXC groups. Vimentin was moderately expressed in the luminal epithelium and strongly expressed in the primary decidual zone and ectoplacental cone cells in the control group. In the VPA group, it was negative in the embryo trophoectoderm, decidual and uterine luminal epithelial cells, while in the OXC group it was moderately localized in the ectoplacental cone cells. The use of VPA and OXC has a negative effect on the expression of extracellular matrix proteins that play a key role in embryo implantation in young rats. This may lead to pregnancies ending in failure. (C) 2011 Elsevier Ireland Ltd. All rights reserved.
C1 [Gurgen, Seren Gulsen] Celal Bayar Univ, Dept Histol & Embryol, Sch Vocat Hlth Serv, Manisa, Turkey.
   [Erdogan, Deniz] Gazi Univ, Dept Histol & Embryol, Fac Med, Ankara, Turkey.
   [Coskun, Zafer Kutay] Gazi Univ, Dept Anat, Fac Med, Ankara, Turkey.
   [Cansu, Ali] Karadeniz Tech Univ, Dept Pediat Neurol, Fac Med, Trabzon, Turkey.
RP Gurgen, SG (reprint author), Celal Bayar Univ, Saglik Hizmetleri Meslek Yuksekokulu, Manisa, Turkey.
EM serengurgen@yahoo.com
CR ABRAHAMSOHN PA, 1993, J EXP ZOOL, V266, P603, DOI 10.1002/jez.1402660610
   Bennett GD, 1996, J PHARMACOL EXP THER, V279, P1237
   BERNFIELD M., 1984, ROLE EXTRACELLULAR M, P545
   BILO L, 1988, EPILEPSIA, V29, P612, DOI 10.1111/j.1528-1157.1988.tb03770.x
   BLANKENSHIP TN, 1995, ANAT REC, V243, P27, DOI 10.1002/ar.1092430105
   Burrows TD, 1996, HUM REPROD UPDATE, V2, P307, DOI 10.1093/humupd/2.4.307
   CAN A, 1995, PLACENTA, V16, P261, DOI 10.1016/0143-4004(95)90113-2
   Cansu A, 2008, EPILEPSIA, V49, P1192, DOI 10.1111/j.1528-1167.2008.01576.x
   Cansu A, 2006, EPILEPSIA, V47, P1855, DOI 10.1111/j.1528-1167.2006.00821.x
   Cansu A, 2010, EPILEPSIA, V51, P98, DOI 10.1111/j.1528-1167.2009.02259.x
   Chakraborty C, 2002, CAN J PHYSIOL PHARM, V80, P116, DOI 10.1139/Y02-016
   CLARK DE, 1993, ANAT REC, V237, P8, DOI 10.1002/ar.1092370103
   DAMSKY CH, 1992, J CLIN INVEST, V89, P210, DOI 10.1172/JCI115565
   Dekker GA, 1998, AM J OBSTET GYNECOL, V179, P1359, DOI 10.1016/S0002-9378(98)70160-7
   DerRest MV., 1991, FASEB J, V5, P2814
   FARRAR JD, 1992, BIOL REPROD, V46, P1095, DOI 10.1095/biolreprod46.6.1095
   GLASSER SR, 1986, BIOL REPROD, V35, P463, DOI 10.1095/biolreprod35.2.463
   GRANT SM, 1992, DRUGS, V43, P873, DOI 10.2165/00003495-199243060-00007
   Gregoraszczuk E, 2000, SEIZURE-EUR J EPILEP, V9, P480, DOI 10.1053/seiz.2000.0443
   Guillomot M, 1999, PLACENTA, V20, P339, DOI 10.1053/plac.1998.0385
   GUILLOMOT M, 1981, PLACENTA, V2, P169, DOI 10.1016/S0143-4004(81)80021-5
   HOUTKOOPER MA, 1987, EPILEPSIA, V28, P693, DOI 10.1111/j.1528-1157.1987.tb03702.x
   ISOJARVI JIT, 1995, EUR J CLIN PHARMACOL, V47, P461
   ISOJARVI JIT, 1993, NEW ENGL J MED, V329, P1383, DOI 10.1056/NEJM199311043291904
   Korgun ET, 2007, J MOL HISTOL, V38, P253, DOI 10.1007/s10735-007-9095-4
   LAURIE GW, 1982, J HISTOCHEM CYTOCHEM, V30, P983, DOI 10.1177/30.10.6752264
   Lockard Joan S., 2000, Epilepsia, V41, P97
   MATTSON RH, 1985, EPILEPSIA S1, V26, P40
   Murialdo G, 1997, J ENDOCRINOL INVEST, V20, P519, DOI 10.1007/BF03348013
   OSHEA JD, 1983, AM J ANAT, V166, P271, DOI 10.1002/aja.1001660304
   Parr M. B., 1989, BIOL UTERUS, P233
   Rattya J, 2001, NEUROLOGY, V56, P31, DOI 10.1212/WNL.56.1.31
   Roste LS, 2002, REPROD TOXICOL, V16, P767
   Shih Ie-Ming, 2002, Current Molecular Medicine (Hilversum), V2, P1
   TECOMA ES, 1999, EPILEPSIA, V40, P37
   Weitlauf H. M., 1994, P391
   WELSH AO, 1983, AM J ANAT, V167, P463, DOI 10.1002/aja.1001670405
   WEWER UM, 1986, DIFFERENTIATION, V32, P49, DOI 10.1111/j.1432-0436.1986.tb00555.x
NR 38
TC 1
Z9 1
U1 0
U2 3
PU ELSEVIER IRELAND LTD
PI CLARE
PA ELSEVIER HOUSE, BROOKVALE PLAZA, EAST PARK SHANNON, CO, CLARE, 00000,
   IRELAND
SN 0300-483X
J9 TOXICOLOGY
JI Toxicology
PD FEB 26
PY 2012
VL 292
IS 2-3
BP 71
EP 77
DI 10.1016/j.tox.2011.11.010
PG 7
WC Pharmacology & Pharmacy; Toxicology
SC Pharmacology & Pharmacy; Toxicology
GA 899GP
UT WOS:000300804700002
PM 22142741
DA 2019-04-19
ER

PT J
AU Quant, H
   Arden, D
   Takoudes, T
   Rana, S
AF Quant, Hayley
   Arden, Deborah
   Takoudes, Tamara
   Rana, Sarosh
TI Angiogenic Factors and Pregnant Woman with New Onset Seizures
SO HYPERTENSION IN PREGNANCY
LA English
DT Article
DE Preeclampsia; Eclampsia; Seizures; sFlt1
ID PLACENTAL GROWTH-FACTOR; TYROSINE KINASE-1; PREECLAMPSIA; HYPERTENSION;
   MANAGEMENT; DIAGNOSIS
AB Background. In patients with new onset seizures during pregnancy, it can be challenging to differentiate between eclampsia and other etiologies. Soluble fms-like tyrosine kinase (sFlt1) is an antiangiogenic protein that is elevated in preeclampsia and eclampsia. Case. A multiparous woman presented at 22 weeks gestation with seizures. The initial presentation was highly suspicious for eclampsia, but blood pressure and laboratory data were equivocal. Further investigation suggested primary seizure disorder. Serum sFlt1 was normal for gestational age, supporting the exclusion of eclampsia. Conclusion. History, physical exam, and traditional laboratory data are the mainstays of eclampsia diagnosis; however, sFlt1 may help clinicians when the diagnosis is uncertain at preterm gestational ages.
C1 [Takoudes, Tamara; Rana, Sarosh] Harvard Univ, Div Maternal Fetal Med, Dept Obstet & Gynecol, Beth Israel Deaconess Med Ctr,Med Sch, Boston, MA 02215 USA.
   [Takoudes, Tamara; Rana, Sarosh] Harvard Univ, Div Maternal Fetal Med, Dept Reprod Biol, Beth Israel Deaconess Med Ctr,Med Sch, Boston, MA 02215 USA.
RP Rana, S (reprint author), Harvard Univ, Div Maternal Fetal Med, Dept Obstet & Gynecol, Beth Israel Deaconess Med Ctr,Med Sch, 330 Brookline Ave,Kirstein 338, Boston, MA 02215 USA.
EM srana1@bidmc.harvard.edu
FU Harvard Diversity and Community Partnership Faculty
FX Sarosh Rana is supported by Harvard Diversity and Community Partnership
   Faculty Fellowship Award.
CR Bombrys AE, 2008, AM J OBSTET GYNECOL, V199, DOI 10.1016/j.ajog.2008.06.086
   DOUGLAS KA, 1994, BMJ-BRIT MED J, V309, P1395, DOI 10.1136/bmj.309.6966.1395
   Holston AM, 2009, AM J OBSTET GYNECOL, V200, DOI 10.1016/j.ajog.2008.10.033
   Levine RJ, 2004, NEW ENGL J MED, V350, P672, DOI 10.1056/NEJMoa031884
   Maharaj ASR, 2008, J EXP MED, V205, P491, DOI 10.1084/jem.20072041
   Maynard SE, 2003, J CLIN INVEST, V111, P649, DOI 10.1172/JCI200317189
   Romero R, 2008, J MATERN-FETAL NEO M, V21, P9, DOI 10.1080/14767050701830480
   Sibai B.M., 2009, AM J OBSTET GYNECOL, V200, pe1
   Sibai BM, 2004, OBSTET GYNECOL, V103, P981, DOI 10.1097/01.AOG.0000126245.35811.2a
   Sibai BM, 2004, AM J OBSTET GYNECOL, V190, P1520, DOI 10.1016/j.ajog.2003.12.057
   Sibai BM, 2003, OBSTET GYNECOL, V102, P181, DOI 10.1016/S0029-7844(03)00475-7
   Stamilio DM, 2000, AM J OBSTET GYNECOL, V182, P589, DOI 10.1067/mob.2000.103890
   Vaisbuch E, 2011, AM J OBSTET GYNECOL, V204, DOI 10.1016/j.ajog.2010.08.049
   Wikstom AK, 2007, OBSTET GYNECOL, V109, P1368, DOI 10.1097/01.AOG.0000264552.85436.a1
NR 14
TC 1
Z9 1
U1 0
U2 0
PU INFORMA HEALTHCARE
PI LONDON
PA TELEPHONE HOUSE, 69-77 PAUL STREET, LONDON EC2A 4LQ, ENGLAND
SN 1064-1955
J9 HYPERTENS PREGNANCY
JI Hypertens. Pregnancy
PY 2012
VL 31
IS 2
BP 207
EP 210
DI 10.3109/10641955.2011.638960
PG 4
WC Obstetrics & Gynecology; Physiology; Peripheral Vascular Disease
SC Obstetrics & Gynecology; Physiology; Cardiovascular System & Cardiology
GA 932LL
UT WOS:000303292500002
PM 22380455
DA 2019-04-19
ER

PT J
AU Staikou, C
   Mani, A
   Petropoulos, G
AF Staikou, C.
   Mani, A.
   Petropoulos, G.
TI Perioperative management of a parturient with hyponatraemia due to
   carbamazepine therapy
SO INTERNATIONAL JOURNAL OF OBSTETRIC ANESTHESIA
LA English
DT Article
DE Hyponatraemia; Epilepsy; Carbamazepine; Pregnancy; Caesarean delivery;
   Perioperative management
ID MATERNAL FLUID OVERLOAD; ANTIEPILEPTIC DRUGS; PREGNANCY; EPILEPSY; RISK;
   SECRETION; WOMAN
AB We describe the perioperative management of an epileptic parturient who developed hyponatraemia due to carbamazepine therapy. Caesarean delivery was performed under combined spinal-epidural anaesthesia with a good outcome for both mother and neonate. The diagnostic and therapeutic approach, anaesthetic implications and maternal and neonatal risks for a patient with hyponatraemia complicating carbamazepine therapy are discussed. (C) 2011 Elsevier Ltd. All rights reserved.
C1 [Staikou, C.; Mani, A.; Petropoulos, G.] Univ Athens, Dept Anaesthesiol, Aretaieio Hosp, Sch Med, Athens 11528, Greece.
RP Staikou, C (reprint author), Univ Athens, Dept Anaesthesiol, Aretaieio Hosp, Sch Med, 76 Vassilissis,Sophias Ave, Athens 11528, Greece.
EM c_staikou@yahoo.gr
CR Abdul-Karim RW, 1970, OBSTET GYNECOL SURV, V5, P804
   Adab N, 2006, CNS DRUGS, V20, P791, DOI 10.2165/00023210-200620100-00001
   Adrogue HJ, 2000, NEW ENGL J MED, V342, P1581, DOI 10.1056/NEJM200005253422107
   Butwick AJ, 2010, BRIT J ANAESTH, V104, P338, DOI 10.1093/bja/aeq004
   Froelich M, 2009, CRIT CARE MED, V37, P1433, DOI 10.1097/CCM.0b013e31819c1933
   Gross P, 2008, INTERNAL MED, V47, P885, DOI 10.2169/internalmedicine.47.0918
   HENRY DA, 1977, BMJ-BRIT MED J, V1, P83, DOI 10.1136/bmj.1.6053.83-a
   Holmes LB, 2011, ARCH NEUROL-CHICAGO, V68, P1275, DOI 10.1001/archneurol.2011.133
   Milionis HJ, 2002, CAN MED ASSOC J, V166, P1056
   Molgaard-Nielsen D, 2011, JAMA-J AM MED ASSOC, V305, P1996, DOI 10.1001/jama.2011.624
   Nelson-Piercy C, 1998, DRUG SAFETY, V19, P155, DOI 10.2165/00002018-199819020-00006
   Niesen AD, 2010, ANESTH ANALG, V111, P729, DOI 10.1213/ANE.0b013e3181e534a4
   PUTTERMAN C, 1991, AM J OBSTET GYNECOL, V165, P1330
   Roisen MF, 2000, ANESTHESIA, P978
   Sandhu G, 2010, AM J KIDNEY DIS, V55, P599, DOI 10.1053/j.ajkd.2009.09.027
   SINGHI SC, 1984, ARCH DIS CHILD, V59, P1155, DOI 10.1136/adc.59.12.1155
   SUONIO S, 1986, AM J OBSTET GYNECOL, V155, P122, DOI 10.1016/0002-9378(86)90093-1
   TARNOWMORDI WO, 1981, BRIT MED J, V283, P639, DOI 10.1136/bmj.283.6292.639
   Thomas SV, 2011, NEUROL INDIA, V59, P59, DOI 10.4103/0028-3886.76860
   Tomson T, 2011, LANCET NEUROL, V10, P609, DOI 10.1016/S1474-4422(11)70107-7
   VANAMELSVOORT T, 1994, EPILEPSIA, V35, P181
   Verbalis JG, 2007, AM J MED, V120, pS1, DOI 10.1016/j.amjmed.2007.09.001
   Wilson HJ, 2007, INT J OBSTET ANESTH, V16, P360, DOI 10.1016/j.ijoa.2007.02.005
   YERBY MS, 1987, EPILEPSIA, V28, pS29, DOI 10.1111/j.1528-1157.1987.tb05775.x
NR 24
TC 1
Z9 1
U1 1
U2 4
PU ELSEVIER SCI LTD
PI OXFORD
PA THE BOULEVARD, LANGFORD LANE, KIDLINGTON, OXFORD OX5 1GB, OXON, ENGLAND
SN 0959-289X
EI 1532-3374
J9 INT J OBSTET ANESTH
JI Int. J. Obstet. Anesth.
PD JAN
PY 2012
VL 21
IS 1
BP 93
EP 97
DI 10.1016/j.ijoa.2011.10.006
PG 5
WC Anesthesiology; Obstetrics & Gynecology
SC Anesthesiology; Obstetrics & Gynecology
GA 906DT
UT WOS:000301325800018
PM 22153131
DA 2019-04-19
ER

PT J
AU Mahabady, MK
   Varzi, HN
AF Mahabady, Mahmood Khaksary
   Varzi, Hossein Najafzadeh
TI Prophylactic Effects of Levamisole and Vitamin E on
   Phenobarbital-induced Cleft Palate and Spina Bifida in Rat Embryos
SO IRANIAN JOURNAL OF PHARMACEUTICAL RESEARCH
LA English
DT Article
DE Phenobarbital; Levamisole; Cleft palate; Spina bifida; Teratogenicity;
   Rat
ID IMMUNE STIMULATION; BIRTH-DEFECTS; MICE; PHENYTOIN; TERATOGENICITY;
   EXTRACT; FETAL
AB There are many reports that show the teratogenic effects of phenobarbital can be decreased by stimulation of maternal immune system. Therefore, in this study, the prophylactic effects of levamisole and vitamin E on teratogenic effects of phenobarbital were compared. This study was performed on 20 pregnant rats that were divided into four groups. Control group received normal saline and test groups received phenobarbital (120 mg/kg), phenobarbital (120 mg/kg) plus levamisole (10 mg/kg) and phenobarbital (120 mg/kg) plus vitamin E (100 mg/kg) intraperitoneally at 9-11th days of gestation, respectively. Fetuses were collected at 20th day of gestation and after determination of weight and length; they were stained by Alizarin red - Alcian blue method. Cleft palate and spina bifida incidence were 66.66% and 69.44% in fetuses of rats that had received only phenobarbital. Cleft palate and spina bifida incidence were 65.45% and 38.18% had in the group which had received phenobarbital plus levamisole. However, Cleft palate and spina bifida incidence were 54.54% and 27.27% in the group which had received phenobarbital plus vitamin E. The arithmetic means of the weight and length of fetuses the rats that had received levamisole and vitamin E were significantly greater than that of those that had received only phenobarbital. Vitamin E had a greater prophylactic effect than levamisole on the incidence of phenobarbital-induced cleft palate and spina bifida. However, the difference was not significant.
C1 [Mahabady, Mahmood Khaksary] Shahid Chamran Univ, Dept Anat & Embryol, Fac Vet Med, Ahwaz, Iran.
   [Varzi, Hossein Najafzadeh] Shahid Chamran Univ, Dept Pharmacol, Fac Vet Med, Ahwaz, Iran.
RP Mahabady, MK (reprint author), Shahid Chamran Univ, Dept Anat & Embryol, Fac Vet Med, Ahwaz, Iran.
EM mkhaksarymahabady@yahoo.com
RI Najafzadehvarzi, Hossein/M-4286-2017
FU research council of Shahid Chamran University
FX The authors wish to express their gratitude to the research council of
   Shahid Chamran University for their financial support.
CR AZARBAYEJANI F, 2001, ACTA U UPSAL, V9, P12
   Boskovic R, 2005, REPROD TOXICOL, V20, P85, DOI 10.1016/j.reprotox.2005.01.003
   CAPPER JL, 2005, BR J NUTR, V93
   Clarke GR, 1997, CANCER IMMUNOL IMMUN, V45, P115, DOI 10.1007/s002620050410
   Cohen-Kerem R, 2003, NEUROTOXICOL TERATOL, V25, P1, DOI 10.1016/S0892-0362(02)00324-0
   HARDMAN JG, 2001, PHARM BASIS THERAPIU, P1477
   HOLLADAY SD, 2002, INT IMMUNOPHARMACOL, V2, P25
   KIMMEL CA, 1981, STAIN TECHNOL, V56, P271, DOI 10.3109/10520298109067325
   Mahabady MK, 2006, REGUL TOXICOL PHARM, V46, P163, DOI 10.1016/j.yrtph.2006.06.005
   Okuda Hirokazu, 2006, Congenital Anomalies, V46, P97, DOI 10.1111/j.1741-4520.2006.00109.x
   ORYAN S, 2004, IRANIAN J PHARM RE S, V1, P59
   Prater MR, 2004, BIRTH DEFECTS RES A, V70, P862, DOI 10.1002/bdra.20082
   Sharififar F, 2009, IRAN J PHARM RES, V8, P287
   Sharova LV, 2002, INT IMMUNOPHARMACOL, V2, P1477, DOI 10.1016/S1567-5769(02)00094-2
   SULLIVAN FM, 1977, TOXICOL APPL PHARM, V40, P365, DOI 10.1016/0041-008X(77)90108-9
   Syska E, 2004, J CRANIO MAXILL SURG, V32, P2, DOI 10.1016/S1010-5182(03)00100-8
   TOTKINSKY A, 1997, DIABETOLOGIA, V40, P635
   Viana M, 1996, DIABETOLOGIA, V39, P1041
   VORHEES CV, 1983, PHARM EXPT THERAPEUT, V22, P274
   Winn LM, 1999, FREE RADICAL BIO MED, V26, P266, DOI 10.1016/S0891-5849(98)00193-2
NR 20
TC 1
Z9 1
U1 0
U2 0
PU SHAHEED BEHESHTI UNIV, SCH PHARMACY
PI TEHRAN
PA NO 10 SHAMS ALLEY, VALI-E ASR ST, TEHRAN, 00000, IRAN
SN 1735-0328
J9 IRAN J PHARM RES
JI Iran. J. Pharm. Res.
PD WIN
PY 2011
VL 10
IS 1
BP 135
EP 139
PG 5
WC Pharmacology & Pharmacy
SC Pharmacology & Pharmacy
GA 753FW
UT WOS:000289755100019
PM 24363692
DA 2019-04-19
ER

PT J
AU Mitic, V
   Cuturilo, G
   Novakovic, I
   Dimitrijevic, N
   Damnjanovic, T
   Dimitrijevic, A
   Dobricic, V
   Kostic, V
   Radlovic, N
AF Mitic, Vesna
   Cuturilo, Goran
   Novakovic, Ivana
   Dimitrijevic, Nikola
   Damnjanovic, Tatjana
   Dimitrijevic, Aleksandar
   Dobricic, Valerija
   Kostic, Vladimir
   Radlovic, Nedeljko
TI Epilepsy in a Child with Wolf-Hirschhorn Syndrome
SO SRPSKI ARHIV ZA CELOKUPNO LEKARSTVO
LA English
DT Article
DE Wolf-Hirschhorn syndrome; status epilepticus; EEG
ID GENOTYPE-PHENOTYPE CORRELATION; CHROMOSOMAL DISORDERS; SYNDROME
   EXPERIENCE; EEG PATTERN; 4P-SYNDROME; 4P
AB Introduction Wolf-Hirschhorn syndrome (WHS) is a rare chromosomal disorder characterized by facial dismorphy, multiple congenital anomalies, delayed psychomotor development and pharmaco-resistant epilepsy.
   Case Outline We present a 5-year-old girl with severe delay in growth and development, microcephaly, mild facial dismorphy and epilepsy. The pregnancy was complicated by intrauterine growth retardation. Generalized muscle hypotonia was observed at birth. First seizures started at age of 9 months as unilateral convulsive status epilepticus (SE), sometimes with bilateral generalization. Seizures were often triggered by fever and were resistant to antiepileptic treatment. Introduction of lamotrigine and valproate therapy led to complete seizure control at the age of 33 months. Electroencephalographic (EEG) finding was typical at the beginning. After transitory improvement between age four and five years, epileptiform EEG activity appeared again at the age of five years, without observed clinical seizures. Magnetic resonance imaging showed diffuse brain atrophy and delay in myelination. Using Multiplex ligation-dependent probe amplification (MLPA) method, we disclosed heterozygote microdeletation of the distal part of the short arm of chromosome 4 (4p16).
   Conclusion We present a clinical course of epilepsy in a patient with Wolf-Hirschhorn syndrome. The diagnosis was verified by modern molecular technique. This is the first molecular characterization of a patient with WHS performed in our country.
C1 [Mitic, Vesna; Cuturilo, Goran; Dimitrijevic, Nikola; Radlovic, Nedeljko] Univ Childrens Hosp, Belgrade, Serbia.
   [Novakovic, Ivana; Damnjanovic, Tatjana] Univ Belgrade, Inst Human Genet, Sch Med, Belgrade, Serbia.
   [Dimitrijevic, Aleksandar] Clin Obstet & Gynaecol Narodni Front, Belgrade, Serbia.
   [Dobricic, Valerija; Kostic, Vladimir] Clin Ctr Serbia, Clin Neurol, Belgrade, Serbia.
RP Mitic, V (reprint author), Mis Irbijeve 53-25, Belgrade 11000, Serbia.
EM vmitic@verat.net
OI Dimitrijevic, Aleksandar/0000-0002-3221-2767
CR Bahi-Buisson N, 2005, ARCH PEDIATRIE, V12, P449, DOI 10.1016/j.arcped.2004.12.016
   Battaglia A, 2005, EPILEPTIC DISORD, V7, P181
   Battaglia A, 2008, AM J MED GENET C, V148C, P246, DOI 10.1002/ajmg.c.30187
   Battaglia A, 2009, DEV MED CHILD NEUROL, V51, P373, DOI 10.1111/j.1469-8749.2008.03233.x
   Battaglia D, 2003, EPILEPSIA, V44, P1183, DOI 10.1046/j.1528-1157.2003.63502.x
   HIRSCHHORN K, 1965, HUMANGENETIK, V1, P479
   Kagitani-Shimono K, 2005, EPILEPSIA, V46, P150, DOI 10.1111/j.0013-9580.2005.02804.x
   Maas NMC, 2008, J MED GENET, V45, P71, DOI 10.1136/jmg.2007.052910
   SGRO V, 1995, EPILEPSIA, V36, P1206, DOI 10.1111/j.1528-1157.1995.tb01064.x
   South ST, 2007, AM J MED GENET A, V143A, P2137, DOI 10.1002/ajmg.a.31900
   STENGELRUTKOWSKI S, 1984, CLIN GENET, V25, P500
   Valente KD, 2003, BRAIN DEV-JPN, V25, P283, DOI 10.1016/S0387-7604(02)00223-1
   Zankl A, 2001, EUR J PEDIATR, V160, P123, DOI 10.1007/s004310000679
   Zollino M, 2008, AM J MED GENET C, V148C, P257, DOI 10.1002/ajmg.c.30190
NR 14
TC 1
Z9 1
U1 0
U2 4
PU SRPSKO LEKARSKO DRUSTVO
PI BEOGRAD
PA UREDNISTVO CASOPISA SRPSKI ARHIV, UL DZORDZA VASINGTONA 19, BEOGRAD,
   11000, SERBIA
SN 0370-8179
J9 SRP ARK CELOK LEK
JI Srp. Ark. Celok. Lek.
PD NOV-DEC
PY 2011
VL 139
IS 11-12
BP 795
EP 799
DI 10.2298/SARH1112795M
PG 5
WC Medicine, General & Internal
SC General & Internal Medicine
GA 890DR
UT WOS:000300125800014
PM 22338478
OA DOAJ Gold
DA 2019-04-19
ER

PT J
AU Mendelson, SG
AF Mendelson, Sherri G.
TI Maternal Grand Mal Seizure Leads to a Surprising Diagnosis of
   Dandy-Walker Variant
SO JOGNN-JOURNAL OF OBSTETRIC GYNECOLOGIC AND NEONATAL NURSING
LA English
DT Article
DE Dandy-Walker Syndrome; seizures; eclampsia; case study
ID MALFORMATION; ADULT; WOMEN
AB Pregnant women may present with abnormal symptoms that are assumed to be related to the pregnancy. The purpose of this case study is to examine an obstetric case that provides a wider view of a grand mal seizure in a perinatal patient with previously undiagnosed Dandy-Walker Variant. When a pregnant or newly postpartum woman has seizures, eclampsia may be the most the most likely diagnosis, but it may not be accurate. JOGNN, 40, 458-462; 2011. DOI: 10.1111/j.1552-6909.2011.01267.x
C1 Providence Holy Cross Med Ctr, Dept Educ, Mission Hills, CA 91355 USA.
RP Mendelson, SG (reprint author), Providence Holy Cross Med Ctr, Dept Educ, 15031 Rinaldi St, Mission Hills, CA 91355 USA.
EM sherri.mendelson@providence.org
CR Albright AL, 2008, PRINCIPLES PRACTICE
   Alexiou GA, 2010, J CHILD NEUROL, V25, P188, DOI 10.1177/0883073809338410
   *AM COLL OBST GYN, 2008, MAN PRET LAB
   American College of Obstetricians and Gynecologists, 2003, MAN PRET LAB
   BACKSTROM T, 1976, ACTA NEUROL SCAND, V54, P321
   Cardoso J, 2007, ARQ NEURO-PSIQUIAT, V65, P173, DOI 10.1590/S0004-282X2007000100037
   CUSAMANO MD, 1991, PEDIAT NEUROSURGERY, V17, P10, DOI DOI 10.1159/000120558
   ENGELHARD HH, 1995, SURG NEUROL, V44, P43, DOI 10.1016/0090-3019(95)00127-1
   Forestier D, 2008, REV MED INTERNE, V29, P421, DOI 10.1016/j.revmed.2007.11.014
   Grinberg I, 2004, NAT GENET, V36, P1053, DOI 10.1038/ng1420
   INCESU L, 2003, DANDY WALKER MALFORM
   Magee LA, 2005, AM J OBSTET GYNECOL, V193, P153, DOI 10.1016/j.ajog.2004.11.059
   Mohanty A, 2006, J NEUROSURG, V105, P348, DOI 10.3171/ped.2006.105.5.348
   *NAT ORG RAR DIS, 2003, NAT ORG RAR DIS GUID
   Sasaki-Adams D, 2008, J NEUROSURG-PEDIATR, V2, P194, DOI 10.3171/PED/2008/2/9/194
   STOVALL JM, 1988, J NATL MED ASSOC, V80, P1241
   VENTURINI E, 2009, J CARDIOVASCULAR MED, DOI DOI 10.2459/JCM.0B013E3283356EBE
   Warwick C Tanya, 2008, W V Med J, V104, P25
NR 18
TC 1
Z9 2
U1 0
U2 1
PU WILEY-BLACKWELL
PI MALDEN
PA COMMERCE PLACE, 350 MAIN ST, MALDEN 02148, MA USA
SN 0884-2175
J9 JOGNN-J OBST GYN NEO
JI JOGNN
PD JUL-AUG
PY 2011
VL 40
IS 4
BP 458
EP 462
DI 10.1111/j.1552-6909.2011.01267.x
PG 5
WC Nursing; Obstetrics & Gynecology
SC Nursing; Obstetrics & Gynecology
GA 794IF
UT WOS:000292888000011
PM 21771071
DA 2019-04-19
ER

PT J
AU Megarbane, A
   Chouery, E
   Mignon-Ravix, C
   El Sabbagh, S
   Corbani, S
   Abou Ghoch, J
   Jalkh, N
   Mehawej, C
   Levy, N
   Villard, L
AF Megarbane, Andre
   Chouery, Eliane
   Mignon-Ravix, Cecile
   El Sabbagh, Sandra
   Corbani, Sandra
   Abou Ghoch, Joelle
   Jalkh, Nadine
   Mehawej, Cybel
   Levy, Nicolas
   Villard, Laurent
TI Ambiguous Genitalia, Microcephaly, Seizures, Bone Malformations, and
   Early Death: A Distinct MCA/MR Syndrome
SO AMERICAN JOURNAL OF MEDICAL GENETICS PART A
LA English
DT Article
DE ambiguous genitalia; CGH; early death; microcephaly; pubic malformation
ID LEMLI-OPITZ-SYNDROME; ABNORMAL GENITALIA; CORPUS-CALLOSUM
AB We report on two siblings with hypotonia, ambiguous genitalia, microcephaly, ptosis, microretrognathia, thin lips, seizures, absent ossification of pubic rami, and brain abnormalities at the MRI. The two siblings died at 5 and 8 months, respectively. Molecular analysis indicated that SOX9, ARX, and DHCR7 genes were normal. Comparative genomic hybridization (CGH)-array analysis performed on the younger boy indicated two notable deletions, one on paternally inherited chromosome 4, and one on maternally inherited chromosome 5. The same deletions were found in a normal sister. Differential diagnoses and the possibility of a hitherto unreported syndrome are discussed. (C) 2011 Wiley-Liss, Inc.
C1 [Megarbane, Andre; Chouery, Eliane; Corbani, Sandra; Abou Ghoch, Joelle; Jalkh, Nadine; Mehawej, Cybel] Univ St Joseph, Unite Genet Med, Beirut, Lebanon.
   [Megarbane, Andre; Chouery, Eliane; Corbani, Sandra; Abou Ghoch, Joelle; Jalkh, Nadine; Mehawej, Cybel] Univ St Joseph, Lab Associe INSERM UMR S910, Beirut, Lebanon.
   [Megarbane, Andre] Inst Jerome Lejeune, Paris, France.
   [Mignon-Ravix, Cecile; Levy, Nicolas; Villard, Laurent] Unive Mediterranee, INSERM UMR S910, Marseille, France.
   [El Sabbagh, Sandra] France Hosp, Hotel Dieu, Serv Pediat, Beirut, Lebanon.
RP Megarbane, A (reprint author), Univ St Joseph, Fac Med, Unite Genet Med, 42 Rue Grenelle, F-75007 Paris, France.
EM megarbane@usj.edu.lb
RI Villard, Laurent/E-3941-2016; LEVY, Nicolas/J-1632-2014
OI Villard, Laurent/0000-0001-6657-5008; LEVY, Nicolas/0000-0001-5171-6365
CR Angle B, 1998, AM J MED GENET, V80, P322, DOI 10.1002/(SICI)1096-8628(19981204)80:4<322::AID-AJMG4>3.3.CO;2-5
   Dobyns WB, 1999, AM J MED GENET, V86, P331, DOI 10.1002/(SICI)1096-8628(19991008)86:4<331::AID-AJMG7>3.0.CO;2-P
   Goncharuk V, 2008, PEPTIDES, V29, P1544, DOI 10.1016/j.peptides.2008.05.004
   GRIMBERG J, 1989, NUCLEIC ACIDS RES, V17, P8390, DOI 10.1093/nar/17.20.8390
   Guilherme R, 2008, AM J MED GENET A, V146A, P1775, DOI 10.1002/ajmg.a.32380
   Hughes IA, 2008, BEST PRACT RES CL EN, V22, P119, DOI 10.1016/j.beem.2007.11.001
   Kelley RI, 2000, J MED GENET, V37, P321, DOI 10.1136/jmg.37.5.321
   Kitamura K, 2002, NAT GENET, V32, P359, DOI 10.1038/ng1009
   Maymon R, 1999, PRENATAL DIAG, V19, P105, DOI 10.1002/(SICI)1097-0223(199902)19:2<105::AID-PD471>3.0.CO;2-W
   Sylvester M, 2010, PLOS ONE, V5, DOI 10.1371/journal.pone.0011708
   Waterham HR, 1998, AM J HUM GENET, V63, P329, DOI 10.1086/301982
NR 11
TC 1
Z9 1
U1 0
U2 3
PU WILEY-BLACKWELL
PI HOBOKEN
PA 111 RIVER ST, HOBOKEN 07030-5774, NJ USA
SN 1552-4825
J9 AM J MED GENET A
JI Am. J. Med. Genet. A
PD MAY
PY 2011
VL 155A
IS 5
BP 1147
EP 1151
DI 10.1002/ajmg.a.33938
PG 5
WC Genetics & Heredity
SC Genetics & Heredity
GA 765OB
UT WOS:000290716700030
PM 21465653
DA 2019-04-19
ER

PT J
AU Afshar, M
   Moallem, SA
   Baharara, J
   Takjo, T
   Golalipour, MJ
AF Afshar, Mohammad
   Moallem, Seyed Adel
   Baharara, Javad
   Takjo, Toktam
   Golalipour, Mohammad Jafar
TI Preventive Effect of Vitamin B6 on Developmental Toxicity of
   Carbamazepine in Mice
SO IRANIAN JOURNAL OF BASIC MEDICAL SCIENCES
LA English
DT Article
DE Carbamazepine; Congenital Abnormalities; Pyridoxine; Teratology; Mice
ID ANTIEPILEPTIC DRUG MONOTHERAPY; NONSYNDROMIC OROFACIAL CLEFTS;
   BETA-SYNTHASE DEFICIENCY; FOLIC-ACID; TERATOGENIC MECHANISM; SPECIAL
   EMPHASIS; PREGNANCY; MALFORMATIONS; WOMEN; SUPPLEMENTATION
AB Objective(s)
   Carbamazepine (CBZ) is an antiepileptic drug that is used widely for the treatment of epileptic seizures. Neural tube defects (NTDs), growth retardation, and nail hypoplasia are the most common features of teratogenic effects of this drug. The purpose of this study was to examine the effect of vitamin B6 on the developmental toxicity of CBZ on mice.
   Materials and Methods
   Sixty BALB/c pregnant mice were divided into four experimental and two control groups. Two experimental groups received daily intraperitoneal injection (IP) of 30 mg/kg (I) or 60 mg/kg (11) of CBZ on gestational days (GD) 6 to 15. Two other experimental groups received daily IP injection of 30 mg/kg (III) or 60 mg/kg (IV) of CBZ with 10 mg/kg/day vitamin B6 by gavage 10 days prior to gestation and on GD 6 to 15. Two control groups received normal saline or Tween 20. Dams underwent Cesarean section on GD 18 and embryos were harvested. External/macroscopic observation of fetuses was done by stereomicroscope and external examination for malformations was recorded. Data analyzed by ANOVA and X-2 test using SPSS software.
   Results
   The mean weight and crown-rump of the fetuses in both CBZ-treated experimental groups were significantly reduced compared with those of the control groups. Various malformations were detected such as brachygnathia, eye malformations, NTDs, vertebral deformity, brachydactyly and growth retardation. Vitamin B6 treatment significantly reduced various CBZ-induced malformations.
   Conclusion
   This study showed that vitamin B6 has a preventive effect on the developmental toxicity of CBZ in mice that can be pursued further for clinical research.
C1 [Moallem, Seyed Adel] Mashhad Univ Med Sci, Pharmaceut Sci Res Ctr, Med Toxicol Res Ctr, Dept Pharmacodynam & Toxicol, Mashhad, Iran.
   [Afshar, Mohammad] Birjand Univ Med Sci, Dept Anat, Birjand, Iran.
   [Baharara, Javad; Takjo, Toktam] Islamic Azad Univ, Mashhad Branch, Mashhad, Iran.
   [Golalipour, Mohammad Jafar] Golestan Univ Med Sci, Gorgan Congenital Malformat Ctr, Gorgan, Iran.
RP Moallem, SA (reprint author), Mashhad Univ Med Sci, Pharmaceut Sci Res Ctr, Med Toxicol Res Ctr, Dept Pharmacodynam & Toxicol, Mashhad, Iran.
EM moallem@mums.ac.ir
RI Golalipour, Mohammad Jafar/K-1921-2016
OI Golalipour, Mohammad Jafar/0000-0002-0646-7096
FU Mashhad University of Medical Sciences, Mashhad, Iran; Birjand
   University of Medical Sciences, Birjand, Iran
FX This study is part of a MSc thesis in developmental biology and has been
   funded by a joint research grant between Mashhad University of Medical
   Sciences, Mashhad, Iran and Birjand University of Medical Sciences,
   Birjand, Iran.
CR Afshar M, 2010, CUTAN OCUL TOXICOL, V29, P10, DOI 10.3109/15569520903380353
   Apeland T, 2008, EPILEPSY RES, V82, P1, DOI 10.1016/j.eplepsyres.2008.06.003
   Artama M, 2006, INT J EPIDEMIOL, V35, P280, DOI 10.1093/ije/dyi234
   Azarbayjani F, 1998, TERATOLOGY, V57, P117, DOI 10.1002/(SICI)1096-9926(199803)57:3<117::AID-TERA1>3.0.CO;2-Y
   Azarbayjani F, 2002, EPILEPSIA, V43, P457, DOI 10.1046/j.1528-1157.2002.28999.x
   BIALE Y, 1984, EUR J OBSTET GYN R B, V18, P211, DOI 10.1016/0028-2243(84)90119-9
   Candito M, 2006, PEDIATR NEUROL, V34, P323, DOI 10.1016/j.pediatrneurol.2005.08.023
   Christensen HD, 2004, AM J OBSTET GYNECOL, V190, P259, DOI 10.1016/S0002-9378(03)00899-8
   Diav-Citrin O, 2001, NEUROLOGY, V57, P321, DOI 10.1212/WNL.57.2.321
   FRITZ H, 1976, TOXICOLOGY, V6, P323, DOI 10.1016/0300-483X(76)90036-6
   Hamelet J, 2008, BBA-MOL BASIS DIS, V1782, P482, DOI 10.1016/j.bbadis.2008.05.003
   Hiremath GK, 2005, SEIZURE-EUR J EPILEP, V14, P312, DOI 10.1016/j.seizure.2005.04.003
   Holmes LB, 2002, J MED GENET, V39, P245, DOI 10.1136/jmg.39.4.245
   JONES KL, 1989, NEW ENGL J MED, V320, P1661, DOI 10.1056/NEJM198906223202505
   Kannan K, 2004, FREE RADICAL BIO MED, V36, P423, DOI 10.1016/j.freeradbiomed.2003.09.012
   KROES HY, 1985, AM J HUM GENET, V37, P1
   Leeda M, 1998, AM J OBSTET GYNECOL, V179, P135, DOI 10.1016/S0002-9378(98)70263-7
   LINDHOUT D, 1984, EPILEPSIA, V25, P77, DOI 10.1111/j.1528-1157.1984.tb04158.x
   LUMENG L, 1976, AM J CLIN NUTR, V29, P1376
   Martin JMP, 2008, MUTAT RES-FUND MOL M, V637, P124, DOI 10.1016/j.mrfmmm.2007.07.014
   Matalon S, 2002, REPROD TOXICOL, V16, P9, DOI 10.1016/S0890-6238(01)00199-X
   MUDD SH, 1985, AM J HUM GENET, V37, P1
   Ornoy A, 1996, ARCH DIS CHILD, V75, P517, DOI 10.1136/adc.75.6.517
   Ornoy A, 2006, REPROD TOXICOL, V22, P214, DOI 10.1016/j.reprotox.2006.03.014
   Perna AF, 2003, KIDNEY INT, V63, pS137, DOI 10.1046/j.1523-1755.63.s84.33.x
   Piersma AH, 1998, REPROD TOXICOL, V12, P161, DOI 10.1016/S0890-6238(97)00152-4
   Schubert J, 2002, INT J ORAL MAX SURG, V31, P410, DOI 10.1054/ijom.2001.0212
   SCHUSTER K, 1981, AM J CLIN NUTR, V34, P1731
   Sener U, 2006, SEIZURE-EUR J EPILEP, V15, P79, DOI 10.1016/j.seizure.2005.11.002
   Sutcliffe AG, 1998, OPHTHALMIC GENET, V19, P59, DOI 10.1076/opge.19.2.59.2321
   Tamura T, 2000, EPILEPSY RES, V40, P7, DOI 10.1016/S0920-1211(00)00101-7
   Tomson T, 2008, SEIZURE-EUR J EPILEP, V17, P166, DOI 10.1016/j.seizure.2007.11.016
   van Rooij IALM, 2003, AM J OBSTET GYNECOL, V189, P1155, DOI 10.1067/S0002-9378(03)00592-1
   VORHEES CV, 1990, TERATOLOGY, V41, P311, DOI 10.1002/tera.1420410308
   Wide K, 2004, ACTA PAEDIATR, V93, P174, DOI 10.1080/08035250310021118
   Williams CPR, 2006, J AAPOS, V10, P285, DOI 10.1016/j.jaapos.2006.01.215
   Wong WY, 1999, TERATOLOGY, V60, P253, DOI 10.1002/(SICI)1096-9926(199911)60:5<253::AID-TERA4>3.0.CO;2-V
NR 37
TC 1
Z9 2
U1 0
U2 0
PU MASHHAD UNIV MED SCIENCES
PI MASHHAD
PA VICE-CHANCELLOR FOR RES CTR OFF IJBMS, DANESHGAH ST, PO BOX 9138813944 -
   445, MASHHAD, 00000, IRAN
SN 2008-3866
EI 2008-3874
J9 IRAN J BASIC MED SCI
JI Iran. J. Basic Med. Sci.
PD MAR-APR
PY 2011
VL 14
IS 2
BP 99
EP 106
PG 8
WC Medicine, Research & Experimental; Pharmacology & Pharmacy
SC Research & Experimental Medicine; Pharmacology & Pharmacy
GA 743QE
UT WOS:000289032900001
OA DOAJ Gold
DA 2019-04-19
ER

PT J
AU Lozsadi, DA
   Von Oertzen, J
   Cock, HR
AF Lozsadi, Dora A.
   Von Oertzen, Joachim
   Cock, Hannah R.
TI Epilepsy: recent advances
SO JOURNAL OF NEUROLOGY
LA English
DT Article
DE Epilepsy; Inflammation; Pregnancy; Oxcarbazepine; fMRI; Violence;
   Levetiracetam; Status epilepticus
ID BRAIN; SEIZURES; OXCARBAZEPINE; PREGNANCY
AB This short review summarizes epilepsy papers published in the Journal of Neurology in 2009, covering pathophysiology (inflammation; propagation pathways), new treatments (oxcarbazepine in paediatrics; levetiracetam in status epilepticus), and non-seizure outcomes (violence; foetal/pregnancy).
C1 [Cock, Hannah R.] Univ London, Div Clin Sci, London SW17 0RE, England.
   [Lozsadi, Dora A.; Von Oertzen, Joachim; Cock, Hannah R.] St Georges NHS Trust, Atkinson Morley Epilepsy Grp, London SW17 0QT, England.
RP Cock, HR (reprint author), Univ London, Div Clin Sci, London SW17 0RE, England.
EM hannahrc@sgul.ac.uk
RI von Oertzen, Tim J/B-6295-2013
OI von Oertzen, Tim J/0000-0003-2164-7842
CR Berning S, 2009, J NEUROL, V256, P1634, DOI 10.1007/s00415-009-5166-7
   Choi J, 2009, J NEUROINFLAMM, V6, DOI 10.1186/1742-2094-6-38
   Cock HR, 2002, PROG BRAIN RES, V135, P187
   DAMASIO H, 1994, SCIENCE, V264, P1102, DOI 10.1126/science.8178168
   Duffau H, 2009, J NEUROL, V256, P382, DOI 10.1007/s00415-009-0053-9
   Fazel S, 2009, J NEUROL, V256, P1591, DOI 10.1007/s00415-009-5134-2
   Fessler AJ, 2009, NEUROLOGY, V73, P1720, DOI 10.1212/WNL.0b013e3181c467af
   Fisher RS, 2005, EPILEPSIA, V46, P470, DOI 10.1111/j.0013-9580.2005.66104.x
   Forsgren L, 2005, EUR J NEUROL, V12, P245, DOI 10.1111/j.1468-1331.2004.00992.x
   Franzoni E, 2006, SEIZURE-EUR J EPILEP, V15, P292, DOI 10.1016/j.seizure.2006.02.017
   Franzoni E, 2009, J NEUROL, V256, P1527, DOI 10.1007/s00415-009-5157-8
   Frings L, 2009, J NEUROL, V256, P2021, DOI 10.1007/s00415-009-5233-0
   Hamandi K, 2008, J NEUROL NEUROSUR PS, V79, P594, DOI 10.1136/jnnp.2007.125401
   Ichlyama T, 2008, BRAIN DEV-JPN, V30, P47, DOI 10.1016/j.braindev.2007.05.008
   Jefferys JGR, 2003, EPILEPSIA, V44, P44, DOI 10.1111/j.0013-9580.2003.12004.x
   Katz JM, 2001, EPILEPSY BEHAV, V2, P119, DOI 10.1006/ebeh.2001.0158
   Lehtimaki KA, 2004, J NEUROIMMUNOL, V152, P121, DOI 10.1016/j.jneuroim.2004.01.024
   Liimatainen S, 2009, J NEUROL, V256, P796, DOI 10.1007/s00415-009-5021-x
   Lin HL, 2009, J NEUROL, V256, P1742, DOI 10.1007/s00415-009-5222-3
   Malphrus Amy D, 2007, Curr Treat Options Neurol, V9, P256
   Mantini D, 2007, P NATL ACAD SCI USA, V104, P13170, DOI 10.1073/pnas.0700668104
   Marson AG, 2007, LANCET, V369, P1000, DOI 10.1016/S0140-6736(07)60460-7
   Morrow J, 2006, J NEUROL NEUROSUR PS, V77, P193, DOI 10.1136/jnnp.2005.074203
   Palace J, 2000, J NEUROL NEUROSUR PS, V69, P711, DOI 10.1136/jnnp.69.6.711
   Reuber M, 2008, EPILEPSIA, V49, P138, DOI 10.1111/j.1528-1167.2007.01269.x
   Rodriguez-Yanez M, 2008, CURR OPIN NEUROL, V21, P353, DOI 10.1097/WCO.0b013e3282ffafbf
   Shih JJ, 2009, NEUROLOGY, V73, P1804, DOI 10.1212/WNL.0b013e3181c2933f
   Tomson T, 2009, J NEUROL, V256, P856, DOI 10.1007/s00415-009-5062-1
   TOONE B, 2000, NEW OXFORD TXB PSYCH, P1153
   Trinka Eugen, 2009, Ther Adv Neurol Disord, V2, P79, DOI 10.1177/1756285608100460
   Vezzani A, 2005, EPILEPSIA, V46, P1724, DOI 10.1111/j.1528-1167.2005.00298.x
   Vezzani A, 2002, EPILEPSIA, V43, P30, DOI 10.1046/j.1528-1157.43.s.5.14.x
   Winter CD, 2004, BRAIN, V127, P315, DOI 10.1093/brain/awh039
   Zhang ZQ, 2009, J NEUROL, V256, P1705, DOI 10.1007/s00415-009-5187-2
NR 34
TC 1
Z9 2
U1 0
U2 3
PU SPRINGER HEIDELBERG
PI HEIDELBERG
PA TIERGARTENSTRASSE 17, D-69121 HEIDELBERG, GERMANY
SN 0340-5354
EI 1432-1459
J9 J NEUROL
JI J. Neurol.
PD NOV
PY 2010
VL 257
IS 11
BP 1946
EP 1951
DI 10.1007/s00415-010-5740-z
PG 6
WC Clinical Neurology
SC Neurosciences & Neurology
GA 690CO
UT WOS:000284978800027
PM 20872010
DA 2019-04-19
ER

PT J
AU Small, KR
   Cannava, M
   Casey, S
   Jacques, J
AF Small, Kathryn R.
   Cannava, Maureen
   Casey, Stefanie
   Jacques, Judy
TI TONIC-CLONIC SEIZURES IN A POSTPARTUM PATIENT: CASE REPORT
SO AMERICAN JOURNAL OF CRITICAL CARE
LA English
DT Article
ID ECLAMPSIA
AB Eclamptic seizures are a known complication of pregnancy; less well publicized is the patient with late postpartum eclampsia. Late postpartum eclamptic seizures are convulsions that occur more then 48 hours after delivery. Because 40% of patients who have late postpartum eclampsia do not experience preeclampsia, clinical awareness is essential for early treatment and care. (American Journal of Critical Care. 2010;19:307,305-306)
C1 [Small, Kathryn R.] Emerson Hosp, Crit Care Unit, Hospitalist Serv, Concord, MA 01742 USA.
   [Casey, Stefanie] Healthalliance Hosp, Leominster, MA USA.
RP Small, KR (reprint author), Emerson Hosp, Crit Care Unit, Hospitalist Serv, 133 ORNAC, Concord, MA 01742 USA.
EM KSmall@EmersonHosp.org
CR [Anonymous], 1995, LANCET, V345, P1455
   Chames MC, 2002, AM J OBSTET GYNECOL, V186, P1174, DOI 10.1067/mob.2002.123824
   Dziewas R, 2002, J NEUROL, V249, P1287, DOI 10.1007/s00415-002-0840-z
   Graeber B, 2005, AM J EMERG MED, V23, P168, DOI 10.1016/j.ajem.2004.04.035
   Hirshfeld-Cytron J, 2006, OBSTET GYNECOL SURV, V61, P471, DOI 10.1097/01.ogx.0000219564.65999.0d
   LUBARSKY SL, 1994, OBSTET GYNECOL, V83, P502, DOI 10.1097/00006250-199404000-00003
   Matthys LA, 2004, AM J OBSTET GYNECOL, V190, P1464, DOI 10.1016/j.ajog.2004.02.037
   Sibai BM, 2004, AM J OBSTET GYNECOL, V190, P1520, DOI 10.1016/j.ajog.2003.12.057
NR 8
TC 1
Z9 1
U1 0
U2 2
PU AMER ASSOC CRITICAL CARE NURSES
PI ALISO VIEJO
PA 101 COLUMBIA, ALISO VIEJO, CA 92656 USA
SN 1062-3264
J9 AM J CRIT CARE
JI Am. J. Crit. Care
PD MAY 1
PY 2010
VL 19
IS 3
BP 307
EP 306
DI 10.4037/ajcc2010668
PG 3
WC Critical Care Medicine; Nursing
SC General & Internal Medicine; Nursing
GA 590DX
UT WOS:000277205300011
PM 20436068
OA Bronze
DA 2019-04-19
ER

PT J
AU Mochizuki, M
   Shimizu, S
   Kidokoro, Y
   Kamata, T
   Kitazawa, T
   Kishi, D
   Okazaki, E
   Nishihata, Y
   Ohishi, T
AF Mochizuki, Masahiro
   Shimizu, Satomi
   Kidokoro, Yuri
   Kamata, Takashi
   Kitazawa, Takahiro
   Kishi, Daisuke
   Okazaki, Emi
   Nishihata, Yoshito
   Ohishi, Takumi
TI Phenobarbital (PB)-induced changes in blood coagulation-related
   parameters in pregnant rats, lactating rats and pups
SO JOURNAL OF TOXICOLOGICAL SCIENCES
LA English
DT Article
DE PB; Vitamin K; APTT; Pregnancy; Lactation; Pup
ID VITAMIN-K DEFICIENCY; WAG/RIJ-RATS; 2,2',4,4',5,5'-HEXACHLOROBIPHENYL;
   EXPRESSION; RABBIT
AB Effects of repeated administration of phenobarbital (PB) on blood coagulation-related parameters were examined in non-pregnant, pregnant and lactating rats, and also in pups born to PB-treated lactating dams. PB was orally administered at a dose level of 80 mg/kg/day to pregnant (from gestation day (GD) 13), postpartum (from postpartum day (PPD) 7) and non-pregnant rats (from 13 weeks of age) for 7 days. Blood was collected on GD20 or PPD 14 to perform blood coagulation examination. Concurrently, the blood coagulation parameters were examined in the pups. Increases in liver weight and/or hepatic cytochrome P450 content were observed in the PB-treated non-pregnant, pregnant and lactating rats. Activated partial thromboplastin time (APTT) was prolonged and anti-thrombin III (ATIII) concentration was increased in the lactating rats, while there were no changes in prothrombin time (PT) or APTT in the non-pregnant and pregnant rats. Moreover, prolongation of PT and APTT and decreases in factors VII and IX activities were observed in their Pups. Thus, prolongation of blood coagulation time was confirmed in both dams and their pups following PB-administration to lactating dams. Effects of vitamin K-2 (VK2) on PB-induced changes in blood coagulation-related parameters of both dams and their pups were examined by co-administration with PB and VK2 to lactating dams. PT and APTT were comparable to the control and PB-induced prolongation or blood coagulation time was improved in the Pups while APTT was prolonged in dams, suggesting that VK2 was beneficial to pups but not to dams.
C1 [Mochizuki, Masahiro] Bozo Res Ctr Inc, Shizuoka, Japan.
RP Mochizuki, M (reprint author), Bozo Res Ctr Inc, Shizuoka, Japan.
EM mochizuki@bozo.co.jp
CR ATKINSON HC, 1988, CLIN PHARMACOKINET, V14, P217, DOI 10.2165/00003088-198814040-00003
   BLOOM JC, 2000, CASARETT DOULLS TOXI, P405
   Bouwman CA, 1999, CHEMOSPHERE, V38, P489, DOI 10.1016/S0045-6535(98)00208-2
   BOUWMAN CA, 1992, TOXICOLOGY, V75, P109, DOI 10.1016/0300-483X(92)90150-D
   CORNELISSEN M, 1993, AM J OBSTET GYNECOL, V168, P923, DOI 10.1016/S0002-9378(12)90846-7
   de Rijk EPCT, 2002, TOXICOL PATHOL, V30, P271, DOI 10.1080/019262302753559614
   Ejiri N, 2005, EXP MOL PATHOL, V78, P150, DOI 10.1016/j.yexmp.2004.07.002
   Ejiri N, 2005, EXP MOL PATHOL, V78, P71, DOI 10.1016/j.yexmp.2004.08.009
   HANAWA Y, 1988, EUR J PEDIATR, V147, P472, DOI 10.1007/BF00441969
   Honda T, 2008, J TOXICOL SCI, V33, P375, DOI 10.2131/jts.33.375
   Iwamoto J, 2005, CALCIFIED TISSUE INT, V77, P119, DOI 10.1007/s00223-004-0277-8
   KATOH M, 1992, EXP ANIM TOKYO, V41, P329, DOI 10.1538/expanim1978.41.3_329
   Kubota Y, 2004, J PHARM PHARMACOL, V56, P401, DOI 10.1211/0022357022836
   LOWRY OH, 1951, J BIOL CHEM, V193, P265
   LOX CD, 1983, GEN PHARMACOL, V14, P529, DOI 10.1016/0306-3623(83)90114-3
   MARCUS R, 1996, GOODMAN GILMANS PHAR, P1573
   MIZOGUCHI Y, 2009, LAB ANIM IN PRESS, V43
   Mochizuki M, 2008, J TOXICOL SCI, V33, P307, DOI 10.2131/jts.33.307
   Mochizuki M, 2009, J TOXICOL SCI, V34, P357, DOI 10.2131/jts.34.357
   MOSLET U, 1992, ACTA NEUROL SCAND, V85, P39
   OMURA T, 1964, J BIOL CHEM, V239, P2370
   SAKURAKAWA N, 1985, HEMATOLOGY, P1204
   SNEDECOR GW, 1989, STAT METHODS, P91
   UCHIDA K, 1988, RELATIONSHIPS DIETAR, P477
   Urasoko Y, 2009, J AM ASSOC LAB ANIM, V48, P272
   UTLEY WS, 1989, TOXICOL APPL PHARM, V99, P323, DOI 10.1016/0041-008X(89)90014-8
   Wells MY, 1999, TOXICOL PATHOL, V27, P370, DOI 10.1177/019262339902700315
   WILSON AC, 1984, BIOCHEM PHARMACOL, V33, P141, DOI 10.1016/0006-2952(84)90381-2
NR 28
TC 1
Z9 2
U1 1
U2 2
PU JAPANESE SOC TOXICOLOGICAL SCIENCES
PI TOKYO
PA INTERNATIONAL MEDICAL INFORMATION CENTER, SHINANOMACHI RENGAKAN, 35
   SHINANO-MACHI, SHINJUKU-KU, TOKYO, 160-0016, JAPAN
SN 0388-1350
EI 1880-3989
J9 J TOXICOL SCI
JI J. Toxicol. Sci.
PD DEC
PY 2009
VL 34
IS 6
BP 603
EP 610
DI 10.2131/jts.34.603
PG 8
WC Toxicology
SC Toxicology
GA 531FH
UT WOS:000272648600002
PM 19952496
OA Bronze
DA 2019-04-19
ER

PT J
AU Okada, A
   Noyori, H
   Yagen, B
   Shimshoni, JA
   Bialer, M
   Fujiwara, M
AF Okada, Akinobu
   Noyori, Hiroko
   Yagen, Boris
   Shimshoni, Jakob Avi
   Bialer, Meir
   Fujiwara, Michio
TI Anticonvulsant Profile and Teratogenic Evaluation of Potent New
   Analogues of a Valproic Acid Urea Derivative in NMRI Mice
SO BIRTH DEFECTS RESEARCH PART B-DEVELOPMENTAL AND REPRODUCTIVE TOXICOLOGY
LA English
DT Article
DE valproic acid; VCU; EHU; EMPU; MBU; neural tube defect; skeletal
   malformation; teratogenicity
ID NEURAL-TUBE DEFECTS; LEADING ANTIEPILEPTIC DRUG; SPANNING 3 DECADES;
   DEVELOPMENTAL TOXICITY; TETRAMETHYLCYCLOPROPYL ANALOG; PARENTAL
   EPILEPSY; AMIDE DERIVATIVES; CALCIUM VALPROATE; PHARMACOKINETICS;
   2ND-GENERATION
AB BACKGROUND: Valproic acid (VPA) is used to treat epilepsy and bipolar disorders, as well as for migraine prophylaxis. However, its clinical use is limited by two life-threatening side effects hepatotoxicity and teratogenicity. To develop a more potent and safer second-generation VPA drug, the urea derivatives of four VPA analogs (2-ethyl-3-methylpentanoyl urea, 2-ethylhexanoyl urea, 2-ethyl-4-methylpentanoyl urea, and 2-methylbutanoyl urea) were synthesized. METHODS: Four CNS-active analogs of a VPA urea derivative testedthe anticonvulsant activity in the maximal electroshock seizure test (MES) and subcutaneous metrazol seizure threshold test (scMet). Teratogenic effects of these compounds were evaluated in NMRI mice Susceptible to VIA-induced teratogenicity by comparison with VPA RESULTS: All four VPA analogs showed Superior anticonvulsant activity over VPA. Compared with VPA, which induced neural tube defects (NTDs) in fetuses at 1 8 and 3 6 mmol/kg, the analog derivatives induced no NTDs at am concentration up to 4.8 mmol/kg (except for a single abnormality at 3.6 mmol/kg with 2-ethyl-3-methylpentanoyl urea) Skeletal examination also revealed that the acylurea derivatives induced vertebral and rib abnormalities in fetuses markedly less frequently than VPA. Our results confirmed that the analogue derivatives are significantly less teratogenic than VPA in NMRI mice. CONCLUSIONS: The CNS-active VPA analogs containing a urea moiety, which have better anticonvulsant potency and lack teratogenicity, are good potential candidates as second-generation VPA antiepileptic drugs. Birth Defects Res (Part B) 86 394-401, 2009. (C) 2009 Wiley-Liss, Inc.
C1 [Okada, Akinobu; Noyori, Hiroko; Fujiwara, Michio] Astellas Pharma Inc, Drug Safety Res Labs, Yodogawa Ku, Osaka 532851, Japan.
   [Yagen, Boris] Hebrew Univ Jerusalem, Fac Med, Sch Pharm, Dept Med Chem & Nat Prod, Jerusalem, Israel.
   [Shimshoni, Jakob Avi; Bialer, Meir] Hebrew Univ Jerusalem, Fac Med, Sch Pharm, Dept Pharmaceut, Jerusalem, Israel.
RP Fujiwara, M (reprint author), Astellas Pharma Inc, Drug Safety Res Labs, Yodogawa Ku, 1-6 Kashima,2 Chome, Osaka 532851, Japan.
CR Bialer M, 2007, NEUROTHERAPEUTICS, V4, P130, DOI 10.1016/j.nurt.2006.11.007
   BINKERD PE, 1988, FUND APPL TOXICOL, V11, P485, DOI 10.1016/0272-0590(88)90112-1
   Bojic U, 1996, CHEM RES TOXICOL, V9, P866, DOI 10.1021/tx950216s
   Bojic U, 1998, EUR J PHARMACOL, V354, P289, DOI 10.1016/S0014-2999(98)00462-2
   COLLINS MD, 1991, TERATOLOGY, V44, P617, DOI 10.1002/tera.1420440604
   DANSKY LV, 1991, REPROD TOXICOL, V5, P301, DOI 10.1016/0890-6238(91)90091-S
   FINNELL RH, 1991, REPROD TOXICOL, V5, P281, DOI 10.1016/0890-6238(91)90090-3
   FINNELL RH, 1988, TERATOLOGY, V38, P313, DOI 10.1002/tera.1420380403
   HENDRICKX AG, 1988, TERATOLOGY, V38, P329, DOI 10.1002/tera.1420380405
   Isoherranen N, 2003, CURR OPIN NEUROL, V16, P203, DOI 10.1097/01.wco.0000063774.81810.30
   Isoherranen N, 2002, EPILEPSIA, V43, P115, DOI 10.1046/j.1528-1157.2002.25801.x
   KAO J, 1981, Teratogenesis Carcinogenesis and Mutagenesis, V1, P367, DOI 10.1002/tcm.1770010405
   KIMMEL CA, 1981, STAIN TECHNOL, V56, P271, DOI 10.3109/10520298109067325
   Levy RH, 2002, ANTIEPILEPTIC DRUGS, P780
   LINDHOUT D, 1986, LANCET, V1, P1392
   McNamara JO, 2006, PHARMACOL BASIS THER, P501
   Menegola E, 1996, TERATOGEN CARCIN MUT, V16, P97, DOI 10.1002/(SICI)1520-6866(1996)16:2<97::AID-TCM4>3.3.CO;2-E
   Menegola E, 1998, INT J DEV BIOL, V42, P99
   Nakasuka T., 1997, CONG ANOM, V37, P47
   NAU H, 1992, PHARM WEEKBLAD, V14, P101, DOI 10.1007/BF01962697
   NAU H, 1991, PHARMACOL TOXICOL, V69, P310, DOI 10.1111/j.1600-0773.1991.tb01303.x
   NAU H, 1986, TERATOLOGY, V33, P21, DOI 10.1002/tera.1420330105
   Okada A, 2004, BIRTH DEFECTS RES B, V71, P47, DOI 10.1002/bdrb.10057
   Okada A, 2008, BIRTH DEFECTS RES A, V82, P610, DOI 10.1002/bdra.20490
   Okada Akinobu, 2006, Congenital Anomalies, V46, P68, DOI 10.1111/j.1741-4520.2006.00105.x
   Okada A, 2006, BIRTH DEFECTS RES B, V77, P227, DOI 10.1002/bdrb.20078
   ONG LL, 1983, FUND APPL TOXICOL, V3, P121, DOI 10.1016/S0272-0590(83)80067-0
   Pessah N, 2009, J MED CHEM, V52, P2233, DOI 10.1021/jm900017f
   PETRERE JA, 1986, TERATOLOGY, V34, P263, DOI 10.1002/tera.1420340305
   Rogers JM, 2004, BIRTH DEFECTS RES B, V71, P17, DOI 10.1002/bdrb.10055
   Shimshoni JA, 2008, EPILEPSIA, V49, P1202, DOI 10.1111/j.1528-1167.2008.01624.x
   Shimshoni JA, 2007, J MED CHEM, V50, P6419, DOI 10.1021/jm7009233
   Sobol E, 2004, J MED CHEM, V47, P4316, DOI 10.1021/jm0498351
   Sobol E, 2006, NEUROPHARMACOLOGY, V51, P933, DOI 10.1016/j.neuropharm.2006.06.006
   SPIELMAN MA, 1948, J AM CHEM SOC, V70, P4189, DOI 10.1021/ja01192a063
   Stoughton RW, 1939, J AM CHEM SOC, V61, P408, DOI 10.1021/ja01871a051
   Tantisira B, 1997, RES COMMUN MOL PATH, V97, P151
   VORHEES CV, 1987, TERATOLOGY, V35, P195, DOI 10.1002/tera.1420350205
   White S. H., 2002, ANTIEPILEPTIC DRUGS, P36
NR 39
TC 1
Z9 1
U1 0
U2 1
PU WILEY
PI HOBOKEN
PA 111 RIVER ST, HOBOKEN 07030-5774, NJ USA
SN 1542-9733
EI 1542-9741
J9 BIRTH DEFECTS RES B
JI Birth Defects Res. Part B-Dev. Reprod. Toxicol.
PD OCT
PY 2009
VL 86
IS 5
BP 394
EP 401
DI 10.1002/bdrb.20209
PG 8
WC Oncology; Genetics & Heredity; Toxicology
SC Oncology; Genetics & Heredity; Toxicology
GA 516QN
UT WOS:000271557500006
PM 19830722
DA 2019-04-19
ER

PT J
AU Motamedi, M
   Karvigh, SA
   Sahraian, MA
   Azimi, AR
   Navardi, S
AF Motamedi, Mahmoud
   Karvigh, Sanaz Ahmadi
   Sahraian, Mohammad Ali
   Azimi, Amir Reza
   Navardi, Samira
TI Lamotrigine and twin pregnancy, incidental event or possible
   correlation?
SO SEIZURE-EUROPEAN JOURNAL OF EPILEPSY
LA English
DT Article
DE Lamotrigine; Pregnancy; Epilepsy; Twin; Vanished twin syndrome; Abortion
ID ANTIEPILEPTIC DRUGS; EPILEPSY; WOMEN; MALFORMATIONS; FREQUENCY;
   EXPOSURE; OUTCOMES; INFANTS
AB Lamotrigine is frequently used to manage epilepsy during pregnancy. However, some major and minor birth defects are reported with lamotrigine monotherapy. This study is a case series report on 20 epileptic women who were receiving lamotrigine in their pregnancy. Apart from the normal pregnancies and births, in our study three patients gave birth to healthy twins, two vanished twin syndromes occurred and one patient had abortion. Twin pregnancy in association with lamotrigine therapy has not been clearly described before. Our observational study raises the idea that lamotrigine may induce twin pregnancy but larger studies need to investigate the presence or absence of such association more decently. (C) 2009 British Epilepsy Association. Published by Elsevier Ltd. All rights reserved.
C1 [Motamedi, Mahmoud; Karvigh, Sanaz Ahmadi; Sahraian, Mohammad Ali; Azimi, Amir Reza; Navardi, Samira] Univ Tehran Med Sci, Sina Hosp, Dept Neurol, Tehran, Iran.
RP Sahraian, MA (reprint author), Univ Tehran Med Sci, Sina Hosp, Dept Neurol, Immam Khomini St,Hassan Abad Sq, Tehran, Iran.
EM msahrai@sina.tums.ac.ir
OI Sahraian, Mohammad Ali/0000-0002-3224-8807
CR Ben-Menachem Elinor, 2005, Epilepsy Curr, V5, P59, DOI 10.1111/j.1535-7597.2005.05205.x
   Briscoe L, 2003, BIRTH-ISS PERINAT C, V30, P47, DOI 10.1046/j.1523-536X.2003.00216.x
   Brodtkorb E, 2008, SEIZURE-EUR J EPILEP, V17, P160, DOI 10.1016/j.seizure.2007.11.015
   Brown S, 2008, SEMIN REPROD MED, V26, P391, DOI 10.1055/s-0028-1087105
   Crawford P, 2005, EPILEPSIA, V46, P117, DOI 10.1111/j.1528-1167.2005.00323.x
   Cunnington M, 2005, NEUROLOGY, V64, P955, DOI 10.1212/01.WNL.0000154515.94346.89
   Cunnington M, 2007, EPILEPSIA, V48, P1207, DOI 10.1111/j.1528-1167.2007.01021.x
   Hoekstra C, 2008, HUM REPROD UPDATE, V14, P37, DOI 10.1093/humupd/dmm036
   Holmes LB, 2008, NEUROLOGY, V70, P2152, DOI 10.1212/01.wnl.0000304343.45104.d6
   Iqbal MM, 2001, SOUTHERN MED J, V94, P304
   Marson AG, 2007, LANCET, V369, P1016, DOI 10.1016/S0140-6736(07)60461-9
   Meador KJ, 2006, NEUROLOGY, V67, P407, DOI 10.1212/01.wnl.0000227919.81208.b2
   Padmanabhan R, 2003, BIRTH DEFECTS RES B, V68, P428, DOI 10.1002/bdrb.10042
   Petrenaite V, 2005, EPILEPSY RES, V65, P185, DOI 10.1016/j.eplepsyres.2005.06.004
   PRAKASH PLV, 2007, SINGAP MED J, V48, P880
   Sabers A, 2004, ACTA NEUROL SCAND, V109, P9, DOI 10.1034/j.1600-0404.2003.00200.x
   Shor S, 2007, CAN FAM PHYSICIAN, V53, P1007
   Tennis P, 2002, EPILEPSIA, V43, P1161, DOI 10.1046/j.1528-1157.2002.45901.x
   Tomson T, 2008, SEIZURE-EUR J EPILEP, V17, P166, DOI 10.1016/j.seizure.2007.11.016
   Vajda FJE, 2007, J CLIN NEUROSCI, V14, P611, DOI 10.1016/j.jocn.2006.04.025
   Vajda FJ, 2003, J CLIN NEUROSCI, V10, P543, DOI 10.1016/S0967-5868(03)00158-9
   Weck RL, 2008, CLIN OBSTET GYNECOL, V51, P349, DOI 10.1097/GRF.0b013e31816f276e
NR 22
TC 1
Z9 1
U1 0
U2 2
PU W B SAUNDERS CO LTD
PI LONDON
PA 32 JAMESTOWN RD, LONDON NW1 7BY, ENGLAND
SN 1059-1311
EI 1532-2688
J9 SEIZURE-EUR J EPILEP
JI Seizure
PD OCT
PY 2009
VL 18
IS 8
BP 580
EP 582
DI 10.1016/j.seizure.2009.06.004
PG 3
WC Clinical Neurology; Neurosciences
SC Neurosciences & Neurology
GA 504UA
UT WOS:000270642000007
PM 19586782
OA Bronze
DA 2019-04-19
ER

PT J
AU Mayor-Dubois, C
   Maeder-Ingvar, M
   Deonna, T
   Roulet-Perez, E
AF Mayor-Dubois, C.
   Maeder-Ingvar, M.
   Deonna, T.
   Roulet-Perez, E.
TI The role of epilepsy in early language development in a child with a
   congenital lesion in the right hemisphere
SO DEVELOPMENTAL MEDICINE AND CHILD NEUROLOGY
LA English
DT Article
ID WEST-SYNDROME; ASYMMETRIC HYPSARRHYTHMIA; INFANTILE SPASMS;
   CEREBRAL-PALSY
AB Early epilepsy is known to worsen the developmental prognosis of young children with a congenital focal brain lesion, but its direct role is often very difficult to delineate from the other variables. This requires prolonged periods of follow-up with simultaneous serial electrophysiological and developmental assessments which are rarely obtained. We studied a male infant with a right prenatal infarct in the territory of the right middle cerebral artery resulting in a left spastic hemiparesis, and an epileptic disorder ( infantile spasms with transient right hemihypsarrhythmia and focal seizures) from the age of 7 months until the age of 4 years. Pregnancy and delivery were normal. A dissociated delay of early language acquisition affecting mainly comprehension without any autistic features was documented. This delay was much more severe than usually expected in children with early focal lesions, and its evolution, with catch-up to normal, was correlated with the active phase of the epilepsy. We postulate that the epilepsy specifically amplified a pattern of delayed language emergence, mainly affecting lexical comprehension, reported in children with early right hemisphere damage.
C1 [Mayor-Dubois, C.; Roulet-Perez, E.] CHU Vaudois, Dept Pediat, Pediat Neurol & Neurorehabil Unit, CH-1011 Lausanne, Switzerland.
   [Maeder-Ingvar, M.] CHU Vaudois, Dept Neurol, Clin Neurophysiol Unit, CH-1011 Lausanne, Switzerland.
RP Roulet-Perez, E (reprint author), CHU Vaudois, Dept Pediat, Pediat Neurol & Neurorehabil Unit, CH-1011 Lausanne, Switzerland.
EM Eliane.Roulet-Perez@chuv.ch
FU Swiss National Research Fund [3200-52991.97]
FX This study was supported by the Swiss National Research Fund (grant
   3200-52991.97).; We thank A L Ziegler and V Davidoff for participation
   in the developmental assessment, V Chaves-Vischer for the medical
   follow-up of the patient during this study, and C McEvoy for her help in
   the preparation of this manuscript.
CR ALVAREZ LA, 1987, PEDIATRICS, V79, P1024
   Bates E, 1997, DEV NEUROPSYCHOL, V13, P447, DOI 10.1080/87565649709540686
   Bates E, 2001, BRAIN LANG, V79, P223, DOI 10.1006/brln.2001.2482
   Caplan R, 2002, INT REV NEUROBIOL, V49, P269
   DONAT JF, 1994, J CHILD NEUROL, V9, P290, DOI 10.1177/088307389400900314
   DRURY I, 1995, EPILEPSIA, V36, P41, DOI 10.1111/j.1528-1157.1995.tb01663.x
   GUZZETTA F, 1993, DEV MED CHILD NEUROL, V35, P379
   Hrachovy RA, 2003, J CLIN NEUROPHYSIOL, V20, P408, DOI 10.1097/00004691-200311000-00004
   Mills DL, 1997, DEV NEUROPSYCHOL, V13, P397, DOI 10.1080/87565649709540685
   Muter V, 1997, NEUROPSYCHOLOGIA, V35, P289, DOI 10.1016/S0028-3932(96)00079-6
   Ors M, 2005, CORTEX, V41, P316, DOI 10.1016/S0010-9452(08)70269-7
   SUSSOVA J, 1990, DEV MED CHILD NEUROL, V32, P792
   THAL DJ, 1991, BRAIN LANG, V40, P491, DOI 10.1016/0093-934X(91)90145-Q
   VARGHAKHADEM F, 1992, BRAIN, V115, P315, DOI 10.1093/brain/115.1.315
   Watanabe K, 1998, BRAIN DEV-JPN, V20, P1, DOI 10.1016/S0387-7604(97)00085-5
NR 15
TC 1
Z9 1
U1 0
U2 0
PU WILEY
PI HOBOKEN
PA 111 RIVER ST, HOBOKEN 07030-5774, NJ USA
SN 0012-1622
EI 1469-8749
J9 DEV MED CHILD NEUROL
JI Dev. Med. Child Neurol.
PD NOV
PY 2008
VL 50
IS 11
BP 870
EP 875
DI 10.1111/j.1469-8749.2008.03162.x
PG 6
WC Clinical Neurology; Pediatrics
SC Neurosciences & Neurology; Pediatrics
GA 375MU
UT WOS:000261118800017
PM 19046180
OA Bronze
DA 2019-04-19
ER

PT J
AU Jung, E
   Lee, BY
   Huh, CY
AF Jung, Eui
   Lee, Bo Yon
   Huh, Chu Yeop
TI Prenatal Diagnosis of Fetal Seizure: A Case Report
SO JOURNAL OF KOREAN MEDICAL SCIENCE
LA English
DT Article
DE Fetal Seizure; Ultrasonography
ID NEWBORN ENCEPHALOPATHY; NEONATAL SEIZURES; RISK-FACTORS
AB A 35-yr-old woman carrying a 17-week-old fetus presented with right hydronephrosis and a single umbilical artery. Karyotyping was normal and targeted ultrasonography showed an otherwise normal fetus. After 28 weeks of gestation, the mother felt rapid, repetitive fetal movement and an ultrasound at 30 weeks of gestation revealed tonic clonic movements of the fetal trunk and extremities. At 36 weeks of gestation, an emergency repeat Cesarean section was performed because of a premature rupture of the membranes and a male infant weighing 4,295 gm was delivered. After birth, the infant continued to have movements suggestive of a generalized tonic clonic seizure. Brain computed tomography and magnetic resonance imaging revealed normal structures and an electroencephalography showed generalized suppression. Treatment with phenobarbital resulted in substantial improvement in the number of seizure episodes, however fine seizure-like movement continued in both of the hands, feet and in the tongue until the five-month follow-up. This is the first Korean report of a fetal seizure being diagnosed during the prenatal period.
C1 [Jung, Eui; Lee, Bo Yon; Huh, Chu Yeop] Kyung Hee Univ, Dept Obstet & Gynecol, Coll Med, Seoul 130702, South Korea.
RP Jung, E (reprint author), Kyung Hee Univ, Dept Obstet & Gynecol, Coll Med, Seoul 130702, South Korea.
EM eui2536@hotmail.com
CR Arpino C, 2001, J CHILD NEUROL, V16, P651, DOI 10.1177/088307380101600905
   Badawi N, 1998, BMJ-BRIT MED J, V317, P1549, DOI 10.1136/bmj.317.7172.1549
   Badawi N, 1998, BMJ-BRIT MED J, V317, P1554, DOI 10.1136/bmj.317.7172.1554
   ELDIN MKB, 1960, J PEDIATR-US, V56, P655
   ERIKSSON M, 1979, ACTA PAEDIATR SCAND, V68, P807
   Keogh JM, 2000, ACTA OBSTET GYN SCAN, V79, P787, DOI 10.1034/j.1600-0412.2000.079009787.x
   LANSKA MJ, 1995, NEUROEPIDEMIOLOGY, V14, P278, DOI 10.1159/000109803
   PRECHTL HFR, 1989, EUR J OBSTET GYN R B, V32, P32, DOI 10.1016/0028-2243(89)90123-8
   Ronen GM, 1999, J PEDIATR-US, V134, P71, DOI 10.1016/S0022-3476(99)70374-4
   SEAY AR, 1977, ARCH NEUROL-CHICAGO, V34, P381, DOI 10.1001/archneur.1977.00500180075017
   SHIMIZU T, 1991, J REPROD MED, V36, P453
   Skupski DW, 1996, OBSTET GYNECOL, V88, P663, DOI 10.1016/0029-7844(96)00097-X
   Usta IM, 2007, BJOG-INT J OBSTET GY, V114, P1031, DOI 10.1111/j.1471-0528.2007.01398.x
NR 13
TC 1
Z9 1
U1 0
U2 0
PU KOREAN ACAD MEDICAL SCIENCES
PI SEOUL
PA 302 75 DONG DU ICHON, DONG YONGSAN KU, SEOUL 140 031, SOUTH KOREA
SN 1011-8934
J9 J KOREAN MED SCI
JI J. Korean Med. Sci.
PD OCT
PY 2008
VL 23
IS 5
BP 906
EP 908
DI 10.3346/jkms.2008.23.5.906
PG 3
WC Medicine, General & Internal
SC General & Internal Medicine
GA 369WP
UT WOS:000260724900027
PM 18955803
OA Green Published, Other Gold
DA 2019-04-19
ER

PT J
AU Quenby, SM
   Anin, S
   Bates, MD
   Chadwick, D
   Vince, GS
   Neilson, JP
AF Quenby, Siobhan M.
   Anin, Sheba
   Bates, Michelle D.
   Chadwick, David
   Vince, Gill S.
   Neilson, James P.
TI Phenytoin but not valproate directly affected in vitro trophoblast
   differentiation
SO EUROPEAN JOURNAL OF OBSTETRICS GYNECOLOGY AND REPRODUCTIVE BIOLOGY
LA English
DT Article
DE epilepsy; trophoblast differentiation
ID PREGNANCY; EPILEPSY; CHILDREN; MONOTHERAPY
AB Objective: Epilepsy has been associated with poor obstetric outcomes that could be the result of the epilepsy itself or a direct effect of anti-epileptic medication on placentation. The aim of this study was to investigate any direct effect of anti-epileptic drugs on an established, in vitro bioassay of trophoblast differentiation.
   Study design: Primary extravillous trophoblast cells were cultured in the presence of phenytoin and sodium valproate at a range of concentrations with appropriate solvent controls. The formation of multinuclear giant cells was used as a marker of trophoblast differentiation.
   Results: Phenytoin inhibited giant multinuclear cell formation in a dose-dependent manner; in contrast sodium valproate had no effect (P = 0.011).
   Conclusions: This study found that two anti-epileptic medications induced different effects on an in vitro trophoblast bioassay, suggesting that further research should be aimed at elucidating which anti-epileptic medication is most suitable for pregnant women. (c) 2007 Elsevier Ireland Ltd. All rights reserved.
C1 [Quenby, Siobhan M.; Anin, Sheba; Neilson, James P.] Univ Liverpool, Sch Reprod & Dev Med, Liverpool L69 3BX, Merseyside, England.
   [Bates, Michelle D.] Liverpool Womens Hosp NHS Fdn Trust, Liverpool, Merseyside, England.
   [Chadwick, David] Univ Liverpool, Sch Clin Sci, Liverpool L69 3BX, Merseyside, England.
   [Vince, Gill S.] Univ Liverpool, Sch Infect & Host Def, Liverpool L69 3BX, Merseyside, England.
RP Quenby, SM (reprint author), Liverpool Womens Hosp, Sch Reprod & Dev Med, Crown St, Liverpool L8 7SS, Merseyside, England.
EM squenby@liv.ac.uk
OI quenby, siobhan/0000-0003-3221-5471
CR Adab N, 2004, J NEUROL NEUROSUR PS, V75, P1575, DOI 10.1136/jnnp.2003.029132
   Adab N, 2004, COCHRANE DB SYST REV, DOI [10.1002/14651858.CD004848, DOI 10.1002/14651858.CD004848]
   ALLAMKI RN, 1999, HUM REPROD, P496
   Anin Sheba Anin, 2004, Hum Fertil (Camb), V7, P169, DOI 10.1080/14647270400006911
   Barrett Camilla, 2003, Epilepsy Research, V52, P147, DOI 10.1016/S0920-1211(02)00237-1
   Choulika S., 1999, Teratology, V59, P388
   *DEP HLTH, 2004, NAT I CLIN EXC DRAFT
   GENBACEV O, 1993, PLACENTA, V14, P463, DOI 10.1016/S0143-4004(05)80466-7
   HIILESMAA VK, 1981, LANCET, V2, P165
   LOKE YW, 1995, HUMAN IMPLANTATION C, P32
   NELSON KB, 1982, NEUROLOGY, V32, P1247, DOI 10.1212/WNL.32.11.1247
   Nulman I, 1997, AM J MED GENET, V68, P18, DOI 10.1002/(SICI)1096-8628(19970110)68:1<18::AID-AJMG4>3.3.CO;2-C
   Pennell PB, 2003, NEUROLOGY, V60, pS31, DOI 10.1212/WNL.60.11_suppl_4.S31
   Quenby S, 2005, FERTIL STERIL, V83, P691, DOI 10.1016/j.fertnstert.2004.07.978
   Quenby S, 2004, OBSTET GYNECOL, V104, P354, DOI 10.1097/01.AOG.0000128902.84876.d4
   Quenby S, 1998, MOL HUM REPROD, V4, P477, DOI 10.1093/molehr/4.5.477
   Redline RW, 2004, PEDIATR DEVEL PATHOL, V7, P237, DOI 10.1007/s10024-003-8083-2
   Richmond JR, 2004, AM J OBSTET GYNECOL, V190, P371, DOI 10.1016/j.ajog.2003.09.020
   VADJA K, 2003, J CLIN NEUROSCI, V10, P543
   Waterstone M, 2001, BMJ-BRIT MED J, V322, P1089, DOI 10.1136/bmj.322.7294.1089
   WILDE K, 2000, EPILEPSIA, V41, P854
   YERBY MS, 2000, NEUROLOGY S1, V5, pS21
NR 22
TC 1
Z9 1
U1 0
U2 0
PU ELSEVIER IRELAND LTD
PI CLARE
PA ELSEVIER HOUSE, BROOKVALE PLAZA, EAST PARK SHANNON, CO, CLARE, 00000,
   IRELAND
SN 0301-2115
J9 EUR J OBSTET GYN R B
JI Eur. J. Obstet. Gynecol. Reprod. Biol.
PD MAR
PY 2008
VL 137
IS 1
BP 31
EP 36
DI 10.1016/j.ejogrb.2007.04.009
PG 6
WC Obstetrics & Gynecology; Reproductive Biology
SC Obstetrics & Gynecology; Reproductive Biology
GA 296HG
UT WOS:000255533500006
PM 17543440
DA 2019-04-19
ER

PT J
AU Manent, JB
   Ben-Ari, Y
   Represa, A
AF Manent, Jean-Bernard
   Ben-Ari, Yehezkel
   Represa, Alfonso
TI Antiepileptic drugs and pregnancy: brain malformations in rats
   prenatally exposed to lamotrigine, vigabatrin and valproate
SO EPILEPSIES
LA English
DT Article
DE antiepileptic drug; development; epilepsy; neuronal migration; pregnancy
ID FETAL ALCOHOL SYNDROME; NEURAL-TUBE DEFECTS; IN-UTERO; APOPTOTIC
   NEURODEGENERATION; NEURONAL MIGRATION; SPINA-BIFIDA; GABA; EPILEPSY;
   CHILDREN; ACID
AB The treatment of epilepsy during pregnancy entails a number of concerns. While maternal seizures may adversely affect maternal and fetal outcome, prenatal exposure to antiepileptic drugs may increase the incidence of congenital abnormalities and affect postnatal cognitive development. In two recent studies, we have reported an increased incidence of cortical and hippocampal malformations in rats exposed to lamotrigine, vigabatrin and valproate during embryonic life. These results, as well as other experimental data, are presented here and their clinical relevance and implications are discussed.
C1 [Manent, Jean-Bernard; Ben-Ari, Yehezkel; Represa, Alfonso] INSERM, Unite 901, Inst Neurobiol Mediterranee, F-13009 Marseille, France.
RP Manent, JB (reprint author), INSERM, Unite 901, Inst Neurobiol Mediterranee, Parc Sci Luminy,BP 13, F-13009 Marseille, France.
EM manent@inmed.univ-mrs.fr
RI Represa, Alfonso/M-7383-2016; Manent, Jean-Bernard/A-2162-2015
OI Represa, Alfonso/0000-0002-5096-8939; Manent,
   Jean-Bernard/0000-0002-2436-8593
CR Adab N, 2001, J NEUROL NEUROSUR PS, V70, P15, DOI 10.1136/jnnp.70.1.15
   BAYER SA, 1993, NEUROTOXICOLOGY, V14, P83
   Bittigau P, 2002, P NATL ACAD SCI USA, V99, P15089, DOI 10.1073/pnas.222550499
   BJERKEDAL T, 1982, LANCET, V2, P1096
   EHLERS K, 1992, TERATOLOGY, V45, P145, DOI 10.1002/tera.1420450208
   Eriksson K, 2005, EPILEPSY RES, V65, P189, DOI 10.1016/j.eplepsyres.2005.06.001
   Fairgrieve SD, 2000, BRIT MED J, V321, P674, DOI 10.1136/bmj.321.7262.674
   Gressens P, 2001, Semin Neonatol, V6, P185, DOI 10.1053/siny.2001.0048
   GRESSENS P, 1992, ALCOHOL ALCOHOLISM, V27, P219
   Heng JIT, 2007, EUR J NEUROSCI, V26, P537, DOI 10.1111/j.1460-9568.2007.05694.x
   Holmes LB, 2002, J MED GENET, V39, P245, DOI 10.1136/jmg.39.4.245
   Ikonomidou C, 2000, SCIENCE, V287, P1056, DOI 10.1126/science.287.5455.1056
   JONES KL, 1973, LANCET, V2, P999
   Koch S, 1999, EPILEPSIA, V40, P1237, DOI 10.1111/j.1528-1157.1999.tb00852.x
   Komatsu S, 2001, ACTA NEUROPATHOL, V101, P22
   LaJoie J, 2004, EPILEPSIA, V45, P48, DOI 10.1111/j.0013-9580.2004.458007.x
   LINDHOUT D, 1986, LANCET, V1, P1392
   LOVINGER DM, 1989, SCIENCE, V243, P1721, DOI 10.1126/science.2467382
   Manent JB, 2005, J NEUROSCI, V25, P4755, DOI 10.1523/JNEUROSCI.0553-05.2005
   MANENT JB, IN PRESS ANTIEPILEPT
   Manent JB, 2007, NEUROSCIENTIST, V13, P268, DOI 10.1177/1073858406298918
   Manent JB, 2007, EPILEPSIA, V48, P684, DOI 10.1111/j.1528-1167.2007.01056.x
   Meador KJ, 2006, NEUROLOGY, V67, P407, DOI 10.1212/01.wnl.0000227919.81208.b2
   MILLER MW, 1993, J COMP NEUROL, V337, P253, DOI 10.1002/cne.903370206
   MILLER MW, 1986, SCIENCE, V233, P1308, DOI 10.1126/science.3749878
   Olney JW, 2002, DEV BRAIN RES, V133, P115, DOI 10.1016/S0165-3806(02)00279-1
   Perucca E, 2005, LANCET NEUROL, V4, P781, DOI 10.1016/S1474-4422(05)70224-6
   Perucca E, 2005, EPILEPSIA, V46, P31, DOI 10.1111/j.1528-1167.2005.463007.x
   Represa A, 2005, TRENDS NEUROSCI, V28, P278, DOI 10.1016/j.tins.2005.03.010
   ROBERT E, 1982, LANCET, V2, P937
   Sakata-Haga H, 2002, ACTA NEUROPATHOL, V104, P305, DOI 10.1007/s00401-002-0560-6
   Viinikainen K, 2006, EPILEPSY BEHAV, V9, P636, DOI 10.1016/j.yebeh.2006.08.007
   Vinten J, 2005, NEUROLOGY, V64, P949, DOI 10.1212/01.WNL.0000154514.82948.69
   WAFFORD KA, 1991, NEURON, V7, P27, DOI 10.1016/0896-6273(91)90071-7
NR 34
TC 1
Z9 1
U1 0
U2 5
PU JOHN LIBBEY EUROTEXT LTD
PI MONTROUGE
PA 127 AVE DE LA REPUBLIQUE, 92120 MONTROUGE, FRANCE
SN 1149-6576
J9 EPILEPSIES
JI Epilepsies
PD JAN-FEB
PY 2008
VL 20
IS 1
BP 27
EP 32
DI 10.1684/epi.2008.0136
PG 6
WC Clinical Neurology
SC Neurosciences & Neurology
GA 279BA
UT WOS:000254328800003
DA 2019-04-19
ER

PT S
AU Sankar, R
   Lerner, JT
AF Sankar, Raman
   Lerner, Jason T.
BE Gidal, BE
   Harden, CL
TI Teratogenicity of antiepileptic drugs: Role of pharmacogenomics
SO EPILEPSY IN WOMEN: THE SCIENTIFIC BASIS FOR CLINICAL MANAGEMENT
SE International Review of Neurobiology
LA English
DT Review
ID PHENYTOIN-INDUCED TERATOGENESIS; VALPROIC ACID-DERIVATIVES;
   STEVENS-JOHNSON-SYNDROME; MOUSE MODEL; CARBAMAZEPINE; STIRIPENTOL; RISK;
   MALFORMATIONS; METABOLITE; PREGNANCY
AB The teratogenic potential of an antiepileptic drug is determined by the chemical attributes of the molecule under discussion and the genetic attributes of the host. The role of the hepatic mixed function oxidase system may be especially important in conferring teratogenic risk. However, systems such as epoxide hydrolase, glutathione reductase, and superoxide dismutase and other toxin scavenging systems may be important modifiers that lower the risk. Genetic variability in these systems is important in determining the type and severity of the final outcome. While our knowledge of these factors is incomplete, progress can be achieved by beginning to include these concepts in our discussion on the topic and by promoting research that may improve our ability to individualize the analysis of risk for a specific patient with regard to specific antiepileptic drugs. Such an approach will most likely involve DNA microchip technology and has the potential to overcome some of the limitations of pregnancy registries. Such an approach may also lead to novel interventions and therapeutics design to lower the teratogenic potential of pharmacologic treatment of epilepsy during conception.
C1 [Sankar, Raman; Lerner, Jason T.] Univ Calif Los Angeles, David Geffen Sch Med, Mattel Childrens Hosp, Los Angeles, CA 90095 USA.
RP Sankar, R (reprint author), Univ Calif Los Angeles, David Geffen Sch Med, Mattel Childrens Hosp, Los Angeles, CA 90095 USA.
CR Amicarelli F, 2000, TERATOLOGY, V62, P100, DOI 10.1002/1096-9926(200008)62:2<100::AID-TERA6>3.3.CO;2-4
   ANDERSON GD, 1992, EPILEPSIA, V33, P736, DOI 10.1111/j.1528-1157.1992.tb02355.x
   BUEHLER BA, 1990, NEW ENGL J MED, V322, P1567, DOI 10.1056/NEJM199005313222204
   Cunnington M, 2005, NEUROLOGY, V64, P955, DOI 10.1212/01.WNL.0000154515.94346.89
   Eikel D, 2006, CHEM RES TOXICOL, V19, P272, DOI 10.1021/tx0502241
   Eyal S, 2004, EPILEPSIA, V45, P737, DOI 10.1111/j.0013-9580.2004.00104.x
   Finnell RH, 1995, TERATOLOGY, V52, P324, DOI 10.1002/tera.1420520603
   FINNELL RH, 1992, NEUROLOGY, V42, P25
   Finnell RH, 1999, REPROD TOXICOL, V13, P85, DOI 10.1016/S0890-6238(98)00067-7
   FINNELL RH, 1994, EPILEPSIA, V35, P141, DOI 10.1111/j.1528-1157.1994.tb02924.x
   Hassett C, 1997, ARCH BIOCHEM BIOPHYS, V337, P275, DOI 10.1006/abbi.1996.9794
   Kultima K, 2004, ENVIRON HEALTH PERSP, V112, P1225, DOI 10.1289/txg.7034
   Kurahashi N, 2005, MOL HUM REPROD, V11, P93, DOI 10.1093/molehr/gah134
   Lampen A, 2001, EUR J PHARMACOL, V431, P25, DOI 10.1016/S0014-2999(01)01423-6
   Lampen A, 1999, TOXICOL APPL PHARM, V160, P238, DOI 10.1006/taap.1999.8770
   Leeder JS, 1998, EPILEPSIA, V39, pS8, DOI 10.1111/j.1528-1157.1998.tb01679.x
   LEVY RH, 1990, CLIN PHARMACOL THER, V48, P225, DOI 10.1038/clpt.1990.144
   Lonjou C, 2008, PHARMACOGENET GENOM, V18, P99, DOI 10.1097/FPC.0b013e3282f3ef9c
   MARTZ F, 1977, J PHARMACOL EXP THER, V203, P231
   Morrow J, 2006, J NEUROL NEUROSUR PS, V77, P193, DOI 10.1136/jnnp.2005.074203
   Ornoy A, 1996, ARCH DIS CHILD, V75, P517, DOI 10.1136/adc.75.6.517
   Pirmohamed M, 2003, TOXICOLOGY, V192, P23, DOI 10.1016/S0300-483X(03)00247-6
   Sadeque AJM, 1997, J PHARMACOL EXP THER, V283, P698
   Sankar R, 2007, ACTA NEUROL SCAND, V116, P65, DOI 10.1111/j.1600-0404.2007.00830.x
   Schlienger RG, 1998, EPILEPSIA, V39, pS22, DOI 10.1111/j.1528-1157.1998.tb01681.x
   Skladchikova G, 1998, NEUROTOXICOLOGY, V19, P357
   Van Dyke DC, 2000, ANN PHARMACOTHER, V34, P639, DOI 10.1345/aph.19218
   Yang CWO, 2007, J ALLERGY CLIN IMMUN, V120, P870, DOI 10.1016/j.jaci.2007.06.017
NR 28
TC 1
Z9 1
U1 0
U2 9
PU ELSEVIER ACADEMIC PRESS INC
PI SAN DIEGO
PA 525 B STREET, SUITE 1900, SAN DIEGO, CA 92101-4495 USA
SN 0074-7742
BN 978-0-12-374276-6
J9 INT REV NEUROBIOL
JI Int. Rev. Neurobiol.
PY 2008
VL 83
BP 215
EP 225
DI 10.1016/S0074-7742(08)00012-3
PG 11
WC Neurosciences
SC Neurosciences & Neurology
GA BII42
UT WOS:000259732600012
PM 18929084
DA 2019-04-19
ER

PT J
AU Beghi, E
AF Beghi, Ettore
TI Epilepsy
SO CURRENT OPINION IN NEUROLOGY
LA English
DT Article
DE diagnosis; epilepsy; mechanisms; review treatment
ID NEWLY-DIAGNOSED EPILEPSY; POPULATION-BASED SURVEY; TEMPORAL-LOBE
   EPILEPSY; STATUS EPILEPTICUS; DOUBLE-BLIND; ANTIEPILEPTIC DRUGS;
   CHILDHOOD EPILEPSY; CLINICAL-EVIDENCE; SEIZURE CONTROL; ONSET EPILEPSY
AB Purpose of review
   To provide a critical review,of studies pulblished between December 2005 and November 2006, and detect the advances of basic and clinical research in epillepsy.
   Recent findings
   The complexity of the mechanisms underlying epileptogenesis and drug resistance was repeatedly highlighted. Seizure diagnosis and classification are still difficult, despite the use of valid and reliable instruments. Even well defined epilepsy syndromes may exhibit complex genetic patterns and atypical electroencephalogram features. Low prevalence rates of active epilepsy have been reported from several countries, suggesting underreporting for sociocultural reasons. Several pregnancy and neonatal factors can be found to increase the risk of epilepsy when accurate data are available from well defined populations. Early remission of seizures does not always predict terminal remission after prolonged follow-up. Cognitive regression may be associated with the presence of interictal electroencephalographic epileptiform abnormalities. A Cochrane review showed lamotrigine to be less frequently withdrawn than carbamazepine. However, these findings are contrasted by clinical practice, which showed no individual drug to be more likely to confer-seizure freedom than any other.
   Summary
   Recent research highlights the complexity of the mechanisms of epileptogenesis and drug response, and the difficulties with the classification of epilepsy into seperate phenotypic categories.
C1 Ist Ric Farmacol Mario Negri, Lab Neurol Didorders, I-20157 Milan, Italy.
   Osped San Gerardo, Epilepsy Ctr, Monza, Italy.
RP Beghi, E (reprint author), Ist Ric Farmacol Mario Negri, Lab Neurol Didorders, Via Eritrea 62, I-20157 Milan, Italy.
EM beghi@marionegri.it
CR Ahmad S, 2006, LANCET, V367, P1591, DOI 10.1016/S0140-6736(06)68696-0
   Alpherts WCJ, 2006, NEUROLOGY, V67, P626, DOI 10.1212/01.wnl.0000230139.45304.eb
   Amatniek JC, 2006, EPILEPSIA, V47, P867, DOI 10.1111/j.1528-1167.2006.00554.x
   Araujo D, 2006, EPILEPSIA, V47, P1354, DOI 10.1111/j.1528-1167.2006.00605.x
   Berg AT, 2006, EPILEPSIA, V47, P431, DOI 10.1111/j.1528-1167.2006.00440.x
   Biton V, 2005, NEUROLOGY, V65, P1737, DOI 10.1212/01.wnl.0000187118.19221.e4
   Blum D, 2006, NEUROLOGY, V67, P400, DOI 10.1212/01.wnl.0000232737.72555.06
   BRODIE MJ, 1995, LANCET, V345, P476, DOI 10.1016/S0140-6736(95)90581-2
   Brodie MJ, 1999, EPILEPSY RES, V37, P81, DOI 10.1016/S0920-1211(99)00039-X
   Chen CC, 2006, EPILEPSY RES, V72, P67, DOI 10.1016/j.eplepsyres.2006.07.007
   Chin RFM, 2006, LANCET, V368, P222, DOI 10.1016/S0140-6736(06)69043-0
   Choi H, 2006, NEUROLOGY, V66, P1648, DOI 10.1212/01.wnl.0000218302.03570.85
   Chung SS, 2006, NEUROLOGY, V66, P1730, DOI 10.1212/01.wnl.0000218160.31557.87
   Coeytaux A, 2000, NEUROLOGY, V55, P693, DOI 10.1212/WNL.55.5.693
   Derry CP, 2006, ARCH NEUROL-CHICAGO, V63, P705, DOI 10.1001/archneur.63.5.705
   GALITTO G, 2005, EPILEPSIA, V46, P1828
   Gamble C, 2006, NEUROLOGY, V66, P1310, DOI 10.1212/01.wnl.0000210517.03902.6e
   Glauser TA, 2006, NEUROLOGY, V66, P1654, DOI 10.1212/01.wnl.0000217916.00225.3a
   Glauser T, 2006, EPILEPSIA, V47, P1094, DOI 10.1111/j.1528-1167.2006.00585.x
   Gross DW, 2006, EPILEPSIA, V47, P1360, DOI 10.1111/j.1528-1167.2006.00603.x
   Harden CL, 1999, EPILEPSIA, V40, P1402, DOI 10.1111/j.1528-1157.1999.tb02012.x
   Harden CL, 2006, EPILEPSIA, V47, P1447, DOI 10.1111/j.1528-1167.2006.00507.x
   Heinrichs SC, 2006, EPILEPSY BEHAV, V8, P5, DOI 10.1016/j.yebeh.2005.08.009
   HELPELMANN A, 2006, EPILEPSIA, V47, P1682
   Hermann B, 2006, BRAIN, V129, P2609, DOI 10.1093/brain/awl196
   Hesdorffer DC, 1998, NEUROLOGY, V50, P735, DOI 10.1212/WNL.50.3.735
   Holmes GL, 2006, EPILEPSY BEHAV, V8, P504, DOI 10.1016/j.yebeh.2005.11.014
   Knake S, 2001, EPILEPSIA, V42, P714, DOI 10.1046/j.1528-1157.2001.01101.x
   Kubota H, 2006, EPILEPSY RES, V68, P213, DOI 10.1016/j.eplepsyres.2005.11.011
   Loscher W, 2006, EPILEPSIA, V47, P1253, DOI 10.1111/j.1528-1167.2006.00607.x
   Martinez-Juarez IE, 2006, BRAIN, V129, P1269, DOI 10.1093/brain/awl048
   Misra UK, 2006, NEUROLOGY, V67, P340, DOI 10.1212/01.wnl.0000224880.35053.26
   Mohammadi MR, 2006, SEIZURE-EUR J EPILEP, V15, P476, DOI 10.1016/j.seizure.2006.05.011
   Oka E, 2006, EPILEPSIA, V47, P626, DOI 10.1111/j.1528-1167.2006.00477.x
   Pohlmann-Eden B, 2006, BMJ-BRIT MED J, V332, P339, DOI 10.1136/bmj.332.7537.339
   Rambeck B, 2006, EPILEPSIA, V47, P681, DOI 10.1111/j.1528-1167.2006.00504.x
   Remy S, 2006, BRAIN, V129, P18, DOI 10.1093/brain/awh682
   Riviello JJ, 2006, NEUROLOGY, V67, P1542, DOI 10.1212/01.wnl.0000243197.05519.3d
   Rocca WA, 2001, NEUROEPIDEMIOLOGY, V20, P237, DOI 10.1159/000054796
   Sadleir LG, 2006, NEUROLOGY, V67, P413, DOI 10.1212/01.wnl.0000228257.60184.82
   Sillanpaa M, 2006, BRAIN, V129, P617, DOI 10.1093/brain/awh726
   Stephen LJ, 2006, EPILEPSY BEHAV, V8, P434, DOI 10.1016/j.yebeh.2005.11.007
   Tellez-Zenteno JF, 2005, EPILEPSIA, V46, P1955, DOI 10.1111/j.1528-1167.2005.00344.x
   Tomson T, 2006, NEUROLOGY, V66, P354
   Uldall P, 2006, ARCH DIS CHILD, V91, P219, DOI 10.1136/adc.2004.064477
   van Vliet EA, 2006, EPILEPSIA, V47, P672, DOI 10.1111/j.1528-1167.2006.00496.x
   Vezzani A, 2005, EPILEPSIA, V46, P1724, DOI 10.1111/j.1528-1167.2005.00298.x
   Whitehead E, 2006, PEDIATRICS, V117, P1298, DOI 10.1542/peds.2005-1660
NR 48
TC 1
Z9 1
U1 0
U2 3
PU LIPPINCOTT WILLIAMS & WILKINS
PI PHILADELPHIA
PA 530 WALNUT ST, PHILADELPHIA, PA 19106-3621 USA
SN 1350-7540
J9 CURR OPIN NEUROL
JI Curr. Opin. Neurol.
PD APR
PY 2007
VL 20
IS 2
BP 169
EP 174
DI 10.1097/WCO.0b013e3280d646e4
PG 6
WC Clinical Neurology; Neurosciences
SC Neurosciences & Neurology
GA 152UT
UT WOS:000245388200008
PM 17351487
DA 2019-04-19
ER

PT J
AU Narang, M
   Shah, D
   Natasha, G
AF Narang, Manish
   Shah, Dheeraj
   Natasha, Gupta
TI Intracranial arteriovenous malformation with maternal carbamazepine use
SO INDIAN JOURNAL OF PEDIATRICS
LA English
DT Article
DE intracranial arteriovenous malformations; maternal carbamazepine
   therapy; fetal anticonvulsant syndrome
ID WOMEN; EPILEPSY
AB 11/2 month old child born to primigravida mother on prolonged carbamazepine therapy presented with recurrent seizures. The child had abnormal facies and was diagnosed to be having arteriovenous malformation with intracranial hemorrhage on neuroimaging. This case suggests that development of arteriovenous malformation in a child with maternal carbamazepine therapy may occur as a part of clinical profile of `fetal anticonvulsant syndrome'.
C1 Univ Coll Med Sci, GTB Hosp, Dept Pediat, Delhi, India.
   Aruna Asif Ali Govt Hosp, Dept Radiol, Delhi, India.
RP Narang, M (reprint author), A 16 F1,Dilshad Garden, Delhi 110095, India.
EM manish_2710@yahoo.com
CR Artama M, 2005, NEUROLOGY, V64, P1874, DOI 10.1212/01.WNL.0000163771.96962.1F
   Crawford P, 2005, EPILEPSIA, V46, P117, DOI 10.1111/j.1528-1167.2005.00323.x
   Gupta Gaurav, 2002, Indian Pediatr, V39, P101
   HALEM RHA, 1999, NELSON TXB PEDIAT, P1856
   JONES KL, 1989, NEW ENGL J MED, V320, P1661, DOI 10.1056/NEJM198906223202505
   LINDHOUT D, 1984, EPILEPSIA, V25, P77, DOI 10.1111/j.1528-1157.1984.tb04158.x
   YERBY MS, 1992, NEUROLOGY, V42, P132
NR 7
TC 1
Z9 1
U1 0
U2 0
PU ALL INDIA INST MEDICAL SCIENCES
PI NEW DELHI
PA ANSARI NAGAR, NEW DELHI 110 029, INDIA
SN 0019-5456
J9 INDIAN J PEDIATR
JI Indian J. Pediatr.
PD JAN
PY 2007
VL 74
IS 1
BP 85
EP 86
DI 10.1007/s12098-007-0035-9
PG 2
WC Pediatrics
SC Pediatrics
GA 210FV
UT WOS:000249443000014
PM 17264463
DA 2019-04-19
ER

PT J
AU Gomez-Martinez, LE
AF Gomez-Martinez, Lisbeth E.
TI Gestational age dependency in the prenatal toxicity and in the
   disposition kinetics of the novel anticonvulsant HEPP
   (D,L-3-hydroxy-3-ethyl-3-phenylpropionamide) after subcutaneous
   administration in pregnant rats
SO INTERNATIONAL JOURNAL OF TOXICOLOGY
LA English
DT Article
DE embryotoxicity; HEPP; multiple dose; pharmacokinetics; pregnant rats;
   subcutaneous administration
ID INDUCED EMBRYONIC DYSRHYTHMIA; DRUG DISPOSITION; PHARMACOKINETICS;
   EPILEPSY; RABBITS; BIOAVAILABILITY; TERATOGENICITY; MECHANISM; INFUSION;
   REGIMENS
AB HEPP(D,L-3-hydroxy-3-ethyl-3-phenylpropionamide) is a novel anticonvulsant with promising anticonvulsant profile, which is being actively researched. The potential maternal and embryo/fetal toxicities of HEPP were evaluated in pregnant rats following subcutaneous (s.c.)administration during organogenesis (gestation days 6 through 14, GDs 6-14) and the fetal period (GDs 14-21). Single-and multiple-dose pharmacokinetics were also evaluated at the same periods in order to establish possible correlations with some maternal or embryo/fetal toxicity end points. Embryotoxicity was mainly indicated by a significant dose-concentration dependency in the increase in resorptions, high percentage of fully resorbed litters, and decrease in embryo body weights during the GD6-14 dosing period. No gross external alterations were observed in live fetuses. There was no indication of maternal toxicity; but a marked increase in maternal body weight was evident following dosing from GD14 to GD21. The maternal plasma profile following single subcutaneous dose of 50 mg/kg on both GD14 and GD21 showed a monoexponential elimination pattern. Statistically significant differences between treatments (GD14 versus GD21) were observed in elimination (k(el) = 0.12 versus 0.15 h(-1)), absorption (k(a) = 2.01 versus 3.14 h(-1)), maximum plasma concentration time points (T-max = 1.49 versus 1.01 h); maximum plasma concentration (C-max = 40.23 versus 36.31 mu g/ml) and areas under the concentration-time curve (AUCs(0-)infinity = 421.88 versus 274 mu g h/ml. Based on comparisons of Cmax, Tmax, and AUCs(0-)infinity between the actual data and single intraperitoneal (i.p.)data previously published, the s.c. administration exhibited slower disposition and higher absorbed amount. After multiple-dose administrations of 50 and 100 mg/kg every 12 h (07:00 and 19:00 h), steady-state plasma levels were lower than the computer prediction, and only slight accumulation was observed. In both dosing periods HEPP levels were similar in mothers and offspring at steady-state conditions. The high incidence of embryo death and reduced embryo weight at GD6-14 dosing compared to GD14-21 dosing suggest that embryos are more sensitive to the deleterious effects of HEPP than fetuses; however, the faster elimination observed at late gestation could also contribute to the lower toxicity observed during the fetal period. Because the maternal HEPP plasma levels and the AUC values were positively correlated with embryo/fetal toxicity end points, both pharmacokinetic parameters could be reliable indicators of offspring exposure and consequently of potential toxicity. These data suggest that the length of time that HEPP is present in the maternal plasma at a sufficiently high concentration could be determinant of adverse effects in the offspring.
C1 CINVESTAV, IPN, Ctr Invest & Estudios Avanzados, Dept Recursos Mar,Unidad Merida, Merida 97310, Yucatan, Mexico.
RP Gomez-Martinez, LE (reprint author), CINVESTAV, IPN, Ctr Invest & Estudios Avanzados, Dept Recursos Mar,Unidad Merida, Km 6 Antigua Carretera a Progreso AP73 Cordemex, Merida 97310, Yucatan, Mexico.
EM lgomez@mda.cinvestav.mx
CR Allison C, 2006, NEUROPSYCHOPHARMACOL, V31, P602, DOI 10.1038/sj.npp.1300800
   Anderson GD, 2005, CLIN PHARMACOKINET, V44, P989, DOI 10.2165/00003088-200544100-00001
   Azarbayjani F, 1998, TERATOLOGY, V57, P117, DOI 10.1002/(SICI)1096-9926(199803)57:3<117::AID-TERA1>3.0.CO;2-Y
   BRAILOWSKY S, 1992, EPILEPSY RES, V11, P167, DOI 10.1016/0920-1211(92)90095-B
   BRAILOWSKY S, 1988, BRAIN RES, V442, P175, DOI 10.1016/0006-8993(88)91448-5
   Chamorro G, 1994, Arch Med Res, V25, P441
   Danielsson B, 2000, TOXICOL APPL PHARM, V163, P164, DOI 10.1006/taap.1999.8858
   DANSKY LV, 1991, REPROD TOXICOL, V5, P301, DOI 10.1016/0890-6238(91)90091-S
   DeToledo JC, 1997, THER DRUG MONIT, V19, P394, DOI 10.1097/00007691-199708000-00006
   *EPA, EPA600FR91001
   FINNELL RH, 1995, ANTIEPILEPTIC DRUGS, V4, P209
   Frederiksen MC, 2001, SEMIN PERINATOL, V25, P120, DOI 10.1053/sper.2001.24565
   GOMEZ LE, 1992, J CHROMATOGR-BIOMED, V575, P306, DOI 10.1016/0378-4347(92)80162-J
   GOMEZ LE, 1995, BIOPHARM DRUG DISPOS, V16, P105, DOI 10.1002/bdd.2510160205
   GOMEZ LE, 1995, BIOPHARM DRUG DISPOS, V16, P77, DOI 10.1002/bdd.2510160203
   GOMEZ LE, 1993, THESIS CINEVESTAN IP
   GOMEZ LE, 1991, P 4 C CHEM N AM AN C
   Gonzalez-Esquivel DF, 2004, BIOPHARM DRUG DISPOS, V25, P85, DOI 10.1002/bdd.387
   Gonzalez-Esquivel DF, 1998, BIOPHARM DRUG DISPOS, V19, P583, DOI 10.1002/(SICI)1099-081X(199812)19:9<583::AID-BDD139>3.0.CO;2-Y
   Holmes LB, 2001, NEW ENGL J MED, V344, P1132, DOI 10.1056/NEJM200104123441504
   Koch S, 1996, ACTA PAEDIATR, V85, P739, DOI 10.1111/j.1651-2227.1996.tb14137.x
   Laslo AM, 2004, J NEUROSCI METH, V139, P195, DOI 10.1016/j.jneumeth.2004.04.030
   Lespine A, 2003, PARASITOL RES, V89, P120, DOI 10.1007/s00436-002-0727-z
   Luef G, 2002, METABOLISM, V51, P1274, DOI 10.1053/meta.2002.34708
   Luef GJ, 2003, EPILEPSY RES, V55, P53, DOI 10.1016/S0920-1211(03)00091-3
   LUNAFLETES MR, 2003, REPROD TOXICOL, V17, P177
   Marcucci G, 2005, J CLIN PHARMACOL, V45, P597, DOI 10.1177/0091270004271947
   MARKS TA, 1987, TOXICOL APPL PHARM, V91, P341, DOI 10.1016/0041-008X(87)90057-3
   Medina L, 1998, J PHARM PHARMACOL, V50, P1393, DOI 10.1111/j.2042-7158.1998.tb03365.x
   MEZATOLEDO SE, 1990, ARZNEIMITTEL-FORSCH, V40-2, P1289
   MOLINAJASSO D, 1994, TOLERANCE ANTOCONVUL
   Morgan DJ, 1997, CLIN EXP PHARMACOL P, V24, P869, DOI 10.1111/j.1440-1681.1997.tb02707.x
   MORRELL MJ, 2002, ANTIEPILEPTIC DRUGS, P132
   NAU H, 1985, TOXICOL APPL PHARM, V80, P243, DOI 10.1016/0041-008X(85)90081-X
   NAU H, 1986, FUND APPL TOXICOL, V6, P662, DOI 10.1016/0272-0590(86)90179-X
   *PK SOL, 2005, PHARM DAT AN US GUID
   Rowland M, 1980, CLIN PHARMACOKINETIC
   Samren EB, 1999, ANN NEUROL, V46, P739
   SHUMAKER RC, 1986, DRUG METAB REV, V17, P331, DOI 10.3109/03602538608998295
   TALLARIDA RJ, 1986, MANUAL PHARM CALCULA, P19
   Ugwoke M I, 2003, Boll Chim Farm, V142, P315
   VORHEES CV, 1983, J PHARMACOL EXP THER, V227, P274
   Wise LD, 1997, NEUROTOXICOL TERATOL, V19, P315, DOI 10.1016/S0892-0362(97)00002-0
   YAMAOKA K, 1978, J PHARMACOKINET BIOP, V6, P547, DOI 10.1007/BF01062109
   Yuan CS, 2002, J PHARMACOL EXP THER, V300, P118, DOI 10.1124/jpet.300.1.118
NR 45
TC 1
Z9 1
U1 0
U2 3
PU SAGE PUBLICATIONS INC
PI THOUSAND OAKS
PA 2455 TELLER RD, THOUSAND OAKS, CA 91320 USA
SN 1091-5818
EI 1092-874X
J9 INT J TOXICOL
JI Int. J. Toxicol.
PY 2007
VL 26
IS 3
BP 237
EP 246
DI 10.1080/10915810701352846
PG 10
WC Pharmacology & Pharmacy; Toxicology
SC Pharmacology & Pharmacy; Toxicology
GA 203KZ
UT WOS:000248974800007
PM 17564905
DA 2019-04-19
ER

PT J
AU Manakova, E
   Hubickova-Heringova, L
   Jelinek, R
AF Manakova, Eva
   Hubickova-Heringova, Lucie
   Jelinek, Richard
TI Czech Teratology Information Service: Comparison of treatments by
   psychotropic and antiepileptic drugs
SO NEUROENDOCRINOLOGY LETTERS
LA English
DT Article; Proceedings Paper
CT 11th Interdisciplinary Slovak-Czech Toxicological Conference
CY JUN 05-07, 2006
CL Trencianske Teplice, SLOVAKIA
SP Slovak Acad Sci, Inst Expt Pharmaccol, Slovak Toxicol Soc, Czech Soc Expt & Clin Pharmacol, Czech Med Assoc JE Purkyne, Slovak Assoc Lab Anim Sci
DE embryotoxicity; drugs; pregnancy; risk assessment
ID PREGNANCY; METAANALYSIS; RISK; TERATOGENICITY; SCHIZOPHRENIA;
   DEPRESSION; WOMEN; RATES
AB OBJECTIVES: Care, treatment and follow-up in psychiatric and epileptic pregnant women were compared with women inquiring Czech Teratology Information Service (CZTIS) due to other exposure to drugs during pregnancy.
   METHODS: Data were collected by CZTIS, member of European Network of Teratology Information Services from 1996. Exposed groups were compared with pregnant women exposed to drugs which were not classified as major teratogens or hyperthermia. Groups do not vary in age, reproductive history and other parameters.
   RESULTS: We observed higher frequency of miscarriage and voluntary termination of pregnancy in the group of psychiatric patients. The number of malformation in prospective follow-up cases was lower than in control group.
   CONCLUSIONS: Chronic diseases as epilepsy or psychiatric disorders have to be treated during pregnancy. Women should obtain accurate information about possible risk before pregnancy. Co-operation is needed in these cases. Physicians should keep in mind that appropriate information is to be given to the patient according to her disease, education and comprehension of the problem. If there is any doubt they should organize help for their patients.
C1 Charles Univ Prague, Dept Histol & Embryol, Fac Med 3, Prague 10000 10, Czech Republic.
RP Manakova, E (reprint author), Charles Univ Prague, Dept Histol & Embryol, Fac Med 3, Ruska 87, Prague 10000 10, Czech Republic.
EM eva.manak@post.cz
CR Ansorge MS, 2004, SCIENCE, V306, P879, DOI 10.1126/science.1101678
   Bennett HA, 2004, CLIN DRUG INVEST, V24, P157, DOI 10.2165/00044011-200424030-00004
   Bonari L, 2004, CAN J PSYCHIAT, V49, P726, DOI 10.1177/070674370404901103
   Briggs GG, 2005, DRUGS PREGNANCY LACT
   Fried S, 2004, DRUG SAFETY, V27, P197, DOI 10.2165/00002018-200427030-00004
   Garbis-Berkvens J M, 1993, Ned Tijdschr Geneeskd, V137, P1885
   Handal Marte, 1995, Tidsskrift for den Norske Laegeforening, V115, P2539
   Hemels MEH, 2005, ANN PHARMACOTHER, V39, P803, DOI 10.1345/aph.1E547
   Holmes LB, 2001, NEW ENGL J MED, V344, P1132, DOI 10.1056/NEJM200104123441504
   KLASCO RK, 2006, REPRORISK SYSTEM
   Merlob P, 2002, TERATOLOGY, V66, P61, DOI 10.1002/tera.10069
   OZKARA C, 2004, EUREPA TEACH SEM 6 E
   Patton SW, 2002, CAN J PSYCHIAT, V47, P959
   Pinkofsky H B, 2000, Paediatr Drugs, V2, P83, DOI 10.2165/00148581-200002020-00001
   Schaefer C, 2001, DRUGS PREGNANCY LACT
   SCHAEFER C, 2004, P NATO ADV RES WORKS
   Schardein J. L., 2000, CHEM INDUCED BIRTH D
   *THOMS MICR, 2006, HEALTHC SER
   Tomson T, 2005, CURR OPIN NEUROL, V18, P135, DOI 10.1097/01.wco.0000162854.67767.06
   Trixler M, 2005, DRUGS, V65, P1193, DOI 10.2165/00003495-200565090-00002
   Webb R, 2005, AM J PSYCHIAT, V162, P1045, DOI 10.1176/appi.ajp.162.6.1045
   Wisner KL, 2000, AM J PSYCHIAT, V157, P1933, DOI 10.1176/appi.ajp.157.12.1933
   Zeskind PS, 2004, PEDIATRICS, V113, P368, DOI 10.1542/peds.113.2.368
NR 23
TC 1
Z9 1
U1 1
U2 2
PU MAGHIRA & MAAS PUBLICATIONS
PI STOCKHOLM
PA PO BOX 26132, S-100 41 STOCKHOLM, SWEDEN
SN 0172-780X
J9 NEUROENDOCRINOL LETT
JI Neuroendocrinol. Lett.
PD DEC
PY 2006
VL 27
SU 2
BP 74
EP 77
PG 4
WC Endocrinology & Metabolism; Neurosciences
SC Endocrinology & Metabolism; Neurosciences & Neurology
GA 153NQ
UT WOS:000245442600018
PM 17159784
DA 2019-04-19
ER

PT J
AU Yo, CH
   Tsai, YL
   Lee, CC
   Fan, CM
AF Yo, Chia-Hung
   Tsai, Yi-Lun
   Lee, Chien-Chang
   Fan, Chieli-Min
TI Seizure and multiple lesions on brain image in a pregnant woman
SO AMERICAN JOURNAL OF EMERGENCY MEDICINE
LA English
DT Article
ID POSTERIOR LEUKOENCEPHALOPATHY SYNDROME
C1 Natl Taiwan Univ Hosp, Dept Emergency Med, Taipei 100, Taiwan.
   Far Eastern Mem Hosp, Dept Emergency Med, Taipei 220, Taiwan.
RP Yo, CH (reprint author), Natl Taiwan Univ Hosp, Dept Emergency Med, Taipei 100, Taiwan.
EM chnchnglee@ha.mc.ntu.edu.tw
OI LEE, CHIEN-CHANG/0000-0002-1243-2463
CR Gass A, 2001, J NEUROL SCI, V186, pS15, DOI 10.1016/S0022-510X(01)00487-7
   Hinchey J, 1996, NEW ENGL J MED, V334, P494, DOI 10.1056/NEJM199602223340803
   Mukherjee P, 2001, RADIOLOGY, V219, P756, DOI 10.1148/radiology.219.3.r01jn48756
   Zeeman GG, 2004, AM J OBSTET GYNECOL, V190, P714, DOI 10.1016/j.ajog.2003.09.015
NR 4
TC 1
Z9 1
U1 0
U2 0
PU W B SAUNDERS CO-ELSEVIER INC
PI PHILADELPHIA
PA 1600 JOHN F KENNEDY BOULEVARD, STE 1800, PHILADELPHIA, PA 19103-2899 USA
SN 0735-6757
J9 AM J EMERG MED
JI Am. J. Emerg. Med.
PD NOV
PY 2006
VL 24
IS 7
BP 898
EP 900
DI 10.1016/j.ajem.2006.03.028
PG 3
WC Emergency Medicine
SC Emergency Medicine
GA 109DD
UT WOS:000242287200033
PM 17098126
DA 2019-04-19
ER

PT J
AU Valencia, I
   Mishra, OP
   Fritz, K
   Zubrow, A
   Katsetos, CD
   Delivoria-Papadopoulos, M
   Legido, A
AF Valencia, Ignacio
   Mishra, Om P.
   Fritz, Karen
   Zubrow, Alan
   Katsetos, Christos D.
   Delivoria-Papadopoulos, Maria
   Legido, Agustin
TI Increased neuronal nuclear calcium influx in neonatal seizures
SO NEUROCHEMICAL RESEARCH
LA English
DT Article; Proceedings Paper
CT 13th Congress of the Academia-Iberoamericana-de-Neurologia-Pediatrica
CY MAR 31-APR 02, 2005
CL Philadelphia, PA
SP Acad Iberoamer Neurol Pediat
DE neonatal seizures; status epilepticus; nuclear calcium influx; nitric
   oxide; neuronal damage
ID GUINEA-PIG FETUS; HYPOXIC NEWBORN PIGLETS; ISCHEMIC BRAIN-DAMAGE;
   NITRIC-OXIDE SYNTHASE; STATUS EPILEPTICUS; RAT HIPPOCAMPUS; CORTICAL
   SYNAPTOSOMES; CELLULAR MECHANISMS; SUSTAINED ELEVATION;
   POLYMERASE-ACTIVITY
AB We hypothesized that neonatal seizures lead to increased Ca2+ influx (nCa(2+)I) in neuronal nuclei of newborn rats and that such increase is nitric-oxide mediated. Neuronal nuclear Ca-45(2+) influx (nCa(2+)I) was measured in neuronal nuclei of 25 10-day-old male rat-pups newborn brains. They were divided into five groups (n = 5/group). (I) control; (II) hypoxia without seizures; (III) hypoxia with seizures; (IV) kainate, 2 mg/kg intraperitoneal (i.p.)-induced seizures and (V) 7-nitroindazole (7-NINA), 1 mg/kg i.p. pretreated, kainate-induced seizures. nCa(2+)I was significantly (P < 0.05) increased following hypoxia or seizures (hypoxic- or kainate-induced). Post-hypoxic seizures further enhanced nCa(2+)I increase induced by hypoxia (P < 0.05). 7-NINA abated the nCa(2+)I increase induced by kainate. We conclude that (1) kainate or hypoxia-induced seizures in newborn rats modify the neuronal nuclear membrane function, resulting in increased nCa(2+)I, (2) seizures exacerbate the hypoxia-induced increased nCa(2+)I incurred after hypoxia and (3) intranuclear calcium surges during kainate-induced neonatal seizures are nitric oxide-mediated.
C1 Drexel Univ, Coll Med, St Christophers Hosp Children, Sect Neurol,Dept Pediat, Philadelphia, PA 19134 USA.
   Drexel Univ, Coll Med, St Christophers Hosp Children, Sect Neonatol,Dept Pediat, Philadelphia, PA 19134 USA.
   St Christophers Hosp Children, Dept Pathol & Lab Med, Philadelphia, PA 19134 USA.
RP Valencia, I (reprint author), Drexel Univ, Coll Med, St Christophers Hosp Children, Sect Neurol,Dept Pediat, Erie Ave Front St, Philadelphia, PA 19134 USA.
EM Ignacio.Valencia@drexelmed.edu
FU NICHD NIH HHS [HD 38079, HD 20337]
CR Akhter W, 2001, BIOL NEONATE, V79, P187
   AUSTOKER J, 1972, BIOCHEM J, V129, P1139, DOI 10.1042/bj1291139
   BICKLER PE, 1994, BRAIN RES, V665, P269, DOI 10.1016/0006-8993(94)91347-1
   CATALTEPE O, 1995, PEDIATR RES, V38, P251, DOI 10.1203/00006450-199508000-00019
   Chawla S, 2001, J NEUROCHEM, V79, P849, DOI 10.1046/j.1471-4159.2001.00645.x
   Cilio MR, 2003, EPILEPSIA, V44, P518, DOI 10.1046/j.1528-1157.2003.48802.x
   Comi AM, 2004, PEDIATR NEUROL, V31, P254, DOI 10.1016/j.pediatrneurol.2004.04.010
   Delivoria-Papadopoulos M, 2004, CLIN PERINATOL, V31, P91, DOI 10.1016/j.clp.2004.03.007
   Delivoria-Papadopoulos M, 2003, NEUROSCI LETT, V342, P119, DOI 10.1016/S0304-3940(03)00256-8
   DeLorenzo RJ, 2005, PHARMACOL THERAPEUT, V105, P229, DOI 10.1016/j.pharmthera.2004.10.004
   Delorenzo RJ, 1999, NEUROSCIENTIST, V5, P86, DOI 10.1177/107385849900500213
   Dzhala V, 2000, ANN NEUROL, V48, P632, DOI 10.1002/1531-8249(200010)48:4<632::AID-ANA10>3.0.CO;2-3
   Ekdahl CT, 2002, EUR J NEUROSCI, V16, P1463, DOI 10.1046/j.1460-9568.2002.02202.x
   GIUFFRIDA AM, 1975, J NEUROCHEM, V24, P749
   Gupta RC, 2003, BRAIN RES, V981, P184, DOI 10.1016/S0006-8993(03)03034-8
   HAUSER WA, 1993, EPILEPSIA, V34, P453, DOI 10.1111/j.1528-1157.1993.tb02586.x
   Holmes GL, 1998, ANN NEUROL, V44, P845, DOI 10.1002/ana.410440602
   Holmes GL, 2002, NEUROLOGY, V59, pS3, DOI 10.1212/WNL.59.9_suppl_5.S3
   JENSEN FE, 1991, ANN NEUROL, V29, P629, DOI 10.1002/ana.410290610
   JENSEN FE, 1992, EPILEPSIA, V33, P971, DOI 10.1111/j.1528-1157.1992.tb01746.x
   Jones PA, 1998, NEUROSCI LETT, V249, P75, DOI 10.1016/S0304-3940(98)00372-3
   Katsetos CD, 2001, J NEUROPATH EXP NEUR, V60, P470, DOI 10.1093/jnen/60.5.470
   Katsetos CD, 2006, NEUROCHEM RES, V31, P899, DOI 10.1007/s11064-006-9094-y
   Khodorov B, 2004, PROG BIOPHYS MOL BIO, V86, P279, DOI 10.1016/j.pbiomolbio.2003.10.002
   Koh S, 2004, EPILEPSIA, V45, P569, DOI 10.1111/j.0013-9580.2004.69103.x
   Langmeier M, 2003, EPILEPSIA, V44, P299, DOI 10.1046/j.1528-1157.2003.31702.x
   LEGIDO A, 1991, PEDIATRICS, V88, P583
   LEGIDO A, 1988, PEDIATR NEUROL, V4, P79, DOI 10.1016/0887-8994(88)90046-X
   Limbrick DD, 2003, CELL CALCIUM, V33, P69, DOI 10.1016/S0143-4160(02)00054-4
   Matsu-ura T, 2002, NEUROSCI LETT, V322, P149, DOI 10.1016/S0304-3940(02)00025-3
   MICHAELS RL, 1990, J NEUROSCI, V10, P283
   Miller SP, 2002, NEUROLOGY, V58, P542, DOI 10.1212/WNL.58.4.542
   Mishra OP, 2004, NEUROSCI LETT, V372, P114, DOI 10.1016/j.neulet.2004.09.022
   Mishra OP, 2004, NEUROCHEM RES, V29, P391, DOI 10.1023/B:NERE.0000013742.19074.7e
   Mishra OP, 2003, J NEUROSCI RES, V74, P333, DOI 10.1002/jnr.10772
   Mishra OP, 1999, BRAIN RES BULL, V48, P233, DOI 10.1016/S0361-9230(98)00170-1
   Mishra OP, 2002, NEUROSCI LETT, V318, P93, DOI 10.1016/S0304-3940(01)02484-3
   Mishra OP, 2001, MENT RETARD DEV D R, V7, P249, DOI 10.1002/mrdd.1034
   Morris TA, 1999, J NEUROSCI, V19, P8234
   Morris TA, 2000, MOL BRAIN RES, V79, P138, DOI 10.1016/S0169-328X(00)00112-1
   OGURA A, 1988, EXP BRAIN RES, V73, P447, DOI 10.1007/BF00406601
   Pal S, 1999, BRAIN RES, V851, P20, DOI 10.1016/S0006-8993(99)02035-1
   Parikh NA, 2003, NEUROCHEM RES, V28, P1351, DOI 10.1023/A:1024992214886
   Paschen W, 2003, CELL CALCIUM, V34, P305, DOI 10.1016/S0143-4160(03)00138-6
   Radenovic L, 2003, COMP BIOCHEM PHYS C, V135, P443, DOI 10.1016/S1532-0456(03)00150-9
   Riviello P, 2002, DEV BRAIN RES, V135, P101, DOI 10.1016/S0165-3806(02)00302-4
   Sanchez RM, 2001, J NEUROSCI, V21, P8154
   Sankar R, 1998, J NEUROSCI, V18, P8382
   Takei Y, 2001, BRAIN DEV-JPN, V23, P406, DOI 10.1016/S0387-7604(01)00253-4
   Valencia I, 2006, Rev Neurol, V42 Suppl 3, pS11
   Valencia I, 2004, FOCUS ON EPILEPSY RESEARCH, P1
   VOLPE JJ, 2000, NEUROLOGY NEWBORN, P172
   Wirrell EC, 2001, PEDIATR RES, V50, P445, DOI 10.1203/00006450-200110000-00005
   Yager JY, 2002, DEV NEUROSCI-BASEL, V24, P367, DOI 10.1159/000069049
   Zanelli SA, 2005, NEUROSCIENCE, V130, P949, DOI 10.1016/j.neuroscience.2004.10.025
   Zanelli SA, 1999, NEUROCHEM RES, V24, P437, DOI 10.1023/A:1020950019986
   Zhang K, 2006, EPILEPSIA, V47, P1023, DOI 10.1111/j.1528-1167.2006.00574.x
NR 57
TC 1
Z9 1
U1 0
U2 0
PU SPRINGER/PLENUM PUBLISHERS
PI NEW YORK
PA 233 SPRING ST, NEW YORK, NY 10013 USA
SN 0364-3190
EI 1573-6903
J9 NEUROCHEM RES
JI Neurochem. Res.
PD OCT
PY 2006
VL 31
IS 10
BP 1231
EP 1237
DI 10.1007/s11064-006-9150-7
PG 7
WC Biochemistry & Molecular Biology; Neurosciences
SC Biochemistry & Molecular Biology; Neurosciences & Neurology
GA 102ED
UT WOS:000241792900008
PM 17004131
DA 2019-04-19
ER

PT J
AU Stebelova, K
   Mach, M
   Herichova, I
   Ujhazy, E
   Zeman, M
AF Stebelova, K.
   Mach, M.
   Herichova, I.
   Ujhazy, E.
   Zeman, M.
TI Melatonin concentration in plasma, pineal gland and duodenum of pregnant
   rats and their fetuses after melatonin and phenytoin administration
SO ACTA VETERINARIA BRNO
LA English
DT Article
DE exogenous melatonin; fetus; gastrointestinal tract; rat; phenytoin
ID GASTROINTESTINAL-TRACT; METABOLIC PARAMETERS; EXOGENOUS MELATONIN;
   OXIDATIVE STRESS; INDUCED COLITIS; L-TRYPTOPHAN; LOCALIZATION; ISCHEMIA;
   ETHANOL; TISSUES
AB Melatonin (MEL) is involved in regulation of variety of physiological processes. Beside the pineal gland, the presence of MEL was confirmed in the gastrointestinal tract (GIT), where it may exert multiple actions. We investigated the effects of a single MEL administration of 0.4, 4.0 and 40.0 mu g MEL/ml of tap water on MEL levels in rat plasma, pineal gland and duodenum. In addition, we studied the effect of a prolonged administration of MEL, an anticonvulsant drug phenytoin (PHT) and a combination of MEL + PHT, on MEL concentrations in pregnant rats and their fetuses.
   Single MEL administration of 4.0 and 40.0 mu g MEL/ml resulted in a dose-related increase of MEL concentration in the rat plasma and duodenum but in a decrease of MEL in the pineal gland. After a prolonged MEL administration, MEL levels in duodenal tissues were significantly lower in control group and group treated with PHT as compared to animals, where MEL and PHT were administered simultaneously. A significant increase in MEL concentration was recorded in the intestine of fetuses taken from mothers treated with MEL and MEL + PHT. Our results indicate a dose-related absorption of MEL from tap water to GIT tissues of pregnant rats and their fetuses, where MEL may increase the protection of the intestinal mucose.
C1 Comenius Univ, Fac Nat Sci, Dept Anim Physiol & Ethol, Bratislava 84215, Slovakia.
   Slovak Acad Sci, Inst Expt Pharmacol, Bratislava 84216, Slovakia.
RP Stebelova, K (reprint author), Comenius Univ, Fac Nat Sci, Dept Anim Physiol & Ethol, Mlynska Dolina B-2, Bratislava 84215, Slovakia.
EM stebelova@fns.uniba.sk
RI Zeman, Michal/S-4175-2017; Herichova, Iveta/B-3860-2009
OI Herichova, Iveta/0000-0002-0475-0461
CR BINKLEY S, 1988, PINEAL
   Bothorel B, 2002, EUR J NEUROSCI, V16, P1090, DOI 10.1046/j.1460-9568.2002.02176.x
   Brzozowski T, 1997, J PINEAL RES, V23, P79, DOI 10.1111/j.1600-079X.1997.tb00339.x
   Bubenik GA, 2002, DIGEST DIS SCI, V47, P2336, DOI 10.1023/A:1020107915919
   Bubenik GA, 1997, GEN COMP ENDOCR, V106, P415, DOI 10.1006/gcen.1997.6889
   BUBENIK GA, 1977, EXPERIENTIA, V33, P662, DOI 10.1007/BF01946561
   BUBENIK GA, 1980, HORM RES, V12, P313, DOI 10.1159/000179137
   Bubenik GA, 1997, BIOL SIGNAL, V6, P40
   Cabeza J, 2001, LIFE SCI, V68, P1405, DOI 10.1016/S0024-3205(01)00935-3
   CASSONE VM, 1990, TRENDS NEUROSCI, V13, P457, DOI 10.1016/0166-2236(90)90099-V
   CHO CH, 1989, J PINEAL RES, V6, P89, DOI 10.1111/j.1600-079X.1989.tb00406.x
   Cuzzocrea S, 2001, J PINEAL RES, V30, P1, DOI 10.1034/j.1600-079X.2001.300101.x
   Danielsson BR, 1997, TERATOLOGY, V56, P271, DOI 10.1002/(SICI)1096-9926(199710)56:4<271::AID-TERA6>3.0.CO;2-1
   DEPRESBRUMMER P, 1995, AM J PHYSIOL-REG I, V268, pR1111
   Drew JE, 2001, J NEUROENDOCRINOL, V13, P453, DOI 10.1046/j.1365-2826.2001.00651.x
   FRASER S, 1983, CLIN CHEM, V29, P396
   Gitto E, 2001, PEDIATR RES, V50, P756, DOI 10.1203/00006450-200112000-00021
   Hardeland R, 2003, CHRONOBIOL INT, V20, P921, DOI 10.1081/CBI-120025245
   Herichova I, 1998, ACTA VET BRNO, V67, P89, DOI 10.2754/avb199867020089
   HUETHER G, 1992, LIFE SCI, V51, P945, DOI 10.1016/0024-3205(92)90402-B
   Konturek PC, 1997, SCAND J GASTROENTERO, V32, P433, DOI 10.3109/00365529709025077
   Lepage O, 2005, J PINEAL RES, V38, P264, DOI 10.1111/j.1600-079X.2004.00201.x
   Markova M, 2003, ACTA VET BRNO, V72, P163, DOI 10.2754/avb200372020163
   Melchiorri D, 1997, BRIT J PHARMACOL, V121, P264, DOI 10.1038/sj.bjp.0701104
   MENENDEZPELAEZ A, 1993, J PINEAL RES, V15, P59, DOI 10.1111/j.1600-079X.1993.tb00511.x
   Messner M, 2001, LIFE SCI, V69, P543, DOI 10.1016/S0024-3205(01)01143-2
   Messner M, 1998, J PINEAL RES, V25, P251, DOI 10.1111/j.1600-079X.1998.tb00395.x
   PENTNEY PT, 1995, J PINEAL RES, V19, P31, DOI 10.1111/j.1600-079X.1995.tb00168.x
   Poirel VJ, 2003, NEUROENDOCRINOL LETT, V24, P33
   RAIKHLIN NT, 1976, ACTA HISTOCHEM, V55, P19, DOI 10.1016/S0065-1281(76)80092-X
   Reiter RJ, 2000, J BIOMED SCI, V7, P444, DOI 10.1159/000025480
   REITER RJ, 1995, FRONT NEUROENDOCRIN, V16, P383, DOI 10.1006/frne.1995.1014
   REITER RJ, 1992, BIOESSAYS, V14, P169, DOI 10.1002/bies.950140307
   REPPERT SM, 1978, ENDOCRINOLOGY, V102, P582, DOI 10.1210/endo-102-2-582
   Sjoblom M, 2004, J PINEAL RES, V36, P103, DOI 10.1046/j.1600-079X.2003.00103.x
   Touitou Y, 2004, CHRONOBIOL INT, V21, P161, DOI 10.1081/CBI-120030045
   ULHAZY E, 2000, BIOL S, V8, P125
   Zeman M, 2001, BIOLOGIA, V56, P695
   ZEMAN M, 1993, COMP BIOCHEM PHYS A, V105, P323, DOI 10.1016/0300-9629(93)90215-P
NR 39
TC 1
Z9 1
U1 0
U2 3
PU VETERINARNI A FARMACEUTICKA UNIVERZITA BRNO
PI BRNO
PA PALACKEHO 1-3, BRNO CS-612 42, CZECH REPUBLIC
SN 0001-7213
J9 ACTA VET BRNO
JI Acta Vet. BRNO
PD JUN
PY 2006
VL 75
IS 2
BP 161
EP 167
DI 10.2754/avb200675020161
PG 7
WC Veterinary Sciences
SC Veterinary Sciences
GA 061YY
UT WOS:000238911900002
OA DOAJ Gold
DA 2019-04-19
ER

PT J
AU Okutomi, T
   Zhang, Y
   Cooper, TB
   Morishima, HO
AF Okutomi, T
   Zhang, Y
   Cooper, TB
   Morishima, HO
TI Magnesium and bupivacaine-induced convulsions in awake pregnant rats
SO INTERNATIONAL JOURNAL OF OBSTETRIC ANESTHESIA
LA English
DT Article
DE magnesium sulfate; bupivacaine; seizures; rodent
ID LIDOCAINE-INDUCED SEIZURES; AMINO-ACID RECEPTORS; SULFATE; ECLAMPSIA;
   TOXICITY; BRAIN; PREECLAMPSIA; COMPARTMENTS; THRESHOLD; HYPOXIA
AB Background: Magnesium sulfate (MgSO4) is widely used for the treatment and prevention of convulsions associated with preeclampsia. The aim of this study was to determine whether it alters the dose of bupivacaine required to produce convulsions in awake pregnant rats.
   Method: Twelve pregnant rats were pretreated with an intravenous infusion of either MgSO4 or saline. Following 2 h of the pretreatment, bupivacaine was concomitantly infused in all animals until the onset of convulsions. Mean arterial pressure (MAP) and heart rate (HR) were monitored throughout. Serial arterial samples were obtained during the infusion. At the onset of convulsions, fetuses were delivered and maternal and fetal blood, as well as various tissue samples, were obtained. All samples were assayed for bupivacaine and magnesium concentrations.
   Results: Maternal MAP and HR decreased significantly shortly after the initiation of MgSO4, while saline did not affect these measurements. Baseline concentrations of magnesium in plasma were similar in both MgSO4 and saline groups; magnesium increased significantly during the infusion Of MgSO4. The dose (mean +/- SD) of bupivacaine required to produce convulsions in the animals receiving MgSO4 was significantly larger (10.2 +/- 1.9 mg/kg) than that in the saline group (5.9 +/- 1.0 mg/kg) (P < 0.05). As a consequence, bupivacaine concentrations in the brain and liver at the onset of convulsions were greater in animals receiving MgSO4 (16.0 +/- 8.4 and 18.2 +/- 4.3 mug/g wet weight, respectively) than in those given saline (12.1 +/- 2.2 and 9.9 +/- 2.0 mug/g wet weight, respectively). Fetal bupivacaine concentrations at the onset of convulsions in the MgSO4 group were also higher than those in saline group. However, the rate of placental transfer of this drug was similar between MgSO4 and saline animals.
   Conclusion: This study demonstrates that the clinically used concentration of magnesium sulfate increased the threshold of bupivacaine-induced convulsions in awake rats. (C) 2004 Elsevier Ltd. All rights reserved.
C1 Columbia Univ, Coll Phys & Surg, Dept Anesthesiol, New York, NY USA.
   Columbia Univ, Coll Phys & Surg, Dept Psychiat, New York, NY USA.
RP Okutomi, T (reprint author), Kitasato Univ, Sch Med, Dept Anesthesiol, 1-15-1 Kitasato, Sagamihara, Kanagawa 2288555, Japan.
EM toshiyukiokutomi@hotmail.com
FU NCI NIH HHS [R01 CA06648]
CR BADGWELL JM, 1990, ANESTHESIOLOGY, V73, P297, DOI 10.1097/00000542-199008000-00018
   CHOI WW, 1991, AM J OBSTET GYNECOL, V164, P693, DOI 10.1016/S0002-9378(11)80048-7
   COTTON DB, 1992, AM J OBSTET GYNECOL, V166, P1127, DOI 10.1016/S0002-9378(11)90599-7
   COTTON DB, 1993, AM J OBSTET GYNECOL, V168, P974, DOI 10.1016/S0002-9378(12)90855-8
   Decocq G, 1997, FUNDAM CLIN PHARM, V11, P365, DOI 10.1111/j.1472-8206.1997.tb00850.x
   DEJONG RH, 1972, ANESTHESIOLOGY, V37, P493, DOI 10.1097/00000542-197211000-00006
   DEJONG RH, 1972, EXP NEUROL, V35, P558, DOI 10.1016/0014-4886(72)90127-6
   DINGLEDINE R, 1990, TRENDS PHARMACOL SCI, V11, P334, DOI 10.1016/0165-6147(90)90238-4
   FuchsBuder T, 1997, J NEUROSURG ANESTH, V9, P324, DOI 10.1097/00008506-199710000-00006
   GLOSTEN B, 2000, ANESTHESIA, P2054
   GREENAMYRE JT, 1994, NEUROLOGY, V44, P7
   HEAVNER JE, 1993, BRIT J ANAESTH, V71, P715, DOI 10.1093/bja/71.5.715
   JOHNSTON MV, 1993, CLIN INVEST MED, V16, P122
   KASTRISSIOS H, 1992, J CHROMATOGR-BIOMED, V577, P103, DOI 10.1016/0378-4347(92)80603-N
   Kim YJ, 1996, ANESTH ANALG, V83, P1223, DOI 10.1097/00000539-199612000-00016
   Maulik D, 1999, BRAIN RES, V817, P117, DOI 10.1016/S0006-8993(98)01235-9
   Morishima HO, 2000, NEUROTOXICOL TERATOL, V22, P837, DOI 10.1016/S0892-0362(00)00111-2
   MORISHIMA HO, 1985, ANESTHESIOLOGY, V63, P134, DOI 10.1097/00000542-198508000-00003
   Morishima HO, 2000, ANESTHESIOLOGY, V93, P1069, DOI 10.1097/00000542-200010000-00031
   PRITCHARD JA, 1979, J REPROD MED, V23, P107
   PRITCHARD JA, 1984, AM J OBSTET GYNECOL, V148, P951, DOI 10.1016/0002-9378(84)90538-6
   Ravishankar S, 2001, BRAIN RES, V901, P23, DOI 10.1016/S0006-8993(01)02109-6
   SOLOMON D, 1990, ANESTHESIOLOGY, V72, P341, DOI 10.1097/00000542-199002000-00021
   THURNAU GR, 1987, AM J OBSTET GYNECOL, V157, P1435, DOI 10.1016/S0002-9378(87)80239-9
   VINCENT RD, 1991, ANESTHESIOLOGY, V74, P77, DOI 10.1097/00000542-199101000-00013
   WAGMAN IH, 1967, ANESTHESIOLOGY, V28, P155, DOI 10.1097/00000542-196701000-00017
   WEINGER MB, 1991, ANESTH ANALG, V73, P556
   YOUNG AB, 1990, TRENDS PHARMACOL SCI, V11, P126, DOI 10.1016/0165-6147(90)90199-I
NR 28
TC 1
Z9 1
U1 0
U2 1
PU ELSEVIER SCI LTD
PI OXFORD
PA THE BOULEVARD, LANGFORD LANE, KIDLINGTON, OXFORD OX5 1GB, OXON, ENGLAND
SN 0959-289X
EI 1532-3374
J9 INT J OBSTET ANESTH
JI Int. J. Obstet. Anesth.
PD JAN
PY 2005
VL 14
IS 1
BP 32
EP 36
DI 10.1016/j.ijoa.2004.07.008
PG 5
WC Anesthesiology; Obstetrics & Gynecology
SC Anesthesiology; Obstetrics & Gynecology
GA 891HN
UT WOS:000226572000007
PM 15627536
DA 2019-04-19
ER

PT J
AU Donati-Genet, PCM
   Ramelli, GP
   Bianchetti, MG
AF Donati-Genet, PCM
   Ramelli, GP
   Bianchetti, MG
TI A newborn infant of a diabetic mother with refractory hypocalcaemic
   convulsions
SO EUROPEAN JOURNAL OF PEDIATRICS
LA English
DT Article
ID HYPOMAGNESEMIA; MAGNESIUM; MELLITUS
C1 San Giovanni Hosp, Dept Paediat, CH-6500 Bellinzona, Switzerland.
RP Bianchetti, MG (reprint author), San Giovanni Hosp, Dept Paediat, CH-6500 Bellinzona, Switzerland.
EM mario.bianchetti@pediatrician.ch
CR ALLGROVE J, 2001, CURR PAEDIAT, V11, P357
   Husmann MJW, 1997, MINER ELECTROL METAB, V23, P121
   Mullis PE, 1998, NEPHRON, V78, P238, DOI 10.1159/000044925
   Schwartz R, 2000, SEMIN PERINATOL, V24, P120, DOI 10.1053/sp.2000.6363
   Tosiello L, 1996, ARCH INTERN MED, V156, P1143, DOI 10.1001/archinte.156.11.1143
   Vetter T, 2002, CURR OPIN NEPHROL HY, V11, P403, DOI 10.1097/00041552-200207000-00006
NR 6
TC 1
Z9 1
U1 0
U2 0
PU SPRINGER
PI NEW YORK
PA 233 SPRING ST, NEW YORK, NY 10013 USA
SN 0340-6199
EI 1432-1076
J9 EUR J PEDIATR
JI Eur. J. Pediatr.
PD DEC
PY 2004
VL 163
IS 12
BP 759
EP 760
DI 10.1007/s00431-004-1543-5
PG 2
WC Pediatrics
SC Pediatrics
GA 872SJ
UT WOS:000225228400017
PM 15455225
DA 2019-04-19
ER

PT J
AU Boon, P
   Hauman, H
   Legros, B
   Sadzot, B
   van Rijckevorsel, K
   Van Zandycke, M
AF Boon, P
   Hauman, H
   Legros, B
   Sadzot, B
   van Rijckevorsel, K
   Van Zandycke, M
TI Belgian consensus on recommendations for standards of care for women
   with epilepsy before, during and after pregnancy
SO ACTA NEUROLOGICA BELGICA
LA English
DT Article
DE epilepsy; pregnancy; anti-epileptic drugs
ID FETAL HEART-RATE; ANTIEPILEPTIC DRUGS; FOLIC-ACID;
   CONGENITAL-MALFORMATIONS; MANAGEMENT ISSUES; MATERNAL SEIZURE; MOTHERS;
   ANTICONVULSANTS; POPULATION; CHILDREN
AB Women with epilepsy (WWE) have an increased risk of complications during pregnancy, which however can be minimized by optimal, interdisciplinary patient management. The aim of any therapy is to achieve an optimal balance between avoidance of seizures, which may be harmful to both mother and foetus, and minimization of foetal and neonatal exposure to deleterious influences of antiepileptic drugs. Suitable measures include early and regular counselling of the young WWE about contraception and planning of pregnancy, optimisation of drug treatment (choice of the right drug and dosage also in view of altered pharmacokinetics, avoidance of polytherapy, therapeutic drug monitoring etc.), in-time folate substitution, and close follow-up of the patient during and after pregnancy. Until now, many issues such as underlying factors of malformations have not been clearly elucidated. Nonetheless, chances for an unproblematic pregnancy of WWE are high.
C1 Univ Ziekenhuis Gent, Dept Neurol, Ghent, Belgium.
   CEPOS, Algemeen Ziekenhuis St Maarten, Duffel, Belgium.
   Free Univ Brussels, Hop Erasme, B-1050 Brussels, Belgium.
   Univ St Luc, Wolowe St Lambert, Belgium.
   Algemeen Ziekenhuis St Jan, Brugge, Belgium.
   Ctr Hosp Univ Liege, Liege, Belgium.
RP Boon, P (reprint author), State Univ Ghent Hosp, Dept Neurol 1K12, Ref Ctr Refractory Epilepsy, De Pintelaan 185, B-9000 Ghent, Belgium.
EM Paul.Boon@UGent.be
CR ANNEGERS JF, 1979, EPILEPSIA, V20, P729, DOI 10.1111/j.1528-1157.1979.tb04857.x
   Barrett Camilla, 2003, Epilepsy Research, V52, P147, DOI 10.1016/S0920-1211(02)00237-1
   BIALE Y, 1984, EUR J OBSTET GYN R B, V18, P211, DOI 10.1016/0028-2243(84)90119-9
   *CDCP, 1992, MMWR-MORBID MORTAL W, V41, P1
   CHADWICK D, 1991, LANCET, V337, P1175
   CORNELISSEN M, 1993, AM J OBSTET GYNECOL, V168, P884, DOI 10.1016/S0002-9378(12)90839-X
   Craig J, 1999, SEIZURE-EUR J EPILEP, V8, P253, DOI 10.1053/seiz.1999.0283
   Crawford P, 1999, SEIZURE-EUR J EPILEP, V8, P201, DOI 10.1053/seiz.1999.0295
   Crawford P, 2002, CNS DRUGS, V16, P263, DOI 10.2165/00023210-200216040-00005
   Crawford Pamela, 2002, Seizure, V11 Suppl A, P212
   DANSKY, 1982, EPILEPSY PREGNANCY C, P251
   DANSKY L, 1982, EPILEPSY PREGNANCY C, P155
   DELGADOESCUETA AV, 1992, NEUROLOGY, V42, P149
   Duncan S, 2001, EPILEPSIA, V42, P750, DOI 10.1046/j.1528-1157.2001.44300.x
   Fairgrieve SD, 2000, BRIT MED J, V321, P674, DOI 10.1136/bmj.321.7262.674
   FINNELL RH, 1995, ANTIEPILEPTIC DRUGS, V4, P209
   GAILY E, 1990, DEV MED CHILD NEUROL, V32, P403
   GRANSTROM ML, 1992, NEUROLOGY, V42, P144
   Greenberg MK, 1998, NEUROLOGY, V51, P944
   GUBERMAN A, 1999, HORMONAL CONTRACEPTI, V53, pS38
   Hernandez-Diaz S, 2000, NEW ENGL J MED, V343, P1608, DOI 10.1056/NEJM200011303432204
   HERZOG AG, 1986, ARCH NEUROL-CHICAGO, V43, P341, DOI 10.1001/archneur.1986.00520040029014
   HIILESMAA VK, 1985, AM J OBSTET GYNECOL, V152, P499, DOI 10.1016/0002-9378(85)90615-5
   JANZ D, 1982, EPILEPSIA S1, V23, P53
   Kaaja E, 2003, NEUROLOGY, V60, P575, DOI 10.1212/01.WNL.0000044157.28073.DC
   Kaaja E, 2002, NEUROLOGY, V58, P549, DOI 10.1212/WNL.58.4.549
   Kaneko S, 1999, EPILEPSY RES, V33, P145, DOI 10.1016/S0920-1211(98)00084-9
   KNIGHT AH, 1975, EPILEPSIA, V16, P99, DOI 10.1111/j.1528-1157.1975.tb04726.x
   LINDHOUT D, 1992, NEUROLOGY, V42, P94
   McAuley JW, 2002, CLIN PHARMACOKINET, V41, P559, DOI 10.2165/00003088-200241080-00002
   MINKOFF H, 1985, OBSTET GYNECOL, V65, pS22
   Morrow JI, 2003, EXPERT OPIN PHARMACO, V4, P445, DOI 10.1517/14656566.4.4.445
   Nei M, 1998, NEUROLOGY, V51, P904, DOI 10.1212/WNL.51.3.904
   NELSON KB, 1982, NEUROLOGY, V32, P1247, DOI 10.1212/WNL.32.11.1247
   Nulman L, 1999, DRUGS, V57, P535, DOI 10.2165/00003495-199957040-00006
   Olafsson E, 1998, EPILEPSIA, V39, P887, DOI 10.1111/j.1528-1157.1998.tb01186.x
   Olafsson E, 1998, NEUROLOGY, V51, P71, DOI 10.1212/WNL.51.1.71
   OTTMAN R, 1988, AM J HUM GENET, V43, P257
   Pennell PB, 2003, NEUROLOGY, V61, pS35, DOI 10.1212/WNL.61.6_suppl_2.S35
   Pennell PB, 2003, NEUROLOGY, V60, pS31, DOI 10.1212/WNL.60.11_suppl_4.S31
   *ROYAL COLL PHYS, 1997, AD POORL CONTR EP CL
   Sabers A, 2003, NEUROLOGY, V61, P570, DOI 10.1212/01.WNL.0000076485.09353.7A
   SCHMIDT D, 1983, J NEUROL NEUROSUR PS, V46, P751, DOI 10.1136/jnnp.46.8.751
   STUMPF DA, 1978, AM J DIS CHILD, V132, P746, DOI 10.1001/archpedi.1978.02120330018002
   Swartjes JM, 1998, EUR J OBSTET GYN R B, V79, P3, DOI 10.1016/S0301-2115(98)00027-X
   TERAMO K, 1979, J PERINAT MED, V7, P3, DOI 10.1515/jpme.1979.7.1.3
   TERAMO K, 1982, EPILEPSY PREGNANCY C
   TETTENBORN B, 2002, EPILEPTIC DISORD, V2, pS23
   Vajda FJ, 2003, J CLIN NEUROSCI, V10, P543, DOI 10.1016/S0967-5868(03)00158-9
   *VIG PAED ADV GROU, 2000, BMJ-BRIT MED J, V320, P1404
   Wallace H, 1998, LANCET, V352, P1970, DOI 10.1016/S0140-6736(98)04512-7
   YERBY M, 1985, EPILEPSIA, V26, P631, DOI 10.1111/j.1528-1157.1985.tb05703.x
   YERBY M, 2003, EPILEPSIA, V3, P33
   Yerby MS, 2001, SEMIN PERINATOL, V25, P153, DOI 10.1053/sper.2001.24900
   YERBY MS, 1994, ANN NEUROL, V36, P330
   Yerby MS, 2000, NEUROLOGY, V55, pS21
   Zahn CA, 1998, NEUROLOGY, V51, P949, DOI 10.1212/WNL.51.4.949
NR 57
TC 1
Z9 1
U1 0
U2 1
PU ACTA MEDICA BELGICA
PI BRUSSELS
PA AVENUE CIRCULAIRE 138-A, B-1180 BRUSSELS, BELGIUM
SN 0300-9009
J9 ACTA NEUROL BELG
JI Acta Neurol. Belg.
PD MAR
PY 2004
VL 104
IS 1
BP 6
EP 12
PG 7
WC Clinical Neurology; Neurosciences
SC Neurosciences & Neurology
GA 819SJ
UT WOS:000221335000001
PM 15143956
DA 2019-04-19
ER

PT J
AU Stoll, C
   Pauly, F
   Steib, JP
AF Stoll, C
   Pauly, F
   Steib, JP
TI Long term follow-up of two sibs with an autosomal recessive form of
   chrondrodysplasia punctata and epilepsy
SO GENETIC COUNSELING
LA English
DT Article
DE chondrodysplasia punctata; epilepsy; mental retardation; seizures
ID RHIZOMELIC CHONDRODYSPLASIA PUNCTATA; MUTATIONS; DELETION; PATIENT;
   XP22.3; GENE
AB Long term follow-up of two sibs with an autosonial recessive form of chrondrodysplasia puncata and epilepsy: A variety of osteodysplasias are referred to wit h the term chondrodysplasia punctata (CDP). Here we report on two sibs, a boy and a girl, with probable autosomal recessive form of CDP and epilepsy Followed-up for 30 and 19 years, respectively Family history was unremarkable but for consanguinity. Pregnancies and deliveries were uneventful. At birth. length was 46 (-3SD) and 45 (-4SD) cm. respectively. Craniofacial dysmorphism was noted: severe nasal hypoplasia. flat face. hypertelorism. a low nasal bridge.;short stature. Skeletal abnormalities included epiphyseal stippling in the thoracic spine. bilateral proximal and distal humeri. femur, tibia and bilateral carpal and tarsal bones. The boy had a hemivertebrae T12. with absence of a rib. After the age of 6 years facial dysmorphism had improved. Final height was 154 cm (-38D) in the boy and 158 cm (-0.5SD) in the girl. The boy was operated on for scoliosis. Both sibs had club feet. the girl had also genu valgum gum. IQ was evaluated to be 55 in the girl and 83 in the boy The first non febrile generalized seizure, appeared in the boy when he was I I months of age. and in the girl when she was 25 months of age. Both had many other seizures and were taking antiepileptics. EEG were abnormal. Karyotypes were normal. Extensive screening for metabolic disorders was normal. Acquired in utero CDP were excluded. We suggest the sibs described in this report have yet another provisionally unique possibly autosomal recessive syndrome. with CDP and epilesy as phenotypic traits.
C1 Fac Med, Lab Genet Med, F-67085 Strasbourg, France.
RP Stoll, C (reprint author), Fac Med, Lab Genet Med, 11 Rue Humann, F-67085 Strasbourg, France.
EM Claude.Stoll@medecine.u-strasbg.fr
CR BALLABIO A, 1991, AM J MED GENET, V41, P184, DOI 10.1002/ajmg.1320410210
   Braverman N, 1997, NAT GENET, V15, P369, DOI 10.1038/ng0497-369
   Braverman N, 1999, NAT GENET, V22, P291
   Ciske DJ, 1998, AM J MED GENET, V75, P59
   CURRY CJ, 1984, NEW ENGL J MED, V18, P1010
   Derry JMJ, 1999, NAT GENET, V22, P286, DOI 10.1038/10350
   FRANCO B, 1995, CELL, V81, P15, DOI 10.1016/0092-8674(95)90367-4
   HEYMANS HSA, 1984, THESIS U AMSTERDAM
   Kelley RI, 1999, AM J MED GENET, V83, P213, DOI 10.1002/(SICI)1096-8628(19990319)83:3<213::AID-AJMG15>3.0.CO;2-C
   Konig A, 2000, AM J MED GENET, V90, P339
   MAROTEAUX P, 1989, HUM GENET, V82, P167, DOI 10.1007/BF00284052
   MEINDL A, 1993, J MED GENET, V30, P838, DOI 10.1136/jmg.30.10.838
   Porter FD, 2002, J CLIN INVEST, V110, P715, DOI 10.1172/JCI200216386
   RITTLER M, 1990, AM J MED GENET, V37, P200, DOI 10.1002/ajmg.1320370208
   SHEFFIELD LJ, 1976, J PEDIATR-US, V89, P916, DOI 10.1016/S0022-3476(76)80596-3
   TORIELLO HV, 1993, AM J MED GENET, V47, P797, DOI 10.1002/ajmg.1320470539
   Wessels MW, 2003, AM J MED GENET A, V120A, P97, DOI 10.1002/ajmg.a.20202
   White AL, 2003, AM J MED GENET A, V118A, P332, DOI 10.1002/ajmg.a.20009
NR 18
TC 1
Z9 1
U1 0
U2 0
PU MEDECINE ET HYGIENE
PI GENEVA 4
PA 78, AVE DE LA ROSERAIE, CASE POSTALE 456,, CH-1211 GENEVA 4, SWITZERLAND
SN 1015-8146
J9 GENET COUNSEL
JI Genet. Couns.
PY 2004
VL 15
IS 4
BP 411
EP 420
PG 10
WC Biotechnology & Applied Microbiology; Genetics & Heredity; Medical
   Ethics; Medicine, Research & Experimental
SC Biotechnology & Applied Microbiology; Genetics & Heredity; Medical
   Ethics; Research & Experimental Medicine
GA 882ME
UT WOS:000225942200003
PM 15658616
DA 2019-04-19
ER

PT J
AU Kellinghaus, C
   Montgomery, E
   Neme, S
   Ruggieri, P
   Luders, HO
AF Kellinghaus, C
   Montgomery, E
   Neme, S
   Ruggieri, P
   Luders, HO
TI Unilateral absence of the basal ganglia plus epilepsy without motor
   symptoms
SO NEUROLOGY
LA English
DT Article
ID ANTEROGRADE; PROJECTIONS; DISEASE; BRAIN
AB A patient with absence of the basal ganglia and refractory epilepsy without impairment of pyramidal or extrapyramidal motor function is reported. Imaging findings suggest a vascular insult as etiology. Preserved motor function could be explained by neuronal plasticity involving contralateral corticostriatal and pallidothalamic connections and points to a lesion received in early pregnancy.
C1 Cleveland Clin Fdn, Dept Neurol, Cleveland, OH 44195 USA.
   Cleveland Clin Fdn, Dept Radiol, Cleveland, OH 44195 USA.
RP Kellinghaus, C (reprint author), Cleveland Clin Fdn, Dept Neurol, Desk S51,Euclid Ave, Cleveland, OH 44195 USA.
CR Bathia KP, 1994, BRAIN, V117, P859
   Boltshauseur E, 1996, NEUROPEDIATRICS, V27, P50, DOI 10.1055/s-2007-973748
   Christensen J, 1999, ANAT EMBRYOL, V200, P73, DOI 10.1007/s004290050261
   Eyre JA, 2001, NEUROLOGY, V57, P1543, DOI 10.1212/WNL.57.9.1543
   HAZRATI LN, 1991, BRAIN RES, V567, P212, DOI 10.1016/0006-8993(91)90798-Z
   Lang AE, 1997, NEW ENGL J MED, V337, P1036, DOI 10.1056/NEJM199710093371503
   Moser FG, 1996, AM J NEURORADIOL, V17, P965
   MULLER F, 1990, ANAT EMBRYOL, V182, P375, DOI 10.1007/BF02433497
   Sreenan C, 2000, J PEDIATR-US, V137, P351, DOI 10.1067/mpd.2000.107845
   Uryu K, 2001, NEUROSCIENCE, V105, P307, DOI 10.1016/S0306-4522(01)00203-2
NR 10
TC 1
Z9 1
U1 0
U2 0
PU LIPPINCOTT WILLIAMS & WILKINS
PI PHILADELPHIA
PA 530 WALNUT ST, PHILADELPHIA, PA 19106-3621 USA
SN 0028-3878
J9 NEUROLOGY
JI Neurology
PD MAR 11
PY 2003
VL 60
IS 5
BP 870
EP 873
DI 10.1212/01.WNL.0000049458.97869.13
PG 4
WC Clinical Neurology
SC Neurosciences & Neurology
GA 679XY
UT WOS:000182948300027
PM 12629251
DA 2019-04-19
ER

PT J
AU Okruhlicova, L
   Ujhazy, E
   Mach, M
   Sonikova, R
   Tribulova, N
   Guller, L
   Dubovicky, M
AF Okruhlicova, L
   Ujhazy, E
   Mach, M
   Sonikova, R
   Tribulova, N
   Guller, L
   Dubovicky, M
TI Effect of prenatal phenytoin administration on the fine structure of rat
   myocardium and aorta
SO PATHOLOGY RESEARCH AND PRACTICE
LA English
DT Article
DE phenytoin; prenatal hypoxia; myocardium; aorta; ultrastructure
ID TERATOGENIC MECHANISM; POSTNATAL-DEVELOPMENT; REOXYGENATION DAMAGE;
   ANTIEPILEPTIC DRUGS; CAT MYOCARDIUM; HYPOXIA; GROWTH; MUSCLE;
   ULTRASTRUCTURE; DYSRHYTHMIA
AB Phenytoin (PHT) is an antiepileptic drug known to have teratogenic effects. The aim of this study was to examine the ultrastructure of the left ventricle, the left atrium, and the aorta of 3-month-old offspring and 4-month-old mother animals after oral PHT (150 mg/kg/day) administration to Wistar/DV rats on days 7-18 of gestation. Electron microscopy of the myocardium revealed a heterogeneous population of cardiomyocytes with conventional architecture, and hypoxia/ischemia-like subcellular changes. Cardiomyocytes of offspring hearts were more vulnerable to PHT administration compared with the mother animals. Atrial cardiomyocytes of both mother animals and offspring were less affected by PHT than the ventricular ones. In the myocardium, both interstitial fibrosis and injury of capillaries were noted. Electron microscopy of the aorta revealed a higher resistance of maternal endothelial and smooth muscle cells to PHT compared with offspring cells. Nuclei of endothelial and smooth muscle cells showed pronounced mitotic activity with one and/or two hyperactive nucleoli, more frequently observed in offspring. PHT administration resulted in aortic arteriogenesis in both offspring and mother animals. Interestingly, bundles of myocardial fibers consisting of ischemia-like altered cardiomyocytes with own capillary network were noted in offspring aortic adventitia. These results are indicative of harmful effects of PHT on rat myocardium and aorta.
C1 Slovak Acad Sci, Heart Res Inst, Bratislava 84005, Slovakia.
   Slovak Acad Sci, Inst Expt Pharmacol, Bratislava 84005, Slovakia.
   Comenius Univ, Inst Anat, Fac Med, Bratislava, Slovakia.
RP Okruhlicova, L (reprint author), Slovak Acad Sci, Heart Res Inst, Dubravska Cesta 9,POB 104, Bratislava 84005, Slovakia.
CR Azarbayjani F, 1998, TERATOLOGY, V57, P117, DOI 10.1002/(SICI)1096-9926(199803)57:3<117::AID-TERA1>3.0.CO;2-Y
   Azarbayjani F, 2002, EPILEPSIA, V43, P457, DOI 10.1046/j.1528-1157.2002.28999.x
   Azarbayjani F, 2001, TERATOLOGY, V63, P152, DOI 10.1002/tera.1026
   Condorelli G, 2001, P NATL ACAD SCI USA, V98, P10733, DOI 10.1073/pnas.191217898
   Danielson BR, 2001, CURR PHARM DESIGN, V7, P787, DOI 10.2174/1381612013397744
   Danielsson BR, 1995, TERATOLOGY, V52, P252, DOI 10.1002/tera.1420520503
   Danielsson BR, 1997, TERATOLOGY, V56, P271, DOI 10.1002/(SICI)1096-9926(199710)56:4<271::AID-TERA6>3.0.CO;2-1
   DANIELSSON BRG, 1992, TERATOLOGY, V45, P247, DOI 10.1002/tera.1420450304
   DEMORAES S, 1995, PHARMACOL TOXICOL, V76, P218
   Faloon P, 2000, DEVELOPMENT, V127, P1931
   FAWCETT DW, 1969, J CELL BIOL, V42, P1, DOI 10.1083/jcb.42.1.1
   FINNELL RH, 1991, REPROD TOXICOL, V5, P281, DOI 10.1016/0890-6238(91)90090-3
   FRANKLIN JB, 1964, J MORPHOL, V115, P273, DOI 10.1002/jmor.1051150210
   Godfrey KM, 1998, EUR J OBSTET GYN R B, V78, P141, DOI 10.1016/S0301-2115(98)00060-8
   GOLDZIEHER JW, 1975, AM J OBSTET GYNECOL, V123, P878, DOI 10.1016/0002-9378(75)90866-2
   HOWE AM, 1995, AM J MED GENET, V58, P238, DOI 10.1002/ajmg.1320580309
   KORECKY BM, 1974, RECENT ADV STUDIES C, P77
   LEIST KH, 1974, TERATOLOGY, V10, P55, DOI 10.1002/tera.1420100109
   MARTZ F, 1977, J PHARMACOL EXP THER, V203, P231
   MCNUTT NS, 1969, J CELL BIOL, V42, P46, DOI 10.1083/jcb.42.1.46
   Moll W, 2001, Z KARDIOL, V90, P2
   Mongelli M, 2000, CURR OPIN OBSTET GYN, V12, P111, DOI 10.1097/00001703-200004000-00009
   MONIE IW, 1961, TERATOLOGY, V1, P8
   OKRUHLICOVA L, 2002, BRATISL LEK LISTY, V103, P294
   Orlic D, 2001, NATURE, V410, P701, DOI 10.1038/35070587
   Ravingerova T., 1996, Diabetes Research and Clinical Practice, V31, pS105, DOI 10.1016/0168-8227(96)01237-5
   Reynolds RM, 1998, HORM RES, V49, P28, DOI 10.1159/000053084
   Ridings JE, 1996, REPROD TOXICOL, V10, P43, DOI 10.1016/0890-6238(95)02017-9
   Schaper W, 1993, COLLATERAL CIRCULATI
   SCHAPER W, 1997, ARTERIAL REMODELING, P31
   Schardein J. L., 2000, CHEM INDUCED BIRTH D
   SCHLEMMER M, 1995, WIEN KLIN WOCHENSCHR, V107, P608
   SLEZAK J, 1992, LAB INVEST, V67, P322
   SOTNIKOVA R, 2000, CESK FYSIOL, V49, P180
   Tribulova N., 1996, Diabetes Research and Clinical Practice, V31, pS113, DOI 10.1016/0168-8227(96)01238-7
   TRIBULOVA N, 1997, ADAPTATION BIOL MED, V1, P69
   Ujhazy E, 2000, BIOLOGIA, V55, P125
   VORHEES CV, 1987, TERATOLOGY, V35, P287, DOI 10.1002/tera.1420350302
   WATKINSON WP, 1983, TERATOLOGY, V28, P1, DOI 10.1002/tera.1420280102
   Winn LM, 1999, FREE RADICAL BIO MED, V26, P266, DOI 10.1016/S0891-5849(98)00193-2
NR 40
TC 1
Z9 1
U1 0
U2 0
PU URBAN & FISCHER VERLAG
PI JENA
PA BRANCH OFFICE JENA, P O BOX 100537, D-07705 JENA, GERMANY
SN 0344-0338
J9 PATHOL RES PRACT
JI Pathol. Res. Pract.
PY 2003
VL 199
IS 10
BP 677
EP 685
DI 10.1078/0344-0338-00479
PG 9
WC Pathology
SC Pathology
GA 750CF
UT WOS:000186973200005
PM 14666970
DA 2019-04-19
ER

PT J
AU Chamorro, G
   Vega, F
   Madrigal, E
   Salazar, M
AF Chamorro, G
   Vega, F
   Madrigal, E
   Salazar, M
TI Reproductive toxicity of gamma-ethyl-gamma-phenyl-butyrolactone, a new
   anticonvulsant and hypnotic drug, in mice - Fertility and peri- and
   post-natal studies
SO ARZNEIMITTEL-FORSCHUNG-DRUG RESEARCH
LA English
DT Article
DE anticonvulsant drugs; butyrolactone;
   gamma-ethyl-gamma-phenyl-butyrolactone, reproductive; toxicology;
   hypnotic drugs
AB The reproductive toxicity of gamma-ethyl-gamma-phehyl-butyrolactone (EPBL, CAS 53380-21-5), a new anticonvulsant and hypnotic drug, was investigated by performing fertility and peri- and post-natal studies in mice. In both studies, EPBL was administered by gavage at 0, 50, 10, or 200 mg/kg doses. The first study found parent toxicity as measured by reduced body weight at the higher dose. At the same dose, the number of live fetuses was decreased. However, neither male or female fertility nor the reproductive performance of mice were affected. The results of the second study showed that the only negative effects were a depression of maternal weight gain and a decrease in body weight of the titter at birth which was 200 mg/kg. A reduction in the survival rate was also seen. There was no evidence that treatment of F-0 females from day 15 of pregnancy to day 21 post-partum affected either the reproductive capacity of the F-1 offspring or the development of F-2 progenies. The non observed effects levels (NOEL) for both studies can be estimated at 100 mg/kg.
C1 Inst Politecn Nacl, Escuela Nacl Ciencias Biol, Dept Toxicol, Mexico City 11550, DF, Mexico.
   Inst Politecn Nacl, Escuela Nacl Ciencias Biol, Dept Biochem, Mexico City 11550, DF, Mexico.
   Inst Politecn Nacl, Escuela Nacl Ciencias Biol, Dept Morphol, Mexico City 11550, DF, Mexico.
RP Chamorro, G (reprint author), Inst Politecn Nacl, Escuela Nacl Ciencias Biol, Dept Toxicol, CAP Polanco,Apartado Postal 314, Mexico City 11550, DF, Mexico.
OI Chamorro Cevallos, German/0000-0002-8935-9831
CR Canney DJ, 1998, BIOORGAN MED CHEM, V6, P43, DOI 10.1016/S0968-0896(97)10006-2
   Chamorro G, 1994, Arch Med Res, V25, P441
   Cohen SM, 1997, J TRAUMA, V43, P247, DOI 10.1097/00005373-199708000-00007
   JOHNSON WS, 1947, J AM CHEM SOC, V69, P74, DOI 10.1021/ja01193a020
   KRONEVI T, 1988, PHARMACOL TOXICOL, V62, P57, DOI 10.1111/j.1600-0773.1988.tb01845.x
   LIU SS, 1997, CHEM PHARM BULL, V45, P111
   RODRIGUEZ MA, 1994, THESIS I POLITECNICO
   SALAZAR M, 1989, 6 C BRAS TOX SOC BRA
   STAPLES RE, 1964, STAIN TECHNOL, V39, P61
   STEELE CE, 1990, POSTIMPLANTATION MAM, P221
   Tallarida R. J., 1987, MANUAL PHARM CALCULA
   VEGA-DIAZ F, 1991, Anales de la Escuela Nacional de Ciencias Biologicas Mexico, V34, P23
   Vega-Diaz F., 1992, ANN ESC NAL CIEN BIO, V37, P155
   Wilson J. G., 1965, TERATOLOGY PRINCIPLE, P251, DOI 10.1111/j.1749-6632.1965.tb12260.x
NR 14
TC 1
Z9 1
U1 1
U2 2
PU ECV-EDITIO CANTOR VERLAG MEDIZIN NATURWISSENSCHAFTEN
PI AULENDORF
PA BANDELSTOCKWEG 20, POSTFACH 1255, D-88322 AULENDORF, GERMANY
SN 0004-4172
J9 ARZNEIMITTEL-FORSCH
JI Arzneimittelforschung
PY 2002
VL 52
IS 7
BP 524
EP 528
PG 5
WC Chemistry, Medicinal; Chemistry, Multidisciplinary; Pharmacology &
   Pharmacy
SC Pharmacology & Pharmacy; Chemistry
GA 583UV
UT WOS:000177429300003
PM 12189775
DA 2019-04-19
ER

PT J
AU Kean, LH
   Gargari, SS
   Suwanrath, C
   Sahota, DS
   James, DK
AF Kean, LH
   Gargari, SS
   Suwanrath, C
   Sahota, DS
   James, DK
TI A comparison of fetal behaviour in term fetuses exposed to
   anticonvulsant medication with unexposed controls
SO BRITISH JOURNAL OF OBSTETRICS AND GYNAECOLOGY
LA English
DT Article
ID PSYCHOLOGICAL-DEVELOPMENT; COMPUTERIZED ANALYSIS; EPILEPTIC PARENTS;
   CHILDREN; PREGNANCY; BREECH; STATES
AB Objective To compare behaviour in term fetuses exposed to anticonvulsants with unexposed controls.
   Design An observational study.
   Setting Pregnancy Assessment Centre, University Hospital, Nottingham, UK.
   Sample Seventeen fetuses whose mothers were taking anticonvulsants and 94 fetuses whose mothers were on no medication between 28 and 41 weeks.
   Methods Behaviour (fetal heart rate and activity) was recorded with the use of Doppler ultrasound. The duration of recording, was 60 minutes or more in all but four recordings (minimum 49 minutes). Main outcome measures Behavioural criteria studied were: 1. the relative percentage time spent in low and high variation fetal heart rate patterns; 2. the duration and recurrence of fetal activity; 3. the number of accelerations in low and high fetal heart rate variation; and 4. the number of fetal behavioural state transitions.
   Results The two groups were comparable in terms of maternal age, parity, birthweight, Apgar scores and absence of neonatal problems. There was less fetal activity in the anticonvulsant group, but this was only statistically significant at 33-36 weeks in fetal heart rate pattern B (equivalent to state 2F).
   Conclusions This study showed that fetuses exposed to anticonvulsant medication exhibited a trend of being less active. There were no other significant differences in behaviour. The data do not support the hypothesis of substantial differences in behaviour in fetuses exposed to anticonvulsants.
C1 Univ Nottingham Hosp, Queens Med Ctr, Sch Human Dev, Nottingham NG7 2UH, England.
   City Hosp Nottingham, Nottingham, England.
   Prince Wales Hosp, Dept Obstet & Gynaecol, Shatin, Hong Kong, Peoples R China.
RP James, DK (reprint author), Univ Nottingham Hosp, Queens Med Ctr, Sch Human Dev, C Floor E Block, Nottingham NG7 2UH, England.
CR GAILY E, 1990, DEV MED CHILD NEUROL, V32, P403
   HANSON JW, 1975, J PEDIATR-US, V87, P285, DOI 10.1016/S0022-3476(75)80604-4
   HELGE H, 1982, PHYSICAL MENTAL SOCI
   HIROMOTO N, 1993, ARCH DIS CHILD, V69, P3
   JANZ D, 1982, MAJOR MALFORMATIONS
   JONES KL, 1989, NEW ENGL J MED, V320, P1661, DOI 10.1056/NEJM198906223202505
   Kayemba Kay'S S, 1997, Arch Pediatr, V4, P975, DOI 10.1016/S0929-693X(97)86094-0
   Kean LH, 1999, BRIT J OBSTET GYNAEC, V106, P1209, DOI 10.1111/j.1471-0528.1999.tb08150.x
   Koch S, 1996, ACTA PAEDIATR, V85, P739, DOI 10.1111/j.1651-2227.1996.tb14137.x
   LEAVITT AM, 1992, NEUROLOGY, V42, P141
   LOSCHE G, 1994, ACTA PAEDIATR, V83, P961, DOI 10.1111/j.1651-2227.1994.tb13181.x
   NIJHUIS JG, 1982, EARLY HUM DEV, V7, P301
   PILLAI M, 1990, EARLY HUM DEV, V22, P39, DOI 10.1016/0378-3782(90)90024-D
   PILLAI M, 1991, EUR J OBSTET GYN R B, V39, P215, DOI 10.1016/0028-2243(91)90060-X
   SIVAL DA, 1993, EARLY HUM DEV, V34, P13, DOI 10.1016/0378-3782(93)90036-T
   STEINHAUSEN HC, 1994, ACTA PAEDIATR, V83, P955, DOI 10.1111/j.1651-2227.1994.tb13180.x
   TAKASHIMA T, 1995, AM J OBSTET GYNECOL, V172, P851, DOI 10.1016/0002-9378(95)90010-1
   VANGEIJN HP, 1986, EUR J OBSTET GYN R B, V21, P309, DOI 10.1016/0028-2243(86)90009-2
   VERT P, 1978, INFANTS EPILEPTIC MO
   Vindla S, 1997, ULTRASOUND OBST GYN, V9, P302, DOI 10.1046/j.1469-0705.1997.09050302.x
   Vindla S, 1997, FETAL DIAGN THER, V12, P319, DOI 10.1159/000264497
   VINDLA S, 1998, EUR J OBSTET GYN R B, V75, P169
NR 22
TC 1
Z9 1
U1 0
U2 0
PU ELSEVIER SCIENCE BV
PI AMSTERDAM
PA PO BOX 211, 1000 AE AMSTERDAM, NETHERLANDS
SN 0306-5456
J9 BRIT J OBSTET GYNAEC
JI Br. J. Obstet. Gynaecol.
PD NOV
PY 2001
VL 108
IS 11
BP 1159
EP 1163
PG 5
WC Obstetrics & Gynecology
SC Obstetrics & Gynecology
GA 498FG
UT WOS:000172498700010
PM 11762655
DA 2019-04-19
ER

PT J
AU Herkes, GK
AF Herkes, GK
TI 7: Epilepsy
SO MEDICAL JOURNAL OF AUSTRALIA
LA English
DT Article
ID STATUS EPILEPTICUS; SEIZURE; RECURRENCE; POPULATION; ROCHESTER;
   MINNESOTA
AB Epilepsy may be associated with major social and medical problems, and counselling of patient and family is essential for good management.
   The workup of a person with a seizure includes history, physical examination, and laboratory testing. An electroencephalogram is essential to help classify the seizure and epilepsy type. Neuroimaging (preferably by magnetic resonance imaging) helps to exclude a structural abnormality.
   Seizures can be controlled with a single drug (monotherapy) in 70% of patients.
   The incidence of drug side effects is increased if more than one drug is used.
   Pregnancy is associated with an increased risk of seizures in 30% of women with epilepsy. Frequent assessment throughout pregnancy is important. There is a slightly increased risk of congenital malformation associated with the antiepileptic drugs. Folic acid supplementation is advisable.
C1 Univ Sydney, Sydney, NSW 2006, Australia.
RP Herkes, GK (reprint author), N Shore Med Ctr, 66 Pacific Highway, St Leonards, NSW 2065, Australia.
CR ANNEGERS JF, 1986, EPILEPSIA, V27, P43, DOI 10.1111/j.1528-1157.1986.tb03499.x
   BANCAUD J, 1981, EPILEPSIA, V22, P489
   BINNIE CD, 1988, TXB EPILEPSY, P236
   CHADWICK D, 1991, LANCET, V337, P1175
   Cockerell OC, 1996, EPILEPSY CURRENT CON
   Commission on Classification and Terminology of the International League Against Epilepsy, EPILEPSIA, V30, P389, DOI DOI 10.1111/J.1528-1157.1989.TB05316.X
   COOK MJ, 1994, CURR OPIN NEUROL, V7, P123, DOI 10.1097/00019052-199404000-00008
   DeLorenzo RJ, 1996, NEUROLOGY, V46, P1029, DOI 10.1212/WNL.46.4.1029
   DODSON WE, 1993, JAMA-J AM MED ASSOC, V270, P854
   Engel Jerome Jr., 1993, P609
   French JA, 2000, EPILEPSIA, V41, pS30, DOI 10.1111/j.1528-1157.2000.tb02944.x
   GOODRIDGE DMG, 1983, BRIT MED J, V287, P645, DOI 10.1136/bmj.287.6393.645
   Harden CL, 2000, EPILEPSIA, V41, pS37, DOI 10.1111/j.1528-1157.2000.tb02945.x
   HART YM, 1990, LANCET, V336, P1271, DOI 10.1016/0140-6736(90)92960-P
   HAUSER WA, 1975, EPILEPSIA, V16, P1, DOI 10.1111/j.1528-1157.1975.tb04721.x
   Hesdorffer DC, 1998, NEUROLOGY, V50, P735, DOI 10.1212/WNL.50.3.735
   King MA, 1998, LANCET, V352, P1007, DOI 10.1016/S0140-6736(98)03543-0
   Mattson RH, 1998, NEUROLOGY, V51, pS15, DOI 10.1212/WNL.51.5_Suppl_4.S15
   OVERWEG J, 1987, EPILEPSY RES, V1, P272, DOI 10.1016/0920-1211(87)90002-7
   SHORVON S, 1994, CURR OPIN NEUROL, V7, P93, DOI 10.1097/00019052-199404000-00003
   SMITH DF, 1998, ATLAS EPILEPSY
   SOMERVILLE ER, 1995, MED J AUSTRALIA, V163, P268, DOI 10.5694/j.1326-5377.1995.tb124567.x
   THEODORE WH, 1992, EPILEPSY SURGERY, P221
   VADJA FJE, 2000, J CLIN NEUROSCI, V7, P88
   Willmore LJ, 1998, NEUROLOGY, V51, pS34, DOI 10.1212/WNL.51.5_Suppl_4.S34
   YERBY MS, 1992, NEUROLOGY, V42, P132
NR 26
TC 1
Z9 1
U1 0
U2 0
PU AUSTRALASIAN MED PUBL CO LTD
PI SYDNEY
PA LEVEL 1, 76 BERRY ST, SYDNEY, NSW 2060, AUSTRALIA
SN 0025-729X
J9 MED J AUSTRALIA
JI Med. J. Aust.
PD MAY 21
PY 2001
VL 174
IS 10
BP 534
EP 539
PG 6
WC Medicine, General & Internal
SC General & Internal Medicine
GA 460RA
UT WOS:000170321300014
PM 11419778
DA 2019-04-19
ER

PT J
AU Ermakova, IV
   Kuznetsova, GD
   Loseva, EV
   Sidorenkov, AE
   Ioffe, ME
AF Ermakova, IV
   Kuznetsova, GD
   Loseva, EV
   Sidorenkov, AE
   Ioffe, ME
TI The use of neural transplantation for suppression of seizure activity in
   genetically epilepsy-prone rats
SO BULLETIN OF EXPERIMENTAL BIOLOGY AND MEDICINE
LA English
DT Article
DE transplantation; epilepsy; audiogenic seizures
ID AUDIOGENIC-SEIZURES; STRAINS
AB The possibility of correcting seizure activity with neural transplantation was studied in Wistar rats with audiogenic seizures and in Krushinskii-Molodkina rats with high level of audiogenic seizures. In Wistar rats seizures were absent during 24 weeks after combined bilateral transplantation of striatal and cerebellar tissue from newborn rats into the parietal cortex. The same transplantation performed in Krushinskii-Molodkina rats increased the latency of audiogenic seizures. In some rats the intensity of seizures decreased, but they did not completely disappeared. Suppression of seizure activity in Krushinskii-Molodkina rats was observed after transplantation of striatal and cerebellar tissue simultaneously into the parietal cortex and inferior colliculi.
C1 Russian Acad Sci, Inst Higher Nervous Act & Neurophysiol, Moscow, Russia.
RI Ioffe, Marat/J-5868-2018
OI Ioffe, Marat/0000-0002-3725-1175
CR BROWNING RA, 1986, LIFE SCI, V39, P857, DOI 10.1016/0024-3205(86)90367-X
   Dunnett S. B., 1994, FUNCTIONAL NEURAL TR
   Ermakova IV, 1996, ZH VYSSH NERV DEYAT+, V46, P776
   ERMAKOVA IV, 1993, NEIROFIZIOLOGIYA, V1, P196
   GARCIACAIRASCO N, 1993, BEHAV BRAIN RES, V58, P57, DOI 10.1016/0166-4328(93)90090-D
   GULYAEVA NV, 1990, NEIROKHIMIYA, V9, P68
   KRUSHINKSKII LV, 1960, ANIMAL BEHAV FORMATI
   KRYZHANOVSKII GN, 1997, NEURAL IMMUNOPATHOLO
   Kuznetsova GD, 1998, ZH VYSSH NERV DEYAT+, V48, P143
   LINDVALL O, 1994, ADV NEUROSC, V2, P387
   NARITOKU DK, 1992, EXP NEUROL, V115, P317, DOI 10.1016/0014-4886(92)90197-X
   Nieuwenhuys R, 1985, CHEMOARCHITECTURE BR
   POLEZHAEV LV, 1993, TRANSPLANTATION CERE
   SARADZHISHVILI PM, 1986, SCI HUMANITY, P37
   Saulskaya NB, 1997, ZH VYSSH NERV DEYAT+, V47, P362
NR 15
TC 1
Z9 2
U1 0
U2 0
PU CONSULTANTS BUREAU
PI NEW YORK
PA 233 SPRING ST, NEW YORK, NY 10013 USA
SN 0007-4888
J9 B EXP BIOL MED+
JI Bull. Exp. Biol. Med.
PD SEP
PY 2000
VL 130
IS 9
BP 852
EP 856
DI 10.1007/BF02682251
PG 5
WC Medicine, Research & Experimental
SC Research & Experimental Medicine
GA 403BF
UT WOS:000167022100010
PM 11177263
DA 2019-04-19
ER

PT J
AU Klinger, G
   Koren, G
AF Klinger, G
   Koren, G
TI Antenatal phenobarbital for prevention of intraventricular hemorrhage in
   preterm infants
SO CANADIAN FAMILY PHYSICIAN
LA English
DT Article
ID INTRACRANIAL HEMORRHAGE; THERAPY; TRIAL
AB QUESTION One of my patients, a 36-year-old, who has had three pregnancies and two live births, delivered her third baby at 32 weeks' gestation. Her first pregnancy was complicated by premature labour, which led to delivery at 30 weeks' gestation. She received antenatal phenobarbital before the first delivery because it was considered proven therapy for preventing intraventricular hemorrhage in preterm infants. I would like to know why it is no longer routinely used.
   ANSWER Cumulative results from recent studies have failed to confirm the initial impression of effectiveness of antenatal phenobarbital. It is no longer recommended when preterm delivery is anticipated.
CR Chen H J, 1994, J Perinatol, V14, P15
   CROWLEY P, 1999, COCHRANE LIB, P3
   CROWTHER CA, 1999, COCHRANE LIB, P3
   De Carolis S, 1988, Fetal Ther, V3, P224
   DOLFIN T, 1983, PEDIATRICS, V71, P541
   DONEGAN JH, 1985, AM J PHYSIOL, V249, pH421
   DONN SM, 1981, LANCET, V2, P215
   KAEMPF JW, 1990, J PEDIATR-US, V117, P933, DOI 10.1016/S0022-3476(05)80141-6
   MORALES WJ, 1986, OBSTET GYNECOL, V68, P295, DOI 10.1097/00006250-198609000-00001
   Rayburn W, 1989, J Perinatol, V9, P268
   REINISCH JM, 1995, JAMA-J AM MED ASSOC, V274, P1518, DOI 10.1001/jama.274.19.1518
   Shankaran S, 1997, NEW ENGL J MED, V337, P466, DOI 10.1056/NEJM199708143370705
   Shankaran S, 1996, PEDIATRICS, V97, P644
   SHANKARAN S, 1986, AM J OBSTET GYNECOL, V154, P53, DOI 10.1016/0002-9378(86)90392-3
   THORP JA, 1995, OBSTET GYNECOL, V86, P1, DOI 10.1016/0029-7844(95)00091-5
NR 15
TC 1
Z9 1
U1 0
U2 0
PU COLL FAMILY PHYSICIANS CANADA
PI MISSISSAUGA
PA 2630 SKYMARK AVE, MISSISSAUGA, ONTARIO L4W 5A4, CANADA
SN 0008-350X
EI 1715-5258
J9 CAN FAM PHYSICIAN
JI Can. Fam. Phys.
PD JUN
PY 2000
VL 46
BP 1285
EP 1287
PG 3
WC Primary Health Care; Medicine, General & Internal
SC General & Internal Medicine
GA 326YC
UT WOS:000087764000010
PM 10907564
DA 2019-04-19
ER

PT J
AU Odd, D
   Williams, AG
   Winter, C
   Draycott, T
AF Odd, David
   Williams, Alessandra Glover
   Winter, Cathy
   Draycott, Timothy
TI Associations between early term and late/post term infants and
   development of epilepsy: A cohort study
SO PLOS ONE
LA English
DT Article
ID RISK; BIRTH; DELIVERY; AGE
AB Background
   While life-long impacts exist for infants born one or two weeks early little evidence exists for those infants born after their due date. However interventions could be used to expedite birth if the risks of continuing the pregnancy are higher than intervening. It is known that the risk of epilepsy in childhood is higher in infants exposed to perinatal compromise and therefore may be useful as a proxy for intrapartum compromise. The aim of this work is to quantify the likelihood of children developing epilepsy based on their gestational age at birth (37-39 weeks or. 41 weeks).
   Methods
   The work is based on term infants born in Sweden between 1983 and 1993 (n = 1,030,168), linked to data on disability pension, child mortality and in-patient epilepsy care. The reference group was defined as infants born at 39 or 40 completed weeks of gestation; compared with infants born at early term (37/38 weeks) or late/post term (41 weeks or more). Primary outcome was defined a-priori as a diagnosis of epilepsy before 20 years of age. Secondary outcomes were childhood mortality (before five years of age), and registered for disability pension before 20 years of age. Logistic regression models were used to assess any association of the outcomes with gestational age at birth.
   Findings
   In the unadjusted results, infants born 7 or more days after their due date had higher risks of epilepsy and disability pension than the reference group, but similar risks of child death. Early term infants showed higher risks of epilepsy, disability pension and child death. After adjustment for confounders, there remained a higher risk of epilepsy for both early term (OR 1.19 (1.11-1.29)) and late/post term infants (OR 1.13 (1.06-1.22)).
   Interpretation
   Infants born at 37/38 week or 41 weeks and above, when compared to those born at 39 or 40 weeks gestation, have an increased risk of developing epilepsy. This data could be useful in helping women and care givers make decisions with regard to the timing of induction of labour.
C1 [Odd, David; Winter, Cathy; Draycott, Timothy] North Bristol NHS Trust, Dept Womens & Childrens Hlth, Bristol, Avon, England.
   [Odd, David; Draycott, Timothy] Univ Bristol, Bristol Med Sch, Populat Hlth Sci, Bristol, Avon, England.
   [Williams, Alessandra Glover] Royal United Hosp, Bath, Avon, England.
RP Odd, D (reprint author), North Bristol NHS Trust, Dept Womens & Childrens Hlth, Bristol, Avon, England.; Odd, D (reprint author), Univ Bristol, Bristol Med Sch, Populat Hlth Sci, Bristol, Avon, England.
EM david.odd@nbt.nhs.uk
FU North Bristol NHS Trust Springboard Fund (Round 9) [13]; NIHR Biomedical
   Research Centre at University Hospitals Bristol NHS Foundation Trust;
   University of Bristol
FX This research has been carried out through funding by the North Bristol
   NHS Trust Springboard Fund (Round 9, Ref: 13). The funder had no role in
   the study design, data collection, analysis, interpretation of the data,
   writing of the report or decision to submit the paper for publication.
   This study was supported by the NIHR Biomedical Research Centre at
   University Hospitals Bristol NHS Foundation Trust and the University of
   Bristol. The views expressed in this publication are those of the
   authors and not necessarily those of the NHS, the National Institute for
   Health Research or the Department of Health and Social Care.; We are
   thankful to Finn Rasmussen, professor emeritus from the Department of
   public health sciences, Karolinska Institutet, Sweden for his advice on
   most aspects of this study including critical comments to the last
   versions of this paper. The corresponding author (DO) had full access to
   the data and had final responsibility for the decision to submit for
   publication. This study was supported by the NIHR Biomedical Research
   Centre at University Hospitals Bristol NHS Foundation Trust and the
   University of Bristol. The views expressed in this publication are those
   of the authors and not necessarily those of the NHS, the National
   Institute for Health Research or the Department of Health and Social
   Care.
CR [Anonymous], 1974, VAL CONT SWED MED BI
   Badawi N, 1998, BMJ-BRIT MED J, V317, P1549, DOI 10.1136/bmj.317.7172.1549
   Chiossi G, 2013, OBSTET GYNECOL, V121, P561, DOI 10.1097/AOG.0b013e3182822193
   Chiossim G., 2013, OBS GYNECOL, V121
   Costeloe KL, 2012, BMJ2, V345
   Daskalakis GJ, 2005, BJOG-INT J OBSTET GY, V112, P97, DOI 10.1111/j.1471-0528.2004.00285.x
   Davies-Tuck M, 2018, WOMEN BIRTH, V31, P339, DOI 10.1016/j.wombi.2018.08.168
   Department of Health (UK), NEW AMB HALV RAT STI
   Draycott T, 2006, BJOG-INT J OBSTET GY, V113, P177, DOI 10.1111/j.1471-0528.2006.00800.x
   Grobman WA, 2018, NEW ENGL J MED, V379, P513, DOI 10.1056/NEJMoa1800566
   Gulmezoglu AM, 2012, COCHRANE DB SYST REV, DOI 10.1002/14651858.CD004945.pub3
   Hilder L, 2007, EUR J OBSTET GYN R B, V132, P167, DOI 10.1016/j.ejogrb.2006.07.010
   Jacquemyn Yves, 2015, BJOG, V122, P982, DOI 10.1111/1471-0528.13400
   Kingdon C, 2009, BJOG-INT J OBSTET GY, V116, P886, DOI 10.1111/j.1471-0528.2009.02119.x
   Linder N, 2017, ARCH DIS CHILD-FETAL, V102, pF286, DOI 10.1136/archdischild-2015-308553
   Liu X, 2017, EPILEPSIA, V58, P1902, DOI 10.1111/epi.13914
   Martinez-Biarge M, 2012, AM J OBSTET GYNECOL, V206, DOI 10.1016/j.ajog.2011.09.031
   MIDDLETON P, 2018, COCHRANE DB SYST REV, DOI DOI 10.1002/14651858.CD004945
   Mishanina E, 2014, CAN MED ASSOC J, V186, P665, DOI 10.1503/cmaj.130925
   Moster D, 2010, JAMA-J AM MED ASSOC, V304, P976, DOI 10.1001/jama.2010.1271
   National Institute for Health and Clinical Excellence (NICE), 2008, IND LAB CG70
   Odd DE, 2008, ARCH DIS CHILD-FETAL, V93, pF115, DOI 10.1136/adc.2007.123745
   Odd David, 2017, J Neonatal Perinatal Med, V10, P347, DOI 10.3233/NPM-16152
   Odd DE, 2008, ACTA PAEDIATR, V97, P1275, DOI 10.1111/j.1651-2227.2008.00862.x
   Odd DE, 2009, LANCET, V373, P1615, DOI 10.1016/S0140-6736(09)60244-0
   Odd DE, 2018, BMJ PAEDIAT OPEN, V2
   Odd DE, 2010, ARCH DIS CHILD
   Persson M, 2018, BMJ-BRIT MED J, V360, DOI 10.1136/bmj.k207
   Royal College of Gynaecologists and Obstetricians, EACH BAB COUNTS
   Smith Gordon, 2015, BJOG, V122, P982, DOI 10.1111/1471-0528.13399
   Spong CY, 2013, JAMA-J AM MED ASSOC, V309, P2445, DOI 10.1001/jama.2013.6235
   Sun Y, 2008, AM J EPIDEMIOL, V167, P262, DOI 10.1093/aje/kwm316
   Widdows K, 2018, LIVES CARE BUNDLE IN
   Wolke D, 2008, J PEDIATR, V152, P256, DOI 10.1016/j.jpeds.2007.06.043
NR 34
TC 0
Z9 0
U1 2
U2 2
PU PUBLIC LIBRARY SCIENCE
PI SAN FRANCISCO
PA 1160 BATTERY STREET, STE 100, SAN FRANCISCO, CA 94111 USA
SN 1932-6203
J9 PLOS ONE
JI PLoS One
PD DEC 31
PY 2018
VL 13
IS 12
AR e0210181
DI 10.1371/journal.pone.0210181
PG 12
WC Multidisciplinary Sciences
SC Science & Technology - Other Topics
GA HG0IO
UT WOS:000454627200149
PM 30596766
OA DOAJ Gold, Green Published
DA 2019-04-19
ER

PT J
AU Zhu, X
   Qiu, XM
   Wu, DW
   Chen, SD
   Xiong, JW
   Du, HX
   Dai, ZH
   Hoang, J
   Peng, AJ
   He, SX
   Duan, JN
   Chen, L
AF Zhu, Xi
   Qiu, Xiangmiao
   Wu, Dingwang
   Chen, Shidong
   Xiong, Jiwen
   Du, Hongxuan
   Dai, Zihao
   Hoang, Jamy
   Peng, Anjiao
   He, Shixu
   Duan, Jianan
   Chen, Lei
TI Reliability of information about the use of antiepileptic drugs during
   pregnancy from three major web search engines in China
SO PLOS ONE
LA English
DT Article
ID EPILEPSY; INTERNET; WOMEN; RISKS
AB Objectives
   The objective of this study was to assess the reliability of online information, as provided by three major search engines in China, about the usage of antiepileptic drugs (AEDs) during pregnancy.
   Method
   Over eight weeks, six physicians conducted a literature search on six computers and six smartphones at a frequency of once per week. During each web search on each computer and smartphone, three major search engines in China were used, namely, Baidu, Sogou and 360. The search terms used were a combination of words, including one AED name (valproate/oxcarbazepine/levetiracetam/lamotrigine) and one Chinese word ("huaiyun" or "renshen", which means pregnancy in Chinese). The top ten websites retrieved from each search were recorded. After the content of each website was evaluated, the sites were categorized into 9 types. Meanwhile, commercial advertisements on each web page were also registered.
   Results
   A total of 16,411 search results were assessed. After excluding the redundant web pages, 4840 search results were included in the data analysis. Only 12.05% of the search results were reliable, 47.75% were partly reliable, and 40.21% were unreliable. A total of 4139 (85.52%) webpages contained commercial advertisements. The results from a multivariate analysis suggested that websites with no advertisements and professional websites have an independent positive impact on reliability.
   Conclusion
   Overall, little information on AED usage during pregnancy provided by major search engines in China was reliable.
C1 [Zhu, Xi; Qiu, Xiangmiao; Wu, Dingwang; Chen, Shidong; Xiong, Jiwen; Du, Hongxuan; Dai, Zihao; Hoang, Jamy; Peng, Anjiao; He, Shixu; Duan, Jianan; Chen, Lei] Sichuan Univ, West China Hosp, Dept Neurol, Chengdu, Sichuan, Peoples R China.
RP Chen, L (reprint author), Sichuan Univ, West China Hosp, Dept Neurol, Chengdu, Sichuan, Peoples R China.
EM leilei_25@126.com
CR Adab N, 2006, OBSTET GYNAECOL, V8, P20, DOI 10.1576/toag.8.1.020.27204
   Allen M, 2008, NURS RES, V57, P107, DOI 10.1097/01.NNR.0000313478.47379.98
   [Anonymous], BBC NEWS
   Bell GS, 2002, EPILEPSY RES, V52, P139, DOI 10.1016/S0920-1211(02)00135-3
   Bjelke M, 2016, MIDWIFERY, V40, P187, DOI [10.1016/j.midw.2016.06.20, 10.1016/j.midw.2016.06.020]
   De Santis M, 2010, EUR J OBSTET GYN R B, V151, P154, DOI 10.1016/j.ejogrb.2010.04.018
   Escoffery C, 2008, EPILEPSY BEHAV, V12, P109, DOI 10.1016/j.yebeh.2007.07.013
   Gao LL, 2013, MIDWIFERY, V29, P730, DOI 10.1016/j.midw.2012.07.003
   Global Times, 2016, GLOBAL TIMES
   Incitez China, 2014, CHIN SEARCH ENG SHAR
   Lagan BM, 2011, MIDWIFERY, V27, P273, DOI 10.1016/j.midw.2009.07.002
   Lavi-Blau T, 2016, EPILEPSY BEHAV, V55, P113, DOI 10.1016/j.yebeh.2015.12.002
   Levy JA, 2002, J MED SYST, V26, P495, DOI 10.1023/A:1020288508362
   Liu JM, 2015, CHINESE MED J-PEKING, V128, P3324, DOI 10.4103/0366-6999.171425
   McGrath A, 2014, EPILEPSY BEHAV, V31, P246, DOI 10.1016/j.yebeh.2013.09.044
   Mead Nicola, 2003, J Health Serv Res Policy, V8, P33, DOI 10.1258/13558190360468209
   Meador KJ, 2014, NAT REV NEUROL, V10, P614, DOI 10.1038/nrneurol.2014.179
   Ngugi AK, 2010, EPILEPSIA, V51, P883, DOI 10.1111/j.1528-1167.2009.02481.x
   Peterson G, 2003, J MED INTERNET RES, V5, DOI 10.2196/jmir.5.4.e33
   Tomson T, 2012, LANCET NEUROL, V11, P803, DOI 10.1016/S1474-4422(12)70103-5
   Wang ZF, 2012, NEUROLOGY, V78, P1028, DOI 10.1212/WNL.0b013e3182507dc5
NR 21
TC 0
Z9 0
U1 1
U2 1
PU PUBLIC LIBRARY SCIENCE
PI SAN FRANCISCO
PA 1160 BATTERY STREET, STE 100, SAN FRANCISCO, CA 94111 USA
SN 1932-6203
J9 PLOS ONE
JI PLoS One
PD DEC 26
PY 2018
VL 13
IS 12
AR e0208783
DI 10.1371/journal.pone.0208783
PG 10
WC Multidisciplinary Sciences
SC Science & Technology - Other Topics
GA HF7JV
UT WOS:000454416400034
PM 30586373
OA DOAJ Gold
DA 2019-04-19
ER

PT J
AU Liu, F
   Horton-Sparks, K
   Hull, V
   Li, RW
   Martinez-Cerdeno, V
AF Liu, Fang
   Horton-Sparks, Kayla
   Hull, Vanessa
   Li, Robert W.
   Martinez-Cerdeno, Veronica
TI The valproic acid rat model of autism presents with gut bacterial
   dysbiosis similar to that in human autism
SO MOLECULAR AUTISM
LA English
DT Article
ID SPECTRUM DISORDER; ADDITIONAL EVIDENCE; GENE-EXPRESSION; MICROBIOTA;
   CHILDREN; ABSENCE; STRESS; HEALTH; DIET
AB BackgroundGut microbiota has the capacity to impact the regular function of the brain, which can in turn affect the composition of microbiota. Autism spectrum disorder (ASD) patients suffer from gastrointestinal problems and experience changes in gut microbiota; however, it is not yet clear whether the change in the microbiota associated with ASD is a cause or a consequence of the disease.MethodsWe have investigated the species richness and microbial composition in a valproic acid (VPA)-induced rat model autism. Fecal samples from the rectum were collected at necropsy, microbial total DNA was extracted, 16 rRNA genes sequenced using Illumina, and the global microbial co-occurrence network was constructed using a random matrix theory-based pipeline. Collected rat microbiome data were compared to available data derived from cases of autism.ResultsWe found that VPA administration during pregnancy reduced fecal microbial richness, changed the gut microbial composition, and altered the metabolite potential of the fecal microbial community in a pattern similar to that seen in patients with ASD. However, the global network property and network composition as well as microbial co-occurrence patterns were largely preserved in the offspring of rats exposed to prenatal administration of VPA.ConclusionsOur data on the microbiota of the VPA rat model of autism indicate that this model, in addition to behaviorally and anatomically mimicking the autistic brain as previously shown, also mimics the microbiome features of autism, making it one of the best-suited rodent models for the study of autism and ASD.
C1 [Liu, Fang] Ocean Univ China, Coll Food Sci & Engn, Qingdao, Peoples R China.
   [Horton-Sparks, Kayla; Hull, Vanessa; Martinez-Cerdeno, Veronica] Inst Pediat Regenerat Med, 2504 Stockton Blvd, Sacramento, CA 95817 USA.
   [Horton-Sparks, Kayla; Hull, Vanessa; Martinez-Cerdeno, Veronica] Shriners Hosp Children Northern Calif, 2504 Stockton Blvd, Sacramento, CA 95817 USA.
   [Li, Robert W.] USDA ARS, Anim Genom & Improvement Lab, Beltsville, MD USA.
   [Martinez-Cerdeno, Veronica] Univ Calif Davis, Sch Med, Dept Pathol & Lab Med, Sacramento, CA USA.
   [Martinez-Cerdeno, Veronica] MIND Inst, Sacramento, CA USA.
RP Martinez-Cerdeno, V (reprint author), Inst Pediat Regenerat Med, 2504 Stockton Blvd, Sacramento, CA 95817 USA.; Martinez-Cerdeno, V (reprint author), Shriners Hosp Children Northern Calif, 2504 Stockton Blvd, Sacramento, CA 95817 USA.; Li, RW (reprint author), USDA ARS, Anim Genom & Improvement Lab, Beltsville, MD USA.
EM Robert.Li@ARS.USDA.GOV; vmartinezcerdeno@ucdavis.edu
FU National Institute for Mental Health [MH094681]; Shriners Hospitals
FX This work was supported by the National Institute for Mental Health
   (MH094681) and the Shriners Hospitals.
CR Adams JB, 2011, BMC PEDIATR, V11, DOI 10.1186/1471-2431-11-111
   Adams JB, 2011, BMC GASTROENTEROL, V11, DOI 10.1186/1471-230X-11-22
   Ariza J, 2016, CEREB CORTEX
   Belcheva A, 2017, BIOESSAYS, V39, DOI 10.1002/bies.201600200
   Bescoby-Chambers N, 2001, DEV MED CHILD NEUROL, V43, P847, DOI 10.1017/S0012162201211542
   Buffington SA, 2016, CELL, V165, P1762, DOI 10.1016/j.cell.2016.06.001
   Carvalho FA, 2012, CELL HOST MICROBE, V12, P139, DOI 10.1016/j.chom.2012.07.004
   Chomiak Taylor, 2013, Patholog Res Int, V2013, P712758, DOI 10.1155/2013/712758
   Christensen J, 2013, JAMA-J AM MED ASSOC, V309, P1696, DOI 10.1001/jama.2013.2270
   Coretti L, 2017, SCI REP-UK, V7, DOI 10.1038/srep45356
   Crumeyrolle-Arias M, 2014, PSYCHONEUROENDOCRINO, V42, P207, DOI 10.1016/j.psyneuen.2014.01.014
   de Theije CGM, 2014, BRAIN BEHAV IMMUN, V37, P197, DOI 10.1016/j.bbi.2013.12.005
   Deng Y, 2012, BMC BIOINFORMATICS, V13, DOI 10.1186/1471-2105-13-113
   Desbonnet L, 2014, MOL PSYCHIATR, V19, P146, DOI 10.1038/mp.2013.65
   Ericsson AC, 2014, COMPARATIVE MED, V64, P90
   Feng QQ, 2018, FRONT MICROBIOL, V9, DOI 10.3389/fmicb.2018.00151
   Finegold SM, 2011, ANAEROBE, V17, P367, DOI 10.1016/j.anaerobe.2011.03.007
   Finegold SM, 2011, MED HYPOTHESES, V77, P270, DOI 10.1016/j.mehy.2011.04.032
   Fukuchi M, 2009, NEUROSCI RES, V65, P35, DOI 10.1016/j.neures.2009.05.002
   Golubeva AV, 2017, EBIOMEDICINE, V24, P166, DOI 10.1016/j.ebiom.2017.09.020
   Hashemi E, 2016, CEREB CORTEX
   Heberling CA, 2013, MED HYPOTHESES, V80, P264, DOI 10.1016/j.mehy.2012.11.044
   Hsiao EY, 2013, CELL, V155, P1451, DOI 10.1016/j.cell.2013.11.024
   Hullar MAJ, 2014, CANCER J, V20, P170, DOI 10.1097/PPO.0000000000000053
   Kang DW, 2013, PLOS ONE, V8, DOI 10.1371/journal.pone.0068322
   Kim YG, 2017, SCIENCE, V356, P312, DOI 10.1126/science.aag2029
   Klein MS, 2016, J PROTEOME RES, V15, P1143, DOI 10.1021/acs.jproteome.5b01025
   Krajmalnik-Brown Rosa, 2015, Microbial Ecology in Health and Disease, V26, P26914, DOI 10.3402/mehd.v26.26914
   Leclercq S, 2017, TRANSL PSYCHIAT, V7, DOI 10.1038/tp.2017.15
   Li RW, 2016, SCI REP-UK, V6, DOI 10.1038/srep20606
   Liu F, 2017, SCI REP-UK, V7, DOI 10.1038/s41598-017-05860-6
   Luan H, 2017, MASS SPECTROM REV
   Mangiola F, 2016, WORLD J GASTROENTERO, V22, P361, DOI 10.3748/wjg.v22.i1.361
   McElhanon BO, 2014, PEDIATRICS, V133, P872, DOI 10.1542/peds.2013-3995
   Nankova BB, 2014, PLOS ONE, V9, DOI 10.1371/journal.pone.0103740
   Needham BD, 2018, DEV NEUROBIOL, V78, P474, DOI 10.1002/dneu.22581
   Newell C, 2016, MOL AUTISM, V7, DOI 10.1186/s13229-016-0099-3
   Olesen JM, 2007, P NATL ACAD SCI USA, V104, P19891, DOI 10.1073/pnas.0706375104
   Parracho HMRT, 2005, J MED MICROBIOL, V54, P987, DOI 10.1099/jmm.0.46101-0
   Pulikkan J, 2018, MICROB ECOL
   Quigley EMM, 2017, CURR NEUROL NEUROSCI, V17, DOI 10.1007/s11910-017-0802-6
   Rodier PM, 1996, J COMP NEUROL, V370, P247, DOI 10.1002/(SICI)1096-9861(19960624)370:2<247::AID-CNE8>3.0.CO;2-2
   Segata N, 2011, GENOME BIOL, V12, DOI 10.1186/gb-2011-12-6-r60
   Sharon G, 2016, CELL, V167, P915, DOI 10.1016/j.cell.2016.10.027
   Shin NR, 2015, TRENDS BIOTECHNOL, V33, P496, DOI 10.1016/j.tibtech.2015.06.011
   Shukla SD, 2017, CLIN TRANSL IMMUNOL, V6, DOI 10.1038/cti.2017.6
   Slattery J, 2016, CURR PHARM DESIGN, V22, P6107, DOI 10.2174/1381612822666160905123953
   Steinbrenner H, 2002, ENDOCRINOLOGY, V143, P3839, DOI 10.1210/en.2002-220583
   Stilling RM, 2015, BRAIN BEHAV IMMUN, V50, P209, DOI 10.1016/j.bbi.2015.07.009
   Tomova A, 2015, PHYSIOL BEHAV, V138, P179, DOI 10.1016/j.physbeh.2014.10.033
   Tremaroli V, 2012, NATURE, V489, P242, DOI 10.1038/nature11552
   Weiss S, 2016, ISME J, V10, P1669, DOI 10.1038/ismej.2015.235
   Williams BL, 2012, MBIO, V3, DOI 10.1128/mBio.00261-11
   Williams G, 2001, DEV MED CHILD NEUROL, V43, P202, DOI 10.1017/S001216220100038X
   Zhou JZ, 2011, MBIO, V2, DOI 10.1128/mBio.00122-11
   Zhu XQ, 2017, ONCOTARGET, V8, P53829, DOI 10.18632/oncotarget.17754
NR 56
TC 0
Z9 0
U1 4
U2 4
PU BMC
PI LONDON
PA CAMPUS, 4 CRINAN ST, LONDON N1 9XW, ENGLAND
SN 2040-2392
J9 MOL AUTISM
JI Mol. Autism
PD DEC 10
PY 2018
VL 9
AR 61
DI 10.1186/s13229-018-0251-3
PG 13
WC Genetics & Heredity; Neurosciences
SC Genetics & Heredity; Neurosciences & Neurology
GA HD7KP
UT WOS:000452731300001
PM 30555669
OA DOAJ Gold
DA 2019-04-19
ER

PT J
AU Ishiguro, Y
   Furugen, A
   Narumi, K
   Nishimura, A
   Hirano, T
   Kobayashi, M
   Iseki, K
AF Ishiguro, Yuri
   Furugen, Ayako
   Narumi, Katsuya
   Nishimura, Ayako
   Hirano, Takeshi
   Kobayashi, Masaki
   Iseki, Ken
TI Valproic acid transport in the choriocarcinoma placenta cell line JEG-3
   proceeds independently of the proton-dependent transporters MCT1 and
   MCT4
SO DRUG METABOLISM AND PHARMACOKINETICS
LA English
DT Article
DE Valproic acid; Placenta; JEG-3; Monocarboxylate transporter;
   Antiepileptic drug
ID FUNCTIONAL-CHARACTERIZATION; PREGNANCY
AB Medication therapy is the first line of treatment in the management of epilepsy. Fetal exposure to valproic acid (VPA), an antiepileptic drug, poses an elevated risk of teratogenicity in early pregnancy. Some studies have reported that monocarboxylate transporters (MCTs) may be involved in the placental transport of VPA. However, it has not been determined which MCTs contribute to VPA transport into the placenta. Therefore, the aim of this study was to determine how MCTs contribute to VPA transport into the placenta using the human placenta choriocarcinoma cell line JEG-3. VPA uptake was investigated using JEG-3 cells and radiolabeled VPA. MCT expression in JEG-3 cells was detected using RT-PCR and western blotting. Knockdown of MCTs was carried out using siRNAs. VPA uptake into JEG-3 cells was pH-and concentration-dependent, and described by using the Michaelis -Menten equation (K-m - 0.95 +/- 0.17 mM; V-max - 19.3 +/- 1.21 nmol/mg protein/15 s). MCT1 and MCT4 expression was found in JEG-3 cells, and typical MCT inhibitors significantly inhibited VPA uptake into JEG-3 cells. However, knockdown of MCT1 and MCT4 did not alter VPA uptake. In conclusion, VPA transport is mediated by a proton-dependent transporter in JEG-3 cells, but not by MCT1 and MCT4. (c) 2018 The Japanese Society for the Study of Xenobiotics. Published by Elsevier Ltd. All rights reserved.
C1 [Ishiguro, Yuri; Furugen, Ayako; Narumi, Katsuya; Iseki, Ken] Hokkaido Univ, Fac Pharmaceut Sci, Div Pharmasci, Lab Clin Pharmaceut & Therapeut,Kita Ku, Kita 12 Jo,Nishi 6 Chome, Sapporo, Hokkaido 0600812, Japan.
   [Nishimura, Ayako; Kobayashi, Masaki; Iseki, Ken] Hokkaido Univ Hosp, Dept Pharm, Sapporo, Hokkaido 0608648, Japan.
   [Hirano, Takeshi] Hlth Sci Univ Hokkaido, 1757 Kanazawa, Tobetsu, Hokkaido 0610293, Japan.
RP Iseki, K (reprint author), Hokkaido Univ, Fac Pharmaceut Sci, Div Pharmasci, Lab Clin Pharmaceut & Therapeut,Kita Ku, Kita 12 Jo,Nishi 6 Chome, Sapporo, Hokkaido 0600812, Japan.; Kobayashi, M (reprint author), Hokkaido Univ Hosp, Dept Pharm, Sapporo, Hokkaido 0608648, Japan.
EM masaki@pharm.hokudai.ac.jp; ken-i@pharm.hokudai.ac.jp
CR Bromley R, 2014, COCHRANE DB SYST REV, DOI 10.1002/14651858.CD010236.pub2
   Diav-Citrin O, 2008, CNS DRUGS, V22, P325, DOI 10.2165/00023210-200822040-00004
   Futagi Y, 2018, BIOCHEM BIOPH RES CO, V495, P427, DOI 10.1016/j.bbrc.2017.10.025
   Halestrap AP, 2013, MOL ASPECTS MED, V34, P337, DOI 10.1016/j.mam.2012.05.003
   Murakami Y, 2005, DRUG METAB DISPOS, V33, P1845, DOI 10.1124/dmd.105.005264
   Nakamura H, 2002, PHARMACEUT RES, V19, P154, DOI 10.1023/A:1014242931475
   Pennell PB, 2008, EPILEPSIA, V49, P43, DOI 10.1111/j.1528-1167.2008.01926.x
   Rathore C, 2015, EPILEPTIC DISORD, V17, P19, DOI 10.1684/epd.2014.0720
   Rusu V, 2017, CELL, V170, P199, DOI 10.1016/j.cell.2017.06.011
   Sasaki S, 2015, J BIOL CHEM, V290, P2303, DOI 10.1074/jbc.M114.581892
   Sveberg L, 2015, SEIZURE-EUR J EPILEP, V28, P35, DOI 10.1016/j.seizure.2015.02.020
   Ushigome F, 2001, EUR J PHARMACOL, V417, P169, DOI 10.1016/S0014-2999(01)00912-8
   Ushijima H, 2008, BIOCHEM BIOPH RES CO, V374, P325, DOI 10.1016/j.bbrc.2008.07.034
   Utoguchi N, 2000, INT J PHARM, V195, P115, DOI 10.1016/S0378-5173(99)00398-1
   Yara M, 2015, PLACENTA, V36, P631, DOI 10.1016/j.placenta.2015.03.010
NR 15
TC 0
Z9 0
U1 2
U2 2
PU JAPANESE SOC STUDY XENOBIOTICS
PI TOKYO
PA INT MED INF CENTER SHINANOMACHI RENGAKAN, 35 SHINANO-MACHI SHINJUKU-KU,
   TOKYO, 160-0016, JAPAN
SN 1347-4367
EI 1880-0920
J9 DRUG METAB PHARMACOK
JI Drug Metab. Pharmacokinet.
PD DEC
PY 2018
VL 33
IS 6
BP 270
EP 274
DI 10.1016/j.dmpk.2018.03.004
PG 5
WC Pharmacology & Pharmacy
SC Pharmacology & Pharmacy
GA HJ0AT
UT WOS:000456819800006
PM 30341000
DA 2019-04-19
ER

PT J
AU Zhou, WQ
   Zhu, Q
AF Zhou, Wenqin
   Zhu, Qing
TI Sudden seizure during cesarean section A case report
SO MEDICINE
LA English
DT Article
DE cesarean delivery; seizure; spinal anesthesia
ID MANAGEMENT; PROPOFOL; EPILEPSY
AB Rationale: A first seizure can range from a fleeting subjective experience or a twitch (myoclonic jerk) through to a tonic-clonic convulsion. A first seizure occurred in a parturient during cesarean section is very rare. We describe the case of a parturient who suffered seizure when the fetus was delivered.
   Patient concerns: Our patient is a 31-year-old parturient with a first seizure during cesarean section.
   Diagnoses: Seizure.
   Interventions: The patient received supportive therapy to maintain oxygen supply and propofol was administered to terminate seizure during cesarean section.
   Outcomes: after therapy, the patient regained full consciousness and normal spontaneous respiration. She had no recall of the seizure attack. The post-operative recovery was uneventful.
   Lessons: Symptoms during seizure are very important to diagnose. It will be both harmful to mother and the fetus, when the pregnant woman suffers seizure during pregnancy or cesarean delivery. In this situation, supportive therapy need to be immediately initiate and propofol may be the most suitable drug to terminate seizure during cesarean delivery.
C1 [Zhou, Wenqin; Zhu, Qing] Sichuan Univ, West China Univ Hosp 2, Dept Anesthesiol, 20,Sect 3,South Renmin Rd, Chengdu 610041, Sichuan, Peoples R China.
   [Zhou, Wenqin; Zhu, Qing] Sichuan Univ, Minist Educ, Key Lab Birth Defects & Related Dis Women & Child, Chengdu, Sichuan, Peoples R China.
RP Zhu, Q (reprint author), Sichuan Univ, West China Univ Hosp 2, Dept Anesthesiol, 20,Sect 3,South Renmin Rd, Chengdu 610041, Sichuan, Peoples R China.
EM anesthesia-qingzhu@outlook.com
CR ANGUSLEPPAN H, 2014, BMJ-BRIT MED J, V348, DOI DOI 10.1136/BMJ.G2470
   [Anonymous], 2002, OBSTET GYNECOL, V99, P159
   GIN T, 1990, ANAESTH INTENS CARE, V18, P180, DOI 10.1177/0310057X9001800204
   GIN T, 1990, BRIT J ANAESTH, V64, P148, DOI 10.1093/bja/64.2.148
   Hart LA, 2013, SEMIN PERINATOL, V37, P207, DOI 10.1053/j.semperi.2013.04.001
   Krumholz A, 2007, NEUROLOGY, V69, P1996, DOI 10.1212/01.wnl.0000285084.93652.43
   Meierkord H, 2010, EUR J NEUROL, V17, P348, DOI 10.1111/j.1468-1331.2009.02917.x
   Tao JX, 2016, JAMA-J AM MED ASSOC, V316, P1590, DOI 10.1001/jama.2016.12047
   YAU G, 1991, ANAESTHESIA, V46, P20, DOI 10.1111/j.1365-2044.1991.tb09307.x
NR 9
TC 0
Z9 0
U1 0
U2 0
PU LIPPINCOTT WILLIAMS & WILKINS
PI PHILADELPHIA
PA TWO COMMERCE SQ, 2001 MARKET ST, PHILADELPHIA, PA 19103 USA
SN 0025-7974
EI 1536-5964
J9 MEDICINE
JI Medicine (Baltimore)
PD DEC
PY 2018
VL 97
IS 52
AR e13785
DI 10.1097/MD.0000000000013785
PG 2
WC Medicine, General & Internal
SC General & Internal Medicine
GA HI3HD
UT WOS:000456338700036
PM 30593160
OA DOAJ Gold
DA 2019-04-19
ER

PT J
AU Higgins, A
   Downes, C
   Varley, J
   Doherty, CP
   Begley, C
   Elliott, N
AF Higgins, Agnes
   Downes, Carmel
   Varley, Jarleth
   Doherty, Colin P.
   Begley, Cecily
   Elliott, Naomi
TI Rising to the challenge: Epilepsy specialist nurses as leaders of
   service improvements and change (SENsE study)
SO SEIZURE-EUROPEAN JOURNAL OF EPILEPSY
LA English
DT Article
DE Leadership; Change; Service improvements; Epilepsy specialist nurse;
   Advanced practitioner
ID ADVANCED PRACTITIONERS ABILITY; NEWLY-DIAGNOSED EPILEPSY; HEALTH-CARE;
   PEOPLE; INTERVENTION; EXPERIENCES; MANAGEMENT; PREGNANCY; KNOWLEDGE;
   ENGLAND
AB Purpose: To report the leadership role and change activities of epilepsy specialist nurses (ESNs) in Ireland; findings from the SENsE study.
   Method: A mixed methods study design was used, involving 12 epilepsy specialist nurses working in five units in Ireland, 24multidisciplinary team members working with them, and 35 people with epilepsy and their family members. Data were collected using individual and focus group interviews, observation and documentary analysis.
   Results: Five key areas in which ESNs demonstrated leading on the change agenda were identified. These included: Initiating new clinical practice developments; Building capability within the multidisciplinary team; Developing education programmes and resources for people with epilepsy, family and the public; Exerting influence through membership of committees and lobbying; and Advancing the ESN role.
   Conclusion: Though the epilepsy specialist nurse role was first established in the UK in 1988, much of the literature that discusses or describes the ESN role is founded on anecdotal evidence, or focusses on their clinical expertise. Findings from this study provide empirical evidence that the ESNs were involved as key players in leading changes within the services, in the education of others, and the continuous advancement of epilepsy care.
C1 [Higgins, Agnes; Downes, Carmel; Varley, Jarleth; Begley, Cecily; Elliott, Naomi] Trinity Coll Dublin, Sch Nursing & Midwifery, 24 DOlier St, Dublin 2, Ireland.
   [Doherty, Colin P.] St James Hosp, Dept Neurol, Jamess St, Dublin 8, Ireland.
RP Higgins, A (reprint author), Trinity Coll Dublin, Sch Nursing & Midwifery, 24 DOlier St, Dublin 2, Ireland.
EM ahiggins@tcd.ie; cadownes@tcd.ie; jarlath.varley@hse.ie;
   cpdoherty@stjames.ie; cbegley@tcd.ie; naomi.elliott@tcd.ie
OI Higgins, Agnes/0000-0002-0631-1884
FU Epilepsy Ireland
FX The funding source of the study had no role in the study design, data
   collection, data interpretation, in the writing of the report, or in the
   decision to submit the article for publication. Epilepsy Ireland, who
   are part-funders, provided assistance in the advertising and recruitment
   of sites by sending information letters/emails to Medical Consultants
   about the study.
CR American Association of Colleges of Nursing (AACN), 2013, COMP CURR EXP CLIN N
   American Association of Colleges of Nursing (AACN), 2007, AM ASS COLL NURS WHI
   Begley C, 2010, EVALUATION CLIN NURS
   Bennett L, 2015, EPILEPSY RES, V113, P11, DOI 10.1016/j.eplepsyres.2015.03.006
   Berwick DM, 2008, HEALTH AFFAIR, V27, P759, DOI 10.1377/hlthaff.27.3.759
   Bowen GA, 2009, QUAL RES J, V9, P27, DOI 10.3316/QRJ0902027
   Bradley PM, 2008, COCHRANE DB SYST REV, DOI 10.1002/14651858.CD006244.pub2
   Bradley PM, 2016, COCHRANE DB SYST REV, DOI 10.1002/14651858.CD006244.pub3
   Day GE, 2014, NURS HLTH, V2, P30
   Department of Health (DOH), 2013, EHEALTH STRAT IR
   Dickson JM, 2015, SEIZURE-EUR J EPILEP, V30, P26, DOI 10.1016/j.seizure.2015.05.009
   Elliott N, 2016, INT J NURS STUD, V60, P24, DOI 10.1016/j.ijnurstu.2016.03.001
   Elliott N, 2014, J ADV NURS, V70, P1078, DOI 10.1111/jan.12262
   Elliott N, 2013, J ADV NURS, V69, P1037, DOI 10.1111/j.1365-2648.2012.06090.x
   Epilepsy Nurse Specialist Association, 2012, AD EP SPEC NURS COMP
   Fitzsimons M, 2012, EPILEPSY BEHAV, V23, P1, DOI 10.1016/j.yebeh.2011.10.019
   Foley J, 2000, SEIZURE-EUR J EPILEP, V9, P36, DOI 10.1053/seiz.1999.0365
   Gifford W, 2007, WORLDV EVID-BASED NU, V4, P126, DOI 10.1111/j.1741-6787.2007.00095.x
   Goodwin M, 2004, SEIZURE-EUR J EPILEP, V13, P87, DOI 10.1016/S1059-1311(03)00149-3
   GREENHALGH T, 2009, BMJ-BRIT MED J, V49, P338, DOI DOI 10.1136/BMJ.B49
   Health Service Executive (HSE), 2014, NAT CLIN PROGR EP CA
   Heslop P, CONFIDENTIAL INQUIRY
   Higgins A, 2018, EPILEPSY BEHAV, V85, P85, DOI 10.1016/j.yebeh.2018.05.038
   Higgins A, 2014, J NURS MANAGE, V22, P894, DOI 10.1111/jonm.12057
   Higgins S, 2006, BR J NEUROSCI NURS, V2, P239
   Hopkins J, 2010, IDENTIFYING MONITORI
   Hopkins J, 2012, J ADV NURS, V68, P2443, DOI 10.1111/j.1365-2648.2012.05941.x
   Hosking PG, 2002, SEIZURE-EUR J EPILEP, V11, P494, DOI 10.1016/S1059-1311(02)00137
   Institute for Healthcare Improvement (IHI), 2013, IHI TRIPL AIM IN
   International Council of Nurses, 2010, PROM HLTH ADV GUID H
   Kilpatrick Kelley, 2010, Nurs Leadersh (Tor Ont), V23 Spec No 2010, P114
   Lalor JG, 2013, BMC MED RES METHODOL, V13, DOI 10.1186/1471-2288-13-55
   Langfitt J, 2002, EPILEPSIA, V43, P17, DOI 10.1046/j.1528-1157.43.s.4.4.x
   Leach JP, 2017, SEIZURE-EUR J EPILEP, V50, P67, DOI 10.1016/j.seizure.2017.05.004
   MacDonald D, 2000, SEIZURE-EUR J EPILEP, V9, P31, DOI 10.1053/seiz.1999.0356
   Mahendran M, 2017, EPILEPSY BEHAV, V75, P102, DOI 10.1016/j.yebeh.2017.02.034
   McGrath A, 2014, EPILEPSY BEHAV, V31, P246, DOI 10.1016/j.yebeh.2013.09.044
   McQuaida L, 2010, INT J MED INFORM, V79, P349, DOI 10.1016/j.ijmedinf.2010.01.013
   Mills N, 2002, SEIZURE-EUR J EPILEP, V11, P176, DOI 10.1053/seiz.2001.0615
   Murphy Jill, 2009, Nurs Manag (Harrow), V16, P26
   National Council for the Professional Developement of Nursing and Midwifery, 2008, FRAM EST CLIN NURS M
   National Institute for Clinical Excellence, 2012, EP DIAGN MAN CLIN GU
   Noble AJ, 2013, J NEUROL, V260, P1022, DOI 10.1007/s00415-012-6749-2
   Nursing & Midwifery Board of Ireland (NMBI), 2017, ADV PRACT NURS STAND
   Nursing & Midwifery Board of Ireland (NMBI), 2014, COD PROF COND ETH RE
   Pfafflin M, 2016, EPILEPSIA, V57, P1190, DOI 10.1111/epi.13424
   QSR International Pty Ltd, 2014, NVIVO QUAL DAT AN SO
   Ridsdale L, 2000, EPILEPSIA, V41, P1014, DOI 10.1111/j.1528-1157.2000.tb00287.x
   Ridsdale L, 1999, BRIT J GEN PRACT, V49, P285
   Ridsdale L, 1997, BRIT MED J, V314, P120, DOI 10.1136/bmj.314.7074.120
   Ridsdale L, 2002, SEIZURE-EUR J EPILEP, V11, P1, DOI 10.1053/seiz.2001.0599
   Ridsdale L, 1999, PATIENT EDUC COUNS, V37, P43, DOI 10.1016/S0738-3991(98)00094-9
   Robertson J, 2017, J APPL RES INTELLECT, V30, P1, DOI 10.1111/jar.12228
   Salmond SW, 2017, ORTHOP NURS, V36, P12, DOI 10.1097/NOR.0000000000000308
   Sample PL, 2006, EPILEPSY BEHAV, V9, P649, DOI 10.1016/j.yebeh.2006.08.009
   SCHACHTER SC, 2008, EPILEPSY OUR WORLD S
   Tattersall R, 2002, CLIN MED, V2, P227, DOI 10.7861/clinmedicine.2-3-227
   Tracy M, 2014, ADV PRACTICE NURSING, P266
   Varley J, 2011, EPILEPSY BEHAV, V20, P299, DOI 10.1016/j.yebeh.2010.10.020
   Wagner AP, 2017, PLOS ONE, V12, DOI 10.1371/journal.pone.0180266
   Yoder-Wise SP, 2014, LEADING MANAGING NUR
NR 61
TC 0
Z9 0
U1 0
U2 0
PU W B SAUNDERS CO LTD
PI LONDON
PA 32 JAMESTOWN RD, LONDON NW1 7BY, ENGLAND
SN 1059-1311
EI 1532-2688
J9 SEIZURE-EUR J EPILEP
JI Seizure
PD DEC
PY 2018
VL 63
BP 40
EP 47
DI 10.1016/j.seizure.2018.10.013
PG 8
WC Clinical Neurology; Neurosciences
SC Neurosciences & Neurology
GA HG4RV
UT WOS:000454963600007
PM 30399460
DA 2019-04-19
ER

PT J
AU Heydarian, F
   Bakhtiari, E
   Yousefi, S
   Heidarian, M
AF Heydarian, Farhad
   Bakhtiari, Elham
   Yousefi, Sara
   Heidarian, Mohammad
TI The First Febrile Seizure: An Updated Study for Clinical Risk Factors
SO IRANIAN JOURNAL OF PEDIATRICS
LA English
DT Article
DE Seizures; Fever; Child; Risk Factor
ID RECURRENCE; CHILDREN
AB Objectives: The study aimed to determine major clinical risk factors for seizures in febrile children aged 6 - 60 months.
   Methods: One hundred seventy five febrile children aged 6 - 60 months with or without seizure were studied. Demographic, family history of epilepsy, family history of febrile seizure, type of parturition, smoking in pregnancy, infection diseases, and other predisposing factors were analyzed.
   Results: Among the 175 children (97 patients with febrile seizure as the case group and 78 febrile patients without seizure as the control group), 90 cases (51.4%) were female and 85 cases (48.6%) were male with the average age of 23.02 +/- 17.78 months. There was no significant difference between the groups in age and sex (P = 0.05). Seizure was simple in 73 patients (75.3%) and complex in 24 patients (24.7%). There was a family history of febrile seizure in 24 patients of the case group (24.7%) and one patient of the control group (1.3%) (P < 0.001). There was a family history of epilepsy in 17 (17.5%) and three (3.8%) patients in the case and control groups, respectively (P = 0.005). The upper respiratory infection was detected more in the case group (P < 0.001). 62 patients (63.9%) of the case group and 30 patients (40%) of the control group were delivered via cesarean sections (P= 0.002). The family history of epilepsy, cesarean section, family history of FS, and upper respiratory tract infection were recognized as the risk factors for convulsion in febrile children with 11.35, 3.43, 25.33, and 6.26 odds ratios, respectively.
   Conclusions: The family history of epilepsy, cesarean section, family history of febrile seizure, and upper respiratory tract infection are the most common risk factors for seizure in febrile children.
C1 [Heydarian, Farhad] Mashhad Univ Med Sci, Fac Med, Dept Pediat, Mashhad, Iran.
   [Bakhtiari, Elham] Mashhad Univ Med Sci, Res Ctr Patients Safety, Mashhad, Iran.
   [Yousefi, Sara] Mashhad Univ Med Sci, Mashhad, Iran.
   [Heidarian, Mohammad] Calif State Univ Hayward, Hayward, CA 94542 USA.
RP Heydarian, F (reprint author), Mashhad Univ Med Sci, Dept Pediat, Pediat, Mashhad, Iran.
EM heydarianf@mums.ac.ir
FU Mashhad University of Medical Sciences, Mashhad, Iran
FX This study was granted by Mashhad University of Medical Sciences,
   Mashhad, Iran.
CR Abd Ellatif Faten, 2002, J Egypt Public Health Assoc, V77, P159
   Abuekteish F, 2000, TROP DOCT, V30, P25, DOI 10.1177/004947550003000113
   BERG AT, 1995, EPILEPSIA, V36, P334, DOI 10.1111/j.1528-1157.1995.tb01006.x
   Fetveit A, 2008, EUR J PEDIATR, V167, P17, DOI 10.1007/s00431-007-0577-x
   Gontko-Romanowska K, 2017, NEUROL NEUROCHIR POL, V51, P454, DOI 10.1016/j.pjnns.2017.07.011
   Heydarian F, 2009, IRAN J CHILD NEUROL, V3, P31
   Huang CC, 1999, EPILEPSIA, V40, P719, DOI 10.1111/j.1528-1157.1999.tb00769.x
   Lee Sang Hyun, 2016, Korean J Pediatr, V59, P74, DOI 10.3345/kjp.2016.59.2.74
   Mahyar A, 2010, INT J PEDIAT, DOI 10.1155/2010/862897
   Maia C, 2017, J PEDIAT-BRAZIL, V93, P281, DOI 10.1016/j.jped.2016.07.001
   Nakayama J, 2009, BRAIN DEV-JPN, V31, P359, DOI 10.1016/j.braindev.2008.11.014
   Seinfeld DS, 2013, J NEUROL NEUROPHYSIO, V4, DOI [10.4172/2155-9562.1000165, DOI 10.4172/2155-9562.1000165]
   Sidenvall R, 2001, EPILEPSIA, V42, P1261, DOI 10.1046/j.1528-1157.2001.15600.x
   Veisani Y, 2013, ZAHEDAN J RES MED SC, V15, P1
   Veisani Y, 2013, IRAN J PEDIATR, V23, P389
   Vestergaard M, 2007, AM J EPIDEMIOL, V165, P911, DOI 10.1093/aje/kwk086
NR 16
TC 0
Z9 0
U1 0
U2 0
PU KOWSAR CORP
PI TEHRAN
PA PO BOX 14155-3651, TEHRAN, 14155, IRAN
SN 2008-2142
EI 2008-2150
J9 IRAN J PEDIATR
JI Iran. J. Pediatr.
PD DEC
PY 2018
VL 28
IS 6
AR e69761
DI 10.5812/ijp.69761
PG 4
WC Pediatrics
SC Pediatrics
GA HG0JR
UT WOS:000454630400016
DA 2019-04-19
ER

PT J
AU Vajda, FJE
   O'Brien, TJ
   Graham, JE
   Hitchcock, AA
   Kuhn, RJP
   Lander, CM
   Eadie, MJ
AF Vajda, Frank John Emery
   O'Brien, Terence John
   Graham, Janet Elizabeth
   Hitchcock, Alison Anne
   Kuhn, Raphael John Paul
   Lander, Cecilie Margaret
   Eadie, Mervyn John
TI Cesarean section in Australian women with epilepsy
SO EPILEPSY & BEHAVIOR
LA English
DT Article
DE Antiepileptic drugs; Cesarean section; Epilepsy; Forceps delivery;
   Labor; Primipara; Suction delivery
ID PREGNANCY; DELIVERY; OUTCOMES
AB The literature suggests that cesarean delivery or birth is carried out more often in pregnant women with epilepsy (WWE) than in pregnant women in the general population. Data were utilized from the Australian Pregnancy Register (APR) for Women on Antiepileptic Medication to investigate this issue in Australia.
   Over almost two decades, the mean CS rate in 1900 APR women was 392%, but was only 29.9% in women in the general population (relative risk (R.R.) = 1.31, 95% confidence interval (C.I.) 1.24, 1.39). Rates for forceps and suction-assisted delivery were similar in the two data sets. The 93% excess CS rate was almost entirely accounted for by operations carried out prior to the onset of labor. The rates for CS during labor were very similar. Only 11.0% of the WWE knew the indication for their prelabor CS, whereas 69.8% knew why theirs had been carried out during labor (odds ratio (O.R.) = 0.054; 99% C.I. 0.032, 0.089). Slightly older mothers and increased proportions of primipara probably made small contributions to the increased prelabor CS rate in the Australian WWE, but most of the excess could not be accounted for in the Register data.
   Australian obstetricians may have tended to regard prelabor CS as a preferable course of action in managing delivery in WWE, even in the absence of other indications. (C) 2018 Elsevier Inc. All rights reserved.
C1 [Vajda, Frank John Emery; Graham, Janet Elizabeth; Hitchcock, Alison Anne] Royal Melbourne Hosp, Dept Med & Neurosci, Parkville, Vic 3050, Australia.
   [Vajda, Frank John Emery; Graham, Janet Elizabeth; Hitchcock, Alison Anne; Kuhn, Raphael John Paul] Univ Melbourne, Parkville, Vic 3050, Australia.
   [O'Brien, Terence John] Alfred Hosp, Dept Med & Neurosci, Melbourne, Vic 3004, Australia.
   [O'Brien, Terence John] Monash Univ, Melbourne, Vic 3004, Australia.
   [Kuhn, Raphael John Paul] Royal Melbourne & Royal Womens Hosp, Dept Obstet & Gynaecol, Parkville, Vic 3050, Australia.
   [Lander, Cecilie Margaret; Eadie, Mervyn John] Univ Queensland, Royal Brisbane & Womens Hosp, Brisbane, Qld 4027, Australia.
   [Lander, Cecilie Margaret; Eadie, Mervyn John] Univ Queensland, Sch Med & Biomed Sci, Brisbane, Qld 4027, Australia.
RP Vajda, FJE (reprint author), Royal Melbourne Hosp, Dept Med & Neurosci, Parkville, Vic 3050, Australia.; Vajda, FJE (reprint author), Univ Melbourne, Parkville, Vic 3050, Australia.
EM vajda@netspace.net.au
OI O'Brien, Terence/0000-0002-7198-8621
FU Epilepsy Society of Australia; RMH Neuroscience Foundation;
   Sanofi-Aventis; UCB Pharma; Eisai; Sci-Gen; NHMRC; Epilepsy Action
   Australia; Epilepsy Action
FX F J E Vajda has received research support for the Australian Pregnancy
   Register from the Epilepsy Action Australia, Epilepsy Society of
   Australia, the RMH Neuroscience Foundation, Epilepsy Action,
   Sanofi-Aventis, UCB Pharma, Eisai, and Sci-Gen.; T O'Brien has received
   research support from the Epilepsy Society of Australia, NHMRC, RMH
   Neuroscience Foundation, Sanofi-Aventis, UCB Pharma, Eisai, and Sci-Gen.
CR Borthen I, 2011, BJOG-INT J OBSTET GY, V118, P956, DOI 10.1111/j.1471-0528.2011.03004.x
   Borthen I, 2010, BJOG-INT J OBSTET GY, V117, P1537, DOI 10.1111/j.1471-0528.2010.02694.x
   Katz JM, 2001, EPILEPSY BEHAV, V2, P119, DOI 10.1006/ebeh.2001.0158
   MacDonald SC, 2015, JAMA NEUROL, V72, P981, DOI 10.1001/jamaneurol.2015.1017
   Pilo C, 2006, ACTA OBSTET GYN SCAN, V85, P643, DOI 10.1080/00016340600604625
   Razaz N, 2017, JAMA NEUROL, V74, P983, DOI 10.1001/jamaneurol.2017.1310
   Soontornpun A, 2018, EPILEPSY BEHAV, V82, P52, DOI 10.1016/j.yebeh.2018.03.001
   Thomas SV, 2009, SEIZURE-EUR J EPILEP, V18, P163, DOI 10.1016/j.seizure.2008.08.010
   Vajda FJE, 2010, ACTA NEUROL SCAND, V121, P89, DOI 10.1111/j.1600-0404.2009.01260.x
   Vajda FJE, 2007, J CLIN NEUROSCI, V14, P936, DOI 10.1016/j.jocn.2006.08.015
   Veiby G, 2009, EPILEPSIA, V50, P2130, DOI 10.1111/j.1528-1167.2009.02147.x
   Viale L, 2015, LANCET, V386, P1845, DOI 10.1016/S0140-6736(15)00045-8
   Viinikainen K, 2006, EPILEPSIA, V47, P186, DOI 10.1111/j.1528-1167.2006.00386.x
NR 13
TC 0
Z9 0
U1 1
U2 1
PU ACADEMIC PRESS INC ELSEVIER SCIENCE
PI SAN DIEGO
PA 525 B ST, STE 1900, SAN DIEGO, CA 92101-4495 USA
SN 1525-5050
EI 1525-5069
J9 EPILEPSY BEHAV
JI Epilepsy Behav.
PD DEC
PY 2018
VL 89
BP 126
EP 129
DI 10.1016/j.yebeh.2018.10.008
PG 4
WC Behavioral Sciences; Clinical Neurology; Psychiatry
SC Behavioral Sciences; Neurosciences & Neurology; Psychiatry
GA HC6ND
UT WOS:000451917600021
PM 30414529
DA 2019-04-19
ER

PT J
AU Statello, R
   Carnevali, L
   Alinovi, D
   Pisani, F
   Sgoifo, A
AF Statello, Rosario
   Carnevali, Luca
   Alinovi, Davide
   Pisani, Francesco
   Sgoifo, Andrea
TI Heart rate variability in neonatal patients with seizures
SO CLINICAL NEUROPHYSIOLOGY
LA English
DT Article
DE Neonatal seizures; HRV; Autonomic; Pre-term; Full-term
ID VAGUS NERVE-STIMULATION; STATUS EPILEPTICUS; EPILEPSY; BRAIN; CHILDREN;
   TERM; EEG; PREMATURE; PRETERM; INFANTS
AB Objective: Seizures are frequently observed in neurological conditions affecting newborns. Since autonomic alterations are commonly associated with neonatal seizures (NS), we investigated the utility of heart rate variability (HRV) indexes of cardiac autonomic regulation for NS detection.
   Methods: HRV analysis was conducted on ECG tracings recorded during video-EEG monitoring in newborns with NS and matched-controls. The effects of gestational age on HRV were also evaluated.
   Results: Newborns with NS showed lower resting state HRV compared to controls. Moreover, seizure episodes were characterized by a short-lasting increase in vagal indexes of HRV. Pre-term newborns with NS had a lower HRV than full-term at rest. In pre-term newborns, no changes in HRV were observed before and during NS. On the contrary, full-term newborns showed significantly higher HRV before and during NS compared to the respective baseline values.
   Conclusion: Our data point to resting autonomic impairment in newborns with NS. In addition, an increment in HRV has been observed during NS only in full term newborns.
   Significance: Although these findings do not allow validation of HRV measures for NS prediction and detection, they suggest that a putative protective vagal mechanism might be adopted when an advanced maturation of autonomic nervous system is achieved. (C) 2018 International Federation of Clinical Neurophysiology. Published by Elsevier B.V. All rights reserved.
C1 [Statello, Rosario; Carnevali, Luca; Sgoifo, Andrea] Univ Parma, Dept Chem Life Sci & Environm Sustainabil, Stress Physiol Lab, Via Parco Area Sci 11-A, I-43124 Parma, Italy.
   [Alinovi, Davide] Univ Parma, Dept Engn & Architecture, Informat Engn Unit, Parma, Italy.
   [Pisani, Francesco] Univ Parma, Dept Med & Surg, Neurosci Unit, Child Neuropsychiat Unit, Parma, Italy.
RP Sgoifo, A (reprint author), Univ Parma, Dept Chem Life Sci & Environm Sustainabil, Stress Physiol Lab, Via Parco Area Sci 11-A, I-43124 Parma, Italy.
EM andrea.sgoifo@unipr.it
RI Carnevali, Luca/E-5322-2017
OI Carnevali, Luca/0000-0001-9053-7976; Alinovi, Davide/0000-0003-3407-8626
CR Behbahani S, 2013, ANATOL J CARDIOL, V13, P797, DOI 10.5152/akd.2013.237
   BENARROCH EE, 1993, MAYO CLIN PROC, V68, P988, DOI 10.1016/S0025-6196(12)62272-1
   Bruno E, 2018, SEIZURE-EUR J EPILEP, V55, P48, DOI 10.1016/j.seizure.2018.01.003
   Camm AJ, 1996, CIRCULATION, V93, P1043
   Cherian PJ, 2006, NEUROLOGY, V67, P2221, DOI 10.1212/01.wnl.0000249179.02171.bd
   Darbin O, 2004, EPILEPSY BEHAV, V5, P28, DOI 10.1016/j.yebeh.2003.10.007
   Doyle OM, 2010, MED ENG PHYS, V32, P829, DOI 10.1016/j.medengphy.2010.05.010
   Doyle OM, 2008, IEEE ENG MED BIO, P4984, DOI 10.1109/IEMBS.2008.4650333
   El-Sayed HL, 2007, ACTA NEUROL SCAND, V115, P377, DOI 10.1111/j.1600-0404.2006.00792.x
   Evans D, 1998, ARCH DIS CHILD, V78, pF70, DOI 10.1136/fn.78.1.F70
   Fernandez L, 2015, EPILEPSY RES, V112, P37, DOI 10.1016/j.eplepsyres.2015.02.009
   Fortrat JO, 2002, AM J CARDIOL, V90, P346, DOI 10.1016/S0002-9149(02)02399-8
   Greene BR, 2007, CLIN NEUROPHYSIOL, V118, P1348, DOI 10.1016/j.clinph.2007.02.015
   Greene BR, 2007, IEEE T BIO-MED ENG, V54, P673, DOI 10.1109/TBME.2006.890137
   Greene BR, 2006, MED BIOL ENG COMPUT, V44, P27, DOI 10.1007/11517-005-0001-5
   Hallberg B, 2013, SEMIN FETAL NEONAT M, V18, P196, DOI 10.1016/j.siny.2013.03.001
   Holmes GL, 1998, NEURON, V21, P1231, DOI 10.1016/S0896-6273(00)80642-X
   Jansen K, 2010, SEIZURE-EUR J EPILEP, V19, P455, DOI 10.1016/j.seizure.2010.07.008
   Jansen K, 2013, EPILEPSY BEHAV, V29, P72, DOI 10.1016/j.yebeh.2013.06.030
   Kolsal E, 2014, SEIZURE-EUR J EPILEP, V23, P357, DOI 10.1016/j.seizure.2014.01.025
   Landrot ID, 2007, AUTON NEUROSCI-BASIC, V136, P105, DOI 10.1016/j.autneu.2007.04.008
   Lawrence R, 2010, SEMIN PEDIATR NEUROL, V17, P163, DOI 10.1016/j.spen.2010.06.010
   Levene M, 2002, ARCH DIS CHILD, V86, P75, DOI 10.1136/fn.86.2.F75
   Lombroso CT, 2007, EPILEPSIA, V48, P83, DOI 10.1111/j.1528-1167.2007.01070
   Longin E, 2005, EARLY HUM DEV, V81, P663, DOI 10.1016/j.earlhumdev.2005.03.015
   Lucchini M, 2016, PHYSIOL MEAS, V37, P1436, DOI 10.1088/0967-3334/37/9/1436
   Malarvili MB, 2007, EURASIP J ADV SIG PR, DOI 10.1155/2007/50396
   Malarvili MB, 2009, IEEE T BIO-MED ENG, V56, P2594, DOI 10.1109/TBME.2009.2026908
   Malarvili MB, 2008, IEEE ENG MED BIO, P4756, DOI 10.1109/IEMBS.2008.4650276
   Matic V, 2013, ADV EXP MED BIOL, V789, P43, DOI 10.1007/978-1-4614-7411-1_7
   Mehta SK, 2002, AM J CARDIOL, V89, P50, DOI 10.1016/S0002-9149(01)02162-2
   Moller MM, 2015, SEIZURE-EUR J EPILEP, V27, P10, DOI 10.1016/j.seizure.2015.02.003
   Nardou R, 2013, SEMIN FETAL NEONAT M, V18, P175, DOI 10.1016/j.siny.2013.02.003
   Pavlidis E, 2015, EUR J PAEDIATR NEURO, V19, P314, DOI 10.1016/j.ejpn.2015.01.002
   Pisani F, 2007, NEUROLOGY, V69, P2177, DOI 10.1212/01.wnl.0000295674.34193.9e
   Pisani F, 2015, EUR J PAEDIATR NEURO, V19, P6, DOI 10.1016/j.ejpn.2014.10.001
   Plouin P, 2013, HAND CLINIC, V111, P467, DOI 10.1016/B978-0-444-52891-9.00051-8
   Porges S. W., 1986, CARDIORESPIRATORY CA, P101, DOI DOI 10.1007/978-1-4757-0360-3_7
   Pressler RM, 2015, NEONATAL SEIZURES
   Pressler RM, 2013, SEMIN FETAL NEONAT M, V18, P216, DOI 10.1016/j.siny.2013.04.005
   Quintana DS, 2016, TRANSL PSYCHIAT, V6, DOI 10.1038/tp.2016.73
   Ramgopal S, 2014, EPILEPSY BEHAV, V37, P291, DOI 10.1016/j.yebeh.2014.06.023
   Romigi A, 2016, EPILEPSIA, V57, P418, DOI 10.1111/epi.13309
   Rosenstock EG, 1999, ACTA PAEDIATR, V88, P477, DOI 10.1080/08035259950169422
   Rossignol E, 2009, SEIZURE-EUR J EPILEP, V18, P34, DOI 10.1016/j.seizure.2008.06.010
   Sands TT, 2016, CURR NEUROL NEUROSCI, V16, DOI 10.1007/s11910-016-0694-x
   Scher MS, 2003, PEDIATR NEUROL, V29, P381, DOI 10.1016/S0887-8994(03)00399-0
   Sender NS, 2014, EARLY HUM DEV, V90, P893, DOI 10.1016/j.earlhumdev.2014.10.003
   Sevcencu C, 2010, EPILEPSIA, V51, P725, DOI 10.1111/j.1528-1167.2009.02479.x
   Shah DK, 2012, ARCH DIS CHILD-FETAL, V97, pF65, DOI 10.1136/adc.2009.169508
   Shellhaas RA, 2015, SEMIN FETAL NEONAT M, V20, P149, DOI 10.1016/j.siny.2015.01.005
   SHEWMON DA, 1990, J CLIN NEUROPHYSIOL, V7, P315, DOI 10.1097/00004691-199007000-00003
   Uria-Avellanal C, 2013, SEMIN FETAL NEONAT M, V18, P224, DOI 10.1016/j.siny.2013.01.002
   van der Kruijs SJM, 2016, EPILEPSY BEHAV, V54, P14, DOI 10.1016/j.yebeh.2015.10.014
   van Rooij LGM, 2013, SEMIN FETAL NEONAT M, V18, P209, DOI 10.1016/j.siny.2013.01.001
   Vasudevan C, 2013, SEMIN FETAL NEONAT M, V18, P185, DOI 10.1016/j.siny.2013.05.008
   Vaughn BV, 1997, J EPILEPSY, V10, P67, DOI 10.1016/S0896-6974(96)00076-X
   Volpe JJ, 2001, NEUROLOGY NEWBORN, P178
   Yiallourou SR, 2013, EARLY HUM DEV, V89, P145, DOI 10.1016/j.earlhumdev.2012.09.009
NR 59
TC 0
Z9 0
U1 6
U2 6
PU ELSEVIER IRELAND LTD
PI CLARE
PA ELSEVIER HOUSE, BROOKVALE PLAZA, EAST PARK SHANNON, CO, CLARE, 00000,
   IRELAND
SN 1388-2457
EI 1872-8952
J9 CLIN NEUROPHYSIOL
JI Clin. Neurophysiol.
PD DEC
PY 2018
VL 129
IS 12
BP 2534
EP 2540
DI 10.1016/j.clinph.2018.10.001
PG 7
WC Clinical Neurology; Neurosciences
SC Neurosciences & Neurology
GA HC4GL
UT WOS:000451761000004
PM 30384023
DA 2019-04-19
ER

PT J
AU Vanden Eede, M
   Schroyens, M
AF Vanden Eede, Martin
   Schroyens, Matthew
TI Severe tricuspid regurgitation and seizure on postpartum day 10: case
   report of late postpartum eclampsia
SO ACTA CLINICA BELGICA
LA English
DT Article
DE Late postpartum eclampsia; preeclampsia; eclampsia; pregnancy;
   postpartum; maternal mortality; tricuspid regurgitation
ID PREECLAMPSIA; PREGNANCY
AB Objective and importance: Late postpartum eclampsia is characterized by pre-eclampsia and tonic-clonic seizures presenting more than 48 hours postpartum. It is a rare, frightening and dangerous complication that requires rapid recognition and adequate treatment. Clinical presentation: We present a case of late postpartum eclampsia, initially diagnosed as right-sided heart failure, 10 days postpartum.Two days after the delivery she developed mild swelling of both feet, progressive shortness of breath on exertion and orthopnea. Intervention: Transthoracic echocardiography revealed sever tricuspid regurgitation in combination with pulmonary hypertension. The patient wasadmitted to the intensive care unit (ICU) and a tentative diagnosis of pulmonary hypertension was made. On arrival in the ICU, the patient developed a tonic-clonic seizure and urinalysis revealed proteinuria, indicating eclampsia. Treatment of eclampsia was initiated with complete resolution of symptoms. Conclusion: This caseemphasizes the importance of considering late postpartum eclampsia in patients presenting with signs of pulmonary edema even several days after delivery, as early diagnosis and prompt initiation of appropriate antihypertensive and anticonvulsant therapy can prevent severe complications.
C1 [Vanden Eede, Martin] Univ Antwerp, Cardiol, Edegem, Belgium.
   [Vanden Eede, Martin] UZA, Dept Cardiol, Edegem, Belgium.
RP Vanden Eede, M (reprint author), Univ Antwerp, Cardiol, Edegem, Belgium.; Vanden Eede, M (reprint author), UZA, Dept Cardiol, Edegem, Belgium.
EM martin.vandeneede@uza.be
CR Chames MC, 2002, AM J OBSTET GYNECOL, V186, P1174, DOI 10.1067/mob.2002.123824
   COTTON DB, 1988, AM J OBSTET GYNECOL, V158, P523, DOI 10.1016/0002-9378(88)90017-8
   Easton JD, 1998, CEREBROVASC DIS, V8, P53, DOI 10.1159/000015818
   Estensen ME, 2013, AM J HYPERTENS, V26, P549, DOI 10.1093/ajh/hps067
   KORZETS Z, 1994, NEPHROL DIAL TRANSPL, V9, P1174, DOI 10.1093/ndt/9.8.1174
   LUBARSKY SL, 1994, OBSTET GYNECOL, V83, P502, DOI 10.1097/00006250-199404000-00003
   Matthys LA, 2004, AM J OBSTET GYNECOL, V190, P1464, DOI 10.1016/j.ajog.2004.02.037
   Melchiorre K, 2012, HYPERTENS PREGNANCY, V31, P454, DOI 10.3109/10641955.2012.697951
   Minnerup J, 2010, STROKE RES TREAT, DOI 10.4061/2010/798616
   Ness RB, 1996, AM J OBSTET GYNECOL, V175, P1365, DOI 10.1016/S0002-9378(96)70056-X
   ROBERTS JM, 1993, LANCET, V341, P1447, DOI 10.1016/0140-6736(93)90889-O
   SAGIE A, 1994, J AM COLL CARDIOL, V24, P446, DOI 10.1016/0735-1097(94)90302-6
   Schobel HP, 1996, NEW ENGL J MED, V335, P1480, DOI 10.1056/NEJM199611143352002
   Seck K, 2009, Z Geburtshilfe Neonatol, V213, P106, DOI 10.1055/s-0029-1224157
   Tamari R, 2011, BLOOD, V118, P1433
   Vilchez Gustavo, 2016, Obstet Gynecol Sci, V59, P434, DOI 10.5468/ogs.2016.59.6.434
NR 16
TC 0
Z9 0
U1 2
U2 2
PU TAYLOR & FRANCIS LTD
PI ABINGDON
PA 2-4 PARK SQUARE, MILTON PARK, ABINGDON OR14 4RN, OXON, ENGLAND
SN 1784-3286
EI 2295-3337
J9 ACTA CLIN BELG
JI Acta Clin. Belg.
PD NOV 2
PY 2018
VL 73
IS 6
BP 423
EP 426
DI 10.1080/17843286.2018.1431014
PG 4
WC Medicine, General & Internal
SC General & Internal Medicine
GA HC3FB
UT WOS:000451685600005
PM 29451101
DA 2019-04-19
ER

PT J
AU Tsai, SY
   Lee, WT
   Lee, CC
   Jeng, SF
   Weng, WC
AF Tsai, Shao-Yu
   Lee, Wang-Tso
   Lee, Chien-Chang
   Jeng, Suh-Fang
   Weng, Wen-Chin
TI Sleep in children with epilepsy: the role of maternal knowledge of
   childhood sleep
SO SLEEP
LA English
DT Article
DE actigraphy; children; epilepsy; parent knowledge; sleep
ID HABITS QUESTIONNAIRE; PARENT KNOWLEDGE; BEHAVIORAL-PROBLEMS; HEALTHY
   SLEEP; PRIMARY-CARE; DISTURBANCES; ACTIGRAPHY; PATTERNS; TODDLERS
AB Study Objectives: To examine maternal knowledge of childhood sleep and its relation to sleep quantity, quality, and variability in a clinic sample of mothers of toddlers and preschool-age children with epilepsy.
   Methods: A total of 112 epileptic children wore a wrist actigraphy to objectively assess daily sleep duration and its variability across 7 days. Mothers completed the Parents' Sleep Knowledge Inventory and Children's Sleep Habits Questionnaire (CSHQ). Multivariate linear regression models were performed to predict CSHQ sleep disturbance scores, daily sleep duration, and daily sleep duration variability in children with epilepsy.
   Results: On average, mothers answered 30.5 per cent of the questions correctly about normal childhood sleep patterns. Only six (5.3%) of the mothers answered half or more of the questions correctly. Mothers more frequently answered "don't know" to questions about dreams, symptoms of sleep-disordered breathing, and adequate amounts of sleep required by children and adolescents. After adjusting for the child's age, gender, bed-sharing, and relevant clinical and epilepsy variables, poorer maternal sleep knowledge was the independent predictor of higher CSHQ sleep disturbance scores and greater intraindividual variability of daily sleep duration in epileptic children (p < 0.05).
   Conclusions: Maternal knowledge about childhood sleep is inadequate and decreased maternal sleep knowledge is associated with poorer and more variable sleep in children with epilepsy. Findings from this study document the need to provide parental education about childhood sleep, particularly emphasizing the recommended sleep duration for children across different developmental stages and addressing the symptoms of sleep disorders commonly comorbid with epilepsy.
C1 [Tsai, Shao-Yu] Natl Taiwan Univ, Sch Nursing, Coll Med, Taipei, Taiwan.
   [Lee, Wang-Tso] Natl Taiwan Univ Childrens Hosp, Dept Pediat Neurol, Taipei, Taiwan.
   [Lee, Chien-Chang] Natl Taiwan Univ Hosp, Dept Emergency Med, Taipei, Taiwan.
   [Jeng, Suh-Fang] Natl Taiwan Univ, Sch & Grad Inst Phys Therapy, Coll Med, Taipei, Taiwan.
   [Weng, Wen-Chin] Natl Taiwan Univ Childrens Hosp, Dept Pediat Neurol, Taipei, Taiwan.
RP Tsai, SY (reprint author), Natl Taiwan Univ, Sch Nursing, 1,Sec 1,Jen Ai Rd, Taipei 10051, Taiwan.
EM stsai@ntu.edu.tw
OI LEE, CHIEN-CHANG/0000-0002-1243-2463; TSAI, SHAO-YU/0000-0002-2874-5202
FU Ministry of Science and Technology, Taiwan [MOST 104-2314-B-002-115-MY3]
FX This work was supported by Ministry of Science and Technology, Taiwan,
   MOST 104-2314-B-002-115-MY3.
CR Batista BHB, 2007, EPILEPSY BEHAV, V11, P60, DOI 10.1016/j.yebeh.2007.03.016
   Becker SP, 2017, SLEEP MED REV, V34, P94, DOI 10.1016/j.smrv.2016.07.004
   Chan B, 2011, EPILEPSY BEHAV, V21, P437, DOI 10.1016/j.yebeh.2011.05.007
   Chaput JP, 2017, BMC PUBLIC HEALTH, V17, DOI [10.1186/s12889-017-4850-2, 10.1186/s12889-017-4854-y]
   Cortesi F, 1999, EPILEPSIA, V40, P1557, DOI 10.1111/j.1528-1157.1999.tb02040.x
   Ekinci O, 2016, SEIZURE-EUR J EPILEP, V40, P108, DOI 10.1016/j.seizure.2016.06.011
   Gogou M, 2016, EPILEPSY RES, V126, P10, DOI 10.1016/j.eplepsyres.2016.06.015
   Goodlin-Jones BL, 2008, J DEV BEHAV PEDIATR, V29, P82, DOI 10.1097/DBP.0b013e318163c39a
   Gutter T, 2013, EPILEPSY BEHAV, V28, P481, DOI 10.1016/j.yebeh.2013.06.022
   Honaker SM, 2016, SLEEP MED REV, V25, P31, DOI 10.1016/j.smrv.2015.01.004
   Iglowstein I, 2003, PEDIATRICS, V111, P302, DOI 10.1542/peds.111.2.302
   Larson AM, 2012, EPILEPSIA, V53, P1162, DOI 10.1111/j.1528-1167.2012.03515.x
   Liu ZJ, 2016, BEHAV SLEEP MED, V14, P100, DOI 10.1080/15402002.2014.963581
   Liu ZJ, 2014, SLEEP BIOL RHYTHMS, V12, P187, DOI 10.1111/sbr.12061
   McDowall PS, 2017, J PAEDIATR CHILD H, V53, P788, DOI 10.1111/jpc.13542
   McDowall PS, 2017, SLEEP MED REV, V31, P39, DOI 10.1016/j.smrv.2016.01.002
   McDowall PS, 2016, SLEEP MED, V21, P57, DOI 10.1016/j.sleep.2016.01.014
   Meltzer LJ, 2012, SLEEP MED REV, V16, P463, DOI 10.1016/j.smrv.2011.10.002
   Miller MA, 2018, SLEEP, V41, DOI 10.1093/sleep/zsy018
   Mindell JA, 2017, J CLIN CHILD ADOLESC, V46, P236, DOI 10.1080/15374416.2016.1188701
   Mindell JA, 2013, SLEEP MED, V14, P1283, DOI 10.1016/j.sleep.2013.09.002
   Mindell JA, 2010, SLEEP MED, V11, P274, DOI 10.1016/j.sleep.2009.04.012
   Ong LC, 2010, J PAEDIATR CHILD H, V46, P80, DOI 10.1111/j.1440-1754.2009.01642.x
   Owens JA, 2000, SLEEP, V23, P1043
   Owens JA, 2011, J CLIN SLEEP MED, V7, P345, DOI 10.5664/JCSM.1186
   Owens JA, 2011, J DEV BEHAV PEDIATR, V32, P447, DOI 10.1097/DBP.0b013e31821bd20b
   Paruthi S, 2016, J CLIN SLEEP MED, V12, P1549, DOI 10.5664/jcsm.6288
   Price AMH, 2014, ARCH DIS CHILD, V99, P119, DOI 10.1136/archdischild-2013-304150
   Sadaka Y, 2014, SLEEP MED, V15, P1075, DOI 10.1016/j.sleep.2014.04.021
   Sakamoto N, 2017, SLEEP, V40, DOI 10.1093/sleep/zsw082
   Samaitiene R, 2013, PEDIATR NEUROL, V48, P115, DOI 10.1016/j.pediatrneurol.2012.10.012
   Schreck KA, 2011, J SLEEP RES, V20, P589, DOI 10.1111/j.1365-2869.2011.00922.x
   Sivertsen B, 2015, JAMA PEDIATR, V169, P575, DOI 10.1001/jamapediatrics.2015.0187
   Tang SS, 2011, J CHILD NEUROL, V26, P239, DOI 10.1177/0883073810381925
   Tsai SY, 2018, J NURS SCHOLARSHIP, V50, P143, DOI 10.1111/jnu.12364
   Ulate-Campos A, 2018, CHILDREN-BASEL, V5, DOI 10.3390/children5010003
   Verschuren O, 2017, EARLY HUM DEV, V113, P120, DOI 10.1016/j.earlhumdev.2017.07.006
NR 37
TC 0
Z9 0
U1 0
U2 0
PU OXFORD UNIV PRESS INC
PI CARY
PA JOURNALS DEPT, 2001 EVANS RD, CARY, NC 27513 USA
SN 1550-9109
J9 SLEEP
JI Sleep
PD NOV
PY 2018
VL 41
IS 11
AR UNSP zsy157
DI 10.1093/sleep/zsy157
PG 8
WC Clinical Neurology; Neurosciences
SC Neurosciences & Neurology
GA HH9QD
UT WOS:000456072900002
PM 30137598
OA Bronze
DA 2019-04-19
ER

PT J
AU Sourbron, J
   Chan, H
   Wammes-van der Heijden, EA
   Klarenbeek, P
   Wijnen, BFM
   de Haan, GJ
   van der Kuy, H
   Evers, S
   Majoie, M
AF Sourbron, Jo
   Chan, HoiYau
   Wammes-van der Heijden, Elisabeth A.
   Klarenbeek, Pim
   Wijnen, B. F. M.
   de Haan, Gerrit-Jan
   van der Kuy, Hugo
   Evers, Silvia
   Majoie, Marian
TI Review on the relevance of therapeutic drug monitoring of levetiracetam
SO SEIZURE-EUROPEAN JOURNAL OF EPILEPSY
LA English
DT Article
DE Epilepsy; Levetiracetam; Therapeutic drug monitoring; Age; Renal
   function; Concomitant anti-epileptic drugs
ID CLINICAL PHARMACOKINETICS; ANTIEPILEPTIC DRUGS; SEIZURE FREQUENCY;
   PREGNANCY; EPILEPSY; CLEARANCE; CHILDREN; AGE; CARBAMAZEPINE;
   COMEDICATION
AB Therapeutic Drug Monitoring (TDM) of anti-epileptic drugs (AEDs) is not routinely performed, although this can guide the dosage regimen to achieve greater efficacy and safety. Levetiracetam (LEV) has been introduced as an AED with an almost perfect pharmacokinetic (PK) profile. Nonetheless, recent research challenges this statement and therefore we aimed to explore factors that modify LEV PK.
   Age and enzyme-inducing drugs (EIDs) appear to be major factors influencing the PK profile of LEV. Therefore, 30-50% lower dosages should be used in the elderly ( > 65 years of age) and the dosing regimen should be guided by monitoring SDC (TDM). In contrast, higher LEV dosages are necessary in children aged between 2 months and 12 years (compared to adults) due to a 30-70% increase of LEV clearance (CL). Higher dosages are also required if a patient receives EIDs, again due to a higher CL of LEV (range 24-60%). This could also be true for pregnant women.
   LEV TDM is currently not common in the clinical setting due to the wide therapeutic range and the low prevalence of side-effects. However, LEV dose should on the one hand be increased in certain physiological situations (pregnancy, neonates) and patients on EIDs (especially carbamazepine). On the other hand, dose reductions are necessary when the LEV CL is impaired (elderly). Nevertheless, current data to support regular LEV TDM are lacking. Prospective research is needed to explore the importance of LEV TDM in elected patient groups; i.e. neonates, elderly, patients on EIDs and pregnant women.
C1 [Sourbron, Jo] Katholieke Univ Leuven, Dept Pharmaceut & Pharmacol Sci, Lab Mol Biodiscovery, Leuven, Belgium.
   [Chan, HoiYau; Wijnen, B. F. M.; Evers, Silvia] Maastricht Univ, Dept Hlth Serv Res, CAPHRI Care & Publ Hlth Res Inst, Maastricht, Netherlands.
   [Wammes-van der Heijden, Elisabeth A.] Acad Ctr Epileptol Kempenhaeghe Maastricht UMC, Dept Pharm, Maastricht, Netherlands.
   [Klarenbeek, Pim] Zuyderland Med Ctr, Dept Neurol, Sittard Geleen, Netherlands.
   [Wijnen, B. F. M.; Evers, Silvia] Netherlands Inst Mental Hlth & Addict, Trimbos Inst, Ctr Econ Evaluat, Utrecht, Netherlands.
   [de Haan, Gerrit-Jan] SEIN, Heemstede, Netherlands.
   [van der Kuy, Hugo] Erasmus MC, Dept Clin Pharm, Rotterdam, Netherlands.
   [van der Kuy, Hugo] Zuyderland Med Ctr, Gerontopharmacol, Sittard Geleen, Netherlands.
   [Majoie, Marian] Acad Ctr Epileptol Kempenhaeghe Maastricht UMC, Dept Neurol, Maastricht, Netherlands.
   [Majoie, Marian] Maastricht Univ, Med Ctr, Sch Mental Hlth & Neurosci, Maastricht, Netherlands.
   [Majoie, Marian] Maastricht Univ, Fac Hlth Med & Life Sci, Sch Hlth Profess Educ, Maastricht, Netherlands.
RP Sourbron, J (reprint author), Katholieke Univ Leuven, Dept Pharmaceut & Pharmacol Sci, Lab Mol Biodiscovery, Leuven, Belgium.
EM j.sourbron@gmail.com
OI Majoie, Marian/0000-0003-0579-8122
CR Aldaz A, 2018, THER DRUG MONIT, V40, P130, DOI 10.1097/FTD.0000000000000470
   Cappellari AM, 2015, THER DRUG MONIT, V37, P285, DOI 10.1097/FTD.0000000000000144
   Contin M, 2004, THER DRUG MONIT, V26, P375, DOI 10.1097/00007691-200408000-00006
   Contin M, 2012, EPILEPSY RES, V98, P130, DOI 10.1016/j.eplepsyres.2011.08.020
   Dahlin MG, 2010, PEDIATR NEUROL, V43, P231, DOI 10.1016/j.pediatrneurol.2010.05.008
   Fountain NB, 2007, EPILEPSY RES, V74, P60, DOI 10.1016/j.eplepsyres.2006.12.005
   Freitas-Lima P, 2011, EPILEPSY RES, V94, P117, DOI 10.1016/j.eplepsyres.2011.01.007
   Gupta V, 2016, J NEUROSCI RURAL PRA, V7, pS31, DOI 10.4103/0976-3147.196445
   Hirsch LJ, 2007, EPILEPSIA, V48, P1351, DOI 10.1111/j.1528-1167.2007.01043.x
   Hoeritzauer I, 2012, SEIZURE-EUR J EPILEP, V21, P559, DOI 10.1016/j.seizure.2012.05.004
   Italiano D, 2013, CLIN PHARMACOKINET, V52, P627, DOI 10.1007/s40262-013-0067-4
   Ito S, 2016, THER DRUG MONIT, V38, P371, DOI 10.1097/FTD.0000000000000291
   Krasowski MD, 2014, CLIN CHIM ACTA, V436, P224, DOI 10.1016/j.cca.2014.06.002
   Landmark CJ, 2012, THER DRUG MONIT, V34, P440, DOI 10.1097/FTD.0b013e31825ee389
   Lopez-Fraile IP, 2009, EPILEPSY BEHAV, V15, P372, DOI 10.1016/j.yebeh.2009.04.006
   Ferri MM, 2018, NEUROLOGIA, V33, P78, DOI 10.1016/j.nrl.2016.05.004
   Mathew BS, 2012, NEUROL INDIA, V60, P146, DOI 10.4103/0028-3886.96382
   May TW, 2003, THER DRUG MONIT, V25, P690, DOI 10.1097/00007691-200312000-00007
   Naik GS, 2015, THER DRUG MONIT, V37, P437, DOI 10.1097/FTD.0000000000000158
   Nei SD, 2015, PHARMACOTHERAPY, V35, pe127, DOI 10.1002/phar.1615
   Otoul C, 2007, EPILEPSIA, V48, P2111, DOI 10.1111/j.1528-1167.2007.01201.x
   Patsalos PN, 2008, EPILEPSIA, V49, P1239, DOI 10.1111/j.1528-1167.2008.01561.x
   Patsalos PN, 2006, EPILEPSIA, V47, P1818, DOI 10.1111/j.1528-1167.2006.00819.x
   Patsalos PN, 2018, THER DRUG MONIT, V40, P526, DOI 10.1097/FTD.0000000000000546
   Patsalos PN, 2000, PHARMACOL THERAPEUT, V85, P77, DOI 10.1016/S0163-7258(99)00052-2
   Patsalos PN, 2004, CLIN PHARMACOKINET, V43, P707, DOI 10.2165/00003088-200443110-00002
   Perucca E, 2003, EPILEPSY RES, V53, P47, DOI 10.1016/S0920-1211(02)00250-4
   Reisinger TL, 2013, EPILEPSY BEHAV, V29, P13, DOI 10.1016/j.yebeh.2013.06.026
   Sabers A, 2009, CURR OPIN NEUROL, V22, P157, DOI 10.1097/WCO.0b013e32832923d7
   Stepanova D, 2014, SEIZURE-EUR J EPILEP, V23, P371, DOI 10.1016/j.seizure.2014.02.003
   Theitler J, 2017, DRUG AGING, V34, P479, DOI 10.1007/s40266-017-0465-7
   Thurman DJ, 2011, EPILEPSIA, V52, P2, DOI 10.1111/j.1528-1167.2011.03121.x
   Tomson T, 2007, EPILEPSIA, V48, P1111, DOI 10.1111/j.1528-1167.2007.01032.x
   Toublanc N, 2008, CLIN PHARMACOKINET, V47, P333, DOI 10.2165/00003088-200847050-00004
   Touw DJ, 2005, THER DRUG MONIT, V27, P10, DOI 10.1097/00007691-200502000-00004
   Westin AA, 2008, SEIZURE-EUR J EPILEP, V17, P192, DOI 10.1016/j.seizure.2007.11.027
   Wright C, 2013, FRONT NEUROL, V4, DOI 10.3389/fneur.2013.00192
NR 37
TC 0
Z9 0
U1 2
U2 2
PU W B SAUNDERS CO LTD
PI LONDON
PA 32 JAMESTOWN RD, LONDON NW1 7BY, ENGLAND
SN 1059-1311
EI 1532-2688
J9 SEIZURE-EUR J EPILEP
JI Seizure
PD NOV
PY 2018
VL 62
BP 131
EP 135
DI 10.1016/j.seizure.2018.09.004
PG 5
WC Clinical Neurology; Neurosciences
SC Neurosciences & Neurology
GA HD5NB
UT WOS:000452576100024
PM 30237016
DA 2019-04-19
ER

PT J
AU Bumanglag, AV
   Sloviter, RS
AF Bumanglag, Argyle V.
   Sloviter, Robert S.
TI No latency to dentate granule cell epileptogenesis in experimental
   temporal lobe epilepsy with hippocampal sclerosis
SO EPILEPSIA
LA English
DT Article
DE epilepsy; epileptogenesis; epileptometagenesis; hippocampus; latent
   period
ID KAINIC ACID; STATUS EPILEPTICUS; INHIBITORY INTERNEURONS; RECURRENT
   SEIZURES; PILOCARPINE MODEL; ACQUIRED EPILEPSY; GYRUS; RAT; STIMULATION;
   INJECTIONS
AB Objective To determine when spontaneous granule cell epileptiform discharges first occur after hippocampal injury, and to identify the postinjury "latent" period as either a "silent" gestational state of epileptogenesis or a subtle epileptic state in gradual transition to a more obvious epileptic state. Methods Results Nonconvulsive status epilepticus evoked by perforant path stimulation in urethane-sedated rats produced selective and extensive hippocampal injury and a "latent" period that preceded the onset of the first clinically obvious epileptic seizures. Continuous granule cell layer depth recording and video monitoring assessed the time course of granule cell hyperexcitability and the onset/offset times of spontaneous epileptiform discharges and behavioral seizures. One day postinjury, granule cells in awake rats were hyperexcitable to afferent input, and continuously generated spontaneous population spikes. During the similar to 2-4 week "latent" period, granule cell epileptiform discharges lasting similar to 30 seconds caused subtle focal seizures characterized by immobilization and facial automatisms that were undetected by behavioral assessment alone but identified post hoc. Granule cell layer epileptiform discharge duration eventually tripled, which caused the first clinically obvious seizure, ending the "latent" period. Behavioral seizure duration was linked tightly to spontaneous granule cell layer events. Granule cell epileptiform discharges preceded all behavioral seizure onsets, and clonic behaviors ended abruptly within seconds of the termination of each granule cell epileptiform discharge. Noninjurious hippocampal excitation produced no evidence of granule cell hyperexcitability or epileptogenesis. Significance The latent period in this model is a subtle epileptic state in transition to a more clinically obvious epileptic state, not a seizure-free "gestational" state when an unidentified epileptogenic mechanism gradually develops. Based on the onset/offset times of electrographic and behavioral events, granule cell behavior may be the prime determinant of seizure onset, phenotype, duration, and offset in this model of hippocampal-onset epilepsy. Extensive hippocampal neuron loss could be the primary epileptogenic mechanism.
C1 [Bumanglag, Argyle V.; Sloviter, Robert S.] Morehouse Sch Med, Neurosci Inst, Atlanta, GA 30310 USA.
   [Sloviter, Robert S.] Morehouse Sch Med, Dept Neurobiol, Atlanta, GA 30310 USA.
   [Sloviter, Robert S.] Morehouse Sch Med, Dept Pharmacol & Toxicol, Atlanta, GA 30310 USA.
RP Sloviter, RS (reprint author), Morehouse Sch Med, Dept Neurobiol, Atlanta, GA 30310 USA.
EM rsloviter@msm.edu
OI Sloviter, Robert/0000-0002-6231-3171
FU National Institute of Neurological Disorders and Stroke [U54 NS083932]
FX National Institute of Neurological Disorders and Stroke, Grant/Award
   Number: U54 NS083932
CR Blumcke I, 2013, LANCET NEUROL, V12, P844, DOI 10.1016/S1474-4422(13)70175-3
   Bragin A, 2000, EPILEPSIA, V41, pS144, DOI 10.1111/j.1528-1157.2000.tb01573.x
   Bruton CJ, 1998, NEUROPATHOLOGY TEMPO
   Bumanglag AV, 2008, J COMP NEUROL, V510, P561, DOI 10.1002/cne.21801
   CAVALHEIRO EA, 1982, ELECTROEN CLIN NEURO, V53, P581, DOI 10.1016/0013-4694(82)90134-1
   D'Ambrosio R, 2009, BRAIN, V132, P2805, DOI 10.1093/brain/awp217
   Dudek FE, 2011, NEUROSCI LETT, V497, P240, DOI 10.1016/j.neulet.2011.03.071
   EARLE KM, 1953, J NEUROPATH EXP NEUR, V12, P98
   Engel Jr J, 2018, NEUROBIOL DIS EPUB
   Firkin AL, 2015, EPILEPSIA, V56, P1534, DOI 10.1111/epi.13127
   FRENCH JA, 1993, ANN NEUROL, V34, P774, DOI 10.1002/ana.410340604
   Goffin K, 2007, EXP NEUROL, V205, P501, DOI 10.1016/j.expneurol.2007.03.008
   Harvey BD, 2005, J COMP NEUROL, V488, P442, DOI 10.1002/cne.20594
   HOUSER CR, 1990, BRAIN RES, V535, P195, DOI 10.1016/0006-8993(90)91601-C
   Jung S, 2007, J NEUROSCI, V27, P13012, DOI 10.1523/JNEUROSCI.3605-07.2007
   Kobayashi M, 2003, J NEUROSCI, V23, P2440
   Lewis DV, 2014, ANN NEUROL, V75, P178, DOI 10.1002/ana.24081
   Loscher W, 2015, EPILEPSY BEHAV, V52, P78, DOI 10.1016/j.yebeh.2015.08.037
   MARGERISON JH, 1966, BRAIN, V89, P499, DOI 10.1093/brain/89.3.499
   MATHERN GW, 1995, J NEUROSURG, V82, P220, DOI 10.3171/jns.1995.82.2.0220
   McIntyre DC, 2009, CAN J NEUROL SCI, V36, pS33
   Mikaeloff Y, 2006, EPILEPSY RES, V69, P67, DOI 10.1016/j.eplepsyres.2006.01.002
   Mouri G, 2008, BRAIN RES, V1213, P140, DOI 10.1016/j.brainres.2008.03.061
   Pacia SV, 1997, EPILEPSIA, V38, P642, DOI 10.1111/j.1528-1157.1997.tb01233.x
   Parent JM, 1997, J NEUROSCI, V17, P3727
   PENFIELD W, 1955, Can Med Assoc J, V73, P515
   PISA M, 1980, BRAIN RES, V200, P481, DOI 10.1016/0006-8993(80)90938-5
   Pitkanen A, 2014, NEUROTHERAPEUTICS, V11, P231, DOI 10.1007/s13311-014-0257-2
   Queiroz CM, 2009, J NEUROPHYSIOL, V101, P1588, DOI 10.1152/jn.90770.2008
   RACINE RJ, 1972, ELECTROEN CLIN NEURO, V32, P281, DOI 10.1016/0013-4694(72)90177-0
   Raol YH, 2006, J NEUROSCI, V26, P11342, DOI 10.1523/JNEUROSCI.3329-06.2006
   Schmued LC, 2000, BRAIN RES, V874, P123, DOI 10.1016/S0006-8993(00)02513-0
   SCHWOB JE, 1980, NEUROSCIENCE, V5, P991, DOI 10.1016/0306-4522(80)90181-5
   Sloviter R S, 1991, Hippocampus, V1, P41, DOI 10.1002/hipo.450010106
   Sloviter RS, 2017, CURR OPIN PHARMACOL, V35, P105, DOI 10.1016/j.coph.2017.07.012
   Sloviter RS, 2013, NEUROPHARMACOLOGY, V69, P3, DOI 10.1016/j.neuropharm.2012.01.022
   Sloviter RS, 2008, EPILEPSIA, V49, P85, DOI 10.1111/j.1528-1167.2008.01931.x
   Sloviter RS, 1996, J COMP NEUROL, V366, P516, DOI 10.1002/(SICI)1096-9861(19960311)366:3<516::AID-CNE10>3.0.CO;2-N
   SLOVITER RS, 1982, BRAIN RES BULL, V8, P771, DOI 10.1016/0361-9230(82)90104-6
   Sloviter RS, 2003, J COMP NEUROL, V459, P44, DOI 10.1002/cne.10630
   SLOVITER RS, 1987, SCIENCE, V235, P73, DOI 10.1126/science.2879352
   Stables James P., 2003, Epilepsia, V44, P1472, DOI 10.1111/j.0013-9580.2003.32803.x
   Swartz BE, 2006, EPILEPSIA, V47, P1373, DOI 10.1111/j.1528-1167.2006.00602.x
   TAUCK DL, 1985, J NEUROSCI, V5, P1016
   Temkin NR, 2009, EPILEPSIA, V50, P10, DOI 10.1111/j.1528-1167.2008.02005.x
   Vespa PM, 2010, NEUROLOGY, V75, P792, DOI 10.1212/WNL.0b013e3181f07334
   Wasterlain C G, 1999, Adv Neurol, V79, P829
   Wuarin JP, 1996, J NEUROSCI, V16, P4438
   Zappone CA, 2004, J NEUROSCI, V24, P853, DOI 10.1523/JNEUROSCI.1619-03.2004
   Zappone CA, 2001, J COMP NEUROL, V441, P324, DOI 10.1002/cne.1415
NR 50
TC 0
Z9 0
U1 1
U2 1
PU WILEY
PI HOBOKEN
PA 111 RIVER ST, HOBOKEN 07030-5774, NJ USA
SN 0013-9580
EI 1528-1167
J9 EPILEPSIA
JI Epilepsia
PD NOV
PY 2018
VL 59
IS 11
BP 2019
EP 2034
DI 10.1111/epi.14580
PG 16
WC Clinical Neurology
SC Neurosciences & Neurology
GA HC4PA
UT WOS:000451784500005
PM 30338519
DA 2019-04-19
ER

PT J
AU Rao, LM
   Hussain, SA
   Zaki, T
   Cho, A
   Chanlaw, T
   Garg, M
   Sankar, R
AF Rao, Lekha M.
   Hussain, Shaun A.
   Zaki, Timothy
   Cho, Alexander
   Chanlaw, Teresa
   Garg, Meena
   Sankar, Raman
TI A comparison of levetiracetam and phenobarbital for the treatment of
   neonatal seizures associated with hypoxic-ischemic encephalopathy
SO EPILEPSY & BEHAVIOR
LA English
DT Article
DE Newborn; Apoptosis; Toxicity; Epilepsy
ID INTRAVENOUS LEVETIRACETAM; ELECTROGRAPHIC SEIZURES; DEVELOPING BRAIN;
   THERAPEUTIC HYPOTHERMIA; ANTIEPILEPTIC DRUGS; TERM NEWBORNS; MANAGEMENT;
   EFFICACY; INFANTS; BURDEN
AB Purpose: Seizures are common in term infants with hypoxic-ischemic encephalopathy (HIE) undergoing therapeutic hypothermia. Although phenobarbital (PHB) is generally considered first-line therapy, some centers have embraced third-generation antiepileptic drugs (AEDs) such as levetiracetam (LEV) given the impression of comparable efficacy and superior tolerability. We set out to compare the efficacy of PHB and LEV in a large single-center cohort.
   Methods: We retrospectively identified consecutive newborns with HIE who were monitored with continuous video-electroencephalogram (VEEG) for the duration of therapeutic hypothermia. After identification of seizures, infants were treated with PHB or LEV at the discretion of treating physicians. We assessed time to seizure freedom as a function of AED choice, with adjustment for HIE severity and initial seizure frequency using the Kaplan-Meier procedure and multivariate Cox proportional hazards regression.
   Results: We identified 78 infants with HIE. Among 44 (56%) patients who had VEEG-confirmed seizures, 34 became seizure-free during monitoring, and the remaining 10 died. Initial treatment with LEV, in comparison with PHB, predicted a shorter interval to seizure freedom in a univariate analysis (Hazard ratio (HR) = 2.58, P = 0.007), even after adjustment for initial seizure frequency and an unbiased ad hoc measure of HIE severity (adjusted HR = 2.57, P = 0.010). This effect was recapitulated in an analysis in which patients with treatment crossover were excluded. As expected, severity of HIE was an independent predictor of longer duration to seizure freedom (HR = 0.16, P< 0.001) and remained a significant predictor after adjustment for initial seizure burden and treatment agent.
   Conclusion: Despite a relatively small sample size and retrospective design, this study suggests that LEV is a viable alternative to PHB in the treatment of neonatal seizures associated with HIE. A large-scale randomized controlled trial is needed to confirm these findings. (C) 2018 Elsevier Inc. All rights reserved.
C1 [Rao, Lekha M.; Hussain, Shaun A.; Zaki, Timothy; Sankar, Raman] UCLA Mattel Childrens Hosp, Dept Pediat, Div Neurol, Los Angeles, CA USA.
   [Cho, Alexander] George Washington Univ, Sch Med & Hlth Sci, Washington, DC 20052 USA.
   [Chanlaw, Teresa; Garg, Meena] UCLA Mattel Childrens Hosp, Dept Pediat, Div Neonatol, Los Angeles, CA USA.
   [Sankar, Raman] UCLA, David Geffen Sch Med, Dept Neurol, Los Angeles, CA 90095 USA.
RP Hussain, SA (reprint author), UCLA Pediat Neurol, 10833 Le Conte Ave,Room 22-22474, Los Angeles, CA 90095 USA.
EM shussain@mednet.ucla.edu
OI Chanlaw, Teresa/0000-0001-8197-1965; Sankar, Raman/0000-0002-5609-0362;
   Zaki, Timothy/0000-0003-0299-5171
FU Elsie and Isaac Fogelman Endowment; Hughes Family Foundation; UCLA
   Children's Discovery and Innovation Institute
FX This study was accomplished with support from the Elsie and Isaac
   Fogelman Endowment, the Hughes Family Foundation, and the UCLA
   Children's Discovery and Innovation Institute.
CR Abend NS, 2011, J CHILD NEUROL, V26, P465, DOI 10.1177/0883073810384263
   Ahmad KA, 2017, J PERINATOL, V37, P296, DOI 10.1038/jp.2016.206
   Aujla PK, 2009, EPILEPSIA, V50, P694, DOI 10.1111/j.1528-1167.2008.01947.x
   Bittigau P, 2002, P NATL ACAD SCI USA, V99, P15089, DOI 10.1073/pnas.222550499
   Dzhala VI, 2005, NAT MED, V11, P1205, DOI 10.1038/nm1301
   Falsaperla R, 2017, J PEDIATR NEUROSCI, V12, P24, DOI 10.4103/jpn.JPN_172_16
   Glass HC, 2012, PEDIATR NEUROL, V46, P111, DOI 10.1016/j.pediatrneurol.2011.11.006
   Glass HC, 2010, NEUROCRIT CARE, V12, P421, DOI 10.1007/s12028-009-9324-7
   Glass HC, 2009, J PEDIATR-US, V155, P318, DOI 10.1016/j.jpeds.2009.03.040
   Gluckman PD, 2005, LANCET, V365, P663, DOI 10.1016/S0140-6736(05)17946-X
   Khan O, 2013, PEDIATR NEUROL, V49, P340, DOI 10.1016/j.pediatrneurol.2013.05.008
   Khan O, 2011, PEDIATR NEUROL, V44, P265, DOI 10.1016/j.pediatrneurol.2010.11.005
   Kim JS, 2007, EPILEPSIA, V48, P19, DOI 10.1111/j.1528-1167.2007.01285.x
   Koh S, 2004, EPILEPSIA, V45, P569, DOI 10.1111/j.0013-9580.2004.69103.x
   Kurinczuk JJ, 2010, EARLY HUM DEV, V86, P329, DOI 10.1016/j.earlhumdev.2010.05.010
   Kwon JM, 2011, J CHILD NEUROL, V26, P322, DOI 10.1177/0883073810380915
   Lynch NE, 2012, EPILEPSIA, V53, P549, DOI 10.1111/j.1528-1167.2011.03401.x
   Maartens IA, 2012, ACTA PAEDIATR, V101, pE173, DOI 10.1111/j.1651-2227.2011.02528.x
   Manthey D, 2005, EXP NEUROL, V193, P497, DOI 10.1016/j.expneurol.2005.01.006
   McBride MC, 2000, NEUROLOGY, V55, P506, DOI 10.1212/WNL.55.4.506
   McHugh DC, 2018, NEUROPEDIATRICS, V49, P12, DOI 10.1055/s-0037-1608653
   McNally MA, 2017, PEDIATR NEUROL, V77, P37, DOI 10.1016/j.pediatrneurol.2017.06.006
   Miller SP, 2002, NEUROLOGY, V58, P542, DOI 10.1212/WNL.58.4.542
   Neininger MP, 2015, NEUROPEDIATRICS, V46, P329, DOI 10.1055/s-0035-1558969
   Painter MJ, 1999, NEW ENGL J MED, V341, P485, DOI 10.1056/NEJM199908123410704
   Papile LA, 2014, PEDIATRICS, V133, P1146, DOI 10.1542/peds.2014-0899
   Rakshasbhuvankar A, 2013, J CLIN NEUROSCI, V20, P1165, DOI 10.1016/j.jocn.2012.08.014
   Ramantani G, 2011, EUR J PAEDIATR NEURO, V15, P1, DOI 10.1016/j.ejpn.2010.10.003
   Ronen GM, 2007, NEUROLOGY, V69, P1816, DOI 10.1212/01.wnl.0000279335.85797.2c
   Sankar R, 2007, J CHILD NEUROL, V22, p21S, DOI 10.1177/0883073807303072
   Sedighi M, 2016, NEUROSCIENCES, V21, P232, DOI 10.17712/nsj.2016.3.20150726
   Shankaran S, 2005, NEW ENGL J MED, V353, P1574, DOI 10.1056/NEJMcps050929
   Talos DM, 2013, PEDIATR RES, V73, P24, DOI 10.1038/pr.2012.151
   Venkatesan C, 2017, J CHILD NEUROL, V32, P210, DOI 10.1177/0883073816678102
   Weeke LC, 2016, EUR J PAEDIATR NEURO, V20, P855, DOI 10.1016/j.ejpn.2016.06.003
   Wusthoff CJ, 2011, J CHILD NEUROL, V26, P724, DOI 10.1177/0883073810390036
   Yau Maggie Lo-Yee, 2015, World J Clin Pediatr, V4, P45, DOI 10.5409/wjcp.v4.i3.45
NR 37
TC 0
Z9 0
U1 4
U2 4
PU ACADEMIC PRESS INC ELSEVIER SCIENCE
PI SAN DIEGO
PA 525 B ST, STE 1900, SAN DIEGO, CA 92101-4495 USA
SN 1525-5050
EI 1525-5069
J9 EPILEPSY BEHAV
JI Epilepsy Behav.
PD NOV
PY 2018
VL 88
BP 212
EP 217
DI 10.1016/j.yebeh.2018.09.015
PG 6
WC Behavioral Sciences; Clinical Neurology; Psychiatry
SC Behavioral Sciences; Neurosciences & Neurology; Psychiatry
GA HA2XS
UT WOS:000450110100030
PM 30296665
DA 2019-04-19
ER

PT J
AU Chen, JP
   Liang, H
   Miao, MH
   Su, XJ
   Yang, F
   Thomsen, RW
   Yuan, W
   Li, J
AF Chen, Jianping
   Liang, Hong
   Miao, Maohua
   Su, Xiujuan
   Yang, Fen
   Thomsen, Reimar W.
   Yuan, Wei
   Li, Jiong
TI In utero beta-2-adrenergic agonists exposure and risk of epilepsy: A
   Danish nationwide population-based cohort study
SO PHARMACOEPIDEMIOLOGY AND DRUG SAFETY
LA English
DT Article
DE asthma; beta-2-adrenergic agonists; epilepsy; pharmacoepidemiology;
   pregnancy
ID PARTIAL PROTECTION; HOSPITAL-REGISTER; PRENATAL EXPOSURE; TERBUTALINE;
   SEIZURES; HYPOXIA; ASTHMA; PREGNANCY; CORTEX; RAT
AB Purpose To examine the association between maternal use of beta-2-adrenergic agonists (beta 2AAs) and the risk of epilepsy in offspring. Methods Results A nationwide retrospective cohort study was performed based on Danish registries. Children of mothers who used beta 2AAs during pregnancy were allocated to the exposed group and other children to the unexposed group. The outcome was a diagnosis of epilepsy. Cox regression was performed to estimate the hazard ratios (HRs) of epilepsy after adjusting for parental and children factors. To evaluate confounding by indication, we extended the exposure time window from 2 years before pregnancy and stratified the analyses by maternal asthma, in particular analyses by trimesters. The exposed children had a 1.24-fold risk of epilepsy (HR = 1.24, 95% confidence interval [CI]: 1.12, 1.38). Compared with no prenatal exposure from 2 years before pregnancy through delivery, the HR was 1.11 (95% CI: 1.01, 1.22) in children of mothers with beta 2AAs use only before pregnancy, 1.28 (95% CI: 1.09, 1.50) only during pregnancy, and 1.23 (95% CI: 1.07, 1.41) both before and during pregnancy. The increased risk was only observed in children of mothers with beta 2AAs use in the first (HR = 1.33, 95% CI: 1.01, 1.75) or second trimesters (HR = 1.35, 95% CI: 1.05, 1.74), but not the third trimester. Conclusions In utero exposure to beta 2AAs, particularly in the first or second trimesters, may be associated with an increased risk of epilepsy. It may partly be due to the indication of beta 2AAs use, but a direct effect of beta 2AAs cannot be ruled out.
C1 [Chen, Jianping; Liang, Hong; Miao, Maohua; Yang, Fen; Yuan, Wei] Fudan Univ, Key Lab Reprod Regulat NPFPC, SIPPR, IRD, 779 Lao Hu Min Rd, Shanghai 200032, Peoples R China.
   [Chen, Jianping] Tongji Univ, Shanghai First Matern & Infant Hosp, Sch Med, Dept Fetal Med, Shanghai 200040, Peoples R China.
   [Chen, Jianping] Tongji Univ, Shanghai Matern & Infant Hosp 1, Sch Med, Prenatal Diag Ctr, Shanghai 200040, Peoples R China.
   [Su, Xiujuan] Tongji Univ, Sch Med, Dept Women & Childrens Hlth Care, Shanghai Matern & Infant Hosp 1, Shanghai 200040, Peoples R China.
   [Thomsen, Reimar W.; Li, Jiong] Aarhus Univ Hosp, Dept Clin Epidemiol, Olof Palmes 43-45, DK-8200 Aarhus N, Denmark.
   [Li, Jiong] Shanghai Jiao Tong Univ, Sch Med, Xinhua Hosp, Minist Educ,Shanghai Key Lab Childrens Environm H, Shanghai, Peoples R China.
RP Miao, MH (reprint author), Fudan Univ, Key Lab Reprod Regulat NPFPC, SIPPR, IRD, 779 Lao Hu Min Rd, Shanghai 200032, Peoples R China.
EM miaomaohua@163.com
OI Thomsen, Reimar/0000-0001-9135-3474; li, jiong/0000-0003-1125-026X
FU Danish Council for Independent Research [DFF-6110-00019]; Karen Elise
   Jensens Fond [2016]; Nordic Cancer Union [2015-176673]; European
   Research Council [ERC-2010-StG-260242-PROGEURO]; National Natural
   Science Foundation of China [81428011, 81530086]; National key research
   and development program [2016YFC1000505]; Innovation-oriented Science
   and Technology Grant from NPFPC Key Laboratory of Reproduction
   Regulation [CX2017-06]
FX Danish Council for Independent Research, Grant/Award Number:
   DFF-6110-00019; Karen Elise Jensens Fond, Grant/Award Number: 2016;
   Nordic Cancer Union, Grant/Award Number: 2015-176673; European Research
   Council, Grant/Award Number: ERC-2010-StG-260242-PROGEURO; National
   Natural Science Foundation of China, Grant/Award Numbers: 81428011 and
   81530086; National key research and development program, Grant/Award
   Number: 2016YFC1000505; Innovation-oriented Science and Technology Grant
   from NPFPC Key Laboratory of Reproduction Regulation, Grant/Award
   Number: CX2017-06
CR Andersen TF, 1999, DAN MED BULL, V46, P263
   [Anonymous], 2005, J ALLERGY CLIN IMMUN, V115, P34, DOI 10.1016/j.jaci.2004.10.023
   BERGAMASCO B, 1984, EPILEPSIA, V25, P131, DOI 10.1111/j.1528-1157.1984.tb04168.x
   BERGMAN B, 1984, EUR J RESPIR DIS, V65, P81
   Berkovic SF, 1998, CURR OPIN NEUROL, V11, P129, DOI 10.1097/00019052-199804000-00009
   Bracken MB, 2003, OBSTET GYNECOL, V102, P739, DOI 10.1016/S0029-7844(03)00621-5
   Christensen J, 2007, EPILEPSY RES, V75, P162, DOI 10.1016/j.eplepsyres.2007.05.009
   Connors SL, 2008, CURR CLIN NEUROL, P147, DOI 10.1007/978-1-60327-489-0_7
   Croen LA, 2011, J NEURODEV DISORD, V3, P307, DOI 10.1007/s11689-011-9093-4
   Denmark Statistics, IDAAN INT DAT LAB MA
   Fatemi A, 2009, CLIN PERINATOL, V36, P835, DOI 10.1016/j.clp.2009.07.011
   Fisher RS, 2005, EPILEPSIA, V46, P470, DOI 10.1111/j.0013-9580.2005.66104.x
   Gidaya NB, 2016, PEDIATRICS, V137, DOI 10.1542/peds.2015-1316
   Golan H, 2004, J NEUROSCI RES, V78, P430, DOI 10.1002/jnr.20269
   HSU CH, 1994, LIFE SCI, V54, P1465
   Kalinina D S, 2015, Dokl Biol Sci, V465, P271, DOI 10.1134/S0012496615060071
   Kildemoes HW, 2011, SCAND J PUBLIC HEALT, V39, P38, DOI 10.1177/1403494810394717
   Knudsen LB, 1998, DAN MED BULL, V45, P320
   Kwon HL, 2003, ANN EPIDEMIOL, V13, P317, DOI 10.1016/S1047-2797(03)00008-5
   Louzoun-Kaplan V, 2008, INT J DEV NEUROSCI, V26, P77, DOI 10.1016/j.ijdevneu.2007.09.002
   McHugh JC, 2008, INT REV NEUROBIOL, V83, P11, DOI 10.1016/S0074-7742(08)00002-0
   Pedersen CB, 2006, DAN MED BULL, V53, P441
   Perna R, 2014, CHILD DEV RES, V2014, P1, DOI [10.1155/2014/358608, DOI 10.1155/2014/358608]
   Rhodes MC, 2004, J PHARMACOL EXP THER, V308, P529, DOI 10.1124/jpet.103.060095
   Rong LL, 2014, EPILEPSY BEHAV, V31, P210, DOI 10.1016/j.yebeh.2013.11.022
   RUDOLF M, 1980, EUR J CLIN INVEST, V10, P55, DOI 10.1111/j.1365-2362.1980.tb00010.x
   Sen Wu C, 2008, PEDIATRICS, V122, P1072, DOI 10.1542/peds.2007-3666
   Slotkin TA, 2006, BRAIN RES, V1077, P54, DOI 10.1016/j.brainres.2006.01.047
   SLOTKIN TA, 1994, TOXICOL APPL PHARM, V129, P223, DOI 10.1006/taap.1994.1247
   Sun Y, 2008, PEDIATRICS, V121, pE1100, DOI 10.1542/peds.2007-2316
   Witter FR, 2009, AM J OBSTET GYNECOL, V201, P553, DOI 10.1016/j.ajog.2009.07.010
NR 31
TC 0
Z9 0
U1 2
U2 2
PU WILEY
PI HOBOKEN
PA 111 RIVER ST, HOBOKEN 07030-5774, NJ USA
SN 1053-8569
EI 1099-1557
J9 PHARMACOEPIDEM DR S
JI Pharmacoepidemiol. Drug Saf.
PD NOV
PY 2018
VL 27
IS 11
BP 1200
EP 1208
DI 10.1002/pds.4648
PG 9
WC Public, Environmental & Occupational Health; Pharmacology & Pharmacy
SC Public, Environmental & Occupational Health; Pharmacology & Pharmacy
GA GZ7UI
UT WOS:000449689000008
PM 30256490
DA 2019-04-19
ER

PT J
AU Spagnoli, C
   Falsaperla, R
   Deolmi, M
   Corsello, G
   Pisani, F
AF Spagnoli, Carlotta
   Falsaperla, Raffaele
   Deolmi, Michela
   Corsello, Giovanni
   Pisani, Francesco
TI Symptomatic seizures in preterm newborns: a review on clinical features
   and prognosis
SO ITALIAN JOURNAL OF PEDIATRICS
LA English
DT Review
DE Seizures; Newborn; Outcome; Prognosis; Treatment
ID NEONATAL STATUS EPILEPTICUS; BIRTH-WEIGHT INFANTS; ELECTROGRAPHIC
   SEIZURES; BRAIN-INJURY; RISK-FACTORS; EEG FINDINGS; TERM; LEVETIRACETAM;
   EXPRESSION; OUTCOMES
AB Neonatal seizures are the most common neurological event in newborns, showing higher prevalence in preterm than in full-term infants. In the majority of cases they represent acute symptomatic phenomena, the main etiologies being intraventricular haemorrhage, hypoxic-ischemic encephalopathy, central nervous system infections and transient metabolic derangements.Current definition of neonatal seizures requires detection of paroxysmal EEG-changes, and in preterm newborns the incidence of electrographic-only seizures seems to be particularly high, further stressing the crucial role of electroencephalogram monitoring in this population. Imaging work-up includes an integration of serial cranial ultrasound and brain magnetic resonance at term-equivalent age. Unfavourable outcomes following seizures in preterm infants include death, neurodevelopmental impairment, epilepsy, cerebral palsy, hearing and visual impairment. As experimental evidence suggests a detrimental role of seizures per se in determining subsequent outcome, they should be promptly treated with the aim to reduce seizure burden and long-term disabilities. However, neonatal seizures show low response to conventional anticonvulsant drugs, and this is even more evident in preterm newborns, due to intrinsic developmental factors. As a consequence, as literature does not provide any specific guidelines, due to the lack of robust evidence, off-label medications are often administered in clinical practice.
C1 [Spagnoli, Carlotta] IRCSS, Arcispedale Santa Maria Nuova, Dept Pediat, Child Neuropsychiat Unit, Reggio Emilia, Italy.
   [Falsaperla, Raffaele] Univ Hosp Policlin Vittorio Emanuele, Santo Bambino Hosp, Neonatal Intens Care Unit, Via Tindaro 2, I-95124 Catania, Italy.
   [Deolmi, Michela] Univ Parma, Pediat Unit, Med & Surg Dept, Parma, Italy.
   [Corsello, Giovanni] Univ Palermo, Dept Maternal & Child Hlth, Palermo, Italy.
   [Pisani, Francesco] Univ Parma, Neurosci Div, Med & Surg Dept, Child Neuropsychiat Unit, Parma, Italy.
RP Falsaperla, R (reprint author), Univ Hosp Policlin Vittorio Emanuele, Santo Bambino Hosp, Neonatal Intens Care Unit, Via Tindaro 2, I-95124 Catania, Italy.
EM raffaelefalsaperla@hotmail.com
CR Abend NS, 2012, J CLIN NEUROPHYSIOL, V29, P441, DOI 10.1097/WNP.0b013e31826bd90d
   Bassan H, 2008, PEDIATR NEUROL, V38, P415, DOI 10.1016/j.pediatrneurol.2008.03.003
   Bednarek N, 2012, NEUROLOGY, V78, P1420, DOI 10.1212/WNL.0b013e318253d589
   Ben-Ari Y, 2002, NAT REV NEUROSCI, V3, P728, DOI 10.1038/nrn920
   Berry K, 2017, EPILEPSIA, V58, P446, DOI 10.1111/epi.13665
   Boylan GB, 1999, DEV MED CHILD NEUROL, V41, P819, DOI 10.1017/S0012162299001632
   Buraniqi E, 2017, J CHILD NEUROL, V32, P880, DOI 10.1177/0883073817713918
   Clancy RR, 2006, CLIN PERINATOL, V33, P649, DOI 10.1016/j.clp.2006.06.004
   Davis AS, 2010, J PEDIATR-US, V157, P720, DOI 10.1016/j.jpeds.2010.04.065
   de Vries LS, 2013, NEURORADIOLOGY, V55, P13, DOI 10.1007/s00234-013-1233-y
   Donovan MD, 2016, DRUGS, V76, P647, DOI 10.1007/s40265-016-0554-7
   Fisher RS, 2017, EPILEPSIA, V58, P522, DOI 10.1111/epi.13670
   Fitzgerald MP, 2017, EPILEPSIA, V58, P1047, DOI 10.1111/epi.13745
   Furwentsches A, 2010, SEIZURE-EUR J EPILEP, V19, P185, DOI 10.1016/j.seizure.2010.01.003
   Glass HC, 2017, PEDIATR NEUROL, V72, P19, DOI 10.1016/j.pediatrneurol.2017.04.016
   Glass HC, 2016, J PEDIATR-US, V174, P98, DOI 10.1016/j.jpeds.2016.03.035
   Glass HC, 2015, ANESTH ANALG, V120, P1337, DOI 10.1213/ANE.0000000000000705
   Glass HC, 2012, PEDIATR NEUROL, V46, P111, DOI 10.1016/j.pediatrneurol.2011.11.006
   Glass HC, 2010, NEUROCRIT CARE, V12, P421, DOI 10.1007/s12028-009-9324-7
   Han JY, 2018, BMC PEDIATR, V18, DOI 10.1186/s12887-018-1103-1
   Khan O, 2013, PEDIATR NEUROL, V49, P340, DOI 10.1016/j.pediatrneurol.2013.05.008
   Kidokoro H, 2014, PEDIATRICS, V134, pE444, DOI 10.1542/peds.2013-2336
   Kidokoro H, 2009, PEDIATRICS, V124, pE468, DOI 10.1542/peds.2008-2967
   Kirmani BF., 2014, MOL CELL EPILEPSY, V1, pe19
   Kohelet D, 2004, J CHILD NEUROL, V19, P123, DOI 10.1177/08830738040190020701
   Kwon SH, 2014, CLIN PERINATOL, V41, P257, DOI 10.1016/j.clp.2013.10.003
   Lanska MJ, 1996, NEUROEPIDEMIOLOGY, V15, P117, DOI 10.1159/000109898
   Lawrence R, 2010, SEMIN PEDIATR NEUROL, V17, P163, DOI 10.1016/j.spen.2010.06.010
   Leijser LM, 2006, EARLY HUM DEV, V82, P827, DOI 10.1016/j.earlhumdev.2006.09.018
   Lein ES, 1999, P NATL ACAD SCI USA, V96, P13491, DOI 10.1073/pnas.96.23.13491
   Lloyd RO, 2017, J PEDIATR-US, V187, P18, DOI 10.1016/j.jpeds.2017.03.004
   LOUGHNAN PM, 1977, ARCH DIS CHILD, V52, P302, DOI 10.1136/adc.52.4.302
   Maruyama K, 2002, NEUROPEDIATRICS, V33, P133, DOI 10.1055/s-2002-33676
   McQuillen PS, 2003, J NEUROSCI, V23, P3308
   Merhar SL, 2011, J PEDIATR-US, V159, P152, DOI 10.1016/j.jpeds.2011.03.057
   MIZRAHI EM, 1987, NEUROLOGY, V37, P1837, DOI 10.1212/WNL.37.12.1837
   Murphy DJ, 1997, BRIT MED J, V314, P404, DOI 10.1136/bmj.314.7078.404
   Murray DM, 2008, ARCH DIS CHILD-FETAL, V93, pF187, DOI 10.1136/adc.2005.086314
   Natarajan N, 2018, J CHILD NEUROL, V33, P153, DOI 10.1177/0883073817745990
   Neininger MP, 2015, NEUROPEDIATRICS, V46, P329, DOI 10.1055/s-0035-1558969
   Okumura A, 2008, BRAIN DEV-JPN, V30, P261, DOI 10.1016/j.braindev.2007.08.011
   Orivoli S, 2015, BRAIN DEV-JPN, V37, P833, DOI 10.1016/j.braindev.2015.01.002
   Painter MJ, 1999, NEW ENGL J MED, V341, P485, DOI 10.1056/NEJM199908123410704
   Patrizi S, 2003, BRAIN DEV-JPN, V25, P427, DOI 10.1016/S0387-7604(03)00031-7
   Pavlidis E, 2015, EUR J PAEDIATR NEURO, V19, P314, DOI 10.1016/j.ejpn.2015.01.002
   Pisani F, 2008, J CHILD NEUROL, V23, P394, DOI 10.1177/0883073807309253
   Pisani F, 2008, BRAIN DEV-JPN, V30, P20, DOI 10.1016/j.braindev.2007.05.003
   Pisani F, 2007, NEUROLOGY, V69, P2177, DOI 10.1212/01.wnl.0000295674.34193.9e
   Pisani F, 2018, EUR J PAEDIATR NEURO, V22, P757, DOI 10.1016/j.ejpn.2018.05.009
   Pisani F, 2016, ITAL J PEDIATR, V42, DOI 10.1186/s13052-016-0261-8
   Pisani F, 2016, EUR J PAEDIATR NEURO, V20, P243, DOI 10.1016/j.ejpn.2015.12.007
   Pisani F, 2012, J CHILD NEUROL, V27, P1264, DOI 10.1177/0883073811435244
   Platt MJ, 2014, PUBLIC HEALTH, V128, P399, DOI 10.1016/j.puhe.2014.03.010
   Plotkin MD, 1997, J NEUROBIOL, V33, P781, DOI 10.1002/(SICI)1097-4695(19971120)33:6<781::AID-NEU6>3.0.CO;2-5
   Pressler RM, 2015, LANCET NEUROL, V14, P469, DOI 10.1016/S1474-4422(14)70303-5
   Ramantani G, 2011, EUR J PAEDIATR NEURO, V15, P1, DOI 10.1016/j.ejpn.2010.10.003
   Rivera C, 1999, NATURE, V397, P251
   Ronen GM, 2007, NEUROLOGY, V69, P1816, DOI 10.1212/01.wnl.0000279335.85797.2c
   Scher MS, 2006, EPILEPSY RES, V70, pS41, DOI 10.1016/j.eplepsyres.2005.11.020
   SCHER MS, 1993, PEDIATRICS, V91, P128
   Scher MS, 2003, PEDIATR NEUROL, V28, P277, DOI 10.1016/S0887-8994(02)00621-5
   Shah DK, 2008, PEDIATRICS, V121, P1146, DOI 10.1542/peds.2007-1839
   Shah DK, 2010, PEDIATR RES, V67, P102, DOI 10.1203/PDR.0b013e3181bf5914
   Shellhaas R, 2017, ETIOLOGY AND PROGNOS
   Shellhaas RA, 2011, J CLIN NEUROPHYSIOL, V28, P611, DOI 10.1097/WNP.0b013e31823e96d7
   Sheth R D, 1999, J Perinatol, V19, P40, DOI 10.1038/sj.jp.7200107
   Silverstein FS, 2007, ANN NEUROL, V62, P112, DOI 10.1002/ana.21167
   Soul JS, 2007, PEDIATR RES, V61, P467, DOI 10.1203/pdr.0b013e31803237f6
   Spagnoli C, 2013, ITAL J PEDIATR, V39, DOI 10.1186/1824-7288-39-37
   The World Health Organization, 2011, WORLD HLTH ORG GUIDE
   Tulloch Joanie K, 2012, J Pediatr Pharmacol Ther, V17, P31, DOI 10.5863/1551-6776-17.1.31
   van Rooij LGM, 2013, SEMIN FETAL NEONAT M, V18, P209, DOI 10.1016/j.siny.2013.01.001
   Vanhatalo S, 2005, EUR J NEUROSCI, V22, P2799, DOI 10.1111/j.1460-9568.2005.04459.x
   Vasudevan C, 2013, SEMIN FETAL NEONAT M, V18, P185, DOI 10.1016/j.siny.2013.05.008
   Vesoulis ZA, 2017, FRONT PEDIATR, V5, DOI 10.3389/fped.2017.00064
   Vesoulis ZA, 2014, PEDIATR RES, V75, P564, DOI 10.1038/pr.2013.245
   Vohr BR, 2000, PEDIATRICS, V105, P1216, DOI 10.1542/peds.105.6.1216
   Volpe JJ, 2008, NEUROLOGY OF THE NEW
   Volpe JJ, 2009, LANCET NEUROL, V8, P110, DOI 10.1016/S1474-4422(08)70294-1
   Wang DD, 2011, CEREB CORTEX, V21, P574, DOI 10.1093/cercor/bhq124
   Weeke LC, 2015, DEV MED CHILD NEUROL, V57, P248, DOI 10.1111/dmcn.12629
   Wikstrom S, 2008, ACTA PAEDIATR, V97, P915, DOI 10.1111/j.1651-2227.2008.00787.x
   Young TE, 2010, CNS DRUGS, P232
NR 83
TC 0
Z9 0
U1 1
U2 1
PU BMC
PI LONDON
PA CAMPUS, 4 CRINAN ST, LONDON N1 9XW, ENGLAND
SN 1720-8424
EI 1824-7288
J9 ITAL J PEDIATR
JI Ital. J. Pediatr.
PD NOV 1
PY 2018
VL 44
AR 115
DI 10.1186/s13052-018-0573-y
PG 7
WC Pediatrics
SC Pediatrics
GA GZ1GA
UT WOS:000449113900001
PM 30382869
OA DOAJ Gold
DA 2019-04-19
ER

PT J
AU Damkier, P
   Christensen, LS
   Broe, A
AF Damkier, Per
   Christensen, Louise Skov
   Broe, Anne
TI Patterns and predictors for prescription of psychotropics and
   mood-stabilizing antiepileptics during pregnancy in Denmark 2000-2016
SO BRITISH JOURNAL OF CLINICAL PHARMACOLOGY
LA English
DT Article
DE antidepressants; antipsychotics; pregnancy; drug utilization
ID IN-UTERO EXPOSURE; SEROTONIN REUPTAKE INHIBITORS;
   CONGENITAL-MALFORMATIONS; 2ND-GENERATION ANTIPSYCHOTICS; ANTIDEPRESSANT
   USE; DRUG UTILIZATION; RISK; MEDICATION; PREGABALIN; DISORDER
AB AimsTo analyse prescribing patterns during pregnancy for antipsychotics (APs), antidepressants (ADs) and mood-stabilizing antiepileptics (AEDs) in Denmark from 2000 to 2016.
   MethodsData were obtained from the Danish Medical Birth Register, the Register for Legally Induced Abortions, the Danish National Patient Register and the Register of Medicinal Product Statistics. Data were linked through a unique personal identifier by Statistics Denmark.
   ResultsThe use of APs increased 2.5-fold from a prevalence of 1.5 per 1000 pregnancies to 3.8 for pregnancies ending in a delivery. Use of mood-stabilizing AEDs increased from a prevalence of 0.1 to 2.1 during the study period. The prevalence for APs and mood-stabilizing AEDs was nearly twice as high for pregnancies ending in miscarriage or termination compared to pregnancies ending in delivery. A marked increase in the prevalence of ADs use during pregnancy was seen from 2000-2011 (from 6 to 41 per 1000 pregnancies ending in a delivery) but appears slightly in decline. Age, smoking, obesity and social status were generally associated with increased use of psychotropic drugs.
   ConclusionsThe use of APs, ADs and mood-stabilizing AEDs during pregnancy has increased substantially in Denmark from 2000-2016. The use of ADs appears to be slightly in decline since 2011.
C1 [Damkier, Per; Broe, Anne] Odense Univ Hosp, Dept Clin Biochem & Pharmacol, Sdr Blvd 29, DK-5000 Odense, Denmark.
   [Damkier, Per] Univ Southern Denmark, Dept Clin Res, Odense, Denmark.
   [Christensen, Louise Skov; Broe, Anne] Univ Southern Denmark, Dept Clin Pharmacol & Pharm, Inst Publ Hlth, Odense, Denmark.
RP Damkier, P (reprint author), Odense Univ Hosp, Dept Clin Biochem & Pharmacol, Sdr Blvd 29, DK-5000 Odense, Denmark.
EM pdamkier@health.sdu.dk
OI Damkier, Per/0000-0003-0591-7187; Broe, Anne/0000-0002-4149-8808
CR Abel KM, 2013, BRIT J PSYCHIAT, V202, P321, DOI 10.1192/bjp.bp.112.117556
   ACOG Committee on Practice Bulletins--Obstetrics, 2008, Obstet Gynecol, V111, P1001, DOI 10.1097/AOG.0b013e31816fd910
   Alwan S, 2016, CNS DRUGS, V30, P499, DOI 10.1007/s40263-016-0338-3
   Bliddal M, 2018, EUR J EPIDEMIOL, V33, P27, DOI 10.1007/s10654-018-0356-1
   Boden R, 2012, ARCH GEN PSYCHIAT, V69, P715, DOI 10.1001/archgenpsychiatry.2011.1870
   Boukhris T, 2017, PAEDIATR PERINAT EP, V31, P363, DOI 10.1111/ppe.12378
   Broeks SC, 2017, J AFFECT DISORDERS, V210, P158, DOI 10.1016/j.jad.2016.12.001
   Brown HK, 2017, J CLIN PSYCHIAT, V78, pE840, DOI 10.4088/JCP.17lr11535a
   Bruckner TA, 2017, BMC PREGNANCY CHILDB, V17, DOI 10.1186/s12884-017-1397-2
   Charlton RA, 2015, BJOG-INT J OBSTET GY, V122, P1010, DOI 10.1111/1471-0528.13143
   Cohen LS, 2016, AM J PSYCHIAT, V173, P263, DOI 10.1176/appi.ajp.2015.15040506
   Damkier P, 2018, CNS DRUGS, V32, P351, DOI 10.1007/s40263-018-0517-5
   Damkier P, 2017, JAMA PEDIATR, V171, P396, DOI 10.1001/jamapediatrics.2016.5049
   Damkier P, 2015, BASIC CLIN PHARMACOL, V116, P2, DOI 10.1111/bcpt.12322
   Ennis ZN, 2015, BASIC CLIN PHARMACOL, V116, P315, DOI 10.1111/bcpt.12372
   Gils C, 2016, BMC PREGNANCY CHILDB, V16, DOI 10.1186/s12884-016-1025-6
   Gissler M, 2010, BMC PUBLIC HEALTH, V10, DOI 10.1186/1471-2458-10-383
   Grigoriadis S, 2013, J CLIN PSYCHIAT, V74, pE293, DOI 10.4088/JCP.12r07966
   Hasan A, 2015, WORLD J BIOL PSYCHIA, V16, P142, DOI 10.3109/15622975.2015.1009163
   Huybrechts KF, 2016, JAMA PSYCHIAT, V73, P938, DOI 10.1001/jamapsychiatry.2016.1520
   Huybrechts KF, 2013, GEN HOSP PSYCHIAT, V35, P265, DOI 10.1016/j.genhosppsych.2012.12.010
   Jimenez-Solem E, 2012, BMJ OPEN, V2, DOI 10.1136/bmjopen-2012-001148
   Knudsen LB, 1998, DAN MED BULL, V45, P320
   Kulkarni J, 2015, EXPERT OPIN PHARMACO, V16, P1335, DOI 10.1517/14656566.2015.1041501
   Larsen ER, 2015, ACTA PSYCHIAT SCAND, V132, P1, DOI 10.1111/acps.12479
   Lynge E, 2011, SCAND J PUBLIC HEALT, V39, P30, DOI 10.1177/1403494811401482
   McAllister-Williams RH, 2017, J PSYCHOPHARMACOL, V31, P519, DOI 10.1177/0269881117699361
   Ornoy Asher, 2017, Reprod Toxicol, V72, P191, DOI 10.1016/j.reprotox.2017.05.003
   Pariente G, 2017, CNS DRUGS, V31, P439, DOI 10.1007/s40263-017-0433-0
   Patorno E, 2017, NEUROLOGY, V88, P2020, DOI [10.1212/WNL.0000000000003959, 10.1212/wnl.0000000000003959]
   Pedersen CB, 2011, SCAND J PUBLIC HEALT, V39, P22, DOI 10.1177/1403494810387965
   Petersen I, 2017, CLIN EPIDEMIOL, V9, P95, DOI 10.2147/CLEP.S118336
   Petersen I, 2016, HEALTH TECHNOL ASSES, V20, P1, DOI 10.3310/hta20230
   Petersen I, 2014, SCHIZOPHR RES, V159, P218, DOI 10.1016/j.schres.2014.07.034
   Pottegard A, 2017, INT J EPIDEMIOL, V46, P798, DOI 10.1093/ije/dyw213
   Schjerning O, 2016, PHARMACOPSYCHIATRY, V49, P155, DOI 10.1055/s-0042-101868
   Sujan AC, 2017, JAMA-J AM MED ASSOC, V317, P1553, DOI 10.1001/jama.2017.3413
   Susser LC, 2016, AM J OBSTET GYNECOL, V215, P722, DOI 10.1016/j.ajog.2016.07.011
   Terrana N, 2015, J CLIN PSYCHOPHARM, V35, P559, DOI 10.1097/JCP.0000000000000391
   Toh S, 2013, ARCH WOMEN MENT HLTH, V16, P149, DOI 10.1007/s00737-013-0330-6
   van Ditzhuijzen J, 2017, PERSPECT SEX REPRO H, V49, P123, DOI 10.1363/psrh.12028
   Veroniki AA, 2017, BMC MED, V15, DOI 10.1186/s12916-017-0845-1
   Weston J, 2016, COCHRANE DB SYST REV, V11
   Winterfeld U, 2016, NEUROLOGY, V86, P2251, DOI 10.1212/WNL.0000000000002767
   Zoega H, 2015, PLOS ONE, V10, DOI 10.1371/journal.pone.0144474
NR 45
TC 0
Z9 0
U1 1
U2 3
PU WILEY
PI HOBOKEN
PA 111 RIVER ST, HOBOKEN 07030-5774, NJ USA
SN 0306-5251
EI 1365-2125
J9 BRIT J CLIN PHARMACO
JI Br. J. Clin. Pharmacol.
PD NOV
PY 2018
VL 84
IS 11
SI SI
BP 2651
EP 2662
DI 10.1111/bcp.13732
PG 12
WC Pharmacology & Pharmacy
SC Pharmacology & Pharmacy
GA GW3RJ
UT WOS:000446824300024
PM 30079516
DA 2019-04-19
ER

PT J
AU Sabaghi, A
   Heirani, A
   Kiani, A
   Yosofvand, N
AF Sabaghi, A.
   Heirani, A.
   Kiani, A.
   Yosofvand, N.
TI Effects of Prenatal Seizures on Cognitive and Motor Performance in Mice
   Offspring (with Emphasis on BDNF and GDNF Levels)
SO NEUROPHYSIOLOGY
LA English
DT Article
DE mice; PTZ-induced seizures; pregnancy; offspring; motor coordination;
   cognitive performance; BDNF; GDNF
ID TYROSINE-HYDROXYLASE EXPRESSION; NEUROTROPHIC-FACTOR GDNF;
   PARKINSONS-DISEASE; WATER MAZE; RAT; PREGNANCY; EPILEPSY; BEHAVIOR;
   EPILEPTOGENESIS; CONSEQUENCES
AB Prenatal seizures in a mother's organism exert adverse effects on offspring. We investigated the effects of exposure to prenatal seizures in utero on the motor coordination and cognitive performance of mice offspring. Considering that brain-derived neurotrophic factor (BDNF) and glial cell-derived neurotrophic factor (GDNF) play important roles in providing motor and learning abilities, the levels of these factors in serum of the offspring were measured. Adult female ICR mice were randomly separated into two groups and injected i.p. with either pentylenetetrazole (PTZ) or saline for 30 days. Then fully kindled mice and control animals were allowed to mate; PTZ administration was continued until delivery, while the control group received saline at the same time. The motor coordination and cognitive performance shown by male offspring of the groups were evaluated using the raised-beam task and novel object recognition task (NORT), respectively .The serum BDNF and GDNF levels in offspring were measured 24 h after the completion of the behavioral tests. Prenatal exposure to maternal seizures induced by PTZ led to a motor coordination deficiency, significant cognitive impairment, a decrease in the serum BDNF level, and an increase in the GDNF level in adult male offspring (P < 0.05 in all cases). These findings suggest that seizures during mother's pregnancy cause strong cognitive deficiency and disorders of motor coordination mostly due to alteration of the BDNF and GDNF level in adult male offspring.
C1 [Sabaghi, A.; Heirani, A.] Razi Univ, Dept Phys Educ & Sport Sci, Kermanshah, Iran.
   [Yosofvand, N.] Razi Univ, Dept Biol, Kermanshah, Iran.
   [Kiani, A.] Kermanshah Univ Med Sci, Sch Pharm, Pharmaceut Sci Res Ctr, Kermanshah, Iran.
RP Sabaghi, A (reprint author), Razi Univ, Dept Phys Educ & Sport Sci, Kermanshah, Iran.
EM ayoobsabaghi@yahoo.com
CR Abe K, 2014, SEIZURE-EUR J EPILEP, V23, P112, DOI 10.1016/j.seizure.2013.10.003
   Adab N, 2004, J NEUROL NEUROSUR PS, V75, P1575, DOI 10.1136/jnnp.2003.029132
   Ahmed I, 2011, BRAIN, V134, P979, DOI 10.1093/brain/awr028
   Ali SH, 2015, STEROIDS, V101, P37, DOI 10.1016/j.steroids.2015.05.010
   Barroso-Chinea P, 2016, NEUROBIOL DIS, V88, P44, DOI 10.1016/j.nbd.2016.01.002
   Baydyuk M, 2014, FRONT CELL NEUROSCI, V8, DOI 10.3389/fncel.2014.00254
   BECKER A, 1992, BEHAV NEURAL BIOL, V57, P37, DOI 10.1016/0163-1047(92)90735-M
   BERZAGHI MPP, 1990, BRAZ J MED BIOL RES, V23, P827
   Boger HA, 2006, EXP NEUROL, V202, P336, DOI 10.1016/j.expneurol.2006.06.006
   Boger HA, 2007, J NEUROSCI, V27, P8816, DOI 10.1523/JNEUROSCI.1067-07.2007
   Boudanova E, 2008, NEUROPHARMACOLOGY, V54, P605, DOI 10.1016/j.neuropharm.2007.11.007
   Brambilla L, 2016, HUM MOL GENET, V25, P3080, DOI 10.1093/hmg/ddw161
   Calabrese F, 2014, FRONT CELL NEUROSCI, V8, DOI 10.3389/fncel.2014.00430
   Chen AI, 2016, SCI REP-UK, V6, DOI 10.1038/srep20201
   Choo M, 2017, NAT COMMUN, V8, DOI 10.1038/s41467-017-00260-w
   Cirulli F, 2004, HIPPOCAMPUS, V14, P802, DOI 10.1002/hipo.10220
   Cossa AC, 2016, METAB BRAIN DIS, V31, P891, DOI 10.1007/s11011-016-9825-y
   Driscoll DJO, 2018, BRAIN BEHAV IMMUN, V69, P418, DOI 10.1016/j.bbi.2018.01.001
   Dubovicky Michal, 2010, Interdiscip Toxicol, V3, P59, DOI 10.2478/v10102-010-0012-4
   Falcicchia C, 2018, MOL THER-METH CLIN D, V9, P211, DOI 10.1016/j.omtm.2018.03.001
   Fischer EK, 2017, J NEURAL TRANSM, V124, P765, DOI 10.1007/s00702-017-1730-y
   Gerlai R, 2001, EUR J NEUROSCI, V14, P1153, DOI 10.1046/j.0953-816x.2001.01724.x
   Goldberg EM, 2013, NAT REV NEUROSCI, V14, P337, DOI 10.1038/nrn3482
   Griffin WC, 2006, BRAIN RES, V1068, P257, DOI 10.1016/j.brainres.2005.10.080
   Heck DH, 2008, HUM MOL GENET, V17, P2181, DOI 10.1093/hmg/ddn117
   Hossain MA, 2005, EPILEPSY BEHAV, V7, P204, DOI 10.1016/j.yehbeh.2005.05.015
   Huang YJ, 2013, PLOS ONE, V8, DOI 10.1371/journal.pone.0082502
   Ibiza S, 2016, NATURE, V535, P440, DOI 10.1038/nature18644
   Jafari Z, 2017, SCI REP-UK, V7, DOI 10.1038/s41598-017-09799-6
   Janssen S, 2015, MOL MED REP, V12, P6171, DOI 10.3892/mmr.2015.4120
   Kameda SR, 2011, PHARMACOL BIOCHEM BE, V98, P320, DOI 10.1016/j.pbb.2011.01.013
   Kan AA, 2012, J NEUROINFLAMM, V9, DOI 10.1186/1742-2094-9-207
   Kim D, 2017, CHIN J INTEGR MED, V23, P943, DOI [10.1007/s11655-017-2827-8, 10.1007/s11655-017-2824-y]
   Kirsten TB, 2013, PLOS ONE, V8, DOI 10.1371/journal.pone.0082244
   Kopra J, 2015, NAT NEUROSCI, V18, P319, DOI 10.1038/nn.3941
   Kopra JJ, 2017, J NEUROSCI, V37, P1581, DOI 10.1523/JNEUROSCI.1673-16.2016
   Kramer ER, 2007, PLOS BIOL, V5, P616, DOI 10.1371/journal.pbio.0050039
   Krstic D, 2012, J NEUROINFLAMM, V9, DOI 10.1186/1742-2094-9-151
   Labandeira-Garcia JL, 2013, MOVEMENT DISORD, V28, P1337, DOI 10.1002/mds.25614
   LaJoie J, 2004, EPILEPSIA, V45, P48, DOI 10.1111/j.0013-9580.2004.458007.x
   Lauretti E, 2016, TRANSL PSYCHIAT, V6, DOI 10.1038/tp.2016.1
   Lee SH, 2017, BRAIN RES, V1654, P66, DOI 10.1016/j.brainres.2016.10.011
   Li BJ, 2014, PLOS ONE, V9, DOI 10.1371/journal.pone.0093158
   Li YX, 2001, J NEUROSCI, V21, P2738, DOI 10.1523/JNEUROSCI.21-08-02738.2001
   Lima DC, 2010, EPILEPSY BEHAV, V18, P45, DOI 10.1016/j.yebeh.2010.02.024
   LIN LFH, 1993, SCIENCE, V260, P1130, DOI 10.1126/science.8493557
   LIN LFH, 1994, J NEUROCHEM, V63, P758
   Littrell OM, 2012, NEUROBIOL AGING, V33, DOI 10.1016/j.neurobiolaging.2010.10.013
   Lucas EK, 2014, BEHAV BRAIN RES, V274, P219, DOI 10.1016/j.bbr.2014.08.011
   Luong T. N., 2011, JOVE, V49
   Masoud ST, 2015, NEUROBIOL DIS, V74, P66, DOI 10.1016/j.nbd.2014.10.016
   Mello-Carpes PB, 2016, NEUROBIOL LEARN MEM, V127, P84, DOI 10.1016/j.nlm.2015.11.014
   Mu JS, 1999, BRAIN RES, V835, P259, DOI 10.1016/S0006-8993(99)01592-9
   Ngoupaye GT, 2018, METAB BRAIN DIS, V33, P421, DOI 10.1007/s11011-017-0148-4
   Pascual A, 2008, NAT NEUROSCI, V11, P755, DOI 10.1038/nn.2136
   Pelleymounter MA, 1999, PSYCHOBIOLOGY, V27, P397
   Porritt M, 2005, MOVEMENT DISORD, V20, P810, DOI 10.1002/mds.20399
   Pourmotabbed A, 2011, NEUROSCIENCE, V172, P205, DOI 10.1016/j.neuroscience.2010.11.001
   Rabbani Mohammed, 2009, Stress, V12, P451, DOI 10.1080/10253890802659612
   Rajabzadeh A, 2012, J BIOMED SCI, V19, DOI 10.1186/1423-0127-19-56
   Ravizza T, 2008, NEUROBIOL DIS, V29, P142, DOI 10.1016/j.nbd.2007.08.012
   Razgado-Hernandez LF, 2015, PLOS ONE, V10, DOI 10.1371/journal.pone.0117391
   Rickert U, 2014, J NEURODEGENERAT DIS, V2014
   Saavedra A, 2008, PROG NEUROBIOL, V86, P186, DOI 10.1016/j.pneurobio.2008.09.006
   Salahpour A, 2008, P NATL ACAD SCI USA, V105, P4405, DOI 10.1073/pnas.0707646105
   Salari A. A., 2016, BEHAV BRAIN RES, P5
   Siuda J, 2017, NEUROL NEUROCHIR POL, V51, P24, DOI 10.1016/j.pjnns.2016.10.001
   Tenenbaum L, 2017, FRONT NEUROANAT, V11, DOI 10.3389/fnana.2017.00029
   Thomsen GM, 2017, GENE THER, V24, P245, DOI 10.1038/gt.2017.9
   Tomson T, 2007, BRIT MED J, V335, P769, DOI 10.1136/bmj.39266.473113.BE
   Underhill SM, 2014, NEURON, V83, P404, DOI 10.1016/j.neuron.2014.05.043
   Vale TG, 2010, EPILEPSY BEHAV, V19, P20
   Wang J, 2007, J NEUROL, V254, P185, DOI 10.1007/s00415-006-0322-9
   Xie T, 2012, BRAIN RES, V1470, P80, DOI 10.1016/j.brainres.2012.06.034
   Yen CH, 2015, PLOS ONE, V10, DOI 10.1371/journal.pone.0131017
   Yeom CW, 2016, CHILD ADOL PSYCH MEN, V10, DOI 10.1186/s13034-016-0097-4
   Zager A, 2015, BRAIN BEHAV IMMUN, V43, P159, DOI 10.1016/j.bbi.2014.07.021
NR 77
TC 0
Z9 0
U1 0
U2 0
PU SPRINGER
PI NEW YORK
PA 233 SPRING ST, NEW YORK, NY 10013 USA
SN 0090-2977
EI 1573-9007
J9 NEUROPHYSIOLOGY+
JI Neurophysiology
PD OCT
PY 2018
VL 50
IS 5
BP 339
EP 347
DI 10.1007/s11062-019-09759-y
PG 9
WC Neurosciences; Physiology
SC Neurosciences & Neurology; Physiology
GA HN2QZ
UT WOS:000460031200004
DA 2019-04-19
ER

PT J
AU Munkboel, CH
   Christensen, LR
   Islin, J
   Bonomo, S
   Olsen, L
   Jorgensen, FS
   Styrishave, B
AF Munkboel, Cecilie Hurup
   Christensen, Lise Rudbaek
   Islin, Julie
   Bonomo, Silvia
   Olsen, Lars
   Jorgensen, Flemming Steen
   Styrishave, Bjarne
TI The anti-epileptic drug lamotrigine inhibits the CYP17A1 lyase reaction
   in vitro
SO BIOLOGY OF REPRODUCTION
LA English
DT Article
DE in vitro; H295R; molecular dynamics; endocrine disrupting drug;
   steroidogenesis; CYP19A1; CYP21A2
ID H295R CELL ASSAY; CYTOCHROME-P450 17A1; REUPTAKE INHIBITORS;
   STEROIDOGENESIS; PREGNANCY; EPILEPSY; HORMONES
AB The potential endocrine disrupting effects of the commonly prescribed anti-epileptic drug lamotrigine (LAM) were investigated using the H295R steroidogenic in vitro assay and computational chemistry methods. The H295R cells were exposed to different concentrations of LAM, and a multi-steroid LC-MS/MS method was applied to quantify the amount of secreted steroid hormones. LAM affected several steroid hormones in the steroidogenesis at therapeutic concentrations. All progestagens as well as 11-deoxycorticosterone and corticosterone increased 100-200% with increasing concentrations of LAM suggesting a selective inhibitory effect of LAM on CYP17A1, in particular on the lyase reaction. Recombinant CYP17A1 assay confirmed the competitive inhibition of LAM toward the enzyme with IC50 values of 619 and 764 mu M for the lyase and the hydroxylase reaction, respectively. Levels of androstenedione and testosterone decreased at LAM concentrations above the therapeutic concentration range. The ability of LAM to bind to CYP17A1, CYP19A1, and CYP21A2 was investigated using docking and molecular dynamics simulations. This in silico study showed that LAM was able to bind directly to the heme iron in the active site of CYP17A1, but not CYP21A2, thus supporting the results of the in vitro studies. The molecular dynamics simulations also suggested binding of LAM to the heme iron in the CYP19A1 active site. No inhibition of the aromatase enzyme was, however, observed in the H295R assay. This could be due to a sequential effect within the steroidogenesis caused by the inhibition of CYP17A1, which reduced the amounts of androgens available for CYP19A1.
   Summary Sentence
   Using the H295R cell assay and computational chemistry, lamotrigine was observed to affect steroidogenesis by inhibiting the CYP17A1 lyase reaction, likely due to the sp(2)-hybridised N atom in the 1,2,4-triazine moiety coordinating to the heme iron.
C1 [Munkboel, Cecilie Hurup; Christensen, Lise Rudbaek; Islin, Julie; Styrishave, Bjarne] Univ Copenhagen, Fac Hlth & Med Sci, Dept Pharm, Toxicol Lab, Copenhagen, Denmark.
   [Bonomo, Silvia; Olsen, Lars; Jorgensen, Flemming Steen] Univ Copenhagen, Fac Hlth & Med Sci, Dept Drug Design & Pharmacol, Sect Biostruct Res, Copenhagen, Denmark.
RP Styrishave, B (reprint author), Univ Copenhagen, Dept Pharm, Copenhagen, Denmark.
EM bjarne.styrishave@sund.ku.dk
OI Bonomo, Silvia/0000-0003-2394-2861; Styrishave,
   Bjarne/0000-0003-1619-2468; Rudbaek Christensen,
   Lise/0000-0003-3169-6824
FU Drug Research Academy at the University of Copenhagen
FX The Drug Research Academy at the University of Copenhagen is
   acknowledged for funding CHM. Edited by Dr. Jodi Flaws, PhD, University
   of Illinois
CR [Anonymous], 2014, SCHROD SUIT 2014 2 P
   Baynes JW, 2009, MED BIOCH
   BECKE AD, 1993, J CHEM PHYS, V98, P1372, DOI 10.1063/1.464304
   BECKE AD, 1993, J CHEM PHYS, V98, P5648, DOI 10.1063/1.464913
   Berman HM, 2000, NUCLEIC ACIDS RES, V28, P235, DOI 10.1093/nar/28.1.235
   Bonomo S, 2016, SCI REP-UK, V6, DOI 10.1038/srep29468
   Danish Health and Medicines Authority, 2014, VALPR
   DeVore NM, 2012, NATURE, V482, P116, DOI 10.1038/nature10743
   Fluck CE, 2005, EPILEPSIA, V46, P444, DOI 10.1111/j.0013-9580.2005.38404.x
   Hadley M. E., 2006, ENDOCRINOLOGY
   Hecker M, 2006, TOXICOL APPL PHARM, V217, P114, DOI 10.1016/j.taap.2006.07.007
   Henre J, 1986, AB INITIO MOL ORBITA
   Hutschenreuter TU, 2004, J ENZYM INHIB MED CH, V19, P17, DOI 10.1080/14756360310001640913
   ICH Expert Working Group, 2005, INT C HARM TECHN REQ, P1, DOI DOI 10.1007/S11095-007-9511-1
   Islin J, 2018, TOXICOL IN VITRO, V47, P63, DOI 10.1016/j.tiv.2017.10.029
   Isojarvi JIT, 2005, CNS DRUGS, V19, P207, DOI 10.2165/00023210-200519030-00003
   Jacobsen NW, 2008, TOXICOL IN VITRO, V22, P146, DOI 10.1016/j.tiv.2007.09.004
   Jacobsen NW, 2015, TOXICOL IN VITRO, V29, P1729, DOI 10.1016/j.tiv.2015.07.005
   Johannessen SI, 2003, THER DRUG MONIT, V25, P347, DOI 10.1097/00007691-200306000-00016
   Jones G, 1997, J MOL BIOL, V267, P727, DOI 10.1006/jmbi.1996.0897
   Kirton SB, 2005, PROTEINS, V58, P836, DOI 10.1002/prot.20389
   KLAMT A, 1993, J CHEM SOC PERK T 2, P799, DOI 10.1039/p29930000799
   LEE CT, 1988, PHYS REV B, V37, P785, DOI 10.1103/PhysRevB.37.785
   Mikkonen K, 2004, EPILEPSIA, V45, P769, DOI 10.1111/j.0013-9580.2004.04604.x
   Miller WL, 2011, ENDOCR REV, V32, P81, DOI 10.1210/er.2010-0013
   Morrow J, 2006, J NEUROL NEUROSUR PS, V77, P193, DOI 10.1136/jnnp.2005.074203
   Neels HM, 2004, CLIN CHEM LAB MED, V42, P1228, DOI 10.1515/CCLM.2004.245
   Nielsen FK, 2012, TOXICOL IN VITRO, V26, P343, DOI 10.1016/j.tiv.2011.12.008
   O'Brien J, 2000, EUR J BIOCHEM, V267, P5421, DOI 10.1046/j.1432-1327.2000.01606.x
   OECD, 2011, TEST 456 H295R STER
   Ortiz de Montellano PR, 2012, CYTOCHROME P450 STRU
   Patsalos PN, 2008, EPILEPSIA, V49, P1239, DOI 10.1111/j.1528-1167.2008.01561.x
   Pennell PB, 2009, NEUROL CLIN, V27, P941, DOI 10.1016/j.ncl.2009.08.005
   Quigg M, 2006, EPILEPSIA, V47, P1452, DOI 10.1111/j.1528-1167.2006.00617.x
   SCHAFER A, 1992, J CHEM PHYS, V97, P2571, DOI 10.1063/1.463096
   Sorensen AM, 2016, TOXICOL IN VITRO, V34, P71, DOI 10.1016/j.tiv.2016.03.007
   Svalheim S, 2009, EPILEPSY BEHAV, V16, P281, DOI 10.1016/j.yebeh.2009.07.033
   Tauboll E, 2015, SEIZURE-EUR J EPILEP, V28, P3, DOI 10.1016/j.seizure.2015.02.012
   Tomson T, 2011, LANCET NEUROL, V10, P609, DOI 10.1016/S1474-4422(11)70107-7
   Tsiropoulos I, 2006, ACTA NEUROL SCAND, V113, P405, DOI 10.1111/j.0404.2006.00639.x
   Weisser JJ, 2016, ANAL BIOANAL CHEM, V408, P4883, DOI 10.1007/s00216-016-9575-z
NR 41
TC 0
Z9 0
U1 0
U2 1
PU OXFORD UNIV PRESS INC
PI CARY
PA JOURNALS DEPT, 2001 EVANS RD, CARY, NC 27513 USA
SN 0006-3363
EI 1529-7268
J9 BIOL REPROD
JI Biol. Reprod.
PD OCT
PY 2018
VL 99
IS 4
BP 888
EP 897
DI 10.1093/biolre/ioy098
PG 10
WC Reproductive Biology
SC Reproductive Biology
GA HG7IQ
UT WOS:000455164700023
PM 29718108
OA Bronze
DA 2019-04-19
ER

PT J
AU Sreedharan, RM
   Sheelakumari, R
   Anila, KM
   Kesavadas, C
   Thomas, SV
AF Sreedharan, R. M.
   Sheelakumari, R.
   Anila, K. M.
   Kesavadas, C.
   Thomas, S. V.
TI Reduced brain volumes in children of women with epilepsy: A
   neuropsychological and voxel based morphometric analysis in
   pre-adolescent children
SO JOURNAL OF NEURORADIOLOGY
LA English
DT Article
DE Voxel based morphometry; Children of woman with epilepsy; Antiepileptic
   drugs; Total intracranial volume; Grey matter volume; White matter
   volume
ID IN-UTERO EXPOSURE; ANTIEPILEPTIC DRUGS; PRENATAL EXPOSURE; PREGNANCY;
   MALFORMATIONS; INTELLIGENCE; REGISTRY; MOTHERS; COHORT; AGE
AB Background and purpose. - Children of Women with Epilepsy with antenatal exposure to antiepileptic drugs (CAED) have reduced neuropsychological functions. We aimed to explore the anatomical basis for this impairment by comparing the brain volumes of CAED with that of matched healthy children without antenatal AED exposure (COAED).
   Materials and methods. - CAED aged 8-12 years were recruited from the Kerala Registry of epilepsy and pregnancy that prospectively follows up children of women with epilepsy and COAED from children attending the imaging department for minor illnesses. Maternal clinical details and the neuropsychological data including IQ of CAED and COAED were obtained. Total intracranial volume (TBV), grey matter volume (GMV), white matter volume (WMV) and volumes of deep grey matter were measured by Voxel Based Morphometry.
   Results. - We studied 30 CAED (mean age 10.8 + 1.11 years) and 35 COAED (mean age 10.64+ 1.26). The antenatal AED exposure for the CAED was monotherapy for 8 children and polytherapy for 22 children. The CAED had significantly lower (P< 0.001) IQ (77.5 + 13.8), TBV(1259.55 +169.85 mL) and GMV (672.51 + B5.42 mL) compared to the IQ(87.0 + 13.5), TBV(1405.37 +/- 161 mL) and GMV (745.427 +/- 86.69 mL) of COAED. CAED had lower volumes for Lt Inferior Triangular Gyrus, and hippocampi on both sides, when compared to COAED. Group analysis CAED showed less GMV (P< 0.05) for left inferior and middle frontal gyri relative to COAED.
   Conclusions. - These observations point towards an anatomical basis of lower GMV for the lower neuropsychological functions in children with antenatal AED exposure. (C) 2018 Elsevier Masson SAS. All rights reserved.
C1 [Sreedharan, R. M.] Govt Med Coll Hosp, Dept Radiol, Trivandrum, Kerala, India.
   [Sheelakumari, R.; Anila, K. M.; Thomas, S. V.] SCTIMST, Dept Neurol, Trivandrum, Kerala, India.
   [Kesavadas, C.] SCTIMST, Dept Imaging Sci & Intervent Radiol, Trivandrum, Kerala, India.
RP Thomas, SV (reprint author), Sree Chitra Thirunal Inst Med Sci & Technol Thiru, Dept Neurol, Thiruvananthapuram, Kerala, India.
EM sanjeev.v.thomas@gmail.com
OI Kesavadas, Chandrasekharan/0000-0003-4914-8666
FU Kerala Registry of Epilepsy Pregnancy (KREP, Trivandrum)
FX The authors thank Kerala Registry of Epilepsy Pregnancy (KREP,
   Trivandrum) for their financial support. The authors are grateful to the
   subjects who took part in this research study.
CR Adab N, 2001, J NEUROL NEUROSUR PS, V70, P15, DOI 10.1136/jnnp.70.1.15
   Alruwaili AR, 2017, J NEURORADIOL
   Baltruschat SA, 2015, J NEURORADIOLOGY, V42, P141, DOI 10.1016/j.neurad.2015.02.006
   Ashburner J, 2000, NEUROIMAGE, V11, P805, DOI 10.1006/nimg.2000.0582
   Baker GA, 2015, NEUROLOGY, V84, P382, DOI 10.1212/WNL.0000000000001182
   Bittigau P, 2002, P NATL ACAD SCI USA, V99, P15089, DOI 10.1073/pnas.222550499
   Broca P, 1861, B SOC ANAT PARIS, V6, P330
   Campbell E, 2014, J NEUROL NEUROSUR PS, V85, P1029, DOI 10.1136/jnnp-2013-306318
   DIAZ J, 1978, SCIENCE, V199, P90, DOI 10.1126/science.199.4324.90
   Frisch C, 2009, EPILEPSIA, V50, P1432, DOI 10.1111/j.1528-1167.2008.01943.x
   Gopinath N, 2015, EPILEPSY RES, V117, P58, DOI 10.1016/j.eplepsyres.2015.09.003
   Hatta T, 1999, NEUROTOXICOL TERATOL, V21, P21, DOI 10.1016/S0892-0362(98)00028-2
   Ikonomidou C, 1999, SCIENCE, V283, P70, DOI 10.1126/science.283.5398.70
   Ikonomidou C, 2007, EUR J PAEDIATR NEURO, V11, P297, DOI 10.1016/j.ejpn.2007.02.006
   Meador KJ, 2006, NEUROLOGY, V67, P407, DOI 10.1212/01.wnl.0000227919.81208.b2
   Meador KJ, 2009, NEW ENGL J MED, V360, P1597, DOI 10.1056/NEJMoa0803531
   Roussotte F, 2012, J NEURODEV DISORD, V4, DOI 10.1186/1866-1955-4-22
   Sowell ER, 2001, NEUROREPORT, V12, P515, DOI 10.1097/00001756-200103050-00018
   Taki Y, 2012, NEUROIMAGE, V59, P1023, DOI 10.1016/j.neuroimage.2011.08.092
   Thomas SV, 2007, EPILEPSIA, V48, P2234
   Thomas SV, 2001, NEUROL INDIA, V49, P60
   Tomson T, 2011, LANCET NEUROL, V10, P609, DOI 10.1016/S1474-4422(11)70107-7
   Wilke M, 2008, NEUROIMAGE, V41, P903, DOI 10.1016/j.neuroimage.2008.02.056
   Wood AG, 2015, EPILEPSIA, V56, P1047, DOI 10.1111/epi.13007
   Wood AG, 2014, ANN CLIN TRANSL NEUR, V1, P497, DOI 10.1002/acn3.74
   YANAI J, 1989, NEUROTOXICOLOGY, V10, P543
   YANAI J, 1979, EXP NEUROL, V64, P237, DOI 10.1016/0014-4886(79)90265-6
NR 27
TC 0
Z9 0
U1 3
U2 3
PU MASSON EDITEUR
PI MOULINEAUX CEDEX 9
PA 21 STREET CAMILLE DESMOULINS, ISSY, 92789 MOULINEAUX CEDEX 9, FRANCE
SN 0150-9861
EI 1773-0406
J9 J NEURORADIOLOGY
JI J. Neuroradiol.
PD OCT
PY 2018
VL 45
IS 6
BP 380
EP 385
DI 10.1016/j.neurad.2018.02.005
PG 6
WC Clinical Neurology; Neuroimaging; Radiology, Nuclear Medicine & Medical
   Imaging
SC Neurosciences & Neurology; Radiology, Nuclear Medicine & Medical Imaging
GA GZ3TR
UT WOS:000449309700007
PM 29505839
DA 2019-04-19
ER

PT J
AU McLaughlin, RM
   Schraegle, WA
   Nussbaum, NL
   Titus, JB
AF McLaughlin, Rachael M.
   Schraegle, William A.
   Nussbaum, Nancy L.
   Titus, Jeffrey B.
TI Parental coping and its role in predicting health-related quality of
   life in pediatric epilepsy
SO EPILEPSY & BEHAVIOR
LA English
DT Article
DE Pediatric epilepsy; Health-related quality of life; Parental coping;
   QOLCE; ICQ-P
ID ILLNESS COGNITION QUESTIONNAIRE; DRUG-RESISTANT EPILEPSY; CHILDHOOD
   EPILEPSY; CHILDREN; ADOLESCENTS; IMPACT; ADJUSTMENT; FAMILIES; ANXIETY;
   PERCEPTIONS
AB Objective: Psychosocial difficulties are known to greatly impact the health-related quality of life (HRQOL) of a child with epilepsy, and parental coping is a unique aspect that has not been examined in relation to HRQOL in the pediatric population with epilepsy. This study assessed the relationship of parental coping with HRQOL and other clinical and sociodemographic factors.
   Methods: Data included parental ratings on the Illness Cognition Questionnaire-Parent (ICQ-P) and the Quality of Life in Childhood Epilepsy (QOLCE) questionnaire for 108 children and adolescents with epilepsy (mean 11.34 years of age). The ICQ-P examines parental coping through constructs of illness cognitions while QOLCE determines overall functioning as indicated by parents. Bivariate correlations were conducted to identify significant associations with parental coping, followed by a multiple linear regression to determine the relative contribution of parental coping on HRQOL. Sociodemographic factors on parental coping were explored with an analysis of covariance.
   Results: Longer duration of epilepsy (r = 0.202) and higher HRQOL (r = 0.208) were significantly associated with parental acceptance on the ICQ-P. Higher parental helplessness was significantly associated with female gender of the child (r = 0.262), diminished HRQOL (r = 0.566), greater seizure frequency (r = 0.255), and higher number of prescribed antiepileptic drugs (AEDs) (r = 0.226). Parent-rated perceived benefits did not have significant association with study variables. Multiple linear regression revealed age of seizure onset (beta = 0.19, p = 0.05), seizure frequency (beta = 0.22. p = 0.01), and degree of parental helplessness (beta = -050, p <= 0.01) as unique predictors of HRQOL Two separate ANCOVAs revealed no significant associations between maternal education or insurance type on parental helplessness.
   Significance: Parental coping is significantly related to HRQOL in youth with epilepsy, and elevated feelings of helplessness, along with epilepsy severity, predict lower HRQOL. These findings are the first to demonstrate the unique role of parental coping in HRQOL among youth with epilepsy, and they highlight the importance of providing support to the whole family during pediatric epilepsy treatment. (C) 2018 Elsevier Inc. All rights reserved.
C1 [McLaughlin, Rachael M.; Schraegle, William A.; Nussbaum, Nancy L.; Titus, Jeffrey B.] Dell Childrens Med Ctr Cent Texas, Neuropsychol Lab, Austin, TX USA.
   [McLaughlin, Rachael M.; Nussbaum, Nancy L.; Titus, Jeffrey B.] Dell Childrens Med Ctr Cent Texas, Comprehens Epilepsy Program, Austin, TX USA.
   [Schraegle, William A.; Nussbaum, Nancy L.] Univ Texas Austin, Dept Educ Psychol, Austin, TX 78712 USA.
   [Titus, Jeffrey B.] Univ Texas Austin, Dell Med Sch, Dept Neurol, Austin, TX USA.
RP Titus, JB (reprint author), Dell Childrens Med Grp, Pediat Neuropsychol Clin, 1600 West 38th St,Suite 320, Austin, TX 78731 USA.
EM jbtitus@ascension.org
CR Austin J K, 2000, Annu Rev Nurs Res, V18, P26
   Austin JK, 2004, EPILEPSY BEHAV, V5, pS33, DOI 10.1016/j.yebeh.2004.06.014
   Austin JK, 2008, EPILEPSY BEHAV, V13, P662, DOI 10.1016/j.yebeh.2008.07.017
   CarltonFord S, 1997, SEIZURE, V6, P383, DOI 10.1016/S1059-1311(97)80038-6
   Clarke AL, 2016, EPILEPSY BEHAV, V59, P50, DOI 10.1016/j.yebeh.2016.02.035
   Clary LE, 2010, EPILEPSY BEHAV, V19, P487, DOI 10.1016/j.yebeh.2010.08.002
   Conway L, 2017, EPILEPSIA, V58, P646, DOI 10.1111/epi.13697
   Conway L, 2016, EPILEPSIA, V57, P1256, DOI 10.1111/epi.13441
   Devinsky O, 1999, EPILEPSIA, V40, P1715, DOI 10.1111/j.1528-1157.1999.tb01588.x
   Elliott IM, 2005, EPILEPSY BEHAV, V7, P664, DOI 10.1016/j.yebeh.2005.07.004
   Evers AWM, 2001, J CONSULT CLIN PSYCH, V69, P1026, DOI 10.1037//0022-006X.69.6.1026
   Fisak B, 2012, BEHAV COGN PSYCHOTH, V40, P542, DOI 10.1017/S1352465812000410
   Goodwin SW, 2015, EPILEPSIA, V56, P864, DOI 10.1111/epi.13000
   Guare R., 2010, EXECUTIVE SKILLS CHI
   HOARE P, 1991, DEV MED CHILD NEUROL, V33, P201
   Hodes M, 1999, J CHILD PSYCHOL PSYC, V40, P1083, DOI 10.1017/S002196309900462X
   Hoving JL, 2010, INT ARCH OCC ENV HEA, V83, P595, DOI 10.1007/s00420-010-0506-6
   Immelt Susan, 2006, J Pediatr Nurs, V21, P362, DOI 10.1016/j.pedn.2006.02.006
   Kampra M, 2017, EPILEPSY BEHAV, V71, P94, DOI 10.1016/j.yebeh.2017.04.034
   Lazarus R. S., 1984, STRESS APPRAISAL COP
   Melnyk BM, 2004, PEDIATRICS, V113, pE597, DOI 10.1542/peds.113.6.e597
   PIANTA RC, 1994, CHILD DEV, V65, P1415, DOI 10.2307/1131508
   Rodenburg R, 2005, EPILEPSY BEHAV, V6, P488, DOI 10.1016/j.yebeh.2005.03.006
   Sabaz M, 2001, EPILEPSIA, V42, P621, DOI 10.1046/j.1528-1157.2001.25200.x
   Sabaz M, 2000, EPILEPSIA, V41, P765, DOI 10.1111/j.1528-1157.2000.tb00240.x
   Schraegle WA, 2017, EPILEPSY BEHAV, V75, P90, DOI 10.1016/j.yebeh.2017.07.008
   Schraegle WA, 2016, EPILEPSY BEHAV, V62, P20, DOI 10.1016/j.yebeh.2016.06.006
   Shallcross AJ, 2015, EPILEPSIA, V56, pe186, DOI 10.1111/epi.13194
   Sint Nicolaas SM, 2016, SUPPORT CARE CANCER, V24, P529, DOI 10.1007/s00520-015-2795-5
   SMITH D, 1993, EPILEPSIA, V34, P312, DOI 10.1111/j.1528-1157.1993.tb02417.x
   Stevanovic D, 2011, EPILEPSIA, V52, pE75, DOI 10.1111/j.1528-1167.2011.03133.x
   Tanriverdi M, 2016, EPILEPSY BEHAV, V62, P6, DOI 10.1016/j.yebeh.2016.04.045
   Verhoof EJA, 2014, CHILD ADOL PSYCH MEN, V8, DOI 10.1186/1753-2000-8-12
NR 33
TC 0
Z9 0
U1 0
U2 0
PU ACADEMIC PRESS INC ELSEVIER SCIENCE
PI SAN DIEGO
PA 525 B ST, STE 1900, SAN DIEGO, CA 92101-4495 USA
SN 1525-5050
EI 1525-5069
J9 EPILEPSY BEHAV
JI Epilepsy Behav.
PD OCT
PY 2018
VL 87
BP 1
EP 6
DI 10.1016/j.yebeh.2018.08.009
PG 6
WC Behavioral Sciences; Clinical Neurology; Psychiatry
SC Behavioral Sciences; Neurosciences & Neurology; Psychiatry
GA GY7PW
UT WOS:000448805600001
PM 30145371
DA 2019-04-19
ER

PT J
AU Goldstein, L
   Shihman, B
   Amiel, N
   Benninger, F
AF Goldstein, Lilach
   Shihman, Boris
   Amiel, Noam
   Benninger, Felix
TI Termination of pregnancy in women with epilepsy - A retrospective single
   center study
SO EPILEPSY & BEHAVIOR
LA English
DT Article
DE Antiepileptic drugs (AEDs); Tennination of pregnancy (TOP); Abortion;
   Women with epilepsy (WWE); Teratogenicity
ID IN-UTERO EXPOSURE; ANTIEPILEPTIC DRUGS; OUTCOMES; MANAGEMENT
AB Antiepileptic drugs (AEDs) are commonly prescribed to women of childbearing age. As 0.3%-0.7% of all pregnancies occur in women with epilepsy (WWE), the effect of recurrent seizures and teratogenicity on pregnancy outcome and the fetus have been widely studied. Most of these studies have focused on live births. A significant number of terminated pregnancies in WWE were ignored in past studies, thus reducing the calculated incidence of congenital malformations and possible influence of AED exposure. We scrutinized the medical records at our medical center for termination of pregnancy (TOP) in WWE for the years 2004-2016. Fifty-eight TOPs occurred in WWE during these years. Reasons for TOP included spontaneous abortions necessitating medical intervention (46.6%), patient's request (31.0%), medically recommended (103%), and unknown (12.1%). (C) 2018 Elsevier Inc. All rights reserved.
C1 [Benninger, Felix] Beilinson Med Ctr, Dept Neurol, Rabin Med Ctr, Jabotinsky 35, IL-49100 Petah Tiqwa, Israel.
   Tel Aviv Univ, Sockler Sch Med, Tel Aviv, Israel.
   [Shihman, Boris] Assuta Kalaniot, 106 Menachem Begin Bd, Ashdod, Israel.
RP Benninger, F (reprint author), Beilinson Med Ctr, Dept Neurol, Rabin Med Ctr, Jabotinsky 35, IL-49100 Petah Tiqwa, Israel.
EM felixbenninger@gmail.com
OI Benninger, Felix/0000-0003-3097-4693
CR Baker GA, 2015, NEUROLOGY, V84, P382, DOI 10.1212/WNL.0000000000001182
   Bech BH, 2014, BMJ-BRIT MED J, V349, DOI 10.1136/bmj.g5159
   Bhatia M, 2017, OBSTET GYNAECOL, V19, P279, DOI 10.1111/tog.12413
   Bromley RL, 2017, SEIZURE-EUR J EPILEP, V44, P225, DOI 10.1016/j.seizure.2016.10.006
   Hill DS, 2010, EXPERT REV NEUROTHER, V10, P943, DOI 10.1586/ERN.10.57
   Morrell MJ, 2002, AM FAM PHYSICIAN, V66, P1489
   Pariente G, 2017, CNS DRUGS, V31, P439, DOI 10.1007/s40263-017-0433-0
   Patel SI, 2016, THER ADV NEUROL DISO, V9, P118, DOI 10.1177/1756285615623934
   Razaz N, 2017, JAMA NEUROL, V74, P983, DOI 10.1001/jamaneurol.2017.1310
   Sveberg L, 2015, SEIZURE-EUR J EPILEP, V28, P35, DOI 10.1016/j.seizure.2015.02.020
   Tomson T, 2015, NEUROLOGY, V85, P580, DOI 10.1212/WNL.0000000000001840
   Tomson T, 2015, NEUROLOGY, V84, P339, DOI 10.1212/WNL.0000000000001197
   Tomson T, 2015, SEIZURE-EUR J EPILEP, V28, P46, DOI 10.1016/j.seizure.2015.02.019
   Veroniki AA, 2017, BMJ OPEN, V7, DOI 10.1136/bmjopen-2017-017248
   Wallace H, 1998, LANCET, V352, P1970, DOI 10.1016/S0140-6736(98)04512-7
NR 15
TC 0
Z9 0
U1 4
U2 4
PU ACADEMIC PRESS INC ELSEVIER SCIENCE
PI SAN DIEGO
PA 525 B ST, STE 1900, SAN DIEGO, CA 92101-4495 USA
SN 1525-5050
EI 1525-5069
J9 EPILEPSY BEHAV
JI Epilepsy Behav.
PD OCT
PY 2018
VL 87
BP 89
EP 91
DI 10.1016/j.yebeh.2018.08.005
PG 3
WC Behavioral Sciences; Clinical Neurology; Psychiatry
SC Behavioral Sciences; Neurosciences & Neurology; Psychiatry
GA GY7PW
UT WOS:000448805600013
PM 30131224
DA 2019-04-19
ER

PT J
AU Rahimi, R
   Akhavan, MM
   Kamyab, K
   Ebrahimi, SA
AF Rahimi, R.
   Akhavan, M. M.
   Kamyab, K.
   Ebrahimi, S. A.
TI Maternal voluntary exercise ameliorates learning deficit in rat pups
   exposed, in utero, to valproic acid; role of BDNF and VEGF and their
   receptors
SO NEUROPEPTIDES
LA English
DT Article
DE Valproate; Maternal voluntary exercise; Brain-derived neurotrophic
   factor; Vascular endothelial growth factor; Hippocampus; Cognitive
   dysfunction; Water maze
ID ADULT HIPPOCAMPAL NEUROGENESIS; ANTIEPILEPTIC DRUGS; NEUROTROPHIC
   FACTOR; MAJOR MALFORMATIONS; WATER-MAZE; HIGH-FAT; PREGNANCY; EPILEPSY;
   BRAIN; MEMORY
AB In utero exposure to therapeutic doses of valproic acid (VPA) during pregnancy can produce physical malformation and CNS abnormalities in the offspring. There is evidence indicating that even lower doses of VPA during pregnancy could cause cognitive impairment in offspring. It has been demonstrated that maternal exercise has positive effects on offspring's cognitive function. In this study we evaluated the preventive potential of maternal voluntary exercise on cognitive deficits induced by in utero exposure to VPA, in rat pups. Furthermore, the alteration of hippocampal brain-derived neurotrophic factor (BDNF) and vascular endothelial growth factor (VEGF) and their respective receptors were measured. In treatment groups, pregnant rats received VPA (10 and 20 mg/kg) daily on the gestation days (GD) 7 for twelve days with or without access to a running wheel. In control groups, rats received saline with or without access to a running wheel. On postnatal day (PND) 30, learning and memory of rat pups were assessed using the Morris Water Maze (MWM) task. Also, on PND 30, hippocampal BDNF and VEGF were measured by ELISA and western blot analysis respectively. VEGFR (VEGF receptor) and TrkB (Tyrosine receptor kinase B, the receptor for BDNF) expressions were assessed using immunofluorescence staining. Results revealed that maternal voluntary exercise enhanced learning in offspring but had little effect on memory retention. Exposure to VPA during pregnancy disturbed learning and memory in rat pups. Maternal voluntary exercise could ameliorate some aspects of cognitive deficit induced by VPA. TrkB and VEGFR2 expression were enhanced in pups from running mothers. VPA, at both doses, suppressed exercise induced expression of these two receptors. Voluntary exercise and to a much greater extent VPA administration increased hippocampal BDNF. Voluntary exercise of mothers caused an enhance expression of VEGF in rat pups as did VPA administration, although to a smaller amount.
C1 [Rahimi, R.; Akhavan, M. M.; Ebrahimi, S. A.] Iran Univ Med Sci, Sch Med, Deportment Pharmacol, Tehran, Iran.
   [Kamyab, K.] Univ Tehran Med Sci, Razi Skin Hosp, Dept Pathol, Tehran, Iran.
RP Ebrahimi, SA (reprint author), Iran Univ Med Sci, Sch Med, Deportment Pharmacol, Tehran, Iran.
EM ebrahimi.sa@iums.ac.ir
FU research council of Iran University of Medical Sciences [23654]
FX This work was supported by grant number 23654 from the research council
   of Iran University of Medical Sciences.
CR Adab N, 2004, J NEUROL NEUROSUR PS, V75, P1575, DOI 10.1136/jnnp.2003.029132
   Adlard PA, 2005, J NEUROSCI, V25, P4217, DOI 10.1523/JNEUROSCI.0496-05.2005
   Ahmadalipour A, 2018, NEUROBIOL LEARN MEM, V147, P54, DOI 10.1016/j.nlm.2017.11.013
   Akhavan MM, 2008, NEUROSCIENCE, V151, P1173, DOI 10.1016/j.neuroscience.2007.10.051
   Akhavan MM, 2013, IRAN J BASIC MED SCI, V16, P955
   Artama M, 2005, NEUROLOGY, V64, P1874, DOI 10.1212/01.WNL.0000163771.96962.1F
   Borthen I, 2009, BJOG-INT J OBSTET GY, V116, P1736, DOI 10.1111/j.1471-0528.2009.02354.x
   Ding Q, 2006, NEUROSCIENCE, V140, P823, DOI 10.1016/j.neuroscience.2006.02.084
   Eriksson K, 2005, EPILEPSY RES, V65, P189, DOI 10.1016/j.eplepsyres.2005.06.001
   Fabel K, 2003, EUR J NEUROSCI, V18, P2803, DOI 10.1046/j.1460-9568.2003.03041.x
   FISHER JE, 1992, PHARMACOL RES, V26, P207, DOI 10.1016/1043-6618(92)90210-3
   FORDYCE DE, 1993, BRAIN RES, V619, P111, DOI 10.1016/0006-8993(93)91602-O
   GAILY E, 1990, DEV MED CHILD NEUROL, V32, P403
   Ghodrati-Jaldbakhan S, 2017, BRAIN RES, V1663, P20, DOI 10.1016/j.brainres.2017.02.024
   Hillman CH, 2008, NAT REV NEUROSCI, V9, P58, DOI 10.1038/nrn2298
   Jin JJ, 2017, J EXERC REHABIL, V13, P381, DOI 10.12965/jer.1735070.535
   Kaindl AM, 2006, CELL MOL LIFE SCI, V63, P399, DOI 10.1007/s00018-005-5348-0
   Kramer AF, 1999, NATURE, V400, P418, DOI 10.1038/22682
   Leal G, 2017, VITAM HORM, V104, P153, DOI 10.1016/bs.vh.2016.10.004
   Lee E, 2009, BMB REP, V42, P239, DOI 10.5483/BMBRep.2009.42.5.239
   Lee HH, 2006, BRAIN DEV-JPN, V28, P147, DOI 10.1016/j.braindev.2005.05.007
   Meador KJ, 2008, NEUROLOGY, V71, P1109, DOI 10.1212/01.wnl.0000316199.92256.af
   Miladi-Gorji H, 2011, NEUROBIOL LEARN MEM, V96, P479, DOI 10.1016/j.nlm.2011.08.001
   Molteni R, 2004, NEUROSCIENCE, V123, P429, DOI 10.1016/j.neuroscience.2003.09.020
   Molteni R, 2002, NEUROSCIENCE, V112, P803, DOI 10.1016/S0306-4522(02)00123-9
   MORRIS R, 1984, J NEUROSCI METH, V11, P47, DOI 10.1016/0165-0270(84)90007-4
   Morrow J, 2006, J NEUROL NEUROSUR PS, V77, P193, DOI 10.1136/jnnp.2005.074203
   Nicolini C, 2018, EXP NEUROL, V299, P217, DOI 10.1016/j.expneurol.2017.04.017
   Nussbaum-Krammer C.I, 2015, J VISUAL EXP JOVE, V95
   Olafsson E, 1998, EPILEPSIA, V39, P887, DOI 10.1111/j.1528-1157.1998.tb01186.x
   Olney JW, 2004, TRENDS PHARMACOL SCI, V25, P135, DOI 10.1016/j.tips.2004.01.002
   Parnpiansil P, 2003, NEUROSCI LETT, V352, P45, DOI 10.1016/S0304-3940(03)01008-5
   Rogawski MA, 2004, NAT REV NEUROSCI, V5, P553, DOI 10.1038/nrn1430
   Schneider CA, 2012, NAT METHODS, V9, P671, DOI 10.1038/nmeth.2089
   Tomson T, 2009, NEW ENGL J MED, V360, P1667, DOI 10.1056/NEJMe0901550
   Torabi M, 2017, NEUROSCI LETT, V659, P110, DOI 10.1016/j.neulet.2017.08.074
   van Praag H, 1999, NAT NEUROSCI, V2, P266
   Vaynman S, 2004, J NEUROSCI RES, V76, P356, DOI 10.1002/jnr.20077
   Viinikainen K, 2006, EPILEPSIA, V47, P186, DOI 10.1111/j.1528-1167.2006.00386.x
   Vorhees CV, 2006, NAT PROTOC, V1, P848, DOI 10.1038/nprot.2006.116
   Wide K, 2004, ACTA PAEDIATR, V93, P174, DOI 10.1080/08035250310021118
   Wyszynski DF, 2005, NEUROLOGY, V64, P961, DOI 10.1212/01.WNL.0000154516.43630.C5
NR 42
TC 0
Z9 0
U1 7
U2 7
PU CHURCHILL LIVINGSTONE
PI EDINBURGH
PA JOURNAL PRODUCTION DEPT, ROBERT STEVENSON HOUSE, 1-3 BAXTERS PLACE,
   LEITH WALK, EDINBURGH EH1 3AF, MIDLOTHIAN, SCOTLAND
SN 0143-4179
EI 1532-2785
J9 NEUROPEPTIDES
JI Neuropeptides
PD OCT
PY 2018
VL 71
BP 43
EP 53
DI 10.1016/j.npep.2018.06.006
PG 11
WC Endocrinology & Metabolism; Neurosciences
SC Endocrinology & Metabolism; Neurosciences & Neurology
GA GX2VD
UT WOS:000447577300005
PM 30144942
DA 2019-04-19
ER

PT J
AU Atesoglu, M
   Ince, T
   Luleci, D
   Ergor, A
   Aydin, A
AF Atesoglu, Merve
   Ince, Tolga
   Luleci, Duygu
   Ergor, Alp
   Aydin, Adem
TI Sociodemographic risk factors for febrile seizures: A school-based study
   from Izmir, Turkey
SO SEIZURE-EUROPEAN JOURNAL OF EPILEPSY
LA English
DT Article
DE Children; Febrile seizure; Prevalence; Sociodemographic factors
ID INCIDENT CASE-REFERENT; PERINATAL ANTECEDENTS; NATIONAL COHORT;
   CHILDREN; CONVULSIONS; PREVALENCE; EPILEPSY; ASSOCIATION; RECURRENCE;
   SCLEROSIS
AB Purpose: Despite the fact that socioeconomic and environmental factors of a population are changing over time, there are few studies focusing on the effects of sociodemographic factors on the prevalence of febrile seizures (FS). This study was designed to find out the prevalence of FS and to investigate the effect of socio-cultural and economic factors on this prevalence among the Turkish school children.
   Methods: A school-based, cross-sectional study was conducted in first and second-class children. Data were collected through a questionnaire from the parents who agreed to be involved in the study. The survey had questions about some socioeconomic and demographic features of the children and febrile seizure episodes.
   Results: 3806 children and parent pairs accepted to participate in the survey. Febrile seizure prevalence was 4.8%. It was found that the prevalence of FS was significantly associated with the chronic illnesses of a child that requires continuous medication, developmental delay of a child, NICU history, gestational hypertension history of a mother, and lower educational level of a mother. Recurrence of FS was observed in 32.9% of children. Children whose first FS was seen below the 39 degrees C had 1.9 times more recurrence risk.
   Conclusion: FS prevalence rate has declined from 9.7% to 4.3% in our study population within ten years. It was thought that advancing healthcare systems in our country might be decreased the prevalence. Our study enabled us to find out sociodemographic risk factors of FS, but further studies are needed in order to confirm the effect of sociodemographic factors on FS prevalence.
C1 [Atesoglu, Merve] Dokuz Eylul Univ, Fac Med, Dept Pediat, Izmir, Turkey.
   [Ince, Tolga; Aydin, Adem] Dokuz Eylul Univ, Fac Med, Dept Pediat, Div Social Pediat, Izmir, Turkey.
   [Luleci, Duygu; Ergor, Alp] Dokuz Eylul Univ, Fac Med, Dept Publ Hlth, Izmir, Turkey.
RP Ince, T (reprint author), Dokuz Eylul Univ, Dept Pediat, Div Social Pediat, TR-35340 Izmir, Turkey.
EM drtince@gmail.com
CR Akdag R, 2009, MINISTRY HLTH PUBLIC, V807
   ANNEGERS JF, 1987, NEW ENGL J MED, V316, P493, DOI 10.1056/NEJM198702263160901
   ANNEGERS JF, 1990, EPILEPSY RES, V5, P209, DOI 10.1016/0920-1211(90)90040-3
   [Anonymous], 1993, EPILEPSIA, V34, P592
   [Anonymous], 2016, ANN REP ED BACKGR IZ
   [Anonymous], 2015, STRAT PLANN HLTH CAS
   Assogba K, 2015, J PEDIATR NEUROSCI, V10, P9, DOI 10.4103/1817-1745.154315
   Audenaert D, 2006, HUM MUTAT, V27, P391, DOI 10.1002/humu.20279
   Aydin A, 2002, SEIZURE-EUR J EPILEP, V11, P392, DOI 10.1053/seiz.2002.0684
   Aydin A, 2008, PEDIATR INT, V50, P216, DOI 10.1111/j.1442-200X.2008.02562.x
   BERG AT, 1992, NEW ENGL J MED, V327, P1122, DOI 10.1056/NEJM199210153271603
   BETHUNE P, 1993, AM J DIS CHILD, V147, P35, DOI 10.1001/archpedi.1993.02160250037013
   Cendes F, 2004, CURR OPIN NEUROL, V17, P161, DOI 10.1097/01.wco.0000124706.48483.da
   Comak E, 2015, EUR J PAEDIATR NEURO, V19, P572, DOI 10.1016/j.ejpn.2015.05.004
   Forsgren L, 1997, SEIZURE, V6, P21, DOI 10.1016/S1059-1311(97)80048-9
   FORSGREN L, 1990, NEUROPEDIATRICS, V21, P153, DOI 10.1055/s-2008-1071484
   Greenwood R, 1998, PAEDIATR PERINAT EP, V12, P76, DOI 10.1046/j.1365-3016.1998.0120s1076.x
   Hacettepe University Institute of Population Studies, 2014, 2013 TURK DEM HLTH S
   Hodgson ES, 2008, PEDIATRICS, V121, P1281, DOI 10.1542/peds.2008-0939
   Huang CC, 1999, EPILEPSIA, V40, P719, DOI 10.1111/j.1528-1157.1999.tb00769.x
   Kwak BO, 2017, SEIZURE-EUR J EPILEP, V52, P27, DOI 10.1016/j.seizure.2017.09.009
   Leal B, 2017, INT J NEUROSCI, V127, P800, DOI 10.1080/00207454.2016.1264396
   Lin WY, 2014, PEDIATR NEUROL, V50, P329, DOI 10.1016/j.pediatrneurol.2013.12.011
   Mikati MA, NELSON TXB PEDIAT
   Mulley JC, 2005, HUM MOL GENET, V14, pR243, DOI 10.1093/hmg/ddi355
   NELSON KB, 1990, ANN NEUROL, V27, P127, DOI 10.1002/ana.410270206
   OKAN N, 1995, DEV MED CHILD NEUROL, V37, P597
   Pavlidou E, 2013, CHILD NERV SYST, V29, P2011, DOI 10.1007/s00381-013-2224-3
   Sadlier LG, 2007, BRIT MED J, V334, P307, DOI 10.1136/bmj.39087.691817.AE
   Shinnar S, 2002, J CHILD NEUROL, V17, pS44, DOI 10.1177/08830738020170010601
   Sillanpaa M, 2008, PEDIATR NEUROL, V38, P391, DOI 10.1016/j.pediatrneurol.2008.02.006
   Sugai K, 2010, BRAIN DEV-JPN, V32, P64, DOI 10.1016/j.braindev.2009.09.019
   VERITY CM, 1985, BRIT MED J, V290, P1307, DOI 10.1136/bmj.290.6478.1307
   Vestergaard M, 2007, AM J EPIDEMIOL, V165, P911, DOI 10.1093/aje/kwk086
   Vestergaard M, 2009, BRAIN DEV-JPN, V31, P372, DOI 10.1016/j.braindev.2008.11.012
   Yakinci C, 2000, J TROP PEDIATRICS, V46, P249, DOI 10.1093/tropej/46.4.249
   Yayla V, 1997, YENI S, V35, P11
NR 37
TC 0
Z9 0
U1 2
U2 2
PU W B SAUNDERS CO LTD
PI LONDON
PA 32 JAMESTOWN RD, LONDON NW1 7BY, ENGLAND
SN 1059-1311
EI 1532-2688
J9 SEIZURE-EUR J EPILEP
JI Seizure
PD OCT
PY 2018
VL 61
BP 45
EP 49
DI 10.1016/j.seizure.2018.07.019
PG 5
WC Clinical Neurology; Neurosciences
SC Neurosciences & Neurology
GA GX1KZ
UT WOS:000447477500009
PM 30081300
DA 2019-04-19
ER

PT J
AU Mostacci, B
   Esposto, R
   Lello, S
   Bisulli, F
   Licchetta, L
   Tinuper, P
AF Mostacci, Barbara
   Esposto, Roberta
   Lello, Stefano
   Bisulli, Francesca
   Licchetta, Laura
   Tinuper, Paolo
TI Estrogen-related seizure exacerbation following hormone therapy for
   assisted reproduction in women with epilepsy
SO SEIZURE-EUROPEAN JOURNAL OF EPILEPSY
LA English
DT Article
DE Seizures; Epilepsy; Lamotrigine; Assisted reproduction; Gonadotropins;
   Ovarian stimulation
ID PREGNANCY; LAMOTRIGINE; CLEARANCE
AB Purpose: Exogenous estrogens might lead to seizure worsening in women with epilepsy (WWE) by lowering the seizure threshold and inducing glucuronidation in women taking lamotrigine. Assisted reproduction techniques are increasingly used and often require estrogenic and estrogen raising hormone therapy. We aimed at reporting their possible impact on seizures in WWE.
   Methods: We describe two cases of seizure exacerbation following hormone therapy for assisted reproduction in WWE.
   Results: Patient 1: 46 years old woman, with right temporal dysplasia. At 40 years she had monthly focal seizures, possibly progressing to bilateral tonic-clonic seizures, she took levetiracetam 3000/day and she underwent gonadotropin therapy for ovarian stimulation. Estrogen blood levels showed a sudden and significant rise, up to 1019 pg/ml and she had a concomitant cluster of three tonic-clonic seizures in 24 h.
   Patient 2: 41 years old woman with focal epilepsy of unknown etiology. At 38 years she was taking lamotrigine 450 mg/day and had been seizure free for three years. She took estradiol valerate 4 mg for 10 days for endometrial preparation for embryo transfer and had the only seizure over six years, with the exception of auras during advanced pregnancy, related to marked decrease of lamotrigine blood levels.
   During adjunctive concomitant therapy with clobazam, neither patient had seizures while on hormone therapy.
   Conclusions: Our data suggest that hormone therapy for assisted reproduction could exacerbate seizures and should be carefully monitored in WWE, especially those taking drugs inactivated by glucuronidation. Adjunctive concomitant antiepileptic therapy should be considered.
C1 [Mostacci, Barbara; Bisulli, Francesca; Licchetta, Laura; Tinuper, Paolo] IRCCS Ist Sci Neurol Bologna, Via Altura 3, I-40138 Bologna, Italy.
   [Esposto, Roberta; Bisulli, Francesca; Licchetta, Laura; Tinuper, Paolo] Univ Bologna, Dept Biomed & Neuromotor Sci, Bologna, Italy.
   [Lello, Stefano] Policlin Gemelli Fdn, Dept Woman & Child Hlth, Rome, Italy.
RP Mostacci, B (reprint author), IRCCS Ist Sci Neurol Bologna, Via Altura 3, I-40138 Bologna, Italy.
EM b.mostacci@isnb.it
RI Bartolini, Emanuele/K-8779-2016
OI Bartolini, Emanuele/0000-0002-5683-1941
CR [Anonymous], MED ELEGIBILITY CR 2, P130
   Battino D, 2013, EPILEPSIA, V54, P1621, DOI 10.1111/epi.12302
   Harden CL, 1999, EPILEPSIA, V40, P1402, DOI 10.1111/j.1528-1157.1999.tb02012.x
   Harden CL, 2006, EPILEPSIA, V47, P1447, DOI 10.1111/j.1528-1167.2006.00507.x
   Herzog AG, 2015, SEIZURE-EUR J EPILEP, V28, P18, DOI 10.1016/j.seizure.2015.02.024
   Herzog AG, 2015, SEIZURE-EUR J EPILEP, V28, P71, DOI 10.1016/j.seizure.2015.02.011
   Mazzucchelli I, 2006, EPILEPSIA, V47, P504, DOI 10.1111/j.1528-1167.2006.00459.x
   Pennell PB, 2008, NEUROLOGY, V70, P2130, DOI 10.1212/01.wnl.0000289511.20864.2a
   Reddy DS, 2013, FRONT CELL NEUROSCI, V7, DOI 10.3389/fncel.2013.00115
   Reisinger TL, 2013, EPILEPSY BEHAV, V29, P13, DOI 10.1016/j.yebeh.2013.06.026
   Sabers A, 2001, EPILEPSY RES, V47, P151, DOI 10.1016/S0920-1211(01)00305-9
   Tauboll E, 2015, SEIZURE-EUR J EPILEP, V28, P3, DOI 10.1016/j.seizure.2015.02.012
   Younus I, 2016, EPILEPSY RES, V121, P29, DOI 10.1016/j.eplepsyres.2016.01.007
NR 13
TC 0
Z9 0
U1 1
U2 1
PU W B SAUNDERS CO LTD
PI LONDON
PA 32 JAMESTOWN RD, LONDON NW1 7BY, ENGLAND
SN 1059-1311
EI 1532-2688
J9 SEIZURE-EUR J EPILEP
JI Seizure
PD OCT
PY 2018
VL 61
BP 200
EP 202
DI 10.1016/j.seizure.2018.08.024
PG 3
WC Clinical Neurology; Neurosciences
SC Neurosciences & Neurology
GA GX1KZ
UT WOS:000447477500034
PM 30199820
DA 2019-04-19
ER

PT J
AU Fitzgerald, MP
   Massey, SL
   Fung, FW
   Kessler, SK
   Abend, NS
AF Fitzgerald, Mark P.
   Massey, Shavonne L.
   Fung, France W.
   Kessler, Sudha Kilaru
   Abend, Nicholas S.
TI High electroencephalographic seizure exposure is associated with
   unfavorable outcomes in neonates with hypoxic-ischemic encephalopathy
SO SEIZURE-EUROPEAN JOURNAL OF EPILEPSY
LA English
DT Article
DE Therapeutic hypothermia; Neonatal seizures; Seizure exposure;
   Neurodevelopmental outcome; Electroencephalography
ID ELECTROGRAPHIC SEIZURES; SYSTEMIC HYPOTHERMIA; PERINATAL ASPHYXIA;
   BRAIN-INJURY; NEWBORNS; MRI; ERA
AB Purpose: Electroencephalographic seizures (ES) are common among neonates with hypoxic-ischemic encephalopathy (HIE), and they represent a treatable complication that might improve neurodevelopmental outcomes. We aimed to establish whether higher ES exposure was predictive of unfavorable outcomes while adjusting for other important clinical and electroencephalographic parameters.
   Methods: We performed a single-center, retrospective study of consecutive neonates with HIE managed with therapeutic hypothermia from June 2010 through December 2016. Neonates underwent continuous electroencephalographic (cEEG) monitoring during and after therapeutic hypothermia. Outcome measures included abnormal MRIs after rewarming and abnormal motor and language development.
   Results: Clinical data from the perinatal period were available for 116 neonates. Follow-up data were available for 93 of 116 (80%) neonates who survived to discharge, with a median follow-up period of 23 months (interquartile range 1236 months). Multivariate analysis demonstrated that high ES exposure (OR 5.2, 95% CI 1.3-21.2, p = 0.02) and moderate/severely abnormal EEG background (OR 8.3, 95% CI 1.6-43.9, p = 0.01) were independent predictors of abnormal motor development. High ES exposure was an independent predictor of abnormal language development (OR 4.2, 95% CI 1.1-15.9, p = 0.04). High ES exposure (OR 7.0, 95% CI 2.2-22.5, p = 0.01) and severe encephalopathy (OR 7.9, 95% CI 1.5-42.7, p = 0.02) were independent predictors of abnormal MRIs.
   Conclusions: Among neonates with HIE managed with therapeutic hypothermia, high ES exposure was the most important predictor of abnormal developmental and neuroimaging outcomes, even after adjustment for multiple clinical and EEG variables. Adequate identification and management of ES with judicious use of anti-seizure medications may optimize outcomes.
C1 [Fitzgerald, Mark P.; Massey, Shavonne L.; Fung, France W.; Kessler, Sudha Kilaru; Abend, Nicholas S.] Childrens Hosp Philadelphia, Div Neurol, 3401 Civ Ctr Blvd, Philadelphia, PA 19104 USA.
   [Fitzgerald, Mark P.; Massey, Shavonne L.; Fung, France W.; Kessler, Sudha Kilaru; Abend, Nicholas S.] Univ Penn, Dept Neurol, Perelman Sch Med, Philadelphia, PA 19104 USA.
   [Fitzgerald, Mark P.; Massey, Shavonne L.; Fung, France W.; Kessler, Sudha Kilaru; Abend, Nicholas S.] Univ Penn, Dept Pediat, Perelman Sch Med, Philadelphia, PA 19104 USA.
RP Fitzgerald, MP (reprint author), Childrens Hosp Philadelphia, Div Neurol, 3401 Civ Ctr Blvd, Philadelphia, PA 19104 USA.
EM fitzgeraldmp@email.chop.edu
OI Fitzgerald, Mark/0000-0002-7121-0705
FU  [NINDSK02-NS096058]
FX This research was supported by NINDSK02-NS096058.
CR Awal MA, 2016, CLIN NEUROPHYSIOL, V127, P285, DOI 10.1016/j.clinph.2015.05.018
   Azzopardi D, 2014, NEW ENGL J MED, V371, P140, DOI 10.1056/NEJMoa1315788
   Azzopardi DV, 2009, NEW ENGL J MED, V361, P1349, DOI 10.1056/NEJMoa0900854
   Barkovich AJ, 1998, AM J NEURORADIOL, V19, P143
   Chakkarapani E, 2016, J CHILD NEUROL, V31, P553, DOI 10.1177/0883073815600865
   Chalak LF, 2014, J PERINATOL, V34, P629, DOI 10.1038/jp.2014.67
   Cheong JLY, 2012, ARCH PEDIAT ADOL MED, V166, P634, DOI 10.1001/archpediatrics.2012.284
   Dunne JM, 2017, ARCH DIS CHILD-FETAL, V102, pF58, DOI 10.1136/archdischild-2015-309697
   Fitzgerald MP, 2017, EPILEPSIA, V58, P1047, DOI 10.1111/epi.13745
   Glass HC, 2011, J PEDIATR-US, V159, P731, DOI 10.1016/j.jpeds.2011.07.015
   Glass HC, 2009, J PEDIATR-US, V155, P318, DOI 10.1016/j.jpeds.2009.03.040
   Gluckman PD, 2005, LANCET, V365, P663, DOI 10.1016/S0140-6736(05)17946-X
   Jacobs SE, 2013, COCHRANE DB SYST REV, DOI 10.1002/14651858.CD003311.pub3
   Kharoshankaya L, 2016, DEV MED CHILD NEUROL, V58, P1242, DOI 10.1111/dmcn.13215
   LEVENE MI, 1986, LANCET, V1, P67
   Malone A, 2009, EPILEPSIA, V50, P2097, DOI 10.1111/j.1528-1167.2009.02132.x
   McBride MC, 2000, NEUROLOGY, V55, P506, DOI 10.1212/WNL.55.4.506
   Murray DM, 2016, PEDIATRICS, V138, DOI 10.1542/peds.2016-0659
   Pisani F, 2018, EXPERT REV NEUROTHER, V18, P95, DOI 10.1080/14737175.2018.1413352
   Rutherford M, 2010, LANCET NEUROL, V9, P39, DOI 10.1016/S1474-4422(09)70295-9
   Shah DK, 2014, ARCH DIS CHILD-FETAL, V99, pF219, DOI 10.1136/archdischild-2013-305206
   Shankaran S, 2005, NEW ENGL J MED, V353, P1574, DOI 10.1056/NEJMcps050929
   Shankaran S, 2012, NEW ENGL J MED, V366, P2085, DOI 10.1056/NEJMoa1112066
   Shellhaas RA, 2011, J CLIN NEUROPHYSIOL, V28, P611, DOI 10.1097/WNP.0b013e31823e96d7
   Simbruner G, 2010, PEDIATRICS, V126, pE771, DOI 10.1542/peds.2009-2441
   Tsuchida TN, 2013, J CLIN NEUROPHYSIOL, V30, P161, DOI 10.1097/WNP.0b013e3182872b24
   Tsuchida TN, 2013, J CLIN NEUROPHYSIOL, V30, P122, DOI 10.1097/WNP.0b013e3182872ac2
   Wusthoff CJ, 2011, J CHILD NEUROL, V26, P724, DOI 10.1177/0883073810390036
NR 28
TC 0
Z9 0
U1 0
U2 0
PU W B SAUNDERS CO LTD
PI LONDON
PA 32 JAMESTOWN RD, LONDON NW1 7BY, ENGLAND
SN 1059-1311
EI 1532-2688
J9 SEIZURE-EUR J EPILEP
JI Seizure
PD OCT
PY 2018
VL 61
BP 221
EP 226
DI 10.1016/j.seizure.2018.09.003
PG 6
WC Clinical Neurology; Neurosciences
SC Neurosciences & Neurology
GA GX1KZ
UT WOS:000447477500038
PM 30227341
DA 2019-04-19
ER

PT J
AU Karanam, A
   Pennell, PB
   French, JA
   Harden, CL
   Allien, S
   Lau, C
   Barnard, S
   Callisto, SP
   Birnbaum, AK
AF Karanam, Ashwin
   Pennell, Page B.
   French, Jacqueline A.
   Harden, Cynthia L.
   Allien, Stephanie
   Lau, Connie
   Barnard, Sarah
   Callisto, Samuel P.
   Birnbaum, Angela K.
TI Lamotrigine clearance increases by 5 weeks gestational age: Relationship
   to estradiol concentrations and gestational age
SO ANNALS OF NEUROLOGY
LA English
DT Article
ID ANTIEPILEPTIC DRUGS; SEIZURE FREQUENCY; PREGNANCY; EPILEPSY; WOMEN;
   METABOLISM; PHARMACOKINETICS
AB ObjectiveMethodsTo determine how early lamotrigine clearance (LTG-CL/F) increases during early pregnancy in women with epilepsy and to quantify the relationship of LTG-CL/F to estradiol concentrations and gestational week.
   This was a multicenter, observational study of pregnant women with epilepsy on lamotrigine and no interacting concomitant medications, employing frequent blood sampling prior to and early in pregnancy. A population mixed-effects modeling approach was used to describe the relationship between LTG-CL/F and gestational week and between LTG-CL/F and estradiol. Akaike information criterion (AIC) compared goodness of fit between final models and a generalized estimating equation to compare differences between low and high percentage LTG-CL/F change groups (p<0.05).
   ResultsInterpretationTwenty-five pregnancies (22 participants) were available. Increases in LTG-CL/F were present at 5 weeks gestational age. Both estradiol and gestational week were highly correlated with LTG-CL/F changes; LTG-CL/F increased at the rate of 0.115l/h for every gestational week and 0.844l/h for every 1ng/ml of estradiol, with women in the high LTG-CL/F percentage change group changing at a faster rate (p<0.001). Models using gestational week performed better than models using estradiol.
   Gestational week was a better predictor of changes in LTG-CL/F than estradiol concentration and may reflect additional factors, although neither was robust enough to use clinically due to substantial interpatient variability. Changes in LTG-CL/F begin as early as the 5th gestational week, often before women know they are pregnant, emphasizing the importance of planning and early detection of pregnancy and consideration of early implementation of therapeutic drug monitoring. Ann Neurol 2018;84:556-563
C1 [Karanam, Ashwin; Callisto, Samuel P.; Birnbaum, Angela K.] Univ Minnesota, Coll Pharm, Expt & Clin Pharmacol, Minneapolis, MN 55455 USA.
   [Pennell, Page B.; Allien, Stephanie] Harvard Med Sch, Brigham & Womens Hosp, Dept Neurol, Div Epilepsy, Boston, MA USA.
   [French, Jacqueline A.; Barnard, Sarah] NYU, Comprehens Epilepsy Ctr, Dept Neurol, New York, NY USA.
   [Harden, Cynthia L.] Icahn Sch Med Mt Sinai, Dept Neurol, New York, NY 10029 USA.
   [Lau, Connie] Northwell Hlth, Dept Neurol, Great Neck, NY USA.
RP Birnbaum, AK (reprint author), Univ Minnesota, Coll Pharm, Dept Expt & Clin Pharmacol, Minneapolis, MN 55414 USA.
EM birnb002@umn.edu
RI French, Jacqueline/G-6795-2013
OI French, Jacqueline/0000-0003-2242-8027; Karanam,
   Ashwin/0000-0003-0654-5266
FU Epilepsy Foundation; Patricia L. Nangle Fund; Milken Foundation
FX This study was funded by the Epilepsy Foundation, the Patricia L. Nangle
   Fund, and the Milken Foundation.
CR Argikar UA, 2009, XENOBIOTICA, V39, P826, DOI 10.3109/00498250903188985
   Argikar UA, 2009, XENOBIOTICA, V39, P355, DOI 10.1080/00498250902745082
   Battino D, 2013, EPILEPSIA, V54, P1621, DOI 10.1111/epi.12302
   Bjork M, 2018, JAMA NEUROL, V75, P160, DOI 10.1001/jamaneurol.2017.3897
   Bock KW, 2010, BIOCHEM PHARMACOL, V80, P771, DOI 10.1016/j.bcp.2010.04.034
   Chen HQ, 2009, DRUG METAB DISPOS, V37, P1841, DOI 10.1124/dmd.109.026609
   Christensen J, 2007, EPILEPSIA, V48, P484, DOI 10.1111/j.1528-1167.2007.00997.x
   Edey S, 2014, EPILEPSIA, V55, pE72, DOI 10.1111/epi.12621
   Ernst LD, 2016, EPILEPSIA, V57, P2039, DOI 10.1111/epi.13586
   Fotopoulou C, 2009, EPILEPSY RES, V85, P60, DOI 10.1016/j.eplepsyres.2009.02.011
   Garnett WR, 1997, J CHILD NEUROL, V12, pS10, DOI 10.1177/0883073897012001041
   Hernandez-Diaz S, 2012, NEUROLOGY, V78, P1692, DOI 10.1212/WNL.0b013e3182574f39
   Meador KJ, 2018, EPILEPSY BEHAV, V84, P10, DOI 10.1016/j.yebeh.2018.04.009
   Ohman I, 2000, EPILEPSIA, V41, P709, DOI 10.1111/j.1528-1157.2000.tb00232.x
   Ohman I, 2008, EPILEPSIA, V49, P1075, DOI 10.1111/j.1528-1167.2007.01471.x
   Ohman I, 2008, SEIZURE-EUR J EPILEP, V17, P199, DOI 10.1016/j.seizure.2007.11.017
   Pennell PB, 2008, NEUROLOGY, V70, P2130, DOI 10.1212/01.wnl.0000289511.20864.2a
   Pennell PB, 2018, JAMA NEUROL, V75, P962, DOI 10.1001/jamaneurol.2018.0646
   Pennell PB, 2004, NEUROLOGY, V62, P292, DOI 10.1212/01.WNL.0000103286.47129.F8
   Polepally AR, 2014, ANN CLIN TRANSL NEUR, V1, P99, DOI 10.1002/acn3.29
   Reimers A, 2011, EPILEPSY RES, V94, P198, DOI 10.1016/j.eplepsyres.2011.02.002
   Reisinger TL, 2013, EPILEPSY BEHAV, V29, P13, DOI 10.1016/j.yebeh.2013.06.026
   Rowland A, 2006, DRUG METAB DISPOS, V34, P1055, DOI 10.1124/dmd.106.009340
   Subramanian M, 2008, THER DRUG MONIT, V30, P347, DOI 10.1097/FTD.0b013e3181678ecb
   Tran TA, 2002, NEUROLOGY, V59, P251, DOI 10.1212/WNL.59.2.251
   Voinescu PE, 2018, NEUROLOGY, V91, pE1228, DOI 10.1212/WNL.0000000000006240
NR 26
TC 0
Z9 0
U1 1
U2 1
PU WILEY
PI HOBOKEN
PA 111 RIVER ST, HOBOKEN 07030-5774, NJ USA
SN 0364-5134
EI 1531-8249
J9 ANN NEUROL
JI Ann. Neurol.
PD OCT
PY 2018
VL 84
IS 4
BP 556
EP 563
DI 10.1002/ana.25321
PG 8
WC Clinical Neurology; Neurosciences
SC Neurosciences & Neurology
GA GW9ZF
UT WOS:000447367000009
PM 30168175
DA 2019-04-19
ER

PT J
AU Barton, S
   Nadebaum, C
   Anderson, VA
   Vajda, F
   Reutens, DC
   Wood, AG
AF Barton, Sarah
   Nadebaum, Caroline
   Anderson, Vicki A.
   Vajda, Frank
   Reutens, David C.
   Wood, Amanda G.
TI Memory Dysfunction in School-Aged Children Exposed Prenatally to
   Antiepileptic Drugs
SO NEUROPSYCHOLOGY
LA English
DT Article
DE antiepileptic drugs; valproate; prenatal exposure; children; memory
ID TEMPORAL-LOBE EPILEPSY; VALPROIC ACID; IN-UTERO; SODIUM VALPROATE;
   PREGNANCY REGISTRY; FETAL EXPOSURE; MALFORMATIONS; HIPPOCAMPAL; AUTISM;
   MODEL
AB Objective: Prenatal exposure to antiepileptic drugs (AEDs) and in particular valproate (VPA) has been shown to impair intellectual and language development in children, but the impact on memory functioning has not been thoroughly investigated. This study aimed to evaluate memory skills in school-age children who were exposed to AEDs prenatally. Method: The sample comprised of 105 children aged 6 to 8 years. Information on AED exposure, maternal epilepsy, pregnancy, and medical history was prospectively obtained. Children completed a neuropsychological assessment including measures of verbal and nonverbal memory. Results: Children exposed to VPA performed lower than expected on list learning, story recall, and figure recall tasks. Those exposed to VPA in a polytherapy regime achieved poorer verbal memory scores compared with other drug exposure groups. VPA dose was negatively correlated with both verbal and nonverbal memory measures. Language ability predicted performance on all verbal memory measures and VPA dose was an additional predictor of retroactive interference on the list learning task. Performance on figure recall was predicted by exposure to VPA in polytherapy. Children exposed to carbamazepine (CBZ) also showed a higher rate of impairment on nonverbal memory measures. Conclusion: Both verbal and nonverbal memory skills are at risk in children exposed prenatally to VPA, particularly in those exposed to higher VPA doses. There may also be a selective vulnerability of the medial temporal lobe to VPA exposure. Our data highlight the possibility that nonverbal memory may also be affected in children exposed to CBZ. These findings have significant implications for the provision of cognitive and educational strategies to children exposed to AEDs in utero.
C1 [Barton, Sarah; Nadebaum, Caroline] Monash Univ, Sch Psychol & Psychiat, Clayton, Vic, Australia.
   [Barton, Sarah; Nadebaum, Caroline; Anderson, Vicki A.; Wood, Amanda G.] Murdoch Childrens Res Inst, Clin Sci, Melbourne, Vic, Australia.
   [Anderson, Vicki A.] Royal Childrens Hosp, Psychol Serv, Melbourne, Vic, Australia.
   [Anderson, Vicki A.] Univ Melbourne, Dept Psychol, Melbourne, Vic, Australia.
   [Anderson, Vicki A.] Univ Melbourne, Dept Paediat, Melbourne, Vic, Australia.
   [Vajda, Frank] Univ Melbourne, Australian Pregnancy Register Women Epilepsy, Melbourne, Vic, Australia.
   [Vajda, Frank] Royal Melbourne Hosp, Melbourne, Vic, Australia.
   [Reutens, David C.] Univ Queensland, Ctr Adv Imaging, Brisbane, Qld, Australia.
   [Wood, Amanda G.] Monash Univ, Sch Clin Sci, Dept Med, Clayton, Vic, Australia.
   [Wood, Amanda G.] Aston Univ, Sch Life & Hlth Sci, Birmingham, W Midlands, England.
RP Wood, AG (reprint author), Aston Univ, Sch Life & Hlth Sci, Birmingham, W Midlands, England.
EM a.wood4@aston.ac.uk
OI Barton, Sarah/0000-0001-7077-0906
FU Murdoch Children's Research Institute; Royal Children's Hospital;
   Victorian Government's Operational Infrastructure Support Program;
   Australian Research Council [LP0669648]; Apex Foundation; Pearson Plc;
   Australian Postgraduate Award scholarships; NHMRC postdoctoral
   fellowship grant [251755]; Postdoctoral Research Funding from Australian
   Rotary Health; NHMRC; Epilepsy Society of Australia; Epilepsy Action;
   Royal Melbourne Neuroscience Foundation; Sanofi-Synthelabo; UCB Pharma;
   Janssen Cilag; Novartis; Esai; SciGen; Pfizer; Department of Paediatrics
   at The University of Melbourne
FX This research was supported by the Murdoch Children's Research
   Institute, the Royal Children's Hospital, Department of Paediatrics at
   The University of Melbourne, and the Victorian Government's Operational
   Infrastructure Support Program. It was supported by grants from the
   Australian Research Council (LP0669648), Apex Foundation, and Pearson
   Plc. The sponsors of the study had no role in study design, data
   collection, data analysis, data interpretation, the writing of the
   report, or in the decision to submit the article for publication. Amanda
   G. Wood had full access to all the data in the study and had final
   responsibility for the decision to submit for publication. Sarah Barton
   and Caroline Nadebaum were supported by Australian Postgraduate Award
   scholarships, and Amanda G. Wood was supported by a NHMRC postdoctoral
   fellowship grant (251755) and Postdoctoral Research Funding from
   Australian Rotary Health. The study would not have been possible without
   the efforts of Janet Graham and Alison Hitchcock from the Australian
   Pregnancy Register for Women with Epilepsy and Allied Disorders, whose
   work in identifying and liaising with the participants has been
   invaluable. The Australian Pregnancy Register is grateful for financial
   support for its operations from the NHMRC, Epilepsy Society of
   Australia, Epilepsy Action, and the Royal Melbourne Neuroscience
   Foundation as well as pharmaceutical industry, including
   Sanofi-Synthelabo, UCB Pharma, Janssen Cilag, Novartis, Esai, SciGen,
   and Pfizer, and past support from Glaxo. We also thank all of the
   families who gave so generously of their time to participate in this
   research. The information in this article and the manuscript itself has
   never been published either electronically or in print.
CR Adab N, 2004, J NEUROL NEUROSUR PS, V75, P1575, DOI 10.1136/jnnp.2003.029132
   Anderson V., 1996, NEUROPSYCHOLOGICAL A
   Bromley R, 2014, COCHRANE DB SYST REV, DOI 10.1002/14651858.CD010236.pub2
   Cohen MJ, 2011, EPILEPSY BEHAV, V22, P240, DOI 10.1016/j.yebeh.2011.06.014
   Delis D., 1994, CALIFORNIA VERBAL LE
   Eriksson K, 2005, EPILEPSY RES, V65, P189, DOI 10.1016/j.eplepsyres.2005.06.001
   Frisch C, 2009, EPILEPSIA, V50, P1432, DOI 10.1111/j.1528-1167.2008.01943.x
   Gaily E, 2004, NEUROLOGY, V62, P28, DOI 10.1212/WNL.62.1.28
   Giovagnoli AR, 1999, EPILEPSIA, V40, P904, DOI 10.1111/j.1528-1157.1999.tb00797.x
   Gonzalez LM, 2007, EPILEPSIA, V48, P124, DOI 10.1111/j.1528-1167.2006.00907.x
   Holmes LB, 2011, ARCH NEUROL-CHICAGO, V68, P1275, DOI 10.1001/archneurol.2011.133
   Jones FL, 2001, WORK EMPLOY SOC, V15, P539, DOI 10.1177/09500170122119147
   Juliandi B, 2015, STEM CELL REP, V5, P996, DOI 10.1016/j.stemcr.2015.10.012
   Kantola-Sorsa E, 2007, J INT NEUROPSYCH SOC, V13, P642, DOI 10.1017/S1355617707070804
   Koch S, 1999, EPILEPSIA, V40, P1237, DOI 10.1111/j.1528-1157.1999.tb00852.x
   Korkman M., 2007, NEPSY 2ND ED NEPSY I
   Lin HC, 2013, PLOS ONE, V8, DOI 10.1371/journal.pone.0055248
   LOSCHE G, 1994, ACTA PAEDIATR, V83, P961, DOI 10.1111/j.1651-2227.1994.tb13181.x
   MAHUT H, 1982, J NEUROSCI, V2, P1214
   Manent JB, 2007, EPILEPSIA, V48, P684, DOI 10.1111/j.1528-1167.2007.01056.x
   Markram K, 2008, NEUROPSYCHOPHARMACOL, V33, P901, DOI 10.1038/sj.npp.1301453
   Mawhinney E, 2012, SEIZURE-EUR J EPILEP, V21, P215, DOI 10.1016/j.seizure.2012.01.005
   Meador KJ, 2006, NEUROLOGY, V67, P407, DOI 10.1212/01.wnl.0000227919.81208.b2
   Meador KJ, 2012, NEUROLOGY, V78, P1207, DOI 10.1212/WNL.0b013e318250d824
   Meador KJ, 2013, LANCET NEUROL, V12, P244, DOI 10.1016/S1474-4422(12)70323-X
   Meador KJ, 2011, BRAIN, V134, P396, DOI 10.1093/brain/awq352
   Meador KJ, 2009, NEW ENGL J MED, V360, P1597, DOI 10.1056/NEJMoa0803531
   Nadebaum C, 2011, NEUROLOGY, V76, P719, DOI 10.1212/WNL.0b013e31820d62c7
   Nadebaum C, 2011, J INT NEUROPSYCH SOC, V17, P133, DOI 10.1017/S1355617710001359
   Narita M, 2010, NEUROSCI RES, V66, P2, DOI 10.1016/j.neures.2009.09.001
   Osterreith R., 1944, ARCH PSYCHOL-GENEVE, V30, P206
   Pardal-Fernandez JM, 2006, REV NEUROLOGIA, V42, P336, DOI 10.33588/rn.4206.2005349
   Rey A, 1941, ARCH PSYCHOLOGIE, V28, P286
   Saling MM, 2009, BRAIN, V132, P570, DOI 10.1093/brain/awp012
   Semel E., 2006, CELF 4 CLIN EVALUATI
   Semmler A, 2017, SEIZURE-EUR J EPILEP, V46, P7, DOI 10.1016/j.seizure.2017.01.003
   Takuma K, 2014, PHARMACOL BIOCHEM BE, V126, P43, DOI 10.1016/j.pbb.2014.08.013
   Thomas SV, 2007, EPILEPSIA, V48, P2234
   Tomson T, 2011, LANCET NEUROL, V10, P609, DOI 10.1016/S1474-4422(11)70107-7
   Vajda F, 2004, EPILEPSIA, V45, P1466, DOI 10.1111/j.0013-9580.2004.451103.x
   Vajda FJ, 2004, J CLIN NEUROSCI, V11, P854, DOI 10.1016/j.jocn.2004.05.003
   Vajda FJ, 2003, J CLIN NEUROSCI, V10, P543, DOI 10.1016/S0967-5868(03)00158-9
   Vajda FJE, 2005, ACTA NEUROL SCAND, V112, P137, DOI 10.1111/j.1600-0404.2005.00458.x
   Vajda FJE, 2010, EPILEPSIA, V51, P805, DOI 10.1111/j.1528-1167.2009.02336.x
   Vinten J, 2005, NEUROLOGY, V64, P949, DOI 10.1212/01.WNL.0000154514.82948.69
   VORHEES CV, 1987, PSYCHOPHARMACOLOGY, V92, P173
   Wagner GC, 2006, J AUTISM DEV DISORD, V36, P779, DOI 10.1007/s10803-006-0117-y
   Wechsler D, 2003, WECHSLER INTELLIGENC
   Wechsler D, 1999, WECHSLER ABBREVIATED
   Weston J, 2016, COCHRANE DB SYST REV, V11
   Wide K, 2004, ACTA PAEDIATR, V93, P174, DOI 10.1080/08035250310021118
   WINOCUR G, 1979, PHYSIOL BEHAV, V22, P339, DOI 10.1016/0031-9384(79)90096-9
   Wood AG, 2015, EPILEPSIA, V56, P1047, DOI 10.1111/epi.13007
   Wood AG, 2014, ANN CLIN TRANSL NEUR, V1, P497, DOI 10.1002/acn3.74
NR 54
TC 0
Z9 0
U1 4
U2 4
PU AMER PSYCHOLOGICAL ASSOC
PI WASHINGTON
PA 750 FIRST ST NE, WASHINGTON, DC 20002-4242 USA
SN 0894-4105
EI 1931-1559
J9 NEUROPSYCHOLOGY
JI Neuropsychology
PD OCT
PY 2018
VL 32
IS 7
BP 784
EP 796
DI 10.1037/neu0000465
PG 13
WC Psychology, Clinical; Neurosciences; Psychology
SC Psychology; Neurosciences & Neurology
GA GW8TS
UT WOS:000447254500002
PM 29975072
DA 2019-04-19
ER

PT J
AU Trivedi, M
   Jose, M
   Philip, RM
   Sarma, PS
   Thomas, SV
AF Trivedi, Madhukar
   Jose, Manna
   Philip, Rini M.
   Sarma, Prabhakaran S.
   Thomas, Sanjeev, V
TI Spontaneous fetal loss in women with epilepsy: prospective data from
   pregnancy registry in India
SO EPILEPSY RESEARCH
LA English
DT Article
DE Fetal loss; Epilepsy; Pregnancy; Seizures; Antiepileptic drug
ID ANTIEPILEPTIC DRUGS; EURAP; RISK
AB Objective: To ascertain the risk of spontaneous fetal loss (SPFL) in women with epilepsy (WWE) on antiepileptic drugs (AED), and explore the association between specific AED usage and risk of SPFL.
   Methods: We identified all SPFL (including stillbirths) among pregnancies registered at Kerala Registry for Epilepsy and Pregnancy between 1998 and 2015. Rates of SPFL were compared between the AED exposed and unexposed groups.
   Results: There were 139 SPFL out of 1987 eligible pregnancies. The AED exposed had excess SPFL (7.4%, 134 out of 1809, Odds Ratio [OR] 2.77, 95% Confidence Interval [CI] 1.17-6.39) than AED unexposed (2.8%, 5 out of 178). The adjusted OR (95% CI) for SPFL for monotherapies with levetiracetam, phenobarbitone and clobazam were comparable to unexposed, while it was significantly higher for topiramate (OR 38.86, CI 5.02-301.19), lamotrigine (OR 13.33, CI 1.41-125.78), oxcarbazepine (OR 7.53, CI 1.54-36.89), valproate (OR 6.92, CI 1.70-28.18), phenytoin (OR 5.82, CI 1.43-23.73) and carbamazepine (OR 3.53, CI 1.15-10.90). With reference to levetiracetam, only topiramate had significantly higher SPFL (OR 11.14, CI 1.56-79.55).
   Conclusion: SPFL risk is increased in pregnancies with AED exposure, being least with levetiracetam and highest with topiramate.
C1 [Trivedi, Madhukar; Thomas, Sanjeev, V] Sree Chitra Tirunal Inst Med Sci & Technol, Dept Neurol, Trivandrum 695011, Kerala, India.
   [Jose, Manna; Philip, Rini M.; Thomas, Sanjeev, V] Sree Chitra Tirunal Inst Med Sci & Technol, Dept Neurol, Kerala Registry Epilepsy & Pregnancy, Trivandrum 695011, Kerala, India.
   [Sarma, Prabhakaran S.] Sree Chitra Tirunal Inst Med Sci & Technol, Achutha Menon Ctr Hlth Sci Studies, Trivandrum 695011, Kerala, India.
RP Thomas, SV (reprint author), Sree Chitra Tirunal Inst Med Sci & Technol, Dept Neurol, Kerala Registry Epilepsy & Pregnancy, Trivandrum 695011, Kerala, India.
EM madhukartrivedi2801@gmail.com; mannajose@yahoo.co.in;
   riniphilip17@yahoo.com; sarma@sctimst.ac.in; sanjeev.v.thomas@gmail.com
CR ANNEGERS JF, 1988, EPILEPSIA, V29, P451, DOI 10.1111/j.1528-1157.1988.tb03745.x
   [Anonymous], 1989, EPILEPSIA, V30, P389
   BANCAUD J, 1981, EPILEPSIA, V22, P489
   Battino D, 2013, EPILEPSIA, V54, P1621, DOI 10.1111/epi.12302
   Bech BH, 2014, BMJ-BRIT MED J, V349, DOI 10.1136/bmj.g5159
   Cansu A, 2010, EPILEPSIA, V51, P98, DOI 10.1111/j.1528-1167.2009.02259.x
   Fuchs U, 1964, DEUT MED WOCHENSCHR, V89, P241
   Pittschieler S, 2008, J NEUROL, V255, P1926, DOI 10.1007/s00415-008-0029-1
   Rubinchik-Stern M, 2015, EPILEPSIA, V56, P1023, DOI 10.1111/epi.13037
   Thomas SV, 2009, SEIZURE-EUR J EPILEP, V18, P163, DOI 10.1016/j.seizure.2008.08.010
   Thomas SV, 2017, EPILEPSIA, V58, P274, DOI 10.1111/epi.13632
   Tomson T, 2015, NEUROLOGY, V85, P580, DOI 10.1212/WNL.0000000000001840
   Vajda F. J. E., 2017, ACTA NEUROL SCAND, P1
   Viale L, 2015, LANCET, V386, P1845, DOI 10.1016/S0140-6736(15)00045-8
NR 14
TC 0
Z9 0
U1 0
U2 0
PU ELSEVIER SCIENCE BV
PI AMSTERDAM
PA PO BOX 211, 1000 AE AMSTERDAM, NETHERLANDS
SN 0920-1211
EI 1872-6844
J9 EPILEPSY RES
JI Epilepsy Res.
PD OCT
PY 2018
VL 146
BP 50
EP 53
DI 10.1016/j.eplepsyres.2018.07.016
PG 4
WC Clinical Neurology
SC Neurosciences & Neurology
GA GU3HY
UT WOS:000445168400008
PM 30077056
DA 2019-04-19
ER

PT J
AU Li, LL
   Li, YC
   Zhao, DJ
   Jin, MF
   Ni, H
AF Li, Li-li
   Li, Ya-chao
   Zhao, Dong-jing
   Jin, Mei-fang
   Ni, Hong
TI Leptin-regulated autophagy plays a role in long-term neurobehavioral
   injury after neonatal seizures and the regulation of zinc/cPLA2 and CaMK
   II signaling in cerebral cortex
SO EPILEPSY RESEARCH
LA English
DT Article
DE Leptin; Zinc transporter; Autophagy; Cerebral cortex; Neurobehavior
ID CYTOPLASMIC PHOSPHOLIPASE A(2); KETOGENIC DIET; GLUTAMATE-RECEPTOR;
   GENE-EXPRESSION; BRAIN-INJURY; RAT MODEL; NEURONS; MICE; METABOLISM;
   EPILEPSY
AB Metabolic disorders play an important role in the pathogenesis of many neurological diseases. Recent evidence suggests that leptin levels in peripheral blood and brain are lower in patients with epilepsy. Leptin is an energyregulating hormone that plays a neuroprotective role in neurodegenerative diseases and brain trauma. However, little is known about the effects and molecular mechanisms of leptin treatment on long-term neurobehavioral impairment caused by developmental seizures. The present study evaluated whether chronic leptin treatment protected against neurobehavioral impairments induced by recurrent seizures in newborns treated with flurothyl. We also examined the effect of leptin on the expression of zinc/cPLA2-related autophagy signaling molecules and CaMKII in the cerebral cortex. Twenty Sprague-Dawley rats (6 days after birth, P6) were randomly divided into two groups, a neonatal seizure group and control group. Rats were subdivided on P13 into control, control + leptin (leptin, 2 mg/kg/day, continuous 10 days), seizure (RS), and seizure + leptin group (RS + leptin, 2 mg/kg/day for 10 consecutive days). Neurological behavioral parameters (negative geotaxis reaction reflex, righting reflex, cliff avoidance reflex, forelimb suspension reflex and open field test) were observed from P23 to P30. mRNA and protein levels in the cerebral cortex were detected using real-time RT-PCR and Western blotting, respectively. Flurothyl-induced seizures (RS group) produced long-term abnormal neurobehavior, which was improved with leptin treatment. Chronic leptin treatment restored several expression parameters affected by neonatal seizures, including seizure-induced up-regulated zinc transporter ZnT1/ZIP7, lipid membrane injury-related cPLA2, autophagy marker beclin-1 /bc12, LC3II/LC3I, and its execution molecule cathepsin-E, and down-regulated memory marker CaMK II alpha. Our results suggest that the early use of leptin after neonatal recurrent seizures may exert neuroprotective effects and antagonize the long-term neurobehavioral impairment caused by seizures. Autophagy-mediated Zn/cPLA2 and CaMK II signaling in the cerebral cortex may be involved in the neuroprotective effect of leptin. Our results provide new clues for anti-epileptogenetic treatment.
C1 [Li, Li-li; Li, Ya-chao; Zhao, Dong-jing; Jin, Mei-fang; Ni, Hong] Soochow Univ, Childrens Hosp, Inst Pediat Res, Neurol Lab, 303 Jingde Rd, Suzhou 215003, Peoples R China.
RP Ni, H (reprint author), Soochow Univ, Childrens Hosp, Inst Pediat Res, Neurol Lab, 303 Jingde Rd, Suzhou 215003, Peoples R China.
EM nyr2000@yeah.net
FU National Natural Science Foundation of China [81471337, 81271458];
   Postgraduate Research & Practice Innovation Program of Jiangsu Province
   [KYCX17_1990]
FX This work was supported by the National Natural Science Foundation of
   China (81471337, 81271458) and the Postgraduate Research & Practice
   Innovation Program of Jiangsu Province (KYCX17_1990).
CR Bate C, 2015, BIOMOLECULES, V5, P178, DOI 10.3390/biom5010178
   Bigford GE, 2009, J NEUROTRAUM, V26, P703, DOI 10.1089/neu.2008.0783
   Campistol J, 2016, SEMIN PEDIATR NEUROL, V23, P321, DOI 10.1016/j.spen.2016.11.006
   Colvin RA, 2008, AM J PHYSIOL-CELL PH, V294, pC726, DOI 10.1152/ajpcell.00541.2007
   Cowley MA, 2001, NATURE, V411, P480, DOI 10.1038/35078085
   de Araujo DP, 2013, EVID-BASED COMPL ALT, DOI 10.1155/2013/571378
   Deng ZH, 2014, CELL MOL NEUROBIOL, V34, P871, DOI 10.1007/s10571-014-0066-5
   Diano S, 2008, J CLIN INVEST, V118, P26, DOI 10.1172/JCI34511
   Erbayat-Altay E, 2008, NEUROSCI LETT, V433, P82, DOI 10.1016/j.neulet.2007.12.051
   Erickson JC, 1996, NATURE, V381, P415, DOI 10.1038/381415a0
   Gao JJ, 2016, ONCOTARGET, V7, P26966, DOI 10.18632/oncotarget.9034
   Giordano C, 2015, PLOS ONE, V10, DOI 10.1371/journal.pone.0141221
   Giordano C, 2014, FRONT NEUROL, V5, DOI 10.3389/fneur.2014.00063
   HALAAS JL, 1995, SCIENCE, V269, P543, DOI 10.1126/science.7624777
   Iyyathurai J, 2016, BMC CELL BIOL, V17, DOI 10.1186/s12860-016-0093-9
   Jayaram B, 2013, J MOL NEUROSCI, V49, P523, DOI 10.1007/s12031-012-9924-0
   Jing Z, 2016, CANCER LETT, V372, P226, DOI 10.1016/j.canlet.2016.01.006
   Kadiyala SB, 2015, EPILEPSY RES, V109, P183, DOI 10.1016/j.eplepsyres.2014.11.009
   Lambrechts DAJE, 2016, EPILEPSY RES, V127, P87, DOI 10.1016/j.eplepsyres.2016.08.014
   Liu NK, 2014, ANN NEUROL, V75, P644, DOI 10.1002/ana.24134
   Lynch JJ, 2010, BRAIN RES BULL, V82, P99, DOI 10.1016/j.brainresbull.2010.02.003
   Malekizadeh Y, 2017, CEREB CORTEX, V27, P4769, DOI 10.1093/cercor/bhw272
   Mancini M, 2014, PHARMACOL RES, V87, P80, DOI 10.1016/j.phrs.2014.06.010
   Marchio Maddalena, 2019, Clin Nutr, V38, P954, DOI 10.1016/j.clnu.2018.03.009
   Mela V, 2015, PLOS ONE, V10, DOI 10.1371/journal.pone.0137283
   Morrison CD, 2009, BBA-MOL BASIS DIS, V1792, P401, DOI 10.1016/j.bbadis.2008.12.004
   Munzberg H, 2015, METABOLISM, V64, P13, DOI 10.1016/j.metabol.2014.09.010
   Ni H, 2016, EPILEPSY RES, V120, P13, DOI 10.1016/j.eplepsyres.2015.11.021
   Ni H, 2015, MOL MED REP, V12, P2727, DOI 10.3892/mmr.2015.3691
   Ni H, 2013, TOXICOL LETT, V217, P162, DOI 10.1016/j.toxlet.2012.12.010
   Ni H, 2012, NEUROCHEM RES, V37, P31, DOI 10.1007/s11064-011-0578-z
   Nuutinen T, 2010, NEUROSCI LETT, V475, P64, DOI 10.1016/j.neulet.2010.03.041
   Obeid M, 2010, EPILEPSY BEHAV, V19, P278, DOI 10.1016/j.yebeh.2010.07.023
   Paz GJ, 2016, NEURAL PLAST, DOI 10.1155/2016/8528934
   Raffo E, 2009, EXP NEUROL, V219, P414, DOI 10.1016/j.expneurol.2009.06.014
   Rothstein S, 2008, NEUROSCIENCE, V152, P959, DOI 10.1016/j.neuroscience.2008.01.027
   Sandhya TL, 1998, BRAIN RES, V788, P223, DOI 10.1016/S0006-8993(97)01552-7
   Szewczyk B, 2013, FRONT AGING NEUROSCI, V5, DOI 10.3389/fnagi.2013.00033
   Tian T, 2016, BIOL TRACE ELEM RES, V174, P369, DOI 10.1007/s12011-016-0730-3
   Tian T, 2015, BIOL TRACE ELEM RES, V167, P251, DOI 10.1007/s12011-015-0285-8
   Vidali S, 2015, INT J BIOCHEM CELL B, V63, P55, DOI 10.1016/j.biocel.2015.01.022
   Wong BX, 2014, FRONT AGING NEUROSCI, V6, DOI 10.3389/fnagi.2014.00091
   Xu L, 2008, J CLIN INVEST, V118, P272, DOI 10.1172/JCI33009
NR 43
TC 0
Z9 0
U1 3
U2 3
PU ELSEVIER SCIENCE BV
PI AMSTERDAM
PA PO BOX 211, 1000 AE AMSTERDAM, NETHERLANDS
SN 0920-1211
EI 1872-6844
J9 EPILEPSY RES
JI Epilepsy Res.
PD OCT
PY 2018
VL 146
BP 103
EP 111
DI 10.1016/j.eplepsyres.2018.07.023
PG 9
WC Clinical Neurology
SC Neurosciences & Neurology
GA GU3HY
UT WOS:000445168400013
PM 30092488
DA 2019-04-19
ER

PT J
AU Shen, CZ
   Xian, WB
   Zhou, HY
   Li, XH
   Liang, XL
   Chen, L
AF Shen, Cunzhou
   Xian, Wenbiao
   Zhou, Hongyan
   Li, Xunhua
   Liang, Xiuling
   Chen, Ling
TI Overlapping Leigh Syndrome/Myoclonic Epilepsy With Ragged Red Fibres in
   an Adolescent Patient With a Mitochondrial DNA A8344G Mutation
SO FRONTIERS IN NEUROLOGY
LA English
DT Article
DE Leigh syndrome; MERRF; mitochondrial DNA; A8344G mutation; mitochondrial
   disease
ID MTDNA MERRF MUTATION; MYOCLONIC EPILEPSY; CLINICAL-FEATURES; DISEASE;
   ABNORMALITIES; DIAGNOSIS; FAMILIES
AB We present the case of a 16-year-old boy with a family history of epilepsy who presented with acute respiratory failure, limb weakness, diabetes mellitus, sinus tachycardia, lactic acidosis, and pneumonia. He went on to develop cranial nerve palsy, myoclonus, generalized seizures, ataxia, recurrent pneumonia, and hypotension. Biochemical investigation revealed elevated lactate, pyruvate, and glucose levels. Cerebral magnetic resonance imaging (MRI) revealed bilateral, symmetric, high-intensity T2-weighted signals in the thalamus, brainstem, and gray matter of the spinal cord. Histochemical analyses revealed ragged red fibers (RRF) and decreased cytochrome oxidase activity. Blood and muscle-derived DNA demonstrated a high level (95% and 96%, respectively) of the m.8344A>G mutation, while almost all of his maternal relatives (n = 17, including his mother) carried the same point mutation. The point mutation level of his mother (who had short stature, high blood lactate levels, and epilepsy) was 77% (blood-derived DNA). Although this mutation has been identified in approximately 30 individuals with these disorders, to our knowledge, this is the first reported case of overlapping Leigh syndrome/myoclonic epilepsy with RRF in an adolescent patient, and the largest reported pedigree of mitochondrial DNA A8344G mutation.
C1 [Chen, Ling] Sun Yat Sen Univ, Affiliated Hosp 1, Dept Neurol, Natl Key Clin Dept, Guangzhou, Guangdong, Peoples R China.
   Sun Yat Sen Univ, Affiliated Hosp 1, Key Discipline Neurol, Guangzhou, Guangdong, Peoples R China.
RP Chen, L (reprint author), Sun Yat Sen Univ, Affiliated Hosp 1, Dept Neurol, Natl Key Clin Dept, Guangzhou, Guangdong, Peoples R China.
EM chenl2@mail.sysu.edu.cn
FU Guangdong Provincial Key Laboratory for Diagnosis and Treatment of Major
   Neurological Diseases [2014B030301035]; Southern China International
   Cooperation Base for Early Intervention and Functional Rehabilitation of
   Neurological Diseases [2015B050501003]; Guangzhou Clinical Research and
   Translational Center for Major Neurological Diseases [201604020010];
   Guangdong Provincial Engineering Center for Major Neurological Disease
   Treatment
FX The study was supported by the grants from Guangdong Provincial Key
   Laboratory for Diagnosis and Treatment of Major Neurological Diseases
   (2014B030301035); The Southern China International Cooperation Base for
   Early Intervention and Functional Rehabilitation of Neurological
   Diseases (2015B050501003); Guangzhou Clinical Research and Translational
   Center for Major Neurological Diseases (201604020010); Guangdong
   Provincial Engineering Center for Major Neurological Disease Treatment.
CR Alston CL, 2011, EUR J HUM GENET, V19, P1226, DOI 10.1038/ejhg.2011.124
   Baertling F, 2014, J NEUROL NEUROSUR PS, V85, P257, DOI 10.1136/jnnp-2012-304426
   BERKOVIC SF, 1991, LANCET, V338, P457, DOI 10.1016/0140-6736(91)91090-H
   Emmanuele V, 2011, MUSCLE NERVE, V44, P448, DOI 10.1002/mus.22149
   FUKUHARA N, 1980, J NEUROL SCI, V47, P117, DOI 10.1016/0022-510X(80)90031-3
   Howell N, 1996, NEUROLOGY, V46, P219, DOI 10.1212/WNL.46.1.219
   Liu KM, 2014, METAB BRAIN DIS, V29, P139, DOI 10.1007/s11011-013-9464-5
   Lorenzoni PJ, 2014, ARQ NEURO-PSIQUIAT, V72, P803, DOI 10.1590/0004-282X20140124
   Mancuso M, 2013, NEUROLOGY, V80, P2049, DOI 10.1212/WNL.0b013e318294b44c
   Marie TL, 2014, CURR PROTOC BIOINFOR, V1, DOI 10.1002/0471250953.bi0123s44
   Monden Y, 2013, BRAIN DEV-JPN, V35, P582, DOI 10.1016/j.braindev.2012.08.006
   Nakamura M, 2010, J MED GENET, V47, P659, DOI 10.1136/jmg.2009.072058
   Ng YS, 2016, J NEUROL, V263, P179, DOI 10.1007/s00415-015-7884-3
   OLD SL, 1989, HISTOCHEM J, V21, P545, DOI 10.1007/BF01753355
   Rahman S, 1996, ANN NEUROL, V39, P343, DOI 10.1002/ana.410390311
   SHOFFNER JM, 1990, CELL, V61, P931, DOI 10.1016/0092-8674(90)90059-N
   SILVESTRI G, 1993, NEUROLOGY, V43, P1200, DOI 10.1212/WNL.43.6.1200
   SWEENEY MG, 1994, J NEUROL SCI, V121, P57, DOI 10.1016/0022-510X(94)90157-0
   Tavares WC, 2017, PLOS ONE, V12, DOI 10.1371/journal.pone.0177403
   Tuppen HAL, 2010, BRAIN, V133, P2952, DOI 10.1093/brain/awq232
NR 20
TC 0
Z9 0
U1 2
U2 3
PU FRONTIERS MEDIA SA
PI LAUSANNE
PA AVENUE DU TRIBUNAL FEDERAL 34, LAUSANNE, CH-1015, SWITZERLAND
SN 1664-2295
J9 FRONT NEUROL
JI Front. Neurol.
PD SEP 13
PY 2018
VL 9
AR 724
DI 10.3389/fneur.2018.00724
PG 7
WC Clinical Neurology; Neurosciences
SC Neurosciences & Neurology
GA GT4GV
UT WOS:000444463100001
PM 30271374
OA DOAJ Gold
DA 2019-04-19
ER

PT J
AU Duan, HY
   Zhou, KY
   Wang, T
   Zhang, Y
   Li, YF
   Hua, YM
   Wang, C
AF Duan, Hong-Yu
   Zhou, Kai-Yu
   Wang, Tao
   Zhang, Yi
   Li, Yi-Fei
   Hua, Yi-Min
   Wang, Chuan
TI Disruption of Planar Cell Polarity Pathway Attributable to Valproic
   Acid-Induced Congenital Heart Disease through Hdac3 Participation in
   Mice
SO CHINESE MEDICAL JOURNAL
LA English
DT Article
DE Congenital Heart Disease; Hdacs; Planar Cell Polarity; Valproic Acid
ID HISTONE DEACETYLASES; CARDIAC DEVELOPMENT; DEFECTS; MORPHOGENESIS;
   INHIBITION
AB Background: Valproic acid (VPA) exposure during pregnancy has been proven to contribute to congenital heart disease (CHD). Our previous findings implied that disruption of planar cell polarity (PCP) signaling pathway in cardiomyocytes might be a factor for the cardiac teratogenesis of VPA. In addition, the teratogenic ability of VPA is positively correlated to its histone deacetylase (HDAC) inhibition activity. This study aimed to investigate the effect of the VPA on cardiac morphogenesis, HDAC 1/2/3, and PCP key genes (Vangl2/Scrib/Rac 1), subsequently screening out the specific HDACs regulating PCP pathway.
   Methods: VPAwas administered to pregnant C57BL mice at 700 mg/kg intraperitoneally on embryonic day 10.5. Dams were sacrificed on E15.5, and death/absorption rates of embryos were evaluated. Embryonic hearts were observed by hematoxylin-eosin staining to identify cardiac abnormalities. H9C2 cells (undifferentiated rat cardiomyoblasts) were transfected with Hdac 1/2/3 specific small interfering RNA (siRNA). Based on the results of siRNA transfection, cells were transfected with Hdac3 expression plasmid and subsequently mock-treated or treated with 8.0 mmol/L VPA. Hdacl/2/3 as well as Vangl2/Scrib/Racl mRNA and protein levels were determined by real-time quantitative polymerase chain reaction and Western blotting, respectively. Total HDAC activity was detected by colorimetric assay.
   Results: VPA could induce CHD (P < 0.001) and inhibit mRNA or protein expression of Hdac 1/2/3 as well as Vangl2/Scrib in fetal hearts, in association with total Hdac activity repression (all P < 0.05). In vitro, Hdac3 inhibition could significantly decrease Vangl2/Scrib expression (P < 0.01), while knockdown of Hdacl/2 had no influence (P> 0.05); VPA exposure dramatically decreased the expression of Vanlg2/Scrib together with Hdac activity (P < 0.01), while overexpression of Hdac3 could rescue the VPA-induced inhibition (P > 0.05).
   Conclusion: VPA could inhibit Hdac 1/2/3, Vangl2/Scrib, or total Hdac activity both in vitro and in vivo and Hdac3 might participate in the process of VPA-induced cardiac developmental anomalies.
C1 [Duan, Hong-Yu; Zhou, Kai-Yu; Wang, Tao; Li, Yi-Fei; Hua, Yi-Min; Wang, Chuan] Sichuan Univ, Dept Pediat Cardiol, West China Univ Hosp 2, Chengdu 610041, Sichuan, Peoples R China.
   [Duan, Hong-Yu; Zhou, Kai-Yu; Wang, Tao; Zhang, Yi; Li, Yi-Fei; Hua, Yi-Min; Wang, Chuan] Sichuan Univ, West China Univ Hosp 2, West China Inst Women & Childrens Hlth, Cardiac Dev & Early Intervent Unit, Chengdu 610041, Sichuan, Peoples R China.
   [Zhou, Kai-Yu; Zhang, Yi; Hua, Yi-Min] Sichuan Univ, Minist Educ, Key Lab Birth Defects & Related Dis Women & Child, Chengdu 610041, Sichuan, Peoples R China.
   [Zhou, Kai-Yu; Zhang, Yi; Hua, Yi-Min] Sichuan Univ, West China Univ Hosp 2, Key Lab Dev & Dis Women & Children Sichuan Prov, Chengdu 610041, Sichuan, Peoples R China.
RP Wang, C (reprint author), Sichuan Univ, Dept Pediat Cardiovasc Dis, West China Univ Hosp 2, 20,Sect 3,Renmin Nan Lu Rd, Chengdu 610041, Sichuan, Peoples R China.
EM chuanwang_d@163.com
FU Science-technology Support Plan Projects in Sichuan province
   [2016FZ0088, 2017SZ0117]; National Natural Science Foundation of China
   [81602817, 81741026, 81571515]; Research Projects of Health and Family
   Planing Commission of Sichuan Province [17PJ258]
FX This work was supported by grants from Science-technology Support Plan
   Projects in Sichuan province (No. 2016FZ0088, and No. 2017SZ0117),
   National Natural Science Foundation of China (No. 81602817, No.
   81741026, and No. 81571515), and Research Projects of Health and Family
   Planing Commission of Sichuan Province (No. 17PJ258).
CR Bhaskara S, 2008, MOL CELL, V30, P61, DOI 10.1016/j.molcel.2008.02.030
   Boczonadi V, 2014, CARDIOVASC RES, V104, P103, DOI 10.1093/cvr/cvu193
   Davis EE, 2007, CIRC RES, V101, P122, DOI 10.1161/CIRCRESAHA.107.157446
   Di Renzo F, 2007, TOXICOL SCI, V98, P582, DOI 10.1093/toxsci/kfm115
   Di Renzo F, 2007, TOXICOL APPL PHARM, V220, P178, DOI 10.1016/j.taap.2007.01.001
   Eikel D, 2006, CHEM RES TOXICOL, V19, P272, DOI 10.1021/tx0502241
   Eom GH, 2014, PHARMACOL THERAPEUT, V143, P168, DOI 10.1016/j.pharmthera.2014.02.012
   Gottlicher M, 2001, EMBO J, V20, P6969, DOI 10.1093/emboj/20.24.6969
   Gurvich N, 2005, FASEB J, V19, P1166, DOI 10.1096/fj.04-3425fje
   Henderson DJ, 2011, BIRTH DEFECTS RES A, V91, P460, DOI 10.1002/bdra.20792
   LaBonte MJ, 2009, BMC MED GENOMICS, V2, DOI 10.1186/1755-8794-2-67
   Leung C, 2014, J AM HEART ASSOC, V3, DOI 10.1161/JAHA.114.001271
   Montgomery RL, 2007, GENE DEV, V21, P1790, DOI 10.1101/gad.1563807
   Ornoy A, 2009, REPROD TOXICOL, V28, P1, DOI 10.1016/j.reprotox.2009.02.014
   Paige SL, 2015, CIRC RES, V116, P341, DOI 10.1161/CIRCRESAHA.116.302752
   Phillips HM, 2007, CIRC RES, V101, P137, DOI 10.1161/CIRCRESAHA.106.142406
   Phillips HM, 2005, CIRC RES, V96, P292, DOI 10.1161/01.RES.0000154912.08695.88
   Ramsbottom SA, 2014, PLOS GENET, V10, DOI 10.1371/journal.pgen.1004871
   Seto E, 2014, CSH PERSPECT BIOL, V6, DOI 10.1101/cshperspect.a018713
   Somerville ER, 2009, EPILEPSIA, V50, P2172, DOI 10.1111/j.1528-1167.2009.02262.x
   Tomson T, 2009, NEUROL CLIN, V27, P993, DOI 10.1016/j.ncl.2009.06.006
   Trivedi CM, 2008, J BIOL CHEM, V283, P26484, DOI 10.1074/jbc.M803686200
   Vallaster M, 2012, ACTA BIOCH BIOPH SIN, V44, P92, DOI 10.1093/abbs/gmr090
   Vecoli C, 2014, CURR GENOMICS, V15, P390, DOI 10.2174/1389202915666140716175634
   Witt O, 2009, CANCER LETT, V277, P8, DOI 10.1016/j.canlet.2008.08.016
   Wu G, 2011, J BIOMED BIOTECHNOL, DOI 10.1155/2011/589414
   Wu G, 2010, J BIOMED SCI, V17, DOI 10.1186/1423-0127-17-16
   Xin M, 2013, NAT REV MOL CELL BIO, V14, P529, DOI 10.1038/nrm3619
NR 28
TC 0
Z9 0
U1 3
U2 3
PU WOLTERS KLUWER MEDKNOW PUBLICATIONS
PI MUMBAI
PA WOLTERS KLUWER INDIA PVT LTD , A-202, 2ND FLR, QUBE, C T S  NO 1498A-2
   VILLAGE MAROL, ANDHERI EAST, MUMBAI, 400059, INDIA
SN 0366-6999
J9 CHINESE MED J-PEKING
JI Chin. Med. J.
PD SEP 5
PY 2018
VL 131
IS 17
BP 2080
EP +
DI 10.4103/0366-6999.239311
PG 10
WC Medicine, General & Internal
SC General & Internal Medicine
GA GR6GR
UT WOS:000442745600009
PM 30127218
OA DOAJ Gold
DA 2019-04-19
ER

PT J
AU Cornet, MC
   Pasupuleti, A
   Fang, AN
   Gonzalez, F
   Shimotake, T
   Ferriero, DM
   Glass, HC
   Cilio, MR
AF Cornet, Marie-Coralie
   Pasupuleti, Archana
   Fang, Annie
   Gonzalez, Fernando
   Shimotake, Thomas
   Ferriero, Donna Marie
   Glass, Hannah Cranley
   Cilio, Maria Roberta
TI Predictive value of early EEG for seizures in neonates with
   hypoxic-ischemic encephalopathy undergoing therapeutic hypothermia
SO PEDIATRIC RESEARCH
LA English
DT Article
ID ELECTROGRAPHIC SEIZURES; INTERRATER AGREEMENT; REBOUND SEIZURES;
   NEWBORNS; ELECTROENCEPHALOGRAPHY; OUTCOMES; BURDEN
AB OBJECTIVES: To assess the prognostic significance of an early normal/mildly abnormal conventional EEG (cEEG) on seizure risk in neonates undergoing therapeutic hypothermia.
   METHODS: We reviewed the video-EEG recordings from a large cohort of neonates treated with therapeutic hypothermia for hypoxic-ischemic encephalopathy from 2008 to 2017 in a single tertiary center. Continuous video-EEG was started as soon as possible (median 8.2 h) and continued throughout hypothermia and rewarming. We studied those neonates with a normal/mildly abnormal EEG during the first 24 h of monitoring.
   RESULTS: A total of 331 neonates were treated with hypothermia and 323 had cEEG recordings available for review; 99 were excluded because of a moderately/severely abnormal cEEG background and/or seizure during the first 24 h of recording, and an additional eight because of early rewarming. The remaining 216 had a normal/mildly abnormal cEEG in the first 24 h. None of these patients subsequently developed seizures.
   CONCLUSION: A normal/mildly abnormal cEEG during the first 24 h indicates a very low risk of subsequent seizures. This suggests that cEEG monitoring can be safely discontinued after 24 h if it has remained normal or excessively discontinuous and no seizures are detected, limiting the need for this resource-intensive and expensive tool.
C1 [Cornet, Marie-Coralie] Catholic Univ Louvain, Dept Pediat, Brussels, Belgium.
   [Pasupuleti, Archana; Ferriero, Donna Marie; Glass, Hannah Cranley; Cilio, Maria Roberta] Univ Calif San Francisco, Dept Neurol, San Francisco, CA 94143 USA.
   [Fang, Annie; Gonzalez, Fernando; Shimotake, Thomas; Ferriero, Donna Marie; Glass, Hannah Cranley; Cilio, Maria Roberta] Univ Calif San Francisco, Dept Pediat, San Francisco, CA 94143 USA.
   [Glass, Hannah Cranley] Univ Calif San Francisco, Dept Epidemiol & Biostat, San Francisco, CA 94143 USA.
RP Cilio, MR (reprint author), Univ Calif San Francisco, Dept Neurol, San Francisco, CA 94143 USA.; Cilio, MR (reprint author), Univ Calif San Francisco, Dept Pediat, San Francisco, CA 94143 USA.
EM Roberta.cilio@ucsf.edu
FU Belgian American Educational Foundation
FX Marie-Coralie Cornet received a grant from the Belgian American
   Educational Foundation to conduct this research.
CR Akula VP, 2015, J PEDIATR-US, V166, P856, DOI 10.1016/j.jpeds.2014.12.061
   Battin M, 2004, PEDIATRICS, V114, P1369, DOI 10.1542/peds.2004-1695
   Biagioni E, 1999, CLIN NEUROPHYSIOL, V110, P1510, DOI 10.1016/S1388-2457(99)00091-7
   Boylan GB, 2010, ACTA PAEDIATR, V99, P1150, DOI 10.1111/j.1651-2227.2010.01809.x
   Del Balzo F, 2014, PEDIATRIC REP, V6, P40, DOI 10.4081/pr.2014.5532
   Dereymaeker A, 2017, CLIN NEUROPHYSIOL, V128, P1737, DOI 10.1016/j.clinph.2017.06.250
   Dunne JM, 2017, ARCH DIS CHILD-FETAL, V102, pF58, DOI 10.1136/archdischild-2015-309697
   Elshorbagy HH, 2016, J PEDIATR NEUROSCI, V11, P309, DOI 10.4103/1817-1745.199467
   Glass H. C, 2011, J PEDIAT
   Glass HC, 2014, NEUROLOGY, V82, P1239, DOI 10.1212/WNL.0000000000000282
   Guidotti I, 2016, DEV MED CHILD NEUROL, V58, P1235, DOI 10.1111/dmcn.13195
   Jacobs S. E, 2013, COCHRANE DB SYST REV, V1, P1465
   Jan S, 2017, DEV NEUROSCI, P1
   Kendall GS, 2012, PEDIATRICS, V130, pE451, DOI 10.1542/peds.2011-3496
   Kracer B, 2014, J PEDIATR-US, V165, P267, DOI 10.1016/j.jpeds.2014.04.052
   Laroia N, 1998, EPILEPSIA, V39, P545, DOI 10.1111/j.1528-1157.1998.tb01418.x
   Low E, 2012, ARCH DIS CHILD-FETAL, V97, pF267, DOI 10.1136/archdischild-2011-300716
   Lynch NE, 2015, SEIZURE-EUR J EPILEP, V33, P60, DOI 10.1016/j.seizure.2015.10.007
   Lynch NE, 2012, EPILEPSIA, V53, P549, DOI 10.1111/j.1528-1167.2011.03401.x
   Mahfooz N, 2017, J CHILD NEUROL, V32, P522, DOI 10.1177/0883073816689325
   Menache CC, 2002, PEDIATR NEUROL, V27, P93, DOI 10.1016/S0887-8994(02)00396-X
   Murray DM, 2016, PEDIATRICS, V138, DOI 10.1542/peds.2016-0659
   Murray DM, 2009, PEDIATRICS, V124, pE459, DOI 10.1542/peds.2008-2190
   Nash KB, 2011, NEUROLOGY, V76, P556, DOI 10.1212/WNL.0b013e31820af91a
   Ney JP, 2013, NEUROLOGY, V81, P2002, DOI 10.1212/01.wnl.0000436948.93399.2a
   Oliveira V, 2017, ARCH DIS CHILD FETAL
   Papile LA, 2014, PEDIATRICS, V133, P1146, DOI 10.1542/peds.2014-0899
   Rakshasbhuvankar A, 2015, SEIZURE-EUR J EPILEP, V33, P90, DOI 10.1016/j.seizure.2015.09.014
   Shah DK, 2014, ARCH DIS CHILD-FETAL, V99, pF219, DOI 10.1136/archdischild-2013-305206
   Shellhaas RA, 2011, J CLIN NEUROPHYSIOL, V28, P611, DOI 10.1097/WNP.0b013e31823e96d7
   Simbruner G, 2010, PEDIATRICS, V126, pE771, DOI 10.1542/peds.2009-2441
   Thoresen M, 2001, PEDIATR RES, V50, P405, DOI 10.1203/00006450-200109000-00017
   Uria-Avellanal C, 2013, SEMIN FETAL NEONAT M, V18, P224, DOI 10.1016/j.siny.2013.01.002
   Walsh BH, 2011, CLIN NEUROPHYSIOL, V122, P1284, DOI 10.1016/j.clinph.2011.03.032
   Walsh B. H, 2017, J PEDIAT, V187
   Wusthoff CJ, 2017, EPILEPSIA, V58, P429, DOI 10.1111/epi.13661
   Young GB, 2000, CLIN NEUROPHYSIOL, V111, P1955, DOI 10.1016/S1388-2457(00)00433-8
NR 37
TC 0
Z9 0
U1 0
U2 0
PU NATURE PUBLISHING GROUP
PI NEW YORK
PA 75 VARICK ST, 9TH FLR, NEW YORK, NY 10013-1917 USA
SN 0031-3998
EI 1530-0447
J9 PEDIATR RES
JI Pediatr. Res.
PD SEP
PY 2018
VL 84
IS 3
BP 399
EP 402
DI 10.1038/s41390-018-0040-x
PG 4
WC Pediatrics
SC Pediatrics
GA HB7BV
UT WOS:000451231500018
PM 29895836
DA 2019-04-19
ER

PT J
AU Yang, JL
   Wang, Q
   Zhuo, QC
   Tian, HL
   Li, W
   Luo, F
   Zhang, JH
   Bi, D
   Peng, J
   Zhou, D
   Xin, HW
AF Yang, Junli
   Wang, Qiong
   Zhuo, Qingcui
   Tian, Huiling
   Li, Wen
   Luo, Fang
   Zhang, Jinghui
   Bi, Dan
   Peng, Jing
   Zhou, Dong
   Xin, Huawei
TI A likely pathogenic variant putatively affecting splicing of PIGA
   identified in a multiple congenital anomalies hypotonia-seizures
   syndrome 2 (MCAHS2) family pedigree via whole-exome sequencing
SO MOLECULAR GENETICS & GENOMIC MEDICINE
LA English
DT Article
DE glycosylphosphatidylinositol; GPI; IGD; inherited GPI deficiency;
   MCAHS2; multiple congenital anomalies hypotonia-seizures syndrome 2;
   phosphatidylinositol glycan anchor biosynthesis class A; PIGA; PIGA
   deficiency; splicing defect; WES; whole-exome sequencing
ID PAROXYSMAL-NOCTURNAL HEMOGLOBINURIA; ONSET EPILEPTIC ENCEPHALOPATHIES;
   GLYCOSYLPHOSPHATIDYLINOSITOL-ANCHOR; DEVELOPMENTAL DELAY;
   MENTAL-RETARDATION; GERMLINE MUTATION; A GENE; DISORDERS; DEFICIENCY;
   BIOSYNTHESIS
AB BackgroundGlycosylphosphatidylinositol (GPI) anchoring is a special type of protein posttranslational modification, by which proteins with diverse function are attached to cell membrane through a covalent linkage between the protein and the glycolipid. Phosphatidylinositol glycan anchor biosynthesis class A (PIGA) is a key enzyme in GPI anchor biosynthesis, somatic mutations or genetic variants of which have been associated with paroxysmal nocturnal hemoglobinuria (PNH), or PIGA deficiency, respectively. More than 10 PIGA pathogenic or likely pathogenic variants have been reported in a wide spectrum of clinical syndromes of PIGA deficiency, including multiple congenital anomalies hypotonia-seizures syndrome 2 (MCAHS2).
   MethodsWhole-exome sequencing (WES) was performed on two trios, that is., the proband's family and his affected maternal cousin's family, from a nonconsanguineous Chinese family pedigree with hypotonia-encephalopathy-seizures disease history and putative X-linked recessive inheritance. Sanger sequencing for PIGA variant was performed on affected members as well as unaffected members in the family pedigree to verify its familial segregation.
   ResultsA novel likely pathogenic variant in PIGA was identified through comparative WES analysis of the two affected families. The single-nucleotide substitution (NC_000023.9:g.15343279T>C) is located in intron 3 of the PIGA gene and within the splice acceptor consensus sequence (NM_002641.3:c.849-5A>G). Even though we have not performed RNA studies, in silico tools predict that this intronic variant may alter normal splicing, causing a four base pair insertion which creates a frameshift and a premature stop codon at position 297 (NP_002632.1:p.(Arg283Serfs*15)). Sanger sequencing analysis of the extended family members confirmed the presence of the variant and its X-linked inheritance.
   ConclusionWES data analysis along with familial segregation of a rare intronic variant are suggestive of a diagnosis of X-liked PIGA deficiency with clinical features of MCAHS2.
C1 [Yang, Junli; Zhuo, Qingcui; Li, Wen; Zhang, Jinghui; Bi, Dan; Zhou, Dong] Shandong Univ, Qilu Hosp, Dept Pediat, 107 Wen Hua Xi Rd, Jinan 250012, Shandong, Peoples R China.
   [Wang, Qiong; Peng, Jing; Xin, Huawei] Wuhan Univ Sci & Technol, Inst Biol & Med, QingLing St, Wuhan 430081, Hubei, Peoples R China.
   [Tian, Huiling] Linyi Women & Childrens Hosp, Children Rehabil Ctr, Linyi, Peoples R China.
   [Luo, Fang] MyGenostics Inc, Beijing, Peoples R China.
   [Xin, Huawei] Linyi Univ, Sch Pharm, Linyi, Peoples R China.
RP Zhou, D (reprint author), Shandong Univ, Qilu Hosp, Dept Pediat, 107 Wen Hua Xi Rd, Jinan 250012, Shandong, Peoples R China.; Xin, HW (reprint author), Wuhan Univ Sci & Technol, Inst Biol & Med, QingLing St, Wuhan 430081, Hubei, Peoples R China.
EM dang080101@163.com; xinhuawei@wust.edu.cn
FU National Natural Science Foundation of China [31371385]
FX National Natural Science Foundation of China, Grant/Award Number:
   31371385
CR Belet S, 2014, HUM MUTAT, V35, P350, DOI 10.1002/humu.22498
   Brady PD, 2014, EUR J MED GENET, V57, P487, DOI 10.1016/j.ejmg.2014.05.001
   Fauth C, 2016, AM J MED GENET A, V170, P392, DOI 10.1002/ajmg.a.37452
   Fleming L, 2016, AM J MED GENET A, V170, P77, DOI 10.1002/ajmg.a.37369
   Fokstuen S, 2016, HUM GENOMICS, V10, DOI 10.1186/s40246-016-0080-4
   Fukuoka M, 2017, BRAIN DEV-JPN, V39, P80, DOI 10.1016/j.braindev.2016.08.002
   Granzow M, 2015, MOL CELL PROBE, V29, P323, DOI 10.1016/j.mcp.2015.05.012
   IIDA Y, 1994, BLOOD, V83, P3126
   Jian XQ, 2014, NUCLEIC ACIDS RES, V42, P13534, DOI 10.1093/nar/gku1206
   Johnston JJ, 2012, AM J HUM GENET, V90, P295, DOI 10.1016/j.ajhg.2011.11.031
   Joshi C, 2016, BRAIN DEV-JPN, V38, P848, DOI 10.1016/j.braindev.2016.04.004
   Kamphans T, 2013, PLOS ONE, V8, DOI 10.1371/journal.pone.0070151
   Kato M, 2014, NEUROLOGY, V82, P1587, DOI 10.1212/WNL.0000000000000389
   Kawagoe K, 1996, BLOOD, V87, P3600
   Kettwig M, 2016, BMC NEUROL, V16, DOI 10.1186/s12883-016-0602-7
   Khayat M, 2016, AM J MED GENET A, V170, P176, DOI 10.1002/ajmg.a.37375
   Kim YO, 2016, BRAIN DEV-JPN, V38, P750, DOI 10.1016/j.braindev.2016.02.008
   Kinoshita T, 2008, J BIOCHEM, V144, P287, DOI 10.1093/jb/mvn090
   Kinoshita T, 2014, P JPN ACAD B-PHYS, V90, P130, DOI 10.2183/pjab.90.130
   Knaus A, 2016, HUM MUTAT, V37, P737, DOI 10.1002/humu.23006
   Krawitz PM, 2012, AM J HUM GENET, V91, P146, DOI 10.1016/j.ajhg.2012.05.004
   Makrythanasis P, 2016, AM J HUM GENET, V98, P615, DOI 10.1016/j.ajhg.2016.02.007
   Matas-Rico E, 2017, CELL CYCLE, V16, P388, DOI 10.1080/15384101.2016.1259894
   Maugard C, 1997, BRIT J HAEMATOL, V98, P21, DOI 10.1046/j.1365-2141.1997.1742988.x
   McInerney-Leo AM, 2016, HUM MUTAT, V37, P695, DOI 10.1002/humu.22994
   Nakagawa T, 2016, AM J MED GENET A, V170, P183, DOI 10.1002/ajmg.a.37397
   Ng BG, 2015, J INHERIT METAB DIS, V38, P171, DOI 10.1007/s10545-014-9752-1
   Ng BG, 2012, AM J HUM GENET, V90, P685, DOI 10.1016/j.ajhg.2012.02.010
   Novarino G, 2014, SCIENCE, V343, P506, DOI 10.1126/science.1247363
   Nozaki M, 1999, LAB INVEST, V79, P293
   Ohba C, 2014, NEUROGENETICS, V15, P85, DOI 10.1007/s10048-013-0384-7
   Olson HE, 2017, ANN NEUROL, V81, P419, DOI 10.1002/ana.24883
   Pagnamenta AT, 2017, EUR J HUM GENET, V25, P669, DOI 10.1038/ejhg.2017.32
   Paulick MG, 2008, BIOCHEMISTRY-US, V47, P6991, DOI 10.1021/bi8006324
   Soden SE, 2014, SCI TRANSL MED, V6, DOI 10.1126/scitranslmed.3010076
   Swoboda KJ, 2014, AM J MED GENET A, V164, P17, DOI 10.1002/ajmg.a.36189
   TAKEDA J, 1993, CELL, V73, P703, DOI 10.1016/0092-8674(93)90250-T
   Tarailo-Graovac M, 2015, ORPHANET J RARE DIS, V10, DOI 10.1186/s13023-015-0243-8
   Trump N, 2016, J MED GENET, V53, P310, DOI 10.1136/jmedgenet-2015-103263
   van der Crabben SN, 2014, AM J MED GENET A, V164, P29, DOI 10.1002/ajmg.a.36184
   Xie LL, 2018, BRAIN DEV-JPN, V40, P596, DOI 10.1016/j.braindev.2018.02.009
   Xu Y F, 2017, Zhonghua Er Ke Za Zhi, V55, P215, DOI 10.3760/cma.j.issn.0578-1310.2017.03.010
   Xue J, 2016, BRAIN DEV-JPN, V38, P807, DOI 10.1016/j.braindev.2016.04.008
   Zhang WW, 2017, MOL MED REP, V15, P936, DOI 10.3892/mmr.2016.6082
   Zhu XL, 2015, GENET MED, V17, P774, DOI 10.1038/gim.2014.191
   Zurzolo C, 2016, BBA-BIOMEMBRANES, V1858, P632, DOI 10.1016/j.bbamem.2015.12.018
NR 46
TC 0
Z9 0
U1 0
U2 0
PU WILEY
PI HOBOKEN
PA 111 RIVER ST, HOBOKEN 07030-5774, NJ USA
SN 2324-9269
J9 MOL GENET GENOM MED
JI Mol. Genet. Genom. Med.
PD SEP
PY 2018
VL 6
IS 5
BP 739
EP 748
DI 10.1002/mgg3.428
PG 10
WC Genetics & Heredity
SC Genetics & Heredity
GA GV1PK
UT WOS:000445851700006
PM 29974678
OA DOAJ Gold
DA 2019-04-19
ER

PT J
AU Ornoy, A
   Koren, G
   Yanai, J
AF Ornoy, Asher
   Koren, Gideon
   Yanai, Joseph
TI Is post exposure prevention of teratogenic damage possible: Studies on
   diabetes, valproic acid, alcohol and anti folates in pregnancy: Animal
   studies with reflection to human
SO REPRODUCTIVE TOXICOLOGY
LA English
DT Review
DE Teratogenicity; Post exposure prevention; Valproic acid; Diabetes;
   Alcohol; Antioxidants; Folic-acid; Subteratogenic dose; Animals; Human;
   Pregnancy; Neurobehavioral effects
ID NEURAL-TUBE DEFECTS; CULTURED RAT EMBRYOS; INDUCED SPINA-BIFIDA;
   BRAIN-BARRIER IMPAIRMENTS; GLOBAL DNA METHYLATION; NITRIC-OXIDE
   SYNTHASE; VITAMIN-E DECREASES; IN-UTERO EXPOSURE; FOLIC-ACID; SPECTRUM
   DISORDERS
AB We discuss the possibilities to prevent the post-exposure teratogenic effects of several teratogens: valproic acid (VPA), diabetes and alcohol. Co-administration of folic acid with VPA reduced the rate of Neural Tube Defects (NTD) and other anomalies in rodents, but apparently not in pregnant women. Antioxidants or the methyl donor S-adenosyl methionine prevented Autism Spectrum Disorder (ASD) like behavior in mice and rats. In vivo and in vitro studies demonstrated that antioxidants, arachidonic acid, myoinositol and nutritional agents may prevent diabetes-embryopathy. Prevention of alcohol-induced embryonic and fetal injuries and neurodevelopmental deficits was achieved by supplementation of zinc, choline, vasoactive intestinal proteins (VIP related peptides), antioxidants and folic acid While the animal research described in this review is indicative of possible preventions of the different teratogenic effects, this is not yet the focus in human research. Future research should promote further knowledge where our current understanding is the vaguest, human prevention.
C1 [Ornoy, Asher; Koren, Gideon; Yanai, Joseph] Hebrew Univ Jerusalem, Hadassah Med Sch, Jerusalem, Israel.
RP Ornoy, A (reprint author), Hebrew Univ Jerusalem, Hadassah Med Sch, Jerusalem, Israel.
EM ornoy@cc.huji.ac.il
FU Irving Harris Foundation, Chicago
FX Supported by the Irving Harris Foundation, Chicago and by the Ross
   endowment for the study of neurobehavioral birth defects. The authors
   gratefully acknowledge the assistance of Liza Fudim -Weinstein, Nariman
   Abunijmeh and Myles Vigoda in the preparation of the manuscript.
CR ABEL EL, 1981, PSYCHOL BULL, V90, P564, DOI 10.1037//0033-2909.90.3.564
   Akimova D, 2017, BIRTH DEFECTS RES, V109, P106, DOI 10.1002/bdra.23583
   Al Deeb S, 2000, NEUROSCI LETT, V292, P179, DOI 10.1016/S0304-3940(00)01457-9
   Al-Amin MM, 2015, BEHAV BRAIN RES, V286, P112, DOI 10.1016/j.bbr.2015.02.041
   Pinzon-Cortes JA, 2017, ENDOCR CONNECT, V6, P708, DOI 10.1530/EC-17-0199
   Baker GA, 2015, NEUROLOGY, V84, P382, DOI 10.1212/WNL.0000000000001182
   Bambini V, 2011, BRAIN RES, V1408, P8, DOI 10.1016/j.brainres.2011.06.015
   Banji D, 2011, BRAIN RES, V1410, P141, DOI 10.1016/j.brainres.2011.06.063
   BAYNES JW, 1991, DIABETES, V40, P405, DOI 10.2337/diabetes.40.4.405
   Bekdash RA, 2013, ALCOHOL CLIN EXP RES, V37, P1133, DOI 10.1111/acer.12082
   Bjork M, 2018, JAMA NEUROL, V75, P160, DOI 10.1001/jamaneurol.2017.3897
   Brocardo PS, 2011, BRAIN RES REV, V67, P209, DOI 10.1016/j.brainresrev.2011.02.001
   Bromley RL, 2008, NEUROLOGY, V71, P1923, DOI 10.1212/01.wnl.0000339399.64213.1a
   Brown J, 2017, COCHRANE DB SYST REV, V11
   Burd Larry, 2007, Congenit Heart Dis, V2, P250, DOI 10.1111/j.1747-0803.2007.00105.x
   Cederberg J, 2005, BIRTH DEFECTS RES A, V73, P498, DOI 10.1002/bdra.20144
   Ceylan S, 2001, NEUROSURG REV, V24, P31, DOI 10.1007/PL00011963
   Chen SY, 2004, FASEB J, V18, P1234, DOI 10.1096/fj.03-0850fje
   Chen Y, 2014, PLOS ONE, V9, DOI 10.1371/journal.pone.0116534
   Cho DH, 2014, FREE RADICAL BIO MED, V76, P96, DOI 10.1016/j.freeradbiomed.2014.07.043
   Christensen J, 2013, JAMA-J AM MED ASSOC, V309, P1696, DOI 10.1001/jama.2013.2270
   CHRISTIANSON AL, 1994, DEV MED CHILD NEUROL, V36, P361
   Coles CD, 2009, J DEV BEHAV PEDIATR, V30, P7, DOI 10.1097/DBP.0b013e3181966780
   Copp AJ, 1998, CURR OPIN NEUROL, V11, P97, DOI 10.1097/00019052-199804000-00003
   Copp Andrew J., 2000, Indian Journal of Pediatrics, V67, P915, DOI 10.1007/BF02723958
   Craig J, 1999, SEIZURE-EUR J EPILEP, V8, P253, DOI 10.1053/seiz.1999.0283
   Dawson JE, 2006, TOXICOL APPL PHARM, V211, P124, DOI 10.1016/j.taap.2005.07.008
   Deepmala, 2015, NEUROSCI BIOBEHAV R, V55, P294, DOI 10.1016/j.neubiorev.2015.04.015
   Ehlers K, 1996, J NUTR, V126, P67
   EHLERS K, 1992, TERATOLOGY, V45, P145, DOI 10.1002/tera.1420450208
   El Hajj N, 2014, REPRODUCTION, V148, pR111, DOI 10.1530/REP-14-0334
   ELMAZAR MMA, 1992, FUND APPL TOXICOL, V18, P389, DOI 10.1016/0272-0590(92)90137-7
   Ergaz Z, 2016, REPROD TOXICOL, V64, P116, DOI 10.1016/j.reprotox.2016.04.024
   Ergaz Z, 2016, BIRTH DEFECTS RES B, V107, P21, DOI 10.1002/bdrb.21169
   Ergaz Z, 2014, TOXICOL APPL PHARM, V276, P220, DOI 10.1016/j.taap.2014.02.017
   ERIKSSON UJ, 1991, DIABETOLOGIA, V34, P325, DOI 10.1007/BF00405004
   ERIKSSON UJ, 1993, DIABETES, V42, P411, DOI 10.2337/diabetes.42.3.411
   Eriksson UJ, 1996, DIABETES, V45, P1497, DOI 10.2337/diabetes.45.11.1497
   Eriksson UJ, 2016, UPSALA J MED SCI, V121, P96, DOI 10.3109/03009734.2016.1165317
   FREINKEL N, 1988, HORM METAB RES, V20, P463, DOI 10.1055/s-2007-1010861
   FREINKEL N, 1980, DIABETES, V29, P1023, DOI 10.2337/diabetes.29.12.1023
   Gareskog M, 2007, REPROD TOXICOL, V23, P63, DOI 10.1016/j.reprotox.2006.08.009
   Glass Leila, 2014, Handb Clin Neurol, V125, P435, DOI 10.1016/B978-0-444-62619-6.00025-2
   GOLDMAN AS, 1985, P NATL ACAD SCI USA, V82, P8227, DOI 10.1073/pnas.82.23.8227
   Grant GB, 2017, MMWR-MORBID MORTAL W, V66, P1256, DOI 10.15585/mmwr.mm6645a4
   Greenberger J, 2015, ANTIOXIDANTS, V4, P82, DOI 10.3390/antiox4010082
   Guerri C, 2009, ALCOHOL ALCOHOLISM, V44, P108, DOI 10.1093/alcalc/agn105
   Hamilton GF, 2011, BRAIN RES, V1412, P88, DOI 10.1016/j.brainres.2011.07.027
   Hernandez-Diaz S, 2001, AM J EPIDEMIOL, V153, P961, DOI 10.1093/aje/153.10.961
   Hernandez-Diaz S, 2000, NEW ENGL J MED, V343, P1608, DOI 10.1056/NEJM200011303432204
   Hernandez-Diaz S, 2018, NEUROLOGY, V90, pE342, DOI 10.1212/WNL.0000000000004857
   Higa R, 2012, MOL HUM REPROD, V18, P253, DOI 10.1093/molehr/gar080
   Higa R, 2011, REPROD TOXICOL, V32, P449, DOI 10.1016/j.reprotox.2011.09.003
   Incerti M, 2010, AM J OBSTET GYNECOL, V202, DOI 10.1016/j.ajog.2010.03.050
   Ingram JL, 2000, NEUROTOXICOL TERATOL, V22, P319, DOI 10.1016/S0892-0362(99)00083-5
   Johannessen CU, 2000, NEUROCHEM INT, V37, P103, DOI 10.1016/S0197-0186(00)00013-9
   Jungmann EM, 2001, SEX TRANSM INFECT, V77, P441, DOI 10.1136/sti.77.6.441
   Karunamuni GH, 2014, BIRTH DEFECTS RES C, V102, P227, DOI 10.1002/bdrc.21082
   Khandelwal M, 1998, TERATOLOGY, V57, P79, DOI 10.1002/(SICI)1096-9926(199802)57:2<79::AID-TERA6>3.0.CO;2-1
   Kim JW, 2017, NEUROPHARMACOLOGY, V113, P71, DOI 10.1016/j.neuropharm.2016.09.014
   Kim KC, 2011, TOXICOL LETT, V201, P137, DOI 10.1016/j.toxlet.2010.12.018
   Kobor MS, 2011, ALCOHOL RES HEALTH, V34, P29
   Kolozsi E, 2009, NEUROSCIENCE, V163, P1201, DOI 10.1016/j.neuroscience.2009.07.021
   Koren G., 2018, PEDIAT DRUGS
   Kreuz S, 2016, EPIGENOMICS-UK, V8, P843, DOI 10.2217/epi-2016-0002
   Kumar H, 2016, BRAIN RES BULL, V124, P27, DOI 10.1016/j.brainresbull.2016.03.013
   Kumar H, 2016, BRAIN RES, V1630, P83, DOI 10.1016/j.brainres.2015.10.052
   Kumar H, 2015, NEUROCHEM INT, V91, P34, DOI 10.1016/j.neuint.2015.10.007
   Levy A, 2012, J CLIN PHARMACOL, V52, P78, DOI 10.1177/0091270010390806
   Lewis CE, 2015, ALCOHOL CLIN EXP RES, V39, P724, DOI 10.1111/acer.12671
   Li RL, 2005, AM J PHYSIOL-ENDOC M, V289, pE591, DOI 10.1152/ajpendo.00441.2004
   LINDHOUT D, 1994, EPILEPSIA, V35, pS19, DOI 10.1111/j.1528-1157.1994.tb05952.x
   Marquardt K, 2016, ALCOHOL, V51, P1, DOI 10.1016/j.alcohol.2015.12.002
   Matok I, 2009, BRIT J CLIN PHARMACO, V68, P956, DOI 10.1111/j.1365-2125.2009.03544.x
   May PA, 2018, JAMA-J AM MED ASSOC, V319, P474, DOI 10.1001/jama.2017.21896
   Mead EA, 2014, FRONT GENET, V5, DOI 10.3389/fgene.2014.00154
   Meador KJ, 2007, EPILEPSY BEHAV, V11, P292, DOI 10.1016/j.yebeh.2007.08.009
   Memo Luigi, 2013, Early Hum Dev, V89 Suppl 1, pS40, DOI 10.1016/S0378-3782(13)70013-6
   Menegola Elena, 2006, Birth Defects Research, V78, P345, DOI 10.1002/bdrc.20082
   Moley KH, 2001, TRENDS ENDOCRIN MET, V12, P78, DOI 10.1016/S1043-2760(00)00341-6
   Moore SJ, 2000, J MED GENET, V37, P489, DOI 10.1136/jmg.37.7.489
   Muralidharan P, 2013, BRAIN SCI, V3, P964, DOI 10.3390/brainsci3020964
   NAU H, 1991, PHARMACOL TOXICOL, V69, P310, DOI 10.1111/j.1600-0773.1991.tb01303.x
   Nau H., 1994, CIBA F SYMP, V181, P52
   O'Connor MJ, 2016, ALCOHOL CLIN EXP RES, V40, P1744, DOI 10.1111/acer.13111
   OBERLEY LW, 1988, FREE RADICAL BIO MED, V5, P113, DOI 10.1016/0891-5849(88)90036-6
   Ornoy A, 1998, ARCH DIS CHILD, V79, pF94, DOI 10.1136/fn.79.2.F94
   Ornoy A, 1999, ARCH DIS CHILD, V81, pF10, DOI 10.1136/fn.81.1.F10
   ORNOY A, 1995, TOXICOL IN VITRO, V9, P643, DOI 10.1016/0887-2333(95)00067-I
   Ornoy A, 1999, TERATOLOGY, V60, P376, DOI 10.1002/(SICI)1096-9926(199912)60:6<376::AID-TERA10>3.0.CO;2-Q
   OrNoy A., 2018, NEUROTOXICOL TERATOL
   Ornoy A, 2007, REPROD TOXICOL, V24, P31, DOI 10.1016/j.reprotox.2007.04.004
   Ornoy A, 2015, BIRTH DEFECTS RES C, V105, P53, DOI 10.1002/bdrc.21090
   Ornoy A, 2010, BIRTH DEFECTS RES B, V89, P106, DOI 10.1002/bdrb.20230
   Ornoy A, 2009, REPROD TOXICOL, V28, P521, DOI 10.1016/j.reprotox.2009.06.005
   Ornoy A, 2009, REPROD TOXICOL, V28, P1, DOI 10.1016/j.reprotox.2009.02.014
   Padmanabhan R, 2006, EUR J NUTR, V45, P311, DOI 10.1007/s00394-006-0600-4
   Padmanabhan R., 2003, Congenital Anomalies, V43, P29, DOI 10.1111/j.1741-4520.2003.tb01024.x
   Padmanabhan Rengasamy, 2006, Congenital Anomalies, V46, P55, DOI 10.1111/j.1741-4520.2006.00104.x
   Passemard S, 2011, CURR PHARM DESIGN, V17, P1036, DOI 10.2174/138161211795589409
   Patorno E, 2017, NEW ENGL J MED, V377, P893, DOI 10.1056/NEJMc1708919
   Pavlinkova G, 2008, BIRTH DEFECTS RES A, V82, P710, DOI 10.1002/bdra.20495
   Pavlinkova G, 2009, BMC GENOMICS, V10, DOI 10.1186/1471-2164-10-274
   Petropoulos S, 2015, ENDOCRINOLOGY, V156, P2222, DOI 10.1210/en.2014-1643
   Pragnya B, 2014, BEHAV BRAIN RES, V270, P86, DOI 10.1016/j.bbr.2014.04.045
   Rasalam AD, 2005, DEV MED CHILD NEUROL, V47, P551, DOI 10.1017/S0012162205001076
   Reece EA, 2006, AM J OBSTET GYNECOL, V195, P1075, DOI 10.1016/j.ajog.2006.05.054
   Reece EA, 1997, AM J OBSTET GYNECOL, V176, P790, DOI 10.1016/S0002-9378(97)70602-1
   Reid N, 2015, ALCOHOL CLIN EXP RES, V39, P2283, DOI 10.1111/acer.12903
   Resendiz M, 2013, EPIGENOMICS-UK, V5, P73, DOI [10.2217/EPI.12.80, 10.2217/epi.12.80]
   Rodier PM, 1997, REPROD TOXICOL, V11, P417, DOI 10.1016/S0890-6238(97)80001-U
   Rossig L, 2002, CIRC RES, V91, P837, DOI 10.1161/01.RES.0000037983.07158.B1
   Ryan SH, 2008, BRAIN RES, V1237, P91, DOI 10.1016/j.brainres.2008.08.048
   Ryu S, 2007, BIRTH DEFECTS RES A, V79, P604, DOI 10.1002/bdm.20383
   Salbaum JM, 2012, BIRTH DEFECTS RES A, V94, P770, DOI 10.1002/bdra.23035
   Sarmah S, 2013, DEV DYNAM, V242, P1184, DOI 10.1002/dvdy.24015
   SATO M, 1995, TERATOLOGY, V52, P143, DOI 10.1002/tera.1420520306
   Schneider T, 2005, NEUROPSYCHOPHARMACOL, V30, P80, DOI 10.1038/sj.npp.1300518
   Semmler A, 2017, SEIZURE-EUR J EPILEP, V46, P7, DOI 10.1016/j.seizure.2017.01.003
   Serrano M, 2010, AM J OBSTET GYNECOL, V203, DOI 10.1016/j.ajog.2010.03.017
   Siman CM, 1997, DIABETES, V46, P1054, DOI 10.2337/diabetes.46.6.1054
   Sokol RJ, 2003, JAMA-J AM MED ASSOC, V290, P2996, DOI 10.1001/jama.290.22.2996
   Spong CY, 2001, J PHARMACOL EXP THER, V297, P774
   Sui L, 2012, BRAIN RES BULL, V87, P556, DOI 10.1016/j.brainresbull.2012.01.011
   Sulik Kathleen K, 2014, Handb Clin Neurol, V125, P463, DOI 10.1016/B978-0-444-62619-6.00026-4
   Summers BL, 2008, BEHAV BRAIN RES, V186, P230, DOI 10.1016/j.bbr.2007.08.011
   Sun FY, 2005, DIABETES RES CLIN PR, V67, P110, DOI 10.1016/j.diabres.2004.06.008
   Thong J., 2016, AM J OBSTET GYNECOL, V215, pel
   Tiboni GM, 2015, REPROD TOXICOL, V56, P175, DOI 10.1016/j.reprotox.2015.03.004
   Toso L, 2006, AM J OBSTET GYNECOL, V194, P681, DOI 10.1016/j.ajog.2006.01.003
   TROCINO RA, 1995, DIABETES, V44, P992, DOI 10.2337/diabetes.44.8.992
   Vanderpas JB, 2017, MINERVA MED, V108, P124, DOI 10.23736/S0026-4806.17.04884-4
   Verrotti A, 2008, EPILEPSY RES, V78, P171, DOI 10.1016/j.eplepsyres.2007.11.005
   Viana M, 1996, DIABETOLOGIA, V39, P1041
   Viana M, 2003, ANN NUTR METAB, V47, P6, DOI 10.1159/000068907
   Vink J, 2005, AM J OBSTET GYNECOL, V193, P825, DOI 10.1016/j.ajog.2005.02.101
   Wagner GC, 2006, J AUTISM DEV DISORD, V36, P779, DOI 10.1007/s10803-006-0117-y
   Wang F, 2015, AM J OBSTET GYNECOL, V213, P125, DOI 10.1016/j.ajog.2015.01.016
   WEGNER C, 1991, REPROD TOXICOL, V5, P465, DOI 10.1016/0890-6238(91)90017-A
   Welbat JU, 2016, ANN ANAT, V206, P7, DOI 10.1016/j.aanat.2016.04.029
   Weng H., 2012, AM J OBSTET GYNECOL, V206, P448
   Wentzel P, 1997, DIABETOLOGIA, V40, P7, DOI 10.1007/s001250050636
   Wentzel P, 2005, BIRTH DEFECTS RES A, V73, P506, DOI 10.1002/bdra.20145
   Wentzel P, 2008, DIABETES, V57, P3344, DOI 10.2337/db08-0830
   Wieczorek L, 2015, ALCOHOL, V49, P207, DOI 10.1016/j.alcohol.2015.01.005
   Williams G, 2001, DEV MED CHILD NEUROL, V43, P202, DOI 10.1017/S001216220100038X
   Xu C, 2013, AM J PHYSIOL-ENDOC M, V305, pE667, DOI 10.1152/ajpendo.00185.2013
   Yadav S, 2017, J PHYSIOL BIOCHEM, V73, P187, DOI 10.1007/s13105-016-0532-2
   Yang JM, 2015, PLOS ONE, V10, DOI 10.1371/journal.pone.0130681
   Yang PX, 2015, AM J OBSTET GYNECOL, V212, P569, DOI 10.1016/j.ajog.2014.11.036
   Yang PX, 2013, SCI SIGNAL, V6, DOI 10.1126/scisignal.2004020
   Yerby MS, 2003, NEUROLOGY, V61, pS23, DOI 10.1212/WNL.61.6_suppl_2.S23
   Young JK, 2014, ADV NUTR, V5, P675, DOI 10.3945/an.113.004846
   Yu WH, 2016, CARDIOVASC TOXICOL, V16, P34, DOI 10.1007/s12012-015-9316-0
   Zaken V, 2001, TERATOLOGY, V64, P33, DOI 10.1002/tera.1045.abs
   Zangen SW, 2006, BIRTH DEFECTS RES A, V76, P107, DOI 10.1002/bdra.20227
   Zhao J, 2016, PLOS ONE, V11, DOI 10.1371/journal.pone.0158035
   Zhao Y, 2018, AM J OBSTET GYNECOL, V218, DOI 10.1016/j.ajog.2017.10.040
   Zhao Z., 2016, J BIOMOL RES THER, V5
   Zhao ZY, 2012, REPROD SCI, V19, P823, DOI 10.1177/1933719111434543
   Zhao ZY, 2005, J SOC GYNECOL INVEST, V12, P549, DOI 10.1016/j.jsgi.2005.07.005
   ZUSMAN I, 1989, TERATOLOGY, V39, P85, DOI 10.1002/tera.1420390110
   ZUSMAN I, 1989, TERATOLOGY, V39, P581, DOI 10.1002/tera.1420390609
NR 163
TC 0
Z9 0
U1 7
U2 13
PU PERGAMON-ELSEVIER SCIENCE LTD
PI OXFORD
PA THE BOULEVARD, LANGFORD LANE, KIDLINGTON, OXFORD OX5 1GB, ENGLAND
SN 0890-6238
J9 REPROD TOXICOL
JI Reprod. Toxicol.
PD SEP
PY 2018
VL 80
SI SI
BP 92
EP 104
DI 10.1016/j.reprotox.2018.05.006
PG 13
WC Reproductive Biology; Toxicology
SC Reproductive Biology; Toxicology
GA GR5XQ
UT WOS:000442715600010
PM 29859881
DA 2019-04-19
ER

PT J
AU Sivathamboo, N
   Hitchcock, A
   Graham, J
   Sivathamboo, S
   Chen, ZB
   O'Brien, TJ
   Vajda, FJE
AF Sivathamboo, Niveshan
   Hitchcock, Alison
   Graham, Janet
   Sivathamboo, Shobi
   Chen, Zhibin
   O'Brien, Terence J.
   Vajda, Frank J. E.
TI The use of antidepressant drugs in pregnant women with epilepsy: A study
   from the Australian Pregnancy Register
SO EPILEPSIA
LA English
DT Article
DE antiepileptic drugs; anxiety; birth defects; congenital malformations;
   depression; seizure control
ID SEROTONIN-REUPTAKE INHIBITORS; ANTIEPILEPTIC DRUGS; BIRTH-DEFECTS;
   1ST-TRIMESTER EXPOSURE; CONSENSUS STATEMENT; PRENATAL EXPOSURE; RISK;
   DEPRESSION; FLUOXETINE; MALFORMATIONS
AB ObjectiveTo study interactions between first-trimester exposure to antidepressant drugs (ADDs) and antiepileptic drugs (AEDs), and a history of clinical depression and/or anxiety, on pregnancy outcomes and seizure control in pregnant women with epilepsy (WWE).
   MethodsWe examined data from the Australian Pregnancy Register of Antiepileptic Drugs in Pregnancy, collected from 1999 to 2016. The register is an observational, prospective database, from which this study retrospectively analyzed a cohort. Among the AED-exposed outcomes, comparisons were made among 3 exposure groups: (1) pregnancy outcomes with first-trimester exposure to ADDs; (2) outcomes with mothers diagnosed with depression and/or anxiety but who were not medicated with an ADD; and (3) those with mothers who were not diagnosed with depression and/or anxiety and were not medicating with ADD. Prevalence data was analyzed using Fisher's exact test.
   ResultsA total of 2124 pregnancy outcomes were included in the analysis; 1954 outcomes were exposed to AEDs in utero, whereas 170 were unexposed. Within the group of WWE taking AEDs, there was no significant difference in the prevalence of malformations in infants who were additionally exposed to ADDs (10.2%, 95% confidence interval [CI] 3.9-16.6), compared to individuals in the non-ADD-medicated depression and/or anxiety group (7.7%, 95% CI 1.2-14.2), or those without depression or anxiety (6.9%, 95% CI 5.7-8.1; P=0.45). The malformation rates in pregnancy outcomes unexposed to AEDs were also similar in the above groups (P=0.27). In WWE medicated with AEDs and ADDs, the frequency of convulsive seizures (P=0.78), or nonconvulsive seizures (P=0.45) throughout pregnancy, did not differ across comparative groups.
   SignificanceCo-medicating with ADDs in WWE taking AEDs does not appear to confer a significant added teratogenic risk, and it does not affect seizure control.
C1 [Sivathamboo, Niveshan; Hitchcock, Alison; Graham, Janet; Sivathamboo, Shobi; Chen, Zhibin; O'Brien, Terence J.; Vajda, Frank J. E.] Univ Melbourne, Royal Melbourne Hosp, Dept Med, Parkville, Vic, Australia.
   [Sivathamboo, Niveshan; Hitchcock, Alison; Graham, Janet; Sivathamboo, Shobi; O'Brien, Terence J.; Vajda, Frank J. E.] Royal Melbourne Hosp, Dept Neurol, Parkville, Vic, Australia.
   [O'Brien, Terence J.] Monash Univ, Dept Neurosci, Cent Clin Sch, Alfred Hosp, Melbourne, Vic, Australia.
   [O'Brien, Terence J.] Monash Univ, Dept Neurol, Cent Clin Sch, Alfred Hosp, Melbourne, Vic, Australia.
RP Vajda, FJE (reprint author), Royal Melbourne Hosp, Dept Neurol, Australian Pregnancy Register Antiepilept Drugs, 300 Grattan St, Parkville, Vic 3050, Australia.
EM vajda@netspace.net.au
OI O'Brien, Terence/0000-0002-7198-8621; Sivathamboo,
   Niveshan/0000-0002-5106-6806
FU Epilepsy Society of Australia; Royal Melbourne Hospital Neuroscience
   Foundation; Australian National Health and Medical Research Council;
   Epilepsy Action, and the pharmaceutical industry; UCB Pharma; Sci-Gen;
   Genzyme; Sanofi; Eisai; Janssen-Cilag; Novartis
FX Epilepsy Society of Australia; The Royal Melbourne Hospital Neuroscience
   Foundation; Australian National Health and Medical Research Council;
   Epilepsy Action, and the pharmaceutical industry; UCB Pharma; Sci-Gen;
   Genzyme; Sanofi; Eisai; Janssen-Cilag; Novartis
CR Alwan S, 2007, NEW ENGL J MED, V356, P2684, DOI 10.1056/NEJMoa066584
   American Psychiatric Association, 2013, DSM 5
   Berard A, 2007, BIRTH DEFECTS RES B, V80, P18, DOI 10.1002/bdrb.20099
   Berard A, 2017, BMJ OPEN, V7, DOI 10.1136/bmjopen-2016-013372
   Bjork MH, 2015, EPILEPSIA, V56, P28, DOI 10.1111/epi.12884
   Cardamone L, 2013, BRIT J PHARMACOL, V168, P1531, DOI 10.1111/bph.12052
   Chambers CD, 1996, NEW ENGL J MED, V335, P1010, DOI 10.1056/NEJM199610033351402
   Colvin L, 2013, BMC PREGNANCY CHILDB, V13, DOI 10.1186/1471-2393-13-63
   Cooper WO, 2007, AM J OBSTET GYNECOL, V196, P544, DOI 10.1016/j.ajog.2007.01.033
   Davis EP, 2007, J AM ACAD CHILD PSY, V46, P737, DOI 10.1097/chi.0b013e318047b775
   Diav-Citrin O, 2008, BRIT J CLIN PHARMACO, V66, P695, DOI 10.1111/j.1365-2125.2008.03261.x
   Einarson A, 2008, AM J PSYCHIAT, V165, P749, DOI 10.1176/appi.ajp.2007.07060879
   Einarson TR, 2005, PHARMACOEPIDEM DR S, V14, P823, DOI 10.1002/pds.1084
   Field T, 2006, INFANT BEHAV DEV, V29, P445, DOI 10.1016/j.infbeh.2006.03.003
   Fiest KM, 2013, NEUROLOGY, V80, P590, DOI 10.1212/WNL.0b013e31827b1ae0
   FURU K, 2015, BMJ-BRIT MED J, V350, DOI DOI 10.1136/BMJ.H2235
   Goldstein DJ, 1997, OBSTET GYNECOL, V89, P713, DOI 10.1016/S0029-7844(97)00070-7
   Hirschfield RMA, 1997, JAMA-J AM MED ASSOC, V277, P333, DOI 10.1001/jama.277.4.333
   Holmes LB, 2001, NEW ENGL J MED, V344, P1132, DOI 10.1056/NEJM200104123441504
   Huybrechts KF, 2014, NEW ENGL J MED, V370, P2397, DOI 10.1056/NEJMoa1312828
   Huybrechts KF, 2013, GEN HOSP PSYCHIAT, V35, P265, DOI 10.1016/j.genhosppsych.2012.12.010
   Kaneko S, 1999, EPILEPSY RES, V33, P145, DOI 10.1016/S0920-1211(98)00084-9
   Karouni M, 2010, EUR J CLIN PHARMACOL, V66, P1151, DOI 10.1007/s00228-010-0861-y
   Louik C, 2007, NEW ENGL J MED, V356, P2675, DOI 10.1056/NEJMoa067407
   Meador KJ, 2008, NEUROLOGY, V71, P1109, DOI 10.1212/01.wnl.0000316199.92256.af
   Montgomery SA, 2005, INT J CLIN PRACT, V59, P1435, DOI 10.1111/j.1368-5031.2005.00731.x
   Olafsson E, 1998, EPILEPSIA, V39, P887, DOI 10.1111/j.1528-1157.1998.tb01186.x
   PASTUSZAK A, 1993, JAMA-J AM MED ASSOC, V269, P2246, DOI 10.1001/jama.269.17.2246
   Perucca E, 2005, LANCET NEUROL, V4, P781, DOI 10.1016/S1474-4422(05)70224-6
   Riley M, 2000, BIRTH DEFECTS VICTOR, P34
   Samren EB, 1999, ANN NEUROL, V46, P739
   Vajda FJE, 2016, ACTA NEUROL SCAND, V133, P380, DOI 10.1111/ane.12479
   Vajda FJ, 2003, J CLIN NEUROSCI, V10, P543, DOI 10.1016/S0967-5868(03)00158-9
   Vajda FJE, 2008, EPILEPSIA, V49, P172, DOI 10.1111/j.1528-1167.2007.01412.x
   Vajda FJE, 2018, EPILEPSY BEHAV, V78, P91, DOI 10.1016/j.yebeh.2017.10.017
   Viinikainen K, 2006, EPILEPSIA, V47, P186, DOI 10.1111/j.1528-1167.2006.00386.x
   Wemakor A, 2015, EUR J EPIDEMIOL, V30, P1187, DOI 10.1007/s10654-015-0065-y
   WHO Drug Information, 2005, PAR 1 TRIM EXP CONG, V19, P295
   Wichman CL, 2008, J CLIN PSYCHOPHARM, V28, P714, DOI 10.1097/JCP.0b013e31818b53fd
   Yonkers KA, 2009, GEN HOSP PSYCHIAT, V31, P403, DOI 10.1016/j.genhosppsych.2009.04.003
NR 40
TC 0
Z9 0
U1 2
U2 2
PU WILEY
PI HOBOKEN
PA 111 RIVER ST, HOBOKEN 07030-5774, NJ USA
SN 0013-9580
EI 1528-1167
J9 EPILEPSIA
JI Epilepsia
PD SEP
PY 2018
VL 59
IS 9
BP 1696
EP 1704
DI 10.1111/epi.14539
PG 9
WC Clinical Neurology
SC Neurosciences & Neurology
GA GS1PV
UT WOS:000443303400012
PM 30142256
DA 2019-04-19
ER

PT J
AU Pisani, F
   Facini, C
   Bianchi, E
   Giussani, G
   Piccolo, B
   Beghi, E
AF Pisani, Francesco
   Facini, Carlotta
   Bianchi, Elisa
   Giussani, Giorgia
   Piccolo, Benedetta
   Beghi, Ettore
TI Incidence of neonatal seizures, perinatal risk factors for epilepsy and
   mortality after neonatal seizures in the province of Parma, Italy
SO EPILEPSIA
LA English
DT Article
DE epilepsy; incidence of seizures; neonatal neurology; neonatal seizures;
   newborns; risk factors for seizures
ID CONVULSIONS; NEWBORNS; PRETERM; EPIDEMIOLOGY; DETERMINANTS; TERMINOLOGY;
   ETIOLOGY; COUNTY
AB ObjectiveInformation about the incidence of neonatal seizures (NS) is scarce. Previous studies relied primarily on a clinical diagnosis of seizures. This population-based, retrospective study evaluated the incidence of electroencephalography (EEG)-confirmed seizures in neonates born in the province of Parma and the perinatal risk factors for mortality and epilepsy.
   MethodsAll neonates with suspected seizures or with medical conditions at high risk for seizures from the study area were recorded in the neonatal intensive care unit (NICU) of the Parma University Hospital. NS were EEG confirmed. Perinatal risk factors for mortality and epilepsy after NS were evaluated with Cox's proportional hazards models.
   ResultsIn a 13-year period, 112 patients presented with NS: 102 newborns had electroclinical seizures (46 full-term and 56 preterm), whereas 10 presented only electrical seizures. The incidence was 2.29/1000 live births (95% confidence interval [CI] 1.87-2.72), with higher rates in preterm neonates (14.28/1000 in preterm vs 1.10/1000 in full-term infants). The incidence increased with decreasing gestational age (31-36weeks of gestation: 5.01/1000, 28-30: 54.9/1000, and <28: 85.6/1000) and with decreasing birth weight (2500g: 1.19/1000, <1000g: 127.57/1000). Twenty-eight patients (25%) died, 16 (14.3%) had a diagnosis of epilepsy, 33 (29.5%) had cerebral palsy, and 39 (34.8%) had a developmental delay. Among the perinatal risk factors considered, the multivariate analysis showed an association between a 5-minute Apgar score of 0-7 and etiology with increased mortality and between female gender and status epilepticus with epilepsy.
   SignificanceThe incidence of NS is inversely associated with gestational age and birth weight. The etiology and a low Apgar score are strongly related to mortality; female gender and status epilepticus are risk factors for the development of epilepsy.
C1 [Pisani, Francesco; Facini, Carlotta; Piccolo, Benedetta] Univ Parma, Child Neuropsychiat Unit, Dept Med & Surg, Parma, Italy.
   [Bianchi, Elisa; Giussani, Giorgia; Beghi, Ettore] IRCCS Ist Mario Negri, Dept Neurosci, Milan, Italy.
RP Facini, C (reprint author), Univ Hosp Parma, Dept Med & Surg, Child Neuropsychiat Unit, Via Gramsci 14, I-43126 Parma, PR, Italy.
EM carlottafacini@gmail.com
RI Giussani, Giorgia/E-8057-2017
OI Giussani, Giorgia/0000-0003-2460-3095
CR AIREDE KI, 1991, J TROP PEDIATRICS, V37, P313, DOI 10.1093/tropej/37.6.313
   Al-Zwaini EJ, 2007, NEUROSCIENCES, V12, P170
   Arpino C, 2001, J CHILD NEUROL, V16, P651, DOI 10.1177/088307380101600905
   Berg AT, 2010, EPILEPSIA, V51, P676, DOI 10.1111/j.1528-1167.2010.02522.x
   DENNIS J, 1978, DEV MED CHILD NEUROL, V20, P143
   ERIKSSON M, 1979, ACTA PAEDIATR SCAND, V68, P807
   Glass HC, 2011, PEDIATR RES, V70, P535, DOI 10.1203/PDR.0b013e31822f24c7
   Glass HC, 2009, J PEDIATR-US, V154, P24, DOI 10.1016/j.jpeds.2008.07.008
   GOLDBERG HJ, 1983, ARCH DIS CHILD, V58, P976, DOI 10.1136/adc.58.12.976
   HOLDEN KR, 1982, PEDIATRICS, V70, P165
   Kumar A, 2007, INDIAN J PEDIATR, V74, P33, DOI 10.1007/s12098-007-0023-0
   Kuti BP, 2015, J PEDIATR NEUROSCI, V10, P227, DOI 10.4103/1817-1745.165663
   Lanska MJ, 1996, NEUROEPIDEMIOLOGY, V15, P117, DOI 10.1159/000109898
   LANSKA MJ, 1995, NEUROLOGY, V45, P724, DOI 10.1212/WNL.45.4.724
   Malone A, 2009, EPILEPSIA, V50, P2097, DOI 10.1111/j.1528-1167.2009.02132.x
   Mwaniki M, 2010, BMC MED, V8, DOI 10.1186/1741-7015-8-16
   Pisani F, 2008, BRAIN DEV-JPN, V30, P20, DOI 10.1016/j.braindev.2007.05.003
   Pisani F, 2007, NEUROLOGY, V69, P2177, DOI 10.1212/01.wnl.0000295674.34193.9e
   Pisani F, 2016, NEUROPEDIATRICS, V47, P12, DOI 10.1055/s-0035-1567873
   Pisani F, 2016, EUR J PAEDIATR NEURO, V20, P243, DOI 10.1016/j.ejpn.2015.12.007
   Pisani F, 2015, EUR J PAEDIATR NEURO, V19, P6, DOI 10.1016/j.ejpn.2014.10.001
   Pisani F, 2012, PEDIATR RES, V72, P186, DOI 10.1038/pr.2012.66
   Ronen GM, 1999, J PEDIATR-US, V134, P71, DOI 10.1016/S0022-3476(99)70374-4
   Sadeghian Afsaneh, 2012, Acta Med Iran, V50, P760
   Saliba RM, 1999, AM J EPIDEMIOL, V150, P763
   SCHER MS, 1993, PEDIATRICS, V91, P128
   Shellhaas RA, 2015, SEMIN FETAL NEONAT M, V20, P149, DOI 10.1016/j.siny.2015.01.005
   Sheth R D, 1999, J Perinatol, V19, P40, DOI 10.1038/sj.jp.7200107
   Talebian A, 2015, IRAN J CHILD NEUROL, V9, P29
   Tsuchida TN, 2013, J CLIN NEUROPHYSIOL, V30, P161, DOI 10.1097/WNP.0b013e3182872b24
   TUDEHOPE DI, 1988, AUST PAEDIATR J, V24, P249
   Uria-Avellanal C, 2013, SEMIN FETAL NEONAT M, V18, P224, DOI 10.1016/j.siny.2013.01.002
   Volpe JJ, 2001, NEUROLOGY NEWBORN, P178
NR 33
TC 0
Z9 0
U1 0
U2 0
PU WILEY
PI HOBOKEN
PA 111 RIVER ST, HOBOKEN 07030-5774, NJ USA
SN 0013-9580
EI 1528-1167
J9 EPILEPSIA
JI Epilepsia
PD SEP
PY 2018
VL 59
IS 9
BP 1764
EP 1773
DI 10.1111/epi.14537
PG 10
WC Clinical Neurology
SC Neurosciences & Neurology
GA GS1PV
UT WOS:000443303400018
PM 30132843
DA 2019-04-19
ER

PT J
AU Huber-Mollema, Y
   van Iterson, L
   Sander, JW
   Oort, FJ
   Lindhout, D
   Rodenburg, R
AF Huber-Mollema, Yfke
   van Iterson, Loretta
   Sander, Josemir W.
   Oort, Frans J.
   Lindhout, Dick
   Rodenburg, Roos
TI Exposure to antiepileptic drugs in pregnancy: The need for a family
   factor framework
SO EPILEPSY & BEHAVIOR
LA English
DT Review
DE Maternal epilepsy; Antiepileptic drugs; Pregnancy; Exposure;
   Development; Family factors
ID EPILEPSY; WOMEN; CHILDREN; DEPRESSION; KNOWLEDGE; STRESS; RISK; AGE;
   DELIVERY; OUTCOMES
AB Purpose: Children exposed to antiepileptic drugs (AEDs) in utero are at risk for developmental problems. Maternal epilepsy, its impact on the family system, and other family factors may also contribute. We reviewed the possible associations between family factors and developmental outcome in children who had been exposed to AED during pregnancy.
   Methods: We conducted a narrative review and searched MEDLINE, Embase, Google Scholar, and PsycINFO on the following terms: in utero exposure, pregnancy outcome, and AEDs. A family factor framework (the ABCX model) served as the basis to review distinct family factors in children who were exposed to AEDs in pregnancy.
   Results: Few studies have investigated these factors. Mothers with epilepsy have problems caring for themselves and for the child and experience more parenting stress. There is a paucity of studies of the possible impact of family factors on the neurocognitive and behavioral development of children of mothers with epilepsy.
   Discussion: Further work is required to ascertain which family factors are associated with child development in addition to the effects of AED exposure and their potential interaction. As epilepsy may have considerable impact on intrafamily factors and as children are especially vulnerable to such effects, study designs incorporating family factors should be encouraged. (C) 2018 Published by Elsevier Inc.
C1 [Huber-Mollema, Yfke; van Iterson, Loretta; Sander, Josemir W.; Lindhout, Dick; Rodenburg, Roos] SEIN, Heemstede, Netherlands.
   [Huber-Mollema, Yfke; Oort, Frans J.; Rodenburg, Roos] Univ Amsterdam, Res Inst Child Dev & Educ, Amsterdam, Netherlands.
   [Sander, Josemir W.] NIHR Univ Coll London Hosp, Biomed Res Ctr, UCL Inst Neurol, Queen Sq, London WC1N 3BG, England.
   [Sander, Josemir W.] Chalfont Ctr Epilepsy, Gerrards Cross, England.
   [Lindhout, Dick] Univ Med Ctr Utrecht, Dept Genet, Utrecht, Netherlands.
RP Rodenburg, R (reprint author), Univ Amsterdam, Postbus 15776, NL-1001 NG Amsterdam, Netherlands.
EM H.R.Rodenburg@uva.nl
RI Sander, Josemir/C-1576-2008; Rodenburg, Roos/D-6220-2013
OI Sander, Josemir/0000-0001-6041-9661; Lindhout, Dick/0000-0001-9580-624X;
   Rodenburg, Roos/0000-0002-4288-1737
FU Stichting Panta Rhei; UK Department of Health's National Institute for
   Health Research Biomedical Research Centers; Dr. Marvin Weil Epilepsy
   Research Fund; UK Epilepsy Society
FX RR has received a research grant from Stichting Panta Rhei for
   conducting the Dutch EURAP & Development study by YH. Stichting Panta
   Rheiwas not involved in the study design, data collection, analysis and
   interpretation of the data, or manuscript preparation. JWS is based at
   NHHR University College London Hospitals/University College London
   Comprehensive Research Center, which receives a proportion of funding
   from the UK Department of Health's National Institute for Health
   Research Biomedical Research Centers funding scheme. He receives
   research support from the Dr. Marvin Weil Epilepsy Research Fund and the
   UK Epilepsy Society. Lastly, we would like to thank Janneke Staaks and
   Joost Daams of the University of Amsterdam for their assistance with the
   literature search and Dr. Gail S. Bell for reviewing the manuscript.
CR Tedrus GMAS, 2018, EPILEPSY BEHAV, V78, P265, DOI 10.1016/j.yebeh.2017.08.007
   Appleyard K, 2005, J CHILD PSYCHOL PSYC, V46, P235, DOI 10.1111/j.1469-7610.2004.00351.x
   ARMISTEAD L, 1995, CLIN PSYCHOL REV, V15, P409, DOI 10.1016/0272-7358(95)00023-I
   Bagshaw J, 2008, SEIZURE-EUR J EPILEP, V17, P42, DOI 10.1016/j.seizure.2007.06.004
   Barroso NE, 2018, J ABNORM CHILD PSYCH, V46, P449, DOI 10.1007/s10802-017-0313-6
   Beghi E, 2004, EPILEPSIA, V45, P64, DOI 10.1111/j.0013-9580.2004.56502.x
   Bjork MH, 2015, EPILEPSIA, V56, P28, DOI 10.1111/epi.12884
   Bromley R, 2014, COCHRANE DB SYST REV, DOI 10.1002/14651858.CD010236.pub2
   Bromley RL, 2017, SEIZURE-EUR J EPILEP, V44, P225, DOI 10.1016/j.seizure.2016.10.006
   Cabral-Lim LI, 2013, NEUROL ASIA, V18, P31
   Camfield C, 2001, EPILEPSIA, V42, P104, DOI 10.1046/j.1528-1157.2001.081420.x
   Cohen MJ, 2013, EPILEPSY BEHAV, V29, P308, DOI 10.1016/j.yebeh.2013.08.001
   Cohen MJ, 2011, EPILEPSY BEHAV, V22, P240, DOI 10.1016/j.yebeh.2011.06.014
   de Boer HM, 2008, EPILEPSY BEHAV, V12, P540, DOI 10.1016/j.yebeh.2007.12.019
   Dufour M. J., 2006, NETH J PSYCHOL, V61, P51
   Galanti M, 2009, EPILEPSY BEHAV, V16, P426, DOI 10.1016/j.yebeh.2009.07.009
   Gerard EE, 2015, J PEDIATR GENET, V4, P94, DOI 10.1055/s-0035-1556741
   Harvey B, 2016, J APPL DEV PSYCHOL, V43, P18, DOI 10.1016/j.appdev.2015.12.004
   Huber-Mollema Y, 2018, EURAP DEV STUDY PROT
   Korneluk Y G, 1998, Clin Child Fam Psychol Rev, V1, P179, DOI 10.1023/A:1022654831666
   Lannon S L, 1994, Seizure, V3, P85, DOI 10.1016/S1059-1311(05)80198-0
   Lazarus R. S., 1984, STRESS APPRAISAL COP
   LAZARUS RS, 1993, ANNU REV PSYCHOL, V44, P1, DOI 10.1146/annurev.ps.44.020193.000245
   McGrath A, 2014, EPILEPSY BEHAV, V31, P246, DOI 10.1016/j.yebeh.2013.09.044
   Patterson J, 1983, FAMILY STUDIES REV Y, P125
   Rodenburg R, 2005, EPILEPSY BEHAV, V6, P488, DOI 10.1016/j.yebeh.2005.03.006
   Rodenburg R, 2007, EPILEPSY BEHAV, V11, P197, DOI 10.1016/j.yebeh.2007.05.001
   Rolland JS, 1999, J FAM THER, V21, P242, DOI 10.1111/1467-6427.00118
   Saramma PP, 2014, SEIZURE-EUR J EPILEP, V23, P424, DOI 10.1016/j.seizure.2014.02.006
   Saramma PP, 2011, SEIZURE-EUR J EPILEP, V20, P575, DOI 10.1016/j.seizure.2011.04.008
   Sieh DS, 2012, THESIS
   Stone LL, 2016, J PSYCHOPATHOL BEHAV, V38, P76, DOI 10.1007/s10862-015-9500-3
   Titze K, 2008, DEV MED CHILD NEUROL, V50, P117, DOI 10.1111/j.1469-8749.2007.02020.x
   Vinten J, 2009, EPILEPSY BEHAV, V14, P197, DOI 10.1016/j.yebeh.2008.10.011
   Visser-Meily J. M. A., 2006, PARENT CHILD RELATIO, P157
   Weckesser A, 2017, SOC SCI MED, V185, P110, DOI 10.1016/j.socscimed.2017.05.036
NR 36
TC 0
Z9 0
U1 1
U2 1
PU ACADEMIC PRESS INC ELSEVIER SCIENCE
PI SAN DIEGO
PA 525 B ST, STE 1900, SAN DIEGO, CA 92101-4495 USA
SN 1525-5050
EI 1525-5069
J9 EPILEPSY BEHAV
JI Epilepsy Behav.
PD SEP
PY 2018
VL 86
BP 187
EP 192
DI 10.1016/j.yebeh.2018.06.043
PG 6
WC Behavioral Sciences; Clinical Neurology; Psychiatry
SC Behavioral Sciences; Neurosciences & Neurology; Psychiatry
GA GR4XN
UT WOS:000442624500030
PM 30030084
DA 2019-04-19
ER

PT J
AU Koc, G
   Guler, SK
   Karadas, O
   Yoldas, T
   Gokcil, Z
AF Koc, Guray
   Guler, Selda Keskin
   Karadas, Omer
   Yoldas, Tahir
   Gokcil, Zeki
TI Fetal safety of levetiracetam use during pregnancy
SO ACTA NEUROLOGICA BELGICA
LA English
DT Article
DE Pregnant woman with epilepsy; Levetiracetam; Major congenital
   malformation; Monotherapy; Seizures
ID NEWER ANTIEPILEPTIC DRUGS; SEIZURE FREQUENCY; EURAP EPILEPSY;
   UK-EPILEPSY; WOMEN; RISK; EXPERIENCE; REGISTER
[truncated: 814,186 more chars]
