# Supplementary material for: Emerging trends and knowledge structure of epilepsy during pregnancy research for 2000–2018: a bibliometric analysis
Source: PeerJ. 2019 Jun 7;7:e7115. doi: 10.7717/peerj.7115 (PMC6557303; doi:10.7717/peerj.7115)
Supplement: Supplemental Information 7 [file peerj-07-7115-s007.zip › Raw data that was imported into CiteSpace sdftware/download_501-1000.txt]

FN Clarivate Analytics Web of Science
VR 1.0
PT J
AU Yoneda, S
   Tanaka, E
   Goto, W
   Ota, T
   Hara, H
AF Yoneda, S
   Tanaka, E
   Goto, W
   Ota, T
   Hara, H
TI Topiramate reduces excitotoxic and ischemic injury in the rat retina
SO BRAIN RESEARCH
LA English
DT Article
DE topiramate; retinal cell culture; retinal ischemia; retinal ganglion
   cell; rat
ID RECEPTOR-MEDIATED NEUROTOXICITY; GANGLION-CELLS; GLUTAMATE
   NEUROTOXICITY; SYNAPTIC TRANSMISSION; PROTECTIVE ACTION;
   CORTICAL-NEURONS; PLEXIFORM LAYER; RABBIT RETINA; NITRIC-OXIDE;
   ASPARTATE
AB The effects of topiramate, a drug used clinically as an anti-epileptic, were investigated in excitotoxin-induced neurotoxicity models involving two different retinal primary cultures and in a rat model of retinal ischemic injury. For the in vitro studies, we used retinal-neuron cultures from rat embryos and purified retinal ganglion cells (RGCs) from newborn rats. In the retinal-neuron cultures, neurotoxicity was induced by a 10-min exposure to 1 mM glutamate or (+/-)-a-amino-3-hydroxy-5-methylisoxazole-4-propionic acid (AMPA). In RGCs, neurotoxicity was induced by incubation for 3 days in a culture medium containing 25 muM glutamate. For the in vivo study, retinal ischemia was induced by elevating intraocular pressure to 130 mmHg for 45 min, and topiramate was administered intraperitoneally before and after the ischemia. Retinal damage was evaluated by measuring the number of cells in the ganglion cell layer (GCL) and the thickness of the inner plexiform layer (IPL), and by examining the a- and b-waves of the electroretinogram, (ERG). Topiramate (greater than or equal to1 muM) markedly reduced the neuronal cell death induced by each of the excitotoxins in rat retinal-neuron cultures and in RGCs. Ischemia caused a decrease in GCL cells and in IPL thickness, and a diminution of the ERG waves. Histopathologic and functional analyses indicated that systemic treatment with topiramate prevented ischemia-induced damage in a dose-dependent manner. In conclusion, topiramate was protective against excitotoxic and ischemic retinal-neuron damage in vitro and in vivo, respectively. Therefore, it may be useful for treatment of the retina-related diseases such as central retinal artery occlusion, diabetic retinopathy, and glaucoma. (C) 2003 Elsevier Science B.V. All rights reserved.
C1 Santen Pharmaceut Co Ltd, Div Res & Dev, Glaucoma Grp, Ikoma 6300101, Japan.
RP Hara, H (reprint author), Santen Pharmaceut Co Ltd, Div Res & Dev, Glaucoma Grp, 8916-16 Takayama, Ikoma 6300101, Japan.
EM hideaki.hara.@santen.co.jp
OI Ota, Takashi/0000-0003-2366-2819
CR Adachi K, 1998, EUR J PHARMACOL, V350, P53, DOI 10.1016/S0014-2999(98)00317-3
   AIZENMAN E, 1988, J PHYSIOL-LONDON, V396, P75, DOI 10.1113/jphysiol.1988.sp016951
   Amano K, 1998, EPILEPSY RES, V31, P123, DOI 10.1016/S0920-1211(98)00021-7
   AUER RN, 1994, PSYCHOPHARMACOL BULL, V30, P585
   BIALER M, 1993, CLIN PHARMACOKINET, V24, P441, DOI 10.2165/00003088-199324060-00002
   BLOCK F, 1994, NEUROREPORT, V5, P2630, DOI 10.1097/00001756-199412000-00056
   BLOOMFIELD SA, 1985, J NEUROPHYSIOL, V53, P699
   BLOOMFIELD SA, 1985, J NEUROPHYSIOL, V53, P714
   Carriedo SG, 1998, J NEUROSCI, V18, P7727
   CHOI DW, 1987, J NEUROSCI, V7, P357
   Dodgson SJ, 2000, EPILEPSIA, V41, pS35, DOI 10.1111/j.1528-1157.2000.tb06047.x
   Ettaiche M, 1999, INVEST OPHTH VIS SCI, V40, P729
   Gibbs JW, 2000, EPILEPSIA, V41, pS10
   Hiett J A, 1992, Optom Clin, V2, P97
   HIRAYAMA T, 1990, NEUROPHARMACOLOGY, V29, P1117, DOI 10.1016/0028-3908(90)90035-P
   Hoyng PFJ, 2000, DRUGS, V59, P411, DOI 10.2165/00003495-200059030-00003
   Kanda T, 1996, LIFE SCI, V59, P1607, DOI 10.1016/0024-3205(96)00492-4
   Kashii S, 1996, BRAIN RES, V711, P93, DOI 10.1016/0006-8993(95)01330-X
   KASHII S, 1994, INVEST OPHTH VIS SCI, V35, P685
   Kerrigan-Baumrind LA, 2000, INVEST OPHTH VIS SCI, V41, P741
   KIKUCHI M, 1995, INVEST OPHTH VIS SCI, V36, P2048
   Kuzniecky R, 1998, NEUROLOGY, V51, P627, DOI 10.1212/WNL.51.2.627
   Lee SR, 2000, NEUROSCI LETT, V281, P183, DOI 10.1016/S0304-3940(00)00847-8
   Levin LA, 1996, INVEST OPHTH VIS SCI, V37, P2744
   LOMBARDI G, 1994, EUR J PHARMACOL, V271, P489, DOI 10.1016/0014-2999(94)90810-9
   LOUZADAJUNIOR P, 1992, J NEUROCHEM, V59, P358, DOI 10.1111/j.1471-4159.1992.tb08912.x
   LUCAS DR, 1957, ARCH OPHTHALMOL-CHIC, V58, P193
   Markind JE, 1998, AM J HEALTH-SYST PH, V55, P554, DOI 10.1093/ajhp/55.6.554
   Maryanoff BE, 1998, J MED CHEM, V41, P1315, DOI 10.1021/jm970790w
   Matini P, 1997, EXP NEUROL, V146, P419, DOI 10.1006/exnr.1997.6546
   McLean MJ, 2000, EPILEPSIA, V41, pS21, DOI 10.1111/j.1528-1157.2000.tb06043.x
   NEAL MJ, 1994, J NEUROCHEM, V62, P1025
   Otori Y, 1998, INVEST OPHTH VIS SCI, V39, P972
   Pang IH, 1999, INVEST OPHTH VIS SCI, V40, P1170
   Petroff OAC, 2001, EPILEPSIA, V42, P543, DOI 10.1046/j.1528-1157.2001.18800.x
   ROBERTS E, 1974, BIOCHEM PHARMACOL, V23, P2637, DOI 10.1016/0006-2952(74)90033-1
   SAKAI H, 1995, OPHTHALMIC RES, V27, P57, DOI 10.1159/000267571
   SANCHEZPRIETO J, 1987, J NEUROCHEM, V49, P58, DOI 10.1111/j.1471-4159.1987.tb03394.x
   Shank RP, 2000, EPILEPSIA, V41, pS3, DOI 10.1111/j.1528-1157.2000.tb06045.x
   SHANK RP, 1994, EPILEPSIA, V35, P450, DOI 10.1111/j.1528-1157.1994.tb02459.x
   SILIPRANDI R, 1992, VISUAL NEUROSCI, V8, P567, DOI 10.1017/S0952523800005666
   Smith-Swintosky VL, 2001, NEUROREPORT, V12, P1031, DOI 10.1097/00001756-200104170-00033
   SUCHER NJ, 1991, J NEUROSCI, V11, P966
   SUCHER NJ, 1991, BRAIN RES, V551, P297, DOI 10.1016/0006-8993(91)90944-Q
   Sugrue MF, 1997, J MED CHEM, V40, P2793, DOI 10.1021/jm9608725
   TAMURA Y, 1993, J PHARMACOL EXP THER, V265, P1017
   Toriu N, 2000, EXP EYE RES, V70, P475, DOI 10.1006/exer.1999.0809
   White HS, 2000, EPILEPSIA, V41, pS17, DOI 10.1111/j.1528-1157.2000.tb06042.x
   Yang Y, 1998, BRAIN RES, V804, P169, DOI 10.1016/S0006-8993(98)00410-7
   Yasuyoshi H, 2000, INVEST OPHTH VIS SCI, V41, P2273
   Yoneda S, 2001, EXP EYE RES, V73, P661, DOI 10.1006/exer.2001.1072
   ZEEVALK GD, 1989, J NEUROCHEM, V53, P1610, DOI 10.1111/j.1471-4159.1989.tb08559.x
   Zhang XL, 2000, EPILEPSIA, V41, pS52
NR 53
TC 31
Z9 32
U1 0
U2 1
PU ELSEVIER SCIENCE BV
PI AMSTERDAM
PA PO BOX 211, 1000 AE AMSTERDAM, NETHERLANDS
SN 0006-8993
EI 1872-6240
J9 BRAIN RES
JI Brain Res.
PD MAR 28
PY 2003
VL 967
IS 1-2
BP 257
EP 266
DI 10.1016/S006-8993(03)02270-4
PG 10
WC Neurosciences
SC Neurosciences & Neurology
GA 665VD
UT WOS:000182141200027
PM 12650986
DA 2019-04-19
ER

PT J
AU Wilton, LV
   Shakir, S
AF Wilton, LV
   Shakir, S
TI A postmarketing surveillance study of gabapentin as add-on therapy for
   3,100 patients in England
SO EPILEPSIA
LA English
DT Article
DE gabapentin; postmarketing surveillance; prescription-event monitoring;
   adverse events; pregnancy outcomes
ID ANTICONVULSANT DRUGS; PRESCRIPTION-EVENT; LAMOTRIGINE; EPILEPSY;
   VIGABATRIN
AB Purpose: Our aim was to monitor the use of gabapentin (GBP) by patients prescribed this drug by primary care physicians in England soon after it was marketed in the United Kingdom.
   Methods: A noninterventional observational cohort study was conducted by using the technique of prescription-event monitoring. Patients were identified from dispensed National Health Service prescriptions. Outcome data were obtained from questionnaires sent to the doctor similar to6 months after the initial prescription. These data included demographic information, events reported since starting GBP, and reason for stopping the drug, if it was stopped. Incidence rates were calculated for given periods for all events reported, Additional information was requested for selected events of medical interest, including pregnancies. Standardised mortality ratio (SMR) was calculated.
   Results: The cohort comprised 3,100 patients. of whom 136 (4%) were children. The median duration of treatment was 8.1 months. The most frequently reported adverse events reported during the first month of treatment. drowsiness/sedation, dizziness, and malaise/lassitude, also were the commonest reasons for discontinuing GBP and reported as suspected adverse drug reactions (ADRs). There were no congenital anomalies in the I I babies born to women who used GBP during the first trimester of pregnancy. Crude mortality rate was 5 times that in general Population but similar to that in other published studies.
   Conclusions: Neurologic-related events were the most frequently reported adverse events. They also were the commonest reasons for discontinuing treatment and reported as suspected ADRs, No previously unrecognised adverse events were detected in this large cohort of patients who were among the first treated with gabapentin in England.
C1 Drug Safety Res Unit, Southampton SO31 1AA, Hants, England.
RP Wilton, LV (reprint author), Drug Safety Res Unit, Bursledon Hall,Bludell Lane, Southampton SO31 1AA, Hants, England.
CR Appleton R, 2001, DEV MED CHILD NEUROL, V43, P269, DOI 10.1017/S0012162201000500
   BATTINO D, 2000, MEYLERS SIDE EFFECTS, P188
   CHADWICK D, 1990, LANCET, V335, P1114
   CHADWICK D, 1994, LANCET, V343, P89, DOI 10.1016/S0140-6736(94)90820-6
   CHADWICK D, 1993, ROYAL SOC MED SERV L, V198
   *COUNC INT ORG MED, 1993, INT ETH GUID BIOM RE
   Dunn N, 1999, CLIN EXP ALLERGY, V29, P217, DOI 10.1046/j.1365-2222.1999.0290s3217.x
   Eke T, 1997, BRIT MED J, V314, P180, DOI 10.1136/bmj.314.7075.180
   Freemantle S. N., 1997, Pharmacoepidemiology and Drug Safety, V6, P1
   Gee NS, 1996, J BIOL CHEM, V271, P5768, DOI 10.1074/jbc.271.10.5768
   GOA KL, 1993, DRUGS, V46, P409, DOI 10.2165/00003495-199346030-00007
   GOTZ E, 1993, ARZNEIMITTEL-FORSCH, V43-1, P636
   HILL DR, 1993, EUR J PHARM-MOLEC PH, V244, P303, DOI 10.1016/0922-4106(93)90156-4
   KIRKWOOD B, 1998, ESSENTIALS MED STAT, P111
   Lhatoo SD, 2000, EPILEPSIA, V41, P1592
   Mackay FJ, 1997, EPILEPSIA, V38, P881, DOI 10.1111/j.1528-1157.1997.tb01252.x
   Mann RD, 1998, BRIT J CLIN PHARMACO, V46, P195, DOI 10.1046/j.1365-2125.1998.00774.x
   Martin RM, 1998, BRIT MED J, V317, P119, DOI 10.1136/bmj.317.7151.119
   OOMMEN K, 1993, NEUROLOGY, V43, P2292
   PARKEDAVIS UK, 1993, DATA SHEET NEURONTIN
   *RES ETH COMM, 2000, MULT RES ETH COMM GU, P19
   *ROYAL COLL PHYS L, 1996, GUID PRACT ETH COMM
   WAMIL AW, 1994, EPILEPSY RES, V17, P1, DOI 10.1016/0920-1211(94)90074-4
   Wilton LV, 1999, BRIT MED J, V319, P1165, DOI 10.1136/bmj.319.7218.1165
   Wong ICK, 2001, EPILEPSIA, V42, P237
   Wong ICK, 1997, CNS DRUGS, V8, P492, DOI 10.2165/00023210-199708060-00006
   Wong ICK, 2000, DRUG SAFETY, V23, P35, DOI 10.2165/00002018-200023010-00003
   YERBY MS, 1988, RECENT ADV EPILEPSY, V4, P93
NR 28
TC 31
Z9 31
U1 0
U2 0
PU BLACKWELL PUBLISHING INC
PI MALDEN
PA 350 MAIN ST, MALDEN, MA 02148 USA
SN 0013-9580
J9 EPILEPSIA
JI Epilepsia
PD SEP
PY 2002
VL 43
IS 9
BP 983
EP 992
DI 10.1046/j.1528-1157.2002.01702.x
PG 10
WC Clinical Neurology
SC Neurosciences & Neurology
GA 592CB
UT WOS:000177918200005
PM 12199723
OA Bronze
DA 2019-04-19
ER

PT J
AU Pennell, PB
   Klein, AM
   Browning, N
   Baker, GA
   Clayton-Smith, J
   Kalayjian, LA
   Liporace, JD
   Privitera, M
   Crawford, T
   Loring, DW
   Meador, KJ
AF Pennell, P. B.
   Klein, A. M.
   Browning, N.
   Baker, G. A.
   Clayton-Smith, J.
   Kalayjian, L. A.
   Liporace, J. D.
   Privitera, M.
   Crawford, T.
   Loring, D. W.
   Meador, K. J.
CA NEAD Study Grp
TI Differential effects of antiepileptic drugs on neonatal outcomes
SO EPILEPSY & BEHAVIOR
LA English
DT Article
DE Epilepsy; Seizures; Antiepileptic drugs; Pregnancy; Neonatal;
   Microcephaly; Small for gestational age (SGA); Apgar; Observational
   cohort study
ID PREGNANCY; EPILEPSY; STILLBIRTH; WOMEN; GESTATION; EXPOSURE; DEATH; AGE
AB Offspring of women with epilepsy (WWE) on AEDs are at increased risks for major congenital malformations and reduced cognition. They may be at risk for other adverse neonatal outcomes. Women with epilepsy on carbamazepine (CBZ), lamotrigine (LTG), phenytoin (PHT), or valproate (VPA) monotherapy were enrolled in a prospective, observational, multicenter study of the neurodevelopmental effects of AEDs. The odds ratio for small for gestational age (SGA) was higher for VPA vs. PHT, VPA vs. LTG, and CBZ vs. PHT. Microcephaly rates were elevated to 12% for all newborns and at 12 months old, but normalized by age 24 months. Reduced Apgar scores occurred more frequently in the VPA and PHT groups at 1 min, but scores were near normal in all groups at 5 min. This study demonstrates increased risks for being born SGA in the VPA and CBZ groups, and transiently reduced Apgar scores in the VPA and PHT groups. Differential risks among the AEDs can help inform decisions about AED selection for women during childbearing years. (C) 2012 Elsevier Inc. All rights reserved.
C1 [Pennell, P. B.; Klein, A. M.] Harvard Univ, Sch Med, Brigham & Womens Hosp, Dept Neurol,Div Epilepsy & Sleep, Boston, MA 02115 USA.
   [Klein, A. M.] Univ Pittsburgh, Magee Womens Hosp, Med Ctr, Pittsburgh, PA 15260 USA.
   [Browning, N.; Crawford, T.] EMMES Corp, Rockville, MD USA.
   [Baker, G. A.] Univ Liverpool, Liverpool L69 3BX, Merseyside, England.
   [Clayton-Smith, J.] St Marys Hosp, Manchester M13 0JH, Lancs, England.
   [Clayton-Smith, J.] Manchester NIHR Biomed Res Ctr, Manchester M13 0JH, Lancs, England.
   [Kalayjian, L. A.] Univ So Calif, Los Angeles, CA USA.
   [Liporace, J. D.] Riddle Hlth Care, Media, PA USA.
   [Privitera, M.] Univ Cincinnati, Cincinnati, OH USA.
   [Loring, D. W.; Meador, K. J.] Emory Univ, Atlanta, GA 30322 USA.
RP Pennell, PB (reprint author), Harvard Univ, Sch Med, Brigham & Womens Hosp, Dept Neurol,Div Epilepsy & Sleep, 75 Francis St, Boston, MA 02115 USA.
EM ppennell@partners.org
RI Finnell, Richard/D-8174-2018
OI Finnell, Richard/0000-0002-5962-8754; Bromley,
   Rebecca/0000-0003-4008-0917; Dworetzky, Barbara/0000-0002-3364-2347;
   Schoenberg, Mike/0000-0003-1355-3651; Henry, Thomas/0000-0002-5708-903X
FU National Institutes of Health [NS038455, NS050659]; United Kingdom
   Epilepsy Research Foundation [RB219738]
FX This study was supported by the National Institutes of Health [NS038455
   to K. M., NS050659 to N.B.] and the United Kingdom Epilepsy Research
   Foundation [RB219738 to G. B]. The study was overseen by an
   NIH-appointed DSMB.
CR Almgren M, 2009, SEIZURE-EUR J EPILEP, V18, P672, DOI 10.1016/j.seizure.2009.09.002
   APGAR V, 1953, ANESTH ANALG CLEVE, V32, P260, DOI DOI 10.1213/00000539-195301000-00041
   Barker DJP, 2007, HYPERTENSION, V50, P565, DOI 10.1161/HYPERTENSIONAHA.107.091512
   Bittigau P, 2002, P NATL ACAD SCI USA, V99, P15089, DOI 10.1073/pnas.222550499
   CDC, 2008, MORBIDITY MORTALITY, V57, P1349
   Chen YH, 2009, ARCH NEUROL-CHICAGO, V66, P979, DOI 10.1001/archneurol.2009.142
   Cousens S, 2011, LANCET, V377, P1319, DOI 10.1016/S0140-6736(10)62310-0
   de la Calzada Dolores Garcia, 2009, Pediatr Endocrinol Rev, V6 Suppl 3, P343
   Gardosi J, 2005, BMJ-BRIT MED J, V331, P1113, DOI 10.1136/bmj.38629.587639.7C
   Group WMGRS, 2007, WHO CHILD GROWTH STA
   Harden CL, 2009, NEUROLOGY, V73, P133, DOI 10.1212/WNL.0b013e3181a6b312
   HIILESMAA VK, 1981, LANCET, V2, P165
   Hvas CL, 2000, BRIT J OBSTET GYNAEC, V107, P896, DOI 10.1111/j.1471-0528.2000.tb11089.x
   Lundgren EM, 2008, BEST PRACT RES CL EN, V22, P477, DOI 10.1016/j.beem.2008.01.014
   Martin JW, 2010, NATIVE AMERICANS, CHRISTIANITY, AND THE RESHAPING OF THE AMERICAN RELIGIOUS LANDSCAPE, P1
   Mawer G, 2010, SEIZURE-EUR J EPILEP, V19, P112, DOI 10.1016/j.seizure.2009.11.008
   Meador KJ, 2006, NEUROLOGY, V67, P407, DOI 10.1212/01.wnl.0000227919.81208.b2
   Meador Kimford J, 2009, Epilepsy Behav, V15, P339, DOI 10.1016/j.yebeh.2009.04.026
   Meador KJ, 2009, NEW ENGL J MED, V360, P1597, DOI 10.1056/NEJMoa0803531
   National Vital Statistics System, ANN NAT FIL
   Oken Emily, 2003, BMC Pediatr, V3, P6, DOI 10.1186/1471-2431-3-6
   Parker CB, 2011, PAEDIATR PERINAT EP, V25, P425, DOI 10.1111/j.1365-3016.2011.01218.x
   Pennell PB, 2008, INT REV NEUROBIOL, V83, P227, DOI 10.1016/S0074-7742(08)00013-5
   Stark AR, 2006, PEDIATRICS, V117, P1444, DOI 10.1542/peds.2006-0325
   Veiby G, 2009, EPILEPSIA, V50, P2130, DOI 10.1111/j.1528-1167.2009.02147.x
   Viinikainen K, 2006, EPILEPSIA, V47, P186, DOI 10.1111/j.1528-1167.2006.00386.x
NR 26
TC 30
Z9 32
U1 1
U2 9
PU ACADEMIC PRESS INC ELSEVIER SCIENCE
PI SAN DIEGO
PA 525 B ST, STE 1900, SAN DIEGO, CA 92101-4495 USA
SN 1525-5050
J9 EPILEPSY BEHAV
JI Epilepsy Behav.
PD AUG
PY 2012
VL 24
IS 4
BP 449
EP 456
DI 10.1016/j.yebeh.2012.05.010
PG 8
WC Behavioral Sciences; Clinical Neurology; Psychiatry
SC Behavioral Sciences; Neurosciences & Neurology; Psychiatry
GA 980NO
UT WOS:000306900300012
PM 22749607
OA Green Accepted
DA 2019-04-19
ER

PT J
AU Bowers, EK
   Smith, RA
   Hodges, CJ
   Zimmerman, LM
   Thompson, CF
   Sakaluk, SK
AF Bowers, E. Keith
   Smith, Rebecca A.
   Hodges, Christine J.
   Zimmerman, Laura M.
   Thompson, Charles F.
   Sakaluk, Scott K.
TI Sex-biased terminal investment in offspring induced by maternal immune
   challenge in the house wren (Troglodytes aedon)
SO PROCEEDINGS OF THE ROYAL SOCIETY B-BIOLOGICAL SCIENCES
LA English
DT Article
DE immune challenge; life-history trade-off; maternal effect; sex
   allocation; terminal investment
ID CELL-MEDIATED-IMMUNITY; FLYCATCHER FICEDULA-HYPOLEUCA; TRADE-OFFS;
   REPRODUCTIVE EFFORT; EVOLUTIONARY ECOLOGY; LOCAL RECRUITMENT;
   NATURAL-SELECTION; SIZE DIMORPHISM; PASSERINE BIRD; TIT NESTLINGS
AB The reproductive costs associated with the upregulation of immunity have been well-documented and constitute a fundamental trade-off between reproduction and self-maintenance. However, recent experimental work suggests that parents may increase their reproductive effort following immunostimulation as a form of terminal parental investment as prospects for future reproduction decline. We tested the trade-off and terminal investment hypotheses in a wild population of house wrens (Troglodytes aedon) by challenging the immune system of breeding females with lipopolysaccharide, a potent but non-lethal antigen. Immunized females showed no evidence of reproductive costs; instead, they produced offspring of higher phenotypic quality, but in a sex-specific manner. Relative to control offspring, sons of immunized females had increased body mass and their sisters exhibited higher cutaneous immune responsiveness to phytohaemagglutinin injection, constituting an adaptive strategy of sex-biased allocation by immune-challenged females to enhance the reproductive value of their offspring. Thus, our results are consistent with the terminal investment hypothesis, and suggest that maternal immunization can induce pronounced transgenerational effects on offspring phenotypes.
C1 [Bowers, E. Keith; Smith, Rebecca A.; Hodges, Christine J.; Zimmerman, Laura M.; Thompson, Charles F.; Sakaluk, Scott K.] Illinois State Univ, Sch Biol Sci, Behav Ecol Evolut & Systemat Sect, Normal, IL 61790 USA.
RP Bowers, EK (reprint author), Illinois State Univ, Sch Biol Sci, Behav Ecol Evolut & Systemat Sect, Normal, IL 61790 USA.
EM ekbowers@ilstu.edu
FU NSF [IBN-0316580, IOS-0718140]; School of Biological Sciences, Illinois
   State University; Sigma Xi Society; Audubon Society of Champaign County,
   IL; Beta Lambda Chapter of the Phi Sigma Biological Honor Society
FX We thank the 2010 and 2011 Wren Crews for field assistance; L.A. Vogel
   for helpful discussion; the ParkLands Foundation (Merwin Nature
   Preserve); the Sears and Butler families for the use of their properties
   for this study, and three anonymous referees for constructive comments
   on the manuscript. Financial support was provided by NSF grant nos.
   IBN-0316580 and IOS-0718140; the School of Biological Sciences, Illinois
   State University; the Sigma Xi Society; the Audubon Society of Champaign
   County, IL; and the Beta Lambda Chapter of the Phi Sigma Biological
   Honor Society. This work was performed in accordance with (i) Illinois
   State University IACUC number 05-2010 and (ii) USF&WS banding permit
   09211.
CR ALATALO RV, 1986, EVOLUTION, V40, P574, DOI 10.1111/j.1558-5646.1986.tb00508.x
   Badyaev AV, 2006, P NATL ACAD SCI USA, V103, P14406, DOI 10.1073/pnas.0602452103
   Badyaev AV, 2002, TRENDS ECOL EVOL, V17, P369, DOI 10.1016/S0169-5347(02)02569-7
   BELLESISLES JC, 1987, WILSON BULL, V99, P497
   Bonneaud C, 2004, EVOLUTION, V58, P2823, DOI 10.1111/j.0014-3820.2004.tb01633.x
   Bonneaud C, 2003, AM NAT, V161, P367, DOI 10.1086/346134
   Both C, 1999, P ROY SOC B-BIOL SCI, V266, P465, DOI 10.1098/rspb.1999.0660
   Bowers EK, 2012, ANIM BEHAV, V83, P495, DOI 10.1016/j.anbehav.2011.11.026
   Bowers EK, 2011, AM NAT, V177, P617, DOI 10.1086/659630
   Butler MW, 2009, AUK, V126, P536, DOI 10.1525/auk.2009.08179
   Cichon M, 2005, J EVOLUTION BIOL, V18, P962, DOI 10.1111/j.1420-9101.2005.00910.x
   CLUTTONBROCK TH, 1984, AM NAT, V123, P212, DOI 10.1086/284198
   DeMory ML, 2010, BEHAV ECOL, V21, P1156, DOI 10.1093/beheco/arq123
   Dubiec A, 2006, P R SOC B, V273, P1759, DOI 10.1098/rspb.2006.3510
   Eckerle KP, 2006, BEHAVIOUR, V143, P253, DOI 10.1163/156853906775900694
   Forsman AM, 2008, J EVOLUTION BIOL, V21, P873, DOI 10.1111/j.1420-9101.2008.01503.x
   Grafen A, 2002, MODERN STAT LIFE SCI
   Grindstaff JL, 2006, P ROY SOC B-BIOL SCI, V273, P2551, DOI 10.1098/rspb.2006.3608
   Grindstaff JL, 2003, P ROY SOC B-BIOL SCI, V270, P2309, DOI 10.1098/rspb.2003.2485
   Hanssen SA, 2006, ECOLOGY, V87, P2440, DOI 10.1890/0012-9658(2006)87[2440:COAICA]2.0.CO;2
   Johnson L. Scott, 1998, Birds of North America, V380, P1
   JOHNSON LS, 1990, AUK, V107, P781, DOI 10.2307/4088013
   Kendeigh S. C., 1941, Illinois Biological Monographs, V18, P1
   Knowles SCL, 2009, FUNCT ECOL, V23, P405, DOI 10.1111/j.1365-2435.2008.01507.x
   Krist M, 2006, ETHOL ECOL EVOL, V18, P241, DOI 10.1080/08927014.2006.9522711
   Lambrechts MM, 2010, ACTA ORNITHOL, V45, P1, DOI 10.3161/000164510X516047
   Lee KA, 2005, OECOLOGIA, V145, P244, DOI 10.1007/s00442-005-0113-5
   Leimar O, 1996, BEHAV ECOL, V7, P316, DOI 10.1093/beheco/7.3.316
   Leman JC, 2009, J EVOLUTION BIOL, V22, P163, DOI 10.1111/j.1420-9101.2008.01636.x
   Lindstrom J, 1999, TRENDS ECOL EVOL, V14, P343, DOI 10.1016/S0169-5347(99)01639-0
   Lochmiller RL, 2000, OIKOS, V88, P87, DOI 10.1034/j.1600-0706.2000.880110.x
   Lopez-Rull I, 2011, FUNCT ECOL, V25, P500, DOI 10.1111/j.1365-2435.2010.01783.x
   Love OP, 2008, AM NAT, V172, pE99, DOI 10.1086/589521
   Lozano GA, 2002, CAN J ZOOL, V80, P918, DOI 10.1139/Z02-063
   Martin LB, 2008, PHILOS T R SOC B, V363, P321, DOI 10.1098/rstb.2007.2142
   Martyka R, 2011, BIOL LETTERS, V7, P50, DOI 10.1098/rsbl.2010.0549
   Moreno J, 2005, J AVIAN BIOL, V36, P251, DOI 10.1111/j.0908-8857.2005.03413.x
   Parejo D, 2007, J AVIAN BIOL, V38, P717, DOI 10.1111/j.2007.0908-8857.04081.x
   Potti J, 1996, P ROY SOC B-BIOL SCI, V263, P9, DOI 10.1098/rspb.1996.0002
   Roff D. A., 2002, LIFE HIST EVOLUTION
   Saino N, 2008, OECOLOGIA, V156, P441, DOI 10.1007/s00442-008-0971-8
   Schmid-Hempel P, 2003, P ROY SOC B-BIOL SCI, V270, P357, DOI 10.1098/rspb.2002.2265
   Sheldon BC, 1998, HEREDITY, V80, P397, DOI 10.1038/sj.hdy.6883740
   Sheldon BC, 1996, TRENDS ECOL EVOL, V11, P317, DOI 10.1016/0169-5347(96)10039-2
   Sokal R. R., 1995, BIOMETRY
   Stearns SC, 1992, EVOLUTION LIFE HIST
   Trivers R. L., 1972, SEXUAL SELECTION DES, P136, DOI DOI 10.1111/J.1420-9101.2008.01540.X
   TRIVERS RL, 1973, SCIENCE, V179, P90, DOI 10.1126/science.179.4068.90
   Tschirren B, 2003, J ANIM ECOL, V72, P839, DOI 10.1046/j.1365-2656.2003.00755.x
   Uller T, 2006, FUNCT ECOL, V20, P873, DOI 10.1111/j.1365-2435.2006.01163.x
   Velando A, 2006, P ROY SOC B-BIOL SCI, V273, P1443, DOI 10.1098/rspb.2006.3480
   Verhulst S, 2005, J AVIAN BIOL, V36, P22, DOI 10.1111/j.0908-8857.2005.03342.x
   Weil ZM, 2006, BIOL LETT-UK, V2, P393, DOI 10.1098/rsbl.2006.0475
   West S. A., 2009, SEX ALLOCATION
   Williams G. C., 1966, ADAPTATION NATURAL S
   WILLIAMS GC, 1966, AM NAT, V100, P687, DOI 10.1086/282461
   Williams TD, 1999, P ROY SOC B-BIOL SCI, V266, P753, DOI 10.1098/rspb.1999.0701
   Young BE, 1996, ECOLOGY, V77, P472, DOI 10.2307/2265623
   Zera AJ, 2001, ANNU REV ECOL SYST, V32, P95, DOI 10.1146/annurev.ecolsys.32.081501.114006
NR 59
TC 30
Z9 30
U1 1
U2 46
PU ROYAL SOC
PI LONDON
PA 6-9 CARLTON HOUSE TERRACE, LONDON SW1Y 5AG, ENGLAND
SN 0962-8452
EI 1471-2954
J9 P ROY SOC B-BIOL SCI
JI Proc. R. Soc. B-Biol. Sci.
PD JUL 22
PY 2012
VL 279
IS 1739
BP 2891
EP 2898
DI 10.1098/rspb.2012.0443
PG 8
WC Biology; Ecology; Evolutionary Biology
SC Life Sciences & Biomedicine - Other Topics; Environmental Sciences &
   Ecology; Evolutionary Biology
GA 959ED
UT WOS:000305294500025
PM 22456887
OA Green Published, Bronze
DA 2019-04-19
ER

PT J
AU Thomas, SV
   Syam, U
   Devi, JS
AF Thomas, Sanjeev V.
   Syam, Unnikrishnan
   Devi, J. Sucharitha
TI Predictors of seizures during pregnancy in women with epilepsy
SO EPILEPSIA
LA English
DT Article
DE Epilepsy; Pregnancy; Seizure predictors; Fetal outcome
ID REGISTRY
AB We aimed to characterize the seizure pattern during pregnancy in a large cohort of women with epilepsy (WWE) and identify possible predictors of seizure relapse during pregnancy. We recorded the antiepileptic drug (AED) use and seizure frequency for WWE during the prepregnancy month and pregnancy. The seizure profile was correlated with the clinical details and seizure type as abstracted from the clinical records maintained in the registry. Of the 1,297 pregnancies in WWE with complete seizure data, 47.8% were seizure-free during pregnancy. Seizure relapse was highest during the three peripartum days. Women with partial seizures-had higher risk of relapse (odds ratio [OR] 1.6, 95% confidence interval [CI] 1.22.0) than those with generalized seizures. They had two peaks of seizure relapse (second to third month and sixth month). Those with generalized seizures had one peak at first trimester. Those who were on polytherapy had increased risk of seizures (OR 2.98, 95% CI 2.33.9) when compared to those on monotherapy. Those who had seizures in the prepregnancy month had higher risk (OR 15, 95% CI 925.1) of seizures during pregnancy when compared to those who were seizure-free during that period. On multiple logistic regression, prepregnancy seizure was the most important predictor of seizures during pregnancy.
C1 [Thomas, Sanjeev V.; Syam, Unnikrishnan; Devi, J. Sucharitha] Sree Chitra Tirunal Inst Med Sci & Technol, Dept Neurol, Kerala Registry Epilepsy & Pregnancy, Trivandrum 695011, Kerala, India.
RP Thomas, SV (reprint author), Sree Chitra Tirunal Inst Med Sci & Technol, Dept Neurol, Kerala Registry Epilepsy & Pregnancy, Trivandrum 695011, Kerala, India.
EM sanjeev.v.thomas@gmail.com
FU Indian Council for Medical Research; Kerala Council for Science
   Technology and Environment
FX The authors acknowledge the Indian Council for Medical Research and
   Kerala Council for Science Technology and Environment for the research
   grant to run the Kerala Registry of Epilepsy and Pregnancy during this
   period. We also place on record our sincere appreciation to Dr. PS
   Sarma, Professor of Biostatistics, Sree Chitra Tirunal Institute for
   Medical Sciences and Technology for the help in the statistical analysis
   of these data.
CR BARDY AH, 1987, ACTA NEUROL SCAND, V75, P356, DOI 10.1111/j.1600-0404.1987.tb05459.x
   Beghi E, 2001, EPILEPSIA, V42, P1422, DOI 10.1046/j.1528-1157.2001.11201.x
   KNIGHT AH, 1975, EPILEPSIA, V16, P99, DOI 10.1111/j.1528-1157.1975.tb04726.x
   SCHMIDT D, 1983, J NEUROL NEUROSUR PS, V46, P751, DOI 10.1136/jnnp.46.8.751
   Thomas SV, 2001, NEUROL INDIA, V49, P60
   Tomson T, 2006, NEUROLOGY, V66, P354
   TOMSON T, 1994, EPILEPSIA, V35, P122, DOI 10.1111/j.1528-1157.1994.tb02921.x
   WILHELM J, 1990, AUST NZ J OBSTET GYN, V30, P290, DOI 10.1111/j.1479-828X.1990.tb02013.x
NR 8
TC 30
Z9 33
U1 0
U2 4
PU WILEY-BLACKWELL
PI MALDEN
PA COMMERCE PLACE, 350 MAIN ST, MALDEN 02148, MA USA
SN 0013-9580
J9 EPILEPSIA
JI Epilepsia
PD MAY
PY 2012
VL 53
IS 5
BP e85
EP e88
DI 10.1111/j.1528-1167.2012.03439.x
PG 4
WC Clinical Neurology
SC Neurosciences & Neurology
GA 931DM
UT WOS:000303195200002
PM 22429269
OA Bronze
DA 2019-04-19
ER

PT J
AU Haussler, U
   Bielefeld, L
   Froriep, UP
   Wolfart, J
   Haas, CA
AF Haeussler, Ute
   Bielefeld, Lena
   Froriep, Ulrich P.
   Wolfart, Jakob
   Haas, Carola A.
TI Septotemporal Position in the Hippocampal Formation Determines Epileptic
   and Neurogenic Activity in Temporal Lobe Epilepsy
SO CEREBRAL CORTEX
LA English
DT Article
DE dentate gyrus; in vivo recording; kainate injection; proliferation;
   status epilepticus
ID GRANULE CELL DISPERSION; ADULT-RAT HIPPOCAMPUS; DENTATE GYRUS; MOUSE
   MODEL; RECURRENT SEIZURES; LIMBIC SEIZURES; KAINIC ACID; NEURONS; BRAIN;
   PROLIFERATION
AB It is a matter of ongoing debate whether newly generated granule cells contribute to epileptic activity in the hippocampus. To address this question, we investigated neurogenesis and epileptiform activity (EA) along the hippocampal septotemporal axis in the intrahippocampal kainate (KA) mouse model for temporal lobe epilepsy. Multisite intrahippocampal in vivo recordings and immunolabeling for c-Fos showed that the KA-induced status epilepticus (SE) extended along the septotemporal axis of both hippocampi with stronger intensity at ipsilateral temporal and contralateral sites. Accordingly, we found a position-dependent increase in proliferation (incorporation of bromodeoxyuridine) and neurogenesis (immunolabeling for doublecortin): Both were selectively increased in the ipsilateral temporal and entire contralateral subgranular zone, sparing the septal region close to the injection site. The newborn neurons were hyperexcitable and functionally integrated into the hippocampal network as revealed by patch-clamp recordings. Analysis of chronic EA also showed a differential intensity pattern along the hippocampal axis: EA was low in the septal portion with prominent sclerosis and granule cell dispersion but most pronounced in the transition zone where neurogenesis reappeared. In conclusion, SE stimulates neurogenesis in a position-dependent manner and coincidence of neurogenesis and stronger EA distal to the injection site suggests a proepileptogenic effect of increased neurogenesis.
C1 [Haas, Carola A.] Univ Freiburg, Neuroctr, Dept Neurosurg, Fac Med, D-79106 Freiburg, Germany.
   [Froriep, Ulrich P.] Univ Freiburg, Fac Biol, D-79104 Freiburg, Germany.
   [Froriep, Ulrich P.; Haas, Carola A.] Univ Freiburg, Bernstein Ctr Freiburg, D-79104 Freiburg, Germany.
   [Froriep, Ulrich P.] Univ Freiburg, Fac Engn, Dept Microsyst Engn IMTEK, Lab Biomicrotechnol, D-79110 Freiburg, Germany.
RP Haas, CA (reprint author), Univ Freiburg, Neuroctr, Dept Neurosurg, Fac Med, Breisacher Str 64, D-79106 Freiburg, Germany.
EM carola.haas@uniklinik-freiburg.de
RI Wolfart, Jakob/F-1698-2011
OI Wolfart, Jakob/0000-0003-0594-2112; Haussler, Ute/0000-0001-5601-9833
FU Deutsche Forschungsgemeinschaft [SFB TR3, SFB 780]; German Ministry of
   Education and Research [FKZ 01GQ0420, 01GQ0830]
FX Deutsche Forschungsgemeinschaft (SFB TR3 and SFB 780); German Ministry
   of Education and Research (FKZ 01GQ0420, 01GQ0830).
CR Bengzon J, 1997, P NATL ACAD SCI USA, V94, P10432, DOI 10.1073/pnas.94.19.10432
   Bischofberger J, 2006, NAT PROTOC, V1, P2075, DOI 10.1038/nprot.2006.312
   Bouilleret V, 1999, NEUROSCIENCE, V89, P717, DOI 10.1016/S0306-4522(98)00401-1
   Bragin A, 2010, CURR OPIN NEUROL, V23, P151, DOI 10.1097/WCO.0b013e3283373ac8
   Brown J, 2003, EUR J NEUROSCI, V17, P2042, DOI 10.1046/j.1460-9568.2003.02647.x
   Couillard-Despres S, 2006, EUR J NEUROSCI, V24, P1535, DOI 10.1111/j.1460-9568.2006.05039.x
   Crespel A, 2005, NEUROBIOL DIS, V19, P436, DOI 10.1016/j.nbd.2005.01.020
   Esposito MS, 2005, J NEUROSCI, V25, P10074, DOI 10.1523/JNEUROSCI.3114-05.2005
   Fahrner A, 2007, EXP NEUROL, V203, P320, DOI 10.1016/j.expneurol.2006.08.023
   Ge SY, 2008, J PHYSIOL-LONDON, V586, P3759, DOI 10.1113/jphysiol.2008.155655
   Gray WP, 1998, BRAIN RES, V790, P52, DOI 10.1016/S0006-8993(98)00030-4
   Haas CA, 2002, J NEUROSCI, V22, P5797
   Hattiangady B, 2004, NEUROBIOL DIS, V17, P473, DOI 10.1016/j.nbd.2004.08.008
   Heinrich C, 2006, J NEUROSCI, V26, P4701, DOI 10.1523/JNEUROSCI.5516-05.2006
   HOUSER CR, 1990, BRAIN RES, V535, P195, DOI 10.1016/0006-8993(90)91601-C
   Jakubs K, 2006, NEURON, V52, P1047, DOI 10.1016/j.neuron.2006.11.004
   Jessberger S, 2005, EXP NEUROL, V196, P342, DOI 10.1016/j.expneurol.2005.08.010
   Jessberger S, 2007, J NEUROSCI, V27, P9400, DOI 10.1523/JNEUROSCI.2002-07.2007
   Jung KH, 2004, EUR J NEUROSCI, V19, P3219, DOI 10.1111/j.1460-9568.2004.03412.x
   Kralic JE, 2005, EUR J NEUROSCI, V22, P1916, DOI 10.1111/j.1460-9568.2005.04386.x
   Kron MM, 2010, J NEUROSCI, V30, P2051, DOI 10.1523/JNEUROSCI.5655-09.2010
   Kwak SE, 2008, BRAIN RES, V1216, P1, DOI 10.1016/j.brainres.2008.04.026
   Le Duigou C, 2005, J PHYSIOL-LONDON, V569, P833, DOI 10.1113/jphysiol.2005.094599
   Ledergerber D, 2006, EXP NEUROL, V199, P130, DOI 10.1016/j.expneurol.2006.02.010
   Madsen TM, 2000, BIOL PSYCHIAT, V47, P1043, DOI 10.1016/S0006-3223(00)00228-6
   Mathern GW, 2002, EPILEPSIA, V43, P68, DOI 10.1046/j.1528-1157.43.s.5.28.x
   Meier R, 2007, NEUROIMAGE, V38, P138, DOI 10.1016/j.neuroimage.2007.07.016
   Mohapel P, 2004, NEUROBIOL DIS, V15, P196, DOI 10.1016/j.nbd.2003.11.010
   Morgan RJ, 2008, P NATL ACAD SCI USA, V105, P6179, DOI 10.1073/pnas.0801372105
   Muller MC, 2009, EXP NEUROL, V216, P390, DOI 10.1016/j.expneurol.2008.12.029
   Murphy BL, 2011, J NEUROSCI, V31, P105, DOI 10.1523/JNEUROSCI.2728-10.2011
   Nakagawa E, 2000, EPILEPSIA, V41, P10, DOI 10.1111/j.1528-1157.2000.tb01498.x
   Nitta N, 2008, EPILEPSIA, V49, P1711, DOI 10.1111/j.1528-1167.2008.01595.x
   Overstreet-Wadiche LS, 2006, J NEUROSCI, V26, P4095, DOI 10.1523/JNEUROSCI.5508-05.2006
   Parent JM, 1997, J NEUROSCI, V17, P3727
   Pirttila TJ, 2005, ANN NEUROL, V58, P211, DOI 10.1002/ana.20545
   Popken GJ, 1996, J NEUROBIOL, V31, P166, DOI 10.1002/(SICI)1097-4695(199610)31:2<166::AID-NEU3>3.0.CO;2-9
   Riban V, 2002, NEUROSCIENCE, V112, P101, DOI 10.1016/S0306-4522(02)00064-7
   Scharfman HE, 2000, J NEUROSCI, V20, P6144, DOI 10.1523/JNEUROSCI.20-16-06144.2000
   Schmidt-Hieber C, 2004, NATURE, V429, P184, DOI 10.1038/nature02553
   Shapiro LA, 2008, EPILEPSIA, V49, P13, DOI 10.1111/j.1528-1167.2008.01633.x
   Shapiro LA, 2007, EUR J NEUROSCI, V26, P583, DOI 10.1111/j.1460-9568.2007.05662.x
   Spigelman I, 1998, NEUROSCIENCE, V86, P109, DOI 10.1016/S0306-4522(98)00028-1
   SUZUKI F, 1995, NEUROSCIENCE, V64, P665, DOI 10.1016/0306-4522(94)00463-F
   Thom M, 2005, J NEUROPATH EXP NEUR, V64, P194, DOI 10.1093/jnen/64.3.194
   Thom M, 2002, J NEUROPATH EXP NEUR, V61, P510, DOI 10.1093/jnen/61.6.510
   Witter MP, 2004, RAT NERVOUS SYSTEM, P637
   Yang F, 2008, HIPPOCAMPUS, V18, P460, DOI 10.1002/hipo.20409
   Young CC, 2009, J PHYSIOL-LONDON, V587, P4213, DOI 10.1113/jphysiol.2009.170746
NR 49
TC 30
Z9 30
U1 0
U2 6
PU OXFORD UNIV PRESS INC
PI CARY
PA JOURNALS DEPT, 2001 EVANS RD, CARY, NC 27513 USA
SN 1047-3211
J9 CEREB CORTEX
JI Cereb. Cortex
PD JAN
PY 2012
VL 22
IS 1
BP 26
EP 36
DI 10.1093/cercor/bhr054
PG 11
WC Neurosciences
SC Neurosciences & Neurology
GA 863TI
UT WOS:000298190500003
PM 21572089
OA Bronze
DA 2019-04-19
ER

PT J
AU Gavotte, L
   Mercer, DR
   Stoeckle, JJ
   Dobson, SL
AF Gavotte, Laurent
   Mercer, David R.
   Stoeckle, John J.
   Dobson, Stephen L.
TI Costs and benefits of Wolbachia infection in immature Aedes albopictus
   depend upon sex and competition level
SO JOURNAL OF INVERTEBRATE PATHOLOGY
LA English
DT Article
DE Endosymbiont; Wolbachia; Intra-specific competition; Fitness;
   Development
ID CYTOPLASMIC INCOMPATIBILITY; DROSOPHILA-MELANOGASTER; ENDOSYMBIONT
   WOLBACHIA; DIPTERA; CULICIDAE; DENSITY; TRICHOGRAMMA; POPULATIONS;
   MOSQUITOS; PARASITES
AB Bacterial endosymbionts induce various effects on hosts and can dramatically impact host fitness and development. An example is provided by obligate, maternally-inherited Wolbachia, which infect a broad range of invertebrates. Wolbachia are capable of altering host reproduction, thereby promoting infection spread. Wolbachia also pose direct physiological costs and benefits to hosts, complicating their categorization as parasites or mutualists. This study examines for an effect of Wolbachia infection in intra-specific larval competition by Aedes albopictus mosquitoes, with the goal of examining for an impact of Wolbachia infection in mixed populations. Similar to prior work examining for an influence of Wolbachia infection on the fitness of A. albopictus in adults, the results presented here support the hypothesized impact of Wolbachia across all life stages, including immatures. The differential competitiveness of infected larvae detected in our experiments indicates that Wolbachia infected A. albopictus females are less competitive relative to uninfected females when competing under highly competitive conditions. In contrast, under low competitive pressures, infected females experience higher survivorship. Thus, Wolbachia infection shifts from parasitism to mutualism as a function of developmental conditions. Results are discussed in relation to the invasion and persistence of Wolbachia in A. albopictus populations.
   The results are important to the evolution of stable Wolbachia symbioses, including Wolbachia invasion of an uninfected population. The resulting infection dynamics that occur in an infected population are discussed. (C) 2010 Elsevier Inc. All rights reserved.
C1 [Gavotte, Laurent] Univ Montpellier 2, Inst Sci Evolut, UMR CNRS 5554, F-34095 Montpellier 5, France.
   [Gavotte, Laurent; Mercer, David R.; Stoeckle, John J.; Dobson, Stephen L.] Univ Kentucky, Dept Entomol, Lexington, KY 40546 USA.
RP Gavotte, L (reprint author), Univ Montpellier 2, Inst Sci Evolut, UMR CNRS 5554, Pl Eugene Bataillon, F-34095 Montpellier 5, France.
EM laurent.gavotte@univ-montp2.fr; randy.mercer@gmail.com;
   John.Stoeckle@gordon.edu; sdobson@email.uky.edu
RI Dobson, Stephen/E-5853-2010
OI Dobson, Stephen/0000-0001-5486-8225
FU NIH/NIAID [R01-AI067434, R01-AI051533]
FX We greatly appreciate the technical assistance provided by James Mains
   and statistical advice from Rhonda D. VanDyke. This research was
   supported by NIH/NIAID R01-AI067434 and R01-AI051533.
CR Alto BW, 2005, OECOLOGIA, V146, P300, DOI 10.1007/s00442-005-0198-x
   ANDERSON RM, 1982, PARASITOLOGY, V85, P411, DOI 10.1017/S0031182000055360
   Bandi C, 2001, VET PARASITOL, V98, P215, DOI 10.1016/S0304-4017(01)00432-0
   Bouchon D, 1998, P ROY SOC B-BIOL SCI, V265, P1081, DOI 10.1098/rspb.1998.0402
   Bourtzis K, 1998, NATURE, V391, P852, DOI 10.1038/36017
   BOURTZIS K, 2003, INSECT SYMBIOSIS
   CAVALIERSMITH T, 1992, BIOSYSTEMS, V28, P91, DOI 10.1016/0303-2647(92)90011-M
   Corsaro D, 1999, CRIT REV MICROBIOL, V25, P39, DOI 10.1080/10408419991299167
   Dale C, 2006, CELL, V126, P453, DOI 10.1016/j.cell.2006.07.014
   Dedeine F, 2001, P NATL ACAD SCI USA, V98, P6247, DOI 10.1073/pnas.101304298
   Dobson SL, 2004, HEREDITY, V93, P135, DOI 10.1038/sj.hdy.6800458
   Dobson SL, 2002, GENETICS, V160, P1087
   Dobson SL, 2001, J MED ENTOMOL, V38, P844, DOI 10.1603/0022-2585-38.6.844
   Dobson SL, 2001, J MED ENTOMOL, V38, P382, DOI 10.1603/0022-2585-38.3.382
   DOBSON SL, 2007, CURR PROTOC MICROBIO, pCH3
   Dutton TJ, 2004, INSECT MOL BIOL, V13, P317, DOI 10.1111/j.0962-1075.2004.00490.x
   Fleury F, 2000, PARASITOLOGY, V121, P493, DOI 10.1017/S0031182099006599
   Fry AJ, 2004, HEREDITY, V93, P379, DOI 10.1038/sj.hdy.6800514
   Gavotte L, 2009, J MED ENTOMOL, V46, P451, DOI 10.1603/033.046.0306
   Harcombe W, 2004, J INVERTEBR PATHOL, V87, P45, DOI 10.1016/j.jip.2004.07.003
   HOFFMANN AA, 1990, GENETICS, V126, P933
   Huigens ME, 2004, P ROY SOC B-BIOL SCI, V271, P509, DOI 10.1098/rspb.2003.2640
   Islam MS, 2006, J MED ENTOMOL, V43, P689, DOI 10.1603/0022-2585(2006)43[689:WEOAAD]2.0.CO;2
   Jiggins FM, 2001, HEREDITY, V86, P161, DOI 10.1046/j.1365-2540.2001.00804.x
   Kittayapong P, 2002, AM J TROP MED HYG, V66, P103, DOI 10.4269/ajtmh.2002.66.103
   Kittayapong P, 2000, J MED ENTOMOL, V37, P340, DOI 10.1603/0022-2585(2000)037[0340:DADOWI]2.0.CO;2
   Lan Q., 1992, Insect Molecular Biology, V1, P71, DOI 10.1111/j.1365-2583.1993.tb00107.x
   LIPSITCH M, 1995, P ROY SOC B-BIOL SCI, V260, P321, DOI 10.1098/rspb.1995.0099
   Lord CC, 1998, J MED ENTOMOL, V35, P825, DOI 10.1093/jmedent/35.5.825
   Lounibos LP, 2008, J AM MOSQUITO CONTR, V24, P11, DOI 10.2987/5656.1
   Mercot H, 2004, GENETICA, V120, P51, DOI 10.1023/B:GENE.0000017629.31383.8f
   Montenegro H, 2006, GENETICA, V127, P207, DOI 10.1007/s10709-005-3766-4
   Mouton L, 2006, PARASITOLOGY, V132, P49, DOI 10.1017/S0031182005008723
   Olsen K, 2001, HEREDITY, V86, P731, DOI 10.1046/j.1365-2540.2001.00892.x
   ONEILL SL, 1990, NATURE, V348, P178, DOI 10.1038/348178a0
   ROUSSET F, 1992, P ROY SOC B-BIOL SCI, V250, P91, DOI 10.1098/rspb.1992.0135
   Sachs JL, 2006, P ROY SOC B-BIOL SCI, V273, P425, DOI 10.1098/rspb.2005.3346
   Searcy DG, 2003, CELL RES, V13, P229, DOI 10.1038/sj.cr.7290168
   Sinkins SP, 1995, EXP PARASITOL, V81, P284, DOI 10.1006/expr.1995.1119
   Sinkins SP, 2004, INSECT BIOCHEM MOLEC, V34, P723, DOI 10.1016/j.ibmb.2004.03.025
   Stewart FJ, 2006, ANTON LEEUW INT J G, V90, P343, DOI 10.1007/s10482-006-9086-6
   STOUTHAMER R, 1990, P NATL ACAD SCI USA, V87, P2424, DOI 10.1073/pnas.87.7.2424
   Teng HJ, 2000, J MED ENTOMOL, V37, P40, DOI 10.1603/0022-2585-37.1.40
   Tseng M, 2004, P ROY SOC B-BIOL SCI, V271, pS186, DOI 10.1098/rsbl.2003.0139
   Vavre F, 1999, INSECT MOL BIOL, V8, P67, DOI 10.1046/j.1365-2583.1999.810067.x
   Werren JH, 1997, ANNU REV ENTOMOL, V42, P587, DOI 10.1146/annurev.ento.42.1.587
   Zhou WG, 1998, P ROY SOC B-BIOL SCI, V265, P509, DOI 10.1098/rspb.1998.0324
NR 47
TC 30
Z9 30
U1 4
U2 35
PU ACADEMIC PRESS INC ELSEVIER SCIENCE
PI SAN DIEGO
PA 525 B ST, STE 1900, SAN DIEGO, CA 92101-4495 USA
SN 0022-2011
J9 J INVERTEBR PATHOL
JI J. Invertebr. Pathol.
PD NOV
PY 2010
VL 105
IS 3
BP 341
EP 346
DI 10.1016/j.jip.2010.08.005
PG 6
WC Zoology
SC Zoology
GA 675MY
UT WOS:000283836000018
PM 20807539
OA Green Accepted
DA 2019-04-19
ER

PT J
AU Fiumara, A
   Pittala, A
   Cocuzza, M
   Sorge, G
AF Fiumara, Agata
   Pittala, Annarita
   Cocuzza, Mariadonatella
   Sorge, Giovanni
TI Epilepsy in patients with Angelman syndrome
SO ITALIAN JOURNAL OF PEDIATRICS
LA English
DT Review
ID HAPPY PUPPET SYNDROME; PRADER-WILLI; CHROMOSOME 15Q11-13; EEG; DELETION;
   MUTATIONS; DIAGNOSIS; THERAPY; UBE3A/E6-AP; PHENOTYPES
AB Angelman syndrome (AS) is a neuro-behavioural, genetically determined condition, characterized by ataxic jerky movements, happy sociable disposition and unprovoked bouts of laughter in association with seizures, learning disabilities and language impairment. Most of the cases are hardly diagnosed during infancy as jerky movements, the cardinal sign, appear later in childhood.
   AS is caused by a variety of genetic mechanisms involving the 15q 11-13 chromosome. About 70% of cases are due to a "de novo" interstitial deletion in the long arm region, arising on the maternally inherited chromosome. The diagnosis is confirmed by methylation test or by mutation analysis of UBE3A gene. The deletion phenotype is generally linked to a more severe clinical picture in that 95% of patients manifest more severe seizures, severe mental and motor retardation, dysmorphic features and microcephaly.
   The pathogenesis of epilepsy in AS is still not fully understood. The presence in the commonly deleted region of a cluster of genes coding for 3 subunits of the GABAa receptor complex has lead to the hypothesis that GABA neurotransmission is involved.
   Epilepsy, often severe and hard to control, is present in 85% of patients within the first three years of life, although less than 25% develop seizures during the first year. It was observed that febrile seizures often precede the diagnosis. Most frequent types are atypical absences, generalized tonic-clonic, atonic or myoclonic seizures, with multiple seizure types occurring in 50% of deleted patients. There is still some doubt about the association with West syndrome.
   The EEG abnormalities are not themselves pathognomonic of AS and both background activity and epileptic discharges vary even in the same patient with time. Nevertheless, the existence of some suggestive patterns should facilitate the early diagnosis allowing the correct genetic counselling for the family. Some drugs seems to act better than others, Valproate, ethosuximide and clonazepam giving the best results.
C1 [Fiumara, Agata; Pittala, Annarita; Sorge, Giovanni] Univ Catania, Reg Referral Ctr Inborn Errors Metab, I-95124 Catania, Italy.
   [Cocuzza, Mariadonatella] Univ Catania, Dept Pediat, I-95124 Catania, Italy.
RP Fiumara, A (reprint author), Univ Catania, Reg Referral Ctr Inborn Errors Metab, I-95124 Catania, Italy.
EM agafiu@virgilio.it
RI Fiumara, Agata/F-7200-2012
CR ANGELMAN H, 1965, DEV MED CHILD NEUROL, V7, P681
   BOYD SG, 1988, EUR J PEDIATR, V147, P508, DOI 10.1007/BF00441976
   BUITING K, 1995, NAT GENET, V9, P395, DOI 10.1038/ng0495-395
   Buoni S, 1999, BRAIN DEV-JPN, V21, P296, DOI 10.1016/S0387-7604(99)00007-8
   CLAYTONSMITH J, 1993, AM J MED GENET, V46, P12, DOI 10.1002/ajmg.1320460105
   CLAYTONSMITH J, 1993, AM J MED GENET, V47, P683, DOI 10.1002/ajmg.1320470519
   Dan B, 2003, NEUROPEDIATRICS, V34, P169
   Dan B, 2009, EPILEPSIA, V50, P2331, DOI 10.1111/j.1528-1167.2009.02311.x
   Dion MH, 2007, EPILEPSIA, V48, P593, DOI 10.1111/j.1528-1167.2006.00969.x
   Elia M, 2009, EPILEPSIA, V50, P41, DOI 10.1111/j.1528-1167.2009.02119.x
   Forrest KML, 2009, J CHILD NEUROL, V24, P952, DOI 10.1177/0883073808331344
   Franz DN, 2000, NEUROLOGY, V54, P1185, DOI 10.1212/WNL.54.5.1185
   Galvan-Manso M, 2005, EPILEPTIC DISORD, V7, P19
   Guerrini Renzo, 2003, Paediatr Drugs, V5, P647, DOI 10.2165/00148581-200305100-00001
   Kishino T, 1997, NAT GENET, V15, P70, DOI 10.1038/ng0197-70
   KNOLL JHM, 1989, AM J MED GENET, V32, P285, DOI 10.1002/ajmg.1320320235
   Laan LAEM, 2005, BRAIN DEV-JPN, V27, P80, DOI 10.1016/j.braindev.2003.09.013
   Laan LAEM, 1997, EPILEPSIA, V38, P195, DOI 10.1111/j.1528-1157.1997.tb01097.x
   Lossie AC, 2001, J MED GENET, V38, P834, DOI 10.1136/jmg.38.12.834
   MALCOLM S, 1991, LANCET, V337, P694, DOI 10.1016/0140-6736(91)90278-W
   MATSUMOTO A, 1992, EPILEPSIA, V33, P1083, DOI 10.1111/j.1528-1157.1992.tb01763.x
   Matsuura T, 1997, NAT GENET, V15, P74, DOI 10.1038/ng0197-74
   Minassian BA, 1998, ANN NEUROL, V43, P485, DOI 10.1002/ana.410430412
   Nicholls RD, 1998, TRENDS GENET, V14, P194, DOI 10.1016/S0168-9525(98)01432-2
   Ostergaard JR, 2001, DEV MED CHILD NEUROL, V43, P718, DOI 10.1017/S0012162201001293
   Pelc K, 2008, SEIZURE-EUR J EPILEP, V17, P211, DOI 10.1016/j.seizure.2007.08.004
   PITT D, 1978, AUST PAEDIATR J, V14, P182
   ROBB SA, 1989, ARCH DIS CHILD, V64, P83, DOI 10.1136/adc.64.1.83
   Rosenfeld JA, 2009, GENET MED, V11, P797, DOI 10.1097/GIM.0b013e3181bd38a9
   Rougeulle C, 1997, NAT GENET, V17, P14, DOI 10.1038/ng0997-14
   SAITOH S, 1994, AM J MED GENET, V52, P158, DOI 10.1002/ajmg.1320520207
   Samaco RC, 2005, HUM MOL GENET, V14, P483, DOI 10.1093/hmg/ddi045
   Sugiura C, 2001, NEUROLOGY, V57, P1518, DOI 10.1212/WNL.57.8.1518
   Valente KD, 2006, ARCH NEUROL-CHICAGO, V63, P122, DOI 10.1001/archneur.63.1.122
   Valente KD, 2003, EPILEPSIA, V44, P1051, DOI 10.1046/j.1528-1157.2003.66502.x
   Valente KD, 2003, EPILEPSIA, V44, P873, DOI 10.1046/j.1528-1157.2003.04803_3.x
   VIANI F, 1995, J CHILD NEUROL, V10, P467, DOI 10.1177/088307389501000609
   Williams CA, 2005, MANAGEMENT GENETIC S, P53
NR 38
TC 30
Z9 32
U1 0
U2 8
PU BIOMED CENTRAL LTD
PI LONDON
PA 236 GRAYS INN RD, FLOOR 6, LONDON WC1X 8HL, ENGLAND
SN 1720-8424
J9 ITAL J PEDIATR
JI Ital. J. Pediatr.
PD APR 16
PY 2010
VL 36
AR 31
DI 10.1186/1824-7288-36-31
PG 6
WC Pediatrics
SC Pediatrics
GA 798RP
UT WOS:000293229500001
PM 20398390
OA DOAJ Gold, Green Published
DA 2019-04-19
ER

PT J
AU Vajda, F
   Lander, C
   O'Brien, T
   Hitchcock, A
   Graham, J
   Solinas, C
   Eadie, M
   Cook, M
AF Vajda, F
   Lander, C
   O'Brien, T
   Hitchcock, A
   Graham, J
   Solinas, C
   Eadie, M
   Cook, M
TI Australian pregnancy registry of women taking antiepileptic drugs
SO EPILEPSIA
LA English
DT Article
C1 St Vincents Hosp, Australian Raoul Wallenberg Ctr Clin Neuropharmac, Fitzroy, Vic 3065, Australia.
   Univ Melbourne, Victoria Parade, Fitzroy, Vic 3065, Australia.
   Royal Melbourne Hosp, Melbourne, Vic, Australia.
   Univ Queensland, St Lucia, Qld 4067, Australia.
RP Vajda, F (reprint author), St Vincents Hosp, Australian Raoul Wallenberg Ctr Clin Neuropharmac, Fitzroy, Vic 3065, Australia.
EM vajda@ozemail.com.au
RI O'Brien, Terence/L-8102-2013; Cook, Mark/A-7096-2010
OI Cook, Mark/0000-0002-8875-4135; O'Brien, Terence/0000-0002-7198-8621
NR 0
TC 30
Z9 31
U1 0
U2 1
PU BLACKWELL PUBLISHING INC
PI MALDEN
PA 350 MAIN ST, MALDEN, MA 02148 USA
SN 0013-9580
J9 EPILEPSIA
JI Epilepsia
PD NOV
PY 2004
VL 45
IS 11
BP 1466
EP 1466
DI 10.1111/j.0013-9580.2004.451103.x
PG 1
WC Clinical Neurology
SC Neurosciences & Neurology
GA 868JA
UT WOS:000224908700024
PM 15509252
OA Bronze
DA 2019-04-19
ER

PT J
AU Da Silva, LFG
   Nunes, ML
   Da Costa, JC
AF Da Silva, LFG
   Nunes, ML
   Da Costa, JC
TI Risk factors for developing epilepsy after neonatal seizures
SO PEDIATRIC NEUROLOGY
LA English
DT Article
ID CEREBRAL-PALSY; FOLLOW-UP; EEG; CLASSIFICATION; CONTROVERSIES;
   EPIDEMIOLOGY; CONVULSIONS; INFANTS; TERM
AB The objective of this study was to determine clinical and polysomnographic risk factors that might be early predictors for the development of postnatal epilepsy in a cohort of infants with seizures. The study sample included 158 infants who presented two or more clinically proven seizures. Gestational, perinatal, and polysomnographic data were obtained retrospectively. A questionnaire designed to detect patients with epilepsy in the community was prospectively given to all families, and the positive cases were reassessed for confirmation of epilepsy. Epilepsy rate after neonatal seizures was 22% within 12 months of follow-up and 33.8% within 48 months. Transient electrolytic imbalance and perinatal asphyxia were the most frequent etiologic factors associated with neonatal seizures. More than one seizure type was detected in 17.3% (n = 22) of cases and strongly associated with central nervous system infection (relative risk [RR] = 3.02, 95% confidence interval [CI] = 1.24-7.40, P = 0.02). Focal symptomatic epilepsy (P = 0.01) and syndromes not determined as focal or generalized (P = 0.04) were also associated with central nervous system infection. Abnormal polysomnographic recordings (P = 0.09) and abnormal neurologic examination on discharge (P < 0.01) were correlated with postnatal epilepsy. No differences were observed between premature and term infants concerning outcome. Neonatal seizures were associated with a high incidence of postnatal epilepsy in the cohort, including epileptic syndromes with catastrophic evolution. Abnormal neurologic examination on discharge was a good predictor of an unfavorable outcome and abnormal polysomnographic recording a moderate predictor. (C) 2004 by Elsevier Inc. All rights reserved.
C1 Pontificia Univ Catolica Rio Grande Sul, Hosp Sao Lucas, Div Neurol & Clin Neurophysiol, Sch Med, BR-90610000 Porto Alegre, RS, Brazil.
RP Da Silva, LFG (reprint author), Pontificia Univ Catolica Rio Grande Sul, Hosp Sao Lucas, Div Neurol, Sch Med, Av Ipiranga 6690,Cj 220, BR-90610000 Porto Alegre, RS, Brazil.
RI DaCosta, Jaderson/C-4968-2015
OI DaCosta, Jaderson/0000-0001-6776-1515
CR ANNEGERS JF, 1988, NEUROLOGY, V38, P1407, DOI 10.1212/WNL.38.9.1407
   Arpino C, 2001, J CHILD NEUROL, V16, P651, DOI 10.1177/088307380101600905
   BERGMAN I, 1983, ANN NEUROL, V14, P642, DOI 10.1002/ana.410140607
   BERNES SM, 1994, PEDIATR CLIN N AM, V41, P1069
   CATLIN EA, 1986, J PEDIATR-US, V109, P865, DOI 10.1016/S0022-3476(86)80715-6
   CLANCY RR, 1991, EPILEPSIA, V32, P69, DOI 10.1111/j.1528-1157.1991.tb05614.x
   Commission on Classification and Terminology of the International League Against Epilepsy, EPILEPSIA, V30, P389, DOI DOI 10.1111/J.1528-1157.1989.TB05316.X
   CURATOLO P, 1995, DEV MED CHILD NEUROL, V37, P776
   DENIS J, 1978, DEV MED CHILD NEUROL, V20, P143
   DREYFUSBRISSAC C, 1975, EVOLUTION EEG BIRTH, P6
   ERICKSSON M, 1979, ACTA PAEDIATR SCAND, V68, P807
   FERNANDES JG, 1993, THESIS PORTO ALEGRE
   HAUSER WA, 1993, TXB EPILEPSY, P23
   Holmes GL, 1998, ANN NEUROL, V44, P845, DOI 10.1002/ana.410440602
   KEEN JH, 1973, ARCH DIS CHILD, V48, P542, DOI 10.1136/adc.48.7.542
   Lanska MJ, 1996, PEDIATR NEUROL, V15, P120, DOI 10.1016/0887-8994(96)00155-5
   LANSKA MJ, 1995, NEUROLOGY, V45, P224
   LEGIDO A, 1991, PEDIATRICS, V88, P583
   LOMBROSCO CT, 1998, FUNDAMENTOS NEUROBIO, P163
   Lombroso C T, 1983, Adv Neurol, V34, P101
   Lombroso CT, 1996, EPILEPSIA, V37, P5, DOI 10.1111/j.1528-1157.1996.tb01814.x
   LOMBROSO CT, 1990, J CLIN NEUROPHYSIOL, V7, P380, DOI 10.1097/00004691-199007000-00005
   Lombroso CT., 1993, ELECTROENCEPHALOGRAP, P803
   MELLITS ED, 1982, PEDIATRICS, V70, P177
   MIZRAHI EM, 1987, NEUROLOGY, V37, P1837, DOI 10.1212/WNL.37.12.1837
   NELSON KB, 1979, PEDIATRICS, V64, P225
   NUNES ML, 1995, ARQ NEURO-PSIQUIAT, V53, P625, DOI 10.1590/S0004-282X1995000400013
   Oliveira AJ, 2000, CLIN NEUROPHYSIOL, V111, pS74, DOI 10.1016/S1388-2457(00)00405-3
   Oliveira AJ, 2000, CLIN NEUROPHYSIOL, V111, P1646, DOI 10.1016/S1388-2457(00)00380-1
   Ronen GM, 1999, J PEDIATR-US, V134, P71, DOI 10.1016/S0022-3476(99)70374-4
   ROSE AL, 1970, PEDIATRICS, V45, P404
   ROWE JC, 1985, ELECTROEN CLIN NEURO, V60, P183, DOI 10.1016/0013-4694(85)90030-6
   Sander JWAS, 1996, J NEUROL NEUROSUR PS, V61, P433, DOI 10.1136/jnnp.61.5.433
   SANDER JWAS, 1987, J NEUROL NEUROSUR PS, V50, P829, DOI 10.1136/jnnp.50.7.829
   SCHER MS, 1989, PEDIATR CLIN N AM, V36, P281
   Scher MS, 1997, CLIN PERINATOL, V24, P735
   SILVA EA, 1993, ELECTROENCEPHALOGR C, V87, P106
   Volpe JJ, 2001, NEUROLOGY NEWBORN, P331
   WATANABE K, 1982, ADV EPILEPTOL, P77
NR 39
TC 30
Z9 32
U1 0
U2 0
PU ELSEVIER SCIENCE INC
PI NEW YORK
PA 360 PARK AVE SOUTH, NEW YORK, NY 10010-1710 USA
SN 0887-8994
J9 PEDIATR NEUROL
JI Pediatr. Neurol.
PD APR
PY 2004
VL 30
IS 4
BP 271
EP 277
DI 10.1016/j.pediatrneurol.2003.09.015
PG 7
WC Clinical Neurology; Pediatrics
SC Neurosciences & Neurology; Pediatrics
GA 816VZ
UT WOS:000221138700008
PM 15087106
DA 2019-04-19
ER

PT J
AU Caravale, B
   Allemand, F
   Libenson, MH
AF Caravale, B
   Allemand, F
   Libenson, MH
TI Factors predictive of seizures and neurologic outcome in perinatal
   depression
SO PEDIATRIC NEUROLOGY
LA English
DT Article
ID HYPOXIC-ISCHEMIC ENCEPHALOPATHY; CEREBRAL-PALSY; TERM INFANTS; NEONATAL
   ENCEPHALOPATHY; FULL-TERM; BIRTH ASPHYXIA; PROGNOSTIC VALUE; NEWBORN;
   ULTRASOUND; DIAGNOSIS
AB To identify which early clinical variables are predictive of outcome in newborns with perinatal depression, we prospectively examined newborns with persistently abnormal neurologic examinations at 48 hours and (1) arterial pH less than or equal to 7.15, (2) 5-minute Apgar less than or equal to 5, (3) requirement for positive pressure ventilation in the delivery room, or (4) fetal heart rate monitoring abnormalities. Eighty-four such infants completed neuro-developmental assessment at 1 year. Five-minute Apgar (P = 0.0064), arterial pH (P = 0.0065) and base excess (P = 0.0003), neonatal encephalopathy grade at 48 hours and 7 days (both P = 0.0001), EEG at 48 hours and 7 days (both P = 0.0001), cranial ultrasound (US) at 48 hours (P = 0.0013) and 7 days (P = 0.0002),. and the occurrence of neonatal seizures (P = 0.0001) all correlated significantly with developmental outcome, whereas fetal heart rate monitoring, mode of delivery, and presence of the non-neurologic hypoxic-ischemic encephalopathy syndrome did not. In the multivariate analysis, a combination of the 48-hour EEG and 48-hour cranial ultrasound provided the best model to predict developmental outcome, and a point system to predict developmental outcome based on these two variables is proposed. (C) 2003 by Elsevier Inc. All rights reserved.
C1 Tufts New England Med Ctr, Floating Hosp Children, Div Pediat Neurol, Boston, MA 02111 USA.
   Tufts Univ, Sch Med, Boston, MA 02111 USA.
   Univ Roma La Sapienza, Dipartimento Sci Neurol & Psichiat Evolut, Rome, Italy.
RP Libenson, MH (reprint author), Tufts New England Med Ctr, Floating Hosp Children, Div Pediat Neurol, NEMC Box 330,750 Washington St, Boston, MA 02111 USA.
OI CARAVALE, BARBARA/0000-0002-6761-6075
CR al Naqeeb N, 1999, PEDIATRICS, V103, P1263, DOI 10.1542/peds.103.6.1263
   ALLEMAND F, 1988, ITAL J PEDIAT, V14, P35
   AMIELTISON C, 1986, DEV MED CHILD NEUROL, V28, P671
   BABCOCK DS, 1983, RADIOLOGY, V148, P417, DOI 10.1148/radiology.148.2.6867334
   Brunet O, 1955, ECHELLE DEV PSYCHOMO
   Ekert P, 1997, J PEDIATR-US, V131, P613, DOI 10.1016/S0022-3476(97)70072-6
   FENICHEL GM, 1983, ARCH NEUROL-CHICAGO, V40, P261, DOI 10.1001/archneur.1983.04050050029002
   FINER NN, 1981, J PEDIATR-US, V98, P112, DOI 10.1016/S0022-3476(81)80555-0
   FINER NN, 1983, AM J DIS CHILD, V137, P21, DOI 10.1001/archpedi.1983.02140270017006
   FREEMAN JM, 1988, PEDIATRICS, V82, P240
   GRAY PH, 1993, DEV MED CHILD NEUROL, V35, P956
   HANLEY JA, 1982, RADIOLOGY, V143, P29, DOI 10.1148/radiology.143.1.7063747
   HILL A, 1989, CLIN PERINATOL, V16, P435
   HOLMES G, 1982, ELECTROEN CLIN NEURO, V53, P60, DOI 10.1016/0013-4694(82)90106-7
   LEGIDO A, 1991, PEDIATRICS, V88, P583
   LEVENE MI, 1986, LANCET, V1, P67
   LEVITON A, 1992, PEDIATR NEUROL, V8, P85, DOI 10.1016/0887-8994(92)90026-U
   MONOD N, 1972, ELECTROEN CLIN NEURO, V32, P529, DOI 10.1016/0013-4694(72)90063-6
   MULLIGAN JC, 1980, J PEDIATR-US, V96, P903, DOI 10.1016/S0022-3476(80)80575-0
   NELSON KB, 1984, JAMA-J AM MED ASSOC, V251, P1843, DOI 10.1001/jama.251.14.1843
   NELSON KB, 1981, PEDIATRICS, V68, P36
   NELSON KB, 1991, AM J DIS CHILD, V145, P1325, DOI 10.1001/archpedi.1991.02160110117034
   Nelson KB, 1996, NEW ENGL J MED, V334, P613, DOI 10.1056/NEJM199603073341001
   NELSON KB, 1979, PEDIATRICS, V64, P225
   Perlman JM, 1996, PEDIATRICS, V97, P456
   PORTMAN RJ, 1990, AM J OBSTET GYNECOL, V162, P174, DOI 10.1016/0002-9378(90)90844-W
   ROBERTSON C, 1985, DEV MED CHILD NEUROL, V27, P473
   ROBERTSON CMT, 1992, CAN J PUBLIC HEALTH, V83, pS51
   ROSE AL, 1970, PEDIATRICS, V45, P404
   ROSENBLOOM L, 1994, DEV MED CHILD NEUROL, V36, P285
   RUTH VJ, 1988, BRIT MED J, V297, P24, DOI 10.1136/bmj.297.6640.24
   SARNAT HB, 1976, ARCH NEUROL-CHICAGO, V33, P696, DOI 10.1001/archneur.1976.00500100030012
   *SAS I INC, 1996, SAS STAT SOFTW CHANG, P381
   SIEGEL MJ, 1984, RADIOLOGY, V152, P395, DOI 10.1148/radiology.152.2.6739805
   Vannucci RC, 1997, PEDIATRICS, V100, P1004, DOI 10.1542/peds.100.6.1004
   VOLPE JJ, 1989, PEDIATRICS, V84, P422
   Volpe JJ, 2001, NEUROLOGY NEWBORN, P178
   WATANABE K, 1980, ELECTROEN CLIN NEURO, V49, P618, DOI 10.1016/0013-4694(80)90402-2
   WERTHEIM D, 1994, ARCH DIS CHILD, V71, P97
NR 39
TC 30
Z9 33
U1 0
U2 0
PU ELSEVIER SCIENCE INC
PI NEW YORK
PA 360 PARK AVE SOUTH, NEW YORK, NY 10010-1710 USA
SN 0887-8994
J9 PEDIATR NEUROL
JI Pediatr. Neurol.
PD JUL
PY 2003
VL 29
IS 1
BP 18
EP 25
DI 10.1016/S0887-8994(03)00046-8
PG 8
WC Clinical Neurology; Pediatrics
SC Neurosciences & Neurology; Pediatrics
GA 725FA
UT WOS:000185532100002
PM 13679117
DA 2019-04-19
ER

PT J
AU Myllynen, P
   Pienimaki, P
   Jouppila, P
   Vahakangas, K
AF Myllynen, P
   Pienimaki, P
   Jouppila, P
   Vahakangas, K
TI Transplacental passage of oxcarbazepine and its metabolites in vivo
SO EPILEPSIA
LA English
DT Article
DE oxcarbazepine; metabolite; pregnancy; pharmacokinetics; human
ID PLACENTAL-TRANSFER; PHARMACOKINETICS; CARBAMAZEPINE; MOTHER; LIVER
AB Purpose: The purpose of this study was to investigate human fetal exposure to oxcarbazepme (OCBZ) in vivo.
   Methods: Transplacental passage and placental tissue concentrations of OCBZ and its metabolites were determined. Maternal venous blood. cord blood, and placental tissue samples from 12 mothers using OCBZ during pregnancy alone or in combination with other antiepileptic drugs were collected. Samples were analyzed vith high-performance liquid chromatograph.
   Results: Maternal venous concentrations of OCBZ and its major metabolites Acre at same range as cord blood concentrations (OCBZ in maternal serum, 0.19 +/- 0.16 mug/ml, and in cord serum. 0.21 +/- 0.19 mug/ml: 10-hydroxy-10,11-dihydro-carbamazepine (10-OH-CBZ) in maternal serum, 5.69 +/- 2.49 mug/ml. and in cord serum, 5.23 +/- 1.44 mug/ml 10,11-trans-dihydroxy- 10, 11-dihydrocarbamazepine (10, 11-D) in maternal serum. 0.29 +/- 0.22 mug/ml, and in cord serum, 0.28 +/- 0.14 mug/ml). OCBZ (0.17 +/- 0.16 mug/g placental tissue), 10-OH-CBZ (3.49 +/- 1.34 mug/g placental tissue) and 10,11-D (0.25 +/- 0.11 mug/g placental tissue) were detected in the placental tissue. The amount of OCBZ detected front placental tissue was 0.01% of the daily dose.
   Conclusions, OCBZ, like other antiepileptic drugss, is transferred significantly through the placenta in humans.
C1 Univ Hosp Oulu, Dept Pharmacol & Toxicol, Oulu, Finland.
   Univ Hosp Oulu, Dept Gynecol & Obstet, Oulu, Finland.
   Univ Kuopio, Dept Pharmacol & Toxicol, FIN-70211 Kuopio, Finland.
RP Myllynen, P (reprint author), Univ Oulu, Dept Pharmacol & Toxicol, POB 5000, FIN-90014 Oulu, Finland.
CR Ala-Kokko TI, 2000, INT J OBSTET ANESTH, V9, P26, DOI 10.1054/ijoa.1999.0312
   BULAU P, 1988, EUR J CLIN PHARMACOL, V34, P311, DOI 10.1007/BF00540963
   FABER JJ, 1992, AM ZOOL, V32, P343
   FRIIS ML, 1993, ACTA NEUROL SCAND, V87, P224
   Hakkola J, 1998, PHARMACOL TOXICOL, V82, P209, DOI 10.1111/j.1600-0773.1998.tb01427.x
   Kaufmann P, 1985, Contrib Gynecol Obstet, V13, P18
   Klinger W., 1996, EXP TOXICOL PATHOL, V48, P1
   Myllynen P, 1998, HUM EXP TOXICOL, V17, P668, DOI 10.1191/096032798678908143
   Ohman I, 2000, EPILEPSIA, V41, P709, DOI 10.1111/j.1528-1157.2000.tb00232.x
   PACIFICI GM, 1995, CLIN PHARMACOKINET, V28, P235, DOI 10.2165/00003088-199528030-00005
   PELKONEN O, 1980, PHARMACOL THERAPEUT, V10, P261, DOI 10.1016/0163-7258(80)90083-2
   Pienimaki P, 1997, EPILEPSIA, V38, P309, DOI 10.1111/j.1528-1157.1997.tb01122.x
   PIENIMAKI P, 1995, J CHROMATOGR B, V673, P97, DOI 10.1016/0378-4347(95)00246-F
   Wellington K, 2001, CNS DRUGS, V15, P137, DOI 10.2165/00023210-200115020-00005
NR 14
TC 30
Z9 31
U1 0
U2 1
PU BLACKWELL PUBLISHING INC
PI MALDEN
PA 350 MAIN ST, MALDEN, MA 02148 USA
SN 0013-9580
J9 EPILEPSIA
JI Epilepsia
PD NOV
PY 2001
VL 42
IS 11
BP 1482
EP 1485
DI 10.1046/j.1528-1157.2001.14301.x
PG 4
WC Clinical Neurology
SC Neurosciences & Neurology
GA 502NW
UT WOS:000172750500018
PM 11879354
OA Bronze
DA 2019-04-19
ER

PT J
AU Shrivastava, A
   Dwivedi, S
   Aggarwal, A
   Misra, R
AF Shrivastava, A
   Dwivedi, S
   Aggarwal, A
   Misra, R
TI Anti-cardiolipin and anti-beta(2) glycoprotein I antibodies in Indian
   patients with systemic lupus erythematosus: association with the
   presence of seizures
SO LUPUS
LA English
DT Article
DE thrombosis; auto-antibodies; seizures
ID PRELIMINARY CLASSIFICATION CRITERIA; ANTICARDIOLIPIN ANTIBODIES;
   ANTIPHOSPHOLIPID SYNDROME; ANTI-BETA(2)-GLYCOPROTEIN-I ANTIBODIES;
   CLINICAL ASSOCIATIONS; THROMBOSIS; PREVALENCE; BETA-2-GLYCOPROTEIN-I;
   ANTICOAGULANT; PREGNANCY
AB The aim of this study was to examine whether the clinical features of antiphospholipid antibody syndrome are associated with anti-cardiolipin and anti-beta(2) glycoprotein I antibodies in Indian patients with SLE. Seventy-six patients (71 females), who fulfilled 1982 ACR criteria for SLE, were prospectively studied for the clinical features of antiphospholipid antibody syndrome (APS), and their sera were analysed for the presence of IgG/IgM/IgA anti-cardiolipin antibodies (aCL) by an in-house ELISA and, in 65 of them, for the presence of IgG anti-beta2 glycoprotein I antibodies (anti-beta(2) GPI) by a commercial kit. Thirty-nine (51%) patients were positive for aCL, all of which were positive for IgG aCL, either alone (79.6%) or along with IgM and/or IgA. Twenty-seven (69.3%) out of 39 aCL-positive and seven (26.9%) out of 26 aCL-negative sera were positive for IgG antibodies to beta(2) GPI. There was a significant correlation (r = 0.66, P < 0.05) between the levels of aCL and anti-beta(2) GPI antibodies. Forty-one patients had features of definite or suggestive APS. Thrombocytopenia, recurrent pregnancy loss and CNS manifestations (seizures eight, infarct one) were seen in 20, 13 and nine patients, respectively. Thrombosis of the peripheral vessels was seen in only one patient. Only the presence of seizures was significantly associated with the presence of aCL and anti-beta(2) GPI antibodies (P < 0.05). The characteristic association of definite APS (recurrent pregnancy loss and arterial/venous thrombosis) was lacking.
C1 Sanjay Gandhi Postgrad Inst Med Sci, Dept Clin Immunol, Lucknow 226014, Uttar Pradesh, India.
RP Misra, R (reprint author), Sanjay Gandhi Postgrad Inst Med Sci, Dept Clin Immunol, Lucknow 226014, Uttar Pradesh, India.
RI Aggarwal, Amita/A-5679-2011
CR ABUSHAKRA M, 1995, AM J MED, V99, P624, DOI 10.1016/S0002-9343(99)80249-6
   ALARCONSEGOVIA D, 1992, SEMIN ARTHRITIS RHEU, V21, P275, DOI 10.1016/0049-0172(92)90021-5
   Carmona F, 1999, EUR J OBSTET GYN R B, V83, P137, DOI 10.1016/S0301-2115(98)00312-1
   CERVERA R, 1993, MEDICINE, V72, P113, DOI 10.1097/00005792-199303000-00005
   Cucurull E, 1999, LUPUS, V8, P134, DOI 10.1191/096120399678847533
   Detkova D, 1999, LUPUS, V8, P430, DOI 10.1177/096120339900800604
   Diri E, 1999, LUPUS, V8, P263, DOI 10.1191/096120399678847812
   Fanopoulos D, 1998, J RHEUMATOL, V25, P675
   FONT J, 1988, MED CLIN-BARCELONA, V91, P736
   GALLI M, 1990, LANCET, V335, P1544, DOI 10.1016/0140-6736(90)91374-J
   GHARAVI AE, 1987, ANN RHEUM DIS, V46, P1, DOI 10.1136/ard.46.1.1
   Goldstein R, 1996, J RHEUMATOL, V23, P1173
   Gourley IS, 1996, CLIN RHEUMATOL, V15, P457, DOI 10.1007/BF02229642
   HARRIS EN, 1983, LANCET, V2, P1211
   HARRIS EN, 1986, ARCH INTERN MED, V146, P2153, DOI 10.1001/archinte.146.11.2153
   HERRANZ MT, 1994, ARTHRITIS RHEUM, V37, P568, DOI 10.1002/art.1780370418
   JONES HW, 1991, ANN RHEUM DIS, V50, P173, DOI 10.1136/ard.50.3.173
   LOCKSHIN MD, 1985, NEW ENGL J MED, V313, P152, DOI 10.1056/NEJM198507183130304
   LOIZOU S, 1985, CLIN EXP IMMUNOL, V62, P738
   LOVE PE, 1990, ANN INTERN MED, V112, P682, DOI 10.7326/0003-4819-112-9-682
   MARTINUZZO ME, 1995, BRIT J HAEMATOL, V89, P397, DOI 10.1111/j.1365-2141.1995.tb03317.x
   MCNALLY T, 1995, BRIT J HAEMATOL, V91, P471, DOI 10.1111/j.1365-2141.1995.tb05324.x
   MCNEIL HP, 1990, P NATL ACAD SCI USA, V87, P4120, DOI 10.1073/pnas.87.11.4120
   Munoz-Rodriguez FJ, 1999, SEMIN ARTHRITIS RHEU, V29, P182, DOI 10.1016/S0049-0172(99)80029-8
   Ogasawara M, 1996, LUPUS, V5, P587, DOI 10.1177/096120339600500605
   Petri M, 1997, MED CLIN N AM, V81, P151, DOI 10.1016/S0025-7125(05)70509-5
   SALUJA S, 1990, INDIAN J MED RES-B, V92, P224
   Sebastiani GD, 1999, SCAND J RHEUMATOL, V28, P344
   SHI W, 1993, BLOOD, V81, P1255
   TAN EM, 1982, ARTHRITIS RHEUM, V25, P1271, DOI 10.1002/art.1780251101
   Teixido M, 1997, BRIT J RHEUMATOL, V36, P113
   Wahl DG, 1997, LUPUS, V6, P467, DOI 10.1177/096120339700600510
   Wilson WA, 1999, ARTHRITIS RHEUM, V42, P1309, DOI 10.1002/1529-0131(199907)42:7<1309::AID-ANR1>3.0.CO;2-F
NR 33
TC 30
Z9 32
U1 0
U2 0
PU ARNOLD, HODDER HEADLINE PLC
PI LONDON
PA 338 EUSTON ROAD, LONDON NW1 3BH, ENGLAND
SN 0961-2033
J9 LUPUS
JI Lupus
PY 2001
VL 10
IS 1
BP 45
EP 50
DI 10.1191/096120301671577528
PG 6
WC Rheumatology
SC Rheumatology
GA 424MB
UT WOS:000168235100007
PM 11243509
DA 2019-04-19
ER

PT J
AU Albrecht, DJ
AF Albrecht, DJ
TI Sex ratio manipulation within broods of house wrens, Troglodytes aedon
SO ANIMAL BEHAVIOUR
LA English
DT Article
ID RED-WINGED BLACKBIRD; HATCHING ASYNCHRONY; MATERNAL TESTOSTERONE;
   REDUCTION HYPOTHESIS; COMMON GRACKLE; CLUTCH SIZE; BLUE TITS; EGG SIZE;
   BIRDS; ADJUSTMENT
AB Trivers Sr Willard (1973, Science, 179; 90-92) developed an economic theory of parental investment to explain how the relative profitability of sons and daughters varies under specific ecological conditions. In their maternal condition hypothesis they proposed that in polygynous species, the sex of an offspring should be associated with the amount of parental care likely to be made available to it. In these species, the amount of parental investment directed towards offspring may differentially influence the fitness of male and female offspring because males in better than average condition as adults may enjoy larger fitness gains than a female would if she were in better;than average condition, while the reverse may be true when conditions are poor. I tested this hypothesis by determining the sex of specific offspring within house wren broods. Because hatching is asynchronous and hedging is synchronous in this polygynous species, last-hatched young fledge having received less parental care than their broodmates. I predicted that last-hatched offspring would be more likely to be female. I found that these young were indeed more likely to be females, were more likely to have hatched from last-laid eggs and were hedging in poor condition relative to their broodmates. I propose that female house wrens behave in a manner consistent with the predictions of the Trivers Sr Willard hypothesis by producing female offspring last in the laying sequence of their clutches. (C) 2000 The Association for the Study of Animal Behaviour.
C1 Univ New Mexico, Dept Biol, Albuquerque, NM 87131 USA.
RP Albrecht, DJ (reprint author), Sacred Heart Univ, Dept Biol, 5151 Pk Ave, Fairfield, CT 06432 USA.
CR Amundsen T, 1996, OIKOS, V76, P613, DOI 10.2307/3546359
   AMUNDSEN T, 1991, ECOLOGY, V72, P797, DOI 10.2307/1940582
   ANDERSON DJ, 1990, AM NAT, V135, P334, DOI 10.1086/285049
   Appleby BM, 1997, P ROY SOC B-BIOL SCI, V264, P1111, DOI 10.1098/rspb.1997.0153
   BLANK JL, 1983, P NATL ACAD SCI-BIOL, V80, P6141, DOI 10.1073/pnas.80.19.6141
   BRAUN BM, 1983, AUK, V100, P469
   BRYANT DM, 1990, ANIM BEHAV, V39, P657, DOI 10.1016/S0003-3472(05)80377-X
   CASH KJ, 1986, BEHAV ECOL SOCIOBIOL, V18, P413, DOI 10.1007/BF00300515
   CHARNOV E L, 1982
   CLUTTONBROCK TH, 1984, NATURE, V308, P358, DOI 10.1038/308358a0
   CRONMILLER JR, 1981, J FIELD ORNITHOL, V52, P65
   DeKogel CH, 1997, J ANIM ECOL, V66, P167
   DRILLING NE, 1988, AUK, V105, P480
   Ellegren H, 1996, P NATL ACAD SCI USA, V93, P11723, DOI 10.1073/pnas.93.21.11723
   EMLEN ST, 1977, SCIENCE, V197, P215, DOI 10.1126/science.327542
   FIALA KL, 1981, EVOLUTION, V35, P898, DOI 10.1111/j.1558-5646.1981.tb04954.x
   FORBES LS, 1990, J THEOR BIOL, V147, P345, DOI 10.1016/S0022-5193(05)80492-8
   FREED LA, 1988, NATL GEOGR RES, V4, P395
   GOWATY PA, 1991, CURR ORNITHOL, V8, P141
   Griffiths R, 1996, P ROY SOC B-BIOL SCI, V263, P1251, DOI 10.1098/rspb.1996.0184
   GRIFFITHS R, 1992, IBIS, V134, P237, DOI 10.1111/j.1474-919X.1992.tb03805.x
   HARPER RG, 1992, BEHAV ECOL, V3, P76, DOI 10.1093/beheco/3.1.76
   HORNIG LE, 1994, ANIM BEHAV, V47, P1224, DOI 10.1006/anbe.1994.1164
   HOWE HF, 1976, ECOLOGY, V57, P1195, DOI 10.2307/1935044
   HOWE HF, 1978, ECOLOGY, V59, P1109, DOI 10.2307/1938226
   INGRAM COLLINGWOOD, 1959, AUK, V76, P218
   JOHNSON LS, 1993, J ANIM ECOL, V62, P669, DOI 10.2307/5387
   JOHNSON LS, 1993, OIKOS, V66, P255, DOI 10.2307/3544812
   Kendeigh S. C., 1941, Illinois Biological Monographs, V18, P1
   Kendeigh S.C., 1952, ILLINOIS BIOL MONOGR, V18, P1, DOI 10.5962/bhl.title.50337
   KENDEIGH S. CHARLES, 1963, AUK, V80, P453
   Kilner R, 1998, ANIM BEHAV, V56, P155, DOI 10.1006/anbe.1998.0775
   Komdeur J, 1996, P ROY SOC B-BIOL SCI, V263, P661, DOI 10.1098/rspb.1996.0099
   KOZLOWSKI J, 1989, EVOLUTION, V43, P1369, DOI 10.1111/j.1558-5646.1989.tb02588.x
   Lack D., 1954, NATURAL REGULATION A
   Lack D. L., 1968, ECOLOGICAL ADAPTATIO
   LONGO K, IN PRESS J FIELD ORN
   MAGRATH RD, 1992, AUK, V109, P474
   MARTIN TE, 1993, AM NAT, V142, P370
   MCCLURE PA, 1981, SCIENCE, V211, P1058, DOI 10.1126/science.211.4486.1058
   MEAD PS, 1987, CONDOR, V89, P798, DOI 10.2307/1368527
   MEAD PS, 1985, AUK, V102, P781
   MEIKLE DB, 1993, ANIM BEHAV, V46, P79, DOI 10.1006/anbe.1993.1163
   MOCK DW, 1984, SCIENCE, V225, P731, DOI 10.1126/science.225.4663.731
   MOCK DW, 1995, TRENDS ECOL EVOL, V10, P130, DOI 10.1016/S0169-5347(00)89014-X
   Mock DW, 1997, EVOLUTION SIBLING RI
   MYERS JH, 1978, AM NAT, V112, P381, DOI 10.1086/283280
   OCONNOR RJ, 1978, ANIM BEHAV, V26, P79, DOI 10.1016/0003-3472(78)90008-8
   PATTERSON CB, 1980, AM NAT, V116, P757, DOI 10.1086/283668
   RICKLEFS RE, 1967, AUK, V84, P560, DOI 10.2307/4083336
   RICKLEFS RE, 1968, IBIS, V110, P419, DOI 10.1111/j.1474-919X.1968.tb00058.x
   RICKLEFS ROBERT E., 1965, CONDOR, V67, P505, DOI 10.2307/1365614
   Schwabl H, 1997, NATURE, V386, P231, DOI 10.1038/386231a0
   SCHWABL H, 1993, P NATL ACAD SCI USA, V90, P11446, DOI 10.1073/pnas.90.24.11446
   Schwabl H, 1996, COMP BIOCHEM PHYS A, V114, P271, DOI 10.1016/0300-9629(96)00009-6
   Sheldon BC, 1998, HEREDITY, V80, P397, DOI 10.1038/sj.hdy.6883740
   SLAGSVOLD T, 1995, J ANIM ECOL, V64, P563, DOI 10.2307/5800
   Stenning MJ, 1996, TRENDS ECOL EVOL, V11, P243, DOI 10.1016/0169-5347(96)10030-6
   Sulloway F., 1996, BORN REBEL
   Svensson E, 1996, P ROY SOC B-BIOL SCI, V263, P357, DOI 10.1098/rspb.1996.0055
   TEMME DH, 1987, J THEOR BIOL, V126, P137, DOI 10.1016/S0022-5193(87)80225-4
   THOMPSON CF, 1993, J FIELD ORNITHOL, V64, P426
   TRIVERS RL, 1973, SCIENCE, V179, P90, DOI 10.1126/science.179.4068.90
   WEATHERHEAD PJ, 1985, AUK, V102, P298, DOI 10.2307/4086772
   WEATHERHEAD PJ, 1991, AM NAT, V138, P1159, DOI 10.1086/285275
   WILEY DN, 1993, ANIM BEHAV, V46, P321, DOI 10.1006/anbe.1993.1193
   ZACH R, 1982, CAN J ZOOL, V60, P1417, DOI 10.1139/z82-191
NR 67
TC 30
Z9 30
U1 1
U2 4
PU ACADEMIC PRESS LTD
PI LONDON
PA 24-28 OVAL RD, LONDON NW1 7DX, ENGLAND
SN 0003-3472
J9 ANIM BEHAV
JI Anim. Behav.
PD JUN
PY 2000
VL 59
BP 1227
EP 1234
DI 10.1006/anbe.1999.1420
PN 6
PG 8
WC Behavioral Sciences; Zoology
SC Behavioral Sciences; Zoology
GA 335AN
UT WOS:000088220000018
DA 2019-04-19
ER

PT J
AU Meador, KJ
   Loring, DW
AF Meador, Kimford J.
   Loring, David W.
TI Developmental effects of antiepileptic drugs and the need for improved
   regulations
SO NEUROLOGY
LA English
DT Review
ID FETAL VALPROATE SYNDROME; DEVELOPING RAT-BRAIN; INDUCED APOPTOTIC
   NEURODEGENERATION; PREGNANT-WOMEN; CELL-DEATH; EXPOSURE; CHILDREN;
   EPILEPSY; SEIZURES; CARBAMAZEPINE
AB Antiepileptic drugs (AEDs) are among the most common teratogenic drugs prescribed to women of childbearing age. AEDs can induce both anatomical (malformations) and behavioral (cognitive/behavioral deficits) teratogenicity. Only in the last decade have we begun to truly discriminate differential AED developmental effects. Fetal valproate exposure carries a special risk for both anatomical and behavioral teratogenic abnormalities, but the mechanisms and reasons for individual variability are unknown. Intermediate anatomical risks exist for phenobarbital and topiramate. Several AEDs (e.g., lamotrigine and levetiracetam) appear to possess low risks for both anatomical and behavioral teratogenesis. Despite advances in the past decade, our knowledge of the teratogenic risks for most AEDs and the underlying mechanisms remain inadequate. Further, the long-term effects of AEDs in neonates and older children remain uncertain. The pace of progress is slow given the lifelong consequences of diminished developmental outcomes, exposing children unnecessarily to potential adverse effects. It is imperative that new approaches be employed to determine risks more expediently. Our recommendations include a national reporting system for congenital malformations, federal funding of the North American AED Pregnancy Registry, routine meta-analyses of cohort studies to detect teratogenic signals, monitoring of AED prescription practices for women, routine preclinical testing of all new AEDs for neurodevelopmental effects, more specific Food and Drug Administration requirements to establish differential AED cognitive effects in children, and improved funding of basic and clinical research to fully delineate risks and underlying mechanisms for AED-induced anatomical and behavioral teratogenesis.
C1 [Meador, Kimford J.] Stanford Univ, Dept Neurol & Neurol Sci, Stanford, CA 94305 USA.
   [Loring, David W.] Emory Univ, Dept Neurol, Atlanta, GA USA.
   [Loring, David W.] Emory Univ, Dept Pediat, Atlanta, GA 30322 USA.
RP Meador, KJ (reprint author), Stanford Univ, Dept Neurol & Neurol Sci, Stanford, CA 94305 USA.
EM kmeador@stanford.edu
FU NIH NINDS [2U01-NS038455]; PCORI [527]
FX NIH NINDS 2U01-NS038455 and PCORI 527.
CR Annett RD, 2007, CHILD NEUROPSYCHOL, V13, P64, DOI 10.1080/09297040600770779
   Asimiadou S, 2005, ANN NEUROL, V58, P266, DOI 10.1002/ana.20553
   BERLIN CM, 1995, PEDIATRICS, V96, P538
   Bittigau P, 2003, ANN NY ACAD SCI, V993, P103, DOI 10.1111/j.1749-6632.2003.tb07517.x
   Bittigau P, 2002, P NATL ACAD SCI USA, V99, P15089, DOI 10.1073/pnas.222550499
   Bobo WV, 2012, PAEDIATR PERINAT EP, V26, P578, DOI 10.1111/ppe.12004
   Bootsma HP, 2008, SEIZURE, V24, P24
   CDC, 1982, MMWR-MORBID MORTAL W, V31, P565
   Chaabane S, 2013, CURR DRUG SAF, V8, P128, DOI 10.2174/15748863112079990011
   Christensen J, 2013, JAMA-J AM MED ASSOC, V309, P1696, DOI 10.1001/jama.2013.2270
   CHRISTIANSON AL, 1994, DEV MED CHILD NEUROL, V36, P361
   Cohen MJ, 2013, EPILEPSY BEHAV, V29, P308, DOI 10.1016/j.yebeh.2013.08.001
   FARWELL JR, 1990, NEW ENGL J MED, V322, P364, DOI 10.1056/NEJM199002083220604
   Fastenau PS, 2009, NEUROLOGY, V73, P526, DOI 10.1212/WNL.0b013e3181b23551
   Filgueiras CC, 2010, NEUROSCI LETT, V473, P202, DOI 10.1016/j.neulet.2010.02.046
   Finnell RH, 1995, TERATOLOGY, V52, P324, DOI 10.1002/tera.1420520603
   FISHER JE, 1992, PHARMACOL RES, V26, P207, DOI 10.1016/1043-6618(92)90210-3
   Forcelli PA, 2012, ANN NEUROL, V72, P363, DOI 10.1002/ana.23600
   Forcelli PA, 2012, J PHARMACOL EXP THER, V340, P558, DOI 10.1124/jpet.111.188862
   Gedzelman Evan R, 2012, Front Neurol, V3, P182, DOI 10.3389/fneur.2012.00182
   Glauser TA, 2010, NEW ENGL J MED, V362, P790, DOI 10.1056/NEJMoa0902014
   Glier C, 2004, EXP NEUROL, V187, P403, DOI 10.1016/j.expneurol.2004.01.025
   Harden CL, 2009, EPILEPSIA, V50, P1237, DOI 10.1111/j.1528-1167.2009.02129.x
   Hill DS, 2010, EXPERT REV NEUROTHER, V10, P943, DOI 10.1586/ERN.10.57
   Hirtz D, 2003, NEUROLOGY, V60, P166, DOI 10.1212/01.WNL.0000033622.27961.B6
   Hirtz DG, 2002, CURR OPIN PEDIATR, V14, P669, DOI 10.1097/00008480-200212000-00003
   Ikonomidou C, 2000, SCIENCE, V287, P1056, DOI 10.1126/science.287.5455.1056
   Ikonomidou C, 2010, EPILEPSY RES, V88, P11, DOI 10.1016/j.eplepsyres.2009.09.019
   Katz I, 2007, J PHARMACOL EXP THER, V322, P494, DOI 10.1124/jpet.107.123133
   Kim J, 2007, J PHARMACOL EXP THER, V323, P165, DOI 10.1124/jpet.107.126250
   Kwan P, 2001, EPILEPSIA, V42, P1255, DOI 10.1046/j.1528-1157.2001.04501.x
   Langfitt JT, 2007, NEUROLOGY, V68, P1988, DOI 10.1212/01.wnl.0000264000.11511.30
   Lester BM, 2004, PEDIATRICS, V113, P641
   Loring DW, 2004, NEUROLOGY, V62, P872, DOI 10.1212/01.WNL.0000115653.82763.07
   Manthey D, 2005, EXP NEUROL, V193, P497, DOI 10.1016/j.expneurol.2005.01.006
   Meador KJ, 2015, WYLLIES TREATMENT EP, P989
   Medina AE, 2006, J NEUROSCI, V26, P1057, DOI 10.1523/JNEUROSCI.4177-05.2006
   MITCHELL WG, 1987, EPILEPSIA, V28, P56, DOI 10.1111/j.1528-1157.1987.tb03623.x
   Panayiotopoulos CP, 2005, EPILEPSIES SEIZURES
   Phillips NK, 1996, EPILEPSIA, V37, P991, DOI 10.1111/j.1528-1157.1996.tb00538.x
   Piedad J, 2012, CNS DRUGS, V26, P319, DOI 10.2165/11599780-000000000-00000
   Rasalam AD, 2005, DEV MED CHILD NEUROL, V47, P551, DOI 10.1017/S0012162205001076
   Sheridan PH, 1996, EPILEPSY RES, V23, P87, DOI 10.1016/0920-1211(95)00043-7
   Sillanpaa M, 1998, NEW ENGL J MED, V338, P1715, DOI 10.1056/NEJM199806113382402
   Szatmari SZ, 2003, COCHRANE DB SYST REV, DOI DOI 10.1002/14651858.CD003119
   Talati R, 2011, 1112EHC082EF U CONN
   Tanoshima M, 2015, CLIN PHARMACOL THER, V98, P417, DOI 10.1002/cpt.158
   Tomson T, 2015, NEUROLOGY, V85, P866, DOI 10.1212/WNL.0000000000001772
   Tomson T, 2012, LANCET NEUROL, V11, P803, DOI 10.1016/S1474-4422(12)70103-5
   VINING EPG, 1987, PEDIATRICS, V80, P165
   Vinten J, 2009, EPILEPSY BEHAV, V14, P197, DOI 10.1016/j.yebeh.2008.10.011
   Wen XR, 2015, NEUROLOGY, V84, P944, DOI 10.1212/WNL.0000000000001304
   Williams G, 2001, DEV MED CHILD NEUROL, V43, P202, DOI 10.1017/S001216220100038X
   Williams PG, 1997, DEV MED CHILD NEUROL, V39, P632
   Yon JH, 2006, NEUROBIOL DIS, V21, P522, DOI 10.1016/j.nbd.2005.08.011
NR 55
TC 29
Z9 29
U1 1
U2 19
PU LIPPINCOTT WILLIAMS & WILKINS
PI PHILADELPHIA
PA TWO COMMERCE SQ, 2001 MARKET ST, PHILADELPHIA, PA 19103 USA
SN 0028-3878
EI 1526-632X
J9 NEUROLOGY
JI Neurology
PD JAN 19
PY 2016
VL 86
IS 3
BP 297
EP 306
DI 10.1212/WNL.0000000000002119
PG 10
WC Clinical Neurology
SC Neurosciences & Neurology
GA DB5GJ
UT WOS:000368542300009
PM 26519545
OA Green Published
DA 2019-04-19
ER

PT J
AU Vanlerberghe, C
   Petit, F
   Malan, V
   Vincent-Delorme, C
   Bouquillon, S
   Boute, O
   Holder-Espinasse, M
   Delobel, B
   Duban, B
   Vallee, L
   Cuisset, JM
   Lemaitre, MP
   Vantyghem, MC
   Pigeyre, M
   Lanco-Dosen, S
   Plessis, G
   Gerard, M
   Decamp, M
   Mathieu, M
   Morin, G
   Jedraszak, G
   Bilan, F
   Gilbert-Dussardier, B
   Fauvert, D
   Roume, J
   Cormier-Daire, V
   Caumes, R
   Puechberty, J
   Genevieve, D
   Sarda, P
   Pinson, L
   Blanchet, P
   Lemeur, N
   Sheth, F
   Manouvrier-Hanu, S
   Andrieux, J
AF Vanlerberghe, Clemence
   Petit, Florence
   Malan, Valerie
   Vincent-Delorme, Catherine
   Bouquillon, Sonia
   Boute, Odile
   Holder-Espinasse, Muriel
   Delobel, Bruno
   Duban, Benedicte
   Vallee, Louis
   Cuisset, Jean-Marie
   Lemaitre, Marie-Pierre
   Vantyghem, Marie-Christine
   Pigeyre, Marie
   Lanco-Dosen, Sandrine
   Plessis, Ghislaine
   Gerard, Marion
   Decamp, Matthieu
   Mathieu, Michele
   Morin, Gilles
   Jedraszak, Guillaume
   Bilan, Frederic
   Gilbert-Dussardier, Brigitte
   Fauvert, Delphine
   Roume, Joelle
   Cormier-Daire, Valerie
   Caumes, Roseline
   Puechberty, Jacques
   Genevieve, David
   Sarda, Pierre
   Pinson, Lucie
   Blanchet, Patricia
   Lemeur, Nathalie
   Sheth, Frenny
   Manouvrier-Hanu, Sylvie
   Andrieux, Joris
TI 15q11.2 microdeletion (BP1-BP2) and developmental delay, behaviour
   issues, epilepsy and congenital heart disease: A series of 52 patients
SO EUROPEAN JOURNAL OF MEDICAL GENETICS
LA English
DT Article
DE BP1-BP2; 15q11.2 microdeletion; Congenital heart disease; CYFIP1; NIPA1;
   NIPA2; TUBGCP5
ID PRADER-WILLI-SYNDROME; COPY-NUMBER VARIANTS; CHILDHOOD ABSENCE EPILEPSY;
   ANGELMAN-SYNDROME; RECURRENT MICRODELETIONS; CRITICAL REGION; 4 GENES;
   DELETION; DISORDERS; NIPA2
AB Proximal region of chromosome 15 long arm is rich in duplicons that, define five breakpoints (BP) for 15q rearrangements. 15q11.2 microdeletion between BP1 and BP2 has been previously associated with developmental delay and atypical psychological patterns. This region contains four highly-conserved and non-imprinted genes: NIPA1, NIPA2, CYFIP1, TUBGCP5. Our goal was to investigate the phenotypes associated with this microdeletion in a cohort of 52 patients.
   This copy number variation (CNV) was prevalent in 0.8% patients presenting with developmental delay, psychological pattern issues and/or multiple congenital malformations. This was studied by array-CGH at six different French Genetic laboratories. We collected data from 52 unrelated patients (including 3 foetuses) after excluding patients with an associated genetic alteration (known CNV, aneuploidy or known monogenic disease).
   Out of 52 patients, mild or moderate developmental delay was observed in 68.3%, 85.4% had speech impairment and 63.4% had psychological issues such as Attention Deficit and Hyperactivity Disorder, Autistic Spectrum Disorder or Obsessive-Compulsive Disorder. Seizures were noted in 18.7% patients and associated congenital heart disease in 17.3%. Parents were analysed for abnormalities in the region in 65.4% families. Amongst these families, 'de novo' microdeletions were observed in 18.8% and 81.2% were inherited from one of the parents. Incomplete penetrance and variable expressivity were observed amongst the patients.
   Our results support the hypothesis that 15q11.2 (BP1-BP2) microdeletion is associated with developmental delay, abnormal behaviour, generalized epilepsy and congenital heart disease. The later feature has been rarely described. Incomplete penetrance and variability of expression demands further assessment and studies. (C) 2015 Published by Elsevier Masson SAS.
C1 [Vanlerberghe, Clemence; Bouquillon, Sonia; Andrieux, Joris] CHRU Lille, Hop Jeanne de Flandre, Inst Med Genet, Lille, France.
   [Petit, Florence; Vincent-Delorme, Catherine; Boute, Odile; Holder-Espinasse, Muriel; Manouvrier-Hanu, Sylvie] CHRU Lille, Hop Jeanne de Flandre, Serv Genet Clin, Lille, France.
   [Malan, Valerie] Hop Necker Enfants Malad, AP HP, Serv Cytogenet & Embryol, Paris, France.
   [Holder-Espinasse, Muriel] Guys Hosp, Dept Clin Genet, London SE1 9RT, England.
   [Delobel, Bruno; Duban, Benedicte] Hop St Vincent de Paul, Ctr Cytogenet, Lille, France.
   [Vallee, Louis; Cuisset, Jean-Marie; Lemaitre, Marie-Pierre] CHRU Lille, Hop Jeanne de Flandre, Serv Neuropediat, Lille, France.
   [Vantyghem, Marie-Christine; Pigeyre, Marie] CHRU Lille, Hop Claude Huriez, Serv Endocrinol, Lille, France.
   [Lanco-Dosen, Sandrine] Hop Sambre Avesnois, Serv Neuropediat, Maubeuge, France.
   [Plessis, Ghislaine; Gerard, Marion; Decamp, Matthieu] CHU Caen, Serv Genet Clin, Caen, France.
   [Mathieu, Michele; Morin, Gilles; Jedraszak, Guillaume] CHU Amiens, Serv Genet Clin, Amiens, France.
   [Bilan, Frederic] CHU Poitiers, Lab Genet Cellulaire & Mol, Poitiers, France.
   [Gilbert-Dussardier, Brigitte] CHU Poitiers, Serv Genet Clin, Poitiers, France.
   [Fauvert, Delphine] CHI Poissy, Cytogenet Serv, Poissy, France.
   [Roume, Joelle] CHI Poissy, Unite Genet Med, Poissy, France.
   [Cormier-Daire, Valerie; Caumes, Roseline] Hop Necker Enfants Malad, AP HP, Unite Genet Med, Paris, France.
   [Puechberty, Jacques; Genevieve, David; Sarda, Pierre; Pinson, Lucie; Blanchet, Patricia] CHRU Montpellier, Gen Med Serv, Montpellier, France.
   [Lemeur, Nathalie] CHU Rouen, Cytogenet Serv, Rouen, France.
   [Sheth, Frenny] Inst Human Genet, Ahmadabad, Gujarat, India.
RP Vanlerberghe, C (reprint author), Hop Jeanne de Flandre, Inst Med Genet, Barre Nord 2eme Etage,2 Ave Oscar Lambret, F-59037 Lille, France.
EM clemence.vanlerberghe@chru-lille.fr
RI Malan, Valerie/H-7423-2017; Vantyghem, Marie-Christine/P-2939-2017
OI Malan, Valerie/0000-0002-3450-4958; Vantyghem,
   Marie-Christine/0000-0002-9369-0463; petit,
   florence/0000-0002-1368-1023; GILBERT-DUSSARDIER,
   Brigitte/0000-0001-7182-9914; cormier-daire, valerie/0000-0002-2839-9856
CR Abdelmoity AT, 2012, J DEV BEHAV PEDIATR, V33, P570, DOI 10.1097/DBP.0b013e31826052ae
   Bittel DC, 2006, PEDIATRICS, V118, pE1276, DOI 10.1542/peds.2006.0424
   Bozdagi O, 2012, PLOS ONE, V7, DOI 10.1371/journal.pone.0042422
   Burnside R, 2011, HUM GENET, V130, P517, DOI 10.1007/s00439-011-0970-4
   Butler MG, 2004, PEDIATRICS, V113, P565, DOI 10.1542/peds.113.3.565
   Chai JH, 2003, AM J HUM GENET, V73, P898, DOI 10.1086/378816
   Christian SL, 1999, HUM MOL GENET, V8, P1025, DOI 10.1093/hmg/8.6.1025
   Cooper GM, 2011, NAT GENET, V43, P838, DOI 10.1038/ng.909
   de Kovel CGF, 2010, BRAIN, V133, P23, DOI 10.1093/brain/awp262
   De Rubeis S, 2011, J NEURODEV DISORD, V3, P257, DOI 10.1007/s11689-011-9087-2
   De Wolf V, 2013, AM J MED GENET A, V161, P2846, DOI 10.1002/ajmg.a.36209
   Depienne C, 2009, BIOL PSYCHIAT, V66, P349, DOI 10.1016/j.biopsych.2009.01.025
   Doornbos M, 2009, EUR J MED GENET, V52, P108, DOI 10.1016/j.ejmg.2009.03.010
   Girirajan S, 2012, NEW ENGL J MED, V367, P1321, DOI 10.1056/NEJMoa1200395
   Girirajan S, 2010, NAT GENET, V42, P203, DOI 10.1038/ng.534
   Goytain A, 2008, AM J PHYSIOL-CELL PH, V295, pC944, DOI 10.1152/ajpcell.00091.2008
   Grabli D, 2004, BRAIN, V127, P2039, DOI 10.1093/brain/awh220
   Hartley SL, 2005, AM J MED GENET A, V136A, P140, DOI 10.1002/ajmg.a.30771
   Hildebrand MS, 2014, HUM GENET, V133, P673, DOI 10.1007/s00439-013-1414-0
   Itsara A, 2009, AM J HUM GENET, V84, P148, DOI 10.1016/j.ajhg.2008.12.014
   Jiang YW, 2014, HUM GENET, V133, P675, DOI 10.1007/s00439-014-1428-2
   Jiang YW, 2012, HUM GENET, V131, P1217, DOI 10.1007/s00439-012-1149-3
   Kirov G, 2009, HUM MOL GENET, V18, P1497, DOI 10.1093/hmg/ddp043
   Krawczak M, 2006, COMMUNITY GENET, V9, P55, DOI 10.1159/000090694
   Madrigal I, 2012, GENE, V508, P92, DOI 10.1016/j.gene.2012.07.023
   Masurel-Paulet A, 2010, CLIN GENET, V78, P149, DOI 10.1111/j.1399-0004.2010.01374.x
   Mefford HC, 2011, ANN NEUROL, V70, P974, DOI 10.1002/ana.22645
   Mefford HC, 2010, PLOS GENET, V6, DOI 10.1371/journal.pgen.1000962
   Mefford HC, 2009, GENOME RES, V19, P1579, DOI 10.1101/gr.094987.109
   Milner KM, 2005, J CHILD PSYCHOL PSYC, V46, P1089, DOI 10.1111/j.1469-7610.2005.01520.x
   Murthy SK, 2007, CYTOGENET GENOME RES, V116, P135, DOI 10.1159/000097433
   Nagase T, 2001, DNA RES, V8, P179, DOI 10.1093/dnares/8.4.179
   Napoli I, 2008, CELL, V134, P1042, DOI 10.1016/j.cell.2008.07.031
   Peters SU, 2012, J CHILD PSYCHOL PSYC, V53, P152, DOI 10.1111/j.1469-7610.2011.02455.x
   Rainier S, 2003, AM J HUM GENET, V73, P967, DOI 10.1086/378817
   Rosenfeld JA, 2013, GENET MED, V15, P478, DOI 10.1038/gim.2012.164
   Sahoo T, 2006, J MED GENET, V43, P512, DOI 10.1136/jmg.2005.036913
   Perez AS, 2011, AN PEDIATR, V75, P58, DOI 10.1016/j.anpedi.2011.01.033
   Shaikh TH, 2009, GENOME RES, V19, P1682, DOI 10.1101/gr.083501.108
   Shinawi M, 2009, NAT GENET, V41, P1269, DOI 10.1038/ng.481
   Soemedi R, 2012, AM J HUM GENET, V91, P489, DOI 10.1016/j.ajhg.2012.08.003
   Stefansson H, 2008, NATURE, V455, P232, DOI 10.1038/nature07229
   Stefansson H, 2014, NATURE, V505, P361, DOI 10.1038/nature12818
   Stone JL, 2008, NATURE, V455, P237, DOI 10.1038/nature07239
   Varela MC, 2004, EUR J HUM GENET, V12, P987, DOI 10.1038/sj.ejhg.5201264
   von der Lippe C, 2011, EUR J MED GENET, V54, P357, DOI 10.1016/j.ejmg.2010.12.008
   Wichmann HE, 2005, GESUNDHEITSWESEN, V67, pS26, DOI 10.1055/s-2005-858226
   Xiong Y, 2009, J CELL SCI, V122, P4218, DOI 10.1242/jcs.059196
NR 48
TC 29
Z9 31
U1 1
U2 13
PU ELSEVIER SCIENCE BV
PI AMSTERDAM
PA PO BOX 211, 1000 AE AMSTERDAM, NETHERLANDS
SN 1769-7212
EI 1878-0849
J9 EUR J MED GENET
JI Eur. J. Med. Genet.
PD MAR
PY 2015
VL 58
IS 3
BP 140
EP 147
DI 10.1016/j.ejmg.2015.01.002
PG 8
WC Genetics & Heredity
SC Genetics & Heredity
GA CC3EP
UT WOS:000350228700004
PM 25596525
DA 2019-04-19
ER

PT J
AU Maitre, NL
   Smolinsky, C
   Slaughter, JC
   Stark, AR
AF Maitre, N. L.
   Smolinsky, C.
   Slaughter, J. C.
   Stark, A. R.
TI Adverse neurodevelopmental outcomes after exposure to phenobarbital and
   levetiracetam for the treatment of neonatal seizures
SO JOURNAL OF PERINATOLOGY
LA English
DT Article
DE antiepileptic; neonate; cerebral palsy
ID ANTIEPILEPTIC DRUGS; CEREBRAL-PALSY; CHILDREN; BIRTH; PHARMACOKINETICS;
   CLASSIFICATION; MANAGEMENT; CHANNELS; INFANTS; TERM
AB OBJECTIVE: Compare neurodevelopment after levetiracetam (LEV) and phenobarbital (PB) for neonatal seizures.
   STUDY DESIGN: Retrospective study of infants who received antiepileptic drugs (AEDs) for neonatal seizures. Effect of cumulative exposure to LEV and PB on outcomes of death, cerebral palsy (CP) and Bayley Scales of Infant Development (BSID) scores were evaluated at 24 months corrected age. Analyses were adjusted for number of electrographic seizures and gestational age.
   RESULT: In 280 infants with comparable seizure etiology and cranial imaging results, increased exposure to PB was associated with worse BSID cognitive and motor scores (8.1- and 9-point decrease per 100 mg kg(-1); P = 0.01). The effect was less with LEV (2.2- and 2.6-point decrease per 300 mg kg(-1) LEV (P = 0.01)). CP probability increased by 2.3-fold per 100 mg kg(-1) PB and was not associated with increasing LEV.
   CONCLUSION: Increased exposure to PB is associated with worse neurodevelopmental outcomes than LEV. Prospective studies of outcomes of neonatal exposure to AEDs are essential.
C1 [Maitre, N. L.; Smolinsky, C.; Stark, A. R.] Vanderbilt Univ, Dept Pediat, Nashville, TN USA.
   [Slaughter, J. C.] Vanderbilt Univ, Dept Biostat, Nashville, TN 37235 USA.
RP Maitre, NL (reprint author), Monroe Carell Jr Childrens Hosp Vanderbilt, Div Neonatol, 11111 Doctors Off Tower,2200 Childrens Way, Nashville, TN 37232 USA.
EM nathalie.maitre@vanderbilt.edu
OI Slaughter, James/0000-0002-8770-980X
FU NCRR/NIH [1 UL1 RR024975]
FX We thank Matthew Marshall for programming the data extraction from the
   pharmacy database. Study data were collected and managed using REDCap
   electronic data capture tools hosted at Vanderbilt University, supported
   by grant 1 UL1 RR024975 from NCRR/NIH.
CR Abend NS, 2011, J CHILD NEUROL, V26, P465, DOI 10.1177/0883073810384263
   Albers CA, 2007, J PSYCHOEDUC ASSESS, V25, P180, DOI 10.1177/0734282906297199
   Bittigau P, 2002, P NATL ACAD SCI USA, V99, P15089, DOI 10.1073/pnas.222550499
   Brunquell PJ, 2002, J PEDIATR-US, V140, P707, DOI 10.1067/mpd.2002.124773
   Cilio MR, 2010, SEMIN FETAL NEONAT M, V15, P293, DOI 10.1016/j.siny.2010.02.002
   Conde JRC, 2005, NEUROLOGY, V64, P876
   Cormier J, 2013, NEUROPSYCH DIS TREAT, V9, P295, DOI 10.2147/NDT.S30224
   FARWELL JR, 1990, NEW ENGL J MED, V322, P364, DOI 10.1056/NEJM199002083220604
   Forcelli PA, 2012, ANN NEUROL, V72, P363, DOI 10.1002/ana.23600
   Gillam-Krakauer M, 2012, PEDIATR REV, V33, P387, DOI 10.1542/pir.33-9-387
   Khan O, 2011, PEDIATR NEUROL, V44, P265, DOI 10.1016/j.pediatrneurol.2010.11.005
   Kilicdag H, 2013, EARLY HUM DEV, V89, P355, DOI 10.1016/j.earlhumdev.2012.12.002
   Kim JS, 2007, EPILEPSIA, V48, P19, DOI 10.1111/j.1528-1167.2007.01285.x
   Kuban K, J PEDIAT, V4, P466
   Lee CY, 2009, BRIT J PHARMACOL, V158, P1753, DOI 10.1111/j.1476-5381.2009.00463.x
   Loscher W, 2012, EPILEPSIA, V53, P12, DOI 10.1111/epi.12025
   Long A, 2006, PRENATAL DIAG, V26, P707, DOI 10.1002/pd.1485
   Marino BS, 2012, CIRCULATION, V126, P1143, DOI 10.1161/CIR.0b013e318265ee8a
   Meehan AL, 2012, EPILEPSIA, V53, P469, DOI 10.1111/j.1528-1167.2011.03392.x
   Merhar SL, 2011, J PEDIATR-US, V159, P152, DOI 10.1016/j.jpeds.2011.03.057
   Moster D, 2010, JAMA-J AM MED ASSOC, V304, P976, DOI 10.1001/jama.2010.1271
   Oztekin O, 2013, CHILD NERV SYST, V29, P1353, DOI 10.1007/s00381-013-2094-8
   Painter MJ, 1999, NEW ENGL J MED, V341, P485, DOI 10.1056/NEJM199908123410704
   Palisano RJ, 2008, DEV MED CHILD NEUROL, V50, P744, DOI 10.1111/j.1469-8749.2008.03089.x
   Park SP, 2008, J CLIN NEUROL, V4, P99, DOI 10.3988/jcn.2008.4.3.99
   Perez A, 2013, J PEDIATR-US, V163, P454, DOI 10.1016/j.jpeds.2013.02.003
   Ramantani G, 2011, EUR J PAEDIATR NEURO, V15, P1, DOI 10.1016/j.ejpn.2010.10.003
   Ries Michele, 2003, J Pediatr Pharmacol Ther, V8, P115, DOI 10.5863/1551-6776-8.2.115
   Rosenbaum P, 2007, DEV MED CHILD NEUROL, V49, P8
   Saigal S, 2008, LANCET, V371, P261, DOI 10.1016/S0140-6736(08)60136-1
   Shallcross R, 2011, NEUROLOGY, V76, P383, DOI 10.1212/WNL.0b013e3182088297
   Shankaran S, 2002, AM J OBSTET GYNECOL, V187, P171, DOI 10.1067/mob.2002.122445
   Shankaran S, 2000, NEW ENGL J MED, V337, P466
   Silverstein FS, 2008, PEDIATR NEUROL, V39, P77, DOI 10.1016/j.pediatrneurol.2008.04.008
   Sivaswamy L, 2012, CLIN PEDIATR, V51, P415, DOI 10.1177/0009922811419496
   Stienen MN, 2010, BRIT J PHARMACOL, V162, P491
   Stoll BJ, 2004, JAMA-J AM MED ASSOC, V292, P2357, DOI 10.1001/jama.292.19.2357
   Sulzbacher S, 1999, CLIN PEDIATR, V38, P387, DOI 10.1177/000992289903800702
   Talos DM, 2013, PEDIATR RES, V73, P24, DOI 10.1038/pr.2012.151
   Touw DJ, 2000, EUR J PHARM SCI, V12, P111, DOI 10.1016/S0928-0987(00)00145-7
   Tulloch Joanie K, 2012, J Pediatr Pharmacol Ther, V17, P31, DOI 10.5863/1551-6776-17.1.31
   van Rooij LGM, 2013, SEMIN FETAL NEONAT M, V18, P1
   Voress J. K., 1998, DEV ASSESSMENT YOUNG
   Yan HD, 2013, BRAIN RES BULL, V90, P142, DOI 10.1016/j.brainresbull.2012.10.006
   Yang XF, 2007, EPILEPSIA, V48, P1861, DOI 10.1111/j.1528-1167.2006.01132.x
   Yeargin-Allsopp M, 2008, PEDIATRICS, V121, P547, DOI 10.1542/peds.2007-1270
NR 46
TC 29
Z9 30
U1 0
U2 7
PU NATURE PUBLISHING GROUP
PI NEW YORK
PA 75 VARICK ST, 9TH FLR, NEW YORK, NY 10013-1917 USA
SN 0743-8346
EI 1476-5543
J9 J PERINATOL
JI J. Perinatol.
PD NOV
PY 2013
VL 33
IS 11
BP 841
EP 846
DI 10.1038/jp.2013.116
PG 6
WC Obstetrics & Gynecology; Pediatrics
SC Obstetrics & Gynecology; Pediatrics
GA 245ZD
UT WOS:000326503500005
PM 24051577
OA Green Accepted, Bronze
DA 2019-04-19
ER

PT J
AU Crespel, A
   Gelisse, P
   Reed, RC
   Ferlazzo, E
   Jerney, J
   Schmitz, B
   Genton, P
AF Crespel, Arielle
   Gelisse, Philippe
   Reed, Ronald C.
   Ferlazzo, Edoardo
   Jerney, Judith
   Schmitz, Bettina
   Genton, Pierre
TI Management of juvenile myoclonic epilepsy
SO EPILEPSY & BEHAVIOR
LA English
DT Review
DE Juvenile myoclonic epilepsy; Management; Antiepileptic drugs; Lifestyle;
   SUDEP
ID IDIOPATHIC GENERALIZED EPILEPSY; OPEN-LABEL; ANTIEPILEPTIC DRUGS; STATUS
   EPILEPTICUS; LONG-TERM; PHOTOSENSITIVE EPILEPSY; PSYCHIATRIC-DISORDERS;
   ABSENCE STATUS; LAMOTRIGINE; LEVETIRACETAM
AB Juvenile myoclonic epilepsy (JME) is a common form of epilepsy and a fairly lifelong disorder that may significantly lower a patient's expectations and potential for a full life. Luckily, it is also a highly treatable disorder, and up to 85% of patients with JME will enjoy satisfactory seizure control. Among anticonvulsants, valproate still stands out as the most efficacious drug, but may be poorly tolerated by some, and is considered unsafe for the fetuses of pregnant women. Alternatives have emerged in recent years, especially levetiracetam, but also topiramate, zonisamide or lamotrigine. In some cases, combination therapy may be useful or even required. One should not forget the potential aggravation induced not only by some commonly used anticonvulsants, especially carbamazepine and oxcarbazepine, but also, in some patients, by lamotrigine. In special settings, older drugs like benzodiazepines and barbiturates may be useful. But the management of JME should also include intervention in lifestyle, with strict avoidance of sleep deprivation and the management of copathologies, including the cognitive and psychiatric problems that are often encountered. With adequate management, there will only remain a small proportion of patients with uncontrolled epilepsy and all of its related problems. Juvenile myoclonic epilepsy is a condition in which the clinician has a fair chance of significantly helping the patient with medication and counseling.
   This article is part of a supplemental special issue entitled Juvenile Myoclonic Epilepsy: What is it Really? (C) 2013 Elsevier Inc. All rights reserved.
C1 [Crespel, Arielle; Gelisse, Philippe] Hop Gui de Chauliac, Epilepsy Unit, F-34295 Montpellier 05, France.
   [Crespel, Arielle; Gelisse, Philippe] UM1, INSERM U661, CNRS UMR5203,Inst Funct Genom, Res Unit Movement Disorders URMA,Dept Neurobiol, Montpellier, France.
   [Reed, Ronald C.] Husson Univ, Sch Pharm, Bangor, ME USA.
   [Ferlazzo, Edoardo] Magna Graecia Univ Catanzaro, Catanzaro, Italy.
   [Ferlazzo, Edoardo] Bianchi Melacrino Morelli Hosp, Reg Epilepsy Ctr, Reggio Di Calabria, Italy.
   [Jerney, Judith] Buda Childrens Hosp, St John Hosp, Epilepsy Ctr, Budapest, Hungary.
   [Schmitz, Bettina] Vivantes Humboldt Klinikum Berlin, Dept Neurol, Stroke Unit, Berlin, Germany.
   [Genton, Pierre] Ctr St Paul H Gastaut, Marseille, France.
RP Crespel, A (reprint author), Hop Gui de Chauliac, 80 Ave Fliche, F-34295 Montpellier 05, France.
EM a-crespel@chu-montpellier.fr
RI Ferlazzo, Edoardo/F-9566-2018
FU Sanofi-Aventis; UCB; Psicofarma; French League Against Epilepsy;
   Janssen-Cilag company
FX Dr. Crespel has received support from pharmaceutical companies for
   teaching programs (Sanofi-Aventis, UCB). Dr. Crespel served as a board
   member for Eisai-France.; Dr. Gelisse has received support from
   pharmaceutical companies for teaching programs (Sanofi-Aventis, UCB,
   Psicofarma). He received a research grant from the French League Against
   Epilepsy and the Janssen-Cilag company. He was a paid consultant for
   Eisai-France in 2011.
CR Afra P, 2012, SEIZURE-EUR J EPILEP, V21, P202, DOI 10.1016/j.seizure.2011.12.010
   [Anonymous], 1989, EPILEPSIA, V30, P389
   Berkovic SF, 2007, NEUROLOGY, V69, P1751, DOI 10.1212/01.wnl.0000268699.34614.d3
   Biraben A, 2000, NEUROLOGY, V55, P1758
   Biton V, 2005, ARCH NEUROL-CHICAGO, V62, P1705, DOI 10.1001/archneur.62.11.1705
   Bodenstein-Sachar H, 2011, ACTA NEUROL SCAND, V124, P22, DOI 10.1111/j.1600-0404.2010.01472.x
   Buchanan N, 1996, SEIZURE, V5, P149
   Capovilla G, 2006, EPILEPSIA, V47, P529, DOI 10.1111/j.1528-1167.2006.00463.x
   Carignani M, 1997, EPILEPSIA, V38, P258, DOI 10.1111/j.1528-1157.1997.tb01107.x
   Crespel A, 2005, NEUROLOGY, V65, P762, DOI 10.1212/01.wnl.0000174517.21383.36
   Crespel A, 2009, THERAPIE, V64, P321, DOI 10.2515/therapie/2009033
   de Araujo GMD, 2006, EPILEPSY BEHAV, V8, P606, DOI 10.1016/j.yebeh.2006.01.016
   Araujo GMD, 2007, EPILEPSY BEHAV, V10, P437, DOI 10.1016/j.yebeh.2007.01.016
   DELGADOESCUETA AV, 1984, NEUROLOGY, V34, P285, DOI 10.1212/WNL.34.3.285
   DeToffol B, 1996, REV NEUROL, V152, P708
   Ferlazzo E, 2012, EPILEPSY BEHAV, V24, P151, DOI 10.1016/j.yebeh.2012.03.003
   Geddes JR, 2009, BRIT J PSYCHIAT, V194, P4, DOI 10.1192/bjp.bp.107.048504
   Gelisse P, 2001, J NEUROL NEUROSUR PS, V70, P240, DOI 10.1136/jnnp.70.2.240
   Gelisse P, 2001, REV NEUROL-FRANCE, V157, P297
   Gelisse P, 2004, EPILEPSIA, V45, P1282, DOI 10.1111/j.0013-9580.2004.19704.x
   Genton P, 2000, NEUROLOGY, V55, P1106, DOI 10.1212/WNL.55.8.1106
   Genton P, 2001, ACTA NEUROL SCAND, V104, P125, DOI 10.1034/j.1600-0404.2001.00003.x
   Genton P, 2000, EPILEPTIC DISORD, V2, P209
   GENTON P, 2000, JUVENILE MYOCLONIC E, P11
   Guaranha MSB, 2011, SEIZURE-EUR J EPILEP, V20, P42, DOI 10.1016/j.seizure.2010.10.004
   Hernandez-Diaz S, 2012, NEUROLOGY, V78, P1692, DOI 10.1212/WNL.0b013e3182574f39
   Hurst DL, 1996, SEIZURE-EUR J EPILEP, V5, P47, DOI 10.1016/S1059-1311(96)80062-8
   Janz D, 1957, DTSCH Z NERVENHEILK, V176, P346, DOI 10.1007/BF00242439
   JANZ D, 1957, IDIOPATHIC GEN EPILE, V176, P346
   Kellett MW, 1999, J NEUROL NEUROSUR PS, V66, P759, DOI 10.1136/jnnp.66.6.759
   Khani YA, 2005, EPILEPSIA, V46, P1145, DOI 10.1111/j.1528-1167.2005.04105.x
   KIVITY S, 1995, EPILEPSIA, V36, pS66
   Kostov H, 2007, ACTA NEUROL SCAND, V115, P55, DOI 10.1111/j.1600-0404.2007.00848.x
   Kothare SV, 2004, EPILEPTIC DISORD, V6, P267
   Labate A, 2006, SEIZURE-EUR J EPILEP, V15, P214, DOI 10.1016/j.seizure.2005.12.004
   Lampl C, 2005, J NEUROL NEUROSUR PS, V76, P1730, DOI 10.1136/jnnp.2005.063750
   Larch J, 2009, EPILEPTIC DISORD, V11, P309, DOI 10.1684/epd.2009.0284
   Levisohn PM, 2007, EPILEPSY BEHAV, V10, P547, DOI 10.1016/j.yebeh.2007.03.003
   Maiga Y, 2006, REV NEUROL-FRANCE, V162, P1125, DOI 10.1016/S0035-3787(06)75126-8
   Mantoan L, 2011, CURR TREAT OPTION NE, V13, P355, DOI 10.1007/s11940-011-0131-z
   Marinas A, 2009, EPILEPTIC DISORD, V11, P61, DOI 10.1684/epd.2009.0239
   Marson AG, 2007, LANCET, V369, P1016, DOI 10.1016/S0140-6736(07)60461-9
   Martinovic Z, 2001, SEIZURE-EUR J EPILEP, V10, P42, DOI 10.1053/seiz.2000.0479
   Meador KJ, 2012, NEUROLOGY, V78, P1207, DOI 10.1212/WNL.0b013e318250d824
   Morrell MJ, 1996, EPILEPSIA, V37, pS34, DOI 10.1111/j.1528-1157.1996.tb06037.x
   Morris GL, 2004, EPILEPSY BEHAV, V5, P509, DOI 10.1016/j.yebeh.2004.04.002
   Ng M, 2004, SEIZURE-EUR J EPILEP, V13, P176, DOI 10.1016/S1059-1311(03)00147-X
   Nicolson A, 2004, J NEUROL NEUROSUR PS, V75, P75
   Nicolson Andrew, 2010, Pract Neurol, V10, P208, DOI 10.1136/jnnp.2010.217976
   Noachtar S, 2008, NEUROLOGY, V70, P607, DOI 10.1212/01.wnl.0000297512.18364.40
   O'Rourke D, 2007, Ir Med J, V100, P431
   OBEID T, 1989, EPILEPSIA, V30, P603, DOI 10.1111/j.1528-1157.1989.tb05479.x
   Osorio I, 2000, EPILEPSIA, V41, P887, DOI 10.1111/j.1528-1157.2000.tb00258.x
   Panayiotopoulos CP, 1997, NEUROLOGY, V49, P1467, DOI 10.1212/WNL.49.5.1467
   PEDERSEN SA, 1985, ACTA NEUROL SCAND, V72, P295
   PENRY JK, 1989, EPILEPSIA, V30, pS19, DOI 10.1111/j.1528-1157.1989.tb05833.x
   Prasad A, 2003, ARCH NEUROL-CHICAGO, V60, P1100, DOI 10.1001/archneur.60.8.1100
   RESOR SR, 1990, CLIN NEUROPHARMACOL, V13, P465, DOI 10.1097/00002826-199012000-00001
   Rosenfeld WE, 2009, EPILEPSY RES, V85, P72, DOI 10.1016/j.eplepsyres.2009.02.016
   Sharpe DV, 2008, SEIZURE-EUR J EPILEP, V17, P64, DOI 10.1016/j.seizure.2007.07.001
   Sousa PD, 2005, ARQ NEURO-PSIQUIAT, V63, P733, DOI 10.1590/S0004-282X2005000500001
   SOZUER DT, 1996, EPILEPSIA S4, V37, P77
   Specchio LM, 2006, EPILEPSY RES, V71, P32, DOI 10.1016/j.eplepsyres.2006.05.013
   Specchio N, 2008, EPILEPSIA, V49, P663, DOI 10.1111/j.1528-1167.2007.01523.x
   SU YH, 1993, EPILEPSIA, V34, P488, DOI 10.1111/j.1528-1157.1993.tb02589.x
   Sundqvist A, 1999, THER DRUG MONIT, V21, P91, DOI 10.1097/00007691-199902000-00014
   Sundqvist A, 1998, THER DRUG MONIT, V20, P149, DOI 10.1097/00007691-199804000-00004
   Szaflarski JP, 2004, EPILEPSY BEHAV, V5, P1024, DOI 10.1016/j.yebeh.2004.08.013
   Thomas P, 2006, BRAIN, V129, P1281, DOI 10.1093/brain/awl047
   Trenite DGAKN, 1996, EPILEPSY RES, V25, P225, DOI 10.1016/S0920-1211(96)00031-9
   Trenite DGAKN, 2004, EPILEPSIA, V45, P2, DOI 10.1111/j.0013-9580.2004.451004.x
   TRENITE DKN, 2012, EPILEPTIC SYNDROMES, P507
   Trinka E, 2006, EPILEPSIA, V47, P2086, DOI 10.1111/j.1528-1167.2006.00828.x
   Verrotti A, 2008, DEV MED CHILD NEUROL, V50, P29, DOI 10.1111/j.1469-8749.2007.02009.x
   Wallace SJ, 1998, EPILEPSY RES, V29, P147, DOI 10.1016/S0920-1211(97)00080-6
   Wlodarczyk BJ, 2012, AM J MED GENET A, V158A, P2071, DOI 10.1002/ajmg.a.35438
NR 76
TC 29
Z9 30
U1 0
U2 17
PU ACADEMIC PRESS INC ELSEVIER SCIENCE
PI SAN DIEGO
PA 525 B ST, STE 1900, SAN DIEGO, CA 92101-4495 USA
SN 1525-5050
EI 1525-5069
J9 EPILEPSY BEHAV
JI Epilepsy Behav.
PD JUL
PY 2013
VL 28
SU 1
BP S81
EP S86
DI 10.1016/j.yebeh.2013.01.001
PG 6
WC Behavioral Sciences; Clinical Neurology; Psychiatry
SC Behavioral Sciences; Neurosciences & Neurology; Psychiatry
GA 174OR
UT WOS:000321165800018
PM 23756489
DA 2019-04-19
ER

PT J
AU Slaughter, LA
   Patel, AD
   Slaughter, JL
AF Slaughter, Laurel A.
   Patel, Anup D.
   Slaughter, Jonathan L.
TI Pharmacological Treatment of Neonatal Seizures: A Systematic Review
SO JOURNAL OF CHILD NEUROLOGY
LA English
DT Review
DE neonatal seizures; antiepileptic drugs; phenobarbital; phenytoin;
   levetiracetam; lidocaine; midazolam; lorazepam; thiopental; paraldehyde
ID ANTIEPILEPTIC DRUGS; BLOOD-VOLUME; PHENYTOIN; MIDAZOLAM; LIDOCAINE;
   NEWBORN; EEG; ANTICONVULSANTS; LEVETIRACETAM; LORAZEPAM
AB Pharmacologic treatment options for neonatal seizures have expanded over the past 2 decades, and there is no consensus on optimal treatment strategy. We systematically reviewed the published literature to determine which medication(s) are most effective for treating neonatal seizures, by retrieving trials and observational investigations via PubMed (through August 2011) that focused on pharmacological seizure treatment of neonates (<= 28 days old) and utilized continuous or amplitude-integrated EEG to confirm seizure diagnosis and cessation. Our search identified 557 initial articles and 14 additional studies after reference reviews, with 16 meeting inclusion criteria. Of these, 2 were randomized trials and only 3 additional investigations included comparison groups. We found limited evidence regarding the best pharmacologic treatment for neonatal seizures, but were able to devise a treatment algorithm from available data. These findings have the potential to serve as a clinical reference and to inform the design of comparative effectiveness investigations for neonatal antiepileptics.
C1 [Slaughter, Laurel A.; Patel, Anup D.] Nationwide Childrens Hosp, Div Child Neurol, Columbus, OH 43205 USA.
   [Slaughter, Jonathan L.] Nationwide Childrens Hosp, Div Neonatol, Columbus, OH 43205 USA.
   [Slaughter, Jonathan L.] Nationwide Childrens Hosp, Ctr Perinatal Res, Columbus, OH 43205 USA.
   [Slaughter, Laurel A.; Patel, Anup D.; Slaughter, Jonathan L.] Ohio State Univ, Dept Pediat, Columbus, OH 43210 USA.
RP Slaughter, LA (reprint author), Nationwide Childrens Hosp, Div Child Neurol, 700 Childrens Dr, Columbus, OH 43205 USA.
EM Laurel.Slaughter@NationwideChildrens.org
RI Slaughter, Laurel/E-4103-2011; Slaughter, Jonathan/E-4102-2011
OI Slaughter, Jonathan/0000-0001-6831-7520
FU National Center for Research Resources [KL2RR025754]; National Center
   for Advancing Translational Sciences [8KL2TR000112-05]
FX The authors disclosed receipt of the following financial support for the
   research, authorship and/or publication of this article: Supported by
   KL2RR025754 (Jonathan Slaughter, PI) from the National Center for
   Research Resources, which is now at the National Center for Advancing
   Translational Sciences, Grant 8KL2TR000112-05. The content is solely the
   responsibility of the authors and does not necessarily represent the
   official views of the funding organizations.
CR Abend NS, 2011, J CHILD NEUROL, V26, P465, DOI 10.1177/0883073810384263
   BAUER K, 1993, ARCH DIS CHILD, V69, P521, DOI 10.1136/adc.69.5_Spec_No.521
   Bittigau P, 2002, P NATL ACAD SCI USA, V99, P15089, DOI 10.1073/pnas.222550499
   Blau J, 2011, J PEDIATR-US, V158, P403, DOI 10.1016/j.jpeds.2010.09.015
   Blume HK, 2009, J CHILD NEUROL, V24, P148, DOI 10.1177/0883073808321056
   Blumer JL, 1998, CLIN PHARMACOKINET, V35, P37, DOI 10.2165/00003088-199835010-00003
   BONATI M, 1990, DEV PHARMACOL THERAP, V15, P16, DOI 10.1159/000457614
   Booth D, 2004, COCHRANE DB SYST REV, DOI DOI 10.1002/14651858.CD004218.PUB2
   Boylan GB, 2004, NEUROLOGY, V62, P486, DOI 10.1212/01.WNL.0000106944.59990.E6
   Boylan GB, 2002, ARCH DIS CHILD, V86, P165
   Bye A, 1995, J PAEDIATR CHILD H, V31, P503, DOI 10.1111/j.1440-1754.1995.tb00872.x
   Chou R, 2010, J CLIN EPIDEMIOL, V63, P502, DOI 10.1016/j.jclinepi.2008.06.007
   Clancy RR, 2006, PEDIATRICS, V117, pS23, DOI 10.1542/peds.2005-0620D
   Committee on Standards for Systematic Reviews of Comparative Effectiveness Research Institute of Medicine, 2011, FIND WHAT WORKS HLTH
   Conde JRC, 2005, NEUROLOGY, V64, P876
   CONNELL J, 1989, ARCH DIS CHILD, V64, P459, DOI 10.1136/adc.64.4_Spec_No.459
   DESHMUKH A, 1986, AM J DIS CHILD, V140, P1042, DOI 10.1001/archpedi.1986.02140240088032
   Forcelli PA, 2012, ANN NEUROL, V72, P363, DOI 10.1002/ana.23600
   Guillet R, PROPHYLACTIC PHENOBA
   HELLSTROMWESTAS L, 1988, ACTA PAEDIATR SCAND, V77, P79, DOI 10.1111/j.1651-2227.1988.tb10602.x
   Khan O, 2011, PEDIATR NEUROL, V44, P265, DOI 10.1016/j.pediatrneurol.2010.11.005
   LANSKA MJ, 1995, NEUROLOGY, V45, P724, DOI 10.1212/WNL.45.4.724
   LOUGHNAN PM, 1977, ARCH DIS CHILD, V52, P302, DOI 10.1136/adc.52.4.302
   Malingre MM, 2006, EUR J PEDIATR, V165, P598, DOI 10.1007/s00431-006-0136-x
   Malone A, 2009, EPILEPSIA, V50, P2097, DOI 10.1111/j.1528-1167.2009.02132.x
   MAYTAL J, 1991, J CHILD NEUROL, V6, P319, DOI 10.1177/088307389100600406
   Meadow M, 2007, FDA CONSUMER MAG JAN
   Moher D, 2015, SYST REV, V4, DOI [10.1186/2046-4053-4-1, 10.1136/bmj.b2535]
   Murray DM, 2008, ARCH DIS CHILD-FETAL, V93, pF187, DOI 10.1136/adc.2005.086314
   National Institutes of Health National Institute of Neurological Disorders and Stroke, NEURONEXT NETW EXC N
   Ng E, 2002, ANN PHARMACOTHER, V36, P1150, DOI 10.1345/aph.1A328
   dos Santos AMN, 2011, J PEDIATR-US, V159, P371, DOI 10.1016/j.jpeds.2011.02.040
   Painter MJ, 1999, NEW ENGL J MED, V341, P485, DOI 10.1056/NEJM199908123410704
   PAINTER MJ, 1994, J CLIN PHARMACOL, V34, P312, DOI 10.1002/j.1552-4604.1994.tb01999.x
   Paul DA, 2011, PEDIATRICS, V127, P635, DOI 10.1542/peds.2010-3178
   Resar L M, 1998, J Perinatol, V18, P193
   Ronen GM, 1999, J PEDIATR-US, V134, P71, DOI 10.1016/S0022-3476(99)70374-4
   ROTHSTEIN P, 1982, J PEDIATR-US, V101, P461, DOI 10.1016/S0022-3476(82)80088-7
   Saliba RM, 1999, AM J EPIDEMIOL, V150, P763
   Shany E, 2007, J CHILD NEUROL, V22, P255, DOI 10.1177/0883073807299858
   Sheth RD, 1996, CLIN NEUROPHARMACOL, V19, P165, DOI 10.1097/00002826-199619020-00005
   Silverstein FS, 2008, PEDIATR NEUROL, V39, P77, DOI 10.1016/j.pediatrneurol.2008.04.008
   Silverstein FS, 2008, J PEDIATR-US, V153, P12, DOI 10.1016/j.jpeds.2008.01.041
   Thorp JA, 1999, AM J PERINAT, V16, P51, DOI 10.1055/s-2007-993836
   US Department of Health and Human Services Food and Drug Administration Center for Drug Evaluation and Research, APPL NDA 21505 S 026
   USHER R, 1963, ACTA PAEDIATR, V52, P497, DOI 10.1111/j.1651-2227.1963.tb03809.x
   USHER R, 1965, ACTA PAEDIATR SCAND, V54, P419, DOI 10.1111/j.1651-2227.1965.tb06397.x
   van Leuven K, 2004, ACTA PAEDIATR, V93, P1221, DOI 10.1080/08035250410028057
   Van Rooij LGM, 2004, EUR J PEDIATR, V163, P637, DOI 10.1007/s00431-004-1513-y
   van Rooij LGM, 2010, PEDIATRICS, V125, pE358, DOI 10.1542/peds.2009-0136
   Vandenbroucke JP, 2006, CAN MED ASSOC J, V174, P645, DOI 10.1503/cmaj.051484
   Wirrell Elaine C, 2005, Semin Pediatr Neurol, V12, P97, DOI 10.1016/j.spen.2005.03.004
   WOOD RA, 1971, BRIT MED J, V1, P645, DOI 10.1136/bmj.1.5750.645
NR 53
TC 29
Z9 29
U1 0
U2 5
PU SAGE PUBLICATIONS INC
PI THOUSAND OAKS
PA 2455 TELLER RD, THOUSAND OAKS, CA 91320 USA
SN 0883-0738
EI 1708-8283
J9 J CHILD NEUROL
JI J. Child Neurol.
PD MAR
PY 2013
VL 28
IS 3
BP 351
EP 364
DI 10.1177/0883073812470734
PG 14
WC Clinical Neurology; Pediatrics
SC Neurosciences & Neurology; Pediatrics
GA 127ER
UT WOS:000317680100010
PM 23318696
OA Green Accepted
DA 2019-04-19
ER

PT J
AU Eadie, MJ
AF Eadie, Mervyn J.
TI Shortcomings in the current treatment of epilepsy
SO EXPERT REVIEW OF NEUROTHERAPEUTICS
LA English
DT Review
DE antiepileptic drugs; cure; epilepsy; prognosis; seizures; therapy;
   withdrawal
ID ANTIEPILEPTIC DRUG-THERAPY; NATIONAL GENERAL-PRACTICE; 1ST UNPROVOKED
   SEIZURE; TONIC-CLONIC SEIZURE; REFRACTORY EPILEPSY; CHILDHOOD EPILEPSY;
   CONTROLLED-TRIAL; PROGNOSIS; PREGNANCY; EFFICACY
AB Contemporary drug therapy fails to control epileptic seizures in some 30% of patients, resulting in the need to employ other measures when they appear practicable. A good deal of potentially relevant statistical detail is available regarding the outcomes of the available antiepileptic therapies, but its interpretation is sometimes difficult because of uncertainty about the types of epilepsy to which it applies, and because of deficiencies in knowledge of the natural histories of the various epileptic syndromes, if untreated. The actual shortcomings in the contemporary treatment of epilepsy appear to arise not only from the limited curative capacities of the available therapies, but from a number of deficiencies in knowledge concerning the significant aspects of what should determine treatment policy and the optimal employment of antiepileptic drugs.
C1 Univ Queensland, Fac Hlth Sci, Royal Brisbane & Womens Hosp, Brisbane, Qld 4027, Australia.
RP Eadie, MJ (reprint author), Univ Queensland, Fac Hlth Sci, Royal Brisbane & Womens Hosp, Brisbane, Qld 4027, Australia.
EM m.eadie@uq.edu.au
CR ADIE WJ, 1924, BRAIN, V47, P96
   ANNEGERS JF, 1979, NEUROLOGY, V29, P297, DOI 10.1212/WNL.29.3.297
   Banerjee P. N., 2008, EPILEPSY COMPREHENSI, P45
   Beghi E, 2004, LANCET NEUROL, V3, P618, DOI 10.1016/S1474-4422(04)00882-8
   Beghi E, 1993, Seizure, V2, P5, DOI 10.1016/S1059-1311(05)80096-2
   Beghi E, 2008, EPILEPSY COMPREHENSI, P65
   Ben-Menachem E, 2002, LANCET NEUROL, V1, P477, DOI 10.1016/S1474-4422(02)00220-X
   Berg AT, 2000, EPILEPSIA, V41, P1269, DOI 10.1111/j.1528-1157.2000.tb04604.x
   BERG AT, 1991, NEUROLOGY, V41, P965, DOI 10.1212/WNL.41.7.965
   Brodie MJ, 2011, SEIZURE-EUR J EPILEP, V20, P369, DOI 10.1016/j.seizure.2011.01.004
   Brodie MJ, 2005, ACTA NEUROL SCAND, V112, P36, DOI 10.1111/j.1600-0404.2005.00507.x
   Camfield C, 1996, NEUROLOGY, V46, P41, DOI 10.1212/WNL.46.1.41
   Camfield CS, 2009, NEUROLOGY, V73, P1041, DOI 10.1212/WNL.0b013e3181b9c86f
   COCKERELL OC, 1995, LANCET, V346, P140, DOI 10.1016/S0140-6736(95)91208-8
   Costa J, 2011, EPILEPSIA, V52, P1280, DOI 10.1111/j.1528-1167.2011.03047.x
   Deckers CLP, 2003, EPILEPSY RES, V53, P1, DOI 10.1016/S0920-1211(02)00257-7
   DELASIAUVE LJF, 1854, TRAITE EPILEPSIE
   Eadie M J, 1981, Clin Exp Neurol, V18, P123
   EADIE MJ, 1994, THER DRUG MONIT, V16, P458, DOI 10.1097/00007691-199410000-00004
   Fattore C, 2011, EPILEPSIA, V52, P802, DOI 10.1111/j.1528-1167.2010.02976.x
   French JA, 2007, EPILEPSIA, V48, P3, DOI 10.1111/j.1528-1167.2007.00992.x
   Gowers WR, 1881, EPILEPSY OTHER CHRON
   Gudmundsson G, 1966, ACTA NEUROL SCAN S25, V43, P4
   HART YM, 1990, LANCET, V336, P1271, DOI 10.1016/0140-6736(90)92960-P
   Hauser WA, 2002, PROG BRAIN RES, V135, P215
   Herpin T, 1867, ACCES INCOMPLETS EPI
   Jackson H. H., 1870, T ST ANDREWS MED GRA, V3, P162
   Jackson J H, 1888, Br Med J, V2, P59
   Jackson JH, 1873, LANCET, V101, P232
   KNIGHT AH, 1975, EPILEPSIA, V16, P99, DOI 10.1111/j.1528-1157.1975.tb04726.x
   Kwan P, 2000, NEW ENGL J MED, V342, P314, DOI 10.1056/NEJM200002033420503
   LANDER CM, 1991, EPILEPSIA, V32, P257, DOI 10.1111/j.1528-1157.1991.tb05253.x
   LEVY RH, 1985, EPILEPSIA, V26, pS52, DOI 10.1111/j.1528-1157.1985.tb05724.x
   Locock C., 1857, LANCET, V1, P527
   Locock C, 1857, MED TIMES GAZ, V1, P524
   Loscher W, 2011, EPILEPSIA, V52, P657, DOI 10.1111/j.1528-1167.2011.03024.x
   LOISEAU P, 1983, ANN NEUROL, V13, P642, DOI 10.1002/ana.410130610
   MacDonald B, 2001, SEIZURE-EUR J EPILEP, V10, P347, DOI 10.1053/seiz.2000.0523
   MacDonald BK, 2000, ANN NEUROL, V48, P833, DOI 10.1002/1531-8249(200012)48:6<833::AID-ANA3>3.3.CO;2-L
   MACDONALD RL, 1999, ANTIEPILEPTIC DRUGS, V138, P123
   MCKAUGE L, 1981, THER DRUG MONIT, V3, P63, DOI 10.1097/00007691-198101000-00008
   Meador KJ, 2012, NEUROLOGY, V78, P1207, DOI 10.1212/WNL.0b013e318250d824
   Meador KJ, 2009, NEW ENGL J MED, V360, P1597, DOI 10.1056/NEJMoa0803531
   MEADOW SR, 1970, P ROY SOC MED, V63, P48
   Mohanraj R, 2006, EUR J NEUROL, V13, P277, DOI 10.1111/j.1468-1331.2006.01215.x
   Morrow J, 2006, J NEUROL NEUROSUR PS, V77, P193, DOI 10.1136/jnnp.2005.074203
   Musicco M, 1997, NEUROLOGY, V49, P991, DOI 10.1212/WNL.49.4.991
   MUSICCO M, 1993, NEUROLOGY, V43, P478
   Neal EG, 2008, LANCET NEUROL, V7, P500, DOI 10.1016/S1474-4422(08)70092-9
   Noachtar S, 2008, NEUROLOGY, V70, P607, DOI 10.1212/01.wnl.0000297512.18364.40
   OLLERDAURELLA L, 1976, EPILEPTOLOGY, P218
   Panayiotopoulos CP, 2010, ATLAS OF EPILEPSIES, VOL 1-3, P1, DOI 10.1007/978-1-84882-128-6
   Patsalos PN, 2008, EPILEPSIA, V49, P1239, DOI 10.1111/j.1528-1167.2008.01561.x
   Preux PM, 2005, LANCET NEUROL, V4, P21, DOI 10.1016/S1474-4422(04)00963-9
   Reimers A, 2012, EXPERT REV NEUROTHER, V12, P707, DOI [10.1586/ERN.12.32, 10.1586/ern.12.32]
   REYNOLDS EH, 1995, BRIT MED J, V310, P176, DOI 10.1136/bmj.310.6973.176
   Reynolds J. R., 1855, DIAGNOSIS DIS BRAIN
   Sander JW, 2003, CURR OPIN NEUROL, V16, P165, DOI 10.1097/01.wco.0000063766.15877.8e
   SANDER JWAS, 1993, EPILEPSIA, V34, P1007, DOI 10.1111/j.1528-1157.1993.tb02126.x
   Schmidt A., 1982, EPILEPSY PREGNANCY C, P3
   SCHMIDT D, 1986, ARCH NEUROL-CHICAGO, V43, P263, DOI 10.1001/archneur.1986.00520030053013
   Shinnar S, 1996, EPILEPSIA, V37, P701, DOI 10.1111/j.1528-1157.1996.tb00639.x
   Shinnar S, 2002, J CHILD NEUROL, V17, pS4, DOI 10.1177/08830738020170010201
   Shorvon S, 2007, CURR OPIN NEUROL, V20, P159
   Siddiqui A, 2003, NEW ENGL J MED, V348, P1442, DOI 10.1056/NEJMoa021986
   Sillanpaa M, 2012, BRAIN, V135, P2256, DOI 10.1093/brain/aws062
   Sisodiya SM, 2003, CURR OPIN NEUROL, V16, P197, DOI 10.1097/01.wco.0000063771.81810.6c
   Specchio LM, 2002, J NEUROL NEUROSUR PS, V72, P22, DOI 10.1136/jnnp.72.1.22
   Spencer S, 2008, LANCET NEUROL, V7, P525, DOI 10.1016/S1474-4422(08)70109-1
   TAYLOR J, 1958, SELECTED WRITINGS J
   Vajda FJE, 2005, ACTA NEUROL SCAND, V112, P137, DOI 10.1111/j.1600-0404.2005.00458.x
   WILKS S, 1861, MED TIMES GAZ, V2, P635
NR 72
TC 29
Z9 31
U1 0
U2 15
PU TAYLOR & FRANCIS LTD
PI ABINGDON
PA 2-4 PARK SQUARE, MILTON PARK, ABINGDON OR14 4RN, OXON, ENGLAND
SN 1473-7175
EI 1744-8360
J9 EXPERT REV NEUROTHER
JI Expert Rev. Neurother.
PD DEC
PY 2012
VL 12
IS 12
BP 1419
EP 1427
DI 10.1586/ERN.12.129
PG 9
WC Clinical Neurology; Pharmacology & Pharmacy
SC Neurosciences & Neurology; Pharmacology & Pharmacy
GA 082NG
UT WOS:000314398100011
PM 23237349
DA 2019-04-19
ER

PT J
AU Andrews, ES
   Crain, PR
   Fu, YQ
   Howe, DK
   Dobson, SL
AF Andrews, Elizabeth S.
   Crain, Philip R.
   Fu, Yuqing
   Howe, Daniel K.
   Dobson, Stephen L.
TI Reactive Oxygen Species Production and Brugia pahangi Survivorship in
   Aedes polynesiensis with Artificial Wolbachia Infection Types
SO PLOS PATHOGENS
LA English
DT Article
ID INDUCED CYTOPLASMIC INCOMPATIBILITY; LIFE-SHORTENING WOLBACHIA;
   ALBOPICTUS CELL-LINE; ANOPHELES-GAMBIAE; WUCHERERIA-BANCROFTI; AEGYPTI
   DIPTERA; DUAL OXIDASE; HUMAN BLOOD; STEGOMYIA POLYNESIENSIS;
   DROSOPHILA-SIMULANS
AB Heterologous transinfection with the endosymbiotic bacterium Wolbachia has been shown previously to induce pathogen interference phenotypes in mosquito hosts. Here we examine an artificially infected strain of Aedes polynesiensis, the primary vector of Wuchereria bancrofti, which is the causative agent of Lymphatic filariasis (LF) throughout much of the South Pacific. Embryonic microinjection was used to transfer the wAlbB infection from Aedes albopictus into an aposymbiotic strain of Ae. polynesiensis. The resulting strain (designated "MTB") experiences a stable artificial infection with high maternal inheritance. Reciprocal crosses of MTB with naturally infected wild-type Ae. polynesiensis demonstrate strong bidirectional incompatibility. Levels of reactive oxygen species (ROS) in the MTB strain differ significantly relative to that of the wild-type, indicating an impaired ability to regulate oxidative stress. Following a challenge with Brugia pahangi, the number of filarial worms achieving the infective stage is significantly reduced in MTB as compared to the naturally infected and aposymbiotic strains. Survivorship of MTB differed significantly from that of the wild-type, with an interactive effect between survivorship and blood feeding. The results demonstrate a direct correlation between decreased ROS levels and decreased survival of adult female Aedes polynesiensis. The results are discussed in relation to the interaction of Wolbachia with ROS production and antioxidant expression, iron homeostasis and the insect immune system. We discuss the potential applied use of the MTB strain for impacting Ae. polynesiensis populations and strategies for reducing LF incidence in the South Pacific.
C1 [Andrews, Elizabeth S.; Crain, Philip R.; Fu, Yuqing; Dobson, Stephen L.] Univ Kentucky, Dept Entomol, Coll Agr, Lexington, KY 40546 USA.
   [Fu, Yuqing] Univ Florida, Ctr Trop Res & Educ, Homestead, FL 33031 USA.
   [Howe, Daniel K.] Univ Kentucky, Gluck Equine Res Ctr, Dept Vet Sci, Lexington, KY 40546 USA.
RP Andrews, ES (reprint author), Univ Kentucky, Dept Entomol, Coll Agr, Lexington, KY 40546 USA.
EM sdobson@uky.edu
RI Dobson, Stephen/E-5853-2010
OI Dobson, Stephen/0000-0001-5486-8225
FU National Institutes of Health [AI-067434]; Bill and Melinda Gates
   Foundation [44190]
FX This research was supported by grants from the National Institutes of
   Health [AI-067434] and the Bill and Melinda Gates Foundation [#44190].
   The funders had no role in study design, data collection and analysis,
   decision to publish, or preparation of the manuscript.
CR BENJAMINI Y, 1995, J R STAT SOC B, V57, P289
   BERRY WJ, 1986, J MED ENTOMOL, V23, P441, DOI 10.1093/jmedent/23.4.441
   Bian GW, 2010, PLOS PATHOG, V6, DOI 10.1371/journal.ppat.1000833
   Brelsfoard CL, 2011, J MED ENTOMOL, V48, P1008, DOI 10.1603/ME10202
   Brelsfoard CL, 2008, PLOS NEGLECT TROP D, V2, DOI 10.1371/journal.pntd.0000129
   Brennan LJ, 2008, PLOS ONE, V3, DOI 10.1371/journal.pone.0002083
   Brownlie JC, 2009, PLOS PATHOG, V5, DOI 10.1371/journal.ppat.1000368
   Burkot T, 2002, TRENDS PARASITOL, V18, P109, DOI 10.1016/S1471-4922(01)02221-8
   Cirimotich CM, 2011, SCIENCE, V332, P855, DOI 10.1126/science.1201618
   Dean JL, 2004, J MED ENTOMOL, V41, P894, DOI 10.1603/0022-2585-41.5.894
   DeJong RJ, 2007, P NATL ACAD SCI USA, V104, P2121, DOI 10.1073/pnas.0608407104
   Dobson SL, 2002, P ROY SOC B-BIOL SCI, V269, P437, DOI 10.1098/rspb.2001.1876
   Dobson SL, 2005, AM J TROP MED HYG, V73, P348
   Dutton TJ, 2005, MED VET ENTOMOL, V19, P60, DOI 10.1111/j.0269-283X.2005.00557.x
   Dutton TJ, 2004, INSECT MOL BIOL, V13, P317, DOI 10.1111/j.0962-1075.2004.00490.x
   FAILLOUX AB, 1991, J AM MOSQUITO CONTR, V7, P660
   Foster J, 2005, PLOS BIOL, V3, P599, DOI 10.1371/journal.pbio.0030121
   Fu YQ, 2010, APPL ENVIRON MICROB, V76, P5887, DOI 10.1128/AEM.00218-10
   Geiser DL, 2003, EUR J BIOCHEM, V270, P3667, DOI 10.1046/j.1432-1033.2003.03709.x
   Ghedin E, 2007, SCIENCE, V317, P1756, DOI 10.1126/science.1145406
   Glaser RL, 2010, PLOS ONE, V5, DOI 10.1371/journal.pone.0011977
   Goncalves RLS, 2009, PLOS ONE, V4, DOI 10.1371/journal.pone.0007854
   Graca-Souza AV, 2006, INSECT BIOCHEM MOLEC, V36, P322, DOI 10.1016/j.ibmb.2006.01.009
   GUBLER DJ, 1973, AM J TROP MED HYG, V22, P174, DOI 10.4269/ajtmh.1973.22.174
   Ha EM, 2005, SCIENCE, V310, P847, DOI 10.1126/science.1117311
   Ha EM, 2009, NAT IMMUNOL, V10, P949, DOI 10.1038/ni.1765
   Hancock PA, 2011, PLOS NEGLECT TROP D, V5, DOI 10.1371/journal.pntd.0001024
   Harrington LC, 2001, J MED ENTOMOL, V38, P411, DOI 10.1603/0022-2585-38.3.411
   Hedges LM, 2008, SCIENCE, V322, P702, DOI 10.1126/science.1162418
   HIEB WF, 1970, SCIENCE, V168, P143, DOI 10.1126/science.168.3927.143
   Hilgenboecker K, 2008, FEMS MICROBIOL LETT, V281, P215, DOI 10.1111/j.1574-6968.2008.01110.x
   HOCKMEYER WT, 1975, EXP PARASITOL, V38, P1, DOI 10.1016/0014-4894(75)90031-4
   Hoffmann AA, 2011, NATURE, V476, P454, DOI 10.1038/nature10356
   Hughes GL, 2011, PLOS PATHOG, V7, DOI 10.1371/journal.ppat.1001296
   IBRAHIM MS, 1987, MED VET ENTOMOL, V1, P329, DOI 10.1111/j.1365-2915.1987.tb00363.x
   Jeney V, 2002, BLOOD, V100, P879, DOI 10.1182/blood.V100.3.879
   Kambris Z, 2009, SCIENCE, V326, P134, DOI 10.1126/science.1177531
   Kremer N, 2009, PLOS PATHOG, V5, DOI 10.1371/journal.ppat.1000630
   Kumar S, 2003, P NATL ACAD SCI USA, V100, P14139, DOI 10.1073/pnas.2036262100
   Kumar S, 2010, SCIENCE, V327, P1644, DOI 10.1126/science.1184008
   LOWRIE RC, 1989, AM J TROP MED HYG, V41, P429, DOI 10.4269/ajtmh.1989.41.429
   Magalhaes T, 2008, ARCH INSECT BIOCHEM, V68, P134, DOI 10.1002/arch.20238
   McMeniman CJ, 2009, SCIENCE, V323, P141, DOI 10.1126/science.1165326
   Meitzler JL, 2009, J BIOL CHEM, V284, P18634, DOI 10.1074/jbc.M109.013581
   Molina-Cruz A, 2008, J BIOL CHEM, V283, P3217, DOI 10.1074/jbc.M705873200
   Moreira LA, 2009, CELL, V139, P1268, DOI 10.1016/j.cell.2009.11.042
   Nichol H, 2002, ANNU REV ENTOMOL, V47, P535, DOI 10.1146/annurev.ento.47.091201.145237
   Oliveira JHM, 2011, PLOS PATHOG, V7, DOI 10.1371/journal.ppat.1001320
   ONeill SL, 1997, INSECT MOL BIOL, V6, P33, DOI 10.1046/j.1365-2583.1997.00157.x
   Pan X., 2011, P NATL ACAD SCI USA, V109, pE23, DOI DOI 10.1073/PNAS.1116932108
   PERRONE JB, 1986, J PARASITOL, V72, P723, DOI 10.2307/3281463
   Pham DQD, 2010, BBA-GEN SUBJECTS, V1800, P824, DOI 10.1016/j.bbagen.2010.03.004
   Pham DQD, 2005, INSECT MOL BIOL, V14, P223, DOI 10.1111/j.1365-2583.2004.00550.x
   Plichart C, 2005, AM J TROP MED HYG, V73, P354, DOI 10.4269/ajtmh.2005.73.354
   Poinsot D, 2001, EUR J ENTOMOL, V98, P25, DOI 10.14411/eje.2001.004
   Rao AU, 2005, P NATL ACAD SCI USA, V102, P4270, DOI 10.1073/pnas.0500877102
   Riegler M, 2004, APPL ENVIRON MICROB, V70, P273, DOI 10.1128/AEM.70.1.273-279.2004
   Schaible ME, 2004, NAT REV MICROBIOL, V2, P946, DOI 10.1038/nrmicro1046
   Scott TW, 1997, AM J TROP MED HYG, V57, P235, DOI 10.4269/ajtmh.1997.57.235
   Sies H, 1997, EXP PHYSIOL, V82, P291, DOI 10.1113/expphysiol.1997.sp004024
   SINKINS SP, 1995, P ROY SOC B-BIOL SCI, V261, P325, DOI 10.1098/rspb.1995.0154
   Styer LM, 2007, VECTOR-BORNE ZOONOT, V7, P86, DOI 10.1089/vbz.2007.0216
   Suh E, 2009, APPL ENVIRON MICROB, V75, P7783, DOI 10.1128/AEM.01331-09
   Turelli M, 1999, INSECT MOL BIOL, V8, P243, DOI 10.1046/j.1365-2583.1999.820243.x
   Walker T, 2011, NATURE, V476, P450, DOI 10.1038/nature10355
   Werren JH, 2008, NAT REV MICROBIOL, V6, P741, DOI 10.1038/nrmicro1969
   Wu B, 2009, PLOS NEGLECT TROP D, V3, DOI 10.1371/journal.pntd.0000475
   Xi ZY, 2006, P R SOC B, V273, P1317, DOI 10.1098/rspb.2005.3405
   Xi ZY, 2005, APPL ENVIRON MICROB, V71, P3199, DOI 10.1128/AEM.71.6.3199-3204.2005
   Xi ZY, 2005, INSECT BIOCHEM MOLEC, V35, P903, DOI 10.1016/j.ibmb.2005.03.015
   Xi ZY, 2005, SCIENCE, V310, P326, DOI 10.1126/science.1117607
   Zhou GL, 2007, J INSECT PHYSIOL, V53, P1169, DOI 10.1016/j.jinsphys.2007.06.009
   Zhou WG, 1998, P ROY SOC B-BIOL SCI, V265, P509, DOI 10.1098/rspb.1998.0324
NR 73
TC 29
Z9 29
U1 0
U2 36
PU PUBLIC LIBRARY SCIENCE
PI SAN FRANCISCO
PA 1160 BATTERY STREET, STE 100, SAN FRANCISCO, CA 94111 USA
SN 1553-7374
J9 PLOS PATHOG
JI PLoS Pathog.
PD DEC
PY 2012
VL 8
IS 12
AR e1003075
DI 10.1371/journal.ppat.1003075
PG 10
WC Microbiology; Parasitology; Virology
SC Microbiology; Parasitology; Virology
GA 062GJ
UT WOS:000312907100029
PM 23236284
OA DOAJ Gold, Green Published
DA 2019-04-19
ER

PT J
AU Temko, A
   Nadeu, C
   Marnane, W
   Boylan, GB
   Lightbody, G
AF Temko, Andriy
   Nadeu, Climent
   Marnane, William
   Boylan, Geraldine B.
   Lightbody, Gordon
TI EEG Signal Description with Spectral-Envelope-Based Speech Recognition
   Features for Detection of Neonatal Seizures
SO IEEE TRANSACTIONS ON INFORMATION TECHNOLOGY IN BIOMEDICINE
LA English
DT Article
DE EEG; neonatal seizure detection; spectral envelope; spectral slope;
   speech recognition features
ID SUPPORT VECTOR MACHINES; CLASSIFICATION; SELECTION; SYSTEM
AB In this paper, features which are usually employed in automatic speech recognition (ASR) are used for the detection of seizures in newborn EEG. In particular, spectral envelope-based features, composed of spectral powers and their spectral derivatives are compared to the established feature set which has been previously developed for EEG analysis. The results indicate that the ASR features which model the spectral derivatives, either full-band or localized in frequency, yielded a performance improvement, in comparison to spectral-power-based features. Indeed it is shown here that they perform reasonably well in comparison with the conventional EEG feature set. The contribution of the ASR features was analyzed here using the support vector machines (SVM) recursive feature elimination technique. It is shown that the spectral derivative features consistently appear among the top-rank features. The study shows that the ASR features should be given a high priority when dealing with the description of the EEG signal.
C1 [Temko, Andriy; Marnane, William; Lightbody, Gordon] Natl Univ Ireland Univ Coll Cork, Dept Elect & Elect Engn, Cork 021, Ireland.
   [Temko, Andriy; Marnane, William; Boylan, Geraldine B.; Lightbody, Gordon] Natl Univ Ireland Univ Coll Cork, Neonatal Brain Res Grp, Cork 021, Ireland.
   [Nadeu, Climent] Univ Politecn Cataluna, Speech Proc Grp, TALP Res Ctr, Dept Signal Theory & Commun, ES-08034 Barcelona, Spain.
   [Boylan, Geraldine B.] Natl Univ Ireland Univ Coll Cork, Dept Pediat & Child Hlth, Cork 021, Ireland.
RP Temko, A (reprint author), Natl Univ Ireland Univ Coll Cork, Dept Elect & Elect Engn, Cork 021, Ireland.
EM andreyt@eleceng.ucc.ie; climent.nadeu@upc.edu; l.marnane@ucc.ie;
   g.boylan@ucc.ie; g.lightbody@ucc.ie
RI Marnane, Liam/G-3690-2012; Nadeu, Climent/B-9638-2014; Temko,
   Andriy/A-8503-2015; Boylan, Geraldine/F-3019-2012
OI Nadeu, Climent/0000-0002-5863-0983; Temko, Andriy/0000-0001-6548-0971;
   Marnane, William/0000-0002-5039-1498; Boylan,
   Geraldine/0000-0003-0920-5291; Lightbody, Gordon/0000-0002-8155-0826
FU Welcome Trust [085249/Z/08/Z]; Science Foundation Ireland
   [10/IN.1/B3036, 07/SRC/I1169]
FX This work was supported in part by the Welcome Trust under Grant
   085249/Z/08/Z and Science Foundation Ireland under Grant 10/IN.1/B3036
   and Grant 07/SRC/I1169.
CR Aarabi A, 2006, CLIN NEUROPHYSIOL, V117, P328, DOI 10.1016/j.clinph.2005.10.006
   Aarabi A, 2007, CLIN NEUROPHYSIOL, V118, P2781, DOI 10.1016/j.clinph.2007.08.012
   Deburchgraeve W, 2008, CLIN NEUROPHYSIOL, V119, P2447, DOI 10.1016/j.clinph.2008.07.281
   FAUL S, 2005, P IEEE INT S INT SIG, P381
   Geocadin RG, 2000, CLIN NEUROPHYSIOL, V111, P1779, DOI 10.1016/S1388-2457(00)00379-5
   Greene BR, 2008, CLIN NEUROPHYSIOL, V119, P1248, DOI 10.1016/j.clinph.2008.02.001
   Guyon I, 2002, MACH LEARN, V46, P389, DOI 10.1023/A:1012487302797
   Guyon I., 2008, JMLR W CP, P1
   KEMERAIT RC, 1972, IEEE T INFORM THEORY, V18, P745, DOI 10.1109/TIT.1972.1054926
   Kitayama M, 2003, PEDIATR NEUROL, V29, P326, DOI 10.1016/S0887-8994(03)00277-7
   KLATT H, 1982, P IEEE ICASSP MAY, P1278
   Lofhede J. L., 2010, J NEURAL ENG, V7, P1
   Mitra J., 2009, J CLIN NEUROPHYSIOL, V26, P1
   Nadeu C, 2001, SPEECH COMMUN, V34, P93, DOI 10.1016/S0167-6393(00)00048-0
   NADEU C, 1999, P WORKSH ROB METH SP
   NADEU C, 1995, P EUROSPEECH
   Navakatikyan MA, 2006, CLIN NEUROPHYSIOL, V117, P1190, DOI 10.1016/j.clinph.2006.02.016
   Platt J. C., 1999, ADV LARGE MARGIN CLA, P61
   Rabiner L., 1993, FUNDAMENTALS SPEECH
   Shellhaas RA, 2007, CLIN NEUROPHYSIOL, V118, P2156, DOI 10.1016/j.clinph.2007.06.061
   SHOKROLLAHI M, 2009, P IFMBE, V25, P1580
   Temko A, 2011, CLIN NEUROPHYSIOL, V122, P464, DOI 10.1016/j.clinph.2010.06.034
   Temko A, 2011, CLIN NEUROPHYSIOL, V122, P474, DOI 10.1016/j.clinph.2010.06.035
   TEMKO A, 2010, P AMA IEEE MED TECH, P4
   TEMKO A, 2010, P IEEE ENG MED BIOL, P3281
   Thomas EM, 2010, PHYSIOL MEAS, V31, P1047, DOI 10.1088/0967-3334/31/7/013
   UNSERA M, 1984, SIGNAL PROCESS, V7, P232
   Vapnik V., 1979, ESTIMATION DEPENDENC
   Weston J, 2000, P ADV NEUR INF PROC, P668
NR 29
TC 29
Z9 29
U1 0
U2 2
PU IEEE-INST ELECTRICAL ELECTRONICS ENGINEERS INC
PI PISCATAWAY
PA 445 HOES LANE, PISCATAWAY, NJ 08855-4141 USA
SN 1089-7771
J9 IEEE T INF TECHNOL B
JI IEEE T. Inf. Technol. Biomed.
PD NOV
PY 2011
VL 15
IS 6
BP 839
EP 847
DI 10.1109/TITB.2011.2159805
PG 9
WC Computer Science, Information Systems; Computer Science,
   Interdisciplinary Applications; Mathematical & Computational Biology;
   Medical Informatics
SC Computer Science; Mathematical & Computational Biology; Medical
   Informatics
GA 852JV
UT WOS:000297355000005
PM 21690018
OA Green Accepted
DA 2019-04-19
ER

PT J
AU Davis, AR
   Westhoff, CL
   Stanczyk, FZ
AF Davis, Anne R.
   Westhoff, Carolyn L.
   Stanczyk, Frank Z.
TI Carbamazepine coadministration with an oral contraceptive: Effects on
   steroid pharmacokinetics, ovulation, and bleeding
SO EPILEPSIA
LA English
DT Article
DE Antiepileptic drugs; Contraception; Oral contraceptives; Carbamazepine
ID FEMALE SUBJECTS; WOMEN; ESTRADIOL
AB P>Purpose:
   Antiepileptic drugs (AEDs) are widely used in reproductive-age women. The AED carbamazepine (CBZ) induces the hepatic cytochrome P450 system, thereby accelerating hormone metabolism. We sought to assess the pharmacodynamic effects of CBZ on breakthrough bleeding and ovulation during oral contraceptive (OC) use.
   Methods:
   A double-blind, randomized, crossover study of healthy women ages 18-35 years. Participants took an OC containing 20 mu g ethinyl estradiol (EE) and 100 mu g levonorgestrel (LNG) for 4 months. Concurrently, participants took 600 mg CBZ or a matching placebo for 2 months each, administered in random order. During the second month of CBZ or placebo, we measured EE and LNG levels 12 times over 24 h, ovarian follicular diameters with eight biweekly vaginal ultrasounds, weekly progesterone levels, and bleeding (using a diary).
   Key Findings:
   We enrolled 25 women; 10 completed the study. Five women discontinued because of reversible CBZ side effects. Mean area under the curve (AUC) measurements were lower during CBZ use compared to placebo for EE (1,778 vs. 986 pg*h/ml, p < 0.001) and LNG (24.8 vs. 13.8 pg*h/ml, p = 0.04). Ovulation occurred in 5 of 10 CBZ cycles compared to 1 of 10 placebo cycles (p = 0.06). Three or more days of breakthrough bleeding occurred during 8 of the 10 CBZ cycles compared to 2 of the 10 placebo cycles (p = 0.07).
   Significance:
   A commonly used dose of CBZ decreased levels of contraceptive steroids, increased breakthrough bleeding, and permitted ovulation during use of a low-dose OC. Women treated with CBZ are not adequately protected from pregnancy by low-dose OCs.
C1 [Davis, Anne R.; Westhoff, Carolyn L.] Columbia Univ, Med Ctr, Dept Obstet & Gynecol, New York, NY 10032 USA.
   [Stanczyk, Frank Z.] Univ So Calif, Keck Sch Med, Dept Obstet & Gynecol, Los Angeles, CA 90033 USA.
RP Davis, AR (reprint author), Columbia Univ, Med Ctr, Dept Obstet & Gynecol, 622 W 168th St, New York, NY 10032 USA.
EM ard4@columbia.edu
FU NICHD [R03-HD048547-01]
FX Funding provided by NICHD R03-HD048547-01. The oral contraceptive was
   donated by Barr Laboratories (Teva Pharmaceuticals).
CR BACK DJ, 1980, CONTRACEPTION, V22, P495, DOI 10.1016/0010-7824(80)90102-X
   BACK DJ, 1988, BRIT J CLIN PHARMACO, V25, P527, DOI 10.1111/j.1365-2125.1988.tb03341.x
   CRAWFORD P, 1990, BRIT J CLIN PHARMACO, V30, P892, DOI 10.1111/j.1365-2125.1990.tb05457.x
   Davis AR, 2008, CONTRACEPTION, V77, P405, DOI 10.1016/j.contraception.2008.02.002
   Doose DR, 2003, EPILEPSIA, V44, P540, DOI 10.1046/j.1528-1157.2003.55602.x
   GRIMES DA, 1994, OBSTET GYNECOL, V83, P29
   KENYON IE, 1972, BRIT MED J, V1, P686, DOI 10.1136/bmj.1.5801.686-c
   Magnusson MO, 2008, CLIN PHARMACOL THER, V84, P52, DOI 10.1038/sj.clpt.6100431
   Pack AM, 2009, EPILEPSY BEHAV, V14, P640, DOI 10.1016/j.yebeh.2009.01.024
   PRICE TM, 1993, AM J OBSTET GYNECOL, V168, P1400, DOI 10.1016/S0002-9378(11)90772-8
   Radley DC, 2006, ARCH INTERN MED, V166, P1021, DOI 10.1001/archinte.166.9.1021
   Rahimy MH, 1999, CONTRACEPTION, V60, P201, DOI 10.1016/S0010-7824(99)00085-2
   Sidhu J, 2006, BRIT J CLIN PHARMACO, V61, P191, DOI 10.1111/j.1365-2125.2005.02539.x
   Sivin I, 2001, CONTRACEPTION, V64, P43, DOI 10.1016/S0010-7824(01)00226-8
   STANCZYK FZ, 1975, CONTRACEPTION, V12, P279, DOI 10.1016/0010-7824(75)90088-8
NR 15
TC 29
Z9 29
U1 0
U2 1
PU WILEY-BLACKWELL PUBLISHING, INC
PI MALDEN
PA COMMERCE PLACE, 350 MAIN ST, MALDEN 02148, MA USA
SN 0013-9580
J9 EPILEPSIA
JI Epilepsia
PD FEB
PY 2011
VL 52
IS 2
BP 243
EP 247
DI 10.1111/j.1528-1167.2010.02917.x
PG 5
WC Clinical Neurology
SC Neurosciences & Neurology
GA 719VO
UT WOS:000287239800005
PM 21204827
OA Green Accepted, Bronze
DA 2019-04-19
ER

PT J
AU Arzimanoglou, A
   Ben-Menachem, E
   Cramer, J
   Glauser, T
   Seeruthun, R
   Harrison, M
AF Arzimanoglou, Alexis
   Ben-Menachem, Elinor
   Cramer, Joyce
   Glauser, Tracy
   Seeruthun, Rav
   Harrison, Miranda
TI The evolution of antiepileptic drug development and regulation
SO EPILEPTIC DISORDERS
LA English
DT Review
DE antiepileptic drugs; clinical trials; drug development; regulation; QOL;
   patient-reported outcome
ID REFRACTORY PARTIAL SEIZURES; QUALITY STANDARDS SUBCOMMITTEE; RANDOMIZED
   CONTROLLED-TRIAL; AMERICAN EPILEPSY SOCIETY; LENNOX-GASTAUT-SYNDROME;
   PARTIAL-ONSET SEIZURES; TONIC CLONIC SEIZURES; DOUBLE-BLIND; PREGNANCY
   REGISTRIES; ADJUNCTIVE TREATMENT
AB The early years of antiepileptic drug development were characterised by observation and serendipity, rather than a rational, targeted approach to drug development. Control of seizures was seen as the primary aim of therapy, with much less focus on safety and tolerability. However, experience with thalidomide in the 1960s brought safety to the fore, resulting in an era of much tighter regulatory control that still persists today. A direct consequence of this was an increased emphasis on the importance of evidence from randomised controlled trials. Despite the continuing reliance on randomised controlled trials for regulatory approval and the formulation of evidence-based guidelines, the modern era has seen an increasing acknowledgment of their limitations and the need for complementary sources of 'real-world' evidence. Such sources include registries and studies that are designed to provide a much broader assessment of a drug's overall effectiveness; for example, by incorporating patient-reported outcomes to assess the effects of treatment on quality of life or functional status. Such changes reflect a more patient-centric approach to treatment, since it is now recognised that epilepsy can only be effectively managed if patients' individual real-life needs are addressed, since a key to successful treatment is long-term compliance. Alongside these changes in approach, the modern era has witnessed important advances in antiepileptic drugs themselves, either through development of novel molecules, or targeted, structural improvements of older agents. [Published with video sequences and a set of slides]
C1 [Arzimanoglou, Alexis] Univ Hosp Lyon, Inst Children & Adolescents Epilepsy IDEE, F-69677 Lyon, France.
   [Arzimanoglou, Alexis] INSERM, U821, F-69008 Lyon, France.
   [Ben-Menachem, Elinor] Sahlgrens Univ Hosp, Gothenburg, Sweden.
   [Cramer, Joyce] Yale Univ, Sch Med, West Haven, CT 06516 USA.
   [Glauser, Tracy] Cincinnati Childrens Hosp, Cincinnati, OH USA.
   [Seeruthun, Rav; Harrison, Miranda] Eisai Knowledge Ctr, Hatfield, Herts, England.
RP Arzimanoglou, A (reprint author), Univ Hosp Lyon, Inst Children & Adolescents Epilepsy IDEE HFME, Sleep & Paediat Neurophysiol Dept, 59 Blvd Pinel, F-69677 Lyon, France.
EM aarzimanoglou@orange.fr
FU Eisai Europe Ltd
FX Preparation of this manuscript was supported by Eisai Europe Ltd, and
   editorial assistance was provided by Harjinder Chahal from mXm Medical
   Communications.
CR Annas GJ, 1999, AM J PUBLIC HEALTH, V89, P98, DOI 10.2105/AJPH.89.1.98
   Azarbayjani F, 2001, TERATOLOGY, V63, P152, DOI 10.1002/tera.1026
   Beghi E, 2001, EPILEPSIA, V42, P1422, DOI 10.1046/j.1528-1157.2001.11201.x
   Ben-Menachem E, 2000, EPILEPSIA, V41, P1276, DOI 10.1111/j.1528-1157.2000.tb04605.x
   BLOM S, 1962, LANCET, V1, P839
   BONDUELLE M., 1964, REV NEUROL [PARIS], V110, P209
   Boon P, 2002, EPILEPSY RES, V48, P77, DOI 10.1016/S0920-1211(01)00323-0
   Brodie MJ, 2007, NEUROLOGY, V68, P402, DOI 10.1212/01.wnl.0000252941.50833.4a
   Brodie MJ, 2005, EPILEPSIA, V46, P31
   Caldwell PHY, 2004, LANCET, V364, P803, DOI 10.1016/S0140-6736(04)16942-0
   Cereghino JJ, 2000, NEUROLOGY, V55, P236, DOI 10.1212/WNL.55.2.236
   Chiron C, 2008, DRUGS, V68, P17, DOI 10.2165/00003495-200868010-00002
   CRAMER JA, 1983, NEUROLOGY, V33, P26, DOI 10.1212/WNL.33.3_Suppl_1.26
   Devereaux PJ, 2003, J INTERN MED, V254, P105, DOI 10.1046/j.1365-2796.2003.01201.x
   Devi K, 2005, Indian J Dermatol Venereol Leprol, V71, P325
   DOLL R, 1954, BMJ-BRIT MED J, V1, P1451, DOI 10.1136/bmj.1.4877.1451
   Dong XM, 2005, NEUROLOGY, V65, P1976, DOI 10.1212/01.wnl.0000188819.45330.90
   Duncan S, 2007, CURR OPIN NEUROL, V20, P175, DOI 10.1097/WCO.0b013e32805866fb
   DUPONT S, 2009, ACTA NEUROL SCAND
   DURELLI L, 1989, MED TOXICOL ADV DRUG, V4, P95, DOI 10.1007/BF03259906
   Faught E, 2001, NEUROLOGY, V57, P1774, DOI 10.1212/WNL.57.10.1774
   FERTIG EJ, 2007, EPILEPSY COMPREHENSI, V2, P1543
   French J, 1999, NEUROLOGY, V52, P1540, DOI 10.1212/WNL.52.8.1540
   French JA, 2004, NEUROLOGY, V62, P1252, DOI 10.1212/01.WNL.0000123693.82339.FC
   Friedlander WJ, 2000, ARCH NEUROL-CHICAGO, V57, P1782, DOI 10.1001/archneur.57.12.1782
   Garofalo Elizabeth, 2006, Epilepsy Res, V68, P38, DOI 10.1016/j.eplepsyres.2005.09.016
   Genton P, 2000, NEUROLOGY, V55, P1106, DOI 10.1212/WNL.55.8.1106
   Gilliam FG, 2004, NEUROLOGY, V62, P23, DOI 10.1212/WNL.62.1.23
   Glauser T, 2008, NEUROLOGY, V70, P1950, DOI 10.1212/01.wnl.0000303813.95800.0d
   Glauser T, 2006, EPILEPSIA, V47, P1094, DOI 10.1111/j.1528-1167.2006.00585.x
   Gowers WR, 1881, EPILEPSY OTHER CHRON
   GRAHAM D, 1989, BRIT J CLIN PHARMACO, V27, pS43, DOI 10.1111/j.1365-2125.1989.tb03460.x
   HASHIZUME Y, 2007, NEUR 2007 SAN DIEG C
   Hashizume Y., 2008, 60 ANN M AM AC NEUR
   Hauptmann A., 1912, MUNCH MED WSCHR, V59, P1907
   HELLER AJ, 1995, J NEUROL NEUROSUR PS, V58, P44, DOI 10.1136/jnnp.58.1.44
   HILL AB, 1965, P ROY SOC MED, V58, P295
   Horn C S, 1986, Pediatr Neurol, V2, P340, DOI 10.1016/0887-8994(86)90074-3
   JOHNSON JP, 1984, CLIN PEDIATR, V23, P671, DOI 10.1177/000992288402301201
   Kanner AM, 2008, CURR OPIN NEUROL, V21, P190, DOI 10.1097/WCO.0b013e3282f4e978
   KRALL RL, 1978, EPILEPSIA, V19, P393, DOI 10.1111/j.1528-1157.1978.tb04506.x
   Krauss G, 2009, EPILEPSIA, V50, P103
   Krishnamurthy KB, 2008, CURR TREAT OPTION NE, V10, P246, DOI 10.1007/s11940-008-0027-8
   Kwan P, 2001, EPILEPSIA, V42, P1255, DOI 10.1046/j.1528-1157.2001.04501.x
   Labar DR, 2002, NEUROLOGY, V59, pS38, DOI 10.1212/WNL.59.6_suppl_4.S38
   Lawden MC, 1999, J NEUROL NEUROSUR PS, V67, P716, DOI 10.1136/jnnp.67.6.716
   LAXER KD, 1994, WESTERN J MED, V161, P309
   LENZ W, 1961, DEUT MED WOCHENSCHR, V86, P2555
   Liu Y, 2009, EPILEPSY RES, V83, P66, DOI 10.1016/j.eplepsyres.2008.09.006
   Loiseau PJM, 1999, EPILEPSIA, V40, pS3, DOI 10.1111/j.1528-1157.1999.tb00925.x
   LORGE M, 1963, SCHWEIZ MED WSCHR, V93, P1042
   Loring DW, 2007, NEUROPSYCHOL REV, V17, P413, DOI 10.1007/s11065-007-9043-9
   Matagne A, 2008, BRIT J PHARMACOL, V154, P1662, DOI 10.1038/bjp.2008.198
   MATTSON RH, 1992, NEW ENGL J MED, V327, P765, DOI 10.1056/NEJM199209103271104
   MATTSON RH, 1985, NEW ENGL J MED, V313, P145, DOI 10.1056/NEJM198507183130303
   MCBRIDE WG, 1961, LANCET, V2, P1358
   Merritt HH, 1938, J AMER MED ASSOC, V111, P1068, DOI 10.1001/jama.1938.02790380010004
   Monaghan EP, 1997, EPILEPSIA, V38, P1026, DOI 10.1111/j.1528-1157.1997.tb01486.x
   Monaghan EP, 1999, EXPERT OPIN INV DRUG, V8, P1663
   Morrell MJ, 2003, EPILEPSY RES, V54, P153, DOI 10.1016/S0920-1211(03)00080-9
   *NICE, 2004, NICE CLIN GUID, V20
   Nohria V, 2007, NEUROTHERAPEUTICS, V4, P102, DOI 10.1016/j.nurt.2006.11.003
   Palumbo A, 2008, BLOOD, V111, P3968, DOI 10.1182/blood-2007-10-117457
   Pearce JMS, 2002, J NEUROL NEUROSUR PS, V72, P412, DOI 10.1136/jnnp.72.3.412
   Perucca E, 2002, CNS DRUGS, V16, P695, DOI 10.2165/00023210-200216100-00004
   PRINCE HK, 1995, J NEUROCHEM, V64, P462
   Rheims S, 2008, PLOS MED, V5, P1223, DOI 10.1371/journal.pmed.0050166
   RICHENS A, 1979, CLIN PHARMACOKINET, V4, P153, DOI 10.2165/00003088-197904030-00001
   Rogawski MA, 2006, EPILEPSY RES, V69, P273, DOI 10.1016/j.eplepsyres.2006.02.004
   Rundfeldt C, 2000, NEUROSCI LETT, V282, P73, DOI 10.1016/S0304-3940(00)00866-1
   Sackellares JC, 2004, EPILEPSIA, V45, P610, DOI 10.1111/j.0013-9580.2004.11403.x
   Scheinfeld Noah, 2004, Expert Opin Drug Saf, V3, P655, DOI 10.1517/14740338.3.6.655
   SCHINDLER W, 1954, HELV CHIM ACTA, V37, P472, DOI 10.1002/hlca.19540370211
   SCHMIDT D, 1993, EPILEPSY RES, V15, P67, DOI 10.1016/0920-1211(93)90011-U
   Seeruthun R, 2009, EPILEPSIA, V50, P35
   SHAH RR, 2006, TXB PHARM MED, P489
   Shorvon SD, 2000, EPILEPSIA, V41, P1179, DOI 10.1111/j.1528-1157.2000.tb00323.x
   Shorvon SD, 2009, EPILEPSIA, V50, P93, DOI 10.1111/j.1528-1167.2009.02042.x
   Shorvon SD, 2009, EPILEPSIA, V50, P69, DOI 10.1111/j.1528-1167.2009.02041.x
   Singh G, 2005, BRAIN, V128, P7, DOI 10.1093/brain/awh363
   *STREPT TUB TRIALS, 1948, BMJ-BRIT MED J, V2, P769, DOI DOI 10.1136/BMJ.2.4582.769
   Sztajnkrycer MD, 2002, J TOXICOL-CLIN TOXIC, V40, P789, DOI 10.1081/CLT-120014645
   TOHEN M, 1991, J CLIN PSYCHIAT, V52, P496
   Vajda FJE, 2007, AUST NZ J OBSTET GYN, V47, P468, DOI 10.1111/j.1479-828X.2007.00781.x
   Wheless JW, 2007, EPILEPTIC DISORD, V9, P353
   Wild JM, 2007, EPILEPSIA, V48, P1318, DOI 10.1111/j.1528-1167.2007.01133.x
   WILLIAMS SWD, 1866, BRIT J PSYCHIAT, V11, P598
   Wirrell EC, 2003, PEDIATR NEUROL, V28, P126, DOI 10.1016/S0887-8994(02)00502-2
   FELBAMATE FELBATOL P
NR 89
TC 29
Z9 29
U1 0
U2 3
PU JOHN LIBBEY EUROTEXT LTD
PI MONTROUGE
PA 127 AVE DE LA REPUBLIQUE, 92120 MONTROUGE, FRANCE
SN 1294-9361
J9 EPILEPTIC DISORD
JI Epileptic Disord.
PD MAR
PY 2010
VL 12
IS 1
BP 3
EP 15
DI 10.1684/epd.2010.0303
PG 13
WC Clinical Neurology
SC Neurosciences & Neurology
GA 576JE
UT WOS:000276139700002
PM 20211804
DA 2019-04-19
ER

PT J
AU Malarvili, MB
   Mesbah, M
AF Malarvili, M. B.
   Mesbah, Mostefa
TI Newborn Seizure Detection Based on Heart Rate Variability
SO IEEE TRANSACTIONS ON BIOMEDICAL ENGINEERING
LA English
DT Article
DE EEG; heart rate variability (HRV); newborn seizure; pattern recognition
ID TIME-FREQUENCY ANALYSIS; NEONATAL SEIZURES; INSTANTANEOUS FREQUENCY;
   EPILEPTIC SEIZURES; EEG; SIGNAL; DOMAIN; SERIES; ECG
AB In this paper, we investigate the use of heart rate variability (HRV) for automatic newborn seizure detection. The proposed method consists of a sequence of processing steps, namely, obtaining HRV from the ECG, extracting a discriminating HRV feature set, selecting an optimal subset from the full feature set, and, finally, classifying the HRV into seizure/nonseizure using a supervised statistical classifier. Due to the fact that HRV signals are non-stationary, a set of time-frequency features from the newborn HRV is proposed and extracted. In order to achieve efficient HRV-based automatic newborn seizure detection, a two-phase wrapper-based feature selection technique is used to select the feature subset with minimum redundancy and maximum class discriminability. Tested on ECG recordings obtained from eight newborns with identified EEG seizure, the proposed HRV-based neonatal seizure detection algorithm achieved 85.7% sensitivity and 84.6% specificity. These results suggest that the HRV is sensitive to changes in the cardioregulatory system induced by the seizure, and therefore, can be used as a basis for an automatic seizure detection.
C1 [Malarvili, M. B.] Univ Teknol Malaysia, Fac Biomed & Hlth Sci Engn, Skudai 83000, Malaysia.
   [Mesbah, Mostefa] Univ Queensland, Clin Res Ctr, Perinatal Res Grp, Brisbane, Qld 4072, Australia.
RP Malarvili, MB (reprint author), Univ Teknol Malaysia, Fac Biomed & Hlth Sci Engn, Skudai 83000, Malaysia.
EM malarvili@utm.my; m.mesbah@uq.edu.au
CR Armitage P, 1998, ENCY BIOSTATISTICS
   AYLWARD GP, 1989, DEV BEHAV DISORDERS, V2, pCH2
   Baraniuk RG, 2001, IEEE T INFORM THEORY, V47, P1391, DOI 10.1109/18.923723
   BOASHASH B, 1992, P IEEE, V80, P540, DOI 10.1109/5.135378
   Boashash B, 2001, IEEE ENG MED BIOL, V20, P54, DOI 10.1109/51.956820
   BOASHASH B, 1992, P IEEE, V80, P520, DOI 10.1109/5.135376
   Boashash B., 2003, TIME FREQUENCY SIGNA
   Camm AJ, 1996, EUR HEART J, V17, P354
   Celka P, 2002, IEEE T BIO-MED ENG, V49, P455, DOI 10.1109/10.995684
   Dash M, 1997, INTELL DATA ANAL, V1, P131, DOI DOI 10.1016/S1088-467X(97)00008-5
   Devijver P. A, 1982, PATTERN RECOGNITION
   Eckberg DL, 1997, CIRCULATION, V96, P3224, DOI 10.1161/01.CIR.96.9.3224
   Faul S, 2005, CLIN NEUROPHYSIOL, V116, P1533, DOI 10.1016/j.clinph.2005.03.006
   GOLBERG RN, 1982, PEDIATRICS, V69, P583
   Goren Y, 2006, IEEE T BIO-MED ENG, V53, P35, DOI 10.1109/TBME.2005.859784
   Gotman J, 1997, ELECTROEN CLIN NEURO, V103, P356, DOI 10.1016/S0013-4694(97)00003-9
   Greene BR, 2007, IEEE T BIO-MED ENG, V54, P673, DOI 10.1109/TBME.2006.890137
   Greene BR, 2006, MED BIOL ENG COMPUT, V44, P27, DOI 10.1007/11517-005-0001-5
   Guimaraes HN, 1998, BRAZ J MED BIOL RES, V31, P421, DOI 10.1590/S0100-879X1998000300015
   HJORTH B, 1973, ELECTROEN CLIN NEURO, V34, P321, DOI 10.1016/0013-4694(73)90260-5
   Hlawatsch F, 1992, IEEE SIGNAL PROC MAG, V9, P21, DOI 10.1109/79.127284
   Hussain ZM, 2006, J FRANKLIN I, V343, P661, DOI 10.1016/j.jfranklin.2006.03.020
   Kobayashi Hiromitsu, 1999, Applied Human Science, V18, P53
   Leutmezer F, 2003, EPILEPSIA, V44, P348, DOI 10.1046/j.1528-1157.2003.34702.x
   LIU YY, 1992, CHEM-BIOL INTERACT, V82, P1, DOI 10.1016/0009-2797(92)90010-I
   LOMBROSO CT, 1993, J EPILEPSY, V6, P39, DOI 10.1016/S0896-6974(05)80010-6
   Longin E, 2005, EARLY HUM DEV, V81, P663, DOI 10.1016/j.earlhumdev.2005.03.015
   LUCZAK H, 1973, ERGONOMICS, V16, P85, DOI 10.1080/00140137308924484
   Malarvili MB, 2007, EURASIP J ADV SIG PR, DOI 10.1155/2007/50396
   MALARVILI MB, 2007, P INT C SIGN PROC CO, P864
   Malarvili MB, 2007, P 6 INT C INF COMM S, P1
   MALARVILI MB, 2006, HEART RATE VARIABILI, V15, P432
   Mizrahi EM, 1998, DIAGNOSIS MANAGEMENT
   Monti A, 2002, IEEE T BIO-MED ENG, V49, P1547, DOI 10.1109/TBME.2002.805478
   NYGARDS ME, 1983, MED BIOL ENG COMPUT, V21, P538, DOI 10.1007/BF02442378
   PAHLM O, 1984, MED BIOL ENG COMPUT, V22, P289, DOI 10.1007/BF02442095
   Quint S. R., 1989, Proceedings. Second Annual IEEE Symposium on Computer-Based Medical Systems (Cat. No.89CH2755-7), P2, DOI 10.1109/CBMSYS.1989.47350
   Ramanathan A, 1996, J ELECTROCARDIOL, V29, P45, DOI 10.1016/S0022-0736(96)80111-7
   Rankine L, 2007, SIGNAL PROCESS, V87, P1234, DOI 10.1016/j.sigpro.2006.10.013
   Rennie JM, 1997, EUR J PEDIATR, V156, P83, DOI 10.1007/s004310050559
   Tavernor SJ, 1996, SEIZURE, V5, P79, DOI 10.1016/S1059-1311(96)80067-7
   Tukey JW., 1977, EXPLORATORY DATA ANA
   van Steenis HG, 2002, IEEE ENG MED BIOL, V21, P46, DOI 10.1109/MEMB.2002.1032639
   Vaughn BV, 1997, J EPILEPSY, V10, P67, DOI 10.1016/S0896-6974(96)00076-X
   Vila J, 1997, IEEE ENG MED BIOL, V16, P119, DOI 10.1109/51.620503
   VOLPE JJ, 1989, PEDIATRICS, V84, P422
   WAN H, 1997, P C IEEE ENG MED ENG, P302
   WANNAMAKER BB, 2007, EPILEPSIA, V26, pS31
   WATANABE K, 1977, FOLIA PSYCHIAT NEU J, V31, P383
   WILLIAMS WJ, 1991, P SOC PHOTO-OPT INS, V1566, P144, DOI 10.1117/12.49818
   Zijlmans M, 2002, EPILEPSIA, V43, P847, DOI 10.1046/j.1528-1157.2002.37801.x
NR 51
TC 29
Z9 29
U1 0
U2 3
PU IEEE-INST ELECTRICAL ELECTRONICS ENGINEERS INC
PI PISCATAWAY
PA 445 HOES LANE, PISCATAWAY, NJ 08855-4141 USA
SN 0018-9294
EI 1558-2531
J9 IEEE T BIO-MED ENG
JI IEEE Trans. Biomed. Eng.
PD NOV
PY 2009
VL 56
IS 11
BP 2594
EP 2603
DI 10.1109/TBME.2009.2026908
PN 1
PG 10
WC Engineering, Biomedical
SC Engineering
GA 511BV
UT WOS:000271139800005
PM 19628449
DA 2019-04-19
ER

PT J
AU Kanaumi, T
   Takashima, S
   Iwasaki, H
   Itoh, M
   Mitsudome, A
   Hirose, S
AF Kanaumi, Takeshi
   Takashima, Sachio
   Iwasaki, Hiroshi
   Itoh, Masayuki
   Mitsudome, Akihisa
   Hirose, Shinichi
TI Developmental changes in KCNQ2 and KCNQ3 expression in human brain:
   Possible contribution to the age-dependent etiology of benign familial
   neonatal convulsions
SO BRAIN & DEVELOPMENT
LA English
DT Article
DE epilepsy; KCNQ; M-current; benign neonatal convulsions; neuropathology
ID POTASSIUM CHANNEL SUBUNITS; KCNQ2/KCNQ3 K+ CHANNELS; MOUSE-BRAIN;
   IMMUNOHISTOCHEMICAL ANALYSIS; HIPPOCAMPAL-NEURONS; IDIOPATHIC EPILEPSY;
   SPLICE VARIANTS; MUTATION; EXCITABILITY; SUPPRESSION
AB Several mutations of KCNQ2 and KCNQ3 are considered to be associated with benign familial neonatal convulsions (BFNC). BFNC is characterized by seizures starting within several days of life and spontaneous remission within weeks to months. KCNQ channel is a heteromeric voltage-dependent potassium channel consisting of KCNQ2 and KCNQ3 subunits. To clarify the age-dependent etiology of BFNC, we examined the developmental changes in KCNQ2 and KCNQ3 expression in human hippocampus, temporal lobe, cerebellum and medulla oblongata obtained from 23 subjects who died at 22 gestation weeks to adulthood. Formalin-fixed and paraffin-embedded specimens were used for immunohistochemistry. Unique developmental changes in KCNQ2 and KCNQ3 were found in each region. A high expression of KCNQ2 was identified in the hippocampus, temporal cortex, cerebellar cortex and medulla oblongata in fetal life, but such expression decreased after birth. The expression of KCNQ3 increased in late fetal life to infancy. Simultaneous and high expressions of KCNQ2 and KCNQ3 were observed in each region from late fetal life to early infancy, coinciding with the time when BFNC occurs. Such coexpression may contribute to the pathogenesis of BFNC. (c) 2007 Elsevier B.V. All rights reserved.
C1 [Kanaumi, Takeshi; Mitsudome, Akihisa; Hirose, Shinichi] Fukuoka Univ, Dept Pediat, Sch Med, Jonan Ku, Fukuoka 8140180, Japan.
   [Takashima, Sachio] Int Univ Hlth & Welf, Yanagawa Inst Dev Disabil, Fukuoka, Japan.
   [Iwasaki, Hiroshi] Fukuoka Univ, Dept Pathol, Sch Med, Fukuoka 8140180, Japan.
   [Itoh, Masayuki] Natl Ctr Neurol & Psychiat, Natl Inst Neurosci, Dept Mental Retardat & Birth Defect Res, Kodaira, Tokyo 1870031, Japan.
RP Kanaumi, T (reprint author), Fukuoka Univ, Dept Pediat, Sch Med, Jonan Ku, 45-1,1 Chome Nanakuma, Fukuoka 8140180, Japan.
EM kanaumi@minf.med.fukuoka-u.ac.jp
OI HIROSE, Shinichi/0000-0001-6796-3790
CR ASO K, 1992, PEDIATR NEUROL, V8, P226, DOI 10.1016/0887-8994(92)90074-9
   Barnard EA, 1998, PHARMACOL REV, V50, P291
   BENARI Y, 1989, J PHYSIOL-LONDON, V416, P303, DOI 10.1113/jphysiol.1989.sp017762
   Biervert C, 1998, SCIENCE, V279, P403, DOI 10.1126/science.279.5349.403
   BROWN DA, 1980, NATURE, V283, P673, DOI 10.1038/283673a0
   BYE AME, 1994, PEDIATR NEUROL, V10, P164, DOI 10.1016/0887-8994(94)90052-3
   Charlier C, 1998, NAT GENET, V18, P53, DOI 10.1038/ng0198-53
   Cooper EC, 2000, P NATL ACAD SCI USA, V97, P4914, DOI 10.1073/pnas.090092797
   Cooper EC, 2001, J NEUROSCI, V21, P9529, DOI 10.1523/JNEUROSCI.21-24-09529.2001
   Ganguly K, 2001, CELL, V105, P521, DOI 10.1016/S0092-8674(01)00341-5
   Geiger J, 2006, NEUROSCI LETT, V400, P101, DOI 10.1016/j.neulet.2006.02.017
   HALLIWELL JV, 1982, BRAIN RES, V250, P71, DOI 10.1016/0006-8993(82)90954-4
   Hirose S, 2000, EPILEPSY RES, V41, P191, DOI 10.1016/S0920-1211(00)00141-8
   Hirose S, 2000, ANN NEUROL, V47, P822, DOI 10.1002/1531-8249(200006)47:6<822::AID-ANA19>3.3.CO;2-O
   Kanaumi T, 2006, EPILEPSY RES, V71, P47, DOI 10.1016/j.eplepsyres.2006.05.019
   Lerche H, 1999, ANN NEUROL, V46, P305, DOI 10.1002/1531-8249(199909)46:3<305::AID-ANA5>3.0.CO;2-5
   LUHMANN HJ, 1991, J NEUROPHYSIOL, V65, P247
   Marrion NV, 1997, ANNU REV PHYSIOL, V59, P483, DOI 10.1146/annurev.physiol.59.1.483
   MIZUGUCHI M, 1995, AM J PATHOL, V147, P1142
   MUELLER AL, 1984, J NEUROSCI, V4, P860
   Okada M, 2003, EPILEPSY RES, V53, P81, DOI 10.1016/S0920-1211(02)00249-8
   Owens DF, 1996, J NEUROSCI, V16, P6414
   Peters HC, 2005, NAT NEUROSCI, V8, P51, DOI 10.1038/nn1375
   Schroeder BC, 2000, J BIOL CHEM, V275, P24089, DOI 10.1074/jbc.M003245200
   Schroeder BC, 1998, NATURE, V396, P687
   Schwake M, 2000, J BIOL CHEM, V275, P13343, DOI 10.1074/jbc.275.18.13343
   Shapiro MS, 2000, J NEUROSCI, V20, P1710
   Singh NA, 1998, NAT GENET, V18, P25, DOI 10.1038/ng0198-25
   Smith JS, 2001, J NEUROSCI, V21, P1096
   Tinel N, 1998, FEBS LETT, V438, P171, DOI 10.1016/S0014-5793(98)01296-4
   Wang HS, 1998, SCIENCE, V282, P1890, DOI 10.1126/science.282.5395.1890
   Weber YG, 2006, BRAIN RES, V1077, P1, DOI 10.1016/j.brainres.2006.01.023
   Yang WP, 1998, J BIOL CHEM, V273, P19419, DOI 10.1074/jbc.273.31.19419
   ZHANG L, 1991, J PHYSIOL-LONDON, V444, P25, DOI 10.1113/jphysiol.1991.sp018864
NR 34
TC 29
Z9 30
U1 1
U2 1
PU ELSEVIER SCIENCE BV
PI AMSTERDAM
PA PO BOX 211, 1000 AE AMSTERDAM, NETHERLANDS
SN 0387-7604
J9 BRAIN DEV-JPN
JI Brain Dev.
PD MAY
PY 2008
VL 30
IS 5
BP 362
EP 369
DI 10.1016/j.braindev.2007.11.003
PG 8
WC Clinical Neurology
SC Neurosciences & Neurology
GA 296ER
UT WOS:000255526800009
PM 18166285
DA 2019-04-19
ER

PT J
AU Pisani, F
   Copioli, C
   Di Gioia, C
   Turco, E
   Sisti, L
AF Pisani, Francesco
   Copioli, Cristiana
   Di Gioia, Caterina
   Turco, Ernanuela
   Sisti, Lisa
TI Neonatal seizures: Relation of ictal video-electroencephalography (EEG)
   findings with neurodevelopmental outcome
SO JOURNAL OF CHILD NEUROLOGY
LA English
DT Article
DE neonatal seizures; electroencephalography
ID PROGNOSTIC VALUE; FULL-TERM; PREMATURE-INFANTS; PRETERM INFANTS; BRAIN;
   NEWBORNS; EPILEPSY; BABIES
AB Neonatal electroencephalographic background activity has been found to be a predictive factor of the neurodevelopmental outcome. The aim of our study was to identify if the electrical ictal findings present on the first electroencephalography (EEG) recording are related to the outcome of newborns with neonatal seizures. The study is based on the prospective evaluation of newborns consecutively admitted to the Neonatal Intensive Care Unit at the University of Parma between September 2001 and September 2004. Thirty-eight subjects were enrolled in the study on the basis of the following inclusion criteria: presence on the first EEG of at least 1 seizure, neurodevelopmental follow-up until IS months of corrected age, and performance of several ultrasound brain scans during the neonatal period and of at least 1 cerebral MRI within the first year of life. For each seizure, the following were considered: onset topography, morphology of the epileptiform discharges, spread of the discharge, number of electrographic regions of seizure onset, number of seizures per hour, duration of the seizures, and the Ictal Fraction (= total duration of the seizures/duration of the EEG recording x hour). At the last follow-up, the unfavorable neurodevelopmental outcome seems significantly related to the moderate/severe background activity abnormalities (p = .006), to the spread of ictal discharge to the contralateral hemisphere (p = .02), and to the Ictal Fraction, when it exceeds 10 minutes (p = .036). In conclusion, the analysis of the propagation of the ictal discharge and of the Ictal Fraction might suggest significant prognostic information since the first hours of life.
C1 [Pisani, Francesco; Copioli, Cristiana; Di Gioia, Caterina; Turco, Ernanuela; Sisti, Lisa] Univ Parma, Dept Neurosci, Child Neuropsychiat Unit, I-43100 Parma, Italy.
RP Pisani, F (reprint author), Univ Parma, Dept Neurosci, Child Neuropsychiat Unit, Via Gramsci 14, I-43100 Parma, Italy.
EM francesco.pisani@unipr.it
CR Amiel-Tison C, 1986, NEUROLOGICAL ASSESSM
   ASO K, 1989, J CLIN NEUROPHYSIOL, V6, P103, DOI 10.1097/00004691-198904000-00001
   Ben-Ari Y, 2006, LANCET NEUROL, V5, P1055, DOI 10.1016/S1474-4422(06)70626-3
   Bye AME, 1997, PEDIATR NEUROL, V16, P225, DOI 10.1016/S0887-8994(97)00019-2
   CAVENESS WF, 1973, BRAIN, V96, P757, DOI 10.1093/brain/96.4.757
   CLANCY RR, 1991, EPILEPSIA, V32, P69, DOI 10.1111/j.1528-1157.1991.tb05614.x
   CLANCY RR, 1987, EPILEPSIA, V28, P537, DOI 10.1111/j.1528-1157.1987.tb03685.x
   Domenech-Martinez E, 2003, REV NEUROLOGIA, V37, P413, DOI 10.33588/rn.3705.2003086
   Dubowitz LMS, 1981, CLIN DEV MED
   GIRFFITHS R, 1970, ABILITIES YOUNG CHIL
   HOLDEN KR, 1982, PEDIATRICS, V70, P165
   HOLMES GL, 1993, J CLIN NEUROPHYSIOL, V10, P323, DOI 10.1097/00004691-199307000-00008
   Jensen FE, 1999, EPILEPSIA, V40, pS51, DOI 10.1111/j.1528-1157.1999.tb00879.x
   LARROCHE JC, 1968, BIOL NEONATORUM, V13, P340
   LASALLE GL, 1981, REV EEG NEUROPHYSIOL, V11, P324
   LEGIDO A, 1991, PEDIATRICS, V88, P583
   Lombroso CT, 1996, EPILEPSIA, V37, P5, DOI 10.1111/j.1528-1157.1996.tb01814.x
   Luders H, 1998, EPILEPSIA, V39, P1006, DOI 10.1111/j.1528-1157.1998.tb01452.x
   McBride MC, 2000, NEUROLOGY, V55, P506, DOI 10.1212/WNL.55.4.506
   MONOD N, 1972, ELECTROEN CLIN NEURO, V32, P529, DOI 10.1016/0013-4694(72)90063-6
   Ortibus EL, 1996, ELECTROEN CLIN NEURO, V98, P175, DOI 10.1016/0013-4694(95)00245-6
   Patrizi S, 2003, BRAIN DEV-JPN, V25, P427, DOI 10.1016/S0387-7604(03)00031-7
   RADVANYBOUVET MF, 1985, NEUROPEDIATRICS, V16, P143, DOI 10.1055/s-2008-1052559
   ROSE AL, 1970, PEDIATRICS, V45, P404
   ROWE JC, 1985, ELECTROEN CLIN NEURO, V60, P183, DOI 10.1016/0013-4694(85)90030-6
   SCHER MS, 1993, EPILEPSIA, V34, P284, DOI 10.1111/j.1528-1157.1993.tb02412.x
   *SPSS INC, 2004, SPSS PROF STAT
   THARP BR, 1981, ELECTROEN CLIN NEURO, V51, P219, DOI 10.1016/0013-4694(81)90136-X
   Volpe JJ, 2001, NEUROLOGY NEWBORN
   Watanabe K, 1999, BRAIN DEV-JPN, V21, P361, DOI 10.1016/S0387-7604(99)00034-0
   WATANABE K, 1980, ELECTROEN CLIN NEURO, V49, P618, DOI 10.1016/0013-4694(80)90402-2
NR 31
TC 29
Z9 31
U1 0
U2 0
PU SAGE PUBLICATIONS INC
PI THOUSAND OAKS
PA 2455 TELLER RD, THOUSAND OAKS, CA 91320 USA
SN 0883-0738
J9 J CHILD NEUROL
JI J. Child Neurol.
PD APR
PY 2008
VL 23
IS 4
BP 394
EP 398
DI 10.1177/0883073807309253
PG 5
WC Clinical Neurology; Pediatrics
SC Neurosciences & Neurology; Pediatrics
GA 282ER
UT WOS:000254550900005
PM 18192647
DA 2019-04-19
ER

PT J
AU Pavlidou, E
   Tzitiridou, M
   Kontopoulos, E
   Panteliadis, CP
AF Pavlidou, Efterpi
   Tzitiridou, Maria
   Kontopoulos, Eleftherios
   Panteliadis, Christos P.
TI Which factors determine febrile seizure recurrence? A prospective study
SO BRAIN & DEVELOPMENT
LA English
DT Article
DE febrile seizure; recurrence risk; prognostic factors; multiple
   recurrences
ID DIAZEPAM PROPHYLAXIS; UNPROVOKED SEIZURES; RISK-FACTORS; CONVULSIONS;
   CHILDREN; PREDICTORS; EPILEPSY; COHORT; TEMPERATURE; PREVENTION
AB Purpose. Many factors have been studied as potential predictors of recurrent febrile seizures (FS), however the available data in literature are inconsistent. The aim of the present paper is to determine which factors are responsible for the first and for multiple recurrences of FS, in a large sample of children with a long-term follow up. Methods. Two hundred and sixty children were followed after their first FS. The inclusion criteria were: a history of a first febrile seizure; no personal history of afebrile seizures; no previous anticonvulsant medication and age between three months and six years. The median time of follow up was 4.3 years. We had a contact with the families of the children every 4-6 months and also in every recurrence. Results. Very significant prognostic markers for the first FS recurrence were low age at onset, recurrence within the same illness, frequent febrile episodes and maternal preponderance. Powerful prognostic factors that may predispose children who already have one recurrence to a second or more are low age at onset and especially positive family history of FS. Additionally, low temperature prior to the initial seizure is a powerful predictor for three or more recurrences. Conclusions. Prognostic factors for FS recurrence are a useful tool for the clinician. It is obvious that as many powerful predictors a child has, the greater will be the risk for FS recurrence. (c) 2007 Elsevier B.V. All rights reserved.
C1 [Pavlidou, Efterpi; Tzitiridou, Maria; Kontopoulos, Eleftherios; Panteliadis, Christos P.] Aristotle Univ Thessaloniki, Ippokratio Hosp, Dept Paediat Neurol, Thessaloniki, Greece.
RP Panteliadis, CP (reprint author), Aristotle Univ Thessaloniki, Ippokratio Hosp, Dept Paediat Neurol, Thessaloniki, Greece.
EM cpantel@hol.gr
CR AKSU F, 2005, PAEDIAT NEUROLOGY TH, P523
   ALEISSA YA, 1992, DEV MED CHILD NEUROL, V34, P1085
   ANNEGERS JF, 1987, NEW ENGL J MED, V316, P493, DOI 10.1056/NEJM198702263160901
   ANNEGERS JF, 1979, NEUROLOGY, V29, P297, DOI 10.1212/WNL.29.3.297
   ANNEGERS JF, 1990, EPILEPSY RES, V5, P209, DOI 10.1016/0920-1211(90)90040-3
   AUTRET E, 1990, J PEDIATR-US, V117, P490, DOI 10.1016/S0022-3476(05)81104-7
   BERG AT, 1991, AM J EPIDEMIOL, V133, P154, DOI 10.1093/oxfordjournals.aje.a115854
   Berg AT, 1996, EPILEPSIA, V37, P126, DOI 10.1111/j.1528-1157.1996.tb00003.x
   BERG AT, 1990, J PEDIATR-US, V116, P329, DOI 10.1016/S0022-3476(05)82816-1
   Berg AT, 1997, ARCH PEDIAT ADOL MED, V151, P371, DOI 10.1001/archpedi.1997.02170410045006
   Berg AT, 1996, NEUROLOGY, V47, P562, DOI 10.1212/WNL.47.2.562
   BERG AT, 1992, NEW ENGL J MED, V327, P1122, DOI 10.1056/NEJM199210153271603
   Berg AT, 2002, FEBRILE SEIZURES, P7
   BERG AT, 1994, J CHILD NEUROL S, V2, P19
   BETHUNE P, 1993, AM J DIS CHILD, V147, P35, DOI 10.1001/archpedi.1993.02160250037013
   CAMFIELD PR, 1995, J PEDIATR-US, V126, P929
   Chung B, 2006, PEDIATR NEUROL, V34, P121, DOI 10.1016/j.pediatriieurol.2005.08.007
   Duffner P K, 1999, Pediatr Rev, V20, P285, DOI 10.1542/pir.20-8-285
   Dura-Trave T, 2004, REV NEUROLOGIA, V39, P1104, DOI 10.33588/rn.3912.2004354
   ELRADHI AS, 1986, CLIN PEDIATR, V25, P311
   FARWELL JR, 1990, NEW ENGL J MED, V322, P364, DOI 10.1056/NEJM199002083220604
   Gururaj AK, 2001, J TROP PEDIATRICS, V47, P361, DOI 10.1093/tropej/47.6.361
   Huang CC, 1999, EPILEPSIA, V40, P719, DOI 10.1111/j.1528-1157.1999.tb00769.x
   Kang JQ, 2006, J NEUROSCI, V26, P2590, DOI 10.1523/JNEUROSCI.4243-05.2006
   KNUDSEN FU, 1985, ARCH DIS CHILD, V60, P1045, DOI 10.1136/adc.60.11.1045
   Kugler SL, 1998, BRAIN DEV-JPN, V20, P265, DOI 10.1016/S0387-7604(98)00020-5
   Kuturec M, 1997, CLIN PEDIATR, V36, P31, DOI 10.1177/000992289703600105
   LADITAN AAO, 1994, ANN TROP PAEDIATR, V14, P303, DOI 10.1080/02724936.1994.11747733
   NELSON KB, 1978, PEDIATRICS, V61, P720
   OFFRINGA M, 1992, DEV MED CHILD NEUROL, V34, P15
   OFFRINGA M, 1994, J PEDIATR-US, V124, P574, DOI 10.1016/S0022-3476(05)83136-1
   Pavlidou E, 2006, J CHILD NEUROL, V21, P1036, DOI 10.2310/7010.2006.00221
   RANTALA H, 1990, J PEDIATR-US, V116, P195, DOI 10.1016/S0022-3476(05)82874-4
   RANTALA H, 1994, ACTA NEUROL SCAND, V90, P207
   ROSMAN NP, 1993, NEW ENGL J MED, V329, P79, DOI 10.1056/NEJM199307083290202
   Sapir D, 2000, BRAIN DEV-JPN, V22, P484, DOI 10.1016/S0387-7604(00)00187-X
   SHIRTS S B, 1987, Neurology, V37, P149
   STORES G, 1991, ARCH DIS CHILD, V66, P554, DOI 10.1136/adc.66.4.554
   Tang-Wai R, 2005, PEDIATR NEUROL, V33, P244, DOI 10.1016/j.pediatrneurol.2005.04.007
   Tarkka R, 1998, PEDIATR NEUROL, V18, P218, DOI 10.1016/S0887-8994(97)00194-X
   UHARI M, 1995, J PEDIATR-US, V126, P991, DOI 10.1016/S0022-3476(95)70231-8
   van Stuijvenberg M, 1999, ACTA PAEDIATR, V88, P52
   van Stuijvenberg M, 1998, ARCH PEDIAT ADOL MED, V152, P1170
   VERITY CM, 1985, BRIT MED J, V290, P1307, DOI 10.1136/bmj.290.6478.1307
   Verrotti A, 2004, EUR J PAEDIATR NEURO, V8, P131, DOI 10.1016/j.ejpn.2004.01.008
   WALLACE SJ, 1974, ARCH DIS CHILD, V49, P763, DOI 10.1136/adc.49.10.763
   Winawer MR, 2005, EPILEPSIA, V46, P24, DOI 10.1111/j.1528-1167.2005.00354.x
   WOLF SM, 1977, PEDIATRICS, V59, P378
NR 48
TC 29
Z9 32
U1 0
U2 3
PU ELSEVIER SCIENCE BV
PI AMSTERDAM
PA PO BOX 211, 1000 AE AMSTERDAM, NETHERLANDS
SN 0387-7604
EI 1872-7131
J9 BRAIN DEV-JPN
JI Brain Dev.
PD JAN
PY 2008
VL 30
IS 1
BP 7
EP 13
DI 10.1016/j.braindev.2007.05..001
PG 7
WC Clinical Neurology
SC Neurosciences & Neurology
GA 253HY
UT WOS:000252510500002
PM 17590300
DA 2019-04-19
ER

PT J
AU Atkinson, DE
   Brice-Bennett, S
   D'Souza, SW
AF Atkinson, Diane E.
   Brice-Bennett, Sophie
   D'Souza, Stephen W.
TI Antiepileptic medication during pregnancy: Does fetal genotype affect
   outcome?
SO PEDIATRIC RESEARCH
LA English
DT Review
ID CANCER RESISTANCE PROTEIN; MEDICALLY INTRACTABLE EPILEPSY;
   BLOOD-BRAIN-BARRIER; MULTIDRUG-RESISTANCE; P-GLYCOPROTEIN; HUMAN
   PLACENTA; TRANSPORTER GENE; MAJOR MALFORMATIONS; DRUG-TRANSPORTER;
   IN-UTERO
AB Congenital abnormalities and impaired development in childhood are attributable to fetal exposure to antiepileptic drugs (AEDs). Pregnancy registries set up to obtain information about the potential risks of fetal exposure to AEDs, in particular major congenital malformations (MCMs), suggest that valproate exposure increases the frequency of congenital malformations more than other AEDs. Furthermore, follow-up studies have drawn attention to cognitive impairments in later childhood after prenatal exposure to valproate. Fetal exposure to AEDs may be influenced by drug transporting proteins in the placenta, including P-glycoprotein (P-gp), multidrug resistance protein (MRP) 1, and breast cancer resistance protein (BCRP). Their location in the syncytiotrophoblast plasma membrane, at the interface of the maternal and fetal circulations, allows these transport proteins to efflux xenobiotics back to the mother and offers the fetus protection from medications taken during pregnancy. Genetic variations in the expression and activity of these transport proteins may influence fetal exposure to AEDs and thus the risk of teratogenicity. Identification of a hierarchy of haplotypes ranging from susceptible to protective of congenital abnormalities could assist genetic counseling, in assessing fetal risks from exposure to AEDs.
C1 St Marys Hosp, Div Human Dev, Acad Unit Child Hlth, Manchester M13 0JH, Lancs, England.
   Univ Manchester, Sch Med, Div Human Dev, Manchester M13 0JH, Lancs, England.
RP Atkinson, DE (reprint author), St Marys Hosp, Div Human Dev, Acad Unit Child Hlth, Hathersage Rd, Manchester M13 0JH, Lancs, England.
EM diane.e.atkinson@manchester.ac.uk
CR Adab N, 2004, J NEUROL NEUROSUR PS, V75, P1575, DOI 10.1136/jnnp.2003.029132
   Adab N, 2001, J NEUROL NEUROSUR PS, V70, P15, DOI 10.1136/jnnp.70.1.15
   Adab N, 2004, COCHRANE DB SYST REV, DOI [10.1002/14651858.CD004848, DOI 10.1002/14651858.CD004848]
   Artama M, 2005, NEUROLOGY, V64, P1874, DOI 10.1212/01.WNL.0000163771.96962.1F
   Atkinson DE, 2006, KNOBIL AND NEILL'S PHYSIOLOGY OF REPRODUCTION, VOLS 1 AND 2, 3RD EDITON, P2787
   Atkinson DE, 2006, PLACENTA, V27, P707, DOI 10.1016/j.placenta.2005.06.008
   Atkinson DE, 2003, AM J PHYSIOL-CELL PH, V285, pC584, DOI 10.1152/ajpcell.00418.2002
   Canger R, 1999, EPILEPSIA, V40, P1231, DOI 10.1111/j.1528-1157.1999.tb00851.x
   Ceckova M, 2006, CLIN EXP PHARMACOL P, V33, P58, DOI 10.1111/j.1440-1681.2006.04324.x
   Cole SPC, 1998, BIOESSAYS, V20, P931, DOI 10.1002/(SICI)1521-1878(199811)20:11<931::AID-BIES8>3.3.CO;2-A
   COLE SPC, 1992, SCIENCE, V258, P1650, DOI 10.1126/science.1360704
   Conrad S, 2002, PHARMACOGENETICS, V12, P321, DOI 10.1097/00008571-200206000-00008
   Conrad S, 2001, J HUM GENET, V46, P656, DOI 10.1007/s100380170017
   Conseil G, 2005, PHARMACOGENET GENOM, V15, P523, DOI 10.1097/01.fpc.0000167333.38528.ec
   Cunnington M, 2005, NEUROLOGY, V64, P955, DOI 10.1212/01.WNL.0000154515.94346.89
   Dean JCS, 2002, J MED GENET, V39, P251, DOI 10.1136/jmg.39.4.251
   Diav-Citrin O, 2001, NEUROLOGY, V57, P321, DOI 10.1212/WNL.57.2.321
   Doyle LA, 2003, ONCOGENE, V22, P7340, DOI 10.1038/sj.onc.1206938
   Doyle LA, 1998, P NATL ACAD SCI USA, V95, P15665, DOI 10.1073/pnas.95.26.15665
   Eriksson K, 2005, EPILEPSY RES, V65, P189, DOI 10.1016/j.eplepsyres.2005.06.001
   Evseenko DA, 2006, AM J PHYSIOL-REG I, V290, pR1357, DOI 10.1152/ajpregu.00630.2005
   GAILY E, 1992, NEUROLOGY, V42, P128
   Gaily E, 2004, NEUROLOGY, V62, P28, DOI 10.1212/WNL.62.1.28
   Ganapathy V, 2000, J PHARMACOL EXP THER, V294, P413
   Hitzl M, 2004, PHARMACOGENETICS, V14, P309, DOI 10.1097/00008571-200405000-00006
   Hoffmeyer S, 2000, P NATL ACAD SCI USA, V97, P3473, DOI 10.1073/pnas.050585397
   Holmes LB, 2004, ARCH NEUROL-CHICAGO, V61, P673, DOI 10.1001/archneur.61.5.673
   Holmes LB, 2001, NEW ENGL J MED, V344, P1132, DOI 10.1056/NEJM200104123441504
   Imai Y, 2002, MOL CANCER THER, V1, P611
   Ito S, 2001, PHARMACOGENETICS, V11, P175, DOI 10.1097/00008571-200103000-00008
   Jonker JW, 2002, P NATL ACAD SCI USA, V99, P15649, DOI 10.1073/pnas.202607599
   Jonker JW, 2000, J NATL CANCER I, V92, P1651, DOI 10.1093/jnci/92.20.1651
   Kaaja E, 2003, NEUROLOGY, V60, P575, DOI 10.1212/01.WNL.0000044157.28073.DC
   Kaneko S, 1999, EPILEPSY RES, V33, P145, DOI 10.1016/S0920-1211(98)00084-9
   Kerb R., 2001, Pharmacogenomics Journal, V1, P204
   Kini U, 2006, ARCH DIS CHILD-FETAL, V91, pF90, DOI 10.1136/adc.2004.067421
   Kobayashi D, 2005, DRUG METAB DISPOS, V33, P94, DOI 10.1124/dmd.104.001628
   Kroetz DL, 2003, PHARMACOGENETICS, V13, P481, DOI 10.1097/01.fpc.0000054113.14659.b9
   Kwan P, 2005, EPILEPSIA, V46, P224, DOI 10.1111/j.0013-9580.2005.31904.x
   Lankas GR, 1998, REPROD TOXICOL, V12, P457, DOI 10.1016/S0890-6238(98)00027-6
   Lepper ER, 2005, PHARMACOGENOMICS, V6, P115, DOI 10.1517/14622416.6.2.115
   Leslie EM, 2003, BIOCHEMISTRY-US, V42, P5214, DOI 10.1021/bi027076n
   Loscher W, 2002, J PHARMACOL EXP THER, V301, P7, DOI 10.1124/jpet.301.1.7
   Maliepaard M, 2001, CANCER RES, V61, P3458
   Marchi N, 2004, BMC MED, V2, DOI 10.1186/1741-7015-2-37
   Matalon S, 2002, REPROD TOXICOL, V16, P9, DOI 10.1016/S0890-6238(01)00199-X
   Mawer G, 2002, SEIZURE-EUR J EPILEP, V11, P512, DOI 10.1016/S1059-1311(02)00135-8
   Meador KJ, 2006, NEUROLOGY, V67, P407, DOI 10.1212/01.wnl.0000227919.81208.b2
   Mizuarai S, 2004, INT J CANCER, V109, P238, DOI 10.1002/ijc.11669
   Molsa M, 2005, CLIN PHARMACOL THER, V78, P123, DOI 10.1016/j.clpt.2005.04.014
   Morisaki K, 2005, CANCER CHEMOTH PHARM, V56, P161, DOI 10.1007/s00280-004-0931-x
   Morrow J, 2006, J NEUROL NEUROSUR PS, V77, P193, DOI 10.1136/jnnp.2005.074203
   Nakamura Y, 1997, BIOCHEM BIOPH RES CO, V235, P849, DOI 10.1006/bbrc.1997.6855
   Ornoy A, 2006, REPROD TOXICOL, V22, P214, DOI 10.1016/j.reprotox.2006.03.014
   Padmanabhan R, 2003, BIRTH DEFECTS RES B, V68, P428, DOI 10.1002/bdrb.10042
   Pascolo L, 2003, BIOCHEM BIOPH RES CO, V303, P259, DOI 10.1016/S0006-291X(03)00327-9
   Pennell PB, 2002, SEMIN NEUROL, V22, P299, DOI 10.1055/s-2002-36649
   Potschka H, 2002, NEUROSCI LETT, V327, P173, DOI 10.1016/S0304-3940(02)00423-8
   Potschka H, 2003, J PHARMACOL EXP THER, V306, P124, DOI 10.1124/jpet.103.049858
   Richmond JR, 2004, AM J OBSTET GYNECOL, V190, P371, DOI 10.1016/j.ajog.2003.09.020
   Sabers A, 2004, ACTA NEUROL SCAND, V109, P9, DOI 10.1034/j.1600-0404.2003.00200.x
   Samren EB, 1999, ANN NEUROL, V46, P739
   Schwab M, 2003, ANNU REV PHARMACOL, V43, P285, DOI 10.1146/annurev.pharmtox.43.100901.140233
   Schwabedissen HEMZ, 2005, DRUG METAB DISPOS, V33, P896, DOI 10.1124/dmd.104.003335
   Seo T, 2006, PHARMACOGENOMICS, V7, P551, DOI 10.2217/14622416.7.4.551
   Siddiqui A, 2003, NEW ENGL J MED, V348, P1442, DOI 10.1056/NEJMoa021986
   Sisodiya SM, 2002, BRAIN, V125, P22, DOI 10.1093/brain/awf002
   Smit JW, 1999, J CLIN INVEST, V104, P1441, DOI 10.1172/JCI7963
   STPIERRE MV, 2000, AM J PHYSIOL-REG I, V279, P1495
   Sun M, 2006, PLACENTA, V27, P602, DOI 10.1016/j.placenta.2005.05.007
   Tanabe M, 2001, J PHARMACOL EXP THER, V297, P1137
   Tang K, 2002, PHARMACOGENETICS, V12, P437, DOI 10.1097/00008571-200208000-00004
   TISHLER DM, 1995, EPILEPSIA, V36, P1, DOI 10.1111/j.1528-1157.1995.tb01657.x
   Tomson T, 2006, NEUROLOGY, V66, P354
   Tomson T, 2004, EPILEPSIA, V45, P1463, DOI 10.1111/j.0013-9580.2004.451101.x
   Ushigome F, 2003, PHARMACEUT RES, V20, P38, DOI 10.1023/A:1022290523347
   Ushigome F, 2000, EUR J PHARMACOL, V408, P1, DOI 10.1016/S0014-2999(00)00743-3
   Vajda FJE, 2005, ACTA NEUROL SCAND, V112, P137, DOI 10.1111/j.1600-0404.2005.00458.x
   van Herwaarden AE, 2003, CANCER RES, V63, P6447
   Viinikainen K, 2006, EPILEPSIA, V47, P186, DOI 10.1111/j.1528-1167.2006.00386.x
   Wang DX, 2005, PHARMACOGENET GENOM, V15, P693, DOI 10.1097/01.fpc.0000178311.02878.83
   Wide K, 2004, ACTA PAEDIATR, V93, P174, DOI 10.1080/08035250310021118
   Wyszynski DF, 2005, NEUROLOGY, V64, P961, DOI 10.1212/01.WNL.0000154516.43630.C5
NR 83
TC 29
Z9 31
U1 0
U2 1
PU INT PEDIATRIC RESEARCH FOUNDATION, INC
PI BALTIMORE
PA 351 W CAMDEN ST, BALTIMORE, MD 21201-2436 USA
SN 0031-3998
J9 PEDIATR RES
JI Pediatr. Res.
PD AUG
PY 2007
VL 62
IS 2
BP 120
EP 127
DI 10.1203/PDR.0b013e3180a02e50
PG 8
WC Pediatrics
SC Pediatrics
GA 194JC
UT WOS:000248339700002
PM 17597651
OA Bronze
DA 2019-04-19
ER

PT J
AU Greene, BR
   de Chazal, P
   Boylan, GB
   Connolly, S
   Reilly, RB
AF Greene, Barry R.
   de Chazal, Philip
   Boylan, Geraldine B.
   Connolly, Sean
   Reilly, Richard B.
TI Electrocardiogram based neonatal seizure detection
SO IEEE TRANSACTIONS ON BIOMEDICAL ENGINEERING
LA English
DT Article
DE ECG; linear discriminant; neonatal; seizure detection
ID EPILEPTIC SEIZURES; EEG; HEART; CLASSIFICATION; NEWBORN; ABNORMALITIES;
   RECORDINGS; SIGNALS
AB A method for the detection of seizures in the newborn using the electrocardiogram (ECG) signal is presented. Using a database of eight recordings, a method was developed for automatically annotating each 1-min epoch as "nonseizure" or "seizure." The system uses a linear discriminant classifier to process 41 heartbeat timing interval features. Performance assessment of the method showed that on a patient-specific basis an average accuracy of 70.5% was achieved in detecting seizures with associated sensitivity of 62.2% and specificity of 71.8%. On a patient-independent basis the average accuracy was 68.3% with sensitivity of 54.6% and specificity of 77.3%. Shifting the decision threshold for the patient-independent classifier allowed an increase in sensitivity to 78.4% at the expense of decreased specificity (51.6%), leading to increased false detections. The results of our ECG-based method are comparable with those reported for EEG-based neonatal seizure detection systems and offer the benefit of an easier acquisition methodology for seizure detection.
C1 Univ Coll Dublin, Sch Elect Elect & Mech Engn, Dublin, Ireland.
   BiancaMed Ltd, Dublin, Ireland.
   Univ Coll Cork, Dept Paediat & Child Hlth, Cork, Ireland.
   St Vincents Univ Hosp, Dept Clin Neurophysiol, Dublin, Ireland.
RP Greene, BR (reprint author), Univ Coll Dublin, Sch Elect Elect & Mech Engn, Dublin, Ireland.
EM barry.greene@ee.ucd.ie; dechazal@biancamed.com; g.boylan@ucc.ie;
   sean.connolly@ucd.ie; richard.reilly@ucd.ie
RI Boylan, Geraldine/F-3019-2012; Reilly, Richard/F-7034-2011
OI Reilly, Richard/0000-0001-8578-1245; de Chazal,
   Philip/0000-0002-2091-207X; Boylan, Geraldine/0000-0003-0920-5291
CR Acharya RA, 2004, MED BIOL ENG COMPUT, V42, P288, DOI 10.1007/BF02344702
   Altenburg J, 2003, CLIN NEUROPHYSIOL, V114, P50, DOI 10.1016/S1388-2457(02)00322-X
   Benitez D, 2001, COMPUT BIOL MED, V31, P399, DOI 10.1016/S0010-4825(01)00009-9
   Boylan GB, 2006, CLIN NEUROPHYSIOL, V117, P1412, DOI 10.1016/j.clinph.2006.03.001
   Boylan GB, 2002, ARCH DIS CHILD, V86, P165
   BYE AME, 1995, EPILEPSIA, V36, P1009, DOI 10.1111/j.1528-1157.1995.tb00960.x
   Celka P, 2002, IEEE T BIO-MED ENG, V49, P455, DOI 10.1109/10.995684
   de Chazal P, 2003, IEEE T BIO-MED ENG, V50, P686, DOI 10.1109/TBME.2003.812203
   de Chazal P, 2004, IEEE T BIO-MED ENG, V51, P1196, DOI 10.1109/TBME.2004.827359
   Duda R. O., 2001, PATTERN CLASSIFICATI
   Faul S, 2005, CLIN NEUROPHYSIOL, V116, P1533, DOI 10.1016/j.clinph.2005.03.006
   Gotman J, 1997, ELECTROEN CLIN NEURO, V103, P363, DOI 10.1016/S0013-4694(97)00005-2
   Gotman J, 1997, ELECTROEN CLIN NEURO, V103, P356, DOI 10.1016/S0013-4694(97)00003-9
   Greene BR, 2006, MED BIOL ENG COMPUT, V44, P27, DOI 10.1007/11517-005-0001-5
   HASSANPOUR H, 2004, EURASIP J APPL SIG P, V16, P2544
   Iasemidis LD, 2003, IEEE T BIO-MED ENG, V50, P616, DOI 10.1109/TBME.2003.810689
   Karayiannis NB, 2001, IEEE T MED IMAGING, V20, P965, DOI 10.1109/42.952733
   Karayiannis NB, 2006, CLIN NEUROPHYSIOL, V117, P1585, DOI 10.1016/j.clinph.2005.12.030
   Kerem DH, 2005, MED BIOL ENG COMPUT, V43, P230, DOI 10.1007/BF02345960
   Le Van Quyen M, 2001, LANCET, V357, P183, DOI 10.1016/S0140-6736(00)03591-1
   LIU A, 1992, ELECTROEN CLIN NEURO, V82, P30, DOI 10.1016/0013-4694(92)90179-L
   MIZRAHI EM, 1987, NEUROLOGY, V37, P1837, DOI 10.1212/WNL.37.12.1837
   Navakatikyan MA, 2006, CLIN NEUROPHYSIOL, V117, P1190, DOI 10.1016/j.clinph.2006.02.016
   NOVOTNY ED, 1999, OSKIS PEDIAT PRINCIP
   QUINT SR, 1989, 2 ANN IEEE S COMP BA
   Rennie JM, 1997, EUR J PEDIATR, V156, P83, DOI 10.1007/s004310050559
   Tharp BR, 2002, EPILEPSIA, V43, P2, DOI 10.1046/j.1528-1157.43.s.3.11.x
   Volpe JJ, 2001, NEUROLOGY NEWBORN
   WATANABE K, 1977, FOLIA PSYCHIAT NEU J, V31, P383
   Zijlmans M, 2002, EPILEPSIA, V43, P847, DOI 10.1046/j.1528-1157.2002.37801.x
   ZWEIG MH, 1993, CLIN CHEM, V39, P561
NR 31
TC 29
Z9 29
U1 0
U2 0
PU IEEE-INST ELECTRICAL ELECTRONICS ENGINEERS INC
PI PISCATAWAY
PA 445 HOES LANE, PISCATAWAY, NJ 08855 USA
SN 0018-9294
J9 IEEE T BIO-MED ENG
JI IEEE Trans. Biomed. Eng.
PD APR
PY 2007
VL 54
IS 4
BP 673
EP 682
DI 10.1109/TBME.2006.890137
PG 10
WC Engineering, Biomedical
SC Engineering
GA 150BV
UT WOS:000245191500010
PM 17405374
OA Green Published
DA 2019-04-19
ER

PT J
AU Shany, E
   Benzaqen, O
   Watemberg, N
AF Shany, Eilon
   Benzaqen, Oshra
   Watemberg, Nathan
TI Comparison of continuous drip of midazolam or lidocaine in the treatment
   of intractable neonatal seizures
SO JOURNAL OF CHILD NEUROLOGY
LA English
DT Article; Proceedings Paper
CT Autumn Meeting of the Neonatal-Society
CY NOV 24, 2005
CL London, ENGLAND
SP Neonatal Soc
DE neonatal seizures; midazolam; lidocaine
ID HYPOXIC-ISCHEMIC ENCEPHALOPATHY; NEWBORN-INFANTS; PERIOD; EEG
AB Seizures constitute the most common neurological symptom in the neonatal period. Treatment usually involves the administration of intravenous benzodiazepines followed by either phenobarbital or phenytoin. For nonresponsive cases, continuous intravenous drip of either midazolam or lidocaine has been suggested for seizure control. Some reports suggest that seizures themselves may have a deleterious effect on long-term neurological outcome. Therefore, there is a need to find treatment regimens with better efficacy to provide maximum seizure control. The authors compared the effectiveness of lidocaine and midazolam in the treatment of intractable seizures in newborn infants born at or after 36 weeks of gestation who suffered from hypoxic-ischemic encephalopathy and who had their cerebral activity monitored. Thirty infants were included in the study: 22 received lidocaine, and 8 received midazolam. Seventeen (77%) infants had a good or partial response to lidocaine, and 4 (50%) had a partial response to midazolam. Of 20 infants diagnosed with hypoxic-ischemic encephalopathy grade 2, 18 (90%) responded to second-line treatment (14 [93%] of 15 to lidocaine and 4 [80%] of 5 to midazolam). Among 10 infants with hypoxic-ischemic encephalopathy grade 3, only 3 (30%) responded to second-line treatment (all 3 to lidocaine, none to midazolam). The findings suggest that lidocaine may be more effective than midazolam in reducing or controlling refractory neonatal seizures. The lower response rate to midazolam was more evident in infants with severe hypoxic-ischemic encephalopathy (grade 3).
C1 Soroka Med Ctr, Dept Neonatol, IL-84101 Beer Sheva, Israel.
   Ben Gurion Univ Negev, Fac Hlth Sci, IL-84105 Beer Sheva, Israel.
   Tel Aviv Univ, Wolfson Med Ctr, Pediat Epilepsy Serv, Pediat Neurol Unit, Holon, Israel.
RP Shany, E (reprint author), Soroka Med Ctr, Dept Neonatol, POB 151, IL-84101 Beer Sheva, Israel.
EM eshany@bgu.ac.il
RI SHANY, EILON/F-2108-2012
OI Shany, Eilon/0000-0003-4142-3707
CR Booth D, 2004, COCHRANE DB SYST REV, DOI DOI 10.1002/14651858.CD004218.PUB2
   Boylan GB, 2004, NEUROLOGY, V62, P486, DOI 10.1212/01.WNL.0000106944.59990.E6
   Conde JRC, 2005, NEUROLOGY, V64, P876
   de Vries LS, 2005, ARCH DIS CHILD-FETAL, V90, P201, DOI 10.1136/adc.2004.062745
   FINER NN, 1981, J PEDIATR-US, V98, P112, DOI 10.1016/S0022-3476(81)80555-0
   FINER NN, 1983, AM J DIS CHILD, V137, P21, DOI 10.1001/archpedi.1983.02140270017006
   Gelissen HPMM, 1996, ANESTHESIOLOGY, V84, P397, DOI 10.1097/00000542-199602000-00019
   Gherpelli J L, 1994, Arq Neuropsiquiatr, V52, P260
   HELLSTROMWESTAS L, 1988, ACTA PAEDIATR SCAND, V77, P79, DOI 10.1111/j.1651-2227.1988.tb10602.x
   HELLSTROMWESTAS L, 1992, ACTA PAEDIATR, V81, P35, DOI 10.1111/j.1651-2227.1992.tb12075.x
   Holmes GL, 2002, NEUROREPORT, V13, pA3, DOI 10.1097/00001756-200201210-00002
   Holmes GL, 1997, EPILEPSIA, V38, P12, DOI 10.1111/j.1528-1157.1997.tb01074.x
   Levene M, 2002, ARCH DIS CHILD, V86, P75, DOI 10.1136/fn.86.2.F75
   Montenegro MA, 2001, ARQ NEURO-PSIQUIAT, V59, P242, DOI 10.1590/S0004-282X2001000200018
   PAINTER M, 1995, FETAL NEONATAL NEURO
   Painter MJ, 1999, NEW ENGL J MED, V341, P485, DOI 10.1056/NEJM199908123410704
   Rennie JM, 2003, CURR OPIN NEUROL, V16, P177, DOI 10.1097/01.wco.0000063768.15877.23
   Rennie JM, 2004, ARCH DIS CHILD, V89, pF37, DOI 10.1136/fn.89.1.F37
   REY E, 1990, THER DRUG MONIT, V12, P316, DOI 10.1097/00007691-199007000-00003
   SARNAT HB, 1976, ARCH NEUROL-CHICAGO, V33, P696, DOI 10.1001/archneur.1976.00500100030012
   Sheth RD, 1996, CLIN NEUROPHARMACOL, V19, P165, DOI 10.1097/00002826-199619020-00005
   TEMPLE CM, 1995, DEV MED CHILD NEUROL, V37, P109
   Toet MC, 2002, PEDIATRICS, V109, P772, DOI 10.1542/peds.109.5.772
   van Leuven K, 2004, ACTA PAEDIATR, V93, P1221, DOI 10.1080/08035250410028057
NR 24
TC 29
Z9 30
U1 0
U2 6
PU SAGE PUBLICATIONS INC
PI THOUSAND OAKS
PA 2455 TELLER RD, THOUSAND OAKS, CA 91320 USA
SN 0883-0738
EI 1708-8283
J9 J CHILD NEUROL
JI J. Child Neurol.
PD MAR
PY 2007
VL 22
IS 3
BP 255
EP 259
DI 10.1177/0883073807299858
PG 5
WC Clinical Neurology; Pediatrics
SC Neurosciences & Neurology; Pediatrics
GA 168TT
UT WOS:000246547600001
PM 17621493
DA 2019-04-19
ER

PT J
AU Reynolds, MF
   Sisk, EC
   Rasgon, NL
AF Reynolds, M. F.
   Sisk, E. C.
   Rasgon, N. L.
TI Valproate and neuroendocrine changes in relation to women treated for
   epilepsy and bipolar disorder: A review
SO CURRENT MEDICINAL CHEMISTRY
LA English
DT Review
DE valproate; bipolar disorder; menstrual abnormalities; PCOS; insulin
   resistance; hyperandrogenemia; anovulation; reproductive dysfunction
ID POLYCYSTIC-OVARY-SYNDROME; BONE-MINERAL DENSITY; COMPLEX PARTIAL
   SEIZURES; NEURAL-TUBE DEFECTS; REPRODUCTIVE ENDOCRINE DISORDERS; HISTONE
   DEACETYLASE INHIBITION; LUTEINIZING-HORMONE SECRETION; IMPAIRED
   GLUCOSE-TOLERANCE; CEREBRAL CORTICAL-NEURONS; PULSATILE LH-SECRETION
AB Valproic acid (2-n-propylpentanoic acid, VPA) is well-established as a mood-stabilizer for bipolar disorder, in addition to its application as a treatment in neurological disorders such as epilepsy, migraine headaches, and chronic neuropathic pain. Its mechanisms of actions in any of the disorders have not yet been fully elucidated but currently include GABA-ergic inhibitory effects, the suppression of NMDA-mediated excitatory neurotransmission, and possibly effects on monoamines and cerebral glucose metabolism. Given the rising use of VPA by women of reproductive age for various conditions it is increasingly important to understand how VPA affects reproductive and metabolic function in women, yet a number of key issues regarding VPA use in women of reproductive age remain unclear. These include the question of whether VPA use is associated with the development of polycystic ovary syndrome (PCOS)-like features ( such as elevated androgen concentrations and/or chronic anovulation). The metabolic effects of VPA use, particularly on insulin sensitivity and weight gain, are also important to understand. Lastly, questions of VPA use during pregnancy and lactation require continued attention. This article reviews the current understanding of VPA's mechanisms of action, effects on the reproductive and metabolic system, and teratogenic qualities, highlighting important future areas of study.
C1 [Reynolds, M. F.] Yale Univ, Sch Med, New Haven, CT 06510 USA.
   [Sisk, E. C.; Rasgon, N. L.] Stanford Univ, Dept Psychiat & Behav Sci, Stanford, CA 94305 USA.
RP Reynolds, MF (reprint author), Yale Univ, Sch Med, 367 Cedar St, New Haven, CT 06510 USA.
EM Margaret.reynolds@yale.edu
CR ABEAL JL, 1991, CLIN ENDOCRINOL, V35, P477, DOI 10.1111/j.1365-2265.1991.tb00931.x
   ABEAL JL, 1994, CLIN ENDOCRINOL, V40, P127, DOI 10.1111/j.1365-2265.1994.tb02454.x
   ABRAHAM RR, 1985, CLIN ENDOCRINOL, V22, P639, DOI 10.1111/j.1365-2265.1985.tb03000.x
   Adab N, 2004, J NEUROL NEUROSUR PS, V75, P1575, DOI 10.1136/jnnp.2003.029132
   Adkison KDK, 1996, J PHARMACOL EXP THER, V276, P1189
   Akdeniz F, 2003, PROG NEURO-PSYCHOPH, V27, P115, DOI 10.1016/S0278-5846(02)00341-X
   Akin R, 1998, PEDIATR NEUROL, V19, P129, DOI 10.1016/S0887-8994(98)00039-3
   Albus H, 1998, EPILEPSIA, V39, P124, DOI 10.1111/j.1528-1157.1998.tb01350.x
   Amann B, 2005, EPILEPSIA, V46, P26, DOI 10.1111/j.1528-1167.2005.463006.x
   Armon C, 1996, NEUROLOGY, V47, P626, DOI 10.1212/WNL.47.3.626
   Armstong VL, 2001, QJM-MON J ASSOC PHYS, V94, P31, DOI 10.1093/qjmed/94.1.31
   Artama M, 2005, NEUROLOGY, V64, P1874, DOI 10.1212/01.WNL.0000163771.96962.1F
   Aydin K, 2005, J CHILD NEUROL, V20, P848, DOI 10.1177/08830738050200101501
   BAILER M, 2006, EXPERT OPIN INV DRUG, V15, P637
   Balen AH, 2003, HUM REPROD UPDATE, V9, P505, DOI 10.1093/humupd/dmg044
   Bauer J, 2000, EPILEPSY RES, V41, P163, DOI 10.1016/S0920-1211(00)00139-X
   Bauer J, 2002, J NEUROL NEUROSUR PS, V73, P121, DOI 10.1136/jnnp.73.2.121
   Bauer J, 1996, EPILEPSY RES, V24, P1, DOI 10.1016/0920-1211(96)00009-5
   BENTSEN KD, 1987, PEDIAT NEUROSCI, V13, P90
   Berg AH, 2001, NAT MED, V7, P947, DOI 10.1038/90992
   BERRIDGE MJ, 1989, CELL, V59, P411, DOI 10.1016/0092-8674(89)90026-3
   Betts T, 2003, SEIZURE-EUR J EPILEP, V12, P323, DOI 10.1016/S1059-1311(03)00065-7
   BIGGS CS, 1992, J NEUROCHEM, V59, P1702, DOI 10.1111/j.1471-4159.1992.tb11001.x
   Bilo L, 2006, NEUROL SCI, V27, P221, DOI 10.1007/s10072-006-0675-y
   BILO L, 1988, EPILEPSIA, V29, P612, DOI 10.1111/j.1528-1157.1988.tb03770.x
   Biton V, 2003, J CHILD NEUROL, V18, P133, DOI 10.1177/08830738030180021701
   Biton V, 2001, NEUROLOGY, V56, P172, DOI 10.1212/WNL.56.2.172
   Blaheta RA, 2002, MED RES REV, V22, P492, DOI 10.1002/med.10017
   Bojic U, 1998, EUR J PHARMACOL, V354, P289, DOI 10.1016/S0014-2999(98)00462-2
   BOUILLON R, 1975, J CLIN ENDOCR METAB, V41, P1130, DOI 10.1210/jcem-41-6-1130
   Bowden CL, 2000, ARCH GEN PSYCHIAT, V57, P481, DOI 10.1001/archpsyc.57.5.481
   BOWDEN CL, 1994, JAMA-J AM MED ASSOC, V271, P918, DOI 10.1001/jama.271.12.918
   BREUM L, 1992, METABOLISM, V41, P666, DOI 10.1016/0026-0495(92)90061-E
   Burt VK, 2004, BIPOLAR DISORD, V6, P2, DOI 10.1046/j.1399-5618.2003.00089.x
   Caksen H, 2002, INT J NEUROSCI, V112, P1371, DOI 10.1080/00207450290158269
   CARRAZ G, 1964, Therapie, V19, P917
   Chappell KA, 1999, ANN PHARMACOTHER, V33, P1211, DOI 10.1345/aph.19096
   Chen G, 1999, J NEUROCHEM, V72, P1327, DOI 10.1046/j.1471-4159.2000.0721327.x
   Choudhury Jayanta, 2004, Clin Liver Dis, V8, P575, DOI 10.1016/j.cld.2004.04.006
   Cinatl J, 1996, ANTI-CANCER DRUG, V7, P766, DOI 10.1097/00001813-199609000-00008
   CLARKE DO, 1987, ARCH TOXICOL, P143
   CLAYTONSMITH J, 1995, J MED GENET, V32, P724, DOI 10.1136/jmg.32.9.724
   CONRAN MJC, 1985, EPILEPSIA, V26, P585, DOI 10.1111/j.1528-1157.1985.tb05695.x
   COPP AJ, 1988, DEVELOPMENT, V104, P297
   CORYELL W, 1993, AM J PSYCHIAT, V150, P720
   Coyle JT, 2003, NEURON, V38, P157, DOI 10.1016/S0896-6273(03)00195-8
   CRAWFORD P, 1986, CONTRACEPTION, V33, P23, DOI 10.1016/0010-7824(86)90028-4
   CUMMINS TR, 1993, J CLIN INVEST, V91, P608, DOI 10.1172/JCI116241
   CZUCZWAR SJ, 1985, EUR J PHARMACOL, V108, P273, DOI 10.1016/0014-2999(85)90449-2
   DAVIE MWJ, 1983, Q J MED, V52, P79
   Davis LL, 2000, J CLIN PSYCHOPHARM, V20, p1S, DOI 10.1097/00004714-200002001-00001
   DICKINSON RG, 1979, J PEDIATR-US, V94, P832, DOI 10.1016/S0022-3476(79)80172-9
   DINESEN H, 1984, ACTA NEUROL SCAND, V70, P65
   DUCAN S, 2001, EPILEPSIA S3, V42, P60
   Dunaif A, 2001, ANNU REV MED, V52, P401, DOI 10.1146/annurev.med.52.1.401
   Ecevit CG, 2004, PEDIATR NEUROL, V31, P279, DOI 10.1016/j.pediatneurol.2004.03.021
   EGGER J, 1981, BRIT MED J, V283, P577, DOI 10.1136/bmj.283.6291.577
   Ehrmann DA, 1999, DIABETES CARE, V22, P141, DOI 10.2337/diacare.22.1.141
   Einat H, 2003, J NEUROSCI, V23, P7311
   Eiris-Punal J, 1999, EPILEPSIA, V40, P1761, DOI 10.1111/j.1528-1157.1999.tb01595.x
   El-Khatib F, 2007, SEIZURE-EUR J EPILEP, V16, P226, DOI 10.1016/j.seizure.2006.12.009
   Elmslie JL, 2000, J CLIN PSYCHIAT, V61, P179, DOI 10.4088/JCP.v61n0306
   Elmslie JL, 2001, J CLIN PSYCHIAT, V62, P486, DOI 10.4088/JCP.v62n0614
   Eriksson K, 2005, EPILEPSY RES, V65, P189, DOI 10.1016/j.eplepsyres.2005.06.001
   Ettinger AB, 2007, NEUROTHERAPEUTICS, V4, P75, DOI 10.1016/j.nurt.2006.10.003
   Expert Panel on Detection Evaluation and Treatment of High Blood Cholesterol in Adults, 2001, JAMA, V285, P2486
   Eyal S, 2006, BRIT J PHARMACOL, V149, P250, DOI 10.1038/sj.bjp.0706830
   Fagiolini A, 2002, J CLIN PSYCHIAT, V63, P528, DOI 10.4088/JCP.v63n0611
   Faiella A, 2000, HUM MOL GENET, V9, P227, DOI 10.1093/hmg/9.2.227
   Farhat G, 2002, NEUROLOGY, V58, P1348, DOI 10.1212/WNL.58.9.1348
   Fariello Ruggero G., 1995, P581
   Fauser BCJM, 2004, HUM REPROD, V19, P41, DOI 10.1093/humrep/deh098
   Ferin M, 2003, J CLIN ENDOCR METAB, V88, P2908, DOI 10.1210/jc.2002-021614
   FERRIMAN D, 1961, J CLIN ENDOCR METAB, V21, P1440, DOI 10.1210/jcem-21-11-1440
   FRANCESCHI M, 1984, EPILEPSIA, V25, P46, DOI 10.1111/j.1528-1157.1984.tb04154.x
   FRANCIS J, 1992, MOL PHARMACOL, V42, P1097
   FRANKS NP, 1994, NATURE, V367, P607, DOI 10.1038/367607a0
   FRANKS S, 1995, NEW ENGL J MED, V333, P853, DOI 10.1056/NEJM199509283331307
   FREY HH, 1978, NEUROPHARMACOLOGY, V17, P637, DOI 10.1016/0028-3908(78)90160-0
   FROESCHER W, 1984, EPILEPSIA, V25, P244, DOI 10.1111/j.1528-1157.1984.tb04183.x
   Gaillard WD, 1996, EPILEPSIA, V37, P515, DOI 10.1111/j.1528-1157.1996.tb00602.x
   GEAN PW, 1994, BRAIN RES BULL, V33, P333, DOI 10.1016/0361-9230(94)90202-X
   Genton P, 2001, EPILEPSIA, V42, P295, DOI 10.1046/j.1528-1157.2001.28899.x
   GODIN Y, 1969, J NEUROCHEM, V16, P869, DOI 10.1111/j.1471-4159.1969.tb08975.x
   Goodnick PJ, 2006, EXPERT OPIN PHARMACO, V7, P401, DOI 10.1517/14656566.7.4.401
   GOUGH H, 1986, Q J MED, V59, P569
   Greco R, 2005, NEUROLOGY, V65, P1808, DOI 10.1212/01.wnl.0000187074.27586.d1
   Hamed SA, 2007, ACTA NEUROL SCAND, V115, P12, DOI 10.1111/j.1600-0404.2006.00740.x
   Han HY, 1998, BIOCHEM BIOPH RES CO, V243, P816, DOI 10.1006/bbrc.1997.8132
   Hashimoto R, 2002, J NEUROCHEM, V80, P589, DOI 10.1046/j.0022-3042.2001.00728.x
   Haupt DW, 2002, J PSYCHOSOM RES, V53, P925, DOI 10.1016/S0022-3999(02)00471-3
   HERING R, 1992, CEPHALALGIA, V12, P257, DOI 10.1046/j.1468-2982.1992.1204257.x
   Herzog AG, 2006, NEUROLOGY, V66, pS23, DOI 10.1212/WNL.66.66_suppl_3.S23
   Herzog AG, 2005, EPILEPSIA, V46, P970, DOI 10.1111/j.1528-1167.2005.00605.x
   HERZOG AG, 1986, ARCH NEUROL-CHICAGO, V43, P341, DOI 10.1001/archneur.1986.00520040029014
   Herzog AG, 2001, EPILEPSIA, V42, P311, DOI 10.1046/j.1528-1157.2001.33500.x
   HORTON RW, 1977, EUR J PHARMACOL, V41, P387, DOI 10.1016/0014-2999(77)90259-X
   IADAROLA MJ, 1979, EUR J PHARMACOL, V59, P125, DOI 10.1016/0014-2999(79)90034-7
   Ichikawa J, 1999, EUR J PHARMACOL, V380, pR1, DOI 10.1016/S0014-2999(99)00517-8
   Ichiyama T, 2000, BRAIN RES, V857, P246, DOI 10.1016/S0006-8993(99)02439-7
   INVITTI C, 1988, ACTA ENDOCRINOL-COP, V118, P381, DOI 10.1530/acta.0.1180381
   Iqbal MM, 2001, J TOXICOL-CLIN TOXIC, V39, P381, DOI 10.1081/CLT-100105159
   Isoherranen N, 2003, CURR OPIN NEUROL, V16, P203, DOI 10.1097/01.wco.0000063774.81810.30
   Isojarvi JIT, 1998, ANN NEUROL, V43, P446, DOI 10.1002/ana.410430406
   Isojarvi JIT, 1996, ANN NEUROL, V39, P579, DOI 10.1002/ana.410390506
   ISOJARVI JIT, 1993, NEW ENGL J MED, V329, P1383, DOI 10.1056/NEJM199311043291904
   ISOJARVI JIT, 1992, EPILEPSIA, V33, P142, DOI 10.1111/j.1528-1157.1992.tb02297.x
   Isojarvi JIT, 2000, ARCH NEUROL-CHICAGO, V57, P1064, DOI 10.1001/archneur.57.7.1064
   Jallon P, 2001, DRUG SAFETY, V24, P969, DOI 10.2165/00002018-200124130-00004
   Jeong MR, 2003, FEBS LETT, V542, P74, DOI 10.1016/S0014-5793(03)00350-8
   Joffe H, 2006, BIOL PSYCHIAT, V59, P1078, DOI 10.1016/j.biopsych.2005.10.017
   Joffe H, 2006, BIOL PSYCHIAT, V60, P1378, DOI 10.1016/j.biopsych.2006.05.027
   Johannessen CU, 2003, CNS DRUG REV, V9, P199
   Johannessen CU, 2001, EPILEPSY RES, V47, P247, DOI 10.1016/S0920-1211(01)00308-4
   JOHANNESSEN CU, 2002, ANTIEPILEPTIC DRUGS, P103
   Johannessen SI, 2006, CLIN PHARMACOKINET, V45, P1061, DOI 10.2165/00003088-200645110-00002
   JONES TH, 1991, HORM RES, V35, P82, DOI 10.1159/000181878
   Kaaja E, 2003, NEUROLOGY, V60, P575, DOI 10.1212/01.WNL.0000044157.28073.DC
   Kafali G, 1999, CLIN PEDIATR, V38, P93, DOI 10.1177/000992289903800205
   Kanai H, 2004, PHARMACOGENOMICS J, V4, P336, DOI 10.1038/sj.tpj.6500269
   Kaneko S, 1998, CLIN THER, V20, pA30, DOI 10.1016/S0149-2918(98)80023-4
   Keck PE, 2003, J CLIN PSYCHIAT, V64, P1426, DOI 10.4088/JCP.v64n1205
   Keck PE, 1998, AM J PSYCHIAT, V155, P646, DOI 10.1176/ajp.155.5.646
   KELLY KM, 1990, NEUROSCI LETT, V116, P233, DOI 10.1016/0304-3940(90)90416-7
   Kessler RC, 2005, ARCH GEN PSYCHIAT, V62, P593, DOI 10.1001/archpsyc.62.6.593
   Klein KM, 2005, OBES RES, V13, P1330, DOI 10.1038/oby.2005.161
   Klipstein KG, 2006, J AFFECT DISORDERS, V91, P205, DOI 10.1016/j.jad.2006.01.011
   Knochenhauer ES, 1998, J CLIN ENDOCR METAB, V83, P3078, DOI 10.1210/jc.83.9.3078
   Kumandas S, 2006, J PEDIATR ENDOCR MET, V19, P529
   Landmark CJ, 2007, MED SCI MONITOR, V13, pRA1
   LAUB MC, 1986, EPILEPSIA, V27, P559, DOI 10.1111/j.1528-1157.1986.tb03584.x
   Legro RS, 1999, J CLIN ENDOCR METAB, V84, P165, DOI 10.1210/jc.84.1.165
   LEIDERMAN DB, 1991, EPILEPSIA, V32, P417, DOI 10.1111/j.1528-1157.1991.tb04671.x
   Leuchter AF, 1997, J CLIN PSYCHIAT, V58, P22
   Li RN, 2000, NEUROSCI LETT, V294, P147, DOI 10.1016/S0304-3940(00)01559-7
   Li XH, 2002, BIPOLAR DISORD, V4, P137, DOI 10.1034/j.1399-5618.2002.40201.x
   LINDHOUT D, 1992, NEUROLOGY, V42, P111
   Lobo RA, 2000, ANN INTERN MED, V132, P989, DOI 10.7326/0003-4819-132-12-200006200-00010
   Lofgren E, 2007, EPILEPSY BEHAV, V10, P77, DOI 10.1016/j.yebeh.2006.09.011
   Loscher W, 1999, PROG NEUROBIOL, V58, P31, DOI 10.1016/S0301-0082(98)00075-6
   LOSCHER W, 1988, EUR J PHARMACOL, V150, P221, DOI 10.1016/0014-2999(88)90002-7
   LOSCHER W, 1985, BIOCHEM PHARMACOL, V34, P1747, DOI 10.1016/0006-2952(85)90645-8
   Loscher W, 2002, CNS DRUGS, V16, P669
   LOSCHER W, 1982, PROBLEMS GABA RES BR, P102
   Lubrich B, 1999, NEUROPSYCHOPHARMACOL, V21, P519, DOI 10.1016/S0893-133X(99)00037-8
   LUDER AS, 1990, J CLIN INVEST, V86, P1574, DOI 10.1172/JCI114877
   Luef G, 2002, EPILEPSY RES, V48, P91, DOI 10.1016/S0920-1211(01)00317-5
   Luef G, 2002, J NEUROL, V249, P835, DOI 10.1007/S00415-002-0731-3
   Luef GJ, 2004, ANN NEUROL, V55, P729, DOI 10.1002/ana.20074
   Luef GJ, 2003, EPILEPSY RES, V55, P53, DOI 10.1016/S0920-1211(03)00091-3
   Manji H K, 2001, Psychopharmacol Bull, V35, P5
   Marchesini G, 1999, AM J MED, V107, P450, DOI 10.1016/S0002-9343(99)00271-5
   MATTSON RH, 1992, NEW ENGL J MED, V327, P765, DOI 10.1056/NEJM199209103271104
   McElroy SL, 2002, J CLIN PSYCHIAT, V63, P207, DOI 10.4088/JCP.v63n0306
   McIntyre RS, 2003, BIPOLAR DISORD, V5, P28, DOI 10.1034/j.1399-5618.2003.00009.x
   MCLEAN MJ, 1986, J PHARMACOL EXP THER, V237, P1001
   Meador KJ, 2006, NEUROLOGY, V67, P407, DOI 10.1212/01.wnl.0000227919.81208.b2
   Meador Kimford, 2005, Epilepsy Curr, V5, P116, DOI 10.1111/j.1535-7511.2005.05305.x
   MELIS GB, 1982, J CLIN ENDOCR METAB, V54, P485, DOI 10.1210/jcem-54-3-485
   MELIS GB, 1984, CLIN ENDOCRINOL, V20, P245, DOI 10.1111/j.1365-2265.1984.tb00080.x
   Michelmore KF, 1999, CLIN ENDOCRINOL, V51, P779, DOI 10.1046/j.1365-2265.1999.00886.x
   Mikkonen K, 2005, EPILEPSIA, V46, P1114, DOI 10.1111/j.1528-1167.2005.34304.x
   Mikkonen K, 2004, NEUROLOGY, V62, P445, DOI 10.1212/01.WNL.0000106942.35533.62
   MILLINGTON DS, 1985, CLIN CHIM ACTA, V145, P69, DOI 10.1016/0009-8981(85)90020-8
   Misra M, 2004, J CLIN PSYCHIAT, V65, P1607, DOI 10.4088/JCP.v65n1205
   MOLAIE M, 1986, EPILEPSIA, V27, P724, DOI 10.1111/j.1528-1157.1986.tb03601.x
   MONTELEONE P, 1985, PSYCHONEUROENDOCRINO, V10, P475, DOI 10.1016/0306-4530(85)90087-3
   Moore SJ, 2000, J MED GENET, V37, P489, DOI 10.1136/jmg.37.7.489
   Mora A, 1999, EUR J BIOCHEM, V266, P886, DOI 10.1046/j.1432-1327.1999.00919.x
   MORRE M, 1984, EPILEPSIA, V25, pS5
   Morrell M J, 2001, CNS Spectr, V6, P771
   Morrell MJ, 2003, EPILEPSY RES, V54, P189, DOI 10.1016/S0920-1211(03)00085-8
   Morrell MJ, 2002, ANN NEUROL, V52, P704, DOI 10.1002/ana.10391
   Morrell MJ, 2003, EPILEPSIA, V44, P11, DOI 10.1046/j.1528-1157.44.s4.2.x
   Morrell MJ, 2001, CNS SPECTRUMS, V6, P783
   Morrow J, 2006, J NEUROL NEUROSUR PS, V77, P193, DOI 10.1136/jnnp.2005.074203
   Murialdo G, 1998, CLIN NEUROPHARMACOL, V21, P52
   NAU H, 1984, J PEDIATR-US, V104, P627, DOI 10.1016/S0022-3476(84)80567-3
   NAU H, 1981, J PHARMACOL EXP THER, V219, P768
   NAU H, 1991, PHARMACOL TOXICOL, V69, P310, DOI 10.1111/j.1600-0773.1991.tb01303.x
   NAU H, 1986, FUND APPL TOXICOL, V6, P662, DOI 10.1016/0272-0590(86)90179-X
   Nelson-DeGrave VL, 2004, ENDOCRINOLOGY, V145, P799, DOI 10.1210/en.2003-0940
   NOBLER MS, 1994, ARCH GEN PSYCHIAT, V51, P884
   O'Donnell T, 2000, BRAIN RES, V880, P84, DOI 10.1016/S0006-8993(00)02797-9
   O'Donovan C, 2002, J CLIN PSYCHIAT, V63, P322, DOI 10.4088/JCP.v63n0409
   Pack Alison M., 2003, Epilepsy Curr, V3, P91, DOI 10.1046/j.1535-7597.2003.03306.x
   Pack AM, 2005, ANN NEUROL, V57, P252, DOI 10.1002/ana.20378
   Peng GS, 2005, MOL BRAIN RES, V134, P162, DOI 10.1016/j.molbrainres.2004.10.021
   PERLMAN BJ, 1984, MOL PHARMACOL, V26, P83
   Perucca E, 2002, CNS DRUGS, V16, P695, DOI 10.2165/00023210-200216100-00004
   Popovic V, 1996, J CLIN ENDOCR METAB, V81, P2520, DOI 10.1210/jc.81.7.2520
   POPOVIC V, 1995, J ENDOCRINOL INVEST, V18, P104, DOI 10.1007/BF03349709
   PRITCHARD PB, 1983, ANN NEUROL, V14, P27, DOI 10.1002/ana.410140105
   Pylvanen V, 2006, EPILEPSY BEHAV, V8, P643, DOI 10.1016/j.yebeh.2006.02.008
   Pylvanen V, 2003, NEUROLOGY, V60, P571, DOI 10.1212/01.WNL.0000048209.07526.86
   Pylvanen V, 2002, EPILEPSIA, V43, P514, DOI 10.1046/j.1528-1157.2002.31501.x
   Pylvanen V, 2006, EPILEPSIA, V47, P1460, DOI 10.1111/j.1528-1167.2006.00546.x
   RADATZ M, 1999, VALPROATE, P91
   Rasgon N, 2004, J CLIN PSYCHOPHARM, V24, P322, DOI 10.1097/01.jcp.0000125745.60149.c6
   Rasgon NL, 2005, J AFFECT DISORDERS, V89, P217, DOI 10.1016/j.jad.2005.08.002
   Rasgon NL, 2005, BIPOLAR DISORD, V7, P246, DOI 10.1111/j.1399-5618.2005.00201.x
   Rattya J, 2001, NEUROLOGY, V56, P31, DOI 10.1212/WNL.56.1.31
   Rattya J, 2001, NEUROLOGY, V57, P440, DOI 10.1212/WNL.57.3.440
   REAVEN GM, 1988, DIABETES, V37, P1595, DOI 10.2337/diabetes.37.12.1595
   REGAN CM, 1985, BRAIN RES, V347, P394, DOI 10.1016/0006-8993(85)90207-0
   Ren M, 2004, J NEUROCHEM, V89, P1358, DOI 10.1111/j.1471-4159.2004.02406.x
   RENNERT O M, 1975, Clinical Obstetrics and Gynecology, V18, P185, DOI 10.1097/00003081-197512000-00015
   Rodin DA, 1998, CLIN ENDOCRINOL, V49, P91, DOI 10.1046/j.1365-2265.1998.00492.x
   Rodriguez-Pinilla E, 2000, AM J MED GENET, V90, P376, DOI 10.1002/(SICI)1096-8628(20000228)90:5<376::AID-AJMG6>3.0.CO;2-V
   Rogawski MA, 2004, NAT MED, V10, P685, DOI 10.1038/nm1074
   Rosenfield RL, 1997, BAILLIERE CLIN OB GY, V11, P307, DOI 10.1016/S0950-3552(97)80039-9
   Roste LS, 2002, REPROD TOXICOL, V16, P767
   Roste LS, 2001, EXP TOXICOL PATHOL, V52, P545
   Rourke C, 2006, PSYCHOPHARMACOLOGY, V184, P107, DOI 10.1007/s00213-005-0230-1
   RUMBACH L, 1986, MOL PHARMACOL, V30, P270
   Sanyal AJ, 2001, GASTROENTEROLOGY, V120, P1183, DOI 10.1053/gast.2001.23256
   Sato Y, 2001, NEUROLOGY, V57, P445, DOI 10.1212/WNL.57.3.445
   SHETH RD, 1995, J PEDIATR-US, V127, P256, DOI 10.1016/S0022-3476(95)70304-7
   Shiah IS, 2005, INT CLIN PSYCHOPHARM, V20, P295, DOI 10.1097/00004850-200511000-00002
   Singer H S, 1987, Prog Clin Biol Res, V253, P339
   SLESINGER PA, 1987, EPILEPSIA, V28, P214, DOI 10.1111/j.1528-1157.1987.tb04210.x
   Spina E, 2004, EPILEPTIC DISORD, V6, P57
   Stephen LJ, 2001, EPILEPSIA, V42, P1002, DOI 10.1046/j.1528-1157.2001.0420081002.x
   Svalheim S, 2003, SEIZURE-EUR J EPILEP, V12, P529, DOI 10.1016/S1059-1311(032)00195-X
   SWANSON M, 1981, J CLIN ULTRASOUND, V9, P219, DOI 10.1002/jcu.1870090504
   Tan H, 2005, J PEDIATR ENDOCR MET, V18, P985
   Tauboll E, 2003, EPILEPSIA, V44, P1014, DOI 10.1046/j.1528-1157.2003.60702.x
   Tauboll E, 1999, SEIZURE-EUR J EPILEP, V8, P490, DOI 10.1053/seiz.1999.0342
   Tauboll E, 2006, EPILEPSIA, V47, P1580, DOI 10.1111/j.1528-1167.2006.00668.x
   TAYLOR D, 2000, PSYCHIAT B, V24, P174
   THURSTON JH, 1989, LIFE SCI, V45, P59, DOI 10.1016/0024-3205(89)90435-9
   Tohen M, 2002, AM J PSYCHIAT, V159, P1011, DOI 10.1176/appi.ajp.159.6.1011
   Vaden DL, 2001, J BIOL CHEM, V276, P15466, DOI 10.1074/jbc.M004179200
   Vainionpaa LK, 1999, ANN NEUROL, V45, P444, DOI 10.1002/1531-8249(199904)45:4<444::AID-ANA5>3.0.CO;2-6
   Vajda FJ, 2004, J CLIN NEUROSCI, V11, P854, DOI 10.1016/j.jocn.2004.05.003
   Vajda FJ, 2003, J CLIN NEUROSCI, V10, P543, DOI 10.1016/S0967-5868(03)00158-9
   Vajda FJE, 2002, J CLIN NEUROSCI, V9, P508, DOI 10.1054/jocn.2002.1133
   VANDENBERG RJ, 1993, EXP BRAIN RES, V93, P279, DOI 10.1007/BF00228395
   Verrotti A, 2004, NEUROENDOCRINOLOGY, V79, P157, DOI 10.1159/000077274
   Verrotti Alberto, 2006, Endocrine Metabolic & Immune Disorders-Drug Targets, V6, P25
   Vestergaard P, 2004, EPILEPSIA, V45, P1330, DOI 10.1111/j.0013-9580.2004.18804.x
   Vinten J, 2005, NEUROLOGY, V64, P949, DOI 10.1212/01.WNL.0000154514.82948.69
   Weihl CC, 2006, NEUROLOGY, V67, P500, DOI 10.1212/01.wnl.0000231139.26253.d0
   Wildes JE, 2006, J CLIN PSYCHIAT, V67, P904, DOI 10.4088/JCP.v67n0607
   Williams JA, 2006, ANN THORAC SURG, V81, P2235, DOI 10.1016/j.athoracsur.2005.12.060
   WILLOW M, 1984, MOL PHARMACOL, V25, P228
   Wirrell EC, 2003, PEDIATR NEUROL, V28, P126, DOI 10.1016/S0887-8994(02)00502-2
   Wood JR, 2005, PHYSIOL GENOMICS, V20, P233, DOI 10.1152/physiolgenomics.00193.2004
   Wyszynski DF, 2005, NEUROLOGY, V64, P961, DOI 10.1212/01.WNL.0000154516.43630.C5
   Yen SSC, 1999, REPROD ENDOCRINOLOGY, P436
   Yerby MS, 1999, EPILEPSIA, V40, P520, DOI 10.1111/j.1528-1157.1999.tb00752.x
   Yonkers KA, 2004, AM J PSYCHIAT, V161, P608, DOI 10.1176/appi.ajp.161.4.608
   Yuan PX, 2001, J BIOL CHEM, V276, P31674, DOI 10.1074/jbc.M104309200
   Zaremba PD, 2006, PHARMACOL REP, V58, P1
   ZEISE ML, 1991, BRAIN RES, V544, P345, DOI 10.1016/0006-8993(91)90078-A
   ZEITLHOFER J, 1993, CLIN INVESTIGATOR, V71, P574
NR 256
TC 29
Z9 30
U1 2
U2 6
PU BENTHAM SCIENCE PUBL LTD
PI SHARJAH
PA EXECUTIVE STE Y-2, PO BOX 7917, SAIF ZONE, 1200 BR SHARJAH, U ARAB
   EMIRATES
SN 0929-8673
EI 1875-533X
J9 CURR MED CHEM
JI Curr. Med. Chem.
PY 2007
VL 14
IS 26
BP 2799
EP 2812
DI 10.2174/092986707782360088
PG 14
WC Biochemistry & Molecular Biology; Chemistry, Medicinal; Pharmacology &
   Pharmacy
SC Biochemistry & Molecular Biology; Pharmacology & Pharmacy
GA 268KG
UT WOS:000253578100007
PM 18045126
DA 2019-04-19
ER

PT J
AU Tomson, T
   Luef, G
   Sabers, A
   Pittschieler, S
   Ohman, I
AF Tomson, T.
   Luef, G.
   Sabers, A.
   Pittschieler, S.
   Ohman, I.
TI Valproate effects on kinetics of lamotrigine in pregnancy and treatment
   with oral contraceptives
SO NEUROLOGY
LA English
DT Article
ID PHARMACOKINETICS; EPILEPSY
AB In eight women treated with lamotrigine monotherapy, the lamotrigine dose/plasma concentration (D/C) ratio increased by 295% from baseline outside pregnancy to midgestation, whereas in six women treated with lamotrigine in combination with valproate, the increase was only 60%. No difference in lamotrigine D/C ratio was found between users and nonusers of oral contraceptives comedicated with valproate. Valproate seems to reduce the induction of lamotrigine metabolism associated with pregnancy or use of contraceptives.
C1 Karolinska Inst, Dept Clin Neurosci, Stockholm, Sweden.
   Karolinska Inst, Dept Clin Pharmacol, Stockholm, Sweden.
   Med Univ Innsbruck, Dept Neurol, Innsbruck, Austria.
   Glostrup Univ Hosp, Dept Neurol, Glostrup, Denmark.
RP Tomson, T (reprint author), Karolinska Univ Hosp, Dept Neurol, SE-17176 Stockholm, Sweden.
EM torbjorn.tomson@karolinska.se
RI Ohman, Inger/B-5513-2008
CR Cunnington M, 2005, NEUROLOGY, V64, P955, DOI 10.1212/01.WNL.0000154515.94346.89
   de Haan GJ, 2004, NEUROLOGY, V63, P571, DOI 10.1212/01.WNL.0000133213.10244.FD
   Gidal BE, 2000, EPILEPSY RES, V42, P23, DOI 10.1016/S0920-1211(00)00160-1
   Liston HL, 2001, J CLIN PSYCHOPHARM, V21, P500, DOI 10.1097/00004714-200110000-00008
   Morrow J, 2006, J NEUROL NEUROSUR PS, V77, P193, DOI 10.1136/jnnp.2005.074203
   Ohman I, 2000, EPILEPSIA, V41, P709, DOI 10.1111/j.1528-1157.2000.tb00232.x
   PATSALOS PN, 2003, LANCET NEUROL, V6, P347
   Pennell PB, 2004, NEUROLOGY, V62, P292, DOI 10.1212/01.WNL.0000103286.47129.F8
   Sabers A, 2003, NEUROLOGY, V61, P570, DOI 10.1212/01.WNL.0000076485.09353.7A
   Tran TA, 2002, NEUROLOGY, V59, P251, DOI 10.1212/WNL.59.2.251
NR 10
TC 29
Z9 30
U1 0
U2 1
PU LIPPINCOTT WILLIAMS & WILKINS
PI PHILADELPHIA
PA 530 WALNUT ST, PHILADELPHIA, PA 19106-3621 USA
SN 0028-3878
J9 NEUROLOGY
JI Neurology
PD OCT 10
PY 2006
VL 67
IS 7
BP 1297
EP 1299
DI 10.1212/01.wnl.0000238522.79277.9c
PG 3
WC Clinical Neurology
SC Neurosciences & Neurology
GA 092DL
UT WOS:000241077100039
PM 17030773
DA 2019-04-19
ER

PT J
AU Wiwatanaratanabutr, S
   Kittayapong, P
AF Wiwatanaratanabutr, S.
   Kittayapong, P.
TI Effects of temephos and temperature on Wolbachia load and life history
   traits of Aedes aliblopictus
SO MEDICAL AND VETERINARY ENTOMOLOGY
LA English
DT Article
DE Aedes albopictus; Wolbachia; fitness; mosquito bionomics; temephos;
   temperature; survival rate; development time; wing size
ID MEDITERRANEAN FLOUR MOTH; CYTOPLASMIC INCOMPATIBILITY; FLUCTUATING
   ASYMMETRY; MOLECULAR-IDENTIFICATION; DEVELOPMENTAL STABILITY; ALMOND
   MOTH; ALBOPICTUS; DENSITY; HOST; POPULATIONS
AB Maternally inherited Wolbachia (gram-negative bacteria) often affect the reproductive fitness of their arthropod hosts and may cause cytoplasmic incompatibility (CI). Comparing Wolbachia-infected and uninfected strains of the mosquito Aedes albopictus (Skuse) (Diptera: Culicidae), we assessed the effects on fitness of two stressors: temperature elevation (25 degrees C vs. 37 degrees C) and exposure to temephos insecticide (concentration range 0.0017-0.0167 mg/L) during larval development. Fitness was measured in terms of life history traits: percentage survival, development time and wing size. Insecticide treatment was associated with reduction in survival rates and wing size in both sexes, but did not affect development time or Wolbachia load. Temperature elevation by 12 degrees C significantly reduced all four bionomic parameters observed in both sexes. Wolbachia density within individual adult mosquitoes was determined by using realtime quantitative polymerase chain reaction (PCR) based on the wsp gene. Both male and female adults had significantly lower densities of Wolbachia after larval rearing at the higher temperature.
C1 Mahidol Univ, Fac Sci, Ctr Vectors & Vector Borne Dis, Bangkok 10400, Thailand.
   Mahidol Univ, Fac Sci, Dept Biol, Bangkok 10400, Thailand.
RP Wiwatanaratanabutr, S (reprint author), Mahidol Univ, Fac Sci, Ctr Vectors & Vector Borne Dis, Rama 6 Rd, Bangkok 10400, Thailand.
EM grpkt@mahidol.ac.th
CR Agnew P, 1997, P ROY SOC B-BIOL SCI, V264, P9, DOI 10.1098/rspb.1997.0002
   BEEHLER JW, 1991, J AM MOSQUITO CONTR, V7, P121
   Bouchon D, 1998, P ROY SOC B-BIOL SCI, V265, P1081, DOI 10.1098/rspb.1998.0402
   Campbell WB, 1996, OIKOS, V77, P540, DOI 10.2307/3545943
   Clarke GM, 1997, EVOLUTION, V51, P2021, DOI 10.1111/j.1558-5646.1997.tb05124.x
   Dutton TJ, 2004, INSECT MOL BIOL, V13, P317, DOI 10.1111/j.0962-1075.2004.00490.x
   EAMCHAN P, 1989, AM J TROP MED HYG, V41, P95, DOI 10.4269/ajtmh.1989.41.95
   Freebairn K, 1996, GENETICS, V144, P229
   GASS RF, 1985, ANN TROP MED PARASIT, V79, P309, DOI 10.1080/00034983.1985.11811924
   Gratz NG, 2004, MED VET ENTOMOL, V18, P215, DOI 10.1111/j.0269-283X.2004.00513.x
   Hardersen S, 1998, ECOTOXICOLOGY, V7, P297, DOI 10.1023/A:1008828600164
   Hemingway J, 2000, ANNU REV ENTOMOL, V45, P371, DOI 10.1146/annurev.ento.45.1.371
   Hoffmann AA, 1997, INFLUENTIAL PASSENGERS, P42
   Hurst GDD, 1999, P ROY SOC B-BIOL SCI, V266, P735, DOI 10.1098/rspb.1999.0698
   Ikeda T, 2003, ZOOL SCI, V20, P153, DOI 10.2108/zsj.20.153
   Imasheva AG, 1997, BIOL J LINN SOC, V61, P117, DOI 10.1006/bijl.1996.0125
   Kittayapong P, 2002, HEREDITY, V88, P270, DOI [10.1038/sj.hdy.6800039, 10.1038/sj/hdy/6800039]
   Kittayapong P, 2002, AM J TROP MED HYG, V66, P103, DOI 10.4269/ajtmh.2002.66.103
   Knudsen A. B., 1995, Parassitologia (Rome), V37, P91
   Kondo N, 2002, MOL ECOL, V11, P167, DOI 10.1046/j.0962-1083.2001.01432.x
   McGraw EA, 2002, P NATL ACAD SCI USA, V99, P2918, DOI 10.1073/pnas.052466499
   Morris CD, 1996, J AM MOSQUITO CONTR, V12, P472
   Mpho M, 2000, B ENTOMOL RES, V90, P279
   Mpho M, 2001, CHEMOSPHERE, V45, P713, DOI 10.1016/S0045-6535(01)00140-0
   NOVAK RJ, 1990, J AM MOSQUITO CONTR, V6, P188
   ONEILL SL, 1992, P NATL ACAD SCI USA, V89, P2699, DOI 10.1073/pnas.89.7.2699
   ONeill SL, 1997, INSECT MOL BIOL, V6, P33, DOI 10.1046/j.1365-2583.1997.00157.x
   PARSONS PA, 1989, ANNU REV ECOL SYST, V20, P29
   PARSONS PA, 1987, EVOL BIOL, V21, P311
   PARSONS PA, 1961, HEREDITY, V16, P455, DOI 10.1038/hdy.1961.52
   Sasaki T, 1999, ZOOL SCI, V16, P739, DOI 10.2108/zsj.16.739
   Savage A, 1999, HYDROBIOLOGIA, V411, P139, DOI 10.1023/A:1003857919472
   SINKINS SP, 1995, P ROY SOC B-BIOL SCI, V261, P325, DOI 10.1098/rspb.1995.0154
   STOUTHAMER R, 1993, NATURE, V361, P66, DOI 10.1038/361066a0
   SWEENEY KJ, 1993, J AM MOSQUITO CONTR, V9, P8
   WERREN JH, 1995, P ROY SOC B-BIOL SCI, V261, P55, DOI 10.1098/rspb.1995.0117
   Werren JH, 2000, P ROY SOC B-BIOL SCI, V267, P1277, DOI 10.1098/rspb.2000.1139
   Zhou WG, 1998, P ROY SOC B-BIOL SCI, V265, P509, DOI 10.1098/rspb.1998.0324
NR 38
TC 29
Z9 29
U1 1
U2 11
PU WILEY
PI HOBOKEN
PA 111 RIVER ST, HOBOKEN 07030-5774, NJ USA
SN 0269-283X
EI 1365-2915
J9 MED VET ENTOMOL
JI Med. Vet. Entomol.
PD SEP
PY 2006
VL 20
IS 3
BP 300
EP 307
DI 10.1111/j.1365-2915.2006.00640.x
PG 8
WC Entomology; Veterinary Sciences
SC Entomology; Veterinary Sciences
GA 093GE
UT WOS:000241155500006
PM 17044881
DA 2019-04-19
ER

PT J
AU Galvan-Manso, M
   Campistol, J
   Conill, J
   Sanmarti, FX
AF Galvan-Manso, M
   Campistol, J
   Conill, J
   Sanmarti, FX
TI Analysis of the characteristics of epilepsy in 37 patients with the
   molecular diagnosis of Angelman syndrome
SO EPILEPTIC DISORDERS
LA English
DT Article
DE Angelman syndrome; molecular diagnosis; epilepsy; West syndrome; EEG;
   treatment
ID EEG; PHENOTYPES; EVOLUTION; DISOMY
AB Angelman syndrome is a genetic disorder caused by defects in the maternally inherited imprinted domain located on chromosome 15q11-q13. Most patients with Angelman syndrome present with severe mental retardation, characteristic physical appearance, behavioral traits, and severe, early-onset epilepsy. We retrospectively reviewed the medical histories of 37 patients, all with the molecular diagnosis of Angelman syndrome and at least three years of follow-up in our neurology department, for further information about their epilepsy: age of onset, type of seizures initially and during follow-up, EEG recordings, treatments and response. The molecular studies showed 87 % deletions de novo, 8 % uniparental, paternal disomy, and 5 % imprinting defects. The median age at diagnosis was 6.5 years, with 20 % having begun to manifest febrile seizures at an average age of 1.9 years. Nearly all (95 %) presented with epilepsy, the majority under the age of three (76 %). The most frequent seizure types were myoclonic, atonic, generalized tonic-clonic and atypical absences. At onset, two patients exhibited West syndrome. EEG recordings typical of Angelman syndrome were found in 68 %. Normalization of EEG appeared in 12 patients after nine years. Control of epileptic seizures improved after the age of 8.5 years. The most effective treatments were valproic acid and clonazepam. We conclude that epilepsy was present in nearly all of our cases with Angelman syndrome, and that the EEG can be a useful diagnostic tool. On comparing the severity of epilepsy with the type of genetic alteration, we did not find any statistically significant correlations.
C1 Univ Barcelona, Neuropediat Serv, Unidad Integrada, Hosp St Joan Deu Clin, Barcelona, Spain.
RP Campistol, J (reprint author), Hosp St Joan Deu, Neurol Serv, Passeig St Joan Deu 2, Barcelona 08950, Spain.
EM campistol@hsjdbcn.org
CR ANGELMAN H, 1965, DEV MED CHILD NEUROL, V7, P681
   BOYD SG, 1988, EUR J PEDIATR, V147, P508, DOI 10.1007/BF00441976
   BUNTINX IM, 1995, AM J MED GENET, V56, P176, DOI 10.1002/ajmg.1320560213
   Buoni S, 1999, BRAIN DEV-JPN, V21, P296, DOI 10.1016/S0387-7604(99)00007-8
   Cabrera JC, 1998, REV NEUROLOGIA, V26, P77, DOI 10.33588/rn.26149.981089
   CASARA GL, 1995, BRAIN DEV-JPN, V17, P64, DOI 10.1016/0387-7604(94)00104-6
   Clayton-Smith J, 2001, DEV MED CHILD NEUROL, V43, P476, DOI 10.1017/S0012162201000871
   CLAYTONSMITH J, 1993, AM J MED GENET, V46, P12, DOI 10.1002/ajmg.1320460105
   CLAYTONSMITH J, 1992, J MED GENET, V29, P412, DOI 10.1136/jmg.29.6.412
   Fridman C, 2000, AM J MED GENET, V94, P249, DOI 10.1002/1096-8628(20000918)94:3<249::AID-AJMG12>3.0.CO;2-X
   Galvan-Manso M, 2002, REV NEUROLOGIA, V35, P425, DOI 10.33588/rn.3505.2002217
   Garnacho C, 2000, REV NEUROLOGIA, V31, P99
   IMAIZUMI K, 1990, AM J MED GENET, V35, P314, DOI 10.1002/ajmg.1320350305
   Jiang YH, 1999, AM J HUM GENET, V65, P1, DOI 10.1086/302473
   Kuenzle C, 1998, EPILEPSIA, V39, P1213, DOI 10.1111/j.1528-1157.1998.tb01314.x
   Laan LAEM, 1997, EPILEPSIA, V38, P195, DOI 10.1111/j.1528-1157.1997.tb01097.x
   Lossie AC, 2001, J MED GENET, V38, P834, DOI 10.1136/jmg.38.12.834
   MAGENIS RE, 1987, AM J MED GENET, V28, P829, DOI 10.1002/ajmg.1320280407
   MALCOLM S, 1991, LANCET, V337, P694, DOI 10.1016/0140-6736(91)90278-W
   Minassian BA, 1998, ANN NEUROL, V43, P485, DOI 10.1002/ana.410430412
   Ostergaard J R, 1997, Ugeskr Laeger, V159, P1273
   Rubin DI, 1997, ELECTROEN CLIN NEURO, V102, P299, DOI 10.1016/S0013-4694(96)96105-2
   Ruggieri M, 1998, ARCH DIS CHILD, V79, P423, DOI 10.1136/adc.79.5.423
   Smith A, 1996, J MED GENET, V33, P107, DOI 10.1136/jmg.33.2.107
   SUGIMOTO T, 1992, EPILEPSIA, V33, P1078, DOI 10.1111/j.1528-1157.1992.tb01762.x
   TRISTAN CC, 1993, AN ESP PEDIATR, V39, P25
   VANLIERDE A, 1990, DEV MED CHILD NEUROL, V32, P1011
   VIANI F, 1995, J CHILD NEUROL, V10, P467, DOI 10.1177/088307389501000609
NR 28
TC 29
Z9 31
U1 2
U2 6
PU JOHN LIBBEY EUROTEXT LTD
PI MONTROUGE
PA 127 AVE DE LA REPUBLIQUE, 92120 MONTROUGE, FRANCE
SN 1294-9361
EI 1950-6945
J9 EPILEPTIC DISORD
JI Epileptic Disord.
PD MAR
PY 2005
VL 7
IS 1
BP 19
EP 25
PG 7
WC Clinical Neurology
SC Neurosciences & Neurology
GA 905CO
UT WOS:000227545500004
PM 15741136
DA 2019-04-19
ER

PT J
AU Frey, B
   Braegger, CP
   Ghelfi, D
AF Frey, B
   Braegger, CP
   Ghelfi, D
TI Neonatal cholestatic hepatitis from carbamazepine exposure during
   pregnancy and breast feeding
SO ANNALS OF PHARMACOTHERAPY
LA English
DT Article
DE breast feeding; carbamazepine; hepatitis; neonate
AB OBJECTIVE: To report a case of transient cholestatic hepatitis occurring in an infant between the third and seventh weeks of life, most likely due to carbamazepine exposure during pregnancy and breast feeding.
   CASE SUMMARY: A boy, born to an epileptic mother who had been treated with carbamazepine monotherapy throughout pregnancy and breast feeding, experienced asphyxia at birth with transient hepatic dysfunction in the first week of life. After full recovery from asphyxia, he experienced a second period of liver dysfunction, presenting as cholestatic hepatitis that lasted approximately 5 weeks. Infectious and metabolic etiologies as well as extrahepatic biliary atresia were excluded.
   DISCUSSION: Carbamazepine is known to induce hepatic damage in children and adults. As the drug crosses the placenta and is excreted into breast milk, infants of mothers taking carbamazepine might also develop liver dysfunction. In addition to the present case, there are 2 well-documented case reports of cholestasis in association with transplacental and transmammary carbamazepine exposure.
   CONCLUSIONS: Carbamazepine-induced hepatitis may occur in association with prenatal exposure and breast feeding. This may expose infants to unnecessary diagnostic procedures, and should therefore be mentioned in the company's product information.
C1 Univ Childrens Hosp, Dept Intens Care & Neonatol, CH-8032 Zurich, Switzerland.
   Univ Childrens Hosp, Dept Gastroenterol & Nutr, CH-8032 Zurich, Switzerland.
RP Frey, B (reprint author), Univ Childrens Hosp, Dept Intens Care & Neonatol, CH-8032 Zurich, Switzerland.
CR BERTILSSON L, 1986, CLIN PHARMACOKINET, V11, P177, DOI 10.2165/00003088-198611030-00001
   CANARDO JR, 1984, GASTROEN CLIN BIOL, V8, P769
   DAVION T, 1984, GASTROEN CLIN BIOL, V8, P52
   FREY B, 1990, EUR J PEDIATR, V150, P136, DOI 10.1007/BF02072057
   GALEONE D, 1985, J NEUROL, V232, P301, DOI 10.1007/BF00313869
   Iqbal MM, 2000, PSYCHIAT ANN, V30, P297, DOI 10.3928/0048-5713-20000501-03
   Larrey D, 1997, J HEPATOL, V26, P12, DOI 10.1016/S0168-8278(97)80492-8
   LEVY M, 1981, ANN INTERN MED, V95, P64, DOI 10.7326/0003-4819-95-1-64
   MATSUKURA H, 1988, EUR J PEDIATR, V147, P666, DOI 10.1007/BF00442493
   MERLOB P, 1992, ANN PHARMACOTHER, V26, P1563, DOI 10.1177/106002809202601215
   MITCHELL MC, 1981, AM J MED, V71, P733, DOI 10.1016/0002-9343(81)90244-8
   NARANJO CA, 1981, CLIN PHARMACOL THER, V30, P239, DOI 10.1038/clpt.1981.154
   *NOV PHARM, 1999, PROD INF TEGR CARB
   PELLOCK JM, 1987, EPILEPSIA, V28, pS64, DOI 10.1111/j.1528-1157.1987.tb05780.x
   Ward RM, 2001, PEDIATRICS, V108, P776
   ZUCKER P, 1977, J PEDIATR-US, V91, P667, DOI 10.1016/S0022-3476(77)80529-5
NR 16
TC 29
Z9 29
U1 0
U2 2
PU HARVEY WHITNEY BOOKS CO
PI CINCINNATI
PA PO BOX 42696, CINCINNATI, OH 45242 USA
SN 1060-0280
J9 ANN PHARMACOTHER
JI Ann. Pharmacother.
PD APR
PY 2002
VL 36
IS 4
BP 644
EP 647
DI 10.1345/aph.1A326
PG 4
WC Pharmacology & Pharmacy
SC Pharmacology & Pharmacy
GA 536TB
UT WOS:000174717000017
PM 11918515
DA 2019-04-19
ER

PT J
AU Snodgrass, SR
   Vedanarayanan, VV
   Parker, CC
   Parks, BR
AF Snodgrass, SR
   Vedanarayanan, VV
   Parker, CC
   Parks, BR
TI Pediatric patients with undetectable anticonvulsant blood levels:
   Comparison with compliant patients
SO JOURNAL OF CHILD NEUROLOGY
LA English
DT Article
ID MORTALITY DIFFERENTIALS; MEDICATION; ADHERENCE; REGIMENS; THERAPY;
   FAMILY; INCOME
AB Undetectable anticonvulsant blood levels indicate sustained noncompliance (several consecutive doses missed). We compared 91 consecutive outpatients with epilepsy and undetectable anticonvulsant blood levels to 100 patients seen during the same time period, verified as compliant by acceptable serum levels. We hypothesized that pay status, application for Supplemental Security Income, patient age, history of missed appointments, and functional status would differ between compliant and noncompliant patients. We were surprised to find large differences between clinic and insurance patients and between Caucasian and non-Caucasian patients. The 100 compliant patients included 44 Caucasian and 56 non-Caucasian patients, whereas only 9 of 91 noncompliant patients were Caucasian, and only 9 had insurance, compared to 32 compliant patients. Applications for Supplemental Security Income and history of missed appointments were significantly associated with noncompliance, but patient age, seizure type, and seizure control were not. Uninsured Caucasians were more often compliant than non-Caucasians were. Many noncompliant patients had mild epilepsy, which was reportedly doing well. Race and pay status were closely correlated. Several noncompliant females became pregnant, whereas no compliant patients did. Compliant patients were much more likely to be accompanied by a parent or caretaker on clinic visits than noncompliant patients. Noncompliant patients had at least one acceptable subsequent serum level, although 2 patients with intractable epilepsy had undetectable serum levels on three or more occasions. Noncompliance may respond to discussion and advice. We reviewed 124 episodes of undetectable drug levels in the 91 noncompliant patients. Eighteen of these resulted in hospitalization, but in 25 cases, we were told that there had been no seizures since the preceding visit. Many noncompliant patients have infrequent seizures, even if they take little or no medication. Socioeconomic status influences health, life expectancy, and educational success, but it has been claimed to be irrelevant to compliance and adherence issues in epilepsy. Our data and the experience of other centers with childhood diabetes suggest that socioeconomic, racial, and family factors influence compliance or adherence to treatment for many chronic conditions. Educational efforts and support for parents at the start of anticonvulsant treatment may improve compliance. Uninsured patients missed more appointments and were much more likely to be noncompliant than insured patients. Attention to the special problems of Medicaid and minority children is needed.
C1 Univ Mississippi, Med Ctr, Sch Pharm, Div Neurol,Dept Pediat, Jackson, MS 39216 USA.
   Univ Mississippi, Med Ctr, Sch Pharm, Div Clin Pharm,Dept Pharm Practice, Jackson, MS 39216 USA.
RP Snodgrass, SR (reprint author), Childrens Hosp Los Angeles, Div Neurol, Mail Stop 82,4650 Sunset Blvd, Los Angeles, CA 90027 USA.
CR Agresti A, 1998, AM STAT, V52, P119, DOI 10.2307/2685469
   Auslander WF, 1997, DIABETES CARE, V20, P1569, DOI 10.2337/diacare.20.10.1569
   Bender B, 1996, J ASTHMA, V33, P199, DOI 10.3109/02770909609055360
   CRAMER J A, 1991, P123
   CRAMER JA, 1989, JAMA-J AM MED ASSOC, V261, P3273, DOI 10.1001/jama.261.22.3273
   DELAMATER AM, 1991, DIABETES CARE, V14, P20, DOI 10.2337/diacare.14.1.20
   FADIMAN A, 1997, SPIRIT CATCHES YOU Y
   Green L W, 1988, Epilepsy Res Suppl, V1, P7
   HAZZARD A, 1990, J PEDIATR PSYCHOL, V15, P543, DOI 10.1093/jpepsy/15.4.543
   Jackson M, 1994, Seizure, V3, P225, DOI 10.1016/S1059-1311(05)80193-1
   KUTT H, 1966, ARCH NEUROL-CHICAGO, V14, P489, DOI 10.1001/archneur.1966.00470110033004
   LAGRECA AM, 1990, J PEDIATR PSYCHOL, V15, P423
   LEPPIK IE, 1996, TREATMENT EPILEPSY P, P779
   LUND L, 1974, ARCH NEUROL-CHICAGO, V31, P289, DOI 10.1001/archneur.1974.00490410037002
   MILLER RG, 1981, SIMULTANEOUS STAT IN
   MOULDING T, 1970, ANN INTERN MED, V73, P559, DOI 10.7326/0003-4819-73-4-559
   NAVARRO V, 1990, LANCET, V336, P1238, DOI 10.1016/0140-6736(90)92846-A
   NEWACHECK PW, 1980, MED CARE, V18, P1165, DOI 10.1097/00005650-198012000-00002
   SHOPE JT, 1988, COMPLIANCE EPILEPSY, P23
   Singer L, 1997, PEDIATRICS, V100, P987, DOI 10.1542/peds.100.6.987
   Snedecor G., 1980, STAT METHODS
   VANSCIVER MM, 1995, J DEV BEHAV PEDIATR, V16, P350
   WILKINSON RG, 1989, J SOC POLICY, V18, P307, DOI 10.1017/S0047279400017591
NR 23
TC 29
Z9 29
U1 0
U2 0
PU B C DECKER INC
PI HAMILTON
PA 20 HUGHSON ST SOUTH, PO BOX 620, L C D 1, HAMILTON, ONTARIO L8N 3K7,
   CANADA
SN 0883-0738
J9 J CHILD NEUROL
JI J. Child Neurol.
PD MAR
PY 2001
VL 16
IS 3
BP 164
EP 168
DI 10.1177/088307380101600302
PG 5
WC Clinical Neurology; Pediatrics
SC Neurosciences & Neurology; Pediatrics
GA 473DV
UT WOS:000171025500002
PM 11305683
DA 2019-04-19
ER

PT J
AU Steingart, RA
   Abu-Roumi, M
   Newman, ME
   Silverman, WF
   Slotkin, TA
   Yanai, J
AF Steingart, RA
   Abu-Roumi, M
   Newman, ME
   Silverman, WF
   Slotkin, TA
   Yanai, J
TI Neurobehavioral damage to cholinergic systems caused by prenatal
   exposure to heroin or phenobarbital: Cellular mechanisms and the
   reversal of deficits by neural grafts
SO DEVELOPMENTAL BRAIN RESEARCH
LA English
DT Article
DE correlation; early exposure; eight-arm maze; inositol phosphate
   formation; heroin; muscarinic receptors; neural grafting; phenobarbital
ID PROTEIN-KINASE-C; SPATIAL MEMORY; BEHAVIORAL DEFICITS; ALCOHOL EXPOSURE;
   OPIOID RECEPTORS; ACETYLCHOLINE; NEURONS; MICE; RATS; HIPPOCAMPUS
AB Despite the basic differences in their underlying biological targets, prenatal exposure to heroin or phenobarbital produces similar syndromes of neurobehavioral deficits, involving defects in septohippocampal cholinergic innervation-related behaviors. At the cellular level, these deficits are associated with cholinergic hyperactivity, characterized by increased concentrations of muscarinic receptors and enhanced second messenger activity linked to the receptors. In the present study, we determined whether the cellular changes are mechanistically linked to altered behavior, using two different approaches: neural grafting and correlations between behavior and biochemistry within the same individual animals. Mice were exposed transplacentally to phenobarbital or heroin on gestation days 9-18 and, as adults, received fetal cholinergic grafts or were sham-operated. Prenatal drug exposure resulted in deficits in behavioral performance tested in the eight-arm radial maze, accompanied by increases in hippocampal M-1-muscarinic receptor expression and muscarinic receptor-mediated IP formation. Neural grafting reversed both the behavioral deficits and the muscarinic hyperactivity. In the drug-exposed offspring, there was a significant correlation between maze performance and carbachol-induced inositol phosphate (IP) formation. These studies indicate that deficits of cholinergic function underlie the neurobehavioral deficits seen in the hippocampus of animals exposed prenatally to heroin or phenobarbital, and consequently that the observed cholinergic hyperactivity is an unsuccessful attempt to compensate for the loss of cholinergic function. The fact that the damage can be reversed by neural grafting opens up novel approaches to the restoration of brain function after prenatal insults. (C) 2000 Elsevier Science B.V. All rights reserved.
C1 Hebrew Univ Jerusalem, Hadassah Med Sch, Dept Anat & Cell Biol, Ross Lab Studies Neural Birth Defects, IL-91120 Jerusalem, Israel.
   Hadassah Univ Hosp, Dept Psychiat, Biol Psychiat Lab, IL-91120 Jerusalem, Israel.
   Ben Gurion Univ Negev, Zlotowski Ctr Neurosci, Dept Morphol, IL-84105 Beer Sheva, Israel.
   Duke Univ, Med Ctr, Dept Pharmacol & Canc Biol, Durham, NC 27710 USA.
RP Yanai, J (reprint author), Hebrew Univ Jerusalem, Hadassah Med Sch, Dept Anat & Cell Biol, Ross Lab Studies Neural Birth Defects, Box 12272, IL-91120 Jerusalem, Israel.
EM yanai@md2.huji.ac.il
CR AbuRoumi M, 1996, BRAIN RES BULL, V40, P183, DOI 10.1016/0361-9230(95)02131-0
   BACHMAN ES, 1994, INT J DEV NEUROSCI, V12, P239, DOI 10.1016/0736-5748(94)90071-X
   BARRON S, 1991, PHARMACOL BIOCHEM BE, V39, P423, DOI 10.1016/0091-3057(91)90202-D
   BECKER JT, 1980, BRAIN RES, V200, P307, DOI 10.1016/0006-8993(80)90922-1
   BENIGNI R, 1994, AM J PHYSIOL, V266, pR1697
   BERRIDGE MJ, 1983, BIOCHEM J, V212, P473, DOI 10.1042/bj2120473
   BJORKLUND A, 1977, CELL TISSUE RES, V185, P289
   BOHN MC, 1987, SCIENCE, V237, P913, DOI 10.1126/science.2887034
   BRUNDIN P, 1985, BRAIN RES, V331, P251, DOI 10.1016/0006-8993(85)91550-1
   CHANG HT, 1988, BRAIN RES BULL, V21, P295, DOI 10.1016/0361-9230(88)90244-4
   FERNANDEZ K, 1983, NEUROBEH TOXICOL TER, V5, P351
   GIL DW, 1985, J PHARMACOL EXP THER, V232, P608
   Hohmann CF, 1991, CEREB CORTEX, V1, P158, DOI 10.1093/cercor/1.2.158
   HOHMANN CF, 1988, DEV BRAIN RES, V42, P253, DOI 10.1016/0165-3806(88)90244-1
   JACKISCH R, 1986, N-S ARCH PHARMACOL, V332, P156, DOI 10.1007/BF00511406
   JAFFARD R, 1977, BRAIN RES, V133, P277, DOI 10.1016/0006-8993(77)90764-8
   KELLAR KJ, 1985, J NEUROSCI, V5, P1577
   LASKY DI, 1977, PHARMACOL BIOCHEM BE, V7, P281, DOI 10.1016/0091-3057(77)90147-2
   LICHTBLAU L, 1984, NEUROBEH TOXICOL TER, V6, P3
   MCCLEARN GE, 1970, MOUSE PROTOTYPE, P3
   MCDANIEL KL, 1990, PHARMACOL BIOCHEM BE, V35, P429, DOI 10.1016/0091-3057(90)90180-P
   MULLANEY I, 1993, BIOCHEM J, V289, P125, DOI 10.1042/bj2890125
   MURRAY CL, 1985, NEUROSCIENCE, V14, P1025, DOI 10.1016/0306-4522(85)90273-8
   NAVARRO HA, 1989, J PHARMACOL EXP THER, V251, P894
   NOGUES X, 1994, HIPPOCAMPUS, V4, P71, DOI 10.1002/hipo.450040109
   OLTON DS, 1979, NEUROPSYCHOLOGIA, V17, P669, DOI 10.1016/0028-3932(79)90042-3
   OLTON DS, 1976, J EXP PSYCHOL ANIM B, V2, P97, DOI 10.1037/0097-7403.2.2.97
   OLTON DS, 1978, EXP NEUROL, V58, P387, DOI 10.1016/0014-4886(78)90096-1
   RICHTER JA, 1982, PROG NEUROBIOL, V18, P275, DOI 10.1016/0301-0082(82)90013-2
   RILEY EP, 1989, ANN NY ACAD SCI, V562, P173
   RODIER R, 1976, ENV HLTH PERSPECT, V8, P79
   ROGELFUCHS Y, 1994, BRAIN RES BULL, V33, P273, DOI 10.1016/0361-9230(94)90194-5
   ROGELFUCHS Y, 1992, BRAIN RES BULL, V29, P1, DOI 10.1016/0361-9230(92)90002-F
   Schwegler H, 1996, HIPPOCAMPUS, V6, P535
   TARRICONE BJ, 1991, BRAIN RES, V548, P55, DOI 10.1016/0006-8993(91)91106-B
   VANDAAL JHHM, 1991, BEHAV BRAIN RES, V43, P65, DOI 10.1016/S0166-4328(05)80053-1
   Vathy I, 1998, PHARMACOL BIOCHEM BE, V60, P635, DOI 10.1016/S0091-3057(98)00048-3
   VOLK B, 1984, NEUROBEHAVIORAL TERA, P163
   WALLACE SJ, 1984, NEUROBEHAVIORAL TERA, P133
   WATSON M, 1982, LIFE SCI, V31, P2019, DOI 10.1016/0024-3205(82)90041-8
   WEISS S, 1989, J NEUROCHEM, V52, P530, DOI 10.1111/j.1471-4159.1989.tb09152.x
   Winer B.J., 1971, STAT PRINCIPLES EXPT
   YANAI J, 1988, INT J DEV NEUROSCI, V6, P409, DOI 10.1016/0736-5748(88)90046-9
   YANAI J, 1993, NEUROPHARMACOLOGY, V32, P113, DOI 10.1016/0028-3908(93)90090-P
   YANAI J, 1992, DEV BRAIN RES, V69, P207, DOI 10.1016/0165-3806(92)90161-O
   YANAI J, 1984, NEUROBEHAVIORAL TERA, P111
   YANAI J, 1984, NEUROBEHAVIORAL TERA, pR5
   YANAI J, 1996, P INT NARC RES C, P73
   YASUDA K, 1993, P NATL ACAD SCI USA, V90, P6736, DOI 10.1073/pnas.90.14.6736
   ZAGON I, 1992, MATERNAL SUBSTANCE A
   Zagon I. S., 1984, NEUROBEHAVIORAL TERA, P197
NR 51
TC 29
Z9 31
U1 1
U2 4
PU ELSEVIER SCIENCE BV
PI AMSTERDAM
PA PO BOX 211, 1000 AE AMSTERDAM, NETHERLANDS
SN 0165-3806
J9 DEV BRAIN RES
JI Dev. Brain Res.
PD AUG 30
PY 2000
VL 122
IS 2
BP 125
EP 133
DI 10.1016/S0165-3806(00)00063-8
PG 9
WC Developmental Biology; Neurosciences
SC Developmental Biology; Neurosciences & Neurology
GA 350NE
UT WOS:000089107200003
PM 10960681
DA 2019-04-19
ER

PT J
AU Mandel-Brehm, C
   Salogiannis, J
   Dhamne, SC
   Rotenberg, A
   Greenberg, ME
AF Mandel-Brehm, Caleigh
   Salogiannis, John
   Dhamne, Sameer C.
   Rotenberg, Alexander
   Greenberg, Michael E.
TI Seizure-like activity in a juvenile Angelman syndrome mouse model is
   attenuated by reducing Arc expression
SO PROCEEDINGS OF THE NATIONAL ACADEMY OF SCIENCES OF THE UNITED STATES OF
   AMERICA
LA English
DT Article
DE Angelman syndrome; ARC; EPHEXIN5; ultrasonic vocalizations; EEG
ID MATERNAL-DEFICIENT MICE; LONG-TERM POTENTIATION; UBIQUITIN LIGASE;
   UBE3A; BEHAVIOR; SYNAPSE; VOCALIZATIONS; PATTERNS; STRAINS; AGE
AB Angelman syndrome (AS) is a neurodevelopmental disorder arising from loss-of-function mutations in the maternally inherited copy of the UBE3A gene, and is characterized by an absence of speech, excessive laughter, cognitive delay, motor deficits, and seizures. Despite the fact that the symptoms of AS occur in early childhood, behavioral characterization of AS mouse models has focused primarily on adult phenotypes. In this report we describe juvenile behaviors in AS mice that are strain-independent and clinically relevant. We find that young AS mice, compared with their wild-type littermates, produce an increased number of ultrasonic vocalizations. In addition, young AS mice have defects in motor coordination, as well as abnormal brain activity that results in an enhanced seizure-like response to an audiogenic challenge. The enhanced seizure-like activity, but not the increased ultrasonic vocalizations or motor deficits, is rescued in juvenile AS mice by genetically reducing the expression level of the activity-regulated cytoskeleton-associated protein, Arc. These findings suggest that therapeutic interventions that reduce the level of Arc expression have the potential to reverse the seizures associated with AS. In addition, the identification of aberrant behaviors in young AS mice may provide clues regarding the neural circuit defects that occur in AS and ultimately allow new approaches for treating this disorder.
C1 [Mandel-Brehm, Caleigh; Salogiannis, John; Greenberg, Michael E.] Harvard Univ, Sch Med, Boston Childrens Hosp, Dept Neurobiol, Boston, MA 02115 USA.
   [Dhamne, Sameer C.; Rotenberg, Alexander] Harvard Univ, Sch Med, Boston Childrens Hosp, Dept Neurol, Boston, MA 02115 USA.
RP Greenberg, ME (reprint author), Harvard Univ, Sch Med, Boston Childrens Hosp, Dept Neurobiol, Boston, MA 02115 USA.
EM meg@hms.harvard.edu
FU National Institutes of Health [NS045500]; Quan fellowship; Albert J.
   Ryan fellowship
FX We thank Gary Yellen for sharing a custom MATLAB program for EEG
   analysis. This work was supported by National Institutes of Health R01
   Grant NS045500 titled "Neurotrophic Factor Regulation of Gene
   Expression" (to M.E.G), a Quan fellowship (to C.M.-B), and an Albert J.
   Ryan fellowship (to C.M.-B).
CR ANGELMAN H, 1965, DEV MED CHILD NEUROL, V7, P681
   Baudry M, 2012, NEUROBIOL DIS, V47, P210, DOI 10.1016/j.nbd.2012.04.002
   Cao C, 2013, PLOS BIOL, V11, DOI 10.1371/journal.pbio.1001478
   Clayton-Smith J, 2003, J MED GENET, V40, P87, DOI 10.1136/jmg.40.2.87
   Colas D, 2005, NEUROBIOL DIS, V20, P471, DOI 10.1016/j.nbd.2005.04.003
   Crabbe JC, 1999, SCIENCE, V284, P1670, DOI 10.1126/science.284.5420.1670
   Daily JL, 2011, PLOS ONE, V6, DOI 10.1371/journal.pone.0027221
   Dindot SV, 2008, HUM MOL GENET, V17, P111, DOI 10.1093/hmg/ddm288
   Egawa K, 2012, SCI TRANSL MED, V4, DOI 10.1126/scitranslmed.3004655
   Esposito G, 2013, CURR BIOL, V23, P739, DOI 10.1016/j.cub.2013.03.041
   FULLER JL, 1967, J HERED, V58, P135, DOI 10.1093/oxfordjournals.jhered.a107565
   Greer PL, 2010, CELL, V140, P704, DOI 10.1016/j.cell.2010.01.026
   Hahn ME, 2005, BEHAV GENET, V35, P31, DOI 10.1007/s10519-004-0854-7
   Hahn ME, 1998, BEHAV GENET, V28, P315, DOI 10.1023/A:1021679615792
   Heck DH, 2008, HUM MOL GENET, V17, P2181, DOI 10.1093/hmg/ddn117
   HENNESSY MB, 1980, DEV PSYCHOBIOL, V13, P573, DOI 10.1002/dev.420130603
   Huang HS, 2013, BEHAV BRAIN RES, V243, P79, DOI 10.1016/j.bbr.2012.12.052
   Huang HS, 2012, NATURE, V481, P185, DOI 10.1038/nature10726
   HUIBREGTSE JM, 1991, EMBO J, V10, P4129, DOI 10.1002/j.1460-2075.1991.tb04990.x
   Jana NR, 2012, NEURAL PLAST
   Jiang YH, 1998, NEURON, V21, P799, DOI 10.1016/S0896-6273(00)80596-6
   Jiang YH, 2010, PLOS ONE, V5, DOI 10.1371/journal.pone.0012278
   Kaphzan H, 2011, J NEUROSCI, V31, P17637, DOI 10.1523/JNEUROSCI.4162-11.2011
   Kishino T, 1997, NAT GENET, V15, P70, DOI 10.1038/ng0197-70
   Kuhnle S, 2013, P NATL ACAD SCI USA, V110, P8888, DOI 10.1073/pnas.1302792110
   Lauterbach EC, 2013, NEUROSCI BIOBEHAV R, V37, P1893, DOI 10.1016/j.neubiorev.2013.03.002
   Mabb AM, 2011, TRENDS NEUROSCI, V34, P293, DOI 10.1016/j.tins.2011.04.001
   Margolis SS, 2010, CELL, V143, P442, DOI 10.1016/j.cell.2010.09.038
   Meng LY, 2013, PLOS GENET, V9, DOI 10.1371/journal.pgen.1004039
   Miura K, 2002, NEUROBIOL DIS, V9, P149, DOI 10.1006/nbdi.2001.0463
   NICHOLLS RD, 1989, NATURE, V342, P281, DOI 10.1038/342281a0
   Pelc K, 2008, SEIZURE-EUR J EPILEP, V17, P211, DOI 10.1016/j.seizure.2007.08.004
   Riday TT, 2012, J CLIN INVEST, V122, P4544, DOI 10.1172/JCI61888
   Rodriguiz RM, 2011, METHODS MOL BIOL, V768, P343, DOI 10.1007/978-1-61779-204-5_19
   Scattoni ML, 2009, NEUROSCI BIOBEHAV R, V33, P508, DOI 10.1016/j.neubiorev.2008.08.003
   Shepherd JD, 2011, NAT NEUROSCI, V14, P279, DOI 10.1038/nn.2708
   Tan WH, 2011, AM J MED GENET A, V155A, P81, DOI 10.1002/ajmg.a.33775
   Thibert RL, 2013, PEDIATR NEUROL, V48, P271, DOI 10.1016/j.pediatrneurol.2012.09.015
   van Woerden GM, 2007, NAT NEUROSCI, V10, P280, DOI 10.1038/nn1845
   Vendrame M, 2012, EPILEPSY BEHAV, V23, P261, DOI 10.1016/j.yebeh.2011.11.027
   Yashiro K, 2009, NAT NEUROSCI, V12, P777, DOI 10.1038/nn.2327
   Yum MS, 2013, BRAIN DEV-JPN, V35, P245, DOI 10.1016/j.braindev.2012.04.006
NR 42
TC 28
Z9 28
U1 0
U2 5
PU NATL ACAD SCIENCES
PI WASHINGTON
PA 2101 CONSTITUTION AVE NW, WASHINGTON, DC 20418 USA
SN 0027-8424
J9 P NATL ACAD SCI USA
JI Proc. Natl. Acad. Sci. U. S. A.
PD APR 21
PY 2015
VL 112
IS 16
BP 5129
EP 5134
DI 10.1073/pnas.1504809112
PG 6
WC Multidisciplinary Sciences
SC Science & Technology - Other Topics
GA CG4FJ
UT WOS:000353239100075
PM 25848016
OA Green Published, Bronze
DA 2019-04-19
ER

PT J
AU Glass, HC
AF Glass, Hannah C.
TI Neonatal Seizures: Advances in Mechanisms and Management
SO CLINICS IN PERINATOLOGY
LA English
DT Article
DE Brain injury; Developmental disability; Infant; newborn;
   Electroencephalography; Epilepsy; Magnetic resonance imaging;
   Neurocritical care; Seizures
ID CEREBRAL FUNCTION MONITOR; ANTIEPILEPTIC DRUGS; BRAIN-INJURY;
   INTRAVENOUS LEVETIRACETAM; ANTICONVULSANT TREATMENT; TERM NEWBORNS;
   VISUAL-CORTEX; EEG; PHARMACOKINETICS; HYPOTHERMIA
AB Seizures occur in approximately 1 to 5 per 1000 live births and are among the most common neurologic conditions managed by a neonatal neurocritical care service. There are several, age-specific factors that are particular to the developing brain, which influence excitability and seizure generation, response to medications, and impact of seizures on brain structure and function. Neonatal seizures are often associated with serious underlying brain injury such as hypoxia-ischemia, stroke, or hemorrhage. Conventional, prolonged, continuous video electroencephalogram is the gold standard for detecting seizures, whereas amplitude-integrated EEG is a convenient and useful bedside tool.
C1 [Glass, Hannah C.] Univ Calif San Francisco, Dept Neurol, San Francisco, CA 94143 USA.
   [Glass, Hannah C.] Univ Calif San Francisco, Dept Pediat, San Francisco, CA 94143 USA.
RP Glass, HC (reprint author), Univ Calif San Francisco, Dept Neurol, 505 Parnassus Ave,M793,Box 0114, San Francisco, CA 94143 USA.
EM Hannah.Glass@ucsf.edu
FU NINDS [K23NS066137]; Pediatric Epilepsy Research Foundation; Neonatal
   Brain Research Institute
FX Project Support: H.C. Glass is supported by the NINDS K23NS066137, the
   Pediatric Epilepsy Research Foundation, and the Neonatal Brain Research
   Institute.
CR Abend NS, 2011, J CHILD NEUROL, V26, P465, DOI 10.1177/0883073810384263
   ANNEGERS JF, 1995, EPILEPSIA, V36, P327, DOI 10.1111/j.1528-1157.1995.tb01005.x
   Bartha AI, 2007, PEDIATR NEUROL, V37, P85, DOI 10.1016/j.pediatrneurol.2007.04.003
   Bassan H, 2008, PEDIATR NEUROL, V38, P415, DOI 10.1016/j.pediatrneurol.2008.03.003
   Bittigau P, 2002, P NATL ACAD SCI USA, V99, P15089, DOI 10.1073/pnas.222550499
   Bonifacio SL, 2009, J PEDIATR NEUROL, V7, P61, DOI 10.3233/JPN-2009-0269
   Booth D, 2004, COCHRANE DB SYST REV, DOI DOI 10.1002/14651858.CD004218.PUB2
   Boylan GB, 2004, NEUROLOGY, V62, P486, DOI 10.1212/01.WNL.0000106944.59990.E6
   Boylan GB, 2013, SEMIN FETAL NEONAT M, V18, P202, DOI 10.1016/j.siny.2013.04.004
   Bye A, 1995, J PAEDIATR CHILD H, V31, P503, DOI 10.1111/j.1440-1754.1995.tb00872.x
   Cha BH, 2002, EPILEPSY RES, V51, P217, DOI 10.1016/S0920-1211(02)00157-2
   Chabwine JN, 2011, J CHILD NEUROL, V26, P657, DOI 10.1177/0883073811401395
   Clancy RR, 1996, EPILEPSIA, V37, pS52, DOI 10.1111/j.1528-1157.1996.tb06022.x
   CLANCY RR, 1988, EPILEPSIA, V29, P256, DOI 10.1111/j.1528-1157.1988.tb03715.x
   Clark AM, 2013, EPILEPSIA, V54, P1106, DOI 10.1111/epi.12165
   Clark AM, 2013, EPILEPSIA, V54, P1099, DOI 10.1111/epi.12134
   Cleary RT, 2013, PLOS ONE, V8, DOI 10.1371/journal.pone.0057148
   Conde JRC, 2005, NEUROLOGY, V64, P876
   Dulac O, 2013, HAND CLINIC, V111, P441, DOI 10.1016/B978-0-444-52891-9.00047-6
   Dzhala VI, 2005, NAT MED, V11, P1205, DOI 10.1038/nm1301
   Dzhala VI, 2003, J NEUROSCI, V23, P1840
   Dzhala VI, 2008, ANN NEUROL, V63, P222, DOI 10.1002/ana.21229
   Furwentsches A, 2010, SEIZURE-EUR J EPILEP, V19, P185, DOI 10.1016/j.seizure.2010.01.003
   Glass HC, 2013, J CHILD NEUROL, V28, P1342, DOI 10.1177/0883073813488663
   Glass HC, 2012, PEDIATR NEUROL, V46, P111, DOI 10.1016/j.pediatrneurol.2011.11.006
   Glass HC, 2011, J PEDIATR-US, V159, P731, DOI 10.1016/j.jpeds.2011.07.015
   Glass HC, 2009, J PEDIATR-US, V155, P318, DOI 10.1016/j.jpeds.2009.03.040
   Glass HC, 2009, J CHILD NEUROL, V24, P1105, DOI 10.1177/0883073809338328
   Glass HC, 2009, J PEDIATR-US, V154, P24, DOI 10.1016/j.jpeds.2008.07.008
   GRIMSHAW JM, 1993, LANCET, V342, P1317, DOI 10.1016/0140-6736(93)92244-N
   Guillet R, 2008, PEDIATRICS, V122, P731, DOI 10.1542/peds.2007-3278
   Guillet R, 2007, J CHILD NEUROL, V22, P389, DOI 10.1177/0883073807301917
   HELLSTROMWESTAS L, 1995, ARCH DIS CHILD, V72, pF97, DOI 10.1136/fn.72.2.F97
   HELLSTROMWESTAS L, 1992, ACTA PAEDIATR, V81, P812, DOI 10.1111/j.1651-2227.1992.tb12109.x
   Holmes GL, 2009, CLIN PERINATOL, V36, P901, DOI 10.1016/j.clp.2009.07.012
   Hu Kun-Chieh, 2003, Acta Paediatrica Taiwanica, V44, P279
   HUTTENLOCHER PR, 1982, NEUROSCI LETT, V33, P247, DOI 10.1016/0304-3940(82)90379-2
   Jensen FE, 2006, CURR OPIN PEDIATR, V18, P628, DOI 10.1097/MOP.0b013e328010c536
   Jensen FE, 2009, CLIN PERINATOL, V36, P881, DOI 10.1016/j.clp.2009.08.001
   Jiang MH, 1998, J NEUROSCI, V18, P8356
   Kahle KT, 2009, J CHILD NEUROL, V24, P572, DOI 10.1177/0883073809333526
   Khan O, 2011, PEDIATR NEUROL, V44, P265, DOI 10.1016/j.pediatrneurol.2010.11.005
   Khanna A, 2013, FRONT NEUROL, V4, DOI 10.3389/fneur.2013.00078
   Khazipov R, 2004, EUR J NEUROSCI, V19, P590, DOI 10.1111/j.0953-816X.2003.03152.x
   Kilicdag H, 2013, EARLY HUM DEV, V89, P355, DOI 10.1016/j.earlhumdev.2012.12.002
   Kim JS, 2007, EPILEPSIA, V48, P19, DOI 10.1111/j.1528-1167.2007.01285.x
   LANSKA MJ, 1995, NEUROLOGY, V45, P724, DOI 10.1212/WNL.45.4.724
   Liu YQ, 2012, PEDIATR RES, V71, P559, DOI 10.1038/pr.2012.7
   Liu YQ, 2004, STROKE, V35, P1460, DOI 10.1161/01.STR.0000128029.50221.fa
   Lundqvist M, 2013, ACTA PAEDIATR, V102, P863, DOI 10.1111/apa.12311
   Lynch M, 2000, EUR J NEUROSCI, V12, P2252, DOI 10.1046/j.1460-9568.2000.00117.x
   Lynch NE, 2012, EPILEPSIA, V53, P549, DOI 10.1111/j.1528-1167.2011.03401.x
   Malingre MM, 2006, EUR J PEDIATR, V165, P598, DOI 10.1007/s00431-006-0136-x
   Malone A, 2009, EPILEPSIA, V50, P2097, DOI 10.1111/j.1528-1167.2009.02132.x
   Manthey D, 2005, EXP NEUROL, V193, P497, DOI 10.1016/j.expneurol.2005.01.006
   Mastrangelo M, 2013, SEIZURE-EUR J EPILEP, V22, P703, DOI 10.1016/j.seizure.2013.05.006
   Mbizvo GK, 2012, COCHRANE DB SYST REV, DOI 10.1002/14651858.CD001901.pub2
   McCabe BK, 2001, J NEUROSCI, V21, P2094, DOI 10.1523/JNEUROSCI.21-06-02094.2001
   McCoy B, 2013, J CLIN NEUROPHYSIOL, V30, P106, DOI 10.1097/WNP.0b013e3182872919
   Merhar SL, 2011, J PEDIATR-US, V159, P152, DOI 10.1016/j.jpeds.2011.03.057
   Miller SP, 2002, NEUROLOGY, V58, P542, DOI 10.1212/WNL.58.4.542
   Montgomery EME, 1999, DEV BRAIN RES, V112, P107, DOI 10.1016/S0165-3806(98)00161-8
   Murray DM, 2008, ARCH DIS CHILD-FETAL, V93, pF187, DOI 10.1136/adc.2005.086314
   Painter MJ, 1999, NEW ENGL J MED, V341, P485, DOI 10.1056/NEJM199908123410704
   Rahman S, 2013, DEV MED CHILD NEUROL, V55, P23, DOI 10.1111/j.1469-8749.2012.04406.x
   Rakhade SN, 2009, NAT REV NEUROL, V5, P380, DOI 10.1038/nrneurol.2009.80
   Rennie JM, 2004, ARCH DIS CHILD, V89, pF37, DOI 10.1136/fn.89.1.F37
   Saliba RM, 1999, AM J EPIDEMIOL, V150, P763
   Sanchez RM, 2001, EPILEPSIA, V42, P577, DOI 10.1046/j.1528-1157.2001.12000.x
   Shah DK, 2008, PEDIATRICS, V121, P1146, DOI 10.1542/peds.2007-1839
   Sharpe CM, 2012, PEDIATR RES, V72, P43, DOI 10.1038/pr.2012.51
   Shellhaas RA, 2011, J CLIN NEUROPHYSIOL, V28, P611, DOI 10.1097/WNP.0b013e31823e96d7
   Sheth RD, 1996, CLIN NEUROPHARMACOL, V19, P165, DOI 10.1097/00002826-199619020-00005
   Silverstein FS, 2008, PEDIATR NEUROL, V39, P77, DOI 10.1016/j.pediatrneurol.2008.04.008
   Sirsi D, 2008, J CHILD NEUROL, V23, P706, DOI 10.1177/0883073807313041
   Slaughter LA, 2013, J CHILD NEUROL, V28, P351, DOI 10.1177/0883073812470734
   TAKASHIMA S, 1980, J NEUROPATH EXP NEUR, V39, P487, DOI 10.1097/00005072-198007000-00007
   Talos DM, 2013, PEDIATR RES, V73, P24, DOI 10.1038/pr.2012.151
   Temko A, 2011, CLIN NEUROPHYSIOL, V122, P474, DOI 10.1016/j.clinph.2010.06.035
   Temko A, 2013, INT J NEURAL SYST, V23, DOI 10.1142/S0129065713500184
   Temko A, 2012, J NEURAL ENG, V9, DOI 10.1088/1741-2560/9/4/046002
   Temko A, 2011, IEEE ENG MED BIO, P1447, DOI 10.1109/IEMBS.2011.6090358
   Toet MC, 2002, PEDIATRICS, V109, P772, DOI 10.1542/peds.109.5.772
   Tulloch Joanie K, 2012, J Pediatr Pharmacol Ther, V17, P31, DOI 10.5863/1551-6776-17.1.31
   Uria-Avellanal C, 2013, SEMIN FETAL NEONAT M, V18, P224, DOI 10.1016/j.siny.2013.01.002
   van den Broek MPH, 2013, ARCH DIS CHILD-FETAL, V98, pF341, DOI 10.1136/archdischild-2012-302678
   van den Broek MPH, 2011, CLIN PHARMACOKINET, V50, P461, DOI 10.2165/11589160-000000000-00000
   Volpe JJ, 2008, NEUROLOGY NEWBORN, P203
   Wheless JW, 2007, EPILEPTIC DISORD, V9, P353
   Wusthoff CJ, 2013, J CLIN NEUROPHYSIOL, V30, P115, DOI 10.1097/WNP.0b013e3182872932
   Wusthoff CJ, 2011, J CHILD NEUROL, V26, P724, DOI 10.1177/0883073810390036
NR 91
TC 28
Z9 33
U1 0
U2 13
PU W B SAUNDERS CO-ELSEVIER INC
PI PHILADELPHIA
PA 1600 JOHN F KENNEDY BOULEVARD, STE 1800, PHILADELPHIA, PA 19103-2899 USA
SN 0095-5108
EI 1557-9840
J9 CLIN PERINATOL
JI Clin. Perinatol.
PD MAR
PY 2014
VL 41
IS 1
BP 177
EP +
DI 10.1016/j.clp.2013.10.004
PG 16
WC Obstetrics & Gynecology; Pediatrics
SC Obstetrics & Gynecology; Pediatrics
GA AB9SB
UT WOS:000332134900013
PM 24524454
OA Green Accepted
DA 2019-04-19
ER

PT J
AU Surran, B
   Visintainer, P
   Chamberlain, S
   Kopcza, K
   Shah, B
   Singh, R
AF Surran, B.
   Visintainer, P.
   Chamberlain, S.
   Kopcza, K.
   Shah, B.
   Singh, R.
TI Efficacy of clonidine versus phenobarbital in reducing neonatal morphine
   sulfate therapy days for neonatal abstinence syndrome. A prospective
   randomized clinical trial
SO JOURNAL OF PERINATOLOGY
LA English
DT Article
DE neurocognition; polydrug; methadone; buprenorphine; oxycodone
ID OPIATE WITHDRAWAL; METHADONE LEVELS; UNITED-STATES; MANAGEMENT; WOMEN;
   BUPRENORPHINE; NEUROGENESIS; EXPOSURE; NEWBORNS; OUTCOMES
AB OBJECTIVE: To compare the efficacy of clonidine versus phenobarbital in reducing morphine sulfate treatment days for neonatal abstinence syndrome (NAS).
   STUDY DESIGN: Prospective, non-blinded, block randomized trial at a single level Ill NICU (Neonatal Intensive Care Unit). Eligible infants were treated with a combination of medications as per protocol. Primary outcome was treatment days with morphine sulfate. Secondary outcomes were the mean total morphine sulfate dose, outpatient phenobarbital days, adverse events and treatment failures.
   RESULTS: A total of 82 infants were eligible, of which 68 were randomized with 34 infants in each study group. Adjusting for covariates phenobarbital as compared with clonidine had shorter morphine sulfate treatment days (-4.6, 95% confidence interval (Cl): -0.3, -8.9; P=0.037) with no difference in average morphine sulfate total dose (1.1 mg kg(-1), 95% Cl: -0.1, 2.4; P=0.069). Post-discharge phenobarbital was continued for an average of 3.8 months (range 1 to 8 months). No other significant differences were noted.
   CONCLUSION: Phenobarbital as adjunct had clinically nonsignificant shorter inpatient but significant overall longer therapy time as compared with clonidine.
C1 [Surran, B.; Chamberlain, S.; Kopcza, K.; Shah, B.; Singh, R.] Baystate Childrens Hosp, Div Newborn Med, Springfield, MA 01199 USA.
   [Surran, B.] Boston Med Ctr, Dept Neurol, Boston, MA USA.
   [Visintainer, P.] Baystate Med Ctr, Div Acad Affairs, Springfield, MA USA.
   [Visintainer, P.] Tufts Univ, Sch Med, Dept Med, Boston, MA 02111 USA.
RP Singh, R (reprint author), Baystate Childrens Hosp, Div Newborn Med, 759 Chestnut St, Springfield, MA 01199 USA.
EM Rachana.singhmd@bhs.org
FU Department of Pediatrics; Department of Pediatrics, Baystate Children's
   Hospital
FX We acknowledge the support provided by the Department of Pediatrics in
   funding our trial, Ms Tammy Sears for her role as a research assistant
   on the project, Mr Gerald Korona and the investigational pharmacy team
   at Baystate Medical Center and the invaluable support of the Davis
   Neonatal Intensive Care Unit nursing staff, without whose exceptional
   support the project could not have been completed. This work was funded
   by the Department of Pediatrics, Baystate Children's Hospital.
CR Agthe AG, 2009, PEDIATRICS, V123, pE849, DOI 10.1542/peds.2008-0978
   [Anonymous], 1984, PEDIATRICS, V73, P405
   Bhardwaj SK, 2012, NEUROPHARMACOLOGY, V62, P2337, DOI 10.1016/j.neuropharm.2012.02.001
   CDC Grand Rounds, 2012, MMWR-MORBID MORTAL W, V61, P10
   Chen J, 2009, J NEUROSCI RES, V87, P2898, DOI 10.1002/jnr.22125
   Chen YHJ, 2004, STAT MED, V23, P1023, DOI 10.1002/sim.1688
   Coyle MG, 2002, J PEDIATR-US, V140, P561, DOI 10.1067/mpd.2002.123099
   Coyle MG, 2005, ARCH DIS CHILD, V90, pF73, DOI 10.1136/adc.2003.046276
   DICKER M, 1991, DRUG ALCOHOL DEPEN, V28, P151, DOI 10.1016/0376-8716(91)90071-6
   DOBERCZAK TM, 1993, OBSTET GYNECOL, V81, P936
   Ebner N, 2007, DRUG ALCOHOL DEPEN, V87, P131, DOI 10.1016/j.drugalcdep.2006.08.024
   FINNEGAN L, 1995, BASIC THERAPEUTIC AS, P139
   Forcelli PA, 2010, EPILEPSIA, V51, P18, DOI 10.1111/j.1528-1167.2010.02603.x
   HODER EL, 1981, NEW ENGL J MED, V305, P1284
   Hudak ML, 2012, PEDIATRICS, V129, pE540, DOI 10.1542/peds.2011-3212
   Jernite M, 1999, ARCH PEDIATRIE, V6, P1179, DOI 10.1016/S0929-693X(00)86300-9
   Johnson RE, 2001, DRUG ALCOHOL DEPEN, V63, P97, DOI 10.1016/S0376-8716(00)00194-0
   KHALSA JH, 1991, SEMIN PERINATOL, V15, P265
   KLEBER HD, 1980, B NARCOTICS, V32, P1
   Leikin JB, 2009, CLIN TOXICOL, V47, P551, DOI 10.1080/15563650902980019
   LEVINSON ML, 1992, AM J HOSP PHARM, V49, P122, DOI 10.1093/ajhp/49.1.122
   Liu A, 2011, INT J PEDIAT, V2011
   MACK G, 1991, J PAEDIATR CHILD H, V27, P96, DOI 10.1111/j.1440-1754.1991.tb00360.x
   Mattick RP, 2009, COCHRANE DB SYST REV, DOI 10.1002/14651858.CD002209.pub2
   Meador KJ, 2007, EPILEPSY BEHAV, V11, P292, DOI 10.1016/j.yebeh.2007.08.009
   Patrick SW, 2012, JAMA-J AM MED ASSOC, V307, P1934, DOI 10.1001/jama.2012.3951
   Proschan M, 2010, STAT MONITORING CLIN
   REINISCH JM, 1995, JAMA-J AM MED ASSOC, V274, P1518, DOI 10.1001/jama.274.19.1518
   Sarkar S, 2006, J PERINATOL, V26, P15, DOI 10.1038/sj.jp.7211427
   Stefovska VG, 2008, ANN NEUROL, V64, P434, DOI 10.1002/ana.21463
   Vittinghoff E, 2012, REGRESSION METHODS B
   Wachman EM, 2013, JAMA-J AM MED ASSOC, V309, P1821, DOI 10.1001/jama.2013.3411
   WASHTON AM, 1981, PHARMACOTHERAPY, V1, P140
   Xie HG, 2011, J CLIN PHARMACOL, V51, P502, DOI 10.1177/0091270010370587
NR 34
TC 28
Z9 28
U1 0
U2 11
PU NATURE PUBLISHING GROUP
PI NEW YORK
PA 75 VARICK ST, 9TH FLR, NEW YORK, NY 10013-1917 USA
SN 0743-8346
EI 1476-5543
J9 J PERINATOL
JI J. Perinatol.
PD DEC
PY 2013
VL 33
IS 12
BP 954
EP 959
DI 10.1038/jp.2013.95
PG 6
WC Obstetrics & Gynecology; Pediatrics
SC Obstetrics & Gynecology; Pediatrics
GA 261UH
UT WOS:000327689600011
PM 23949834
OA Bronze
DA 2019-04-19
ER

PT J
AU Pressler, RM
   Mangum, B
AF Pressler, Ronit M.
   Mangum, B.
TI Newly emerging therapies for neonatal seizures
SO SEMINARS IN FETAL & NEONATAL MEDICINE
LA English
DT Article
DE Antiepileptic drug treatment; Bumetanide; Drug trials; Levetiracetam;
   Newborn; Seizures neonatal; Topiramate
ID HYPOXIA-INDUCED SEIZURES; ADJUNCTIVE TOPIRAMATE; INTRAVENOUS
   LEVETIRACETAM; ANTIEPILEPTIC DRUGS; PROLONGED SEIZURES; STATUS
   EPILEPTICUS; COGNITIVE FUNCTION; GLOBAL-ISCHEMIA; DOUBLE-BLIND;
   OPEN-LABEL
AB The treatment of neonatal seizures has not changed significantly over the last 50 years despite advances in antiepileptic drug (AED) development for older children and adults. Recently new drugs have emerged some of which address age-specific challenges or mechanisms and will be discussed in this review. The loop diuretic bumetanide blocks the neuronal NKCC1 co-transporter and is thought specifically to supress seizures in the immature brain. Levetiracetam has been used in children and infants with good efficacy, an excellent safety profile, and near-ideal pharmacokinetic characteristics. Randomised controlled trials are now underway to test the efficacy of some newer AEDs for neonatal seizures. Topiramate has been shown to have neuroprotective properties in addition to its antiepileptic action and trials in babies with hypoxic ischaemic encephalopathy are now planned. There is an urgent need to develop age-specific AEDs for preterm and term babies. These drugs must be evaluated with multicentre, collaborative trials using innovative methods and high ethical standards to overcome age-specific challenges with the ultimate aim of improving the outcome for neonates with seizures. (C) 2013 Elsevier Ltd. All rights reserved.
C1 [Pressler, Ronit M.] Great Ormond St Hosp Sick Children, Dept Clin Neurophysiol, London WC1N 3JH, England.
   [Mangum, B.] Duke Univ, Dept Pharmacol, Durham, NC USA.
RP Pressler, RM (reprint author), Great Ormond St Hosp Sick Children, Dept Clin Neurophysiol, London WC1N 3JH, England.
EM ronit.pressler@gosh.nhs.uk
FU EU; NEMO; Great Ormond Street Hospital
FX NEMO is an EU FP7 funded project and NEMO1 is funded via NEMO. NEMO1 is
   co-sponsored (but not financed) by Great Ormond Street Hospital
   (responsible for conduct) and O4CP, France (responsible for
   pharmacovigilance and IMP (investigational medicinal product)-related
   issues). However, the sponsors have no responsibility for collection,
   analysis and interpretation of data nor in the writing of the
   manuscript.
CR Abend NS, 2011, J CHILD NEUROL, V26, P465, DOI 10.1177/0883073810384263
   Angehagen M, 2005, J NEUROCHEM, V94, P1124, DOI 10.1111/j.1471-4159.2005.03259.x
   ARANDA JV, 1980, EUR J CLIN PHARMACOL, V18, P55, DOI 10.1007/BF00561479
   Bassan H, 2008, PEDIATR NEUROL, V38, P415, DOI 10.1016/j.pediatrneurol.2008.03.003
   Ben-Ari Y, 2007, PHYSIOL REV, V87, P1215, DOI 10.1152/physrev.00017.2006
   Ben-Ari Y, 2006, LANCET NEUROL, V5, P1055, DOI 10.1016/S1474-4422(06)70626-3
   Ben-Ari Y, 2012, NEUROSCIENTIST, V18, P467, DOI 10.1177/1073858412438697
   Ben-Ari Y, 2008, TRENDS NEUROSCI, V31, P626, DOI 10.1016/j.tins.2008.09.002
   Ben-Menachem E, 2000, EPILEPSIA, V41, P1276, DOI 10.1111/j.1528-1157.2000.tb04605.x
   Berkovic SF, 2007, NEUROLOGY, V69, P1751, DOI 10.1212/01.wnl.0000268699.34614.d3
   Booth D, 2004, COCHRANE DB SYST REV
   Boylan GB, 2004, NEUROLOGY, V62, P486, DOI 10.1212/01.WNL.0000106944.59990.E6
   Brodie MJ, 2007, NEUROLOGY, V68, P402, DOI 10.1212/01.wnl.0000252941.50833.4a
   BRUMMETT RE, 1981, J CLIN PHARMACOL, V21, P628, DOI 10.1002/j.1552-4604.1981.tb05675.x
   Carmo KB, 2005, J PAEDIATR CHILD H, V41, P313, DOI 10.1111/j.1440-1754.2005.00638.x
   Cha BH, 2002, EPILEPSY RES, V51, P217, DOI 10.1016/S0920-1211(02)00157-2
   Chiron C, 2008, DRUGS, V68, P17, DOI 10.2165/00003495-200868010-00002
   Clark RH, 2006, PEDIATRICS, V117, P1979, DOI 10.1542/peds.2005-1707
   Cleary RT, 2013, PLOS ONE, V8, DOI 10.1371/journal.pone.0057148
   Connock M, 2006, HLTH TECHNOL ASSESS, V10
   Costa C, 2006, STROKE, V37, P1319, DOI 10.1161/01.STR.0000217303.22856.38
   Donnelly F, 2008, EUR J PEDIATR, V167, P837, DOI 10.1007/s00431-008-0671-8
   Dzhala VI, 2005, NAT MED, V11, P1205, DOI 10.1038/nm1301
   Dzhala VI, 2008, ANN NEUROL, V63, P222, DOI 10.1002/ana.21229
   Edmonds HL, 2001, LIFE SCI, V69, P2265, DOI 10.1016/S0024-3205(01)01306-6
   Filippi L, 2012, BMC PEDIATR, V12, DOI 10.1186/1471-2431-12-144
   Filippi L, 2010, J PEDIATR-US, V157, P361, DOI 10.1016/j.jpeds.2010.04.019
   Filippi L, 2009, EPILEPSIA, V50, P2355, DOI 10.1111/j.1528-1167.2009.02302.x
   Follett PL, 2004, J NEUROSCI, V24, P4412, DOI 10.1523/JNEUROSCI.0477-04.2004
   Forcelli PA, 2012, ANN NEUROL, V72, P363, DOI 10.1002/ana.23600
   Furwentsches A, 2010, SEIZURE-EUR J EPILEP, V19, P185, DOI 10.1016/j.seizure.2010.01.003
   Glass HC, 2011, PEDIATR RES, V70, P535, DOI 10.1203/PDR.0b013e31822f24c7
   Glass HC, 2011, PEDIATR NEUROL, V44, P439, DOI 10.1016/j.pediatrneurol.2011.01.006
   Glass HC, 2009, J CHILD NEUROL, V24, P591, DOI 10.1177/0883073808327832
   Glauser TA, 2006, NEUROLOGY, V66, P1654, DOI 10.1212/01.wnl.0000217916.00225.3a
   Glier C, 2004, EXP NEUROL, V187, P403, DOI 10.1016/j.expneurol.2004.01.025
   Glykys J, 2009, NEURON, V63, P657, DOI 10.1016/j.neuron.2009.08.022
   Guerrini R, 2006, EXPERT OPIN PHARMACO, V7, P811, DOI 10.1517/1465656.7.6.811
   Guillet R, 2008, PEDIATRICS, V122, P731, DOI 10.1542/peds.2007-3278
   HENLEY CM, 1995, BRAIN RES REV, V20, P68, DOI 10.1016/0165-0173(94)00006-B
   HOLDEN KR, 1982, PEDIATRICS, V70, P165
   Jensen FE, 2009, CLIN PERINATOL, V36, P881, DOI 10.1016/j.clp.2009.08.001
   Kahle KT, 2009, J CHILD NEUROL, V24, P572, DOI 10.1177/0883073809333526
   Kahriman M, 2003, EPILEPSIA, V44, P1353, DOI 10.1046/j.1528-1157.2003.11803.x
   Kaminski RM, 2004, NEUROPHARMACOLOGY, V46, P1097, DOI 10.1016/j.neuropharm.2004.02.010
   Khan O, 2011, PEDIATR NEUROL, V44, P265, DOI 10.1016/j.pediatrneurol.2010.11.005
   Kilicdag H, 2012, EARLY HUM DEV, DOI DOI 10.1016/J.EARLHUMDEV.2012.12.002.[EPUB
   Kim J, 2007, J PHARMACOL EXP THER, V323, P165, DOI 10.1124/jpet.107.126250
   Klitgaard H, 1998, EUR J PHARMACOL, V353, P191, DOI 10.1016/S0014-2999(98)00410-5
   Koh S, 2004, EPILEPSIA, V45, P569, DOI 10.1111/j.0013-9580.2004.69103.x
   Koh S, 2001, ANN NEUROL, V50, P366, DOI 10.1002/ana.1122
   Korinthenberg R, 2007, J CHILD NEUROL, V22, P302, DOI 10.1177/0883073807300535
   Kriel R, 2010, EPILEPSIA
   Kudin AP, 2004, EPILEPSIA, V45, P1478, DOI 10.1111/j.0013-9580.2004.13504.x
   Kumar A, 2008, PEDIATRICS, V122, pE722, DOI 10.1542/peds.2008-0269
   Lee S, 2003, EPILEPSIA, V44, P339, DOI 10.1046/j.1528-1157.2003.27402.x
   Lee SR, 2000, NEUROSCI LETT, V281, P183, DOI 10.1016/S0304-3940(00)00847-8
   Liu YQ, 2012, PEDIATR RES, V71, P559, DOI 10.1038/pr.2012.7
   Liu YQ, 2004, STROKE, V35, P1460, DOI 10.1161/01.STR.0000128029.50221.fa
   LopezSamblas AM, 1997, BIOL NEONATE, V72, P265
   Lynch BA, 2004, P NATL ACAD SCI USA, V101, P9861, DOI 10.1073/pnas.0308208101
   Manitpisitkul P, 2013, EPILEPSIA, V54, P156, DOI 10.1111/epi.12019
   Margineanu DG, 2000, PHARMACOL RES, V42, P281
   Marshall JD, 1998, J CLIN PHARMACOL, V38, P994, DOI 10.1177/009127009803801102
   McBride MC, 2000, NEUROLOGY, V55, P506, DOI 10.1212/WNL.55.4.506
   Merhar SL, 2011, J PEDIATR-US, V159, P152, DOI 10.1016/j.jpeds.2011.03.057
   Mikaeloff Y, 2004, EPILEPSIA, V45, P1448, DOI 10.1111/j.0013-9580.2004.65503.x
   Miller SP, 2002, NEUROLOGY, V58, P542, DOI 10.1212/WNL.58.4.542
   Ness S, 2012, PEDIATR NEUROL, V46, P350, DOI 10.1016/j.pediatrneurol.2012.02.028
   Ng YT, 2010, J CHILD NEUROL, V25, P551, DOI 10.1177/0883073809348795
   Noachtar S, 2008, NEUROLOGY, V70, P607, DOI 10.1212/01.wnl.0000297512.18364.40
   Novotny E, 2010, NEUROLOGY, V74, P714, DOI 10.1212/WNL.0b013e3181d1cd4c
   Pacifici GM, 2012, PEDIATR DRUGS, V14, P233, DOI 10.2165/11596620-000000000-00000
   Painter MJ, 1999, NEW ENGL J MED, V341, P485, DOI 10.1056/NEJM199908123410704
   Patsalos PN, 2004, CLIN PHARMACOKINET, V43, P707, DOI 10.2165/00003088-200443110-00002
   Perry MS, 2006, EPILEPSIA, V47, P1070, DOI 10.1111/j.1528-1167.2006.00564.x
   Pisani F, 2007, NEUROLOGY, V69, P2177, DOI 10.1212/01.wnl.0000295674.34193.9e
   Pisani F, 2012, PEDIATR RES, V72, P186, DOI 10.1038/pr.2012.66
   PRIEVE BA, 1984, ACTA OTO-LARYNGOL, V98, P428, DOI 10.3109/00016488409107584
   Puri V, 2011, J CHILD NEUROL, V26, P1271, DOI 10.1177/0883073811406982
   Rakhade SN, 2008, J NEUROSCI, V28, P7979, DOI 10.1523/JNEUROSCI.1734-08.2008
   Ramantani G, 2011, EUR J PAEDIATR NEURO, V15, P1, DOI 10.1016/j.ejpn.2010.10.003
   Rheims S, 2008, J NEUROPHYSIOL, V100, P609, DOI 10.1152/jn.90402.2008
   Rihtman T, 2012, REPROD TOXICOL, V34, P308, DOI 10.1016/j.reprotox.2012.05.038
   Ronen GM, 2007, NEUROLOGY, V69, P1816, DOI 10.1212/01.wnl.0000279335.85797.2c
   Schubert S, 2005, BRAIN RES, V1058, P129, DOI 10.1016/j.brainres.2005.07.061
   Shank RP, 2000, EPILEPSIA, V41, pS3, DOI 10.1111/j.1528-1157.2000.tb06045.x
   Sharpe CM, 2012, PEDIATR RES, V72, P43, DOI 10.1038/pr.2012.51
   Shoemaker MT, 2007, J CHILD NEUROL, V22, P95, DOI 10.1177/0883073807299973
   Silverstein FS, 2008, PEDIATR NEUROL, V39, P77, DOI 10.1016/j.pediatrneurol.2008.04.008
   Silverstein FS, 2008, J PEDIATR-US, V153, P12, DOI 10.1016/j.jpeds.2008.01.041
   Sipila ST, 2006, J PHYSIOL-LONDON, V573, P765, DOI 10.1113/jphysiol.2006.107086
   Stettner M, 2011, J PERIPHER NERV SYST, V16, P250, DOI 10.1111/j.1529-8027.2011.00355.x
   Sullivan JE, 1996, CLIN PHARMACOL THER, V60, P424, DOI 10.1016/S0009-9236(96)90199-X
   Sullivan JE, 1996, CLIN PHARMACOL THER, V60, P405, DOI 10.1016/S0009-9236(96)90197-6
   Sullivan JE, 1996, CLIN PHARMACOL THER, V60, P414, DOI 10.1016/S0009-9236(96)90198-8
   Szaflarski JP, 2012, EPILEPSY BEHAV, V24, P74, DOI 10.1016/j.yebeh.2012.02.022
   Tulloch Joanie K, 2012, J Pediatr Pharmacol Ther, V17, P31, DOI 10.5863/1551-6776-17.1.31
   TURMEN T, 1982, J CLIN PHARMACOL, V22, P551, DOI 10.1002/j.1552-4604.1982.tb02648.x
   TUZEL IH, 1981, J CLIN PHARMACOL, V21, P615, DOI 10.1002/j.1552-4604.1981.tb05673.x
   Valencia I, 2005, J CHILD NEUROL, V20, P667, DOI 10.1177/08830738050200080601
   van Rooij LGM, 2013, PEDIATR DRUGS, V15, P9, DOI 10.1007/s40272-012-0005-1
   Veggiotti P, 2004, SEIZURE-EUR J EPILEP, V13, P241, DOI 10.1016/S1059-1311(03)00183-3
   Vento M, 2010, ACTA PAEDIATR, V99, P497, DOI 10.1111/j.1651-2227.2009.01659.x
   WALKER PC, 1988, DEV PHARMACOL THERAP, V11, P265, DOI 10.1159/000457701
   Wang DD, 2008, J NEUROSCI, V28, P5547, DOI 10.1523/JNEUROSCI.5599-07.2008
   Wang DD, 2011, CEREB CORTEX, V21, P574, DOI 10.1093/cercor/bhq124
   WARD A, 1984, DRUGS, V28, P426, DOI 10.2165/00003495-198428050-00003
   Weijenberg A, 2010, EPILEPSY RES, V91, P1, DOI 10.1016/j.eplepsyres.2010.07.004
   Wirrell EC, 2001, PEDIATR RES, V50, P445, DOI 10.1203/00006450-200110000-00005
   Witt JA, 2013, EUR J NEUROL, V20, P130, DOI 10.1111/j.1468-1331.2012.03814.x
   World Health Organization, 2011, GUID NEON SEIZ
   Yang Y, 1998, BRAIN RES, V804, P169, DOI 10.1016/S0006-8993(98)00410-7
   Yasuda CL, 2013, EPILEPSY RES
   Zhao Q, 2005, EPILEPSY BEHAV, V6, P529, DOI 10.1016/j.yebeh.2005.03.001
   Zhu XB, 2011, EPILEPSY RES, V93, P149, DOI 10.1016/j.eplepsyres.2010.12.002
   Zona C, 1997, NEUROSCI LETT, V231, P123, DOI 10.1016/S0304-3940(97)00543-0
   Zou LP, 2008, CLIN NEUROPHARMACOL, V31, P86, DOI [10.1097/WNF.0b013c3180986d43, 10.1097/WNF.0b013e3180986d43]
NR 118
TC 28
Z9 32
U1 0
U2 6
PU ELSEVIER SCI LTD
PI OXFORD
PA THE BOULEVARD, LANGFORD LANE, KIDLINGTON, OXFORD OX5 1GB, OXON, ENGLAND
SN 1744-165X
EI 1878-0946
J9 SEMIN FETAL NEONAT M
JI Semin. Fetal Neonatal Med.
PD AUG
PY 2013
VL 18
IS 4
BP 216
EP 223
DI 10.1016/j.siny.2013.04.005
PG 8
WC Pediatrics
SC Pediatrics
GA 205QB
UT WOS:000323458300008
PM 23688938
DA 2019-04-19
ER

PT J
AU Wasade, VS
   Spanaki, M
   Iyengar, R
   Barkley, GL
   Schultz, L
AF Wasade, Vibhangini S.
   Spanaki, Marianna
   Iyengar, Revathi
   Barkley, Gregory L.
   Schultz, Lonni
TI AAN Epilepsy Quality Measures in clinical practice: A survey of
   neurologists
SO EPILEPSY & BEHAVIOR
LA English
DT Article
DE AAN Epilepsy Quality Measures; Neurologists; Survey; Epilepsy care;
   Epilepsy; SUDEP; Bone health; Depression
ID SUDDEN UNEXPECTED DEATH; AMERICAN-ACADEMY; RESPONSE RATES;
   STANDARDS-SUBCOMMITTEE; REPORTING SUBCOMMITTEE; PRACTICE PARAMETER;
   TEMPORAL-LOBE; BONE HEALTH; OF-LIFE; SOCIETY
AB Epilepsy Quality Measures (EQM) were developed by the American Academy of Neurology (AAN) to convey standardization and eliminate gaps and variations in the delivery of epilepsy care (Fountain et al., 2011 [1]). The aim of this study was to identify adherence to these measures and other emerging practice standards in epilepsy care. A 15-item survey was mailed to neurologists in Michigan, USA, inquiring about their practice patterns in relation to EQM. One hundred thirteen of the 792 surveyed Michigan Neurologists responded (14%). The majority (83% to 94%) addressed seizure type and frequency, reviewed EEG and MRI, and provided pregnancy counseling to women of childbearing potential. Our survey identified gaps in practice patterns such as counseling about antiepileptic drug (AED) side effects and knowledge about referral for surgical therapy of intractable epilepsy. Statistical significance in the responses on the AAN EQM was noted in relation to number of years in practice, number of epilepsy patients seen, and additional fellowship training in epilepsy. Practice patterns assessment in relation to other comorbidities revealed that although bone health and sudden unexplained death in epilepsy are addressed mainly in patients at risk, depression is infrequently discussed. The findings in this study indicate that additional educational efforts are needed to increase awareness and to improve quality of epilepsy care at various points of health care delivery. (C) 2012 Elsevier Inc. All rights reserved.
C1 [Wasade, Vibhangini S.; Spanaki, Marianna; Iyengar, Revathi; Barkley, Gregory L.; Schultz, Lonni] Henry Ford Hosp, Dept Neurol, Comprehens Epilepsy Program, Detroit, MI 48202 USA.
   [Schultz, Lonni] Henry Ford Hosp, Dept Publ Hlth Serv, Detroit, MI 48202 USA.
RP Wasade, VS (reprint author), Henry Ford Hosp, Dept Neurol, Comprehens Epilepsy Program, K-11,2799 W Grand Blvd, Detroit, MI 48202 USA.
EM vwasade1@hfhs.org
CR [American Academy of Neurology American College of Radiology Physician Consortium for Performance Improvement National Committee for Quality Assurance], STROK STROK REH PHYS
   Berg AT, 2004, CNS SPECTRUMS, V9, P136, DOI 10.1017/S109285290000849X
   Bortz JJ, 2003, MAYO CLIN PROC, V78, P781, DOI 10.4065/78.6.781
   Britton JW, 2011, NEUROLOGY, V76, P16, DOI 10.1212/WNL.0b013e318206ca86
   Cheng EM, 2010, NEUROLOGY, V75, P2021, DOI 10.1212/WNL.0b013e3181ff96dd
   Delnevo CD, 2004, AM J PREV MED, V26, P234, DOI 10.1016/j.amepre.2003.12.013
   Duncan S, 2011, EPILEPSY BEHAV, V21, P344, DOI 10.1016/j.yebeh.2011.04.056
   Engel J, 2003, NEUROLOGY, V60, P538, DOI 10.1212/01.WNL.0000055086.35806.2D
   Engel J, 2012, JAMA-J AM MED ASSOC, V307, P922, DOI 10.1001/jama.2012.220
   Englot DJ, 2012, NEUROLOGY, V78, P1200, DOI 10.1212/WNL.0b013e318250d7ea
   Fong CY, 2011, EUR J PAEDIATR NEURO, V5, P417
   Fountain NB, 2011, NEUROLOGY, V76, P94, DOI 10.1212/WNL.0b013e318203e9d1
   Hakimi AS, 2008, EPILEPSY BEHAV, V13, P96, DOI 10.1016/j.yebeh.2008.02.003
   Harden CL, 2009, NEUROLOGY, V73, P142, DOI 10.1212/WNL.0b013e3181a6b325
   Labiner DM, 2012, NEUROLOGY, V78, P1194, DOI 10.1212/WNL.0b013e318250d86b
   Luoni C, 2011, EPILEPSIA, V52, P2181, DOI 10.1111/j.1528-1167.2011.03325.x
   Margrove K, 2011, EPILEPSY BEHAV, V21, P387, DOI 10.1016/j.yebeh.2011.05.026
   Mikati MA, 2006, NEUROLOGY, V67, P2005, DOI 10.1212/01.wnl.0000247107.54562.0e
   Morton B, 2006, J NEUROL NEUROSUR PS, V77, P199, DOI 10.1136/jnnp.2005.066852
   Nicholls K, 2011, HEALTH SERV RES, V46, P1675, DOI 10.1111/j.1475-6773.2011.01261.x
   Pack AM, 2011, CURR TREAT OPTION NE, V13, P346, DOI 10.1007/s11940-011-0133-x
   SAS Institute Inc, 2008, SAS STAT 9 2
   Sheth RD, 2007, EPILEPSIA, V48, P39, DOI 10.1111/j.1528-1167.2007.01401.x
   So EL, 2009, EPILEPSIA, V50, P917, DOI 10.1111/j.1528-1167.2008.01906.x
   Taylor RS, 2011, EPILEPSIA, V52, P2168, DOI 10.1111/j.1528-1167.2011.03213.x
   Thorpe C, 2009, FAM PRACT, V26, P65, DOI 10.1093/fampra/cmn097
   Vegni E, 2011, NEUROL SCI, V32, P331, DOI 10.1007/s10072-010-0365-7
   Zulfi H, 2010, NEUROLOGY, V75, P699
NR 28
TC 28
Z9 28
U1 0
U2 5
PU ACADEMIC PRESS INC ELSEVIER SCIENCE
PI SAN DIEGO
PA 525 B ST, STE 1900, SAN DIEGO, CA 92101-4495 USA
SN 1525-5050
J9 EPILEPSY BEHAV
JI Epilepsy Behav.
PD AUG
PY 2012
VL 24
IS 4
BP 468
EP 473
DI 10.1016/j.yebeh.2012.05.017
PG 6
WC Behavioral Sciences; Clinical Neurology; Psychiatry
SC Behavioral Sciences; Neurosciences & Neurology; Psychiatry
GA 980NO
UT WOS:000306900300015
PM 22770880
DA 2019-04-19
ER

PT J
AU Sabers, A
AF Sabers, A.
TI Algorithm for lamotrigine dose adjustment before, during, and after
   pregnancy
SO ACTA NEUROLOGICA SCANDINAVICA
LA English
DT Article
DE epilepsy; lamotrigine; pregnancy; seizure deterioration
ID PLASMA-CONCENTRATIONS; ANTIEPILEPTIC DRUGS; SEIZURE FREQUENCY; EPILEPSY;
   WOMEN; PHARMACOKINETICS; MONOTHERAPY; LACTATION; REGISTRY
AB Background Treatment with lamotrigine (LTG) during pregnancy is associated with a pronounced risk of seizure deterioration, because pregnancy accelerates LTG elimination. The extent to which pregnancy affects LTG pharmacokinetics is unpredictable and varies considerably among patients. Aim We propose an algorithm for systematic LTG plasma concentration monitoring and dose adjustment to guide the clinician between the risk of seizure deterioration and LTG toxicity by maintaining a stable LTG concentration, using the optimal prepregnancy target concentration as a reference. Methods The reference LTG plasma concentration (RC) should be determined before pregnancy or as early in pregnancy as possible. After conception, plasma concentration of LTG should be measured every 4 weeks throughout pregnancy. When the LTG plasma concentration falls below the RC, the dose of LTG should be increased by 2025%. Post-partum, the plasma concentration of LTG should be measured within the first or second week, and if the LTG plasma concentration is higher than the RC, the LTG dose should be reduced by 2025% and the procedure repeated until RC is re-established. Conclusions Seizure deterioration during pregnancy may be prevented or reduced by closely and systematically following our proposed algorithm.
C1 Rigshosp, Dept Neurol, Univ State Hosp, Epilepsy Clin, DK-2100 Copenhagen, Denmark.
RP Sabers, A (reprint author), Rigshosp, Dept Neurol, Univ State Hosp, Epilepsy Clin, Blegdamsvej 9, DK-2100 Copenhagen, Denmark.
EM anne.sabers@rh.regionh.dk
FU Eisai Denmark; UCB Nordic
FX The author has received consultancy or lecture fees and is on advisory
   boards for Eisai Denmark and UCB Nordic and has received travel support
   from Eisai Denmark, GSK, and UCB Nordic.
CR Battino D, 2009, EPILEPSIA, V50, P2305, DOI 10.1111/j.1528-1167.2009.02093.x
   de Haan GJ, 2004, NEUROLOGY, V63, P571, DOI 10.1212/01.WNL.0000133213.10244.FD
   Meador K, 2008, EPILEPSY RES, V81, P1, DOI 10.1016/j.eplepsyres.2008.04.022
   Ohman I, 2000, EPILEPSIA, V41, P709, DOI 10.1111/j.1528-1157.2000.tb00232.x
   Ohman I, 2008, EPILEPSIA, V49, P1075, DOI 10.1111/j.1528-1167.2007.01471.x
   Pennell PB, 2008, NEUROLOGY, V70, P2130, DOI 10.1212/01.wnl.0000289511.20864.2a
   Perucca E, 2000, CLIN PHARMACOKINET, V38, P191, DOI 10.2165/00003088-200038030-00001
   Petrenaite V, 2005, EPILEPSY RES, V65, P185, DOI 10.1016/j.eplepsyres.2005.06.004
   Sabers A, 2001, EPILEPSY RES, V47, P151, DOI 10.1016/S0920-1211(01)00305-9
   Sabers A, 2009, EPILEPSIA, V50, P2163, DOI 10.1111/j.1528-1167.2009.02166.x
   Sabers A, 2009, EPILEPSY BEHAV, V15, P230, DOI 10.1016/j.yebeh.2009.03.031
   Sabers A, 2009, CURR OPIN NEUROL, V22, P157, DOI 10.1097/WCO.0b013e32832923d7
   Tomson T, 2006, NEUROLOGY, V67, P1297, DOI 10.1212/01.wnl.0000238522.79277.9c
   Tomson T, 2006, NEUROLOGY, V66, P354
   Tomson T, 2011, LANCET NEUROL, V10, P609, DOI 10.1016/S1474-4422(11)70107-7
NR 15
TC 28
Z9 29
U1 0
U2 6
PU WILEY-BLACKWELL
PI HOBOKEN
PA 111 RIVER ST, HOBOKEN 07030-5774, NJ USA
SN 0001-6314
J9 ACTA NEUROL SCAND
JI Acta Neurol. Scand.
PD JUL
PY 2012
VL 126
IS 1
BP e1
EP e4
DI 10.1111/j.1600-0404.2011.01627.x
PG 4
WC Clinical Neurology
SC Neurosciences & Neurology
GA 953JB
UT WOS:000304862000001
PM 22150770
DA 2019-04-19
ER

PT J
AU Cipolla, MJ
   Pusic, AD
   Grinberg, YY
   Chapman, AC
   Poynter, ME
   Kraig, RP
AF Cipolla, Marilyn J.
   Pusic, Aya D.
   Grinberg, Yelena Y.
   Chapman, Abbie C.
   Poynter, Matthew E.
   Kraig, Richard P.
TI Pregnant serum induces neuroinflammation and seizure activity via TNF
   alpha
SO EXPERIMENTAL NEUROLOGY
LA English
DT Article
DE Pregnancy; Seizure; Hippocampal slice; Neuroinflammation; TNF alpha;
   Microglia; Blood-brain barrier
ID BLOOD-BRAIN-BARRIER; NECROSIS-FACTOR-ALPHA; SPREADING DEPRESSION;
   NERVOUS-SYSTEM; PREECLAMPSIA; CYTOKINES; ECLAMPSIA; HYPERTENSION;
   EXPRESSION; QUANTIFICATION
AB Preeclampsia is a hypertensive disorder of pregnancy that affects many organs including the brain. Neurological complications occur during preeclampsia, the most serious of which is seizure known as eclampsia. Although preeclampsia can precede the eclamptic seizure, it often occurs during normal pregnancy, suggesting that processes associated with normal pregnancy can promote neuronal excitability. Here we investigated whether circulating inflammatory mediators that are elevated late in gestation when seizure also occurs are hyperexcitable to neuronal tissue. Evoked field potentials were measured in hippocampal slices in which control horse serum that slices are normally grown in, was replaced with serum from nonpregnant or late-pregnant Wistar rats for 48 h. We found that serum from pregnant, but not nonpregnant rats, caused hyperexcitability to hippocampal neurons and seizure activity that was abrogated by inhibition of tumor necrosis factor alpha (TNF alpha) signaling. Additionally, application of TNF alpha mimicked this increased excitability. Pregnant serum also caused morphological changes in microglia characteristic of activation, and increased TNF alpha mRNA expression that was not seen with exposure to nonpregnant serum. However, TNF alpha protein was not found to be elevated in pregnant serum itself, suggesting that other circulating factors during pregnancy caused activation of hippocampal slice cells to produce a TNF alpha-mediated increase in neuronal excitability. Lastly, although pregnant serum caused neuroinflammation and hyperexcitability of hippocampal slices, it did not increase blood-brain barrier permeability, nor were pregnant rats from which the serum was taken undergoing seizure. Thus, the BBB has an important role in protecting the brain from circulating neuroinflammatory mediators that are hyperexcitable to the brain during pregnancy. These studies provide novel insight into the underlying cause of eclampsia without elevated blood pressure and the protective role of the BBB that prevents exposure of the brain to hyperexcitable factors. (C) 2012 Elsevier Inc. All rights reserved.
C1 [Cipolla, Marilyn J.; Chapman, Abbie C.] Univ Vermont, Dept Neurol, Burlington, VT 05405 USA.
   [Cipolla, Marilyn J.] Univ Vermont, Dept Obstet Gynecol & Reprod Sci, Burlington, VT 05405 USA.
   [Cipolla, Marilyn J.] Univ Vermont, Dept Pharmacol, Burlington, VT 05405 USA.
   [Poynter, Matthew E.] Univ Vermont, Dept Med, Burlington, VT 05405 USA.
   [Pusic, Aya D.; Grinberg, Yelena Y.; Kraig, Richard P.] Univ Chicago, Med Ctr, Dept Neurol, Chicago, IL 60637 USA.
   [Pusic, Aya D.; Grinberg, Yelena Y.; Kraig, Richard P.] Univ Chicago, Med Ctr, Dept Comm Neurobiol, Chicago, IL 60637 USA.
RP Cipolla, MJ (reprint author), Univ Vermont, Dept Neurol, 89 Beaumont Ave, Burlington, VT 05405 USA.
EM Marilyn.Cipolla@uvm.edu
FU NINDS [RO1 NS045940, RO1 NS19108]; NICHD [PO1 HD09402]; Migraine
   Research Foundation; White Foundation; NIH [T32-GM07839]; NHLBI [R01
   HL089177]; NCRR CoBRE [P20RR15557]
FX We gratefully acknowledge our funding sources as follows. MJC is
   supported by NINDS grant RO1 NS045940, a supplement from the Neural
   Environment Cluster at the NINDS, 3RO1 NS045940-06S1, ARRA supplement
   3RO1 NS045940-05S1, and NHLBI grant PO1 HL095488. RPK is supported by
   the NINDS grant RO1 NS19108, NICHD grant PO1 HD09402, ARRA supplement
   3-RO1 NS019108-23S1, the Migraine Research Foundation and the White
   Foundation. ADP and YYG are supported by the NIH training grant
   T32-GM07839. MEP is supported by NHLBI grant R01 HL089177 and NCRR CoBRE
   P20RR15557. We would like to thank Victor May, Ph.D. for his help with
   the TNF alpha ELISA and Marcia P. Kraig for maintenance of hippocampal
   slice cultures.
CR Aagaard-Tillery KM, 2006, SEMIN FETAL NEONAT M, V11, P279, DOI 10.1016/j.siny.2006.04.003
   Allan SM, 2001, NAT REV NEUROSCI, V2, P734, DOI 10.1038/35094583
   Amburgey OA, 2010, HYPERTENSION, V56, P1003, DOI 10.1161/HYPERTENSIONAHA.110.158931
   Blaschke V, 2000, J IMMUNOL METHODS, V246, P79, DOI 10.1016/S0022-1759(00)00304-5
   BUTT AM, 1992, BRAIN RES, V569, P100, DOI 10.1016/0006-8993(92)90374-I
   Caggiano AO, 1996, J COMP NEUROL, V369, P93, DOI 10.1002/(SICI)1096-9861(19960520)369:1<93::AID-CNE7>3.0.CO;2-F
   Cipolla M.J., 2006, BLOOD BRAIN BARRIER, P631
   Cipolla M.J., 2009, INTEGRATED SYSTEMS P, P37
   D'Mello C, 2009, J NEUROSCI, V29, P2089, DOI 10.1523/JNEUROSCI.3567-08.2009
   DOUGLAS KA, 1994, BMJ-BRIT MED J, V309, P1395, DOI 10.1136/bmj.309.6966.1395
   Duley L, 2009, SEMIN PERINATOL, V33, P130, DOI 10.1053/j.semperi.2009.02.010
   Euser AG, 2008, EXP PHYSIOL, V93, P254, DOI 10.1113/expphysiol.2007.039966
   GILSON GJ, 1992, AM J PHYSIOL, V263, pH1911
   Grinberg YY, 2011, PLOS ONE, V6, DOI 10.1371/journal.pone.0019294
   Hein J, 2001, SCAND J IMMUNOL, V54, P285, DOI 10.1046/j.1365-3083.2001.00928.x
   HOPKINS SJ, 1995, TRENDS NEUROSCI, V18, P83
   Hubel CA, 1998, SEMIN REPROD ENDOCR, V16, P75, DOI 10.1055/s-2007-1016255
   Hulse RE, 2008, J NEUROSCI, V28, P12199, DOI 10.1523/JNEUROSCI.3856-08.2008
   Katz VL, 2000, AM J OBSTET GYNECOL, V182, P1389, DOI 10.1067/mob.2000.106178
   Kunkler PE, 2005, J NEUROSCI, V25, P3952, DOI 10.1523/JNEUROSCI.0491-05.2005
   Kunkler PE, 1998, J NEUROSCI, V18, P3416
   Kunkler PE, 1997, J CEREBR BLOOD F MET, V17, P26, DOI 10.1097/00004647-199701000-00005
   Ladeby R, 2005, BRAIN RES REV, V48, P196, DOI 10.1016/j.brainresrev.2004.12.009
   Liu JH, 2004, MATERNAL FETAL MED P, P121
   MAYHAN WG, 1986, CIRC RES, V59, P216, DOI 10.1161/01.RES.59.2.216
   Michel C. C., 1984, HDB PHYSL 2, VIV, P375
   Mitchell H.M., 2010, SOC NEUROSCI, V36
   Mitchell HM, 2011, J NEUROCHEM, V117, P187, DOI 10.1111/j.1471-4159.2010.07103.x
   Monga M., 2004, MATERNAL FETAL MED P, P111
   Palladino AA, 2010, REV ENDOCR METAB DIS, V11, P171, DOI 10.1007/s11154-010-9146-0
   Pan Q., 2006, BLOOD BRAIN BARRIER, P247
   Pusic AD, 2011, JOVE-J VIS EXP, DOI 10.3791/2910
   Riazi K, 2008, P NATL ACAD SCI USA, V105, P17151, DOI 10.1073/pnas.0806682105
   Riazi K, 2010, EPILEPSY RES, V89, P34, DOI 10.1016/j.eplepsyres.2009.09.004
   ROBERTS JM, 1989, AM J OBSTET GYNECOL, V161, P1200, DOI 10.1016/0002-9378(89)90665-0
   ROBERTS JM, 1993, LANCET, V341, P1447, DOI 10.1016/0140-6736(93)90889-O
   Roberts TJM, 2009, AM J PHYSIOL-HEART C, V297, pH1347, DOI 10.1152/ajpheart.00630.2009
   Rusterholz C, 2007, SEMIN IMMUNOPATHOL, V29, P151, DOI 10.1007/s00281-007-0071-6
   Sacks GP, 1998, AM J OBSTET GYNECOL, V179, P80, DOI 10.1016/S0002-9378(98)70254-6
   Shlosberg D, 2010, NAT REV NEUROL, V6, P393, DOI 10.1038/nrneurol.2010.74
   Sibai BM, 2005, OBSTET GYNECOL, V105, P402, DOI 10.1097/01.AOG.0000152351.13671.99
   SIBAI BM, 1990, AM J OBSTET GYNECOL, V163, P1049, DOI 10.1016/0002-9378(90)91123-T
   SIBAI BM, 1986, AM J OBSTET GYNECOL, V154, P581, DOI 10.1016/0002-9378(86)90605-8
   Stellwagen D, 2006, NATURE, V440, P1054, DOI 10.1038/nature04671
   Stellwagen D, 2005, J NEUROSCI, V25, P3219, DOI 10.1523/JNEUROSCI.4486-04.2005
   Szarka A, 2010, BMC IMMUNOL, V11, DOI 10.1186/1471-2172-11-59
   van den Broek NR, 2000, AM J CLIN NUTR, V72, p247S, DOI 10.1093/ajcn/72.1.247S
   Vezzani A, 2008, BRAIN BEHAV IMMUN, V22, P797, DOI 10.1016/j.bbi.2008.03.009
   Yuan Joshua S., 2008, Biotechnology Journal, V3, P112, DOI 10.1002/biot.200700169
NR 49
TC 28
Z9 28
U1 0
U2 2
PU ACADEMIC PRESS INC ELSEVIER SCIENCE
PI SAN DIEGO
PA 525 B ST, STE 1900, SAN DIEGO, CA 92101-4495 USA
SN 0014-4886
EI 1090-2430
J9 EXP NEUROL
JI Exp. Neurol.
PD APR
PY 2012
VL 234
IS 2
BP 398
EP 404
DI 10.1016/j.expneurol.2012.01.005
PG 7
WC Neurosciences
SC Neurosciences & Neurology
GA 915AI
UT WOS:000301994900017
PM 22281105
OA Green Accepted
DA 2019-04-19
ER

PT J
AU Mantoan, L
   Walker, M
AF Mantoan, Laura
   Walker, Matthew
TI Treatment Options in Juvenile Myoclonic Epilepsy
SO CURRENT TREATMENT OPTIONS IN NEUROLOGY
LA English
DT Review
ID IDIOPATHIC GENERALIZED EPILEPSY; TONIC-CLONIC SEIZURES;
   PREGNANCY-REGISTER; UK-EPILEPSY; ANTIEPILEPTIC DRUGS; REFRACTORY
   EPILEPSY; DOUBLE-BLIND; PRELIMINARY EXPERIENCE; ORAL-CONTRACEPTIVES;
   MALFORMATION RISKS
AB Juvenile myoclonic epilepsy (JME) is characterized by excellent response to treatment, if diagnosed correctly. Lifestyle advice is an integral part of the treatment of JME; it should include recommendations on avoidance of common triggers such as sleep deprivation and alcohol excess and emphasis on the importance of compliance with medication. The drug of first choice in the treatment of JME is sodium valproate, which has a response rate of up to 80%. Valproate should be avoided in women of childbearing age because of significantly increased risks of fetal malformations and neurodevelopmental delay. Levetiracetam or lamotrigine are alternative first-line options if valproate is contraindicated. With limited data from trials to support either of these drugs, the choice should take into account comorbidity factors and patient priorities. Because of its low side effect profile, excellent tolerability, and lack of interactions with other drugs, levetiracetam is our preferred alternative first-line agent. Lamotrigine is another first-line option but may exacerbate myoclonus. The failure of valproate or failure of two first-line antiepileptic drugs suggests that combination therapy is indicated. Drug interactions and the patient's gender, age, and comorbidities need to be considered. Levetiracetam, lamotrigine, and valproate are suitable adjuncts, with a synergistic effect reported from the combination of valproate and lamotrigine. Clonazepam is a useful adjunct for myoclonus and can be used in combination with lamotrigine to avoid lamotrigine's myoclonic effects. In women of childbearing potential, valproate should be considered if levetiracetam and lamotrigine have failed to control seizures at this stage. Topiramate is a cost-effective alternative monotherapy, but because of its poor tolerability, we recommend it as add-on treatment only. Zonisamide should remain a second-line adjunct in the treatment of JME, owing to the lack of supportive data. Phenobarbital is the most cost-effective drug and can be used to control the seizures of JME when antiepileptic drugs are limited or too costly. Carbamazepine, oxcarbazepine, and phenytoin can exacerbate absences and myoclonus and are therefore contraindicated, although they can improve control of tonic-clonic seizures when these are refractory to other medication. Gabapentin, pregabalin, tiagabine, and vigabatrin are contraindicated and can worsen seizures. (Tiagabine and vigabatrin have been reported to induce absence status epilepticus.) Surgical alternatives in refractory cases are rarely contemplated but may include vagus nerve stimulation and callosotomy. Deep brain stimulation is an experimental technique that may prove useful in managing refractory cases of JME.
C1 [Mantoan, Laura; Walker, Matthew] UCL Inst Neurol, Dept Clin & Expt Epilepsy, London WC1N 3BG, England.
RP Mantoan, L (reprint author), UCL Inst Neurol, Dept Clin & Expt Epilepsy, Room 826, London WC1N 3BG, England.
EM l.mantoan@ion.ucl.ac.uk; m.walker@ion.ucl.ac.uk
RI Walker, Matthew/C-1577-2008
OI Walker, Matthew/0000-0002-0812-0352
FU UCB Pharma; Eisai; GlaxoSmithKline
FX Conflicts of Interest: L. Mantoan: Training expenses partially sponsored
   by UCB Pharma; M. Walker: Consulting fees from Eisai and
   GlaxoSmithKline, consulting fees and honoraria for speaking paid by UCB
   Pharma.
CR Beran RG, 1998, EPILEPSIA, V39, P1329, DOI 10.1111/j.1528-1157.1998.tb01332.x
   Berkovic SF, 2007, NEUROLOGY, V69, P1751, DOI 10.1212/01.wnl.0000268699.34614.d3
   Bilo L, 2008, GYNECOL ENDOCRINOL, V24, P562, DOI 10.1080/09513590802288259
   Biraben A, 2000, NEUROLOGY, V55, P1758
   Biton V, 2005, ARCH NEUROL-CHICAGO, V62, P1705, DOI 10.1001/archneur.62.11.1705
   Biton V, 1999, NEUROLOGY, V52, P1330, DOI 10.1212/WNL.52.7.1330
   Boon P, 2002, EPILEPSIA, V43, P96, DOI 10.1046/j.1528-1157.2002.40100.x
   Brodie MJ, 1997, EPILEPSY RES, V26, P423, DOI 10.1016/S0920-1211(96)01007-8
   Calleja S, 2001, SEIZURE-EUR J EPILEP, V10, P424, DOI 10.1053/seiz.2000.0530
   Canevini M P, 1992, Seizure, V1, P291, DOI 10.1016/1059-1311(92)90039-4
   Dahlin MG, 2010, PEDIATR NEUROL, V43, P231, DOI 10.1016/j.pediatrneurol.2010.05.008
   DILIBERTI JH, 1984, AM J MED GENET, V19, P473, DOI 10.1002/ajmg.1320190308
   FEELY M, 1984, J NEUROL NEUROSUR PS, V47, P1279, DOI 10.1136/jnnp.47.12.1279
   Fisher R, 2010, EPILEPSIA, V51, P899, DOI 10.1111/j.1528-1167.2010.02536.x
   Frank LM, 1999, EPILEPSIA, V40, P973, DOI 10.1111/j.1528-1157.1999.tb00805.x
   Hernandez-Diaz S, 2010, BIRTH DEFECTS RES A, V88, P408
   Holmes LB, 2008, NEUROLOGY, V70, P2152, DOI 10.1212/01.wnl.0000304343.45104.d6
   Hunt S, 2008, NEUROLOGY, V71, P272, DOI 10.1212/01.wnl.0000318293.28278.33
   Hunt S, 2006, NEUROLOGY, V67, P1876, DOI 10.1212/01.wnl.0000244491.48937.55
   Kennedy F, 2010, J NEUROL NEUROSUR PS, V81, pE18, DOI 10.1136/jnnp.2010.226340.7
   Kini U, 2006, ARCH DIS CHILD-FETAL, V91, pF90, DOI 10.1136/adc.2004.067421
   KNOTT C, 1994, J NEUROL NEUROSUR PS, V57, P503, DOI 10.1136/jnnp.57.4.503
   Kondo T, 1996, EPILEPSIA, V37, P1242, DOI 10.1111/j.1528-1157.1996.tb00560.x
   Kostov H, 2007, ACTA NEUROL SCAND, V115, P55, DOI 10.1111/j.1600-0404.2007.00848.x
   Kothare SV, 2006, PEDIATR NEUROL, V34, P351, DOI 10.1016/j.pediatrneurol.2005.10.007
   Kwan P, 2000, NEW ENGL J MED, V342, P314, DOI 10.1056/NEJM200002033420503
   Lin AE, 2004, BIRTH DEFECTS RES A, V70, P534, DOI 10.1002/bdra.20051
   Marinas A, 2009, EPILEPTIC DISORD, V11, P61, DOI 10.1684/epd.2009.0239
   Marson AG, 2007, LANCET, V369, P1016, DOI 10.1016/S0140-6736(07)60461-9
   Meador Kimford J, 2008, Epilepsy Curr, V8, P143, DOI 10.1111/j.1535-7511.2008.00273.x
   MIKKELSEN B, 1976, ARCH NEUROL-CHICAGO, V33, P322, DOI 10.1001/archneur.1976.00500050008002
   Morrow J, 2006, J NEUROL NEUROSUR PS, V77, P193, DOI 10.1136/jnnp.2005.074203
   NAITO H, 1987, ACTA NEUROL SCAND, V76, P58, DOI 10.1111/j.1600-0404.1987.tb03545.x
   Nei M, 2006, EPILEPSIA, V47, P115, DOI 10.1111/j.1528-1167.2006.00377.x
   Nicolson A, 2004, J NEUROL NEUROSUR PS, V75, P75
   Noachtar S, 2008, NEUROLOGY, V70, P607, DOI 10.1212/01.wnl.0000297512.18364.40
   OBEID T, 1989, EPILEPSIA, V30, P603, DOI 10.1111/j.1528-1157.1989.tb05479.x
   PANAYIOTOPOULOS C, 2005, EPILEPSIES BILATERAL
   Patsalos PN, 2002, EPILEPSIA, V43, P365, DOI 10.1046/j.1528-1157.2002.13001.x
   Privitera MD, 2003, ACTA NEUROL SCAND, V107, P165, DOI 10.1034/j.1600-0404.2003.00093.x
   Rosenfeld WE, 2009, EPILEPSY RES, V85, P72, DOI 10.1016/j.eplepsyres.2009.02.016
   Sabers A, 2003, NEUROLOGY, V61, P570, DOI 10.1212/01.WNL.0000076485.09353.7A
   Tennis P, 2002, EPILEPSIA, V43, P1161, DOI 10.1046/j.1528-1157.2002.45901.x
   Trenite DGAKN, 1996, EPILEPSY RES, V25, P225, DOI 10.1016/S0920-1211(96)00031-9
   Walczak TS, 2001, NEUROLOGY, V56, P519, DOI 10.1212/WNL.56.4.519
   Wegner I, 2009, NEUROLOGY, V73, P1388, DOI 10.1212/WNL.0b013e3181bd8295
   Wheless JW, 2007, EPILEPTIC DISORD, V9, P353
   Wyszynski DF, 2005, NEUROLOGY, V64, P961, DOI 10.1212/01.WNL.0000154516.43630.C5
   Zupanc ML, 2006, NEUROLOGY, V66, pS37, DOI 10.1212/WNL.66.66_suppl_3.S37
NR 49
TC 28
Z9 30
U1 0
U2 19
PU CURRENT MEDICINE GROUP
PI PHILADELPHIA
PA 400 MARKET STREET, STE 700, PHILADELPHIA, PA 19106 USA
SN 1092-8480
EI 1534-3138
J9 CURR TREAT OPTION NE
JI Curr. Treat. Options Neurol.
PD AUG
PY 2011
VL 13
IS 4
BP 355
EP 370
DI 10.1007/s11940-011-0131-z
PG 16
WC Clinical Neurology
SC Neurosciences & Neurology
GA 787UP
UT WOS:000292402500003
PM 21494841
DA 2019-04-19
ER

PT J
AU Borthen, I
   Eide, MG
   Daltveit, AK
   Gilhus, NE
AF Borthen, I.
   Eide, M. G.
   Daltveit, A. K.
   Gilhus, N. E.
TI Delivery outcome of women with epilepsy:a population-based cohort study
SO BJOG-AN INTERNATIONAL JOURNAL OF OBSTETRICS AND GYNAECOLOGY
LA English
DT Article
DE Caesarean delivery; delivery; epilepsy; obstetric outcome; postpartum
   haemorrhage
ID MEDICAL BIRTH REGISTRY; ANTIEPILEPTIC DRUGS; PREGNANCY; NORWAY;
   COMPLICATIONS; DISEASE; MOTHERS; RISK; CARE
AB Objective
   To investigate whether women with epilepsy have increased risks of complications during labour, and to explore the impact of antiepileptic drug use.
   Design
   Population-based cohort study.
   Setting
   Data from the Medical Birth Registry of Norway 1999-2005.
   Population
   All births (n = 372 128) delivered in Norway, ensured through linkage with the National Population Registry run by Statistics Norway. All singleton births and the first child in multiple pregnancies were included, leaving 365 107 pregnancies for analysis.
   Methods
   Data from the Medical Birth Registry of Norway 1999-2005 were analysed.
   Main outcome measures
   Induction, caesarean section, use of forceps and vacuum, abnormal presentation, placental abruption, mechanical disproportion, postpartum haemorrhage, atony and Apgar score < 7 after 5 minutes.
   Results
   We compared 2805 pregnancies in women with a current or past history of epilepsy (0.8%) and 362 302 pregnancies in women without a history of epilepsy. Antiepileptic drugs were used in 33.6% (n = 942) of pregnant women with epilepsy. Women with epilepsy had an increased risk of induction [odds ratio (OR), 1.3; 95% confidence interval (CI), 1.1-1.4], caesarean section (OR, 1.4; 95% CI, 1.3-1.6) and postpartum haemorrhage (OR, 1.2; 95% CI, 1.1-1.4) compared with women without epilepsy. These rates were even higher for women with epilepsy and antiepileptic drug use, with ORs (95% CIs) of 1.6 (1.4-1.9), 1.6 (1.4-1.9) and 1.5 (1.3-1.9), respectively. In addition, the risk of an Apgar score < 7 was higher (OR, 1.6; 95% CI, 1.1-2.4). For women with epilepsy without antiepileptic drug use, only a slightly increased risk of caesarean delivery was observed and no increased risk for any other complications studied.
   Conclusions
   Pregnant women with epilepsy have a low complication rate; however, they have a slightly increased risk of induction, caesarean section and postpartum haemorrhage. It is not possible to ascertain on the basis of this study whether this is a result of more severe epilepsy or antiepileptic drug use.
C1 [Borthen, I.; Eide, M. G.] Haukeland Hosp, Dept Obstet & Gynaecol, N-5021 Bergen, Norway.
   [Borthen, I.; Gilhus, N. E.] Univ Bergen, Dept Clin Med, N-5020 Bergen, Norway.
   [Daltveit, A. K.] Univ Bergen, Dept Publ Hlth & Primary Hlth Care, N-5020 Bergen, Norway.
   [Daltveit, A. K.] Norwegian Inst Publ Hlth, Med Birth Registry Norway, Bergen, Norway.
   [Gilhus, N. E.] Haukeland Hosp, Dept Neurol, N-5021 Bergen, Norway.
RP Borthen, I (reprint author), Haukeland Hosp, Dept Obstet & Gynaecol, N-5021 Bergen, Norway.
EM ingrid.borthen@med.uib.no
FU Norwegian Research Council
FX This study was supported by the Norwegian Research Council through the
   NevroNor research programme.
CR Backe B, 2001, SCAND J PUBLIC HEALT, V29, P129, DOI 10.1080/14034940152393390
   BJERKEDA.T, 1973, ACTA OBSTET GYN SCAN, V52, P245, DOI 10.3109/00016347309158321
   Borthen I, 2009, BJOG-INT J OBSTET GY, V116, P1736, DOI 10.1111/j.1471-0528.2009.02354.x
   Donaldson J, 2002, MED DISORDERS OBSTET, P486
   Endo S, 2004, EPILEPSIA, V45, P42, DOI 10.1111/j.0013-9580.2004.458009.x
   Engeland A, 2008, BRIT J CLIN PHARMACO, V65, P653, DOI 10.1111/j.1365-2125.2008.03102.x
   HALL MH, 2004, WHY MOTHERS DIE 2000, P86
   Harden CL, 2009, EPILEPSIA, V50, P1247, DOI 10.1111/j.1528-1167.2009.02130.x
   HENRIKSEN T, 2008, GUIDELINES OBSTET OS, P4706
   HIILESMAA VK, 1985, AM J OBSTET GYNECOL, V152, P499, DOI 10.1016/0002-9378(85)90615-5
   Hoff JM, 2007, EUR J NEUROL, V14, P38, DOI 10.1111/j.1468-1331.2006.01538.x
   Irgens LM, 2000, ACTA OBSTET GYN SCAN, V79, P435, DOI 10.1034/j.1600-0412.2000.079006435.x
   Kaaja E, 2002, NEUROLOGY, V58, P549, DOI 10.1212/WNL.58.4.549
   Katz O, 2006, J MATERN-FETAL NEO M, V19, P21, DOI 10.1080/14767050500434096
   Kelly VM, 2009, NEUROLOGY, V73, P1831, DOI 10.1212/WNL.0b013e3181c3f27d
   Linton A, 2004, BIRTH-ISS PERINAT C, V31, P165, DOI 10.1111/j.0730-7659.2004.00301.x
   Nakken Karl O, 2006, Tidsskr Nor Laegeforen, V126, P2507
   NELSONPIERCY C, 2002, HDB OBSTET MED, P156
   *NICE, 2004, CLIN GUID NICE, V20, P4706
   Olafsson E, 1998, EPILEPSIA, V39, P887, DOI 10.1111/j.1528-1157.1998.tb01186.x
   Pennel PB, 2007, MANAGEMENT HIGH RISK, P201
   Pilo C, 2006, ACTA OBSTET GYN SCAN, V85, P643, DOI 10.1080/00016340600604625
   Richmond JR, 2004, AM J OBSTET GYNECOL, V190, P371, DOI 10.1016/j.ajog.2003.09.020
   Rortveit G, 2003, AM J OBSTET GYNECOL, V189, P1268, DOI 10.1067/S0002-9378(03)00588-X
   Skomsvoll JF, 2002, ACTA OBSTET GYN SCAN, V81, P831, DOI 10.1034/j.1600-0412.2002.810905.x
   Thomas SV, 2009, SEIZURE-EUR J EPILEP, V18, P163, DOI 10.1016/j.seizure.2008.08.010
   Tomson T, 2006, NEUROLOGY, V66, P354
   Veiby G, 2009, EPILEPSIA, V50, P2130, DOI 10.1111/j.1528-1167.2009.02147.x
   Viinikainen K, 2006, EPILEPSIA, V47, P186, DOI 10.1111/j.1528-1167.2006.00386.x
   YERBY M, 1985, EPILEPSIA, V26, P631, DOI 10.1111/j.1528-1157.1985.tb05703.x
NR 30
TC 28
Z9 30
U1 0
U2 4
PU WILEY-BLACKWELL
PI MALDEN
PA COMMERCE PLACE, 350 MAIN ST, MALDEN 02148, MA USA
SN 1470-0328
J9 BJOG-INT J OBSTET GY
JI BJOG
PD NOV
PY 2010
VL 117
IS 12
BP 1537
EP 1543
DI 10.1111/j.1471-0528.2010.02694.x
PG 7
WC Obstetrics & Gynecology
SC Obstetrics & Gynecology
GA 663JA
UT WOS:000282878800013
PM 20716254
OA Bronze
DA 2019-04-19
ER

PT J
AU Vajda, FJE
   Graham, JE
   Hitchcock, AA
   O'Brien, TJ
   Lander, CM
   Eadie, MJ
AF Vajda, F. J. E.
   Graham, J. E.
   Hitchcock, A. A.
   O'Brien, T. J.
   Lander, C. M.
   Eadie, M. J.
TI Is lamotrigine a significant human teratogen? Observations from the
   Australian Pregnancy Register
SO SEIZURE-EUROPEAN JOURNAL OF EPILEPSY
LA English
DT Article
DE Antiepileptic drugs; Carbamazepine; Lamotrigine; Pregnancy;
   Teratogenicity; Valproate
ID ANTIEPILEPTIC DRUGS; EPILEPSY
AB Lamotrigine (LTG) is increasingly being prescribed in pregnancy for women with epilepsy in place of valproate (VPA), because of the teratogenic risks associated with the latter. It is therefore important to know the teratogenic hazard associated with LTG, relative to VPA and to other commonly used antiepileptic drugs (AEDs). Data from the Australian Register of Antiepileptic Drugs in Pregnancy was examined to determine the incidence of teratogenicity determined 1 year from completion of pregnancy in women who took AEDs in monotherapy during pregnancy. Compared with a 3.4% malformation incidence in women who took no AEDs (N = 118), the incidences for LTG (N = 243), carbamazepine (CBZ) (N = 302) and VPA (N = 224) were, respectively, 4.9%, 5.3% and 15.2%, the latter statistically significantly greater than the risk for no AED therapy in pregnant women with epilepsy. Logistic regression analysis showed no tendency for foetal hazard to increase with increasing LTG dose in pregnancy, unlike the situation for VPA. However, seizure control in pregnancy tended to be not as good in the women taking LTG compared with those taking VPA, though the data examined were not adequate to permit definite conclusions regarding this matter. We conclude that LTG monotherapy in pregnancy is safer than valproate monotherapy from the point of view of foetal malformations, and no more hazardous in this regard than therapy with other commonly used AEDs. (C) 2010 British Epilepsy Association. Published by Elsevier Ltd. All rights reserved.
C1 [Vajda, F. J. E.; Graham, J. E.; Hitchcock, A. A.; O'Brien, T. J.] Royal Melbourne Hosp, Dept Med & Neurol, Parkville, Vic 3050, Australia.
   [Vajda, F. J. E.; Graham, J. E.; Hitchcock, A. A.; O'Brien, T. J.] Univ Melbourne, Parkville, Vic 3050, Australia.
   [Lander, C. M.; Eadie, M. J.] Royal Brisbane & Womens Hosp, Brisbane, Qld 4027, Australia.
   [Lander, C. M.; Eadie, M. J.] Univ Queensland, Brisbane, Qld 4027, Australia.
RP Vajda, FJE (reprint author), Royal Melbourne Hosp, Dept Med & Neurol, Parkville, Vic 3050, Australia.
EM vajda@netspace.net.au
RI O'Brien, Terence/L-8102-2013
OI O'Brien, Terence/0000-0002-7198-8621
FU Sanofi-Aventis; UCB Pharma; Janssen-Cilag; Novartis; Pfizer; Australian
   Register
FX We wish to acknowledge the support of our colleagues, medical and
   non-medical, both in referring patients and increasing patient awareness
   of the Register. We thank the Scientific Advisory Board and the Ethical
   Research Committees of St. Vincent's Hospital, Monash Medical Centre,
   the Royal Melbourne Hospital and other institutions for their
   assessments of the study. The Australian Register is indebted for
   support to the Epilepsy Society of Australia, The Victorian Epilepsy
   Foundation, Epilepsy Australia and also for generous financial support
   from the pharmaceutical industry, including Sanofi-Aventis, UCB Pharma,
   Janssen-Cilag, Novartis and Pfizer, and past support from Glaxo.
CR Cunnington M, 2005, NEUROLOGY, V64, P955, DOI 10.1212/01.WNL.0000154515.94346.89
   KANEKO S, 1995, CNS DRUGS, V3, P41, DOI 10.2165/00023210-199503010-00005
   MAZURKIEWICZBEL.M, 2010, SEIZURE, V19, P193
   Morrow J, 2006, J NEUROL NEUROSUR PS, V77, P193, DOI 10.1136/jnnp.2005.074203
   Ohman I, 2008, EPILEPSIA, V49, P1075, DOI 10.1111/j.1528-1167.2007.01471.x
   Riley M, 1988, BIRTH DEFECTS VICTOR
   Samren EB, 1999, ANN NEUROL, V46, P739
   Tomson T, 2007, CLIN PHARMACOKINET, V46, P209, DOI 10.2165/00003088-200746030-00002
   Vajda FJ, 2004, J CLIN NEUROSCI, V11, P854, DOI 10.1016/j.jocn.2004.05.003
   VAJDA FJE, 2009, EPILEPSIA
NR 10
TC 28
Z9 28
U1 0
U2 3
PU W B SAUNDERS CO LTD
PI LONDON
PA 32 JAMESTOWN RD, LONDON NW1 7BY, ENGLAND
SN 1059-1311
J9 SEIZURE-EUR J EPILEP
JI Seizure
PD NOV
PY 2010
VL 19
IS 9
BP 558
EP 561
DI 10.1016/j.seizure.2010.07.019
PG 4
WC Clinical Neurology; Neurosciences
SC Neurosciences & Neurology
GA 680RV
UT WOS:000284253000006
PM 20739196
OA Bronze
DA 2019-04-19
ER

PT J
AU Tung, EWY
   Winn, LM
AF Tung, Emily W. Y.
   Winn, Louise M.
TI Epigenetic modifications in valproic acid-induced teratogenesis
SO TOXICOLOGY AND APPLIED PHARMACOLOGY
LA English
DT Article
DE Valproic acid; Histone deacetylase; Methylation; Embryo
ID NEURAL-TUBE DEFECTS; HISTONE DEACETYLASE INHIBITORS; DNA DEMETHYLATION;
   METHYLATION; MICE; TRANSCRIPTION; ACETYLATION; METABOLISM; MECHANISM;
   CHROMATIN
AB Exposure to the anticonvulsant drug valproic acid (VPA) in utero is associated with a 1-2% increase in neural tube defects (NTDs), however the molecular mechanisms by which VPA induces teratogenesis are unknown. Previous studies demonstrated that VPA, a direct inhibitor of histone deacetylase, can induce histone hyperacetylation and other epigenetic changes such as histone methylation and DNA demethylation. The objective of this study was to determine if maternal exposure to VPA in mice has the ability to cause these epigenetic alterations in the embryo and thus contribute to its mechanism of teratogenesis. Pregnant CD-1 mice (GD 9.0) were administered a teratogenic dose of VPA (400 mg/kg, s.c.) and embryos extracted 1, 3, 6, and 24 h after injection. To assess embryonic histone acetylation and histone methylation, Western blotting was performed on whole embryo homogenates, as well as immunohistochemical staining on embryonic sections. To measure DNA methylation changes, the cytosine extension assay was performed. Results demonstrated that a significant increase in histone acetylation that peaked 3 h after VPA exposure was accompanied by an increase in histone methylation at histone H3 lysine 4 (H3K4) and a decrease in histone methylation at histone H3 lysine 9 (H3K9). Immunohistochemical staining revealed increased histone acetylation in the neuroepithelium, heart, and somites. A decrease in methylated histone H3K9 staining was observed in the neuroepithelium and somites, METHYLATED histone H3K4 staining was observed in the neuroepithelium. No significant differences in global or CpG island DNA methylation were observed in embryo homogenates. These results support the possibility that epigenetic modifications caused by VPA during early mouse organogenesis results in congenital malformations. (C) 2010 Elsevier Inc. All rights reserved.
C1 [Tung, Emily W. Y.; Winn, Louise M.] Queens Univ, Dept Pharmacol & Toxicol, Kingston, ON K7L 3N6, Canada.
   [Winn, Louise M.] Queens Univ, Sch Environm Studies, Kingston, ON K7L 3N6, Canada.
RP Winn, LM (reprint author), Queens Univ, Dept Pharmacol & Toxicol, Room 557 Botterell Hall, Kingston, ON K7L 3N6, Canada.
EM winnl@queensu.ca
FU Canadian Institutes of Health Research (CIHR) [MOP 86593]
FX The authors would like to thank John Da Costa for assistance with tissue
   processing and embedding, as well as Dr. Igor Pogribny and Dr. Tetyana
   Bagnyukova for providing the protocol and consultation regarding the
   cytosine extension assay. This work was supported by a Canadian
   Institutes of Health Research (CIHR) grant (MOP 86593) to LMW.
CR Berger SL, 2007, NATURE, V447, P407, DOI 10.1038/nature05915
   Biron VL, 2004, DEV BIOL, V276, P337, DOI 10.1016/j.ydbio.2004.08.038
   BJERKEDAL T, 1982, LANCET, V2, P1096
   Bowden CL, 2009, BIPOLAR DISORD, V11, P20, DOI 10.1111/j.1399-5618.2009.00708.x
   CLAYTONSMITH J, 1995, J MED GENET, V32, P724, DOI 10.1136/jmg.32.9.724
   Copp AJ, 2010, J PATHOL, V220, P217, DOI 10.1002/path.2643
   Dawson JE, 2006, TOXICOL APPL PHARM, V211, P124, DOI 10.1016/j.taap.2005.07.008
   Detich N, 2003, J BIOL CHEM, V278, P27586, DOI 10.1074/jbc.M303740200
   Dong E, 2007, P NATL ACAD SCI USA, V104, P4676, DOI 10.1073/pnas.0700529104
   Eberharter A, 2002, EMBO REP, V3, P224, DOI 10.1093/embo-reports/kvf053
   Evers S, 2008, EXPERT OPIN PHARMACO, V9, P2565, DOI [10.1517/14656566.9.15.2565 , 10.1517/14656560802377046]
   Grant PA, 1999, J BIOL CHEM, V274, P5895, DOI 10.1074/jbc.274.9.5895
   Gupta S, 2010, J NEUROSCI, V30, P3589, DOI 10.1523/JNEUROSCI.3732-09.2010
   Gurvich N, 2005, FASEB J, V19, P1166, DOI 10.1096/fj.04-3425fje
   Jones PA, 2001, SCIENCE, V293, P1068, DOI 10.1126/science.1063852
   Koren G, 2006, CAN FAM PHYSICIAN, V52, P441
   Kultima K, 2004, ENVIRON HEALTH PERSP, V112, P1225, DOI 10.1289/txg.7034
   Lagger G, 2002, EMBO J, V21, P2672, DOI 10.1093/emboj/21.11.2672
   Liu YL, 2009, EPIGENETICS-US, V4, P500, DOI 10.4161/epi.4.7.9925
   Mehedint MG, 2010, FASEB J, V24, P184, DOI 10.1096/fj.09-140145
   Menegola E, 2005, BIRTH DEFECTS RES B, V74, P392, DOI 10.1002/bdrb.2005
   Milutinovic S, 2007, CARCINOGENESIS, V28, P560, DOI 10.1093/carcin/bgl167
   Mitchell CP, 2005, J NEUROCHEM, V93, P483, DOI 10.1111/j.1471-4159.2005.03040.x
   Nightingale KP, 2007, J BIOL CHEM, V282, P4408, DOI 10.1074/jbc.M606773200
   Okada A, 2005, BIRTH DEFECTS RES A, V73, P229, DOI 10.1002/bdra.20131
   Ornoy A, 2009, REPROD TOXICOL, V28, P1, DOI 10.1016/j.reprotox.2009.02.014
   Perisic T, 2010, NEUROPSYCHOPHARMACOL, V35, P792, DOI 10.1038/npp.2009.188
   Phiel CJ, 2001, J BIOL CHEM, V276, P36734, DOI 10.1074/jbc.M101287200
   Pogribny I, 1999, BIOCHEM BIOPH RES CO, V262, P624, DOI 10.1006/bbrc.1999.1187
   Pourebrahim R, 2007, FEBS LETT, V581, P5122, DOI 10.1016/j.febslet.2007.09.061
   Shi YJ, 2004, CELL, V119, P941, DOI 10.1016/j.cell.2004.12.012
   Spiegelstein O, 2003, BIRTH DEFECTS RES A, V67, P974, DOI 10.1002/bdra.10128
   Szyf M, 2007, TOXICOL SCI, V100, P7, DOI 10.1093/toxsci/kfm177
   Tabolacci E, 2008, PHARMACOGENET GENOM, V18, P738, DOI 10.1097/FPC.0b013e32830500a1
   Ubeda N, 2002, J NUTR, V132, P2737
   VerMilyea MD, 2009, PLOS ONE, V4, DOI 10.1371/journal.pone.0006086
   WEGNER C, 1992, NEUROLOGY, V42, P17
   Whetstine JR, 2006, CELL, V125, P467, DOI 10.1016/j.cell.2006.03.028
   Wu G, 2010, J BIOMED SCI, V17, DOI 10.1186/1423-0127-17-16
   Zhang Y, 2001, GENE DEV, V15, P2343, DOI 10.1101/gad.927301
NR 40
TC 28
Z9 29
U1 0
U2 14
PU ACADEMIC PRESS INC ELSEVIER SCIENCE
PI SAN DIEGO
PA 525 B ST, STE 1900, SAN DIEGO, CA 92101-4495 USA
SN 0041-008X
EI 1096-0333
J9 TOXICOL APPL PHARM
JI Toxicol. Appl. Pharmacol.
PD NOV 1
PY 2010
VL 248
IS 3
BP 201
EP 209
DI 10.1016/j.taap.2010.08.001
PG 9
WC Pharmacology & Pharmacy; Toxicology
SC Pharmacology & Pharmacy; Toxicology
GA 667OO
UT WOS:000283203600005
PM 20705080
DA 2019-04-19
ER

PT J
AU Manent, JB
   Jorquera, I
   Franco, V
   Ben-Ari, Y
   Perucca, E
   Represa, A
AF Manent, Jean-Bernard
   Jorquera, Isabel
   Franco, Valentina
   Ben-Ari, Yehezkel
   Perucca, Emilio
   Represa, Alfonso
TI Antiepileptic drugs and brain maturation: Fetal exposure to lamotrigine
   generates cortical malformations in rats
SO EPILEPSY RESEARCH
LA English
DT Article
DE lamotrigine; antiepileptic drugs; cortical malformations; fetal
   development; rats
ID NEURONAL MIGRATION; ANTICONVULSANT DRUGS; NMDA RECEPTORS; IN-UTERO;
   GABA; HIPPOCAMPAL; MECHANISMS; EPILEPSY; CHILDREN; RELEASE
AB Intake of antiepileptic drugs (AEDs) during pregnancy can provoke severe and subtle fetal malformations associated with deleterious sequelae, reflecting the need for experimental investigations on the comparative teratogenic potential of these agents. We recently reported that prenatal exposure to vigabatrin and valproate, two AEDs which act through GABAergic mechanisms, induces hippocampal and cortical dysplasias in rodents. We have now investigated the effects of phenobarbital (PB, 30 mg/kgday) i.p.), a drug also endowed with GABAergic effects, and the newgeneration AEDs lamotrigine (LTG, 5-20 mg/kg/day i.p.), topiramate (TPM, 10mg/kg/day i.p.), and levetiracetam (LEV, 50mg/kg/day i.p.) on brain development. Prenatal exposure to LTG induced hippocampal and cortical malformations in a dose-dependent manner, at maternal plasma concentrations within the clinically occurring range. These abnormatities were not observed after exposure to PB, TP and LEV. These observations raise concerns about potential clinical correlates and call for detailed comparative investigations on the consequences of AED use during pregnancy. (C) 2007 Elsevier B.V. All rights reserved.
C1 [Manent, Jean-Bernard; Jorquera, Isabel; Ben-Ari, Yehezkel; Represa, Alfonso] Univ Aix Marseille 2, Fac Sci Luminy, F-13009 Marseille, France.
   [Franco, Valentina; Perucca, Emilio] Univ Pavia, Dept Internal Med & Therapeut, I-27100 Pavia, Italy.
   [Perucca, Emilio] C Mondino Fdn, IRCCS, Inst Neurol, Pavia, Italy.
RP Represa, A (reprint author), INSERM U29, INMED, 163 Route Luminy BP13, F-13273 Marseille 09, France.
EM represa@inmed.univ-mrs.fr
RI Represa, Alfonso/M-7383-2016; Manent, Jean-Bernard/A-2162-2015
OI Represa, Alfonso/0000-0002-5096-8939; Manent,
   Jean-Bernard/0000-0002-2436-8593
CR Adab N, 2001, J NEUROL NEUROSUR PS, V70, P15, DOI 10.1136/jnnp.70.1.15
   Ahmad S, 2005, EPILEPSY RES, V63, P141, DOI 10.1016/j.eplepsyres.2005.02.002
   Bartoli A, 1997, THER DRUG MONIT, V19, P100, DOI 10.1097/00007691-199702000-00020
   Bittigau P, 2002, P NATL ACAD SCI USA, V99, P15089, DOI 10.1073/pnas.222550499
   Castel-Branco MM, 2005, FUND CLIN PHARMACOL, V19, P669, DOI 10.1111/j.1472-8206.2005.00380.x
   Czapinski P, 2005, CURR TOP MED CHEM, V5, P3, DOI 10.2174/1568026053386962
   Danielsson BR, 2005, EPILEPSY RES, V63, P17, DOI 10.1016/j.eplepsyres.2004.10.002
   des Portes V, 2002, SEIZURE-EUR J EPILEP, V11, P273, DOI 10.1053/seiz.2001.0607
   Holmes LB, 2002, J MED GENET, V39, P245, DOI 10.1136/jmg.39.4.245
   Koch S, 1999, EPILEPSIA, V40, P1237, DOI 10.1111/j.1528-1157.1999.tb00852.x
   KOMURO H, 1993, SCIENCE, V260, P95, DOI 10.1126/science.8096653
   LEACH MJ, 2002, ANTIEPILEPTIC DRUGS, P364
   LoTurco JJ, 1995, NEURON, V15, P1287, DOI 10.1016/0896-6273(95)90008-X
   Manent JB, 2005, J NEUROSCI, V25, P4755, DOI 10.1523/JNEUROSCI.0553-05.2005
   Manent JB, 2007, NEUROSCIENTIST, V13, P268, DOI 10.1177/1073858406298918
   Manent JB, 2007, EPILEPSIA, V48, P684, DOI 10.1111/j.1528-1167.2007.01056.x
   Manent JB, 2006, J NEUROSCI, V26, P5901, DOI 10.1523/JNEUROSCI.1033-06.2006
   Meador KJ, 2006, NEUROLOGY, V67, P407, DOI 10.1212/01.wnl.0000227919.81208.b2
   PAXINOS GWC, 1998, RAT BRAIN STEOREOTAX
   Perucca E, 2005, LANCET NEUROL, V4, P781, DOI 10.1016/S1474-4422(05)70224-6
   Perucca E, 2001, FUND CLIN PHARMACOL, V15, P405, DOI 10.1046/j.1472-8206.2001.00055.x
   Perucca E, 2000, CLIN PHARMACOKINET, V38, P191, DOI 10.2165/00003088-200038030-00001
   Shannon HE, 2005, NEUROPHARMACOLOGY, V48, P1012, DOI 10.1016/j.neuropharm.2005.01.013
   Stephen LJ, 2002, ANTIEPILEPTIC DRUGS, P389
   Tringali G, 2006, PSYCHOPHARMACOLOGY, V188, P386, DOI 10.1007/s00213-006-0539-4
   Vinten J, 2005, NEUROLOGY, V64, P949, DOI 10.1212/01.WNL.0000154514.82948.69
NR 26
TC 28
Z9 28
U1 0
U2 3
PU ELSEVIER SCIENCE BV
PI AMSTERDAM
PA PO BOX 211, 1000 AE AMSTERDAM, NETHERLANDS
SN 0920-1211
J9 EPILEPSY RES
JI Epilepsy Res.
PD FEB
PY 2008
VL 78
IS 2-3
BP 131
EP 139
DI 10.1016/j.eplepsyres.2007.10.014
PG 9
WC Clinical Neurology
SC Neurosciences & Neurology
GA 274VT
UT WOS:000254031600005
PM 18166379
DA 2019-04-19
ER

PT J
AU Agarwal, P
   Mehndiratta, MM
   Antony, AR
   Kumar, N
   Dwivedi, RN
   Sharma, P
   Kumar, S
AF Agarwal, P.
   Mehndiratta, M. M.
   Antony, A. R.
   Kumar, N.
   Dwivedi, R. N.
   Sharma, P.
   Kumar, S.
TI Epilepsy in India: Nuptiality behaviour and fertility
SO SEIZURE-EUROPEAN JOURNAL OF EPILEPSY
LA English
DT Article
DE epilepsy; nuptiality behavior; fertility; marital status; mean age at
   marriage
ID MARITAL-STATUS; PUBLIC AWARENESS; MARRIAGE; INDIVIDUALS; ATTITUDES;
   STIGMA
AB Purpose: The study was conducted to assess the marital status and fertility in adults with epilepsy.
   Methods: The study group consisted of 240 subjects with epilepsy aged 15 and above, Unmarried mates (m) 55, unmarried females (f) 73 and married mates 48, married females 64. Data was collected according to standard protocol regarding age, sex, age at marriage and onset of seizure, effect of epilepsy on marriage, type of seizure and control, fertility pattern and abortions. The study group was followed up for 30 months. The data was compared with latest available state and national data using Student's 't'-test, chi square, Fisher Z-test.
   Results: The mean age of married subjects was 26.19 + 6.2 years and of the unmarried was 24.94 +/- 7.1 years. People with epilepsy had significantly (p < 0.05) higher mean age at marriage, significantly (p < 0.05) Lower rate of marriage (m 46.6% f 46.72%), significantly (p < 0.05) higher divorce rate and withheld marriage. Females compared to mates had higher divorce rate (f 5.84%) and withheld marriage (m 5.45% f 10.96%).
   The marriage rate of subjects with onset of epilepsy in the first decade (m 38.71 % f 34.09%) and second decade (m 33.33% f 35.42%) was significantly Lower (p < 0.05) than that of subjects with age at onset of epilepsy greater than 20 years (m 66.67% f 71.11 %). Subjects with epilepsy not in remission had significantly (p < 0.05) higher mean age at marriage, tower marriage rate and lower fertility per person-year of marriage than those in remission. Majority (95.54%) did not disclose epilepsy before marriage. Total fertility rate (TFR) in mates (4.56) and females (5.45) with epilepsy was comparable to general population. Abortions per pregnancy were 4.76%.
   Conclusion: Subjects with epilepsy had tower marriage prevalence rate, delayed marriage (especially females), withheld marriage and higher divorce rate compared to general population. Marriage rate was Lower in people with age at onset of epilepsy less than 20 years and in whom seizures were not in remission. Majority of people with epilepsy did not disclose epilepsy before marriage. Though fertility was not affected in people with epilepsy as compared to general population, mates had lower fertility than females. (C) 2006 British Epilepsy Association. Published by Elsevier Ltd. All rights reserved.
C1 CSJM Univ Kanpur, GSVM Med Coll, PG Inst Med, Neurol Unit, Kanpur 208002, Uttar Pradesh, India.
RP Agarwal, P (reprint author), CSJM Univ Kanpur, GSVM Med Coll, PG Inst Med, Neurol Unit, Kanpur 208002, Uttar Pradesh, India.
EM agpuneet@hotmail.com
RI Antony, Arun/W-2439-2018
OI Antony, Arun/0000-0002-0368-4570
CR Artama M, 2004, AM J EPIDEMIOL, V159, P1057, DOI 10.1093/aje/kwh140
   Aziz H, 1997, EPILEPSIA, V38, P1069, DOI 10.1111/j.1528-1157.1997.tb01195.x
   BATZEL LW, 1984, EPILEPSIA, V25, P594, DOI 10.1111/j.1528-1157.1984.tb03467.x
   Carran MA, 1999, EPILEPSIA, V40, P1755, DOI 10.1111/j.1528-1157.1999.tb01594.x
   CHUNG MY, 1995, EPILEPSIA, V36, P488, DOI 10.1111/j.1528-1157.1995.tb00491.x
   DANSKY LV, 1980, EPILEPSIA, V21, P261, DOI 10.1111/j.1528-1157.1980.tb04072.x
   Dasgupta AK, 1998, OCCUP MED-OXFORD, V48, P487, DOI 10.1093/occmed/48.8.487
   Gourie-Devi M, 2004, NEUROEPIDEMIOLOGY, V23, P261, DOI 10.1159/000080090
   *GOV IND, 2002, ANN REP 1999 2000 MI
   Isojarvi JIT, 2004, NEUROLOGY, V62, P247, DOI 10.1212/01.WNL.0000098936.46730.64
   LEVIN R, 1988, EPILEPSIA, V29, P805, DOI 10.1111/j.1528-1157.1988.tb04238.x
   LINDSAY J, 1979, DEV MED CHILD NEUROL, V21, P433
   LINDSAY J, 1998, NEUROLOGY, V51, P71
   Mani KS, 1998, NEUROL INDIA, V46, P1
   NKWI NP, 1988, C ETHN SYST SUBS AFR
   Ray Biman Kanti, 2002, J Indian Med Assoc, V100, P322
   RYAN R, 1980, EPILEPSIA, V21, P433, DOI 10.1111/j.1528-1157.1980.tb04091.x
   Schupf N, 1996, EPILEPSIA, V37, P833, DOI 10.1111/j.1528-1157.1996.tb00035.x
   SENANAYAKE N, 1984, J TROP MED HYG, V87, P61
   SHINNAPANAA M, 2004, EPILEPSIA, V5, P971
   VANREE F, 1972, EPILEPSIA, V13, P113
   Wada K, 2001, PSYCHIAT CLIN NEUROS, V55, P141, DOI 10.1046/j.1440-1819.2001.00802.x
   Wakamoto H, 2000, BRAIN DEV-JPN, V22, P246, DOI 10.1016/S0387-7604(00)00121-2
   WALKER AE, 1972, EPILEPSIA, V13, P99, DOI 10.1111/j.1528-1157.1972.tb04556.x
   1979, WHO CHRONICLE, V33, P183
NR 25
TC 28
Z9 31
U1 0
U2 2
PU W B SAUNDERS CO LTD
PI LONDON
PA 32 JAMESTOWN RD, LONDON NW1 7BY, ENGLAND
SN 1059-1311
EI 1532-2688
J9 SEIZURE-EUR J EPILEP
JI Seizure
PD SEP
PY 2006
VL 15
IS 6
BP 409
EP 415
DI 10.1016/j.seizure.2006.04.005
PG 7
WC Clinical Neurology; Neurosciences
SC Neurosciences & Neurology
GA 081JA
UT WOS:000240312500008
PM 16781171
OA Bronze
DA 2019-04-19
ER

PT J
AU Adab, N
AF Adab, Naghme
TI Therapeutic monitoring of antiepileptic drugs during pregnancy and in
   the postpartum period - Is it useful?
SO CNS DRUGS
LA English
DT Article
ID CONGENITAL-MALFORMATIONS; EPILEPTIC WOMEN; SEIZURE CONTROL;
   PLASMA-CONCENTRATIONS; MAJOR MALFORMATIONS; FETAL MALFORMATIONS;
   LAMOTRIGINE; PHARMACOKINETICS; RISK; VALPROATE
AB As in all patient populations, epilepsy is common in pregnant women. Consequently, approximately 1 in 200 pregnancies is exposed to antiepileptic drugs (AEDs). Although exposure to AEDs in utero has been associated with an increased risk of major fetal malformations, most women with epilepsy require medication throughout pregnancy, since seizures themselves may be potentially harmful not only for the mother but also for the developing fetus. Physiological changes during pregnancy result in a reduction in the serum concentrations of most AEDs, particularly in late pregnancy. Changes in protein binding lead to a greater reduction in total than free (active) drug concentrations. Pharmacokinetic changes in pregnancy show interindividual variability and are not well understood for most newer AEDs. However, recent studies have shown that changes in lamotrigine clearance are particularly marked, with increases in each trimester and a significant fall in plasma concentrations, leading to consequent breakthrough seizures in some women. Concentrations may then rise precipitously after delivery, leading to symptoms of lamotrigine toxicity.
   Therapeutic drug monitoring could theoretically guide adjustment of AED dosage to achieve good seizure control while minimising fetal exposure, although there are several limitations to such monitoring. Firstly, there are wide interindividual variations in serum drug concentrations, with seizure control often correlating poorly with a given therapeutic range. Secondly, therapeutic ranges have not been well defined for newer AEDs and their measurement is often not always available. Thirdly, for highly protein-bound drugs, although measurement of free drug concentrations may more accurately reflect drug availability during pregnancy than total drug concentrations, assays for this are not always available and may be unreliable.
   Thus, it may be useful, prior to pregnancy, to establish the total and free drug concentrations required to achieve optimal seizure control in a given individual. Regular monitoring of AEDs has been advocated in each trimester and shortly after delivery, with adjustment of dosage to avoid seizure precipitation during pregnancy or symptoms of toxicity after birth. More frequent monitoring has been recommended for lamotrigine. However, aggressive drug monitoring of any AED has yet to be proven to be effective in improving seizure control or care. Furthermore, higher doses may be associated with a greater potential for teratogenicity and it is not yet known whether longer term adverse effects may be related to in utero exposure in the latter half of pregnancy. There is limited evidence about the relationship of maternal serum drug concentrations and teratogenicity.
   While there is a theoretical role for therapeutic drug monitoring in improving the risk-to-benefit ratio of AED therapy during pregnancy, there are many practical limitations. Future work is needed to clarify its role in improving seizure control during pregnancy and identifying serum drug concentrations that may be considered safe for fetal exposure.
C1 Walton Ctr Neurol & Neurosurg, Dept Neurol Sci, Liverpool L9 7LJ, Merseyside, England.
RP Adab, N (reprint author), Walton Ctr Neurol & Neurosurg, Dept Neurol Sci, Liverpool L9 7LJ, Merseyside, England.
EM n.adab@virgin.net
CR Artama M, 2005, NEUROLOGY, V64, P1874, DOI 10.1212/01.WNL.0000163771.96962.1F
   BARDY AH, 1987, ACTA NEUROL SCAND, V75, P356, DOI 10.1111/j.1600-0404.1987.tb05459.x
   Battezzati A, 1999, ACTA DIABETOL, V36, P1, DOI 10.1007/s005920050137
   Committee on Educational Bulletins of the American College of Obstetricians and Gynecologists, 1997, INT J GYNECOL OBSTET, V56, P279
   Cunnington M, 2005, NEUROLOGY, V64, P955, DOI 10.1212/01.WNL.0000154515.94346.89
   de Haan GJ, 2004, NEUROLOGY, V63, P571, DOI 10.1212/01.WNL.0000133213.10244.FD
   DULAC O, 1993, EPILEPSIA, V34, P585
   Duncan S, 2001, EPILEPSIA, V42, P750, DOI 10.1046/j.1528-1157.2001.44300.x
   GAILY E, 1988, J PEDIATR-US, V113, P677
   GJERDE IO, 1988, ACTA NEUROL SCAND, V78, P198, DOI 10.1111/j.1600-0404.1988.tb03646.x
   Glauser TA, 2000, EPILEPSIA, V41, pS6, DOI 10.1111/j.1528-1157.2000.tb02950.x
   Greenberg MK, 1998, NEUROLOGY, V51, P944
   Jannuzzi G, 2000, EPILEPSIA, V41, P222, DOI 10.1111/j.1528-1157.2000.tb00144.x
   Johannessen SI, 2003, THER DRUG MONIT, V25, P347, DOI 10.1097/00007691-200306000-00016
   Kaaja E, 2003, NEUROLOGY, V60, P575, DOI 10.1212/01.WNL.0000044157.28073.DC
   Kalter H, 2003, NEUROTOXICOL TERATOL, V25, P131, DOI 10.1016/S0892-0362(03)00010-2
   Kaneko S, 1999, EPILEPSY RES, V33, P145, DOI 10.1016/S0920-1211(98)00084-9
   KNIGHT AH, 1975, EPILEPSIA, V16, P99, DOI 10.1111/j.1528-1157.1975.tb04726.x
   Krishnamurthy Kaarkuzhali B., 2002, Epilepsia, V43, P232
   LANDER CM, 1991, EPILEPSIA, V32, P257, DOI 10.1111/j.1528-1157.1991.tb05253.x
   LINDHOUT D, 1992, NEUROLOGY, V42, P94
   Loebstein R, 2002, THER DRUG MONIT, V24, P15, DOI 10.1097/00007691-200202000-00003
   Mazzucchelli I, 2006, EPILEPSIA, V47, P504, DOI 10.1111/j.1528-1167.2006.00459.x
   McAuley JW, 2002, CLIN PHARMACOKINET, V41, P559, DOI 10.2165/00003088-200241080-00002
   Meador Kimford J, 2004, Cleve Clin J Med, V71 Suppl 2, pS38
   Morrow J, 2006, J NEUROL NEUROSUR PS, V77, P193, DOI 10.1136/jnnp.2005.074203
   Morrow JI, 2003, EXPERT OPIN PHARMACO, V4, P445, DOI 10.1517/14656566.4.4.445
   OGUNI M, 1992, BRAIN DEV-JPN, V14, P371, DOI 10.1016/S0387-7604(12)80343-3
   Ohman I, 2005, EPILEPSIA, V46, P1621, DOI 10.1111/j.1528-1167.2005.00251.x
   Ohman I, 2000, EPILEPSIA, V41, P709, DOI 10.1111/j.1528-1157.2000.tb00232.x
   OMTZIGT JGC, 1992, NEUROLOGY, V42, P119
   OTANI K, 1985, FOLIA PSYCHIAT NEU J, V39, P33
   Pennell Page B., 2000, Epilepsia, V41, P200
   Pennell PB, 2005, EPILEPSIA, V46, P89
   Pennell PB, 2004, NEUROLOGY, V62, P292, DOI 10.1212/01.WNL.0000103286.47129.F8
   Pennell PB, 2003, NEUROLOGY, V61, pS35, DOI 10.1212/WNL.61.6_suppl_2.S35
   PERRUCA E, 2004, TREATMENT EPILEPSY, P139
   Perucca E, 2005, LANCET NEUROL, V4, P781, DOI 10.1016/S1474-4422(05)70224-6
   Perucca E, 2000, CLIN PHARMACOKINET, V38, P191, DOI 10.2165/00003088-200038030-00001
   Petrenaite V, 2005, EPILEPSY RES, V65, P185, DOI 10.1016/j.eplepsyres.2005.06.004
   Samren EB, 1999, ANN NEUROL, V46, P739
   Samren EB, 1997, EPILEPSIA, V38, P981, DOI 10.1111/j.1528-1157.1997.tb01480.x
   SCHMIDT D, 1983, J NEUROL NEUROSUR PS, V46, P751, DOI 10.1136/jnnp.46.8.751
   SCOLNIK D, 1994, JAMA-J AM MED ASSOC, V271, P767, DOI 10.1001/jama.271.10.767
   STEEGERSTHEUNISSEN RPM, 1994, EPILEPSY RES, V18, P261, DOI 10.1016/0920-1211(94)90046-9
   STOKES T, 2004, CG20 NICE ROY COLL G
   TANGANELLI P, 1992, NEUROLOGY, V42, P89
   THOMSON T, 1997, EPILEPSY PREGNANCY, P113
   Tomson T, 2006, NEUROLOGY, V66, P354
   Tomson T, 2005, THER DRUG MONIT, V27, P718, DOI 10.1097/01.ftd.0000179843.63515.8f
   Tomson T, 2004, EPILEPSIA, V45, P1171, DOI 10.1111/j.0013-9580.2004.15104.x
   TOMSON T, 1994, EPILEPSIA, V35, P122, DOI 10.1111/j.1528-1157.1994.tb02921.x
   Vajda F, 2006, J CLIN NEUROSCI, V13, P103, DOI 10.1016/j.jocn.2005.04.009
   Vajda FJE, 2006, EUR J NEUROL, V13, P645, DOI 10.1111/j.1468-1331.2006.01359.x
   Vajda FJE, 2005, ACTA NEUROL SCAND, V112, P137, DOI 10.1111/j.1600-0404.2005.00458.x
   Wyszynski DF, 2005, NEUROLOGY, V64, P961, DOI 10.1212/01.WNL.0000154516.43630.C5
   YERBY MS, 1992, NEUROLOGY, V42, P12
NR 57
TC 28
Z9 32
U1 0
U2 2
PU ADIS INT LTD
PI NORTHCOTE
PA 5 THE WAREHOUSE WAY, NORTHCOTE 0627, AUCKLAND, NEW ZEALAND
SN 1172-7047
EI 1179-1934
J9 CNS DRUGS
JI CNS Drugs
PY 2006
VL 20
IS 10
BP 791
EP 800
DI 10.2165/00023210-200620100-00001
PG 10
WC Clinical Neurology; Pharmacology & Pharmacy; Psychiatry
SC Neurosciences & Neurology; Pharmacology & Pharmacy; Psychiatry
GA 100CB
UT WOS:000241643700001
PM 16999450
DA 2019-04-19
ER

PT J
AU Vestergaard, M
   Wisborg, K
   Henriksen, TB
   Secher, NJ
   Ostergaard, JR
   Olsen, J
AF Vestergaard, M
   Wisborg, K
   Henriksen, TB
   Secher, NJ
   Ostergaard, JR
   Olsen, J
TI Prenatal exposure to cigarettes, alcohol, and coffee and the risk for
   febrile seizures
SO PEDIATRICS
LA English
DT Article
DE alcohol/drug use; epidemiology; febrile seizures; lifestyle factors;
   maternal smoking
ID PREGNANT-WOMEN; PERINATAL ANTECEDENTS; AFEBRILE SEIZURES; DEVELOPING
   RATS; SMOKING; BRAIN; CAFFEINE; CHILDREN; CONVULSIONS; DRINKING
AB Objective. Febrile seizure is a common type of seizure in childhood, probably caused by both genetic and early environmental factors. Little is known about the effect of environmental factors that operate in prenatal life, although the fetal brain may be particular vulnerable as a result of extensive brain growth and differentiation in this period. We evaluated the association between prenatal exposure to cigarettes, alcohol, and coffee and the risk for febrile seizures in 2 population-based birth cohorts.
   Methods. The Aarhus Birth Cohort consisted of 25 196 children of mothers who were scheduled to deliver at Aarhus University Hospital (1989 - 1996). The Aalborg-Odense cohort consisted of 10 400 children of women who attended antenatal care in Odense or Aalborg ( 1984 1987). Both cohorts were linked with the Danish National Hospital Register and followed until December 1998 with a complete follow-up. We extracted from medical records additional information on febrile seizures in children in the Aarhus Birth Cohort who were born between 1989 and 1992.
   Results. We found a slightly increased risk for febrile seizures in children who were exposed to 10 or more cigarettes per day in the Aarhus Birth Cohort, but the corresponding association was weak in the Aalborg-Odense cohort. We found no association between maternal alcohol and coffee consumption and the risk for febrile seizures. The results were similar for simple and complex febrile seizures.
   Conclusions. Our data suggest that prenatal exposure to low to moderate levels of alcohol and coffee has no impact on the risk for febrile seizures, whereas a modest smoking effect cannot be ruled out.
C1 Aarhus Univ, Danish Epidemiol Sci Ctr, Inst Publ Hlth, DK-8000 Aarhus, Denmark.
   Aarhus Univ, Perinatal Epidemiol Res Unit, Dept Obstet & Paediat, Aarhus, Denmark.
   Aarhus Univ Hosp, Dept Paediat, Skejby, Denmark.
   Hvidovre Univ Hosp, Dept Obstet & Gynaecol, Hvidovre, Denmark.
RP Vestergaard, M (reprint author), Aarhus Univ, Danish Epidemiol Sci Ctr, Inst Publ Hlth, DK-8000 Aarhus, Denmark.
EM mv@dadlnet.dk
RI Vestergaard, Mogens/M-9333-2014
OI Vestergaard, Mogens/0000-0001-8830-2174
CR Andersen TF, 1999, DAN MED BULL, V46, P263
   BARR HM, 1991, NEUROTOXICOL TERATOL, V13, P441, DOI 10.1016/0892-0362(91)90093-C
   BERG AT, 1995, EPILEPSIA, V36, P334, DOI 10.1111/j.1528-1157.1995.tb01006.x
   Berkovic SF, 1998, CURR OPIN NEUROL, V11, P129, DOI 10.1097/00019052-199804000-00009
   BETHUNE P, 1993, AM J DIS CHILD, V147, P35, DOI 10.1001/archpedi.1993.02160250037013
   BONTHIUS DJ, 1990, ALCOHOL CLIN EXP RES, V14, P107, DOI 10.1111/j.1530-0277.1990.tb00455.x
   BRUNER JP, 1991, J REPROD MED, V36, P435
   CASSANO PA, 1990, AM J EPIDEMIOL, V132, P462, DOI 10.1093/oxfordjournals.aje.a115681
   CONCANNON JT, 1983, J PHARMACOL EXP THER, V226, P673
   Cornelius MD, 2001, J DEV BEHAV PEDIATR, V22, P217, DOI 10.1097/00004703-200108000-00002
   DOBBING J, 1970, NATURE, V226, P639, DOI 10.1038/226639a0
   FOGELMAN KR, 1988, BRIT MED J, V297, P1233, DOI 10.1136/bmj.297.6658.1233
   FORSGREN L, 1990, NEUROPEDIATRICS, V21, P153, DOI 10.1055/s-2008-1071484
   GALLI C, 1975, PHARMACOL RES COMMUN, V7, P217, DOI 10.1016/0031-6989(75)90021-1
   GREENLAND S, 1989, AM J PUBLIC HEALTH, V79, P340, DOI 10.2105/AJPH.79.3.340
   Greenwood R, 1998, PAEDIATR PERINAT EP, V12, P76, DOI 10.1046/j.1365-3016.1998.0120s1076.x
   HAUSER WA, 1994, EPILEPSIA, V35, pS1, DOI 10.1111/j.1528-1157.1994.tb05932.x
   Jacobson JL, 1999, ALCOHOL RES HEALTH, V23, P25
   JONES KL, 1973, LANCET, V2, P999
   Kesmodel U, 2001, AM J EPIDEMIOL, V154, P777, DOI 10.1093/aje/154.8.777
   Kesmodel U, 2001, J EPIDEMIOL COMMUN H, V55, P738, DOI 10.1136/jech.55.10.738
   KLEBANOFF MA, 1990, AM J EPIDEMIOL, V132, P474, DOI 10.1093/oxfordjournals.aje.a115682
   Klebanoff MA, 2001, PAEDIATR PERINAT EP, V15, P140, DOI 10.1046/j.1365-3016.2001.00321.x
   LINDBLAD A, 1988, OBSTET GYNECOL, V72, P371
   LONGO LD, 1982, BIRTH DEFECTS-ORIG, V18, P13
   MARRET S, 1993, PEDIATR RES, V34, P716, DOI 10.1203/00006450-199312000-00004
   MORGANE PJ, 1993, NEUROSCI BIOBEHAV R, V17, P91, DOI 10.1016/S0149-7634(05)80234-9
   NEHLIG A, 1994, NEUROTOXICOL TERATOL, V16, P531, DOI 10.1016/0892-0362(94)90032-9
   NELSON KB, 1990, ANN NEUROL, V27, P127, DOI 10.1002/ana.410270206
   Obel C, 1998, PAEDIATR PERINAT EP, V12, P37
   OLSEN J, 1989, SCAND J SOC MED, V17, P277, DOI 10.1177/140349488901700404
   OLSEN J, 1988, SCAND J SOC MED, V16, P49, DOI 10.1177/140349488801600108
   RANTAKALLIO P, 1983, ACTA PAEDIATR SCAND, V72, P747, DOI 10.1111/j.1651-2227.1983.tb09805.x
   Sidenvall R, 2001, EPILEPSIA, V42, P1261, DOI 10.1046/j.1528-1157.2001.15600.x
   Sood B, 2001, PEDIATRICS, V108, part. no., DOI 10.1542/peds.108.2.e34
   STREISSGUTH AP, 1990, ALCOHOL CLIN EXP RES, V14, P662, DOI 10.1111/j.1530-0277.1990.tb01224.x
   Trasti N, 1999, EARLY HUM DEV, V55, P137, DOI 10.1016/S0378-3782(99)00017-1
   Vestergaard M, 2002, EPIDEMIOLOGY, V13, P282, DOI 10.1097/00001648-200205000-00008
   VESTERGAARD M, IN PRESS J CLIN EPID
   Wisborg K, 2001, AM J EPIDEMIOL, V154, P322, DOI 10.1093/aje/154.4.322
NR 40
TC 28
Z9 28
U1 0
U2 2
PU AMER ACAD PEDIATRICS
PI ELK GROVE VILLAGE
PA 141 NORTH-WEST POINT BLVD,, ELK GROVE VILLAGE, IL 60007-1098 USA
SN 0031-4005
EI 1098-4275
J9 PEDIATRICS
JI Pediatrics
PD NOV
PY 2005
VL 116
IS 5
BP 1089
EP 1094
DI 10.1542/peds.2004-2210
PG 6
WC Pediatrics
SC Pediatrics
GA 979WX
UT WOS:000232976800006
PM 16263994
DA 2019-04-19
ER

PT J
AU Gonzalez, H
   Hunter, CJ
   Bennet, L
   Power, GG
   Gunn, AJ
AF Gonzalez, H
   Hunter, CJ
   Bennet, L
   Power, GG
   Gunn, AJ
TI Cerebral oxygenation during postasphyxial seizures in near-term fetal
   sheep
SO JOURNAL OF CEREBRAL BLOOD FLOW AND METABOLISM
LA English
DT Article
DE asphyxia; CBF; cerebral metabolism; cerebral tissue oxygenation; fetus;
   seizures
ID BLOOD-FLOW; STATUS EPILEPTICUS; BRAIN-DAMAGE; INFRARED SPECTROSCOPY;
   NEURONAL DAMAGE; LASER-DOPPLER; IMMATURE; CONSEQUENCES; PILOCARPINE;
   METABOLISM
AB After exposure to asphyxia, infants may develop both prolonged, clinically evident seizures and shorter, clinically silent seizures; however, their effect on cerebral tissue oxygenation is unclear. We therefore examined the hypothesis that the increase in oxygen delivery during postasphyxial seizures might be insufficient to meet the needs of increased metabolism, thus causing a fall in tissue oxygenation, in unanesthetized near-term fetal sheep in utero (gestational age 125 +/- 1 days). Fetuses were administered an infusion of the specific adenosine A1 receptor antagonist 8-cyclopentyl-1,3-dipropylxanthine, followed by 10mins of asphyxia induced by complete umbilical cord occlusion. The fetuses then recovered for 3 days. Sixty-one episodes of electrophysiologically defined seizures were identified in five fetuses. Tissue PO2 (tPO(2)) did not change significantly during short seizures (< 3.5 mins), 5.2 +/- 0.2 versus baseline 5.6 +/- 0.1 mm Hg (NS), but fell to 2.2 +/- 0.2 mm Hg during seizures lasting more than 3.5mins (P < 0.001). During prolonged seizures, cortical blood flow did not begin to increase until tPO(2) had begun to fall, and then rose more slowly than the increase in metabolism, with a widening of the brain to blood temperature gradient. In conclusion, in the immature brain, during prolonged, but not short seizures, there is a transient mismatch between cerebral blood flow and metabolism leading to significant cerebral deoxygenation.
C1 Univ Auckland, Dept Physiol, Fac Med & Hlth Sci, Auckland 1, New Zealand.
   Pontificia Univ Catolica Chile, Fac Med, Santiago, Chile.
   Univ Auckland, Dept Obstet & Gynaecol, Fac Med & Hlth Sci, Auckland 1, New Zealand.
   Loma Linda Univ, Sch Med, Dept Physiol, Ctr Perinatal Biol, Loma Linda, CA 92350 USA.
RP Gunn, AJ (reprint author), Univ Auckland, Dept Physiol, Fac Med & Hlth Sci, Private Bag 92019, Auckland 1, New Zealand.
EM aj.gunn@auckland.ac.nz
RI Hunter, Christian/N-1397-2017
OI Hunter, Christian/0000-0003-4744-463X; Gunn,
   Alistair/0000-0003-0656-7035
FU NHLBI NIH HHS [HL654941]
CR Adelson PD, 1999, EPILEPSIA, V40, P1484, DOI 10.1111/j.1528-1157.1999.tb02030.x
   Bishai JM, 2003, J PHYSIOL-LONDON, V546, P869, DOI 10.1113/jphysiol.2002.025270
   Borch K, 1998, J PEDIATR-US, V132, P431
   Boylan GB, 1999, ARCH DIS CHILD, V80, pF105, DOI 10.1136/fn.80.2.F105
   Caravale B, 2003, PEDIATR NEUROL, V29, P18, DOI 10.1016/S0887-8994(03)00046-8
   de Vasconcelos AP, 2002, J CEREBR BLOOD F MET, V22, P196, DOI 10.1097/00004647-200202000-00007
   DURING MJ, 1992, ANN NEUROL, V32, P618, DOI 10.1002/ana.410320504
   Fernandes MJD, 1999, J CEREBR BLOOD F MET, V19, P195
   FUJIKAWA DG, 1988, BRAIN RES, V454, P51
   Gratton R, 1996, J SOC GYNECOL INVEST, V3, P60, DOI 10.1016/1071-5576(95)00047-X
   Gunn AJ, 1997, J CLIN INVEST, V99, P248, DOI 10.1172/JCI119153
   Haas KZ, 2001, HIPPOCAMPUS, V11, P615, DOI 10.1002/hipo.1076
   Haginoya K, 2002, BRAIN, V125, P1960, DOI 10.1093/brain/awf213
   Holmes GL, 2001, PEDIATR RES, V49, P320, DOI 10.1203/00006450-200103000-00004
   Hunter CJ, 2003, J PHYSIOL-LONDON, V552, P241, DOI 10.1113/jphysiol.2003.048082
   Hunter CJ, 2003, STROKE, V34, P2240, DOI 10.1161/01.STR.0000083623.77327.CE
   INGVAR M, 1986, ANN NY ACAD SCI, V462, P194, DOI 10.1111/j.1749-6632.1986.tb51254.x
   Johnston MV, 2002, NEUROSCIENTIST, V8, P212, DOI 10.1177/1073858402008003007
   KREISMAN NR, 1983, J CEREBR BLOOD F MET, V3, P330, DOI 10.1038/jcbfm.1983.48
   KURTH CD, 1988, AM J PHYSIOL, V255, P563
   Lado FA, 2000, MENT RETARD DEV D R, V6, P242, DOI 10.1002/1098-2779(2000)6:4<242::AID-MRDD3>3.0.CO;2-W
   Lan J, 2000, J APPL PHYSIOL, V89, P1065
   McBride MC, 2000, NEUROLOGY, V55, P506, DOI 10.1212/WNL.55.4.506
   Miller SP, 2004, AM J OBSTET GYNECOL, V190, P93, DOI 10.1016/S0002-9378(03)00908-6
   Miller SP, 2002, NEUROLOGY, V58, P542, DOI 10.1212/WNL.58.4.542
   PARK TS, 1987, J CEREBR BLOOD F MET, V7, P633, DOI 10.1038/jcbfm.1987.116
   Sankar R, 1998, J NEUROSCI, V18, P8382
   SCHER MS, 1993, EPILEPSIA, V34, P284, DOI 10.1111/j.1528-1157.1993.tb02412.x
   Sokol DK, 2000, SEIZURE-EUR J EPILEP, V9, P323, DOI 10.1053/seiz.2000.0406
   TAN WKM, 1992, ANN NEUROL, V32, P677, DOI 10.1002/ana.410320511
   Thompson JK, 2004, NAT NEUROSCI, V7, P919, DOI 10.1038/nn1308
   Thompson K, 1997, DEV BRAIN RES, V100, P1, DOI 10.1016/S0165-3806(96)00209-X
   Vannucci RC, 1997, PEDIATR RES, V42, P24, DOI 10.1203/00006450-199707000-00005
   WILLIAMS CE, 1991, STROKE, V22, P516, DOI 10.1161/01.STR.22.4.516
   Wirrell EC, 2001, PEDIATR RES, V50, P445, DOI 10.1203/00006450-200110000-00005
   Yager JY, 2004, BRAIN RES, V1011, P48, DOI 10.1016/j.brainres.2004.02.070
NR 36
TC 28
Z9 28
U1 0
U2 0
PU SAGE PUBLICATIONS INC
PI THOUSAND OAKS
PA 2455 TELLER RD, THOUSAND OAKS, CA 91320 USA
SN 0271-678X
EI 1559-7016
J9 J CEREBR BLOOD F MET
JI J. Cereb. Blood Flow Metab.
PD JUL
PY 2005
VL 25
IS 7
BP 911
EP 918
DI 10.1038/sj.jcbfm.9600087
PG 8
WC Endocrinology & Metabolism; Hematology; Neurosciences
SC Endocrinology & Metabolism; Hematology; Neurosciences & Neurology
GA 940CW
UT WOS:000230122300013
PM 15729287
DA 2019-04-19
ER

PT J
AU Nunes, ML
   Mugnol, F
   Bica, I
   Fiori, RM
AF Nunes, ML
   Mugnol, F
   Bica, I
   Fiori, RM
TI Pyridoxine-dependent seizures associated with hypophosphatasia in a
   newborn
SO JOURNAL OF CHILD NEUROLOGY
LA English
DT Article
ID RESPONSIVE SEIZURES; EPILEPSY
AB Pyridoxine dependency and congenital hypophosphatasia are unusual metabolic disorders. We report a female infant burn front healthy consanguineous parents with shortening of limbs, detected during pregnancy by ultrasonography. Immediately after delivery, the baby was admitted to the neonatal intensive care unit because of respiratory distress. A bone radiograph showed hypomineralization of all bones, and serum alkaline phosphatase was very low (10 U/L). Within the first day of life, seizures (focal clonic and tonic) started. The seizures were refractory to phenobarbital and other antiepileptic drugs. The first electroencephalogram (EEG) showed a burst-suppression pattern. Pyridoxine was administered (50 mg/kg) and completely controlled the seizures. Antiepileptic drugs were discontinued, and a maintenance dose of pyridoxine (10 mg/day) was established. A postpyridoxine EEG revealed the disappearance of the burst-suppression pattern. The patient died at age 26 days. Pyridoxine-dependent seizures, when recognized early and treated, have a more favorable prognosis. However, hypophosphatasia detected at birth almost always has a lethal outcome.
C1 PUCRS, Sch Med, Div Neurol, Hosp Sao Lucas, BR-90610000 Porto Alegre, RS, Brazil.
   PUCRS, Sch Med, Neonatal Intens Care Unit, Hosp Sao Lucas, BR-90610000 Porto Alegre, RS, Brazil.
RP Nunes, ML (reprint author), PUCRS, Sch Med, Div Neurol, Hosp Sao Lucas, Av Ipiranga 6690-220, BR-90610000 Porto Alegre, RS, Brazil.
CR BANKIER A, 1983, ARCH DIS CHILD, V58, P415, DOI 10.1136/adc.58.6.415
   Baxter P, 2001, DEV MED CHILD NEUROL, V43, P416, DOI 10.1017/S0012162201000779
   Baxter P, 1999, ARCH DIS CHILD, V81, P431, DOI 10.1136/adc.81.5.431
   BEJSOVEC M, 1967, ARCH DIS CHILD, V42, P201, DOI 10.1136/adc.42.222.201
   Bethenod M, 1967, Ann Pediatr (Paris), V14, P835
   Cai GM, 1998, J CLIN ENDOCR METAB, V83, P3936, DOI 10.1210/jc.83.11.3936
   Ebinger M, 1999, J PEDIATR-US, V134, P795, DOI 10.1016/S0022-3476(99)70307-0
   Gospe SM, 1998, J PEDIATR-US, V132, P919, DOI 10.1016/S0022-3476(98)70384-1
   GOUTIERES F, 1985, ANN NEUROL, V17, P117, DOI 10.1002/ana.410170203
   HUNT AD, 1954, PEDIATRICS, V13, P140
   KOZLOWSKI K, 1976, PEDIATR RADIOL, V5, P103, DOI 10.1007/BF00975316
   LOTT IT, 1978, NEUROLOGY, V28, P47, DOI 10.1212/WNL.28.1.47
   MIKATI MA, 1991, ELECTROEN CLIN NEURO, V78, P215, DOI 10.1016/0013-4694(91)90035-3
   Nabbout R, 1999, ARCH DIS CHILD, V81, pF125, DOI 10.1136/fn.81.2.F125
   SCRIVER CR, 1960, PEDIATRICS, V26, P62
   SWAIMAN KF, 1970, NEUROLOGY, V20, P78, DOI 10.1212/WNL.20.1.78
   TEKINALP G, 1995, TURKISH J PEDIATR, V37, P421
NR 17
TC 28
Z9 29
U1 0
U2 0
PU B C DECKER INC
PI HAMILTON
PA 20 HUGHSON ST SOUTH, PO BOX 620, L C D 1, HAMILTON, ONTARIO L8N 3K7,
   CANADA
SN 0883-0738
J9 J CHILD NEUROL
JI J. Child Neurol.
PD MAR
PY 2002
VL 17
IS 3
BP 222
EP 224
PG 3
WC Clinical Neurology; Pediatrics
SC Neurosciences & Neurology; Pediatrics
GA 549FR
UT WOS:000175434300013
PM 12026240
DA 2019-04-19
ER

PT J
AU Isoherranen, N
   White, HS
   Finnell, RH
   Yagen, B
   Woodhead, JH
   Bennett, GD
   Wilcox, KS
   Barton, ME
   Bialer, M
AF Isoherranen, N
   White, HS
   Finnell, RH
   Yagen, B
   Woodhead, JH
   Bennett, GD
   Wilcox, KS
   Barton, ME
   Bialer, M
TI Anticonvulsant profile and teratogenicity of
   N-methyl-tetramethylcyclopropyl carboxamide: A new antiepileptic drug
SO EPILEPSIA
LA English
DT Article
DE antiepileptic activity; animal model; central nervous system
   (CNS)-active cyclopropyl; valproylamide analogue; neural tube defects
ID NEURAL-TUBE DEFECTS; VALPROIC ACID; ANALOGS; MOUSE; NEURULATION;
   METABOLITE; PHENYTOIN; MODEL; RATS
AB Purpose: The studies presented here represent our efforts to investigate the anticonvulsant activity of N-methyltetramethylcyclopropyl carboxamide (M-TMCD) and its metabolite tetramethylcyclopropyl carboxamide (TMCD) in various animal (rodent) models of human epilepsy, and to evaluate their ability to induce neural tube defects (NTDs) and neurotoxicity.
   Methods: The anticonvulsant activity of M-TMCD and TMCD was determined after intraperitoneal (i.p.) administration to CF#l mice, and either oral or i.p. administration to Sprague-Dawley rats. The ability of M-TMCD and TMCD to block electrical-, chemical-, or sensory-induced seizures was examined in eight animal models of epilepsy. The plasma and brain concentrations of M-TMCD and TMCD were determined in the CF#l mice after i.p. administration. The induction of NTDs by M-TMCD and TMCD was evaluated after a single i.p. administration at day 8.5 of gestation in a highly inbred mouse strain (SWV) that is susceptible to valproic acid-induced neural tube defects.
   Results: In mice, M-TMCD afforded protection against maximal electroshock (MES)-induced, pentylenetetrazol (Metrazol) -induced, and bicuculline-induced seizures, as well as against 6-Hz "psychomotor" seizures and sound-induced seizures with ED50 values of 99, 39, 81, 51, and 10 mg/kg, respectively. In rats, M-TMCD effectively prevented MES- and Metrazol-induced seizures and secondarily generalized seizures in hippocampal kindled rats (ED50 values of 82, 45, and 39 mg/kg, respectively). Unlike M-TMCD, TMCD was active only against Metrazol -induced seizures in mice and rats (ED50 values of 57 and 52 mg/kg, respectively). Neither M-TMCD nor TMCD was found to induce NTDs in SWV mice.
   Conclusions: The results obtained in this study show that M-TMCD is a broad-spectrum anticonvulsant drug that does not induce NTDs and support additional studies to evaluate its full therapeutic potential.
C1 Hebrew Univ Jerusalem, Fac Med, Sch Pharm, Dept Pharmaceut, IL-91120 Jerusalem, Israel.
   Hebrew Univ Jerusalem, Fac Med, Sch Pharm, Dept Nat Prod & Med Chem, IL-91120 Jerusalem, Israel.
   Univ Utah, Dept Pharmacol & Toxicol, Anticonvulsant Drug Dev Program, Salt Lake City, UT 84112 USA.
   Texas A&M Univ, Inst Biosci & Technol, Houston, TX USA.
   Univ Nebraska, Med Ctr, Dept Cell Biol & Anat, Omaha, NE USA.
   Hebrew Univ Jerusalem, David R Bloom Ctr Pharm, Jerusalem, Israel.
RP Bialer, M (reprint author), Hebrew Univ Jerusalem, Fac Med, Sch Pharm, Dept Pharmaceut, POB 12065 Ein Karem, IL-91120 Jerusalem, Israel.
RI Finnell, Richard/D-8174-2018
OI Finnell, Richard/0000-0002-5962-8754
FU NINDS NIH HHS [N01-NS-4-2311, N01-NS-9-2313]
CR Baillie Thomas A., 1995, P589
   Barton ME, 2001, EPILEPSY RES, V47, P217, DOI 10.1016/S0920-1211(01)00302-3
   Bennett GD, 1997, EPILEPSIA, V38, P415, DOI 10.1111/j.1528-1157.1997.tb01730.x
   Bennett GD, 1996, J PHARMACOL EXP THER, V279, P1237
   BIALER M, 1985, INT J PHARM, V23, P25, DOI 10.1016/0378-5173(85)90219-4
   Bialer M, 1996, PHARMACEUT RES, V13, P284, DOI 10.1023/A:1016055517724
   Blotnik S, 1998, EUR J PHARM SCI, V6, P93, DOI 10.1016/S0928-0987(97)00081-X
   Bojic U, 1998, EUR J PHARMACOL, V354, P289, DOI 10.1016/S0014-2999(98)00462-2
   Bourgeois Blaise F. D., 1995, P633
   BROWN WC, 1953, J PHARMACOL EXP THER, V107, P273
   Dreifuss Fritz E., 1995, P641
   Finnell RH, 1995, TERATOLOGY, V52, P324, DOI 10.1002/tera.1420520603
   FINNELL RH, 1988, TERATOLOGY, V38, P313, DOI 10.1002/tera.1420380403
   Finney D. J, 1971, PROBIT ANAL
   GREEN AR, 1984, NEUROPHARMACOLOGY, V23, P1521, DOI 10.1016/0028-3908(84)90096-0
   HAJYEHIA A, 1990, J PHARM SCI, V79, P719, DOI 10.1002/jps.2600790814
   HAMILL OP, 1981, PFLUG ARCH EUR J PHY, V391, P85, DOI 10.1007/BF00656997
   HONACK D, 1995, EPILEPSIA, V36, P763, DOI 10.1111/j.1528-1157.1995.tb01613.x
   Kaneko S, 1999, EPILEPSY RES, V33, P145, DOI 10.1016/S0920-1211(98)00084-9
   Loscher W, 1998, PROG NEUROBIOL, V54, P721, DOI 10.1016/S0301-0082(97)00092-0
   LOTHMAN EW, 1988, EPILEPSY RES, V2, P367, DOI 10.1016/0920-1211(88)90048-4
   NAU H, 1991, PHARMACOL TOXICOL, V69, P310, DOI 10.1111/j.1600-0773.1991.tb01303.x
   OTTO JF, IN PRESS MOL PHARM
   PIREDDA SG, 1985, J PHARMACOL EXP THER, V232, P741
   PORTER RJ, 1984, CLEVELAND CLIN Q, V51, P293, DOI 10.3949/ccjm.51.2.293
   PORUBEK DJ, 1991, IDIOSYNCRATIC REACTI, P53
   RACINE RJ, 1972, ELECTROEN CLIN NEURO, V32, P281, DOI 10.1016/0013-4694(72)90177-0
   SKEEN GA, 1994, J PHARMACOL EXP THER, V271, P30
   SNELL GD, 1948, ANAT REC, V76, P30
   Swinyard E. A., 1989, ANTIEPILEPTIC DRUGS, P85
   TANG W, 1995, CHEM RES TOXICOL, V8, P671, DOI 10.1021/tx00047a006
   White H. Steve, 1995, P99
   Wlodarczyk BC, 1996, TERATOLOGY, V54, P284, DOI 10.1002/(SICI)1096-9926(199612)54:6<284::AID-TERA3>3.0.CO;2-Z
NR 33
TC 28
Z9 29
U1 0
U2 0
PU BLACKWELL PUBLISHING INC
PI MALDEN
PA 350 MAIN ST, MALDEN, MA 02148 USA
SN 0013-9580
J9 EPILEPSIA
JI Epilepsia
PD FEB
PY 2002
VL 43
IS 2
BP 115
EP 126
DI 10.1046/j.1528-1157.2002.25801.x
PG 12
WC Clinical Neurology
SC Neurosciences & Neurology
GA 531GD
UT WOS:000174406900002
PM 11903457
DA 2019-04-19
ER

PT J
AU Schneider, T
   Labuz, D
   Przewlocki, R
AF Schneider, T
   Labuz, D
   Przewlocki, R
TI Nociceptive changes in rats after prenatal exposure to valproic acid
SO POLISH JOURNAL OF PHARMACOLOGY
LA English
DT Article
DE animal model; autism; nociception; valproic acid
ID INFANTILE-AUTISM; BRAIN-STEM; RECEPTORS; NEURONS; BEHAVIOR
AB Abnormalities in anatomy and function of the cranial nerve, motor nuclei and brain stem structures have been demonstrated in some people with autism and can be modeled in rats by exposure to valproic acid (VPA) during very early nervous system developmental stages (neural tube closure). The aim of this study was to investigate if VPA will have an impact on nociception in rats because of reported hypoalgesia in a subgroup of autistic patients. Pregnant females were treated ip with 600 mg/kg of sodium valproate on day 12.5 of gestation. Nociception was measured in offsprings by tail-flick and thermal paw withdrawal tests in two developmental stages: prepubertal (80-90 g) and adulthood (360-440 g). Results showed significant differences in pain sensitivity with hypoalgesia in male rats treated with VPA compared to male control in both developmental stages. The outcome of our study suggests that rats exposed prenatally to VPA show abnormalities in nociception similar to those observed in human autistic patients. Interestingly, naloxone (1 mg/kg) had no impact on nociception in offsprings of VPA-treated rats.
C1 Jagiellonian Univ, Inst Appl Psychol, PL-31056 Krakow, Poland.
   Polish Acad Sci, Inst Pharmacol, Dept Mol Neuropharmacol, PL-31343 Krakow, Poland.
OI Schneider, Tomasz/0000-0002-9163-7597
CR ALTMAN J, 1980, J COMP NEUROL, V194, P37, DOI 10.1002/cne.901940103
   ALTMAN J, 1980, J COMP NEUROL, V194, P905, DOI 10.1002/cne.901940411
   ALTMAN J, 1980, J COMP NEUROL, V184, P1
   ARDINGER HH, 1988, AM J MED GENET, V29, P171, DOI 10.1002/ajmg.1320290123
   BINKERD PE, 1988, FUND APPL TOXICOL, V11, P485, DOI 10.1016/0272-0590(88)90112-1
   Budai D, 1998, J NEUROPHYSIOL, V80, P2244
   Budai D, 1998, J NEUROPHYSIOL, V79, P677
   CHAPMAN A, 1982, PROG NEUROBIOL, V19, P315, DOI 10.1016/0301-0082(82)90010-7
   Childs J A, 1997, J Neurosci Nurs, V29, P244
   Courchesne E, 1997, CURR OPIN NEUROBIOL, V7, P269, DOI 10.1016/S0959-4388(97)80016-5
   DEUTSCH SI, 1986, AM J MENT RETARD, V90, P631
   GILMAN JT, 1995, ANN PHARMACOTHER, V29, P47, DOI 10.1177/106002809502900109
   LINDHOUT D, 1992, NEUROLOGY, V42, P111
   Liu JP, 1997, J NEUROSCI, V17, P2420
   Miller M. T., 1993, Teratology, V47, P387
   PHILLIPS NI, 1982, BIOCHEM PHARMACOL, V31, P2257, DOI 10.1016/0006-2952(82)90111-3
   RABOW LE, 1995, SYNAPSE, V21, P189, DOI 10.1002/syn.890210302
   Rodier PM, 1997, REPROD TOXICOL, V11, P417, DOI 10.1016/S0890-6238(97)80001-U
   Rodier PM, 1996, J COMP NEUROL, V370, P247, DOI 10.1002/(SICI)1096-9861(19960624)370:2<247::AID-CNE8>3.0.CO;2-2
   SCHUMACHER HJ, 1972, TERATOLOGY, V5, P233, DOI 10.1002/tera.1420050213
   SHONSBOE A, 1995, J NEUROSCI RES, V41, P1
   STROMLAND K, 1994, DEV MED CHILD NEUROL, V36, P351
   Tordjman S, 1999, ENCEPHALE, V25, P122
NR 23
TC 28
Z9 28
U1 0
U2 4
PU POLISH ACAD SCIENCES INST PHARMACOLOGY
PI KRAKOW
PA SMETNA 12, 31-343 KRAKOW, POLAND
SN 1230-6002
J9 POL J PHARMACOL
JI Pol. J. Pharmacol.
PD SEP-OCT
PY 2001
VL 53
IS 5
BP 531
EP 534
PG 4
WC Pharmacology & Pharmacy
SC Pharmacology & Pharmacy
GA 506CB
UT WOS:000172951400015
PM 11990073
OA DOAJ Gold
DA 2019-04-19
ER

PT J
AU Blackwell, SC
   Refuerzo, JS
   Wolfe, HM
   Hassan, SS
   Berry, SM
   Sokol, RJ
   Sorokin, Y
AF Blackwell, SC
   Refuerzo, JS
   Wolfe, HM
   Hassan, SS
   Berry, SM
   Sokol, RJ
   Sorokin, Y
TI The relationship between nucleated red blood cell counts and early-onset
   neonatal seizures
SO AMERICAN JOURNAL OF OBSTETRICS AND GYNECOLOGY
LA English
DT Article; Proceedings Paper
CT 66th Annual Meeting of the
   Pacific-Coast-Obstetrical-and-Gynecological-Society
CY OCT 20-24, 1999
CL CANCUN, MEXICO
SP Pacific Coast Obstet &
DE nucleated red blood cell count; neonatal seizures; intrapartum asphyxia
ID CEREBRAL-PALSY; FETAL ASPHYXIA; BRAIN INJURY; INFANTS; TERM;
   ERYTHROPOIETIN; MARKER
AB OBJECTIVE: This study was undertaken to better define the timing of neurologic insult in neonates with early-onset seizures through evaluation of neonatal nucleated red blood cell levels.
   STUDY DESIGN: Medical records and the international Classification of Diseases, Ninth Revision codes were used to identify all term neonates with neonatal convulsions who were delivered at our institution (January 1, 1990-December 31, 1995). Each neonate with early-onset seizures was matched to the next 3 neonates who met the following criteria: gestational age greater than or equal to 37 weeks, no early-onset seizures, birth weight greater than or equal to 2800 g, umbilical artery pH greater than or equal to 7.25, and a 5-minute Apgar score >7. Demographic characteristics, clinical factors, and mean initial nucleated red blood cell counts were compared between groups.
   RESULTS: During the 6-year study period, there were a total of 36,490 singleton term deliveries of infants who were alive at birth. Forty-five (0.1%) of these neonates had early-onset seizures. Thirty neonates with early-onset seizures met the inclusion criteria. Mean nucleated red blood cell counts (number of nucleated red blood cells per 100 white blood cells) for neonates with early-onset seizures were significantly increased compared with those of control neonates (18.4 +/- 22.0 vs 4.6 +/- 4.5; P < .0008).
   CONCLUSIONS: Our findings are suggestive of the hypothesis that neurologic injury leading to early-onset seizures often occurs before the intrapartum period.
C1 Wayne State Univ, Dept Obstet & Gynecol, Div Maternal Fetal Med, Hutzel Hosp, Detroit, MI 48201 USA.
RP Blackwell, SC (reprint author), Wayne State Univ, Dept Obstet & Gynecol, Div Maternal Fetal Med, Hutzel Hosp, 4707 St Antoine Blvd, Detroit, MI 48201 USA.
CR *AM COLL OBST GYN, 1992, AM COLL OBST GYN TEC, V163
   DENNIS J, 1982, BRIT J OBSTET GYNAEC, V89, P418, DOI 10.1111/j.1471-0528.1982.tb03630.x
   DENNIS J, 1978, DEV MED CHILD NEUROL, V20, P143
   ELLIS WG, 1988, AM J DIS CHILD, V142, P858, DOI 10.1001/archpedi.1988.02150080064025
   GEORGIEFF MK, 1992, AM J PHYSIOL, V262, pF485
   GOODLIN RC, 1996, AM J OBSTET GYNECOL, V172, P1830
   Grether JK, 1997, JAMA-J AM MED ASSOC, V278, P207, DOI 10.1001/jama.278.3.207
   Javert CT, 1939, AM J OBSTET GYNECOL, V37, P184
   KEEGAN KA, 1985, AM J OBSTET GYNECOL, V153, P732, DOI 10.1016/0002-9378(85)90334-5
   KITNAKA T, 1989, AM J PHYSIOL, V256, pR1348
   Korst LM, 1996, AM J OBSTET GYNECOL, V175, P843, DOI 10.1016/S0002-9378(96)80010-X
   LEIN JM, 1995, OBSTET GYNECOL, V85, P163
   LOW JA, 1989, AM J OBSTET GYNECOL, V160, P608, DOI 10.1016/S0002-9378(89)80040-7
   MAIER RF, 1993, OBSTET GYNECOL, V81, P575
   MINCHOM P, 1987, BRIT J OBSTET GYNAEC, V94, P431, DOI 10.1111/j.1471-0528.1987.tb03121.x
   Nelson KB, 1996, NEW ENGL J MED, V334, P613, DOI 10.1056/NEJM199603073341001
   PAUL RH, 1986, AM J OBSTET GYNECOL, V154, P1187, DOI 10.1016/0002-9378(86)90697-6
   Perlman JM, 1997, PEDIATRICS, V99, P851, DOI 10.1542/peds.99.6.851
   PHELAN JP, 1994, AM J OBSTET GYNECOL, V171, P424, DOI 10.1016/0002-9378(94)90278-X
   PHELAN JP, 1995, AM J OBSTET GYNECOL, V173, P1380, DOI 10.1016/0002-9378(95)90620-7
   Phelan JP, 1998, OBSTET GYNECOL, V91, P485, DOI 10.1016/S0029-7844(98)00039-8
   ROSEN MG, 1993, AM J OBSTET GYNECOL, V168, P745, DOI 10.1016/S0002-9378(12)90812-1
   SIMS ME, 1985, AM J OBSTET GYNECOL, V151, P721, DOI 10.1016/0002-9378(85)90503-4
   Volpe JJ, 1995, NEUROLOGY NEWBORN, P314
   WIDNESS JA, 1986, PEDIATR RES, V20, P15, DOI 10.1203/00006450-198601000-00004
NR 25
TC 28
Z9 31
U1 0
U2 0
PU MOSBY-YEAR BOOK INC
PI ST LOUIS
PA 11830 WESTLINE INDUSTRIAL DR, ST LOUIS, MO 63146-3318 USA
SN 0002-9378
J9 AM J OBSTET GYNECOL
JI Am. J. Obstet. Gynecol.
PD JUN
PY 2000
VL 182
IS 6
BP 1452
EP 1455
DI 10.1067/mob.2000.106854
PG 4
WC Obstetrics & Gynecology
SC Obstetrics & Gynecology
GA 330XY
UT WOS:000087987800062
PM 10871465
DA 2019-04-19
ER

PT J
AU Brockhaus, J
   Ballanyi, K
AF Brockhaus, J
   Ballanyi, K
TI Anticonvulsant A(1) receptor-mediated adenosine action on neuronal
   networks in the brainstem-spinal cord of newborn rats
SO NEUROSCIENCE
LA English
DT Article
DE chloride-mediated inhibition; epilepsy; GABA; glycine; motor neuron;
   respiratory rhythm
ID RESPIRATORY RHYTHM GENERATION; CENTRAL-NERVOUS-SYSTEM; PRE-BOTZINGER
   COMPLEX; ENDOGENOUS ADENOSINE; NEONATAL RATS; IN-VITRO; HYPOGLOSSAL
   MOTONEURONS; SYNAPTIC TRANSMISSION; INSPIRATORY NEURONS;
   MEMBRANE-PROPERTIES
AB Membrane potential of ventral respiratory group neurons as well as inspiratory-related cranial (hypoglossal) and spinal (C-1-Th-4) nerve activities were analysed in brainstem-spinal cord preparations from neonatal rats. Block of Cl--mediated inhibition with bicuculline (plus strychnine) affected neither rhythmic depolarizations nor spike discharge in 23 of 30 ventral respiratory group cells. In the other seven neurons, block of inhibitory postsynaptic potentials evoked pronounced depolarizations and spike discharge that was synchronous with seizure-like spinal nerve activity. Respiratory hypoglossal nerve activity persisted after transection at the spinomedullary junction, whereas spinal rhythm was blocked. After transection, the moderate bicuculline-evoked seizure-like perturbation of hypoglossal nerve activity was abolished and rhythmic ventral respiratory group neuron activity was not disturbed, whereas epileptiform discharge persisted in spinal nerves. The seizure-like nerve activity and depolarization of the minor subpopulation of perturbed ventral respiratory group neurons were reversed by either adenosine or the A(1) adenosine receptor agonist 2-chloro-N-6-cyclopentyladenosine. The A(2) receptor agonist CGS 21860 had no effect, In control preparations, inspiratory nerve activity and membrane potential fluctuations (29 of 35 cells) were nor changed by adenosine, 2-chloro-N-6-cyclopentyladenosine or CGS 21860. In the other six cells, adenosine evoked a hyperpolarization (<10 mV) with no major change in input resistance. The anticonvulsant effects of adenosine and 2-chloro-N-6-cyclopentyladenosine were antagonized by the A(1) adenosine receptor blocker 8-cyclopentyl-1,3-dipropylxanthine. After pre-incubation with 8-cyclopentyl-1,3-dipropylxanthine, bicuculline also evoked seizure-like discharge in the hypoglossal nerve.
   The results indicate that seizure-like spinal motor output of the respiratory network upon block of Cl--mediated inhibition is caused by disinhibition of spinal neuronal networks with afferent connections to the ventral respiratory group. Presynaptic Al adenosine receptors exert an anticonvulsant action on the disinhibited spinal motor network, but have no depressing effect per se on the isolated medullary respiratory network. (C) 2000 IBRO. Published by Elsevier Science Ltd.
C1 Univ Gottingen, Inst Physiol 2, D-37073 Gottingen, Germany.
RP Ballanyi, K (reprint author), Univ Gottingen, Inst Physiol 2, Humboldtallee 23, D-37073 Gottingen, Germany.
EM kb@neuro-physiol.med.uni-goettingen.de
CR ALZHEIMER C, 1989, NEUROSCI LETT, V99, P107, DOI 10.1016/0304-3940(89)90273-5
   BALLANTYNE D, 1984, J PHYSIOL-LONDON, V348, P67, DOI 10.1113/jphysiol.1984.sp015100
   Ballanyi K, 1999, PROG NEUROBIOL, V59, P583, DOI 10.1016/S0301-0082(99)00009-X
   Ballanyi K, 1997, J PHYSIOL-LONDON, V504, P127, DOI 10.1111/j.1469-7793.1997.127bf.x
   Ballanyi K, 1999, MODERN TECHNIQUES NE, P307
   BELLINGHAM MC, 1994, NEUROSCI LETT, V177, P143, DOI 10.1016/0304-3940(94)90065-5
   BIANCHI AL, 1995, PHYSIOL REV, V75, P1
   Bracci E, 1996, J NEUROPHYSIOL, V75, P640
   BROCKHAUS J, 1993, J PHYSIOL-LONDON, V462, P421, DOI 10.1113/jphysiol.1993.sp019562
   Brockhaus J, 1998, EUR J NEUROSCI, V10, P3823, DOI 10.1046/j.1460-9568.1998.00396.x
   Brundege J M, 1997, Adv Pharmacol, V39, P353, DOI 10.1016/S1054-3589(08)60076-9
   Cazalets JR, 1996, J NEUROSCI, V16, P298
   DONG XW, 1995, J NEUROSCI, V15, P3458
   DRAGUNOW M, 1988, PROG NEUROBIOL, V31, P85, DOI 10.1016/0301-0082(88)90028-7
   DUNWIDDIE TV, 1980, EPILEPSIA, V21, P541, DOI 10.1111/j.1528-1157.1980.tb04305.x
   ELDRIDGE FL, 1985, J APPL PHYSIOL, V59, P1428
   Feldman J L, 1991, Curr Opin Neurobiol, V1, P590, DOI 10.1016/S0959-4388(05)80033-9
   FELDMAN JL, 1989, ANN NY ACAD SCI, V563, P114, DOI 10.1111/j.1749-6632.1989.tb42194.x
   FOWLER JC, 1988, BRAIN RES, V463, P368, DOI 10.1016/0006-8993(88)90412-X
   FULLER RW, 1987, BRIT J CLIN PHARMACO, V24, P309
   Funk GD, 1997, J NEUROSCI, V17, P6325
   GREENE RW, 1991, PROG NEUROBIOL, V36, P329, DOI 10.1016/0301-0082(91)90005-L
   GRIFFITHS TL, 1990, CLIN SCI, V78, P25, DOI 10.1042/cs0780025
   Griffiths TL, 1997, EUR RESPIR J, V10, P156, DOI 10.1183/09031936.97.10010156
   HEDNER T, 1985, BIOL NEONATE, V47, P323
   Herlenius E, 1997, PEDIATR RES, V42, P46, DOI 10.1203/00006450-199707000-00008
   HEYER EJ, 1981, NEUROLOGY, V31, P1381, DOI 10.1212/WNL.31.11.1381
   Hu ZH, 1997, J PHYSIOL-LONDON, V501, P67, DOI 10.1111/j.1469-7793.1997.067bo.x
   KOOS BJ, 1992, J APPL PHYSIOL, V72, P94
   Kowaluk EA, 1998, CURR PHARM DESIGN, V4, P403
   LAGERCRANTZ H, 1984, PEDIATR RES, V18, P387, DOI 10.1203/00006450-198404000-00018
   LLOYD HGE, 1993, NEUROCHEM INT, V23, P173, DOI 10.1016/0197-0186(93)90095-M
   Lucchi R, 1996, BRAIN RES, V732, P261, DOI 10.1016/0006-8993(96)00748-2
   Mironov SL, 1999, J NEUROPHYSIOL, V81, P247
   MITCHELL JB, 1993, J NEUROSCI, V13, P3439
   MYNLIEFF M, 1994, J NEUROSCI, V14, P3628
   ONIMARU H, 1990, PFLUG ARCH EUR J PHY, V417, P425, DOI 10.1007/BF00370663
   Onimaru H, 1996, J PHYSIOL-LONDON, V491, P677, DOI 10.1113/jphysiol.1996.sp021249
   PAK MA, 1994, NEUROPHARMACOLOGY, V33, P1049, DOI 10.1016/0028-3908(94)90142-2
   PATON JFR, 1995, J PHYSIOL-LONDON, V484, P505, DOI 10.1113/jphysiol.1995.sp020682
   PERSEGOL L, 1994, SOMATOSENS MOT RES, V11, P57, DOI 10.3109/08990229409028857
   Pierrefiche O, 1997, J PHYSIOL-LONDON, V505, P785, DOI 10.1111/j.1469-7793.1997.785ba.x
   Ramirez JM, 1997, RESP PHYSIOL, V110, P71, DOI 10.1016/S0034-5687(97)00074-1
   REID PG, 1991, EUR J CLIN PHARMACOL, V40, P175
   Richter D W, 1992, Curr Opin Neurobiol, V2, P788, DOI 10.1016/0959-4388(92)90135-8
   RICHTER DW, 1993, FUNKTIONSANALYSE BIO, V23, P303
   Ritter B, 1998, EUR J NEUROSCI, V10, P185
   Rossignol Serge, 1994, Current Opinion in Neurobiology, V4, P894, DOI 10.1016/0959-4388(94)90139-2
   Schmid K, 1996, BRAIN RES, V710, P150, DOI 10.1016/0006-8993(95)01380-6
   SCHMIDT C, 1995, J PHYSIOL-LONDON, V483, P769, DOI 10.1113/jphysiol.1995.sp020621
   SCHWARTZKROIN PA, 1980, BRAIN RES, V183, P61, DOI 10.1016/0006-8993(80)90119-5
   SCHWINDT PC, 1981, BRAIN RES, V204, P226, DOI 10.1016/0006-8993(81)90669-7
   Shao XM, 1997, J NEUROPHYSIOL, V77, P1853
   SILINSKY EM, 1989, BRIT J PHARMACOL, V97, P16, DOI 10.1111/j.1476-5381.1989.tb11918.x
   SMITH JC, 1988, FASEB J, V2, P2283
   SMITH JC, 1991, SCIENCE, V254, P726, DOI 10.1126/science.1683005
   TAKEDA R, 1990, PFLUG ARCH EUR J PHY, V416, P375, DOI 10.1007/BF00370743
   THOMPSON SM, 1992, J PHYSIOL-LONDON, V451, P347, DOI 10.1113/jphysiol.1992.sp019168
   UMEMIYA M, 1994, NEURON, V13, P1439, DOI 10.1016/0896-6273(94)90429-4
   VOLKER A, 1995, EXP BRAIN RES, V103, P9
NR 60
TC 28
Z9 28
U1 1
U2 1
PU PERGAMON-ELSEVIER SCIENCE LTD
PI OXFORD
PA THE BOULEVARD, LANGFORD LANE, KIDLINGTON, OXFORD OX5 1GB, ENGLAND
SN 0306-4522
EI 1873-7544
J9 NEUROSCIENCE
JI Neuroscience
PY 2000
VL 96
IS 2
BP 359
EP 371
DI 10.1016/S0306-4522(99)00544-8
PG 13
WC Neurosciences
SC Neurosciences & Neurology
GA 289JT
UT WOS:000085618000013
PM 10683576
DA 2019-04-19
ER

PT J
AU Bennett, GD
   Wlodarczyk, B
   Calvin, JA
   Craig, JC
   Finnell, RH
AF Bennett, GD
   Wlodarczyk, B
   Calvin, JA
   Craig, JC
   Finnell, RH
TI Valproic acid-induced alterations in growth and neurotrophic factor gene
   expression in murine embryos
SO REPRODUCTIVE TOXICOLOGY
LA English
DT Article
DE valproic acid; neural tube defects; animal model; in situ-transcription;
   antisense RNA amplification; gene expression; Principal Component
   Analysis
ID NEURAL-TUBE DEFECTS; MOUSE EMBRYOS; CELL-CYCLE; IN-VITRO; MUTANT MOUSE;
   ANTICONVULSANT; TERATOGENESIS; PROLIFERATION; EXPOSURE; INSULIN
AB Although the teratogenicity of valproic acid (VPA) has been well established, the mechanism(s) by which this anticonvulsant drug induces malformations remains controversial. Using the combined molecular techniques of in situ-transcription (IST) and antisense RNA (aRNA) amplification we analyzed VPA-induced alterations in the gene expression for 10 genes within the neural tubes of embryos from two murine strains that have been shown to differ in their susceptibility to VPA-induce neural tube defects (NTD). Pregnant dams from both SWV (susceptible) and LM/Bc (resistant) strains were either treated with saline (control) or VPA (600 mg/kg) on gestational day (GD) 8:12 (day:hour). Neural tubes were isolated from control or VPA exposed embryos at three gestational time points, which represented the beginning (GD 8:18), middle (GD 9:00), and end (GD 9:12) of neural tube closure (NTC) in both of these murine strains. Using univariant statistics we demonstrated that in LM/Bc embryos with NTDs, the expression of bdnf, ngf; and trk, ngf-R were significantly elevated at all three time points, and the cytokine, cntf was significantly decreased at GD 9.00. In contrast, the major gene alterations observed in SWV embryos were a significant increase in tfg alpha: and tgf beta 1-3 at GD 9.00. In an effort to better define the more intricate interactions between VPA exposure and the expression of these genes, we analyzed our data using Principal Component Analysis. The results from this analysis demonstrated that embryos from these two stains behaved differently, not only in response to a VPA exposure, but also under control conditions, which may explain the multifactorial nature of NTDs in these mice. (C) 2000 Published by Elsevier Science Inc. All rights reserved.
C1 Texas A&M Univ, Dept Vet Anat & Publ Hlth, College Stn, TX 77843 USA.
   Natl Inst Vet Res, Pulawy, Poland.
   Texas A&M Univ, Dept Stat, College Stn, TX 77843 USA.
RP Finnell, RH (reprint author), Texas A&M Univ, Dept Vet Anat & Publ Hlth, College Stn, TX 77843 USA.
RI ; Finnell, Richard/D-8174-2018
OI Wlodarczyk, Bogdan J./0000-0001-5249-5832; Finnell,
   Richard/0000-0002-5962-8754
CR ANCHAN RM, 1995, J NEUROBIOL, V28, P133, DOI 10.1002/neu.480280202
   ARDINGER HH, 1985, DW SMITH M MALF MORP
   BARNARD JA, 1990, BIOCHIM BIOPHYS ACTA, V1032, P7
   BJERKEDAL T, 1982, LANCET, V2, P1096
   BRUCKNER A, 1983, TERATOLOGY, V27, P29, DOI 10.1002/tera.1420270106
   CDC, 1982, MMWR-MORBID MORTAL W, V31, P565
   COLE WA, 1980, TERATOLOGY, V22, P125, DOI 10.1002/tera.1420220115
   COPP AJ, 1990, PROG NEUROBIOL, V35, P363, DOI 10.1016/0301-0082(90)90037-H
   COPP AJ, 1988, DEVELOPMENT, V104, P285
   Craig JC, 1997, BIOCHEM MOL MED, V60, P81, DOI 10.1006/bmme.1997.2576
   DEPABLO F, 1995, TRENDS NEUROSCI, V18, P143, DOI 10.1016/0166-2236(95)93892-2
   DIAZ J, 1981, ANN NEUROL, V10, P465, DOI 10.1002/ana.410100510
   DILIBERTI JH, 1984, AM J MED GENET, V19, P473, DOI 10.1002/ajmg.1320190308
   EBERWINE J, 1992, P NATL ACAD SCI USA, V89, P3010, DOI 10.1073/pnas.89.7.3010
   Eberwine James, 1992, V216, P80
   ESAKI K, 1975, CIEA PRECLIN REP, V1, P157
   EWEN ME, 1995, GENE DEV, V9, P204, DOI 10.1101/gad.9.2.204
   FINNELL RH, 1988, TERATOLOGY, V38, P313, DOI 10.1002/tera.1420380403
   GENG Y, 1993, P NATL ACAD SCI USA, V90, P10315, DOI 10.1073/pnas.90.21.10315
   GOLDEN JA, 1993, TERATOLOGY, V47, P125
   His W, 1874, UNSERE KORPERFORM PH
   Holtfreter J, 1943, J EXP ZOOL, V94, P261, DOI 10.1002/jez.1400940302
   JAGERROMAN E, 1986, J PEDIATR-US, V108, P997, DOI 10.1016/S0022-3476(86)80949-0
   JELINEK R, 1966, NATURE, V209, P822, DOI 10.1038/209822a0
   Johnson RA, 1998, APPL MULTIVARIATE ST
   KAO J, 1981, Teratogenesis Carcinogenesis and Mutagenesis, V1, P367, DOI 10.1002/tcm.1770010405
   LAMMER EJ, 1987, TERATOLOGY, V35, P465, DOI 10.1002/tera.1420350319
   LINDHOUT D, 1986, LANCET, V1, P1392
   MACDONALD KB, 1989, TERATOLOGY, V39, P195, DOI 10.1002/tera.1420390211
   MARTIN ML, 1991, BRAIN RES, V554, P223, DOI 10.1016/0006-8993(91)90193-Y
   Mason R. I., 1989, STAT DESIGN ANAL EXP
   MAST TJ, 1986, TOXICOLOGY, V39, P111, DOI 10.1016/0300-483X(86)90129-0
   MEHLER MF, 1995, INT J DEV NEUROSCI, V13, P213, DOI 10.1016/0736-5748(94)00060-G
   MILLAN FA, 1991, DEVELOPMENT, V111, P131
   MITTAL S, 1994, NEUROREPORT, V5, P2577, DOI 10.1097/00001756-199412000-00043
   NAKAFUKU M, 1995, J NEUROSCI RES, V41, P153, DOI 10.1002/jnr.490410203
   NAU H, 1987, ISI ATLAS-PHARMACOL, V1, P52
   OPPENHEIM RW, 1993, J NEUROBIOL, V24, P1065, DOI 10.1002/neu.480240806
   PAULSON RB, 1985, ARCH NEUROL-CHICAGO, V42, P980, DOI 10.1001/archneur.1985.04060090062015
   PETRERE JA, 1986, TERATOLOGY, V34, P263, DOI 10.1002/tera.1420340305
   REGAN CM, 1990, INT J DEV NEUROSCI, V8, P143, DOI 10.1016/0736-5748(90)90004-L
   ROBERT E, 1982, LANCET, V2, P937
   SNELL GD, 1948, ANAT REC, V76, P30
   Sokal R. R., 1981, BIOMETRY PRINCIPLES
   TAYLOR LE, 1995, J CRAN GENET DEV BIO, V15, P13
   WALSH DA, 1989, TERATOLOGY, V40, P583, DOI 10.1002/tera.1420400606
   WHITTLE BA, 1976, CLIN PHARM ASPECTS S, P105
   WILSON DB, 1974, J EMBRYOL EXP MORPH, V32, P697
   WILSON DB, 1974, J COMP NEUROL, V154, P249, DOI 10.1002/cne.901540303
   Wlodarczyk B, 1996, DEV GENET, V18, P306, DOI 10.1002/(SICI)1520-6408(1996)18:4<306::AID-DVG4>3.0.CO;2-D
   WLODARCZYK B, 1997, TERATOLOGY, V54, P284
   YIN QW, 1994, J NEUROSCI, V14, P7629
NR 52
TC 28
Z9 30
U1 0
U2 7
PU PERGAMON-ELSEVIER SCIENCE LTD
PI OXFORD
PA THE BOULEVARD, LANGFORD LANE, KIDLINGTON, OXFORD OX5 1GB, ENGLAND
SN 0890-6238
J9 REPROD TOXICOL
JI Reprod. Toxicol.
PD JAN-FEB
PY 2000
VL 14
IS 1
BP 1
EP 11
DI 10.1016/S0890-6238(99)00064-7
PG 11
WC Reproductive Biology; Toxicology
SC Reproductive Biology; Toxicology
GA 290PL
UT WOS:000085684500001
PM 10689198
DA 2019-04-19
ER

PT J
AU Castro, K
   Baronio, D
   Perry, IS
   Riesgo, RD
   Gottfried, C
AF Castro, Kamila
   Baronio, Diego
   Perry, Ingrid Schweigert
   Riesgo, Rudimar dos Santos
   Gottfried, Carmem
TI The effect of ketogenic diet in an animal model of autism induced by
   prenatal exposure to valproic acid
SO NUTRITIONAL NEUROSCIENCE
LA English
DT Article
DE Autistic disorder; Ketogenic diet; Valproic acid
ID MOUSE MODEL; CHILDREN; DISORDERS; SYMPTOMS; BEHAVIOR
AB Objectives: Autism spectrum disorder (ASD) is characterized by impairments in social interaction and communication, and by restricted repetitive behaviors and interests. Its etiology is still unknown, but different environmental factors during pregnancy, such as exposure to valproic acid (VPA), are associated with high incidence of ASD in children. In this context, prenatal exposure to VPA in rodents has been used as a reliable model of ASD. Ketogenic diet (KD) is an alternative therapeutic option for refractory epilepsy; however, the effects of this approach in ASD-like behavior need to be evaluated. We conducted a behavioral assessment of the effects of KD in the VPA model of autism.
   Methods: Pregnant animals received a single-intraperitoneal injection of 600 mg/kg VPA, and their offspring were separated into four groups: (1) control group with standard diet (C-SD), (2) control group with ketogenic diet (C-KD), (3) VPA group with standard diet (VPA-SD), and (4) VPA group with ketogenic diet (VPA-KD).
   Results: When compared with the control group, VPA animals presented increased social impairment, repetitive behavior and higher nociceptive threshold. Interestingly, the VPA group fed with KD presented improvements in social behavior. These mice displayed higher scores in sociability index and social novelty index when compared with the SD-fed VPA mice.
   Discussion: VPA mice chronically exposed to a KD presented behavioral improvements; however, the mechanism by which KD improves ASD-like features needs to be further investigated. In conclusion, the present study reinforces the potential use of KD as a treatment for the core deficits of ASD.
C1 [Castro, Kamila; Baronio, Diego; Riesgo, Rudimar dos Santos; Gottfried, Carmem] Translat Res Grp Autism Spectrum Disorder GETTEA, Porto Alegre, RS, Brazil.
   [Castro, Kamila; Perry, Ingrid Schweigert] Hosp Clin Porto Alegre, Food & Nutr Res Ctr, Porto Alegre, RS, Brazil.
   [Castro, Kamila; Baronio, Diego; Riesgo, Rudimar dos Santos] Univ Fed Rio Grande do Sul, Postgrad Program Child & Adolescent Hlth, Porto Alegre, RS, Brazil.
   [Perry, Ingrid Schweigert] Univ Extremo Sul Catarinense, Acad Unit Hlth Sci, Postgrad Program Publ Hlth, Criciuma, SC, Brazil.
   [Riesgo, Rudimar dos Santos] Hosp Clin Porto Alegre, Child Neurol Unit, Porto Alegre, RS, Brazil.
RP Castro, K (reprint author), Univ Fed Rio Grande do Sul, Hosp Clin Porto Alegre, Ramiro Barcelos 2350, BR-90035903 Porto Alegre, RS, Brazil.
EM kamilacastro@hotmail.com.br
FU FIPE-HCPA (Fundo de Incentivo a Pesquisa); FAPERGS-HCPA (Fundacao de
   Amparo a Pesquisa do Estado do Rio Grande, do Sul-Hospital de Clinicas
   de Porto Alegre); CAPES (Coordenacao de Aperfeicoamento de Pessoal de
   Nivel Superior); CNPq (Conselho Nacional de Desenvolvimento Cientifico e
   Tecnologico)
FX FIPE-HCPA (Fundo de Incentivo a Pesquisa), FAPERGS-HCPA (Fundacao de
   Amparo a Pesquisa do Estado do Rio Grande, do Sul-Hospital de Clinicas
   de Porto Alegre), CAPES (Coordenacao de Aperfeicoamento de Pessoal de
   Nivel Superior), CNPq (Conselho Nacional de Desenvolvimento Cientifico e
   Tecnologico)
CR Ahn Y, 2014, DEV NEUROSCI-BASEL, V36, P371, DOI 10.1159/000362645
   Allely CS, 2013, SCI WORLD J, DOI 10.1155/2013/916178
   American Psychiatric Association, 2013, DIAGN STAT MAN MENT
   Bambini V, 2011, BRAIN RES, V1408, P8, DOI 10.1016/j.brainres.2011.06.015
   Baronio D, 2015, PLOS ONE, V10, DOI 10.1371/journal.pone.0116363
   BODNAR RJ, 1979, PHARMACOL BIOCHEM BE, V11, P297, DOI 10.1016/0091-3057(79)90138-2
   Bromley RL, 2013, J NEUROL NEUROSUR PS, V84, P637, DOI 10.1136/jnnp-2012-304270
   CHRISTIANSON AL, 1994, DEV MED CHILD NEUROL, V36, P361
   Crawley JN, 2007, BRAIN PATHOL, V17, P448, DOI 10.1111/j.1750-3639.2007.00096.x
   Currenti SA, 2010, CELL MOL NEUROBIOL, V30, P161, DOI 10.1007/s10571-009-9453-8
   Dupuis N, 2015, EPILEPSIA, V56, pe95, DOI 10.1111/epi.13038
   Esbensen AJ, 2009, J AUTISM DEV DISORD, V39, P57, DOI 10.1007/s10803-008-0599-x
   Evangeliou A, 2003, J CHILD NEUROL, V18, P113, DOI 10.1177/08830738030180020501
   Freeman J, 2006, EPILEPSY RES, V68, P145, DOI 10.1016/j.eplepsyres.2005.10.003
   Gottfried C, 2013, VALPROIC ACID AUTISM
   Hartman AL, 2007, PEDIATR NEUROL, V36, P281, DOI 10.1016/j.pediatrneurol.2007.02.008
   Herbert MR, 2013, J CHILD NEUROL, V28, P975, DOI 10.1177/0883073813488668
   Kashiwaya Y, 2013, NEUROBIOL AGING, V34, P1530, DOI 10.1016/j.neurobiolaging.2012.11.023
   Kern JK, 2006, AUTISM, V10, P480, DOI 10.1177/1362361306066564
   Kim P, 2013, FOOD CHEM TOXICOL, V51, P288, DOI 10.1016/j.fct.2012.10.011
   Klintwall L, 2011, RES DEV DISABIL, V32, P795, DOI 10.1016/j.ridd.2010.10.021
   Kossoff EH, 2009, J CHILD NEUROL, V24, P979, DOI 10.1177/0883073809337162
   Kossoff EH, 2009, DEV MED CHILD NEUROL, V51, P252, DOI 10.1111/j.1469-8749.2009.03280.x
   Malkova NV, 2012, BRAIN BEHAV IMMUN, V26, P607, DOI 10.1016/j.bbi.2012.01.011
   Mantis JG, 2009, EPILEPSY BEHAV, V15, P133, DOI 10.1016/j.yebeh.2009.02.038
   Masino SA, 2009, CURR NEUROPHARMACOL, V7, P257, DOI 10.2174/157015909789152164
   Masino SA, 2013, J CHILD NEUROL, V28, P993, DOI 10.1177/0883073813487595
   Mehta MV, 2011, PLOS ONE, V6, DOI 10.1371/journal.pone.0026077
   Meki ARMA, 2009, INDIAN J CLIN BIOCHE, V24, P280, DOI 10.1007/s12291-009-0053-7
   Moore DJ, 2015, AUTISM, V19, P387, DOI 10.1177/1362361314527839
   Nordli D, 2002, NEUROLOGY, V58, pS21, DOI 10.1212/WNL.58.12_suppl_7.S21
   Ornoy A, 2015, REPROD TOXICOL, V56, P155, DOI 10.1016/j.reprotox.2015.05.007
   Paylor R, 2006, PHYSIOL BEHAV, V87, P95, DOI 10.1016/j.physbeh.2005.09.002
   Ruskin DN, 2013, PLOS ONE, V8, DOI 10.1371/journal.pone.0065021
   Ruskin DN, 2012, FRONT NEUROSCI-SWITZ, V6, DOI 10.3389/fnins.2012.00033
   Sandhya T, 2012, NEUROCHEM RES, V37, P1121, DOI 10.1007/s11064-012-0717-1
   Schneider T, 2005, NEUROPSYCHOPHARMACOL, V30, P80, DOI 10.1038/sj.npp.1300518
   Silverman JL, 2010, NEUROPSYCHOPHARMACOL, V35, P976, DOI 10.1038/npp.2009.201
   Stafstrom CE, 2012, FRONT PHARMACOL, V3, DOI 10.3389/fphar.2012.00059
   Sullivan PG, 2004, ANN NEUROL, V55, P576, DOI 10.1002/ana.20062
   Szot P, 2001, DEV BRAIN RES, V129, P211, DOI 10.1016/S0165-3806(01)00213-9
   Thomas A, 2009, PSYCHOPHARMACOLOGY, V204, P361, DOI 10.1007/s00213-009-1466-y
   Tuchman RF, 1997, PEDIATRICS, V99, P560, DOI 10.1542/peds.99.4.560
   Wilder RM, 1921, MAYO CLINIC B, V2, P307, DOI DOI 10.1111/J.1469-8749.1989.TB03973.X
   Wood AG, 2015, EPILEPSIA, V56, P1047, DOI 10.1111/epi.13007
   Ziegler DR, 2005, PHYSIOL BEHAV, V84, P421, DOI 10.1016/j.physbeh.2005.01.003
NR 46
TC 27
Z9 30
U1 5
U2 32
PU TAYLOR & FRANCIS LTD
PI ABINGDON
PA 2-4 PARK SQUARE, MILTON PARK, ABINGDON OR14 4RN, OXON, ENGLAND
SN 1028-415X
EI 1476-8305
J9 NUTR NEUROSCI
JI Nutr. Neurosci.
PY 2017
VL 20
IS 6
BP 343
EP 350
DI 10.1080/1028415X.2015.1133029
PG 8
WC Neurosciences; Nutrition & Dietetics
SC Neurosciences & Neurology; Nutrition & Dietetics
GA FC3DX
UT WOS:000406719600004
PM 25087906
DA 2019-04-19
ER

PT J
AU Wood, AG
   Nadebaum, C
   Anderson, V
   Reutens, D
   Barton, S
   O'Brien, TJ
   Vajda, F
AF Wood, Amanda G.
   Nadebaum, Caroline
   Anderson, Vicki
   Reutens, David
   Barton, Sarah
   O'Brien, Terence J.
   Vajda, Frank
TI Prospective assessment of autism traits in children exposed to
   antiepileptic drugs during pregnancy
SO EPILEPSIA
LA English
DT Article
DE Prenatal; Autism spectrum; Valproate; Neurodevelopment; Anticonvulsant
ID RATING-SCALE CARS; IN-UTERO EXPOSURE; CHILDHOOD AUTISM; SPECTRUM
   DISORDERS; AUSTRALIAN REGISTER; YOUNG-CHILDREN; RISK; MALFORMATIONS;
   PREVALENCE; IQ
AB PurposeThe association between autism spectrum disorders (ASDs) and prenatal anticonvulsant exposure is increasingly investigated, but comprehensive, blinded assessment using a validated instrument for autism within a well-characterized prospective cohort has not been conducted. Thus, existing studies may represent an underestimate of the true risk. Herein we present a prospective cohort study in children exposed to anticonvulsants during pregnancy, with all assessments conducted by examiners who were blinded to drug-exposure status.
   MethodsParticipants were 105 Australian children aged 6-8years who were recruited via the Australian Pregnancy Register for Women on Antiepileptic Medication. Maternal epilepsy, pregnancy, and medical history data were obtained prospectively. Autism traits were assessed using the Childhood Autism Rating Scale (CARS).
   ResultsEleven children (10.5%) had elevated CARS scores. Two were exposed to valproate monotherapy (2/26; 7.7%), two to carbamazepine monotherapy (2/34; 5.9%), and seven to valproate in polytherapy (7/15; 46.7%). Linear regression analysis showed that the mean valproate dose during pregnancy was a significant predictor of CARS scores after controlling for polytherapy, mean carbamazepine dose, folic acid use, seizures during pregnancy, tobacco and marijuana use, maternal intelligence quotient (IQ), and socioeconomic status. First trimester folic acid supplementation and marijuana use were also significant predictors of CARS scores.
   SignificanceUsing direct assessment of children in our prospective study, we found an elevated rate of autism traits across the sample. The most important determinant of association with autistic traits was higher doses of sodium valproate exposure. The use of valproate in women who may become pregnant is now generally avoided; however, there are insufficient data regarding the risk of ASD with low-dose valproate. If this risk is no greater than with other antiepileptic drugs (AED)s, it may enable women with genetic generalized epilepsy to retain optimal seizure control as well as minimize harm to their unborn child.
C1 [Wood, Amanda G.; Nadebaum, Caroline; Anderson, Vicki; Barton, Sarah] Murdoch Childrens Res Inst, Clin Sci, Melbourne, Vic, Australia.
   [Wood, Amanda G.] Monash Univ, Southern Clin Sch, Dept Med, Melbourne, Vic 3004, Australia.
   [Wood, Amanda G.] Univ Birmingham, Sch Psychol, Birmingham B15 2TT, W Midlands, England.
   [Nadebaum, Caroline; Barton, Sarah] Monash Univ, Sch Psychol & Psychiat, Melbourne, Vic 3004, Australia.
   [Anderson, Vicki] Univ Melbourne, Royal Childrens Hosp, Melbourne, Vic, Australia.
   [Reutens, David] Univ Queensland, Ctr Adv Imaging, Brisbane, Qld, Australia.
   [O'Brien, Terence J.; Vajda, Frank] Univ Melbourne, Royal Melbourne Hosp, Dept Med, Melbourne, Vic 3050, Australia.
   [Vajda, Frank] Australian Pregnancy Register Women Antiepilept M, Melbourne, Vic, Australia.
RP Wood, AG (reprint author), Univ Birmingham, Sch Psychol, Birmingham B15 2TT, W Midlands, England.
EM a.g.wood@bham.ac.uk
RI Reutens, David/C-7226-2018; Wood, Amanda/K-9595-2013
OI Reutens, David/0000-0002-1652-9369; Wood, Amanda/0000-0002-1537-6858;
   O'Brien, Terence/0000-0002-7198-8621; Barton, Sarah/0000-0001-7077-0906
FU Australian Research Council [LP0669648]; Apex Foundation; Pearson Plc;
   Australian Postgraduate Award Scholarship; Australian Rotary Health;
   Sanofi-Synthelabo; UCB Pharma; Janssen Cilag; Novartis; Pfizer; Glaxo
   SmithKline; Epilepsy Society of Australia; Victorian Epilepsy
   Foundation; Epilepsy Australia
FX We wish to thank all of the families who gave so generously of their
   time to participate in this research. This study would not have been
   possible without the efforts of Janet Graham and Alison Hitchcock from
   the Australian Pregnancy Register for Women with Epilepsy and Allied
   Disorders, whose work in identifying and liaising with the participants
   has been invaluable. The authors declare that this research was
   supported by grants from the Australian Research Council (LP0669648) to
   AW, VA, DR, FV, the Apex Foundation to AW, VA, DR, FV, and Pearson Plc
   to AW. These agencies had no role in the conduct of the study. Caroline
   Nadebaum and Sarah Barton were supported by an Australian Postgraduate
   Award Scholarship, and Amanda Wood received Postdoctoral Research
   Funding from Australian Rotary Health. The Australian Pregnancy Register
   is grateful for financial support for its operations from the
   pharmaceutical industry, including Sanofi-Synthelabo, UCB Pharma,
   Janssen Cilag, Novartis, and Pfizer, as well as past support from Glaxo
   SmithKline. It also gratefully acknowledges the support of the Epilepsy
   Society of Australia, The Victorian Epilepsy Foundation, and Epilepsy
   Australia.
CR Baker GA, 2015, NEUROLOGY, V84, P382, DOI 10.1212/WNL.0000000000001182
   Bromley R., 2014, COCHRANE DB SYST REV, V10, DOI DOI 10.1002/14651858
   Bromley RL, 2008, NEUROLOGY, V71, P1923, DOI 10.1212/01.wnl.0000339399.64213.1a
   Christensen J, 2013, JAMA-J AM MED ASSOC, V309, P1696, DOI 10.1001/jama.2013.2270
   Clarke DF, 2005, EPILEPSIA, V46, P1970, DOI 10.1111/j.1528-1167.2005.00343.x
   Cohen MJ, 2011, EPILEPSY BEHAV, V22, P240, DOI 10.1016/j.yebeh.2011.06.014
   Dawson G, 2008, DEV PSYCHOPATHOL, V20, P775, DOI 10.1017/S0954579408000370
   Dean JCS, 2002, J MED GENET, V39, P251, DOI 10.1136/jmg.39.4.251
   Elsabbagh M, 2012, AUTISM RES, V5, P160, DOI 10.1002/aur.239
   Falkmer T, 2013, EUR CHILD ADOLES PSY, V22, P329, DOI 10.1007/s00787-013-0375-0
   Holmes LB, 2011, ARCH NEUROL-CHICAGO, V68, P1275, DOI 10.1001/archneurol.2011.133
   Jones FL, 2001, WORK EMPLOY SOC, V15, P539, DOI 10.1177/09500170122119147
   Magyar CI, 2007, J AUTISM DEV DISORD, V37, P1787, DOI 10.1007/s10803-006-0313-9
   Mayes SD, 2012, FOCUS AUTISM DEV DIS, V27, P31, DOI 10.1177/1088357611406902
   Meador KJ, 2009, NEW ENGL J MED, V360, P1597, DOI 10.1056/NEJMoa0803531
   Moore SJ, 2000, J MED GENET, V37, P489, DOI 10.1136/jmg.37.7.489
   Nadebaum C, 2011, NEUROLOGY, V76, P719, DOI 10.1212/WNL.0b013e31820d62c7
   Nadebaum C, 2011, J INT NEUROPSYCH SOC, V17, P133, DOI 10.1017/S1355617710001359
   Perry A, 2005, J AUTISM DEV DISORD, V35, P625, DOI 10.1007/s10803-005-0006-9
   Pilowsky T, 1998, J AUTISM DEV DISORD, V28, P143, DOI 10.1023/A:1026092632466
   Rasalam AD, 2005, DEV MED CHILD NEUROL, V47, P551, DOI 10.1017/S0012162205001076
   Riley M, 1988, BIRTH DEFECTS VICTOR
   Rogers SJ, 2008, J CLIN CHILD ADOLESC, V37, P8, DOI 10.1080/15374410701817808
   Schendel DE, 2009, DEV MED CHILD NEUROL, V51, P779, DOI 10.1111/j.1469-8749.2009.03310.x
   Schneider T, 2005, NEUROPSYCHOPHARMACOL, V30, P80, DOI 10.1038/sj.npp.1300518
   Schopler E, 1988, CHILDHOOD AUTISM RAT
   Tomson T, 2007, EPILEPSY BEHAV, V11, P277, DOI 10.1016/j.yebeh.2007.08.015
   Tomson T, 2011, LANCET NEUROL, V10, P609, DOI 10.1016/S1474-4422(11)70107-7
   Turkheimer E, 2003, PSYCHOL SCI, V14, P623, DOI 10.1046/j.0956-7976.2003.psci_1475.x
   Vajda FJ, 2004, J CLIN NEUROSCI, V11, P854, DOI 10.1016/j.jocn.2004.05.003
   Vajda FJE, 2005, ACTA NEUROL SCAND, V112, P137, DOI 10.1111/j.1600-0404.2005.00458.x
   Vajda FJE, 2007, AUST NZ J OBSTET GYN, V47, P468, DOI 10.1111/j.1479-828X.2007.00781.x
   Vajda FJE, 2010, EPILEPSIA, V51, P805, DOI 10.1111/j.1528-1167.2009.02336.x
   Veiby G, 2013, EPILEPSIA, V54, P1462, DOI 10.1111/epi.12226
   Ventola PE, 2006, J AUTISM DEV DISORD, V36, P839, DOI 10.1007/s10803-006-0128-8
   Wechsler D, 1999, WECHSLER ABBREVIATED
   Whitley E, 2011, ARCH GEN PSYCHIAT, V68, P1032, DOI 10.1001/archgenpsychiatry.2011.111
   Williams G, 2001, DEV MED CHILD NEUROL, V43, P202, DOI 10.1017/S001216220100038X
   Williams K, 2008, J PAEDIATR CHILD H, V44, P504, DOI 10.1111/j.1440-1754.2008.01331.x
NR 39
TC 27
Z9 29
U1 3
U2 16
PU WILEY-BLACKWELL
PI HOBOKEN
PA 111 RIVER ST, HOBOKEN 07030-5774, NJ USA
SN 0013-9580
EI 1528-1167
J9 EPILEPSIA
JI Epilepsia
PD JUL
PY 2015
VL 56
IS 7
BP 1047
EP 1055
DI 10.1111/epi.13007
PG 9
WC Clinical Neurology
SC Neurosciences & Neurology
GA CM5LD
UT WOS:000357728400011
PM 25963613
OA Bronze
DA 2019-04-19
ER

PT J
AU Low, E
   Mathieson, SR
   Stevenson, NJ
   Livingstone, V
   Ryan, CA
   Bogue, CO
   Rennie, JM
   Boylan, GB
AF Low, Evonne
   Mathieson, Sean R.
   Stevenson, Nathan J.
   Livingstone, Vicki
   Ryan, C. Anthony
   Bogue, Conor O.
   Rennie, Janet M.
   Boylan, Geraldine B.
TI Early Postnatal EEG Features of Perinatal Arterial Ischaemic Stroke with
   Seizures
SO PLOS ONE
LA English
DT Article
ID NEONATAL CEREBRAL INFARCTION; FULL-TERM INFANTS; PREDICTIVE-VALUE;
   VIDEO-EEG; ENCEPHALOPATHY; ELECTROENCEPHALOGRAM; EPILEPSY; NEWBORN;
   BURDEN
AB Background: Stroke is the second most common cause of seizures in term neonates and is associated with abnormal long-term neurodevelopmental outcome in some cases.
   Objective: To aid diagnosis earlier in the postnatal period, our aim was to describe the characteristic EEG patterns in term neonates with perinatal arterial ischaemic stroke (PAIS) seizures.
   Design: Retrospective observational study.
   Patients: Neonates >37 weeks born between 2003 and 2011 in two hospitals.
   Method: Continuous multichannel video-EEG was used to analyze the background patterns and characteristics of seizures. Each EEG was assessed for continuity, symmetry, characteristic features and sleep cycling; morphology of electrographic seizures was also examined. Each seizure was categorized as electrographic-only or electroclinical; the percentage of seizure events for each seizure type was also summarized.
   Results: Nine neonates with PAIS seizures and EEG monitoring were identified. While EEG continuity was present in all cases, the background pattern showed suppression over the infarcted side; this was quite marked (>50% amplitude reduction) when the lesion was large. Characteristic unilateral bursts of theta activity with sharp or spike waves intermixed were seen in all cases. Sleep cycling was generally present but was more disturbed over the infarcted side. Seizures demonstrated a characteristic pattern; focal sharp waves/spike-polyspikes were seen at frequency of 1-2 Hz and phase reversal over the central region was common. Electrographic-only seizure events were more frequent compared to electroclinical seizure events (78 vs 22%).
   Conclusions: Focal electrographic and electroclinical seizures with ipsilateral suppression of the background activity and focal sharp waves are strong indicators of PAIS. Approximately 80% of seizure events were the result of clinically unsuspected seizures in neonates with PAIS. Prolonged and continuous multichannel video-EEG monitoring is advocated for adequate seizure surveillance.
C1 [Low, Evonne; Stevenson, Nathan J.; Livingstone, Vicki; Ryan, C. Anthony; Bogue, Conor O.; Boylan, Geraldine B.] Natl Univ Ireland Univ Coll Cork, Dept Paediat & Child Hlth, Irish Ctr Fetal & Neonatal Translat Res, Neonatal Brain Res Grp, Cork, Ireland.
   [Mathieson, Sean R.; Rennie, Janet M.] Univ Coll London Hosp, Elizabeth Garrett Anderson Inst Womens Hlth, London, England.
RP Boylan, GB (reprint author), Natl Univ Ireland Univ Coll Cork, Dept Paediat & Child Hlth, Irish Ctr Fetal & Neonatal Translat Res, Neonatal Brain Res Grp, Cork, Ireland.
EM G.Boylan@ucc.ie
OI Boylan, Geraldine/0000-0003-0920-5291
FU Wellcome Trust Translational Award UK [85249/z/08/z]; Science Foundation
   Ireland [10/IN.1/B3036]; Department of National Institute for Health
   Research and Biomedical Research Centers
FX E.L. was funded by a Wellcome Trust Translational Award UK
   (85249/z/08/z) and N.J.S. received funding from Science Foundation
   Ireland Principal Investigator Award (10/IN.1/B3036). This work was also
   partly undertaken at University London Hospitals/University College
   London, which received a proportion of funding from the Department of
   National Institute for Health Research and Biomedical Research Centers
   funding scheme. The funders had no role in study design, data collection
   and analysis, decision to publish, or preparation of the manuscript.
CR Boylan GB, 2002, ARCH DIS CHILD, V86, P165
   Clancy RR, 2006, CLIN PERINATOL, V33, P649, DOI 10.1016/j.clp.2006.06.004
   CLANCY RR, 1987, EPILEPSIA, V28, P537, DOI 10.1111/j.1528-1157.1987.tb03685.x
   Cowan F, 2005, ARCH DIS CHILD-FETAL, V90, P252, DOI 10.1136/adc.2004.055558
   Cowan F, 2003, LANCET, V361, P736, DOI 10.1016/S0140-6736(03)12658-X
   Estan J, 1997, ARCH DIS CHILD, V76, pF88, DOI 10.1136/fn.76.2.F88
   FUJIMOTO S, 1992, BRAIN DEV-JPN, V14, P48, DOI 10.1016/S0387-7604(12)80279-8
   Glass HC, 2009, J CHILD NEUROL, V24, P591, DOI 10.1177/0883073808327832
   Glykys J, 2009, NEURON, V63, P657, DOI 10.1016/j.neuron.2009.08.022
   Golomb MR, 2007, J PEDIATR-US, V151, P409, DOI 10.1016/j.jpeds.2007.03.058
   Govaert P, 2000, ARCH DIS CHILD, V82, pF59, DOI 10.1136/fn.82.1.F59
   Hoogstraate SR, 2009, EUR J PAEDIATR NEURO, V13, P356, DOI 10.1016/j.ejpn.2008.07.005
   Kirton A, 2011, PEDIATRICS, V128, pE1402, DOI 10.1542/peds.2011-1148
   Klem G H, 1999, Electroencephalogr Clin Neurophysiol Suppl, V52, P3
   Lamblin MD, 2013, NEUROPHYSIOL CLIN, V43, P267, DOI 10.1016/j.neucli.2013.07.001
   Low E, 2012, ARCH DIS CHILD-FETAL, V97, pF267, DOI 10.1136/archdischild-2011-300716
   Lynch JK, 2001, CURR OPIN PEDIATR, V13, P499, DOI 10.1097/00008480-200112000-00002
   Lynch N, 2011, ARCH DIS CHILD, V96, pA39
   Marks MP, 1999, STROKE, V30, P389, DOI 10.1161/01.STR.30.2.389
   Mercuri E, 2001, Minerva Pediatr, V53, P305
   Mercuri E, 1999, PEDIATRICS, V103, P39, DOI 10.1542/peds.103.1.39
   Miller V, 2000, Semin Pediatr Neurol, V7, P278, DOI 10.1053/spen.2000.20076
   Murray DM, 2008, ARCH DIS CHILD-FETAL, V93, pF187, DOI 10.1136/adc.2005.086314
   Ortibus EL, 1996, ELECTROEN CLIN NEURO, V98, P175, DOI 10.1016/0013-4694(95)00245-6
   Pinto LC, 2001, EPILEPTIC DISORD, V3, P125
   Rafay MF, 2009, STROKE, V40, P2402, DOI 10.1161/STROKEAHA.109.547281
   Ramaswamy V, 2004, NEUROLOGY, V62, P2088, DOI 10.1212/01.WNL.0000129909.77753.C4
   Rando T, 2000, NEUROPEDIATRICS, V31, P202, DOI 10.1055/s-2000-7454
   Rutherford MA, 2012, ARCH DIS CHILD-FETAL, V97, pF377, DOI 10.1136/fetalneonatal-2010-196451
   Sreenan C, 2000, J PEDIATR-US, V137, P351, DOI 10.1067/mpd.2000.107845
   van Rooij LGM, 2010, ARCH DIS CHILD-FETAL, V95, pF160, DOI 10.1136/adc.2008.156711
   Vasiljevic B, 2012, VOJNOSANIT PREGL, V69, P492
   Volpe JJ, 2008, NEUROLOGY NEWBORN, P203
   Walsh BH, 2011, DEV MED CHILD NEUROL, V53, P89, DOI 10.1111/j.1469-8749.2010.03837.x
   WEINER SP, 1991, PEDIATR NEUROL, V7, P363, DOI 10.1016/0887-8994(91)90067-U
   Wusthoff CJ, 2011, J CHILD NEUROL, V26, P724, DOI 10.1177/0883073810390036
NR 36
TC 27
Z9 28
U1 0
U2 3
PU PUBLIC LIBRARY SCIENCE
PI SAN FRANCISCO
PA 1160 BATTERY STREET, STE 100, SAN FRANCISCO, CA 94111 USA
SN 1932-6203
J9 PLOS ONE
JI PLoS One
PD JUL 22
PY 2014
VL 9
IS 7
AR e100973
DI 10.1371/journal.pone.0100973
PG 9
WC Multidisciplinary Sciences
SC Science & Technology - Other Topics
GA AM0QO
UT WOS:000339551100006
PM 25051161
OA DOAJ Gold, Green Published
DA 2019-04-19
ER

PT J
AU Moretti, R
   Calvitti, M
AF Moretti, R.
   Calvitti, M.
TI Male mating performance and cytoplasmic incompatibility in a wPip
   Wolbachia trans-infected line of Aedes albopictus (Stegomyia albopicta)
SO MEDICAL AND VETERINARY ENTOMOLOGY
LA English
DT Article
DE Aedes albopictus (Stegomyia albopicta); Wolbachia pipientis; cytoplasmic
[truncated: 2,819,335 more chars]
