# Supplementary material for: Emerging trends and knowledge structure of epilepsy during pregnancy research for 2000–2018: a bibliometric analysis
Source: PeerJ. 2019 Jun 7;7:e7115. doi: 10.7717/peerj.7115 (PMC6557303; doi:10.7717/peerj.7115)
Supplement: Supplemental Information 8 [file peerj-07-7115-s008.zip]

Archive with 6 entries (5 files):
- Raw data that was imported into the Online Analysis Platform of Literature Metrology/
- Raw data that was imported into the Online Analysis Platform of Literature Metrology/Record download_1-500.txt
- Raw data that was imported into the Online Analysis Platform of Literature Metrology/Record download_1001-1500.txt
- Raw data that was imported into the Online Analysis Platform of Literature Metrology/Record download_1501-2000.txt
- Raw data that was imported into the Online Analysis Platform of Literature Metrology/Record download_2001-2225.txt
- Raw data that was imported into the Online Analysis Platform of Literature Metrology/Record download_501-1000.txt
