# Supplementary material for: Emerging trends and knowledge structure of epilepsy during pregnancy research for 2000–2018: a bibliometric analysis
Source: PeerJ. 2019 Jun 7;7:e7115. doi: 10.7717/peerj.7115 (PMC6557303; doi:10.7717/peerj.7115)
Supplement: Supplemental Information 8 [file peerj-07-7115-s008.zip › Raw data that was imported into the Online Analysis Platform of Literature Metrology/Record download_1-500.txt]

PT	AU	BA	BE	GP	AF	BF	CA	TI	SO	SE	BS	LA	DT	CT	CY	CL	SP	HO	DE	ID	AB	C1	RP	EM	RI	OI	FU	FX	CR	NR	TC	Z9	U1	U2	PU	PI	PA	SN	EI	BN	J9	JI	PD	PY	VL	IS	PN	SU	SI
J	Odd, D; Williams, AG; Winter, C; Draycott, T				Odd, David; Williams, Alessandra Glover; Winter, Cathy; Draycott, Timothy			Associations between early term and late/post term infants and development of epilepsy: A cohort study	PLOS ONE			English	Article							RISK; BIRTH; DELIVERY; AGE	Background While life-long impacts exist for infants born one or two weeks early little evidence exists for those infants born after their due date. However interventions could be used to expedite birth if the risks of continuing the pregnancy are higher than intervening. It is known that the risk of epilepsy in childhood is higher in infants exposed to perinatal compromise and therefore may be u…	[Odd, David; Winter, Cathy; Draycott, Timothy] North Bristol NHS Trust, Dept Womens & Childrens Hlth, Bristol, Avon, England; [Odd, David; Draycott, Timothy] Univ Bristol, Bristol Med Sch, Populat Hlth Sci, Bristol, Avon, England; [Williams, Alessandra Glover] Royal United Hosp, Bath, Avon, England	Odd, D (reprint author), North Bristol NHS Trust, Dept Womens & Childrens Hlth, Bristol, Avon, England.; Odd, D (reprint author), Univ Bristol, Bristol Med Sch, Populat Hlth Sci, Bristol, Avon, England.	david.odd@nbt.nhs.uk			North Bristol NHS Trust Springboard Fund (Round 9) [13]; NIHR Biomedical Research Centre at University Hospitals Bristol NHS Foundation Trust; University of Bristol	This research has been carried out through funding by the North Bristol NHS Trust Springboard Fund (Round 9, Ref: 13). The funder had no role in the study design, data collection, analysis, interpretation of the data, writing of the report or decision to submit the paper for publication. This study was supported by the NIHR Biomedical Research Centre at University Hospitals Bristol NHS Foundation…	[Anonymous], 1974, VAL CONT SWED MED BI; Badawi N, 1998, BMJ-BRIT MED J, V317, P1549, DOI 10.1136/bmj.317.7172.1549; Chiossi G, 2013, OBSTET GYNECOL, V121, P561, DOI 10.1097/AOG.0b013e3182822193; Chiossim G., 2013, OBS GYNECOL, V121; Costeloe KL, 2012, BMJ2, V345; Daskalakis GJ, 2005, BJOG-INT J OBSTET GY, V112, P97, DOI 10.1111/j.1471-0528.2004.00285.x; Davies-Tuck M, 2018, WOMEN BIRTH, V31, P33…	34	0	0	1	1	PUBLIC LIBRARY SCIENCE	SAN FRANCISCO	1160 BATTERY STREET, STE 100, SAN FRANCISCO, CA 94111 USA	1932-6203			PLOS ONE	PLoS One	DEC 31	2018	13	12
J	Zhu, X; Qiu, XM; Wu, DW; Chen, SD; Xiong, JW; Du, HX; Dai, ZH; Hoang, J; Peng, AJ; He, SX; Duan, JN; Chen, L				Zhu, Xi; Qiu, Xiangmiao; Wu, Dingwang; Chen, Shidong; Xiong, Jiwen; Du, Hongxuan; Dai, Zihao; Hoang, Jamy; Peng, Anjiao; He, Shixu; Duan, Jianan; Chen, Lei			Reliability of information about the use of antiepileptic drugs during pregnancy from three major web search engines in China	PLOS ONE			English	Article							EPILEPSY; INTERNET; WOMEN; RISKS	Objectives The objective of this study was to assess the reliability of online information, as provided by three major search engines in China, about the usage of antiepileptic drugs (AEDs) during pregnancy. Method Over eight weeks, six physicians conducted a literature search on six computers and six smartphones at a frequency of once per week. During each web search on each computer and smartph…	[Zhu, Xi; Qiu, Xiangmiao; Wu, Dingwang; Chen, Shidong; Xiong, Jiwen; Du, Hongxuan; Dai, Zihao; Hoang, Jamy; Peng, Anjiao; He, Shixu; Duan, Jianan; Chen, Lei] Sichuan Univ, West China Hosp, Dept Neurol, Chengdu, Sichuan, Peoples R China	Chen, L (reprint author), Sichuan Univ, West China Hosp, Dept Neurol, Chengdu, Sichuan, Peoples R China.	leilei_25@126.com					Adab N, 2006, OBSTET GYNAECOL, V8, P20, DOI 10.1576/toag.8.1.020.27204; Allen M, 2008, NURS RES, V57, P107, DOI 10.1097/01.NNR.0000313478.47379.98; [Anonymous], BBC NEWS; [Anonymous], 2016, GLOBAL TIMES; Bell GS, 2002, EPILEPSY RES, V52, P139, DOI 10.1016/S0920-1211(02)00135-3; Bjelke M, 2016, MIDWIFERY, V40, P187, DOI [10.1016/j.midw.2016.06.020, 10.1016/j.midw.2016.06.20]; De Santis M, 2010, EU…	21	0	0	0	0	PUBLIC LIBRARY SCIENCE	SAN FRANCISCO	1160 BATTERY STREET, STE 100, SAN FRANCISCO, CA 94111 USA	1932-6203			PLOS ONE	PLoS One	DEC 26	2018	13	12
J	Liu, F; Horton-Sparks, K; Hull, V; Li, RW; Martinez-Cerdeno, V				Liu, Fang; Horton-Sparks, Kayla; Hull, Vanessa; Li, Robert W.; Martinez-Cerdeno, Veronica			The valproic acid rat model of autism presents with gut bacterial dysbiosis similar to that in human autism	MOLECULAR AUTISM			English	Article							SPECTRUM DISORDER; ADDITIONAL EVIDENCE; GENE-EXPRESSION; MICROBIOTA; CHILDREN; ABSENCE; STRESS; HEALTH; DIET	BackgroundGut microbiota has the capacity to impact the regular function of the brain, which can in turn affect the composition of microbiota. Autism spectrum disorder (ASD) patients suffer from gastrointestinal problems and experience changes in gut microbiota; however, it is not yet clear whether the change in the microbiota associated with ASD is a cause or a consequence of the disease.Methods…	[Liu, Fang] Ocean Univ China, Coll Food Sci & Engn, Qingdao, Peoples R China; [Horton-Sparks, Kayla; Hull, Vanessa; Martinez-Cerdeno, Veronica] Inst Pediat Regenerat Med, 2504 Stockton Blvd, Sacramento, CA 95817 USA; [Horton-Sparks, Kayla; Hull, Vanessa; Martinez-Cerdeno, Veronica] Shriners Hosp Children Northern Calif, 2504 Stockton Blvd, Sacramento, CA 95817 USA; [Li, Robert W.] USDA ARS, Anim …	Martinez-Cerdeno, V (reprint author), Inst Pediat Regenerat Med, 2504 Stockton Blvd, Sacramento, CA 95817 USA.; Martinez-Cerdeno, V (reprint author), Shriners Hosp Children Northern Calif, 2504 Stockton Blvd, Sacramento, CA 95817 USA.; Li, RW (reprint author), USDA ARS, Anim Genom & Improvement Lab, Beltsville, MD USA.	Robert.Li@ARS.USDA.GOV; vmartinezcerdeno@ucdavis.edu			National Institute for Mental Health [MH094681]; Shriners Hospitals	This work was supported by the National Institute for Mental Health (MH094681) and the Shriners Hospitals.	Adams JB, 2011, BMC PEDIATR, V11, DOI 10.1186/1471-2431-11-111; Adams JB, 2011, BMC GASTROENTEROL, V11, DOI 10.1186/1471-230X-11-22; Ariza J, 2016, CEREB CORTEX; Belcheva A, 2017, BIOESSAYS, V39, DOI 10.1002/bies.201600200; Bescoby-Chambers N, 2001, DEV MED CHILD NEUROL, V43, P847, DOI 10.1017/S0012162201211542; Buffington SA, 2016, CELL, V165, P1762, DOI 10.1016/j.cell.2016.06.001; Carvalho FA, …	56	0	0	3	3	BMC	LONDON	CAMPUS, 4 CRINAN ST, LONDON N1 9XW, ENGLAND	2040-2392			MOL AUTISM	Mol. Autism	DEC 10	2018	9
J	Ishiguro, Y; Furugen, A; Narumi, K; Nishimura, A; Hirano, T; Kobayashi, M; Iseki, K				Ishiguro, Yuri; Furugen, Ayako; Narumi, Katsuya; Nishimura, Ayako; Hirano, Takeshi; Kobayashi, Masaki; Iseki, Ken			Valproic acid transport in the choriocarcinoma placenta cell line JEG-3 proceeds independently of the proton-dependent transporters MCT1 and MCT4	DRUG METABOLISM AND PHARMACOKINETICS			English	Article						Valproic acid; Placenta; JEG-3; Monocarboxylate transporter; Antiepileptic drug	FUNCTIONAL-CHARACTERIZATION; PREGNANCY	Medication therapy is the first line of treatment in the management of epilepsy. Fetal exposure to valproic acid (VPA), an antiepileptic drug, poses an elevated risk of teratogenicity in early pregnancy. Some studies have reported that monocarboxylate transporters (MCTs) may be involved in the placental transport of VPA. However, it has not been determined which MCTs contribute to VPA transport i…	[Ishiguro, Yuri; Furugen, Ayako; Narumi, Katsuya; Iseki, Ken] Hokkaido Univ, Fac Pharmaceut Sci, Div Pharmasci, Lab Clin Pharmaceut & Therapeut,Kita Ku, Kita 12 Jo,Nishi 6 Chome, Sapporo, Hokkaido 0600812, Japan; [Nishimura, Ayako; Kobayashi, Masaki; Iseki, Ken] Hokkaido Univ Hosp, Dept Pharm, Sapporo, Hokkaido 0608648, Japan; [Hirano, Takeshi] Hlth Sci Univ Hokkaido, 1757 Kanazawa, Tobetsu, Hokk…	Iseki, K (reprint author), Hokkaido Univ, Fac Pharmaceut Sci, Div Pharmasci, Lab Clin Pharmaceut & Therapeut,Kita Ku, Kita 12 Jo,Nishi 6 Chome, Sapporo, Hokkaido 0600812, Japan.; Kobayashi, M (reprint author), Hokkaido Univ Hosp, Dept Pharm, Sapporo, Hokkaido 0608648, Japan.	masaki@pharm.hokudai.ac.jp; ken-i@pharm.hokudai.ac.jp					Bromley R, 2014, COCHRANE DB SYST REV, DOI 10.1002/14651858.CD010236.pub2; Diav-Citrin O, 2008, CNS DRUGS, V22, P325, DOI 10.2165/00023210-200822040-00004; Futagi Y, 2018, BIOCHEM BIOPH RES CO, V495, P427, DOI 10.1016/j.bbrc.2017.10.025; Halestrap AP, 2013, MOL ASPECTS MED, V34, P337, DOI 10.1016/j.mam.2012.05.003; Murakami Y, 2005, DRUG METAB DISPOS, V33, P1845, DOI 10.1124/dmd.105.005264; Nakam…	15	0	0	1	1	JAPANESE SOC STUDY XENOBIOTICS	TOKYO	INT MED INF CENTER SHINANOMACHI RENGAKAN, 35 SHINANO-MACHI SHINJUKU-KU, TOKYO, 160-0016, JAPAN	1347-4367	1880-0920		DRUG METAB PHARMACOK	Drug Metab. Pharmacokinet.	DEC	2018	33	6
J	Zhou, WQ; Zhu, Q				Zhou, Wenqin; Zhu, Qing			Sudden seizure during cesarean section A case report	MEDICINE			English	Article						cesarean delivery; seizure; spinal anesthesia	MANAGEMENT; PROPOFOL; EPILEPSY	Rationale: A first seizure can range from a fleeting subjective experience or a twitch (myoclonic jerk) through to a tonic-clonic convulsion. A first seizure occurred in a parturient during cesarean section is very rare. We describe the case of a parturient who suffered seizure when the fetus was delivered. Patient concerns: Our patient is a 31-year-old parturient with a first seizure during cesa…	[Zhou, Wenqin; Zhu, Qing] Sichuan Univ, West China Univ Hosp 2, Dept Anesthesiol, 20,Sect 3,South Renmin Rd, Chengdu 610041, Sichuan, Peoples R China; [Zhou, Wenqin; Zhu, Qing] Sichuan Univ, Minist Educ, Key Lab Birth Defects & Related Dis Women & Child, Chengdu, Sichuan, Peoples R China	Zhu, Q (reprint author), Sichuan Univ, West China Univ Hosp 2, Dept Anesthesiol, 20,Sect 3,South Renmin Rd, Chengdu 610041, Sichuan, Peoples R China.	anesthesia-qingzhu@outlook.com					ANGUSLEPPAN H, 2014, BMJ-BRIT MED J, V348, DOI DOI 10.1136/BMJ.G2470; [Anonymous], 2002, OBSTET GYNECOL, V99, P159; GIN T, 1990, ANAESTH INTENS CARE, V18, P180, DOI 10.1177/0310057X9001800204; GIN T, 1990, BRIT J ANAESTH, V64, P148, DOI 10.1093/bja/64.2.148; Hart LA, 2013, SEMIN PERINATOL, V37, P207, DOI 10.1053/j.semperi.2013.04.001; Krumholz A, 2007, NEUROLOGY, V69, P1996, DOI 10.1212/01.wnl.00…	9	0	0	0	0	LIPPINCOTT WILLIAMS & WILKINS	PHILADELPHIA	TWO COMMERCE SQ, 2001 MARKET ST, PHILADELPHIA, PA 19103 USA	0025-7974	1536-5964		MEDICINE	Medicine (Baltimore)	DEC	2018	97	52
J	Higgins, A; Downes, C; Varley, J; Doherty, CP; Begley, C; Elliott, N				Higgins, Agnes; Downes, Carmel; Varley, Jarleth; Doherty, Colin P.; Begley, Cecily; Elliott, Naomi			Rising to the challenge: Epilepsy specialist nurses as leaders of service improvements and change (SENsE study)	SEIZURE-EUROPEAN JOURNAL OF EPILEPSY			English	Article						Leadership; Change; Service improvements; Epilepsy specialist nurse; Advanced practitioner	ADVANCED PRACTITIONERS ABILITY; NEWLY-DIAGNOSED EPILEPSY; HEALTH-CARE; PEOPLE; INTERVENTION; EXPERIENCES; MANAGEMENT; PREGNANCY; KNOWLEDGE; ENGLAND	Purpose: To report the leadership role and change activities of epilepsy specialist nurses (ESNs) in Ireland; findings from the SENsE study. Method: A mixed methods study design was used, involving 12 epilepsy specialist nurses working in five units in Ireland, 24multidisciplinary team members working with them, and 35 people with epilepsy and their family members. Data were collected using indiv…	[Higgins, Agnes; Downes, Carmel; Varley, Jarleth; Begley, Cecily; Elliott, Naomi] Trinity Coll Dublin, Sch Nursing & Midwifery, 24 DOlier St, Dublin 2, Ireland; [Doherty, Colin P.] St James Hosp, Dept Neurol, Jamess St, Dublin 8, Ireland	Higgins, A (reprint author), Trinity Coll Dublin, Sch Nursing & Midwifery, 24 DOlier St, Dublin 2, Ireland.	ahiggins@tcd.ie; cadownes@tcd.ie; jarlath.varley@hse.ie; cpdoherty@stjames.ie; cbegley@tcd.ie; naomi.elliott@tcd.ie		Higgins, Agnes/0000-0002-0631-1884	Epilepsy Ireland	The funding source of the study had no role in the study design, data collection, data interpretation, in the writing of the report, or in the decision to submit the article for publication. Epilepsy Ireland, who are part-funders, provided assistance in the advertising and recruitment of sites by sending information letters/emails to Medical Consultants about the study.	American Association of Colleges of Nursing (AACN), 2013, COMP CURR EXP CLIN N; American Association of Colleges of Nursing (AACN), 2007, AM ASS COLL NURS WHI; Begley C, 2010, EVALUATION CLIN NURS; Bennett L, 2015, EPILEPSY RES, V113, P11, DOI 10.1016/j.eplepsyres.2015.03.006; Berwick DM, 2008, HEALTH AFFAIR, V27, P759, DOI 10.1377/hlthaff.27.3.759; Bowen GA, 2009, QUAL RES J, V9, P27, DOI 10.331…	61	0	0	0	0	W B SAUNDERS CO LTD	LONDON	32 JAMESTOWN RD, LONDON NW1 7BY, ENGLAND	1059-1311	1532-2688		SEIZURE-EUR J EPILEP	Seizure	DEC	2018	63
J	Al-Momen, H; Muhammed, MK; Alshaheen, AA				Al-Momen, Hayder; Muhammed, Majed Kadhim; Alshaheen, Ali Abdulhussein			Neonatal Seizures in Iraq: Cause and Outcome	TOHOKU JOURNAL OF EXPERIMENTAL MEDICINE			English	Article						etiology; Iraq; mortality prediction; neonatal fit; outcomes	RISK-FACTORS; INFANTS; EPILEPSY; PROFILE; SEPSIS	During a daily neonatology practice, seizures are a continuous challenge as a common neurological disease with a wide range of underlying etiologies, and considerable risks of morbidity and mortality. This study aimed to clarify the rate, etiological factors and outcomes of neonatal seizures, and a possible foresight of neonatal death in Iraq. A prospective cohort study was conducted in neonates …	[Al-Momen, Hayder] Univ Baghdad, Dept Pediat, Al Kindy Coll Med, Al Nanda Sq, Baghdad 01, Iraq; [Muhammed, Majed Kadhim; Alshaheen, Ali Abdulhussein] Minist Hlth, Al Rusafa Hlth Directorate, Al Elwiyah Pediat Teaching Hosp, Dept Pediat, Baghdad, Iraq	Al-Momen, H (reprint author), Univ Baghdad, Dept Pediat, Al Kindy Coll Med, Al Nanda Sq, Baghdad 01, Iraq.	hayder77almusawi@yahoo.com					AL-Naddawi M.N., 2011, J FM BAGHDAD, V53, P1; Alcover-Bloch E, 2004, REV NEUROLOGIA, V38, P808, DOI 10.33588/rn.3809.2003287; Blackmon LR, 2004, PEDIATRICS, V114, P1362, DOI 10.1542/peds.2004-1915; de Jonge RCJ, 2010, BMC INFECT DIS, V10, DOI 10.1186/1471-2334-10-232; Ehrenstein V, 2007, PEDIATRICS, V119, pE554, DOI 10.1542/peds.2006-1308; Galanopoulou A. S, 2015, EPILEPSY BEHAV, V51, P240; Glass…	29	1	1	1	1	TOHOKU UNIV MEDICAL PRESS	SENDAI	2-1, SEIRYO-MACHI, AOBA-KU, SENDAI, MIYAGI 980-8575, JAPAN	0040-8727	1349-3329		TOHOKU J EXP MED	Tohoku J. Exp. Med.	DEC	2018	246	4
J	Heydarian, F; Bakhtiari, E; Yousefi, S; Heidarian, M				Heydarian, Farhad; Bakhtiari, Elham; Yousefi, Sara; Heidarian, Mohammad			The First Febrile Seizure: An Updated Study for Clinical Risk Factors	IRANIAN JOURNAL OF PEDIATRICS			English	Article						Seizures; Fever; Child; Risk Factor	RECURRENCE; CHILDREN	Objectives: The study aimed to determine major clinical risk factors for seizures in febrile children aged 6 - 60 months. Methods: One hundred seventy five febrile children aged 6 - 60 months with or without seizure were studied. Demographic, family history of epilepsy, family history of febrile seizure, type of parturition, smoking in pregnancy, infection diseases, and other predisposing factors…	[Heydarian, Farhad] Mashhad Univ Med Sci, Fac Med, Dept Pediat, Mashhad, Iran; [Bakhtiari, Elham] Mashhad Univ Med Sci, Res Ctr Patients Safety, Mashhad, Iran; [Yousefi, Sara] Mashhad Univ Med Sci, Mashhad, Iran; [Heidarian, Mohammad] Calif State Univ Hayward, Hayward, CA 94542 USA	Heydarian, F (reprint author), Mashhad Univ Med Sci, Dept Pediat, Pediat, Mashhad, Iran.	heydarianf@mums.ac.ir			Mashhad University of Medical Sciences, Mashhad, Iran	This study was granted by Mashhad University of Medical Sciences, Mashhad, Iran.	Abd Ellatif Faten, 2002, J Egypt Public Health Assoc, V77, P159; Abuekteish F, 2000, TROP DOCT, V30, P25, DOI 10.1177/004947550003000113; BERG AT, 1995, EPILEPSIA, V36, P334, DOI 10.1111/j.1528-1157.1995.tb01006.x; Fetveit A, 2008, EUR J PEDIATR, V167, P17, DOI 10.1007/s00431-007-0577-x; Gontko-Romanowska K, 2017, NEUROL NEUROCHIR POL, V51, P454, DOI 10.1016/j.pjnns.2017.07.011; Heydarian F, 2009…	16	0	0	0	0	KOWSAR CORP	TEHRAN	PO BOX 14155-3651, TEHRAN, 14155, IRAN	2008-2142	2008-2150		IRAN J PEDIATR	Iran. J. Pediatr.	DEC	2018	28	6
J	Kinney, MO; Morrow, J; Patterson, CC; Campbell, E; Russell, A; Smithson, HW; Parsons, L; Morrison, PJ; Bromley, R; Liggan, B; Delanty, N; Irwin, B; Hunt, SJ; Craig, JJ				Kinney, Michael O.; Morrow, James; Patterson, Chris C.; Campbell, Ellen; Russell, Aline; Smithson, Henry W.; Parsons, Linda; Morrison, Patrick J.; Bromley, Rebecca; Liggan, Brenda; Delanty, Norman; Irwin, Beth; Hunt, Stephen J.; Craig, John J.			Changing antiepilepsy drug-prescribing trends in women with epilepsy in the UK and Ireland and the impact on major congenital malformations	JOURNAL OF NEUROLOGY NEUROSURGERY AND PSYCHIATRY			English	Article							PRENATAL VALPROATE EXPOSURE; IN-UTERO; CHILDREN BORN; PREGNANCY; ASSOCIATION; RISK; PREVALENCE; DISORDERS; EDUCATION; REGISTER	Objectives After 20 years of data collection, pregnancy registers have informed prescribing practice. Various populations show trends for a reduction in valproate prescribing, which is associated with an increased risk of anatomical teratogenesis and neurodevelopmental effects in those exposed in utero. Our aim was to determine if any shifts in prescribing trends have occurred in the UK and Irela…	Belfast Hlth & Social Care Trust, Dept Neurol, Belfast BT12 6BA, Antrim, North Ireland; [Kinney, Michael O.; Morrow, James; Campbell, Ellen; Irwin, Beth; Hunt, Stephen J.; Craig, John J.] Belfast Hlth & Social Care Trust, Royal Victoria Hosp, Dept Neurol, Belfast, Antrim, North Ireland; [Patterson, Chris C.] Queens Univ Belfast, Inst Clin Sci, Ctr Publ Hlth, Belfast, Antrim, North Ireland; [Russe…	Craig, JJ (reprint author), Belfast Hlth & Social Care Trust, Dept Neurol, Belfast BT12 6BA, Antrim, North Ireland.	john.craig@belfasttrust.hscni.net					Adab N, 2004, J NEUROL NEUROSUR PS, V75, P1575, DOI 10.1136/jnnp.2003.029132; Adab N, 2001, J NEUROL NEUROSUR PS, V70, P15, DOI 10.1136/jnnp.70.1.15; Baker GA, 2015, NEUROLOGY, V84, P382, DOI 10.1212/WNL.0000000000001182; Bjork M, 2018, JAMA NEUROL, V75, P160, DOI 10.1001/jamaneurol.2017.3897; Bromley R, 2014, COCHRANE DB SYST REV, V30, P10; Bromley RL, 2017, JAMA-J AM MED ASSOC, V318, P1700, DOI…	40	1	1	0	0	BMJ PUBLISHING GROUP	LONDON	BRITISH MED ASSOC HOUSE, TAVISTOCK SQUARE, LONDON WC1H 9JR, ENGLAND	0022-3050	1468-330X		J NEUROL NEUROSUR PS	J. Neurol. Neurosurg. Psychiatry	DEC	2018	89	12
J	Juan-Perez, C; Farrand, S; Velakoulis, D				Juan-Perez, Cecilia; Farrand, Sarah; Velakoulis, Dennis			Schizophrenia and epilepsy as a result of maternally inherited CNTN6 copy number variant	SCHIZOPHRENIA RESEARCH			English	Article						Schizophrenia; Epilepsy; CNTN6; Contactin; 3p microdeletion; Copy number variants	RECOGNITION MOLECULE NB-3	Background: Copy number variants have made important contributions to understanding neuropsychiatric disorders, including schizophrenia. Deletions in genes encoding neuronal cell adhesion molecules have identified widely varied neurodevelopmental phenotypes. Case summary: A 27-year old woman presented with schizophrenia, borderline intellectual functioning and shortened metacarpal bones. Subseque…	[Juan-Perez, Cecilia] Ramon y Cajal Univ Hosp, Dept Psychiat, Ctra De Colmenar Viejo,Km 9,100, Madrid 28034, Spain; [Farrand, Sarah; Velakoulis, Dennis] Royal Melbourne Hosp, Neuropsychiat Unit, Grattan St, Parkville, Vic 3050, Australia; [Velakoulis, Dennis] Univ Melbourne, Melbourne Neuropsychiat Ctr, Parkville, Vic 3052, Australia	Farrand, S (reprint author), Royal Melbourne Hosp, Neuropsychiat Unit, Grattan St, Parkville, Vic 3050, Australia.	Sarals.Farrand2@mh.org.au; Dennis.Velakoulis@mh.org.au		Farrand, Sarah/0000-0003-0788-4112			Firth HV, 2009, AM J HUM GENET, V84, P524, DOI 10.1016/j.ajhg.2009.03.010; Hu J, 2015, J NEURODEV DISORD, V7, DOI 10.1186/s11689-015-9122-9; Huang ZH, 2012, J COMP NEUROL, V520, P1227, DOI 10.1002/cne.22772; Rutkowski TP, 2017, J NEUROSCI RES, V95, P1144, DOI 10.1002/jnr.23970; Sakurai K, 2010, NEUROSCI LETT, V473, P102, DOI 10.1016/j.neulet.2010.02.027; Sakurai K, 2009, DEV NEUROBIOL, V69, P811,…	9	1	1	1	2	ELSEVIER SCIENCE BV	AMSTERDAM	PO BOX 211, 1000 AE AMSTERDAM, NETHERLANDS	0920-9964	1573-2509		SCHIZOPHR RES	Schizophr. Res.	DEC	2018	202
J	Reilly, C; Atkinson, P; Memonc, A; Jones, C; Dabydeen, L; Das, KB; Cross, JH; Neville, BGR; Gillberg, C; Scott, RC				Reilly, Colin; Atkinson, Patricia; Memonc, Ayesha; Jones, Chloe; Dabydeen, Lyvia; Das, Krishna B.; Cross, J. Helen; Neville, Brian G. R.; Gillberg, Christopher; Scott, Rod C.			Parenting stress and perceived stigma in mothers of young children with epilepsy: A case-control study	EPILEPSY & BEHAVIOR			English	Article						Epilepsy; Children; Mothers; Parenting stress; Stigma	QUALITY-OF-LIFE; CHILDHOOD EPILEPSY; DEPRESSIVE SYMPTOMS; ACTIVE EPILEPSY; ILAE COMMISSION; ANXIETY; IMPACT; CLASSIFICATION; QUESTIONNAIRE; PREVALENCE	The aim was to provide data on parenting stress and perceived stigma in mothers (n = 47) of young children with epilepsy, and to compare findings with those of mothers (n = 48) of developmental, age- and gender-matched children with nonepilepsy-related neurodisability (neurological and/or neurodevelopmental concerns). The mothers of young children (1-7 years) with epilepsy and mothers of children…	[Reilly, Colin; Jones, Chloe; Dabydeen, Lyvia; Cross, J. Helen; Neville, Brian G. R.; Gillberg, Christopher] Young Epilepsy, Res Dept, Lingfield RH7 6PW, Surrey, England; [Reilly, Colin; Das, Krishna B.; Cross, J. Helen; Neville, Brian G. R.; Gillberg, Christopher; Scott, Rod C.] UCL Great Ormond St Inst Child Hlth ICH, 30 Guilford St, London WC1N 1EH, England; [Atkinson, Patricia; Memonc, Ayesha…	Reilly, C (reprint author), Young Epilepsy, Res Dept, Lingfield RH7 6PW, Surrey, England.	creilly@youngepilepsy.org.uk		Reilly, Colin/0000-0002-5135-383X	George E. Neville Foundation	The SEEN study was funded by the George E. Neville Foundation and Young Epilepsy. We thank Leanne Menlove for help with data entry and management, and Angela Mensah and Amy Muggeridge for administrative support and coordination. Professor Brian GR Neville was the driving force behind the SEEN study. He sadly passed away in December 2016. He is sorely missed.	Abidin R. R., 1995, MANUAL PARENTING STR; Abidin R. R., 2012, PARENTING STRESS IND; Ali A, 2012, RES DEV DISABIL, V33, P2122, DOI 10.1016/j.ridd.2012.06.013; Austin JK, 2004, EPILEPSY BEHAV, V5, P472, DOI 10.1016/j.yebeh.2004.04.008; Baca CB, 2011, PEDIATRICS, V128, pE1532, DOI 10.1542/peds.2011-0245; Baulac M, 2015, EPILEPSIA, V56, P1687, DOI 10.1111/epi.13201; Berg AT, 2010, EPILEPSIA, V51, P67…	39	0	0	0	0	ACADEMIC PRESS INC ELSEVIER SCIENCE	SAN DIEGO	525 B ST, STE 1900, SAN DIEGO, CA 92101-4495 USA	1525-5050	1525-5069		EPILEPSY BEHAV	Epilepsy Behav.	DEC	2018	89
J	Vajda, FJE; O'Brien, TJ; Graham, JE; Hitchcock, AA; Kuhn, RJP; Lander, CM; Eadie, MJ				Vajda, Frank John Emery; O'Brien, Terence John; Graham, Janet Elizabeth; Hitchcock, Alison Anne; Kuhn, Raphael John Paul; Lander, Cecilie Margaret; Eadie, Mervyn John			Cesarean section in Australian women with epilepsy	EPILEPSY & BEHAVIOR			English	Article						Antiepileptic drugs; Cesarean section; Epilepsy; Forceps delivery; Labor; Primipara; Suction delivery	PREGNANCY; DELIVERY; OUTCOMES	The literature suggests that cesarean delivery or birth is carried out more often in pregnant women with epilepsy (WWE) than in pregnant women in the general population. Data were utilized from the Australian Pregnancy Register (APR) for Women on Antiepileptic Medication to investigate this issue in Australia. Over almost two decades, the mean CS rate in 1900 APR women was 392%, but was only 29.9…	[Vajda, Frank John Emery; Graham, Janet Elizabeth; Hitchcock, Alison Anne] Royal Melbourne Hosp, Dept Med & Neurosci, Parkville, Vic 3050, Australia; [Vajda, Frank John Emery; Graham, Janet Elizabeth; Hitchcock, Alison Anne; Kuhn, Raphael John Paul] Univ Melbourne, Parkville, Vic 3050, Australia; [O'Brien, Terence John] Alfred Hosp, Dept Med & Neurosci, Melbourne, Vic 3004, Australia; [O'Brien, T…	Vajda, FJE (reprint author), Royal Melbourne Hosp, Dept Med & Neurosci, Parkville, Vic 3050, Australia.; Vajda, FJE (reprint author), Univ Melbourne, Parkville, Vic 3050, Australia.	vajda@netspace.net.au			Epilepsy Society of Australia; RMH Neuroscience Foundation; Sanofi-Aventis; UCB Pharma; Eisai; Sci-Gen; NHMRC; Epilepsy Action Australia; Epilepsy Action	F J E Vajda has received research support for the Australian Pregnancy Register from the Epilepsy Action Australia, Epilepsy Society of Australia, the RMH Neuroscience Foundation, Epilepsy Action, Sanofi-Aventis, UCB Pharma, Eisai, and Sci-Gen.; T O'Brien has received research support from the Epilepsy Society of Australia, NHMRC, RMH Neuroscience Foundation, Sanofi-Aventis, UCB Pharma, Eisai, an…	Borthen I, 2011, BJOG-INT J OBSTET GY, V118, P956, DOI 10.1111/j.1471-0528.2011.03004.x; Borthen I, 2010, BJOG-INT J OBSTET GY, V117, P1537, DOI 10.1111/j.1471-0528.2010.02694.x; Katz JM, 2001, EPILEPSY BEHAV, V2, P119, DOI 10.1006/ebeh.2001.0158; MacDonald SC, 2015, JAMA NEUROL, V72, P981, DOI 10.1001/jamaneurol.2015.1017; Pilo C, 2006, ACTA OBSTET GYN SCAN, V85, P643, DOI 10.1080/00016340600604…	13	0	0	1	1	ACADEMIC PRESS INC ELSEVIER SCIENCE	SAN DIEGO	525 B ST, STE 1900, SAN DIEGO, CA 92101-4495 USA	1525-5050	1525-5069		EPILEPSY BEHAV	Epilepsy Behav.	DEC	2018	89
J	Statello, R; Carnevali, L; Alinovi, D; Pisani, F; Sgoifo, A				Statello, Rosario; Carnevali, Luca; Alinovi, Davide; Pisani, Francesco; Sgoifo, Andrea			Heart rate variability in neonatal patients with seizures	CLINICAL NEUROPHYSIOLOGY			English	Article						Neonatal seizures; HRV; Autonomic; Pre-term; Full-term	VAGUS NERVE-STIMULATION; STATUS EPILEPTICUS; EPILEPSY; BRAIN; CHILDREN; TERM; EEG; PREMATURE; PRETERM; INFANTS	Objective: Seizures are frequently observed in neurological conditions affecting newborns. Since autonomic alterations are commonly associated with neonatal seizures (NS), we investigated the utility of heart rate variability (HRV) indexes of cardiac autonomic regulation for NS detection. Methods: HRV analysis was conducted on ECG tracings recorded during video-EEG monitoring in newborns with NS …	[Statello, Rosario; Carnevali, Luca; Sgoifo, Andrea] Univ Parma, Dept Chem Life Sci & Environm Sustainabil, Stress Physiol Lab, Via Parco Area Sci 11-A, I-43124 Parma, Italy; [Alinovi, Davide] Univ Parma, Dept Engn & Architecture, Informat Engn Unit, Parma, Italy; [Pisani, Francesco] Univ Parma, Dept Med & Surg, Neurosci Unit, Child Neuropsychiat Unit, Parma, Italy	Sgoifo, A (reprint author), Univ Parma, Dept Chem Life Sci & Environm Sustainabil, Stress Physiol Lab, Via Parco Area Sci 11-A, I-43124 Parma, Italy.	andrea.sgoifo@unipr.it		Alinovi, Davide/0000-0003-3407-8626; Carnevali, Luca/0000-0001-9053-7976			Behbahani S, 2013, ANATOL J CARDIOL, V13, P797, DOI 10.5152/akd.2013.237; BENARROCH EE, 1993, MAYO CLIN PROC, V68, P988, DOI 10.1016/S0025-6196(12)62272-1; Bruno E, 2018, SEIZURE-EUR J EPILEP, V55, P48, DOI 10.1016/j.seizure.2018.01.003; Camm AJ, 1996, CIRCULATION, V93, P1043; Cherian PJ, 2006, NEUROLOGY, V67, P2221, DOI 10.1212/01.wnl.0000249179.02171.bd; Darbin O, 2004, EPILEPSY BEHAV, V5, P28,…	59	0	0	4	4	ELSEVIER IRELAND LTD	CLARE	ELSEVIER HOUSE, BROOKVALE PLAZA, EAST PARK SHANNON, CO, CLARE, 00000, IRELAND	1388-2457	1872-8952		CLIN NEUROPHYSIOL	Clin. Neurophysiol.	DEC	2018	129	12
J	Bennet, L; Galinsky, R; Draghi, V; Lear, CA; Davidson, JO; Unsworth, CP; Gunn, AJ				Bennet, Laura; Galinsky, Robert; Draghi, Vittoria; Lear, Christopher A.; Davidson, Joanne O.; Unsworth, Charles P.; Gunn, Alistair J.			Time and sex dependent effects of magnesium sulphate on post-asphyxial seizures in preterm fetal sheep	JOURNAL OF PHYSIOLOGY-LONDON			English	Article						magnesium sulphate; asphyxia; seizures	NEONATAL SEIZURES; EPILEPTIFORM ACTIVITY; NERVOUS-SYSTEM; EXPRESSION; BRAIN; EEG; HIPPOCAMPUS; MECHANISMS; ASPHYXIA; GABA	Seizures are common in newborns after asphyxia at birth and are often refractory to anti-seizure agents. Magnesium sulphate (MgSO4) has anticonvulsant effects and is increasingly given to women in preterm labour for potential neuroprotection. There is limited information on its effects on perinatal seizures. We examined the hypothesis that MgSO4 infusion would reduce fetal seizures after asphyxia…	[Bennet, Laura; Galinsky, Robert; Draghi, Vittoria; Lear, Christopher A.; Davidson, Joanne O.; Unsworth, Charles P.; Gunn, Alistair J.] Univ Auckland, Dept Physiol, Fetal Physiol & Neurosci Grp, Auckland, New Zealand	Bennet, L (reprint author), Univ Auckland, Dept Physiol, Fac Med & Hlth Sci, 85 Pk Rd, Auckland 1023, New Zealand.	l.bennet@auckland.ac.nz		Davidson, Joanne/0000-0002-6781-4258; Lear, Christopher/0000-0002-8937-0846; Galinsky, Robert/0000-0002-6374-9372; Gunn, Alistair/0000-0003-0656-7035	Health Research Council of New Zealand [17/601, 12/613]; Auckland Medical Research Council [1213003]	These studies were supported by the Health Research Council of New Zealand, grants 17/601 and 12/613, and the Auckland Medical Research Council (grant 1213003).	Abbasi H, 2017, INT J NEURAL SYST, V27, DOI 10.1142/S0129065716500519; Akman O, 2014, NEUROBIOL DIS, V72, P153, DOI 10.1016/j.nbd.2014.05.021; Anderson CT, 2015, J CLIN NEUROPHYSIOL, V32, P406, DOI 10.1097/WNP.0000000000000183; Avoli M, 2013, NEUROPHARMACOLOGY, V69, P37, DOI 10.1016/j.neuropharm.2012.06.044; Balthazart J, 2001, J NEUROENDOCRINOL, V13, P63, DOI 10.1046/j.1365-2826.2001.00598.x; BA…	95	2	2	0	0	WILEY	HOBOKEN	111 RIVER ST, HOBOKEN 07030-5774, NJ USA	0022-3751	1469-7793		J PHYSIOL-LONDON	J. Physiol.-London	DEC	2018	596	23
J	Vanden Eede, M; Schroyens, M				Vanden Eede, Martin; Schroyens, Matthew			Severe tricuspid regurgitation and seizure on postpartum day 10: case report of late postpartum eclampsia	ACTA CLINICA BELGICA			English	Article						Late postpartum eclampsia; preeclampsia; eclampsia; pregnancy; postpartum; maternal mortality; tricuspid regurgitation	PREECLAMPSIA; PREGNANCY	Objective and importance: Late postpartum eclampsia is characterized by pre-eclampsia and tonic-clonic seizures presenting more than 48 hours postpartum. It is a rare, frightening and dangerous complication that requires rapid recognition and adequate treatment. Clinical presentation: We present a case of late postpartum eclampsia, initially diagnosed as right-sided heart failure, 10 days postpar…	[Vanden Eede, Martin] Univ Antwerp, Cardiol, Edegem, Belgium; [Vanden Eede, Martin] UZA, Dept Cardiol, Edegem, Belgium	Vanden Eede, M (reprint author), Univ Antwerp, Cardiol, Edegem, Belgium.; Vanden Eede, M (reprint author), UZA, Dept Cardiol, Edegem, Belgium.	martin.vandeneede@uza.be					Chames MC, 2002, AM J OBSTET GYNECOL, V186, P1174, DOI 10.1067/mob.2002.123824; COTTON DB, 1988, AM J OBSTET GYNECOL, V158, P523, DOI 10.1016/0002-9378(88)90017-8; Easton JD, 1998, CEREBROVASC DIS, V8, P53, DOI 10.1159/000015818; Estensen ME, 2013, AM J HYPERTENS, V26, P549, DOI 10.1093/ajh/hps067; KORZETS Z, 1994, NEPHROL DIAL TRANSPL, V9, P1174, DOI 10.1093/ndt/9.8.1174; LUBARSKY SL, 1994, OBST…	16	0	0	0	0	TAYLOR & FRANCIS LTD	ABINGDON	2-4 PARK SQUARE, MILTON PARK, ABINGDON OR14 4RN, OXON, ENGLAND	1784-3286	2295-3337		ACTA CLIN BELG	Acta Clin. Belg.	NOV 2	2018	73	6
J	Tsai, SY; Lee, WT; Lee, CC; Jeng, SF; Weng, WC				Tsai, Shao-Yu; Lee, Wang-Tso; Lee, Chien-Chang; Jeng, Suh-Fang; Weng, Wen-Chin			Sleep in children with epilepsy: the role of maternal knowledge of childhood sleep	SLEEP			English	Article						actigraphy; children; epilepsy; parent knowledge; sleep	HABITS QUESTIONNAIRE; PARENT KNOWLEDGE; BEHAVIORAL-PROBLEMS; HEALTHY SLEEP; PRIMARY-CARE; DISTURBANCES; ACTIGRAPHY; PATTERNS; TODDLERS	Study Objectives: To examine maternal knowledge of childhood sleep and its relation to sleep quantity, quality, and variability in a clinic sample of mothers of toddlers and preschool-age children with epilepsy. Methods: A total of 112 epileptic children wore a wrist actigraphy to objectively assess daily sleep duration and its variability across 7 days. Mothers completed the Parents' Sleep Knowl…	[Tsai, Shao-Yu] Natl Taiwan Univ, Sch Nursing, Coll Med, Taipei, Taiwan; [Lee, Wang-Tso] Natl Taiwan Univ Childrens Hosp, Dept Pediat Neurol, Taipei, Taiwan; [Lee, Chien-Chang] Natl Taiwan Univ Hosp, Dept Emergency Med, Taipei, Taiwan; [Jeng, Suh-Fang] Natl Taiwan Univ, Sch & Grad Inst Phys Therapy, Coll Med, Taipei, Taiwan; [Weng, Wen-Chin] Natl Taiwan Univ Childrens Hosp, Dept Pediat Neurol, Ta…	Tsai, SY (reprint author), Natl Taiwan Univ, Sch Nursing, 1,Sec 1,Jen Ai Rd, Taipei 10051, Taiwan.	stsai@ntu.edu.tw		TSAI, SHAO-YU/0000-0002-2874-5202	Ministry of Science and Technology, Taiwan [MOST 104-2314-B-002-115-MY3]	This work was supported by Ministry of Science and Technology, Taiwan, MOST 104-2314-B-002-115-MY3.	Batista BHB, 2007, EPILEPSY BEHAV, V11, P60, DOI 10.1016/j.yebeh.2007.03.016; Becker SP, 2017, SLEEP MED REV, V34, P94, DOI 10.1016/j.smrv.2016.07.004; Chan B, 2011, EPILEPSY BEHAV, V21, P437, DOI 10.1016/j.yebeh.2011.05.007; Chaput JP, 2017, BMC PUBLIC HEALTH, V17, DOI [10.1186/s12889-017-4850-2, 10.1186/s12889-017-4854-y]; Cortesi F, 1999, EPILEPSIA, V40, P1557, DOI 10.1111/j.1528-1157.1999.tb0…	37	0	0	0	0	OXFORD UNIV PRESS INC	CARY	JOURNALS DEPT, 2001 EVANS RD, CARY, NC 27513 USA	1550-9109			SLEEP	Sleep	NOV	2018	41	11
J	Sourbron, J; Chan, H; Wammes-van der Heijden, EA; Klarenbeek, P; Wijnen, BFM; de Haan, GJ; van der Kuy, H; Evers, S; Majoie, M				Sourbron, Jo; Chan, HoiYau; Wammes-van der Heijden, Elisabeth A.; Klarenbeek, Pim; Wijnen, B. F. M.; de Haan, Gerrit-Jan; van der Kuy, Hugo; Evers, Silvia; Majoie, Marian			Review on the relevance of therapeutic drug monitoring of levetiracetam	SEIZURE-EUROPEAN JOURNAL OF EPILEPSY			English	Article						Epilepsy; Levetiracetam; Therapeutic drug monitoring; Age; Renal function; Concomitant anti-epileptic drugs	CLINICAL PHARMACOKINETICS; ANTIEPILEPTIC DRUGS; SEIZURE FREQUENCY; PREGNANCY; EPILEPSY; CLEARANCE; CHILDREN; AGE; CARBAMAZEPINE; COMEDICATION	Therapeutic Drug Monitoring (TDM) of anti-epileptic drugs (AEDs) is not routinely performed, although this can guide the dosage regimen to achieve greater efficacy and safety. Levetiracetam (LEV) has been introduced as an AED with an almost perfect pharmacokinetic (PK) profile. Nonetheless, recent research challenges this statement and therefore we aimed to explore factors that modify LEV PK. Age…	[Sourbron, Jo] Katholieke Univ Leuven, Dept Pharmaceut & Pharmacol Sci, Lab Mol Biodiscovery, Leuven, Belgium; [Chan, HoiYau; Wijnen, B. F. M.; Evers, Silvia] Maastricht Univ, Dept Hlth Serv Res, CAPHRI Care & Publ Hlth Res Inst, Maastricht, Netherlands; [Wammes-van der Heijden, Elisabeth A.] Acad Ctr Epileptol Kempenhaeghe Maastricht UMC, Dept Pharm, Maastricht, Netherlands; [Klarenbeek, Pim] Zu…	Sourbron, J (reprint author), Katholieke Univ Leuven, Dept Pharmaceut & Pharmacol Sci, Lab Mol Biodiscovery, Leuven, Belgium.	j.sourbron@gmail.com		Majoie, Marian/0000-0003-0579-8122			Aldaz A, 2018, THER DRUG MONIT, V40, P130, DOI 10.1097/FTD.0000000000000470; Cappellari AM, 2015, THER DRUG MONIT, V37, P285, DOI 10.1097/FTD.0000000000000144; Contin M, 2004, THER DRUG MONIT, V26, P375, DOI 10.1097/00007691-200408000-00006; Contin M, 2012, EPILEPSY RES, V98, P130, DOI 10.1016/j.eplepsyres.2011.08.020; Dahlin MG, 2010, PEDIATR NEUROL, V43, P231, DOI 10.1016/j.pediatrneurol.2010.0…	37	0	0	0	0	W B SAUNDERS CO LTD	LONDON	32 JAMESTOWN RD, LONDON NW1 7BY, ENGLAND	1059-1311	1532-2688		SEIZURE-EUR J EPILEP	Seizure	NOV	2018	62
J	Bumanglag, AV; Sloviter, RS				Bumanglag, Argyle V.; Sloviter, Robert S.			No latency to dentate granule cell epileptogenesis in experimental temporal lobe epilepsy with hippocampal sclerosis	EPILEPSIA			English	Article						epilepsy; epileptogenesis; epileptometagenesis; hippocampus; latent period	KAINIC ACID; STATUS EPILEPTICUS; INHIBITORY INTERNEURONS; RECURRENT SEIZURES; PILOCARPINE MODEL; ACQUIRED EPILEPSY; GYRUS; RAT; STIMULATION; INJECTIONS	Objective To determine when spontaneous granule cell epileptiform discharges first occur after hippocampal injury, and to identify the postinjury "latent" period as either a "silent" gestational state of epileptogenesis or a subtle epileptic state in gradual transition to a more obvious epileptic state. Methods Results Nonconvulsive status epilepticus evoked by perforant path stimulation in ureth…	[Bumanglag, Argyle V.; Sloviter, Robert S.] Morehouse Sch Med, Neurosci Inst, Atlanta, GA 30310 USA; [Sloviter, Robert S.] Morehouse Sch Med, Dept Neurobiol, Atlanta, GA 30310 USA; [Sloviter, Robert S.] Morehouse Sch Med, Dept Pharmacol & Toxicol, Atlanta, GA 30310 USA	Sloviter, RS (reprint author), Morehouse Sch Med, Dept Neurobiol, Atlanta, GA 30310 USA.	rsloviter@msm.edu		Sloviter, Robert/0000-0002-6231-3171	National Institute of Neurological Disorders and Stroke [U54 NS083932]	National Institute of Neurological Disorders and Stroke, Grant/Award Number: U54 NS083932	Blumcke I, 2013, LANCET NEUROL, V12, P844, DOI 10.1016/S1474-4422(13)70175-3; Bragin A, 2000, EPILEPSIA, V41, pS144, DOI 10.1111/j.1528-1157.2000.tb01573.x; Bruton CJ, 1998, NEUROPATHOLOGY TEMPO; Bumanglag AV, 2008, J COMP NEUROL, V510, P561, DOI 10.1002/cne.21801; CAVALHEIRO EA, 1982, ELECTROEN CLIN NEURO, V53, P581, DOI 10.1016/0013-4694(82)90134-1; D'Ambrosio R, 2009, BRAIN, V132, P2805, DOI 1…	50	0	0	1	1	WILEY	HOBOKEN	111 RIVER ST, HOBOKEN 07030-5774, NJ USA	0013-9580	1528-1167		EPILEPSIA	Epilepsia	NOV	2018	59	11
J	Rao, LM; Hussain, SA; Zaki, T; Cho, A; Chanlaw, T; Garg, M; Sankar, R				Rao, Lekha M.; Hussain, Shaun A.; Zaki, Timothy; Cho, Alexander; Chanlaw, Teresa; Garg, Meena; Sankar, Raman			A comparison of levetiracetam and phenobarbital for the treatment of neonatal seizures associated with hypoxic-ischemic encephalopathy	EPILEPSY & BEHAVIOR			English	Article						Newborn; Apoptosis; Toxicity; Epilepsy	INTRAVENOUS LEVETIRACETAM; ELECTROGRAPHIC SEIZURES; DEVELOPING BRAIN; THERAPEUTIC HYPOTHERMIA; ANTIEPILEPTIC DRUGS; TERM NEWBORNS; MANAGEMENT; EFFICACY; INFANTS; BURDEN	Purpose: Seizures are common in term infants with hypoxic-ischemic encephalopathy (HIE) undergoing therapeutic hypothermia. Although phenobarbital (PHB) is generally considered first-line therapy, some centers have embraced third-generation antiepileptic drugs (AEDs) such as levetiracetam (LEV) given the impression of comparable efficacy and superior tolerability. We set out to compare the effica…	[Rao, Lekha M.; Hussain, Shaun A.; Zaki, Timothy; Sankar, Raman] UCLA Mattel Childrens Hosp, Dept Pediat, Div Neurol, Los Angeles, CA USA; [Cho, Alexander] George Washington Univ, Sch Med & Hlth Sci, Washington, DC 20052 USA; [Chanlaw, Teresa; Garg, Meena] UCLA Mattel Childrens Hosp, Dept Pediat, Div Neonatol, Los Angeles, CA USA; [Sankar, Raman] UCLA, David Geffen Sch Med, Dept Neurol, Los Angel…	Hussain, SA (reprint author), UCLA Pediat Neurol, 10833 Le Conte Ave,Room 22-22474, Los Angeles, CA 90095 USA.	shussain@mednet.ucla.edu		Zaki, Timothy/0000-0003-0299-5171	Elsie and Isaac Fogelman Endowment; Hughes Family Foundation; UCLA Children's Discovery and Innovation Institute	This study was accomplished with support from the Elsie and Isaac Fogelman Endowment, the Hughes Family Foundation, and the UCLA Children's Discovery and Innovation Institute.	Abend NS, 2011, J CHILD NEUROL, V26, P465, DOI 10.1177/0883073810384263; Ahmad KA, 2017, J PERINATOL, V37, P296, DOI 10.1038/jp.2016.206; Aujla PK, 2009, EPILEPSIA, V50, P694, DOI 10.1111/j.1528-1167.2008.01947.x; Bittigau P, 2002, P NATL ACAD SCI USA, V99, P15089, DOI 10.1073/pnas.222550499; Dzhala VI, 2005, NAT MED, V11, P1205, DOI 10.1038/nm1301; Falsaperla R, 2017, J PEDIATR NEUROSCI, V12, P2…	37	0	0	4	4	ACADEMIC PRESS INC ELSEVIER SCIENCE	SAN DIEGO	525 B ST, STE 1900, SAN DIEGO, CA 92101-4495 USA	1525-5050	1525-5069		EPILEPSY BEHAV	Epilepsy Behav.	NOV	2018	88
J	Chen, JP; Liang, H; Miao, MH; Su, XJ; Yang, F; Thomsen, RW; Yuan, W; Li, J				Chen, Jianping; Liang, Hong; Miao, Maohua; Su, Xiujuan; Yang, Fen; Thomsen, Reimar W.; Yuan, Wei; Li, Jiong			In utero beta-2-adrenergic agonists exposure and risk of epilepsy: A Danish nationwide population-based cohort study	PHARMACOEPIDEMIOLOGY AND DRUG SAFETY			English	Article						asthma; beta-2-adrenergic agonists; epilepsy; pharmacoepidemiology; pregnancy	PARTIAL PROTECTION; HOSPITAL-REGISTER; PRENATAL EXPOSURE; TERBUTALINE; SEIZURES; HYPOXIA; ASTHMA; PREGNANCY; CORTEX; RAT	Purpose To examine the association between maternal use of beta-2-adrenergic agonists (beta 2AAs) and the risk of epilepsy in offspring. Methods Results A nationwide retrospective cohort study was performed based on Danish registries. Children of mothers who used beta 2AAs during pregnancy were allocated to the exposed group and other children to the unexposed group. The outcome was a diagnosis o…	[Chen, Jianping; Liang, Hong; Miao, Maohua; Yang, Fen; Yuan, Wei] Fudan Univ, Key Lab Reprod Regulat NPFPC, SIPPR, IRD, 779 Lao Hu Min Rd, Shanghai 200032, Peoples R China; [Chen, Jianping] Tongji Univ, Shanghai First Matern & Infant Hosp, Sch Med, Dept Fetal Med, Shanghai 200040, Peoples R China; [Chen, Jianping] Tongji Univ, Shanghai Matern & Infant Hosp 1, Sch Med, Prenatal Diag Ctr, Shanghai …	Miao, MH (reprint author), Fudan Univ, Key Lab Reprod Regulat NPFPC, SIPPR, IRD, 779 Lao Hu Min Rd, Shanghai 200032, Peoples R China.	miaomaohua@163.com		Thomsen, Reimar/0000-0001-9135-3474; li, jiong/0000-0003-1125-026X	Danish Council for Independent Research [DFF-6110-00019]; Karen Elise Jensens Fond [2016]; Nordic Cancer Union [2015-176673]; European Research Council [ERC-2010-StG-260242-PROGEURO]; National Natural Science Foundation of China [81428011, 81530086]; National key research and development program [2016YFC1000505]; Innovation-oriented Science and Technology Grant from NPFPC Key Laboratory of Reprod…	Danish Council for Independent Research, Grant/Award Number: DFF-6110-00019; Karen Elise Jensens Fond, Grant/Award Number: 2016; Nordic Cancer Union, Grant/Award Number: 2015-176673; European Research Council, Grant/Award Number: ERC-2010-StG-260242-PROGEURO; National Natural Science Foundation of China, Grant/Award Numbers: 81428011 and 81530086; National key research and development program, Gr…	Andersen TF, 1999, DAN MED BULL, V46, P263; [Anonymous], 2005, J ALLERGY CLIN IMMUN, V115, P34, DOI 10.1016/j.jaci.2004.10.023; BERGAMASCO B, 1984, EPILEPSIA, V25, P131, DOI 10.1111/j.1528-1157.1984.tb04168.x; BERGMAN B, 1984, EUR J RESPIR DIS, V65, P81; Berkovic SF, 1998, CURR OPIN NEUROL, V11, P129, DOI 10.1097/00019052-199804000-00009; Bracken MB, 2003, OBSTET GYNECOL, V102, P739, DOI 10.1016/…	31	0	0	2	2	WILEY	HOBOKEN	111 RIVER ST, HOBOKEN 07030-5774, NJ USA	1053-8569	1099-1557		PHARMACOEPIDEM DR S	Pharmacoepidemiol. Drug Saf.	NOV	2018	27	11
J	Spagnoli, C; Falsaperla, R; Deolmi, M; Corsello, G; Pisani, F				Spagnoli, Carlotta; Falsaperla, Raffaele; Deolmi, Michela; Corsello, Giovanni; Pisani, Francesco			Symptomatic seizures in preterm newborns: a review on clinical features and prognosis	ITALIAN JOURNAL OF PEDIATRICS			English	Review						Seizures; Newborn; Outcome; Prognosis; Treatment	NEONATAL STATUS EPILEPTICUS; BIRTH-WEIGHT INFANTS; ELECTROGRAPHIC SEIZURES; BRAIN-INJURY; RISK-FACTORS; EEG FINDINGS; TERM; LEVETIRACETAM; EXPRESSION; OUTCOMES	Neonatal seizures are the most common neurological event in newborns, showing higher prevalence in preterm than in full-term infants. In the majority of cases they represent acute symptomatic phenomena, the main etiologies being intraventricular haemorrhage, hypoxic-ischemic encephalopathy, central nervous system infections and transient metabolic derangements.Current definition of neonatal seizu…	[Spagnoli, Carlotta] IRCSS, Arcispedale Santa Maria Nuova, Dept Pediat, Child Neuropsychiat Unit, Reggio Emilia, Italy; [Falsaperla, Raffaele] Univ Hosp Policlin Vittorio Emanuele, Santo Bambino Hosp, Neonatal Intens Care Unit, Via Tindaro 2, I-95124 Catania, Italy; [Deolmi, Michela] Univ Parma, Pediat Unit, Med & Surg Dept, Parma, Italy; [Corsello, Giovanni] Univ Palermo, Dept Maternal & Child H…	Falsaperla, R (reprint author), Univ Hosp Policlin Vittorio Emanuele, Santo Bambino Hosp, Neonatal Intens Care Unit, Via Tindaro 2, I-95124 Catania, Italy.	raffaelefalsaperla@hotmail.com					Abend NS, 2012, J CLIN NEUROPHYSIOL, V29, P441, DOI 10.1097/WNP.0b013e31826bd90d; Bassan H, 2008, PEDIATR NEUROL, V38, P415, DOI 10.1016/j.pediatrneurol.2008.03.003; Bednarek N, 2012, NEUROLOGY, V78, P1420, DOI 10.1212/WNL.0b013e318253d589; Ben-Ari Y, 2002, NAT REV NEUROSCI, V3, P728, DOI 10.1038/nrn920; Berry K, 2017, EPILEPSIA, V58, P446, DOI 10.1111/epi.13665; Boylan GB, 1999, DEV MED CHILD NE…	83	0	0	1	1	BMC	LONDON	CAMPUS, 4 CRINAN ST, LONDON N1 9XW, ENGLAND	1720-8424	1824-7288		ITAL J PEDIATR	Ital. J. Pediatr.	NOV 1	2018	44
J	Damkier, P; Christensen, LS; Broe, A				Damkier, Per; Christensen, Louise Skov; Broe, Anne			Patterns and predictors for prescription of psychotropics and mood-stabilizing antiepileptics during pregnancy in Denmark 2000-2016	BRITISH JOURNAL OF CLINICAL PHARMACOLOGY			English	Article						antidepressants; antipsychotics; pregnancy; drug utilization	IN-UTERO EXPOSURE; SEROTONIN REUPTAKE INHIBITORS; CONGENITAL-MALFORMATIONS; 2ND-GENERATION ANTIPSYCHOTICS; ANTIDEPRESSANT USE; DRUG UTILIZATION; RISK; MEDICATION; PREGABALIN; DISORDER	AimsTo analyse prescribing patterns during pregnancy for antipsychotics (APs), antidepressants (ADs) and mood-stabilizing antiepileptics (AEDs) in Denmark from 2000 to 2016. MethodsData were obtained from the Danish Medical Birth Register, the Register for Legally Induced Abortions, the Danish National Patient Register and the Register of Medicinal Product Statistics. Data were linked through a u…	[Damkier, Per; Broe, Anne] Odense Univ Hosp, Dept Clin Biochem & Pharmacol, Sdr Blvd 29, DK-5000 Odense, Denmark; [Damkier, Per] Univ Southern Denmark, Dept Clin Res, Odense, Denmark; [Christensen, Louise Skov; Broe, Anne] Univ Southern Denmark, Dept Clin Pharmacol & Pharm, Inst Publ Hlth, Odense, Denmark	Damkier, P (reprint author), Odense Univ Hosp, Dept Clin Biochem & Pharmacol, Sdr Blvd 29, DK-5000 Odense, Denmark.	pdamkier@health.sdu.dk		Broe, Anne/0000-0002-4149-8808; Damkier, Per/0000-0003-0591-7187			Abel KM, 2013, BRIT J PSYCHIAT, V202, P321, DOI 10.1192/bjp.bp.112.117556; ACOG Committee on Practice Bulletins--Obstetrics, 2008, Obstet Gynecol, V111, P1001, DOI 10.1097/AOG.0b013e31816fd910; Alwan S, 2016, CNS DRUGS, V30, P499, DOI 10.1007/s40263-016-0338-3; Bliddal M, 2018, EUR J EPIDEMIOL, V33, P27, DOI 10.1007/s10654-018-0356-1; Boden R, 2012, ARCH GEN PSYCHIAT, V69, P715, DOI 10.1001/archg…	45	0	0	2	3	WILEY	HOBOKEN	111 RIVER ST, HOBOKEN 07030-5774, NJ USA	0306-5251	1365-2125		BRIT J CLIN PHARMACO	Br. J. Clin. Pharmacol.	NOV	2018	84	11			SI
J	Patel, AD; Baca, C; Franklin, G; Herman, ST; Hughes, I; Meunier, L; Moura, LMVR; Clary, HM; Parker-McFadden, B; Pugh, MJ; Schultz, RJ; Spanaki, MV; Bennett, A; Josephson, SA				Patel, Anup D.; Baca, Christine; Franklin, Gary; Herman, Susan T.; Hughes, Inna; Meunier, Lisa; Moura, Lidia M. V. R.; Clary, Heidi Munger; Parker-McFadden, Brandy; Pugh, Mary Jo; Schultz, Rebecca J.; Spanaki, Marianna, V; Bennett, Amy; Josephson, S. Andrew			Quality improvement in neurology Epilepsy Quality Measurement Set 2017 update	NEUROLOGY			English	Article							TECHNOLOGY-ASSESSMENT SUBCOMMITTEE; AMERICAN ACADEMY; STANDARDS SUBCOMMITTEE; ANTIEPILEPTIC DRUGS; MANAGEMENT ISSUES; OF-LIFE; UNITED-STATES; FOLIC-ACID; WOMEN; PREGNANCY		[Patel, Anup D.] Nationwide Childrens Hosp, Neurol & Pediat, Columbus, OH 43205 USA; [Patel, Anup D.] Ohio State Univ, Coll Med, Columbus, OH 43210 USA; [Baca, Christine] Univ Colorado, Anschute Sch Med, Aurora, CO USA; [Franklin, Gary] Univ Washington, Neurol & Hlth Serv, Environm & Occupat Hlth Sci, Seattle, WA 98195 USA; [Herman, Susan T.] Harvard Med Sch, Beth Israel Deaconess Med Ctr, Dept N…	Patel, AD (reprint author), Nationwide Childrens Hosp, Neurol & Pediat, Columbus, OH 43205 USA.; Patel, AD (reprint author), Ohio State Univ, Coll Med, Columbus, OH 43210 USA.	quality@aan.com					Baca CB, 2011, PEDIATRICS, V128, pE1532, DOI 10.1542/peds.2011-0245; Birbeck GL, 2002, EPILEPSIA, V43, P535, DOI 10.1046/j.1528-1157.2002.32201.x; Burneo JG, 2016, NEUROLOGY, V86, P72, DOI 10.1212/WNL.0000000000002249; England MJ, 2012, EPILEPSY SPECTRUM PR; Espinera AR, 2016, EPILEPSY BEHAV, V65, P1, DOI 10.1016/j.yebeh.2016.08.021; Fayers PM, 2013, QUALITY LIFE ASSESSM; Fitzsimons M, 2013, SEIZ…	39	1	1	0	0	LIPPINCOTT WILLIAMS & WILKINS	PHILADELPHIA	TWO COMMERCE SQ, 2001 MARKET ST, PHILADELPHIA, PA 19103 USA	0028-3878	1526-632X		NEUROLOGY	Neurology	OCT 30	2018	91	18
J	Christensen, J; Vestergaard, C; Bech, BH				Christensen, Jakob; Vestergaard, Claus; Bech, Bodil Hammer			Maternal death in women with epilepsy Smaller scope studies	NEUROLOGY			English	Article							MORTALITY	Objective To determine the maternal mortality in women with epilepsy. Methods This was a matched case-control study of pregnant women in Denmark who were born in Denmark between January 1, 1962, and December 31, 1994, and who were alive on their 18th birthday. We defined maternal mortality as deaths in pregnancy and the first 42 days after termination of pregnancy. Cases were pregnancies in women…	[Christensen, Jakob] Aarhus Univ, Dept Neurol, Aarhus, Denmark; [Vestergaard, Claus] Aarhus Univ, Dept Publ Hlth, Res Unit Gen Practice, Aarhus, Denmark; [Bech, Bodil Hammer] Aarhus Univ, Dept Publ Hlth, Sect Epidemiol, Aarhus, Denmark	Christensen, J (reprint author), Aarhus Univ, Dept Neurol, Aarhus, Denmark.	jakob@farm.au.dk		Christensen, Jakob/0000-0002-9385-6435	Danish Epilepsy Association; Central Denmark Region; Novo Nordisk Foundation [NNF16OC0019126]; Lundbeck Foundation [R155-2012-11280]	Jakob Christensen received research support from the Danish Epilepsy Association, the Central Denmark Region, and the Novo Nordisk Foundation (NNF16OC0019126). The study was supported by an unrestricted grant from the Lundbeck Foundation (grant R155-2012-11280).	Christensen J, 2007, EPILEPSY RES, V75, P162, DOI 10.1016/j.eplepsyres.2007.05.009; Christensen J, 2015, EPILEPSY RES, V114, P81, DOI 10.1016/j.eplepsyres.2015.05.001; Edey S, 2014, EPILEPSIA, V55, pE72, DOI 10.1111/epi.12621; Kelso A, 2014, SAVING LIVES IMPROVI, P45; Leach JP, 2017, SEIZURE-EUR J EPILEP, V50, P67, DOI 10.1016/j.seizure.2017.05.004; MacDonald SC, 2015, JAMA NEUROL, V72, P981, DOI…	9	1	1	0	0	LIPPINCOTT WILLIAMS & WILKINS	PHILADELPHIA	TWO COMMERCE SQ, 2001 MARKET ST, PHILADELPHIA, PA 19103 USA	0028-3878	1526-632X		NEUROLOGY	Neurology	OCT 30	2018	91	18
J	Munkboel, CH; Christensen, LR; Islin, J; Bonomo, S; Olsen, L; Jorgensen, FS; Styrishave, B				Munkboel, Cecilie Hurup; Christensen, Lise Rudbaek; Islin, Julie; Bonomo, Silvia; Olsen, Lars; Jorgensen, Flemming Steen; Styrishave, Bjarne			The anti-epileptic drug lamotrigine inhibits the CYP17A1 lyase reaction in vitro	BIOLOGY OF REPRODUCTION			English	Article						in vitro; H295R; molecular dynamics; endocrine disrupting drug; steroidogenesis; CYP19A1; CYP21A2	H295R CELL ASSAY; CYTOCHROME-P450 17A1; REUPTAKE INHIBITORS; STEROIDOGENESIS; PREGNANCY; EPILEPSY; HORMONES	The potential endocrine disrupting effects of the commonly prescribed anti-epileptic drug lamotrigine (LAM) were investigated using the H295R steroidogenic in vitro assay and computational chemistry methods. The H295R cells were exposed to different concentrations of LAM, and a multi-steroid LC-MS/MS method was applied to quantify the amount of secreted steroid hormones. LAM affected several ster…	[Munkboel, Cecilie Hurup; Christensen, Lise Rudbaek; Islin, Julie; Styrishave, Bjarne] Univ Copenhagen, Fac Hlth & Med Sci, Dept Pharm, Toxicol Lab, Copenhagen, Denmark; [Bonomo, Silvia; Olsen, Lars; Jorgensen, Flemming Steen] Univ Copenhagen, Fac Hlth & Med Sci, Dept Drug Design & Pharmacol, Sect Biostruct Res, Copenhagen, Denmark	Styrishave, B (reprint author), Univ Copenhagen, Dept Pharm, Copenhagen, Denmark.	bjarne.styrishave@sund.ku.dk		Bonomo, Silvia/0000-0003-2394-2861; Rudbaek Christensen, Lise/0000-0003-3169-6824	Drug Research Academy at the University of Copenhagen	The Drug Research Academy at the University of Copenhagen is acknowledged for funding CHM. Edited by Dr. Jodi Flaws, PhD, University of Illinois	[Anonymous], 2014, SCHROD SUIT 2014 2 P; Baynes JW, 2009, MED BIOCH; BECKE AD, 1993, J CHEM PHYS, V98, P1372, DOI 10.1063/1.464304; BECKE AD, 1993, J CHEM PHYS, V98, P5648, DOI 10.1063/1.464913; Berman HM, 2000, NUCLEIC ACIDS RES, V28, P235, DOI 10.1093/nar/28.1.235; Bonomo S, 2016, SCI REP-UK, V6, DOI 10.1038/srep29468; Danish Health and Medicines Authority, 2014, VALPR; DeVore NM, 2012, NATURE,…	41	0	0	0	1	OXFORD UNIV PRESS INC	CARY	JOURNALS DEPT, 2001 EVANS RD, CARY, NC 27513 USA	0006-3363	1529-7268		BIOL REPROD	Biol. Reprod.	OCT	2018	99	4
J	Auvin, S; Wirrell, E; Donald, KA; Berl, M; Hartmann, H; Valente, KD; Van Bogaert, P; Cross, JH; Osawa, M; Kanemura, H; Aihara, M; Guerreiro, MM; Samia, P; Vinayan, KP; Smith, ML; Carmant, L; Kerr, M; Hermann, B; Dunn, D; Wilmshurst, JM				Auvin, Stephane; Wirrell, Elaine; Donald, Kirsten A.; Berl, Madison; Hartmann, Hans; Valente, Kette D.; Van Bogaert, Patrick; Cross, J. Helen; Osawa, Makiko; Kanemura, Hideaki; Aihara, Masao; Guerreiro, Marilisa M.; Samia, Pauline; Vinayan, Kollencheri Puthenveettil; Smith, Mary Lou; Carmant, Lionel; Kerr, Michael; Hermann, Bruce; Dunn, David; Wilmshurst, Jo M.			Systematic review of the screening, diagnosis, and management of ADHD in children with epilepsy. Consensus paper of the Task Force on Comorbidities of the ILAE Pediatric Commission	EPILEPSIA			English	Review						antiepileptic drug; attention-deficit/hyperactivity disorder; children; epilepsy; methylphenidate; screening tools	DEFICIT-HYPERACTIVITY DISORDER; ATTENTION-DEFICIT/HYPERACTIVITY DISORDER; CHILDHOOD ABSENCE EPILEPSY; QUALITY-OF-LIFE; COGNITIVE FUNCTION; EXECUTIVE FUNCTIONS; BEHAVIORAL-PROBLEMS; MENTAL-RETARDATION; ACTIVE EPILEPSY; ONSET EPILEPSY	Attention-deficit/hyperactivity disorder (ADHD) is a common and challenging comorbidity affecting many children with epilepsy. A working group under the International League Against Epilepsy (ILAE) Pediatric Commission identified key questions on the identification and management of ADHD in children with epilepsy. Systematic reviews of the evidence to support approaches to these questions were co…	[Auvin, Stephane] Robert Debre Univ Hosp, APHP, Dept Pediat Neurol, Paris, France; [Wirrell, Elaine] Mayo Clin, Div Child & Adolescent Neurol, Rochester, MN USA; [Wirrell, Elaine] Mayo Clin, Div Epilepsy, Rochester, MN USA; [Donald, Kirsten A.] Univ Cape Town, Red Cross War Mem Childrens Hosp, Neurosci Inst, Div Dev Paediat,Dept Paediat & Child Hlth, Cape Town, South Africa; [Berl, Madison] Child…	Auvin, S (reprint author), CHU Robert Debre, Ctr Reference Epilepsies Rares, Serv Neurol Pediat, 48 Blvd Serurier, F-75019 Paris, France.	stephane.auvin@aphp.fr		Donald, Kirsten/0000-0002-0276-9660; Auvin, Stephane/0000-0003-3874-9749; Wilmshurst, Jo/0000-0001-7328-1796			Aaberg KM, 2016, PEDIATRICS, V138, DOI 10.1542/peds.2016-0921; Achenbach T. M., 2001, MANUAL ASEBA SCH AGE; Alfstad KA, 2016, EPILEPSY BEHAV, V56, P88, DOI 10.1016/j.yebeh.2016.01.007; Andrade DM, 2017, EPILEPSIA, V58, P1502, DOI 10.1111/epi.13832; Austin JK, 2001, PEDIATRICS, V107, P115, DOI 10.1542/peds.107.1.115; Barkely RA, 2006, ATTENTION DEFICIT HY; Bennett-Back O, 2011, PEDIATR NEUROL, V44…	87	0	0	4	4	WILEY	HOBOKEN	111 RIVER ST, HOBOKEN 07030-5774, NJ USA	0013-9580	1528-1167		EPILEPSIA	Epilepsia	OCT	2018	59	10
J	Sreedharan, RM; Sheelakumari, R; Anila, KM; Kesavadas, C; Thomas, SV				Sreedharan, R. M.; Sheelakumari, R.; Anila, K. M.; Kesavadas, C.; Thomas, S. V.			Reduced brain volumes in children of women with epilepsy: A neuropsychological and voxel based morphometric analysis in pre-adolescent children	JOURNAL OF NEURORADIOLOGY			English	Article						Voxel based morphometry; Children of woman with epilepsy; Antiepileptic drugs; Total intracranial volume; Grey matter volume; White matter volume	IN-UTERO EXPOSURE; ANTIEPILEPTIC DRUGS; PRENATAL EXPOSURE; PREGNANCY; MALFORMATIONS; INTELLIGENCE; REGISTRY; MOTHERS; COHORT; AGE	Background and purpose. - Children of Women with Epilepsy with antenatal exposure to antiepileptic drugs (CAED) have reduced neuropsychological functions. We aimed to explore the anatomical basis for this impairment by comparing the brain volumes of CAED with that of matched healthy children without antenatal AED exposure (COAED). Materials and methods. - CAED aged 8-12 years were recruited from …	[Sreedharan, R. M.] Govt Med Coll Hosp, Dept Radiol, Trivandrum, Kerala, India; [Sheelakumari, R.; Anila, K. M.; Thomas, S. V.] SCTIMST, Dept Neurol, Trivandrum, Kerala, India; [Kesavadas, C.] SCTIMST, Dept Imaging Sci & Intervent Radiol, Trivandrum, Kerala, India	Thomas, SV (reprint author), Sree Chitra Thirunal Inst Med Sci & Technol Thiru, Dept Neurol, Thiruvananthapuram, Kerala, India.	sanjeev.v.thomas@gmail.com		Kesavadas, Chandrasekharan/0000-0003-4914-8666	Kerala Registry of Epilepsy Pregnancy (KREP, Trivandrum)	The authors thank Kerala Registry of Epilepsy Pregnancy (KREP, Trivandrum) for their financial support. The authors are grateful to the subjects who took part in this research study.	Adab N, 2001, J NEUROL NEUROSUR PS, V70, P15, DOI 10.1136/jnnp.70.1.15; Alruwaili AR, 2017, J NEURORADIOL; Baltruschat SA, 2015, J NEURORADIOLOGY, V42, P141, DOI 10.1016/j.neurad.2015.02.006; Ashburner J, 2000, NEUROIMAGE, V11, P805, DOI 10.1006/nimg.2000.0582; Baker GA, 2015, NEUROLOGY, V84, P382, DOI 10.1212/WNL.0000000000001182; Bittigau P, 2002, P NATL ACAD SCI USA, V99, P15089, DOI 10.1073/p…	27	0	0	2	2	MASSON EDITEUR	MOULINEAUX CEDEX 9	21 STREET CAMILLE DESMOULINS, ISSY, 92789 MOULINEAUX CEDEX 9, FRANCE	0150-9861	1773-0406		J NEURORADIOLOGY	J. Neuroradiol.	OCT	2018	45	6
J	Newman, TB; Wu, YW; Kuzniewicz, MW; Grimes, BA; McCulloch, CE				Newman, Thomas B.; Wu, Yvonne W.; Kuzniewicz, Michael W.; Grimes, Barbara A.; McCulloch, Charles E.			Childhood Seizures After Phototherapy	PEDIATRICS			English	Article							AFFECTS CYTOKINE PRODUCTION; NEONATAL HYPERBILIRUBINEMIA; DNA-DAMAGE; RISK-FACTORS; JAUNDICED NEWBORNS; SEX-DIFFERENCES; EPILEPSY; INFANTS; PREVALENCE; DISORDERS	BACKGROUND AND OBJECTIVES:In a recent Danish study, researchers found an increased risk of childhood epilepsy after phototherapy but only in boys. We investigated this association in a Kaiser Permanente Northern California cohort.METHODS:From 499642 infants born at 35 weeks' gestation in 1995-2011 followed for 60 days, we excluded 1773 that exceeded exchange transfusion thresholds and 1237 with s…	[Newman, Thomas B.; Grimes, Barbara A.; McCulloch, Charles E.] Univ Calif San Francisco, Dept Epidemiol & Biostat, Box 0560,550 16th St,Second Floor, San Francisco, CA 94143 USA; [Newman, Thomas B.; Wu, Yvonne W.; Kuzniewicz, Michael W.] Univ Calif San Francisco, Dept Pediat, San Francisco, CA USA; [Wu, Yvonne W.] Univ Calif San Francisco, Dept Neurol, San Francisco, CA USA; [Newman, Thomas B.; K…	Newman, TB (reprint author), Univ Calif San Francisco, Dept Epidemiol & Biostat, Box 0560,550 16th St,Second Floor, San Francisco, CA 94143 USA.	newman@epi.ucsf.edu			Agency for Healthcare Research and Quality [R01HS020618]	Supported by grant R01HS020618 from the Agency for Healthcare Research and Quality. The content is solely the responsibility of the authors and does not necessarily represent the official views of the Agency for Healthcare Research and Quality. The funder played no role in the design and conduct of the study; collection, management, analysis, and interpretation of the data; and preparation, revie…	Amin SB, 2011, J AUTISM DEV DISORD, V41, P1455, DOI 10.1007/s10803-010-1169-6; Aycicek A, 2008, J PEDIAT, V84, P141, DOI [10.2223/JPED.1765, 10.1590/S0021-75572008000200009]; Aycicek A, 2007, J PEDIAT, V83, P319, DOI [10.1590/S0021-75572007000500006, 10.2223/JPED.1645]; Cansu A, 2007, SEIZURE-EUR J EPILEP, V16, P338, DOI 10.1016/j.seizure.2007.02.003; Chimmula S, 2012, CLIN MED RES, V10, P193; CN…	42	1	1	0	0	AMER ACAD PEDIATRICS	ELK GROVE VILLAGE	141 NORTH-WEST POINT BLVD,, ELK GROVE VILLAGE, IL 60007-1098 USA	0031-4005	1098-4275		PEDIATRICS	Pediatrics	OCT	2018	142	4		2
J	McLaughlin, RM; Schraegle, WA; Nussbaum, NL; Titus, JB				McLaughlin, Rachael M.; Schraegle, William A.; Nussbaum, Nancy L.; Titus, Jeffrey B.			Parental coping and its role in predicting health-related quality of life in pediatric epilepsy	EPILEPSY & BEHAVIOR			English	Article						Pediatric epilepsy; Health-related quality of life; Parental coping; QOLCE; ICQ-P	ILLNESS COGNITION QUESTIONNAIRE; DRUG-RESISTANT EPILEPSY; CHILDHOOD EPILEPSY; CHILDREN; ADOLESCENTS; IMPACT; ADJUSTMENT; FAMILIES; ANXIETY; PERCEPTIONS	Objective: Psychosocial difficulties are known to greatly impact the health-related quality of life (HRQOL) of a child with epilepsy, and parental coping is a unique aspect that has not been examined in relation to HRQOL in the pediatric population with epilepsy. This study assessed the relationship of parental coping with HRQOL and other clinical and sociodemographic factors. Methods: Data inclu…	[McLaughlin, Rachael M.; Schraegle, William A.; Nussbaum, Nancy L.; Titus, Jeffrey B.] Dell Childrens Med Ctr Cent Texas, Neuropsychol Lab, Austin, TX USA; [McLaughlin, Rachael M.; Nussbaum, Nancy L.; Titus, Jeffrey B.] Dell Childrens Med Ctr Cent Texas, Comprehens Epilepsy Program, Austin, TX USA; [Schraegle, William A.; Nussbaum, Nancy L.] Univ Texas Austin, Dept Educ Psychol, Austin, TX 78712 …	Titus, JB (reprint author), Dell Childrens Med Grp, Pediat Neuropsychol Clin, 1600 West 38th St,Suite 320, Austin, TX 78731 USA.	jbtitus@ascension.org					Austin J K, 2000, Annu Rev Nurs Res, V18, P26; Austin JK, 2004, EPILEPSY BEHAV, V5, pS33, DOI 10.1016/j.yebeh.2004.06.014; Austin JK, 2008, EPILEPSY BEHAV, V13, P662, DOI 10.1016/j.yebeh.2008.07.017; CarltonFord S, 1997, SEIZURE, V6, P383, DOI 10.1016/S1059-1311(97)80038-6; Clarke AL, 2016, EPILEPSY BEHAV, V59, P50, DOI 10.1016/j.yebeh.2016.02.035; Clary LE, 2010, EPILEPSY BEHAV, V19, P487, DOI 1…	33	0	0	0	0	ACADEMIC PRESS INC ELSEVIER SCIENCE	SAN DIEGO	525 B ST, STE 1900, SAN DIEGO, CA 92101-4495 USA	1525-5050	1525-5069		EPILEPSY BEHAV	Epilepsy Behav.	OCT	2018	87
J	Goldstein, L; Shihman, B; Amiel, N; Benninger, F				Goldstein, Lilach; Shihman, Boris; Amiel, Noam; Benninger, Felix			Termination of pregnancy in women with epilepsy - A retrospective single center study	EPILEPSY & BEHAVIOR			English	Article						Antiepileptic drugs (AEDs); Tennination of pregnancy (TOP); Abortion; Women with epilepsy (WWE); Teratogenicity	IN-UTERO EXPOSURE; ANTIEPILEPTIC DRUGS; OUTCOMES; MANAGEMENT	Antiepileptic drugs (AEDs) are commonly prescribed to women of childbearing age. As 0.3%-0.7% of all pregnancies occur in women with epilepsy (WWE), the effect of recurrent seizures and teratogenicity on pregnancy outcome and the fetus have been widely studied. Most of these studies have focused on live births. A significant number of terminated pregnancies in WWE were ignored in past studies, th…	[Benninger, Felix] Beilinson Med Ctr, Dept Neurol, Rabin Med Ctr, Jabotinsky 35, IL-49100 Petah Tiqwa, Israel; Tel Aviv Univ, Sockler Sch Med, Tel Aviv, Israel; [Shihman, Boris] Assuta Kalaniot, 106 Menachem Begin Bd, Ashdod, Israel	Benninger, F (reprint author), Beilinson Med Ctr, Dept Neurol, Rabin Med Ctr, Jabotinsky 35, IL-49100 Petah Tiqwa, Israel.	felixbenninger@gmail.com		Benninger, Felix/0000-0003-3097-4693			Baker GA, 2015, NEUROLOGY, V84, P382, DOI 10.1212/WNL.0000000000001182; Bech BH, 2014, BMJ-BRIT MED J, V349, DOI 10.1136/bmj.g5159; Bhatia M, 2017, OBSTET GYNAECOL, V19, P279, DOI 10.1111/tog.12413; Bromley RL, 2017, SEIZURE-EUR J EPILEP, V44, P225, DOI 10.1016/j.seizure.2016.10.006; Hill DS, 2010, EXPERT REV NEUROTHER, V10, P943, DOI 10.1586/ERN.10.57; Morrell MJ, 2002, AM FAM PHYSICIAN, V66, P1…	15	0	0	2	2	ACADEMIC PRESS INC ELSEVIER SCIENCE	SAN DIEGO	525 B ST, STE 1900, SAN DIEGO, CA 92101-4495 USA	1525-5050	1525-5069		EPILEPSY BEHAV	Epilepsy Behav.	OCT	2018	87
J	Rahimi, R; Akhavan, MM; Kamyab, K; Ebrahimi, SA				Rahimi, R.; Akhavan, M. M.; Kamyab, K.; Ebrahimi, S. A.			Maternal voluntary exercise ameliorates learning deficit in rat pups exposed, in utero, to valproic acid; role of BDNF and VEGF and their receptors	NEUROPEPTIDES			English	Article						Valproate; Maternal voluntary exercise; Brain-derived neurotrophic factor; Vascular endothelial growth factor; Hippocampus; Cognitive dysfunction; Water maze	ADULT HIPPOCAMPAL NEUROGENESIS; ANTIEPILEPTIC DRUGS; NEUROTROPHIC FACTOR; MAJOR MALFORMATIONS; WATER-MAZE; HIGH-FAT; PREGNANCY; EPILEPSY; BRAIN; MEMORY	In utero exposure to therapeutic doses of valproic acid (VPA) during pregnancy can produce physical malformation and CNS abnormalities in the offspring. There is evidence indicating that even lower doses of VPA during pregnancy could cause cognitive impairment in offspring. It has been demonstrated that maternal exercise has positive effects on offspring's cognitive function. In this study we eva…	[Rahimi, R.; Akhavan, M. M.; Ebrahimi, S. A.] Iran Univ Med Sci, Sch Med, Deportment Pharmacol, Tehran, Iran; [Kamyab, K.] Univ Tehran Med Sci, Razi Skin Hosp, Dept Pathol, Tehran, Iran	Ebrahimi, SA (reprint author), Iran Univ Med Sci, Sch Med, Deportment Pharmacol, Tehran, Iran.	ebrahimi.sa@iums.ac.ir			research council of Iran University of Medical Sciences [23654]	This work was supported by grant number 23654 from the research council of Iran University of Medical Sciences.	Adab N, 2004, J NEUROL NEUROSUR PS, V75, P1575, DOI 10.1136/jnnp.2003.029132; Adlard PA, 2005, J NEUROSCI, V25, P4217, DOI 10.1523/JNEUROSCI.0496-05.2005; Ahmadalipour A, 2018, NEUROBIOL LEARN MEM, V147, P54, DOI 10.1016/j.nlm.2017.11.013; Akhavan MM, 2008, NEUROSCIENCE, V151, P1173, DOI 10.1016/j.neuroscience.2007.10.051; Akhavan MM, 2013, IRAN J BASIC MED SCI, V16, P955; Artama M, 2005, NEUROLO…	42	0	0	6	6	CHURCHILL LIVINGSTONE	EDINBURGH	JOURNAL PRODUCTION DEPT, ROBERT STEVENSON HOUSE, 1-3 BAXTERS PLACE, LEITH WALK, EDINBURGH EH1 3AF, MIDLOTHIAN, SCOTLAND	0143-4179	1532-2785		NEUROPEPTIDES	Neuropeptides	OCT	2018	71
J	Atesoglu, M; Ince, T; Luleci, D; Ergor, A; Aydin, A				Atesoglu, Merve; Ince, Tolga; Luleci, Duygu; Ergor, Alp; Aydin, Adem			Sociodemographic risk factors for febrile seizures: A school-based study from Izmir, Turkey	SEIZURE-EUROPEAN JOURNAL OF EPILEPSY			English	Article						Children; Febrile seizure; Prevalence; Sociodemographic factors	INCIDENT CASE-REFERENT; PERINATAL ANTECEDENTS; NATIONAL COHORT; CHILDREN; CONVULSIONS; PREVALENCE; EPILEPSY; ASSOCIATION; RECURRENCE; SCLEROSIS	Purpose: Despite the fact that socioeconomic and environmental factors of a population are changing over time, there are few studies focusing on the effects of sociodemographic factors on the prevalence of febrile seizures (FS). This study was designed to find out the prevalence of FS and to investigate the effect of socio-cultural and economic factors on this prevalence among the Turkish school …	[Atesoglu, Merve] Dokuz Eylul Univ, Fac Med, Dept Pediat, Izmir, Turkey; [Ince, Tolga; Aydin, Adem] Dokuz Eylul Univ, Fac Med, Dept Pediat, Div Social Pediat, Izmir, Turkey; [Luleci, Duygu; Ergor, Alp] Dokuz Eylul Univ, Fac Med, Dept Publ Hlth, Izmir, Turkey	Ince, T (reprint author), Dokuz Eylul Univ, Dept Pediat, Div Social Pediat, TR-35340 Izmir, Turkey.	drtince@gmail.com					Akdag R, 2009, MINISTRY HLTH PUBLIC, V807; ANNEGERS JF, 1987, NEW ENGL J MED, V316, P493, DOI 10.1056/NEJM198702263160901; ANNEGERS JF, 1990, EPILEPSY RES, V5, P209, DOI 10.1016/0920-1211(90)90040-3; [Anonymous], 1993, EPILEPSIA, V34, P592; [Anonymous], 2016, ANN REP ED BACKGR IZ; [Anonymous], 2015, STRAT PLANN HLTH CAS; Assogba K, 2015, J PEDIATR NEUROSCI, V10, P9, DOI 10.4103/1817-1745.154315; …	37	0	0	2	2	W B SAUNDERS CO LTD	LONDON	32 JAMESTOWN RD, LONDON NW1 7BY, ENGLAND	1059-1311	1532-2688		SEIZURE-EUR J EPILEP	Seizure	OCT	2018	61
J	Mostacci, B; Esposto, R; Lello, S; Bisulli, F; Licchetta, L; Tinuper, P				Mostacci, Barbara; Esposto, Roberta; Lello, Stefano; Bisulli, Francesca; Licchetta, Laura; Tinuper, Paolo			Estrogen-related seizure exacerbation following hormone therapy for assisted reproduction in women with epilepsy	SEIZURE-EUROPEAN JOURNAL OF EPILEPSY			English	Article						Seizures; Epilepsy; Lamotrigine; Assisted reproduction; Gonadotropins; Ovarian stimulation	PREGNANCY; LAMOTRIGINE; FREQUENCY; CLEARANCE; REGISTRY	Purpose: Exogenous estrogens might lead to seizure worsening in women with epilepsy (WWE) by lowering the seizure threshold and inducing glucuronidation in women taking lamotrigine. Assisted reproduction techniques are increasingly used and often require estrogenic and estrogen raising hormone therapy. We aimed at reporting their possible impact on seizures in WWE. Methods: We describe two cases …	[Mostacci, Barbara; Bisulli, Francesca; Licchetta, Laura; Tinuper, Paolo] IRCCS Ist Sci Neurol Bologna, Via Altura 3, I-40138 Bologna, Italy; [Esposto, Roberta; Bisulli, Francesca; Licchetta, Laura; Tinuper, Paolo] Univ Bologna, Dept Biomed & Neuromotor Sci, Bologna, Italy; [Lello, Stefano] Policlin Gemelli Fdn, Dept Woman & Child Hlth, Rome, Italy	Mostacci, B (reprint author), IRCCS Ist Sci Neurol Bologna, Via Altura 3, I-40138 Bologna, Italy.	b.mostacci@isnb.it	Bartolini, Emanuele/K-8779-2016	Bartolini, Emanuele/0000-0002-5683-1941			[Anonymous], MED ELEGIBILITY CR 2, P130; Battino D, 2013, EPILEPSIA, V54, P1621, DOI 10.1111/epi.12302; Harden CL, 1999, EPILEPSIA, V40, P1402, DOI 10.1111/j.1528-1157.1999.tb02012.x; Harden CL, 2006, EPILEPSIA, V47, P1447, DOI 10.1111/j.1528-1167.2006.00507.x; Herzog AG, 2015, SEIZURE-EUR J EPILEP, V28, P18, DOI 10.1016/j.seizure.2015.02.024; Herzog AG, 2015, SEIZURE-EUR J EPILEP, V28, P71, DOI …	13	0	0	0	0	W B SAUNDERS CO LTD	LONDON	32 JAMESTOWN RD, LONDON NW1 7BY, ENGLAND	1059-1311	1532-2688		SEIZURE-EUR J EPILEP	Seizure	OCT	2018	61
J	Fitzgerald, MP; Massey, SL; Fung, FW; Kessler, SK; Abend, NS				Fitzgerald, Mark P.; Massey, Shavonne L.; Fung, France W.; Kessler, Sudha Kilaru; Abend, Nicholas S.			High electroencephalographic seizure exposure is associated with unfavorable outcomes in neonates with hypoxic-ischemic encephalopathy	SEIZURE-EUROPEAN JOURNAL OF EPILEPSY			English	Article						Therapeutic hypothermia; Neonatal seizures; Seizure exposure; Neurodevelopmental outcome; Electroencephalography	ELECTROGRAPHIC SEIZURES; SYSTEMIC HYPOTHERMIA; PERINATAL ASPHYXIA; BRAIN-INJURY; NEWBORNS; MRI; ERA	Purpose: Electroencephalographic seizures (ES) are common among neonates with hypoxic-ischemic encephalopathy (HIE), and they represent a treatable complication that might improve neurodevelopmental outcomes. We aimed to establish whether higher ES exposure was predictive of unfavorable outcomes while adjusting for other important clinical and electroencephalographic parameters. Methods: We perfo…	[Fitzgerald, Mark P.; Massey, Shavonne L.; Fung, France W.; Kessler, Sudha Kilaru; Abend, Nicholas S.] Childrens Hosp Philadelphia, Div Neurol, 3401 Civ Ctr Blvd, Philadelphia, PA 19104 USA; [Fitzgerald, Mark P.; Massey, Shavonne L.; Fung, France W.; Kessler, Sudha Kilaru; Abend, Nicholas S.] Univ Penn, Dept Neurol, Perelman Sch Med, Philadelphia, PA 19104 USA; [Fitzgerald, Mark P.; Massey, Shavo…	Fitzgerald, MP (reprint author), Childrens Hosp Philadelphia, Div Neurol, 3401 Civ Ctr Blvd, Philadelphia, PA 19104 USA.	fitzgeraldmp@email.chop.edu		Fitzgerald, Mark/0000-0002-7121-0705	[NINDSK02-NS096058]	This research was supported by NINDSK02-NS096058.	Awal MA, 2016, CLIN NEUROPHYSIOL, V127, P285, DOI 10.1016/j.clinph.2015.05.018; Azzopardi D, 2014, NEW ENGL J MED, V371, P140, DOI 10.1056/NEJMoa1315788; Azzopardi DV, 2009, NEW ENGL J MED, V361, P1349, DOI 10.1056/NEJMoa0900854; Barkovich AJ, 1998, AM J NEURORADIOL, V19, P143; Chakkarapani E, 2016, J CHILD NEUROL, V31, P553, DOI 10.1177/0883073815600865; Chalak LF, 2014, J PERINATOL, V34, P629, …	28	0	0	0	0	W B SAUNDERS CO LTD	LONDON	32 JAMESTOWN RD, LONDON NW1 7BY, ENGLAND	1059-1311	1532-2688		SEIZURE-EUR J EPILEP	Seizure	OCT	2018	61
J	Karanam, A; Pennell, PB; French, JA; Harden, CL; Allien, S; Lau, C; Barnard, S; Callisto, SP; Birnbaum, AK				Karanam, Ashwin; Pennell, Page B.; French, Jacqueline A.; Harden, Cynthia L.; Allien, Stephanie; Lau, Connie; Barnard, Sarah; Callisto, Samuel P.; Birnbaum, Angela K.			Lamotrigine clearance increases by 5 weeks gestational age: Relationship to estradiol concentrations and gestational age	ANNALS OF NEUROLOGY			English	Article							ANTIEPILEPTIC DRUGS; SEIZURE FREQUENCY; PREGNANCY; EPILEPSY; WOMEN; METABOLISM; PHARMACOKINETICS	ObjectiveMethodsTo determine how early lamotrigine clearance (LTG-CL/F) increases during early pregnancy in women with epilepsy and to quantify the relationship of LTG-CL/F to estradiol concentrations and gestational week. This was a multicenter, observational study of pregnant women with epilepsy on lamotrigine and no interacting concomitant medications, employing frequent blood sampling prior t…	[Karanam, Ashwin; Callisto, Samuel P.; Birnbaum, Angela K.] Univ Minnesota, Coll Pharm, Expt & Clin Pharmacol, Minneapolis, MN 55455 USA; [Pennell, Page B.; Allien, Stephanie] Harvard Med Sch, Brigham & Womens Hosp, Dept Neurol, Div Epilepsy, Boston, MA USA; [French, Jacqueline A.; Barnard, Sarah] NYU, Comprehens Epilepsy Ctr, Dept Neurol, New York, NY USA; [Harden, Cynthia L.] Icahn Sch Med Mt S…	Birnbaum, AK (reprint author), Univ Minnesota, Coll Pharm, Dept Expt & Clin Pharmacol, Minneapolis, MN 55414 USA.	birnb002@umn.edu		Karanam, Ashwin/0000-0003-0654-5266; French, Jacqueline/0000-0003-2242-8027	Epilepsy Foundation; Patricia L. Nangle Fund; Milken Foundation	This study was funded by the Epilepsy Foundation, the Patricia L. Nangle Fund, and the Milken Foundation.	Argikar UA, 2009, XENOBIOTICA, V39, P826, DOI 10.3109/00498250903188985; Argikar UA, 2009, XENOBIOTICA, V39, P355, DOI 10.1080/00498250902745082; Battino D, 2013, EPILEPSIA, V54, P1621, DOI 10.1111/epi.12302; Bjork M, 2018, JAMA NEUROL, V75, P160, DOI 10.1001/jamaneurol.2017.3897; Bock KW, 2010, BIOCHEM PHARMACOL, V80, P771, DOI 10.1016/j.bcp.2010.04.034; Chen HQ, 2009, DRUG METAB DISPOS, V37, P1…	26	0	0	1	1	WILEY	HOBOKEN	111 RIVER ST, HOBOKEN 07030-5774, NJ USA	0364-5134	1531-8249		ANN NEUROL	Ann. Neurol.	OCT	2018	84	4
J	Barton, S; Nadebaum, C; Anderson, VA; Vajda, F; Reutens, DC; Wood, AG				Barton, Sarah; Nadebaum, Caroline; Anderson, Vicki A.; Vajda, Frank; Reutens, David C.; Wood, Amanda G.			Memory Dysfunction in School-Aged Children Exposed Prenatally to Antiepileptic Drugs	NEUROPSYCHOLOGY			English	Article						antiepileptic drugs; valproate; prenatal exposure; children; memory	TEMPORAL-LOBE EPILEPSY; VALPROIC ACID; IN-UTERO; SODIUM VALPROATE; PREGNANCY REGISTRY; FETAL EXPOSURE; MALFORMATIONS; HIPPOCAMPAL; AUTISM; MODEL	Objective: Prenatal exposure to antiepileptic drugs (AEDs) and in particular valproate (VPA) has been shown to impair intellectual and language development in children, but the impact on memory functioning has not been thoroughly investigated. This study aimed to evaluate memory skills in school-age children who were exposed to AEDs prenatally. Method: The sample comprised of 105 children aged 6 …	[Barton, Sarah; Nadebaum, Caroline] Monash Univ, Sch Psychol & Psychiat, Clayton, Vic, Australia; [Barton, Sarah; Nadebaum, Caroline; Anderson, Vicki A.; Wood, Amanda G.] Murdoch Childrens Res Inst, Clin Sci, Melbourne, Vic, Australia; [Anderson, Vicki A.] Royal Childrens Hosp, Psychol Serv, Melbourne, Vic, Australia; [Anderson, Vicki A.] Univ Melbourne, Dept Psychol, Melbourne, Vic, Australia; […	Wood, AG (reprint author), Aston Univ, Sch Life & Hlth Sci, Birmingham, W Midlands, England.	a.wood4@aston.ac.uk		Barton, Sarah/0000-0001-7077-0906	Murdoch Children's Research Institute; Royal Children's Hospital; Victorian Government's Operational Infrastructure Support Program; Australian Research Council [LP0669648]; Apex Foundation; Pearson Plc; Australian Postgraduate Award scholarships; NHMRC postdoctoral fellowship grant [251755]; Postdoctoral Research Funding from Australian Rotary Health; NHMRC; Epilepsy Society of Australia; Epilep…	This research was supported by the Murdoch Children's Research Institute, the Royal Children's Hospital, Department of Paediatrics at The University of Melbourne, and the Victorian Government's Operational Infrastructure Support Program. It was supported by grants from the Australian Research Council (LP0669648), Apex Foundation, and Pearson Plc. The sponsors of the study had no role in study des…	Adab N, 2004, J NEUROL NEUROSUR PS, V75, P1575, DOI 10.1136/jnnp.2003.029132; Anderson V., 1996, NEUROPSYCHOLOGICAL A; Bromley R, 2014, COCHRANE DB SYST REV, DOI 10.1002/14651858.CD010236.pub2; Cohen MJ, 2011, EPILEPSY BEHAV, V22, P240, DOI 10.1016/j.yebeh.2011.06.014; Delis D., 1994, CALIFORNIA VERBAL LE; Eriksson K, 2005, EPILEPSY RES, V65, P189, DOI 10.1016/j.eplepsyres.2005.06.001; Frisch C, …	54	0	0	4	4	AMER PSYCHOLOGICAL ASSOC	WASHINGTON	750 FIRST ST NE, WASHINGTON, DC 20002-4242 USA	0894-4105	1931-1559		NEUROPSYCHOLOGY	Neuropsychology	OCT	2018	32	7
J	Trivedi, M; Jose, M; Philip, RM; Sarma, PS; Thomas, SV				Trivedi, Madhukar; Jose, Manna; Philip, Rini M.; Sarma, Prabhakaran S.; Thomas, Sanjeev, V			Spontaneous fetal loss in women with epilepsy: prospective data from pregnancy registry in India	EPILEPSY RESEARCH			English	Article						Fetal loss; Epilepsy; Pregnancy; Seizures; Antiepileptic drug	ANTIEPILEPTIC DRUGS; EURAP; RISK	Objective: To ascertain the risk of spontaneous fetal loss (SPFL) in women with epilepsy (WWE) on antiepileptic drugs (AED), and explore the association between specific AED usage and risk of SPFL. Methods: We identified all SPFL (including stillbirths) among pregnancies registered at Kerala Registry for Epilepsy and Pregnancy between 1998 and 2015. Rates of SPFL were compared between the AED exp…	[Trivedi, Madhukar; Thomas, Sanjeev, V] Sree Chitra Tirunal Inst Med Sci & Technol, Dept Neurol, Trivandrum 695011, Kerala, India; [Jose, Manna; Philip, Rini M.; Thomas, Sanjeev, V] Sree Chitra Tirunal Inst Med Sci & Technol, Dept Neurol, Kerala Registry Epilepsy & Pregnancy, Trivandrum 695011, Kerala, India; [Sarma, Prabhakaran S.] Sree Chitra Tirunal Inst Med Sci & Technol, Achutha Menon Ctr Hl…	Thomas, SV (reprint author), Sree Chitra Tirunal Inst Med Sci & Technol, Dept Neurol, Kerala Registry Epilepsy & Pregnancy, Trivandrum 695011, Kerala, India.	madhukartrivedi2801@gmail.com; mannajose@yahoo.co.in; riniphilip17@yahoo.com; sarma@sctimst.ac.in; sanjeev.v.thomas@gmail.com					ANNEGERS JF, 1988, EPILEPSIA, V29, P451, DOI 10.1111/j.1528-1157.1988.tb03745.x; [Anonymous], 1989, EPILEPSIA, V30, P389; BANCAUD J, 1981, EPILEPSIA, V22, P489; Battino D, 2013, EPILEPSIA, V54, P1621, DOI 10.1111/epi.12302; Bech BH, 2014, BMJ-BRIT MED J, V349, DOI 10.1136/bmj.g5159; Cansu A, 2010, EPILEPSIA, V51, P98, DOI 10.1111/j.1528-1167.2009.02259.x; Fuchs U, 1964, DEUT MED WOCHENSCHR, V89, …	14	0	0	0	0	ELSEVIER SCIENCE BV	AMSTERDAM	PO BOX 211, 1000 AE AMSTERDAM, NETHERLANDS	0920-1211	1872-6844		EPILEPSY RES	Epilepsy Res.	OCT	2018	146
J	Li, LL; Li, YC; Zhao, DJ; Jin, MF; Ni, H				Li, Li-li; Li, Ya-chao; Zhao, Dong-jing; Jin, Mei-fang; Ni, Hong			Leptin-regulated autophagy plays a role in long-term neurobehavioral injury after neonatal seizures and the regulation of zinc/cPLA2 and CaMK II signaling in cerebral cortex	EPILEPSY RESEARCH			English	Article						Leptin; Zinc transporter; Autophagy; Cerebral cortex; Neurobehavior	CYTOPLASMIC PHOSPHOLIPASE A(2); KETOGENIC DIET; GLUTAMATE-RECEPTOR; GENE-EXPRESSION; BRAIN-INJURY; RAT MODEL; NEURONS; MICE; METABOLISM; EPILEPSY	Metabolic disorders play an important role in the pathogenesis of many neurological diseases. Recent evidence suggests that leptin levels in peripheral blood and brain are lower in patients with epilepsy. Leptin is an energyregulating hormone that plays a neuroprotective role in neurodegenerative diseases and brain trauma. However, little is known about the effects and molecular mechanisms of lep…	[Li, Li-li; Li, Ya-chao; Zhao, Dong-jing; Jin, Mei-fang; Ni, Hong] Soochow Univ, Childrens Hosp, Inst Pediat Res, Neurol Lab, 303 Jingde Rd, Suzhou 215003, Peoples R China	Ni, H (reprint author), Soochow Univ, Childrens Hosp, Inst Pediat Res, Neurol Lab, 303 Jingde Rd, Suzhou 215003, Peoples R China.	nyr2000@yeah.net			National Natural Science Foundation of China [81471337, 81271458]; Postgraduate Research & Practice Innovation Program of Jiangsu Province [KYCX17_1990]	This work was supported by the National Natural Science Foundation of China (81471337, 81271458) and the Postgraduate Research & Practice Innovation Program of Jiangsu Province (KYCX17_1990).	Bate C, 2015, BIOMOLECULES, V5, P178, DOI 10.3390/biom5010178; Bigford GE, 2009, J NEUROTRAUM, V26, P703, DOI 10.1089/neu.2008.0783; Campistol J, 2016, SEMIN PEDIATR NEUROL, V23, P321, DOI 10.1016/j.spen.2016.11.006; Colvin RA, 2008, AM J PHYSIOL-CELL PH, V294, pC726, DOI 10.1152/ajpcell.00541.2007; Cowley MA, 2001, NATURE, V411, P480, DOI 10.1038/35078085; de Araujo DP, 2013, EVID-BASED COMPL AL…	43	0	0	3	3	ELSEVIER SCIENCE BV	AMSTERDAM	PO BOX 211, 1000 AE AMSTERDAM, NETHERLANDS	0920-1211	1872-6844		EPILEPSY RES	Epilepsy Res.	OCT	2018	146
J	Chen, RQ; Ren, YM; Zhang, S; You, C; Liu, Y				Chen, Ruiqi; Ren, Yanming; Zhang, Si; You, Chao; Liu, Yi			Radiologic Characteristics and High Risk of Seizures in Infants with Ruptured Intracranial Aneurysms: Case Report and Review of the Literature	WORLD NEUROSURGERY			English	Review						Distal arterial aneurysms; Infants; Intracranial aneurysms; Lobe hemorrhage; Middle cerebral artery; Seizures	CEREBRAL-ARTERY ANEURYSM; ACUTE SUBDURAL-HEMATOMA; SUBARACHNOID HEMORRHAGE; ENDOVASCULAR MANAGEMENT; MYCOTIC-ANEURYSM; NEWBORN-INFANT; GIANT; EPILEPSY; NEONATE; BRAIN	OBJECTIVE: To evaluate the parameters related to the high risk of preoperative seizures in infants (1 year or younger) with ruptured intracranial aneurysms. METHODS: Infants with ruptured intracranial aneurysms treated at our institution from January 2012 to January 2018 were retrospectively analyzed. Seventeen similar cases of infant patients with seizures reported in published studies were revi…	[Chen, Ruiqi; Ren, Yanming; Zhang, Si; You, Chao; Liu, Yi] Sichuan Univ, West China Hosp, Dept Neurosurg, Chengdu, Sichuan, Peoples R China	Liu, Y (reprint author), Sichuan Univ, West China Hosp, Dept Neurosurg, Chengdu, Sichuan, Peoples R China.	huaxi_liuyi@163.com			Fundamental Research Funds for the Central Universities [2012017yjsy200]	This study was funded by the Fundamental Research Funds for the Central Universities (2012017yjsy200).	Adeleye AO, 2008, PEDIATR NEUROSURG, V44, P397, DOI 10.1159/000149908; Ahmad FU, 2006, PEDIATR NEUROSURG, V42, P237, DOI 10.1159/000092361; Al-Youbi RA, 2012, NEUROSCIENCES, V17, P161; Bell MA, 2007, DEV NEUROPSYCHOL, V31, P21, DOI 10.1207/s15326942dn3101_2; Blakemore SJ, 2012, NEUROIMAGE, V61, P397, DOI 10.1016/j.neuroimage.2011.11.080; Chen RQ, 2018, CHILD NERV SYST, V34, P1697, DOI 10.1007/s00…	33	0	0	0	0	ELSEVIER SCIENCE INC	NEW YORK	360 PARK AVE SOUTH, NEW YORK, NY 10010-1710 USA	1878-8750	1878-8769		WORLD NEUROSURG	World Neurosurg.	OCT	2018	118
J	Fisch, SM; Neininger, MP; Prenzel, F; Bernhard, MK; Hornemann, F; Merkenschlager, A; Kiess, W; Bertsche, T; Bertsche, A				Fisch, Susanne Marie; Neininger, Martina Patrizia; Prenzel, Freerk; Bernhard, Matthias Karl; Hornemann, Frauke; Merkenschlager, Andreas; Kiess, Wieland; Bertsche, Thilo; Bertsche, Astrid			Experiences, expectations, and fears of adolescents with epilepsy or bronchial asthma	EUROPEAN JOURNAL OF PEDIATRICS			English	Article						Epilepsy; Bronchial asthma; Adolescence; Chronic disease; Experiences; Expectations	QUALITY-OF-LIFE; CHILDHOOD-ONSET EPILEPSY; UNCOMPLICATED EPILEPSY; YOUNG-ADULTS; HEALTH; PERCEPTION; EMPLOYMENT; KNOWLEDGE; EXPOSURE; CHILDREN	Epilepsy and bronchial asthma are frequent in adolescents. Data on adolescents' experiences with their disease and on their expectations for the future, however, is scarce. Patients of a university hospital aged 12 to 17 with epilepsy or bronchial asthma were interviewed based on a questionnaire. Forty-five patients with epilepsy and 47 with bronchial asthma were interviewed. Adolescents with epi…	[Fisch, Susanne Marie; Prenzel, Freerk; Bernhard, Matthias Karl; Hornemann, Frauke; Merkenschlager, Andreas; Kiess, Wieland; Bertsche, Astrid] Univ Children & Adolescents, Ctr Pediat Res, Liebigstr 20a, D-04103 Leipzig, Germany; [Neininger, Martina Patrizia; Bertsche, Thilo] Univ Leipzig, Drug Safety Ctr, Bruderstr 32, D-04103 Leipzig, Germany; [Neininger, Martina Patrizia; Bertsche, Thilo] Univ …	Bertsche, A (reprint author), Univ Children & Adolescents, Ctr Pediat Res, Liebigstr 20a, D-04103 Leipzig, Germany.; Bertsche, A (reprint author), Univ Hosp Children & Adolescents, Neuropediat, Ernst Heydemann Str 8, D-18057 Rostock, Germany.	Susanne.Fisch@hotmail.de; Martina.Neininger@uni-leipzig.de; Freerk.Prenzel@medizin.uni-leipzig.de; Matthias.Bernhard@medizin.uni-leipzig.de; Frauke.Hornemann@medizin.uni-leipzig.de; Andreas.Merkenschlager@medizin.uni-leipzig.de; Wieland.Kiess@medizin.uni-leipzig.de; Thilo.Bertsche@medizin.uni-leipzig.de; Astrid.Bertsche@medizin.uni-leipzig.de					Austin JK, 1996, EPILEPSIA, V37, P1228, DOI 10.1111/j.1528-1157.1996.tb00558.x; Bellon M, 2013, EPILEPSY BEHAV, V27, P251, DOI 10.1016/j.yebeh.2013.01.016; Bergmann KC, 2016, ALLERGO J INT, V25, P6, DOI DOI 10.1007/S40629-016-0092-6; Braker AB, 2016, EUR J PUBLIC HEALTH, V26, P581, DOI 10.1093/eurpub/ckw033; Cerminara C, 2014, EPILEPSY BEHAV, V41, P119, DOI 10.1016/j.yebeh.2014.09.053; Cheung C, …	27	0	0	0	0	SPRINGER	NEW YORK	233 SPRING ST, NEW YORK, NY 10013 USA	0340-6199	1432-1076		EUR J PEDIATR	Eur. J. Pediatr.	OCT	2018	177	10
J	Mohammadi, M; Khan, NA; Pouyan, AA				Mohammadi, Mokhtar; Khan, Nabeel Ali; Pouyan, Ali Akbar			Automatic seizure detection using a highly adaptive directional time-frequency distribution	MULTIDIMENSIONAL SYSTEMS AND SIGNAL PROCESSING			English	Article						Time-frequency distributions; Linear classifier; Epileptic seizure detection; Patient-independent	EEG SIGNALS; NONSTATIONARY SIGNALS; FEATURE-EXTRACTION; INTRACRANIAL EEG; MATCHED-FILTER; NEWBORN EEG; SCALP EEG; CLASSIFICATION; REPRESENTATION; ALGORITHM	Electroencephalogram (EEG) signals can be used by a proficient neurologist to detect the presence of seizure activity inside the brain. Automated detection of seizures in EEG signals has clinical importance given that manual round-the-clock monitoring of EEG signals is impossible. A patient-independent algorithm for seizure detection is developed using features extracted from high-resolution time…	[Mohammadi, Mokhtar; Pouyan, Ali Akbar] Shahrood Univ Technol, Lab Adv Ind Signal Proc & AI, Shahrood, Iran; [Mohammadi, Mokhtar] Univ Human Dev, Dept Comp Sci, Slemani, Iraq; [Khan, Nabeel Ali] Fdn Univ, Elect Engn, Islamabad, Pakistan	Mohammadi, M (reprint author), Shahrood Univ Technol, Lab Adv Ind Signal Proc & AI, Shahrood, Iran.; Mohammadi, M (reprint author), Univ Human Dev, Dept Comp Sci, Slemani, Iraq.	mokhtar.mohammadi1@gmail.com		Khan, Nabeel/0000-0002-4977-6075			Aarabi A, 2009, CLIN NEUROPHYSIOL, V120, P1648, DOI 10.1016/j.clinph.2009.07.002; Alam SMS, 2013, IEEE J BIOMED HEALTH, V17, P312, DOI 10.1109/JBHI.2012.2237409; Ali Khan N, 2017, CIRCUITS SYSTEMS SIG; Alotaiby T. N., 2016, 2016 5 INT C EL DEV, P1, DOI [10. 1109/ICEDSA. 2016. 7818505, DOI 10.1109/ICEDSA.2016.7818505]; Bhattacharyya A, 2017, IEEE T BIO-MED ENG, V64, P2003, DOI 10.1109/TBME.2017.26…	50	3	3	6	6	SPRINGER	DORDRECHT	VAN GODEWIJCKSTRAAT 30, 3311 GZ DORDRECHT, NETHERLANDS	0923-6082	1573-0824		MULTIDIM SYST SIGN P	Multidimens. Syst. Signal Process.	OCT	2018	29	4
J	Voinescu, PE; Park, S; Chen, LQ; Stowe, ZN; Newport, DJ; Ritchie, JC; Pennell, PB				Voinescu, P. Emanuela; Park, Suna; Chen, Li Q.; Stowe, Zachary N.; Newport, D. Jeffrey; Ritchie, James C.; Pennell, Page B.			Antiepileptic drug clearances during pregnancy and clinical implications for women with epilepsy	NEUROLOGY			English	Article							SERUM CONCENTRATION/DOSE RATIO; LEVETIRACETAM; OXCARBAZEPINE; LAMOTRIGINE; TOPIRAMATE; PHARMACOKINETICS	Objective To characterize the magnitude and time course of pregnancy-related clearance changes for different antiepileptic drugs (AEDs): levetiracetam, oxcarbazepine, topiramate, phenytoin, and valproate. A secondary aim was to determine if a decreased AED serum concentration was associated with increased seizure frequency. Methods Women with epilepsy were enrolled preconception or early in pregn…	[Voinescu, P. Emanuela; Chen, Li Q.; Pennell, Page B.] Harvard Med Sch, Brigham & Womens Hosp, Boston, MA 02115 USA; [Park, Suna] Harvard Chan Sch Publ Hlth, Boston, MA USA; [Stowe, Zachary N.] Univ Wisconsin, Sch Med & Publ Hlth, Madison, WI USA; [Newport, D. Jeffrey] Univ Miami, Miller Sch Med, Coral Gables, FL 33124 USA; [Ritchie, James C.] Emory Univ, Sch Med, Atlanta, GA 30322 USA	Pennell, PB (reprint author), Harvard Med Sch, Brigham & Womens Hosp, Boston, MA 02115 USA.	ppennell@bwh.harvard.edu			NIH Specialized Center of Research [P50 MH 68036]; NINDS; NICHD [U01 NS038455]; American Brain Foundation; American Epilepsy Society; Epilepsy Foundation; NCRR [M01-RR00039]; Karger Fund	Supported by an NIH Specialized Center of Research (P50 MH 68036) (Z.N.S., D.J.N., J.C.R., P.B.P.), NCRR M01-RR00039, NINDS and NICHD (U01 NS038455) (Z.N.S., P.B.P.), the American Brain Foundation, American Epilepsy Society and the Epilepsy Foundation as the Susan Spencer Clinical Research Training Fellowship (P.E.V.), and the Karger Fund (S.P.).	[Anonymous], 1981, Epilepsia, V22, P489; Bromley RL, 2016, NEUROLOGY, V87, P1943, DOI 10.1212/WNL.0000000000003157; Chaudhry SA, 2014, REPROD TOXICOL, V46, P40, DOI 10.1016/j.reprotox.2014.02.004; Cheung KL, 2013, ADV CHRONIC KIDNEY D, V20, P209, DOI 10.1053/j.ackd.2013.01.012; Christensen J, 2006, NEUROLOGY, V67, P1497, DOI 10.1212/01.wnl.0000240047.11166.0e; *COMM CLASS TERM I, 1989, EPILEPSIA,…	22	2	2	0	0	LIPPINCOTT WILLIAMS & WILKINS	PHILADELPHIA	TWO COMMERCE SQ, 2001 MARKET ST, PHILADELPHIA, PA 19103 USA	0028-3878	1526-632X		NEUROLOGY	Neurology	SEP 25	2018	91	13
J	Shen, CZ; Xian, WB; Zhou, HY; Li, XH; Liang, XL; Chen, L				Shen, Cunzhou; Xian, Wenbiao; Zhou, Hongyan; Li, Xunhua; Liang, Xiuling; Chen, Ling			Overlapping Leigh Syndrome/Myoclonic Epilepsy With Ragged Red Fibres in an Adolescent Patient With a Mitochondrial DNA A8344G Mutation	FRONTIERS IN NEUROLOGY			English	Article						Leigh syndrome; MERRF; mitochondrial DNA; A8344G mutation; mitochondrial disease	MTDNA MERRF MUTATION; MYOCLONIC EPILEPSY; CLINICAL-FEATURES; DISEASE; ABNORMALITIES; DIAGNOSIS; FAMILIES	We present the case of a 16-year-old boy with a family history of epilepsy who presented with acute respiratory failure, limb weakness, diabetes mellitus, sinus tachycardia, lactic acidosis, and pneumonia. He went on to develop cranial nerve palsy, myoclonus, generalized seizures, ataxia, recurrent pneumonia, and hypotension. Biochemical investigation revealed elevated lactate, pyruvate, and gluc…	[Chen, Ling] Sun Yat Sen Univ, Affiliated Hosp 1, Dept Neurol, Natl Key Clin Dept, Guangzhou, Guangdong, Peoples R China; Sun Yat Sen Univ, Affiliated Hosp 1, Key Discipline Neurol, Guangzhou, Guangdong, Peoples R China	Chen, L (reprint author), Sun Yat Sen Univ, Affiliated Hosp 1, Dept Neurol, Natl Key Clin Dept, Guangzhou, Guangdong, Peoples R China.	chenl2@mail.sysu.edu.cn			Guangdong Provincial Key Laboratory for Diagnosis and Treatment of Major Neurological Diseases [2014B030301035]; Southern China International Cooperation Base for Early Intervention and Functional Rehabilitation of Neurological Diseases [2015B050501003]; Guangzhou Clinical Research and Translational Center for Major Neurological Diseases [201604020010]; Guangdong Provincial Engineering Center for…	The study was supported by the grants from Guangdong Provincial Key Laboratory for Diagnosis and Treatment of Major Neurological Diseases (2014B030301035); The Southern China International Cooperation Base for Early Intervention and Functional Rehabilitation of Neurological Diseases (2015B050501003); Guangzhou Clinical Research and Translational Center for Major Neurological Diseases (20160402001…	Alston CL, 2011, EUR J HUM GENET, V19, P1226, DOI 10.1038/ejhg.2011.124; Baertling F, 2014, J NEUROL NEUROSUR PS, V85, P257, DOI 10.1136/jnnp-2012-304426; BERKOVIC SF, 1991, LANCET, V338, P457, DOI 10.1016/0140-6736(91)91090-H; Emmanuele V, 2011, MUSCLE NERVE, V44, P448, DOI 10.1002/mus.22149; FUKUHARA N, 1980, J NEUROL SCI, V47, P117, DOI 10.1016/0022-510X(80)90031-3; Howell N, 1996, NEUROLOGY, …	20	0	0	2	2	FRONTIERS MEDIA SA	LAUSANNE	AVENUE DU TRIBUNAL FEDERAL 34, LAUSANNE, CH-1015, SWITZERLAND	1664-2295			FRONT NEUROL	Front. Neurol.	SEP 13	2018	9
J	Johnson, EL; Burke, AE; Wang, AQ; Pennell, PB				Johnson, Emily L.; Burke, Anne E.; Wang, Anqi; Pennell, Page B.			Unintended pregnancy, prenatal care, newborn outcomes, and breastfeeding in women with epilepsy	NEUROLOGY			English	Article							ANTIEPILEPTIC DRUGS; COGNITIVE OUTCOMES; FETAL-GROWTH; FOLIC-ACID; ASSOCIATION; CHILDREN; MISCLASSIFICATION; CONTRACEPTION; DELIVERY; EXPOSURE	Objective To compare the proportions of unintended pregnancies, prenatal vitamin or folic acid (PNVF) use, adequate prenatal care visits, and breastfeeding among women with epilepsy (WWE) to women without epilepsy (WWoE). Methods The Pregnancy Risk Assessment Monitoring System (PRAMS) is an annual survey of randomly sampled postpartum women administered by the Centers for Disease Control and Prev…	[Johnson, Emily L.] Johns Hopkins Sch Med, Dept Neurol, Baltimore, MD 21205 USA; [Burke, Anne E.] Johns Hopkins Sch Med, Dept Gynecol & Obstet, Baltimore, MD USA; [Burke, Anne E.; Wang, Anqi] Johns Hopkins Bloomberg Sch Publ Hlth, Baltimore, MD USA; [Pennell, Page B.] Brigham & Womens Hosp, Dept Neurol, 75 Francis St, Boston, MA 02115 USA	Johnson, EL (reprint author), Johns Hopkins Sch Med, Dept Neurol, Baltimore, MD 21205 USA.	ejohns92@jhmi.edu		Johnson, Emily/0000-0001-6457-938X	Johns Hopkins Department of Neurology	This study was supported with institutional funds (Johns Hopkins Department of Neurology).	Benbadis SR, 2000, SEIZURE-EUR J EPILEP, V9, P280, DOI 10.1053/seiz.2000.0409; Bjork M, 2018, JAMA NEUROL, V75, P160, DOI 10.1001/jamaneurol.2017.3897; Centers for Disease Control and Prevention, 2017, FOL AC REC; Centers for Disease Control and Prevention (CDC), 2017, PREGN RISK ASS MON S; Curtis KM, 2016, MMWR RECOMM REP, V65, P1, DOI [10.15585/mmwr.rr6503a1, 10.15585/mmwr.rr6504a1]; Davis AR, …	31	1	1	4	4	LIPPINCOTT WILLIAMS & WILKINS	PHILADELPHIA	TWO COMMERCE SQ, 2001 MARKET ST, PHILADELPHIA, PA 19103 USA	0028-3878	1526-632X		NEUROLOGY	Neurology	SEP 11	2018	91	11
J	Duan, HY; Zhou, KY; Wang, T; Zhang, Y; Li, YF; Hua, YM; Wang, C				Duan, Hong-Yu; Zhou, Kai-Yu; Wang, Tao; Zhang, Yi; Li, Yi-Fei; Hua, Yi-Min; Wang, Chuan			Disruption of Planar Cell Polarity Pathway Attributable to Valproic Acid-Induced Congenital Heart Disease through Hdac3 Participation in Mice	CHINESE MEDICAL JOURNAL			English	Article						Congenital Heart Disease; Hdacs; Planar Cell Polarity; Valproic Acid	HISTONE DEACETYLASES; CARDIAC DEVELOPMENT; DEFECTS; MORPHOGENESIS; INHIBITION	Background: Valproic acid (VPA) exposure during pregnancy has been proven to contribute to congenital heart disease (CHD). Our previous findings implied that disruption of planar cell polarity (PCP) signaling pathway in cardiomyocytes might be a factor for the cardiac teratogenesis of VPA. In addition, the teratogenic ability of VPA is positively correlated to its histone deacetylase (HDAC) inhib…	[Duan, Hong-Yu; Zhou, Kai-Yu; Wang, Tao; Li, Yi-Fei; Hua, Yi-Min; Wang, Chuan] Sichuan Univ, Dept Pediat Cardiol, West China Univ Hosp 2, Chengdu 610041, Sichuan, Peoples R China; [Duan, Hong-Yu; Zhou, Kai-Yu; Wang, Tao; Zhang, Yi; Li, Yi-Fei; Hua, Yi-Min; Wang, Chuan] Sichuan Univ, West China Univ Hosp 2, West China Inst Women & Childrens Hlth, Cardiac Dev & Early Intervent Unit, Chengdu 610041,…	Wang, C (reprint author), Sichuan Univ, Dept Pediat Cardiovasc Dis, West China Univ Hosp 2, 20,Sect 3,Renmin Nan Lu Rd, Chengdu 610041, Sichuan, Peoples R China.	chuanwang_d@163.com			Science-technology Support Plan Projects in Sichuan province [2016FZ0088, 2017SZ0117]; National Natural Science Foundation of China [81602817, 81741026, 81571515]; Research Projects of Health and Family Planing Commission of Sichuan Province [17PJ258]	This work was supported by grants from Science-technology Support Plan Projects in Sichuan province (No. 2016FZ0088, and No. 2017SZ0117), National Natural Science Foundation of China (No. 81602817, No. 81741026, and No. 81571515), and Research Projects of Health and Family Planing Commission of Sichuan Province (No. 17PJ258).	Bhaskara S, 2008, MOL CELL, V30, P61, DOI 10.1016/j.molcel.2008.02.030; Boczonadi V, 2014, CARDIOVASC RES, V104, P103, DOI 10.1093/cvr/cvu193; Davis EE, 2007, CIRC RES, V101, P122, DOI 10.1161/CIRCRESAHA.107.157446; Di Renzo F, 2007, TOXICOL SCI, V98, P582, DOI 10.1093/toxsci/kfm115; Di Renzo F, 2007, TOXICOL APPL PHARM, V220, P178, DOI 10.1016/j.taap.2007.01.001; Eikel D, 2006, CHEM RES TOXICOL,…	28	0	0	2	2	WOLTERS KLUWER MEDKNOW PUBLICATIONS	MUMBAI	WOLTERS KLUWER INDIA PVT LTD , A-202, 2ND FLR, QUBE, C T S NO 1498A-2 VILLAGE MAROL, ANDHERI EAST, MUMBAI, 400059, INDIA	0366-6999			CHINESE MED J-PEKING	Chin. Med. J.	SEP 5	2018	131	17
J	Cornet, MC; Pasupuleti, A; Fang, AN; Gonzalez, F; Shimotake, T; Ferriero, DM; Glass, HC; Cilio, MR				Cornet, Marie-Coralie; Pasupuleti, Archana; Fang, Annie; Gonzalez, Fernando; Shimotake, Thomas; Ferriero, Donna Marie; Glass, Hannah Cranley; Cilio, Maria Roberta			Predictive value of early EEG for seizures in neonates with hypoxic-ischemic encephalopathy undergoing therapeutic hypothermia	PEDIATRIC RESEARCH			English	Article							ELECTROGRAPHIC SEIZURES; INTERRATER AGREEMENT; REBOUND SEIZURES; NEWBORNS; ELECTROENCEPHALOGRAPHY; OUTCOMES; BURDEN	OBJECTIVES: To assess the prognostic significance of an early normal/mildly abnormal conventional EEG (cEEG) on seizure risk in neonates undergoing therapeutic hypothermia. METHODS: We reviewed the video-EEG recordings from a large cohort of neonates treated with therapeutic hypothermia for hypoxic-ischemic encephalopathy from 2008 to 2017 in a single tertiary center. Continuous video-EEG was sta…	[Cornet, Marie-Coralie] Catholic Univ Louvain, Dept Pediat, Brussels, Belgium; [Pasupuleti, Archana; Ferriero, Donna Marie; Glass, Hannah Cranley; Cilio, Maria Roberta] Univ Calif San Francisco, Dept Neurol, San Francisco, CA 94143 USA; [Fang, Annie; Gonzalez, Fernando; Shimotake, Thomas; Ferriero, Donna Marie; Glass, Hannah Cranley; Cilio, Maria Roberta] Univ Calif San Francisco, Dept Pediat, Sa…	Cilio, MR (reprint author), Univ Calif San Francisco, Dept Neurol, San Francisco, CA 94143 USA.; Cilio, MR (reprint author), Univ Calif San Francisco, Dept Pediat, San Francisco, CA 94143 USA.	Roberta.cilio@ucsf.edu			Belgian American Educational Foundation	Marie-Coralie Cornet received a grant from the Belgian American Educational Foundation to conduct this research.	Akula VP, 2015, J PEDIATR-US, V166, P856, DOI 10.1016/j.jpeds.2014.12.061; Battin M, 2004, PEDIATRICS, V114, P1369, DOI 10.1542/peds.2004-1695; Biagioni E, 1999, CLIN NEUROPHYSIOL, V110, P1510, DOI 10.1016/S1388-2457(99)00091-7; Boylan GB, 2010, ACTA PAEDIATR, V99, P1150, DOI 10.1111/j.1651-2227.2010.01809.x; Del Balzo F, 2014, PEDIATRIC REP, V6, P40, DOI 10.4081/pr.2014.5532; Dereymaeker A, 2017…	37	0	0	0	0	NATURE PUBLISHING GROUP	NEW YORK	75 VARICK ST, 9TH FLR, NEW YORK, NY 10013-1917 USA	0031-3998	1530-0447		PEDIATR RES	Pediatr. Res.	SEP	2018	84	3
J	Yang, JL; Wang, Q; Zhuo, QC; Tian, HL; Li, W; Luo, F; Zhang, JH; Bi, D; Peng, J; Zhou, D; Xin, HW				Yang, Junli; Wang, Qiong; Zhuo, Qingcui; Tian, Huiling; Li, Wen; Luo, Fang; Zhang, Jinghui; Bi, Dan; Peng, Jing; Zhou, Dong; Xin, Huawei			A likely pathogenic variant putatively affecting splicing of PIGA identified in a multiple congenital anomalies hypotonia-seizures syndrome 2 (MCAHS2) family pedigree via whole-exome sequencing	MOLECULAR GENETICS & GENOMIC MEDICINE			English	Article						glycosylphosphatidylinositol; GPI; IGD; inherited GPI deficiency; MCAHS2; multiple congenital anomalies hypotonia-seizures syndrome 2; phosphatidylinositol glycan anchor biosynthesis class A; PIGA; PIGA deficiency; splicing defect; WES; whole-exome sequencing	PAROXYSMAL-NOCTURNAL HEMOGLOBINURIA; ONSET EPILEPTIC ENCEPHALOPATHIES; GLYCOSYLPHOSPHATIDYLINOSITOL-ANCHOR; DEVELOPMENTAL DELAY; MENTAL-RETARDATION; GERMLINE MUTATION; A GENE; DISORDERS; DEFICIENCY; BIOSYNTHESIS	BackgroundGlycosylphosphatidylinositol (GPI) anchoring is a special type of protein posttranslational modification, by which proteins with diverse function are attached to cell membrane through a covalent linkage between the protein and the glycolipid. Phosphatidylinositol glycan anchor biosynthesis class A (PIGA) is a key enzyme in GPI anchor biosynthesis, somatic mutations or genetic variants o…	[Yang, Junli; Zhuo, Qingcui; Li, Wen; Zhang, Jinghui; Bi, Dan; Zhou, Dong] Shandong Univ, Qilu Hosp, Dept Pediat, 107 Wen Hua Xi Rd, Jinan 250012, Shandong, Peoples R China; [Wang, Qiong; Peng, Jing; Xin, Huawei] Wuhan Univ Sci & Technol, Inst Biol & Med, QingLing St, Wuhan 430081, Hubei, Peoples R China; [Tian, Huiling] Linyi Women & Childrens Hosp, Children Rehabil Ctr, Linyi, Peoples R China; …	Zhou, D (reprint author), Shandong Univ, Qilu Hosp, Dept Pediat, 107 Wen Hua Xi Rd, Jinan 250012, Shandong, Peoples R China.; Xin, HW (reprint author), Wuhan Univ Sci & Technol, Inst Biol & Med, QingLing St, Wuhan 430081, Hubei, Peoples R China.	dang080101@163.com; xinhuawei@wust.edu.cn			National Natural Science Foundation of China [31371385]	National Natural Science Foundation of China, Grant/Award Number: 31371385	Belet S, 2014, HUM MUTAT, V35, P350, DOI 10.1002/humu.22498; Brady PD, 2014, EUR J MED GENET, V57, P487, DOI 10.1016/j.ejmg.2014.05.001; Fauth C, 2016, AM J MED GENET A, V170, P392, DOI 10.1002/ajmg.a.37452; Fleming L, 2016, AM J MED GENET A, V170, P77, DOI 10.1002/ajmg.a.37369; Fokstuen S, 2016, HUM GENOMICS, V10, DOI 10.1186/s40246-016-0080-4; Fukuoka M, 2017, BRAIN DEV-JPN, V39, P80, DOI 10.10…	46	0	0	0	0	WILEY	HOBOKEN	111 RIVER ST, HOBOKEN 07030-5774, NJ USA	2324-9269			MOL GENET GENOM MED	Mol. Genet. Genom. Med.	SEP	2018	6	5
J	Mostacci, B; Bisulli, F; Poluzzi, E; Cocchi, G; Piccinni, C; Curti, A; Simonazzi, G; Astolfi, G; Rizzo, N; Zenesini, C; D'Alessandro, R; Tinuper, P				Mostacci, Barbara; Bisulli, Francesca; Poluzzi, Elisabetta; Cocchi, Guido; Piccinni, Carlo; Curti, Alessandra; Simonazzi, Giuliana; Astolfi, Gianni; Rizzo, Nicola; Zenesini, Corrado; D'Alessandro, Roberto; Tinuper, Paolo		ESPEA Study Grp	Emilia-Romagna Study on Pregnancy and Exposure to Antiepileptic drugs (ESPEA): a population-based study on prescription patterns, pregnancy outcomes and fetal health	JOURNAL OF NEUROLOGY NEUROSURGERY AND PSYCHIATRY			English	Article							BIRTH-DEFECTS; MALFORMATION RISKS; PRENATAL EXPOSURE; IN-UTERO; EPILEPSY; WOMEN; REGISTER; NATIONWIDE; FINLAND; EURAP	Objectives To assess the prevalence of antiepileptic drug (AED) exposure in pregnant women and the comparative risk of terminations of pregnancy (TOPs), spontaneous abortions, stillbirths, major birth defects (MBDs), neonatal distress and small for gestational age (SGA) infants following intrauterine AED exposure in the Emilia Romagna region, Italy (4 459 246 inhabitants on 31 December 2011). Met…	[Mostacci, Barbara; Bisulli, Francesca; Zenesini, Corrado; D'Alessandro, Roberto; Tinuper, Paolo] Inst Neurol Sci Bologna, Bologna, Italy; [Bisulli, Francesca; Tinuper, Paolo] Univ Bologna, Dept Biomed & Neuromotor Sci DIBINEM, Bologna, Italy; [Poluzzi, Elisabetta; Cocchi, Guido; Piccinni, Carlo; Curti, Alessandra; Simonazzi, Giuliana; Rizzo, Nicola] Univ Bologna, Dept Med & Surg Sci DIMEC, Bolog…	Mostacci, B (reprint author), IRCCS Inst Neurol Sci Bologna, I-40124 Bologna, Italy.	bmostacci@gmail.com			Italian Ministry of Health [RF 2010-2315893]	This study was funded by the Italian Ministry of Health (RF 2010-2315893).	Artama M, 2013, DRUG SAFETY, V36, P359, DOI 10.1007/s40264-013-0052-8; Bech BH, 2014, BMJ-BRIT MED J, V349, DOI 10.1136/bmj.g5159; Bertino E, 2010, J PEDIATR GASTR NUTR, V51, P353, DOI 10.1097/MPG.0b013e3181da213e; Bobo WV, 2012, PAEDIATR PERINAT EP, V26, P578, DOI 10.1111/ppe.12004; Boden R, 2012, BRIT MED J, V345, DOI 10.1136/bmj.e7085; British Paediatric Association, 1977, BRIT PAED ASS CLASS;…	39	0	0	2	2	BMJ PUBLISHING GROUP	LONDON	BRITISH MED ASSOC HOUSE, TAVISTOCK SQUARE, LONDON WC1H 9JR, ENGLAND	0022-3050	1468-330X		J NEUROL NEUROSUR PS	J. Neurol. Neurosurg. Psychiatry	SEP	2018	89	9
J	Sarkisova, KY; Gabova, AV				Sarkisova, K. Y.; Gabova, A. V.			Maternal care exerts disease-modifying effects on genetic absence epilepsy and comorbid depression	GENES BRAIN AND BEHAVIOR			English	Article						absence epilepsy; comorbid depression; cross-fostering; epigenetic factors; genetic background; genetic model; maternal care; rearing environment; WAG; Rij rats; Wistar rats	SPIKE-WAVE DISCHARGES; LIFE SOCIAL STRESS; WAG/RIJ RATS; PLACE PREFERENCE; HIGH ANXIETY; WISTAR RATS; OPEN-FIELD; BEHAVIOR; MODEL; EXPRESSION	WAG/Rij rats, a genetic animal model of absence epilepsy with comorbidity of depression, exhibit behavioral depression-like symptoms and spontaneous generalized spike-wave discharges (SWDs) in the EEG at the age of 6 to 8 months. The aim of the present study was to test the hypothesis that maternal care is an environmental factor which, along with genetic predisposition, may contribute to the exp…	[Sarkisova, K. Y.; Gabova, A. V.] Russian Acad Sci, Inst Higher Nervous Act & Neurophysiol, Butlerov Str 5A, Moscow 117485, Russia	Sarkisova, KY (reprint author), Russian Acad Sci, Inst Higher Nervous Act & Neurophysiol, Butlerov Str 5A, Moscow 117485, Russia.	karine.online@yandex.ru		SARKISOVA, KARINE/0000-0002-8412-7003	Russian Foundation for Basic Research [13-04-01051a]	Russian Foundation for Basic Research, Grant/Award Number: 13-04-01051a	Asselmann E, 2015, EUR CHILD ADOLES PSY, V24, P451, DOI 10.1007/s00787-014-0596-x; Blumenfeld H, 2008, EPILEPSIA, V49, P400, DOI 10.1111/j.1528-1167.2007.01458.x; Bosnyakova D, 2007, CLIN NEUROPHYSIOL, V118, P1736, DOI 10.1016/j.clinph.2007.04.013; Bousalham R, 2013, J BEHAV BRAIN SCI, V3, P409; Brandt C, 2016, EPILEPSY BEHAV, V59, P87, DOI 10.1016/j.yebeh.2016.03.020; Carini LM, 2013, JOVE-J VIS…	60	2	3	3	3	WILEY	HOBOKEN	111 RIVER ST, HOBOKEN 07030-5774, NJ USA	1601-1848	1601-183X		GENES BRAIN BEHAV	Genes Brain Behav.	SEP	2018	17	7
J	Ornoy, A; Koren, G; Yanai, J				Ornoy, Asher; Koren, Gideon; Yanai, Joseph			Is post exposure prevention of teratogenic damage possible: Studies on diabetes, valproic acid, alcohol and anti folates in pregnancy: Animal studies with reflection to human	REPRODUCTIVE TOXICOLOGY			English	Review						Teratogenicity; Post exposure prevention; Valproic acid; Diabetes; Alcohol; Antioxidants; Folic-acid; Subteratogenic dose; Animals; Human; Pregnancy; Neurobehavioral effects	NEURAL-TUBE DEFECTS; CULTURED RAT EMBRYOS; INDUCED SPINA-BIFIDA; BRAIN-BARRIER IMPAIRMENTS; GLOBAL DNA METHYLATION; NITRIC-OXIDE SYNTHASE; VITAMIN-E DECREASES; IN-UTERO EXPOSURE; FOLIC-ACID; SPECTRUM DISORDERS	We discuss the possibilities to prevent the post-exposure teratogenic effects of several teratogens: valproic acid (VPA), diabetes and alcohol. Co-administration of folic acid with VPA reduced the rate of Neural Tube Defects (NTD) and other anomalies in rodents, but apparently not in pregnant women. Antioxidants or the methyl donor S-adenosyl methionine prevented Autism Spectrum Disorder (ASD) li…	[Ornoy, Asher; Koren, Gideon; Yanai, Joseph] Hebrew Univ Jerusalem, Hadassah Med Sch, Jerusalem, Israel	Ornoy, A (reprint author), Hebrew Univ Jerusalem, Hadassah Med Sch, Jerusalem, Israel.	ornoy@cc.huji.ac.il			Irving Harris Foundation, Chicago	Supported by the Irving Harris Foundation, Chicago and by the Ross endowment for the study of neurobehavioral birth defects. The authors gratefully acknowledge the assistance of Liza Fudim -Weinstein, Nariman Abunijmeh and Myles Vigoda in the preparation of the manuscript.	ABEL EL, 1981, PSYCHOL BULL, V90, P564, DOI 10.1037//0033-2909.90.3.564; Akimova D, 2017, BIRTH DEFECTS RES, V109, P106, DOI 10.1002/bdra.23583; Al Deeb S, 2000, NEUROSCI LETT, V292, P179, DOI 10.1016/S0304-3940(00)01457-9; Al-Amin MM, 2015, BEHAV BRAIN RES, V286, P112, DOI 10.1016/j.bbr.2015.02.041; Pinzon-Cortes JA, 2017, ENDOCR CONNECT, V6, P708, DOI 10.1530/EC-17-0199; Baker GA, 2015, NEUROLO…	163	0	0	10	12	PERGAMON-ELSEVIER SCIENCE LTD	OXFORD	THE BOULEVARD, LANGFORD LANE, KIDLINGTON, OXFORD OX5 1GB, ENGLAND	0890-6238			REPROD TOXICOL	Reprod. Toxicol.	SEP	2018	80				SI
J	Sivathamboo, N; Hitchcock, A; Graham, J; Sivathamboo, S; Chen, ZB; O'Brien, TJ; Vajda, FJE				Sivathamboo, Niveshan; Hitchcock, Alison; Graham, Janet; Sivathamboo, Shobi; Chen, Zhibin; O'Brien, Terence J.; Vajda, Frank J. E.			The use of antidepressant drugs in pregnant women with epilepsy: A study from the Australian Pregnancy Register	EPILEPSIA			English	Article						antiepileptic drugs; anxiety; birth defects; congenital malformations; depression; seizure control	SEROTONIN-REUPTAKE INHIBITORS; ANTIEPILEPTIC DRUGS; BIRTH-DEFECTS; 1ST-TRIMESTER EXPOSURE; CONSENSUS STATEMENT; PRENATAL EXPOSURE; RISK; DEPRESSION; FLUOXETINE; MALFORMATIONS	ObjectiveTo study interactions between first-trimester exposure to antidepressant drugs (ADDs) and antiepileptic drugs (AEDs), and a history of clinical depression and/or anxiety, on pregnancy outcomes and seizure control in pregnant women with epilepsy (WWE). MethodsWe examined data from the Australian Pregnancy Register of Antiepileptic Drugs in Pregnancy, collected from 1999 to 2016. The regis…	[Sivathamboo, Niveshan; Hitchcock, Alison; Graham, Janet; Sivathamboo, Shobi; Chen, Zhibin; O'Brien, Terence J.; Vajda, Frank J. E.] Univ Melbourne, Royal Melbourne Hosp, Dept Med, Parkville, Vic, Australia; [Sivathamboo, Niveshan; Hitchcock, Alison; Graham, Janet; Sivathamboo, Shobi; O'Brien, Terence J.; Vajda, Frank J. E.] Royal Melbourne Hosp, Dept Neurol, Parkville, Vic, Australia; [O'Brien, …	Vajda, FJE (reprint author), Royal Melbourne Hosp, Dept Neurol, Australian Pregnancy Register Antiepilept Drugs, 300 Grattan St, Parkville, Vic 3050, Australia.	vajda@netspace.net.au		Sivathamboo, Niveshan/0000-0002-5106-6806	Epilepsy Society of Australia; Royal Melbourne Hospital Neuroscience Foundation; Australian National Health and Medical Research Council; Epilepsy Action, and the pharmaceutical industry; UCB Pharma; Sci-Gen; Genzyme; Sanofi; Eisai; Janssen-Cilag; Novartis	Epilepsy Society of Australia; The Royal Melbourne Hospital Neuroscience Foundation; Australian National Health and Medical Research Council; Epilepsy Action, and the pharmaceutical industry; UCB Pharma; Sci-Gen; Genzyme; Sanofi; Eisai; Janssen-Cilag; Novartis	Alwan S, 2007, NEW ENGL J MED, V356, P2684, DOI 10.1056/NEJMoa066584; American Psychiatric Association, 2013, DSM 5; Berard A, 2007, BIRTH DEFECTS RES B, V80, P18, DOI 10.1002/bdrb.20099; Berard A, 2017, BMJ OPEN, V7, DOI 10.1136/bmjopen-2016-013372; Bjork MH, 2015, EPILEPSIA, V56, P28, DOI 10.1111/epi.12884; Cardamone L, 2013, BRIT J PHARMACOL, V168, P1531, DOI 10.1111/bph.12052; Chambers CD, 19…	40	0	0	2	2	WILEY	HOBOKEN	111 RIVER ST, HOBOKEN 07030-5774, NJ USA	0013-9580	1528-1167		EPILEPSIA	Epilepsia	SEP	2018	59	9
J	Pisani, F; Facini, C; Bianchi, E; Giussani, G; Piccolo, B; Beghi, E				Pisani, Francesco; Facini, Carlotta; Bianchi, Elisa; Giussani, Giorgia; Piccolo, Benedetta; Beghi, Ettore			Incidence of neonatal seizures, perinatal risk factors for epilepsy and mortality after neonatal seizures in the province of Parma, Italy	EPILEPSIA			English	Article						epilepsy; incidence of seizures; neonatal neurology; neonatal seizures; newborns; risk factors for seizures	CONVULSIONS; NEWBORNS; PRETERM; EPIDEMIOLOGY; DETERMINANTS; TERMINOLOGY; ETIOLOGY; COUNTY	ObjectiveInformation about the incidence of neonatal seizures (NS) is scarce. Previous studies relied primarily on a clinical diagnosis of seizures. This population-based, retrospective study evaluated the incidence of electroencephalography (EEG)-confirmed seizures in neonates born in the province of Parma and the perinatal risk factors for mortality and epilepsy. MethodsAll neonates with suspec…	[Pisani, Francesco; Facini, Carlotta; Piccolo, Benedetta] Univ Parma, Child Neuropsychiat Unit, Dept Med & Surg, Parma, Italy; [Bianchi, Elisa; Giussani, Giorgia; Beghi, Ettore] IRCCS Ist Mario Negri, Dept Neurosci, Milan, Italy	Facini, C (reprint author), Univ Hosp Parma, Dept Med & Surg, Child Neuropsychiat Unit, Via Gramsci 14, I-43126 Parma, PR, Italy.	carlottafacini@gmail.com	Giussani, Giorgia/E-8057-2017	Giussani, Giorgia/0000-0003-2460-3095			AIREDE KI, 1991, J TROP PEDIATRICS, V37, P313, DOI 10.1093/tropej/37.6.313; Al-Zwaini EJ, 2007, NEUROSCIENCES, V12, P170; Arpino C, 2001, J CHILD NEUROL, V16, P651, DOI 10.1177/088307380101600905; Berg AT, 2010, EPILEPSIA, V51, P676, DOI 10.1111/j.1528-1167.2010.02522.x; DENNIS J, 1978, DEV MED CHILD NEUROL, V20, P143; ERIKSSON M, 1979, ACTA PAEDIATR SCAND, V68, P807; Glass HC, 2011, PEDIATR RES,…	33	0	0	0	0	WILEY	HOBOKEN	111 RIVER ST, HOBOKEN 07030-5774, NJ USA	0013-9580	1528-1167		EPILEPSIA	Epilepsia	SEP	2018	59	9
J	Huber-Mollema, Y; van Iterson, L; Sander, JW; Oort, FJ; Lindhout, D; Rodenburg, R				Huber-Mollema, Yfke; van Iterson, Loretta; Sander, Josemir W.; Oort, Frans J.; Lindhout, Dick; Rodenburg, Roos			Exposure to antiepileptic drugs in pregnancy: The need for a family factor framework	EPILEPSY & BEHAVIOR			English	Review						Maternal epilepsy; Antiepileptic drugs; Pregnancy; Exposure; Development; Family factors	EPILEPSY; WOMEN; CHILDREN; DEPRESSION; KNOWLEDGE; STRESS; RISK; AGE; DELIVERY; OUTCOMES	Purpose: Children exposed to antiepileptic drugs (AEDs) in utero are at risk for developmental problems. Maternal epilepsy, its impact on the family system, and other family factors may also contribute. We reviewed the possible associations between family factors and developmental outcome in children who had been exposed to AED during pregnancy. Methods: We conducted a narrative review and search…	[Huber-Mollema, Yfke; van Iterson, Loretta; Sander, Josemir W.; Lindhout, Dick; Rodenburg, Roos] SEIN, Heemstede, Netherlands; [Huber-Mollema, Yfke; Oort, Frans J.; Rodenburg, Roos] Univ Amsterdam, Res Inst Child Dev & Educ, Amsterdam, Netherlands; [Sander, Josemir W.] NIHR Univ Coll London Hosp, Biomed Res Ctr, UCL Inst Neurol, Queen Sq, London WC1N 3BG, England; [Sander, Josemir W.] Chalfont Ct…	Rodenburg, R (reprint author), Univ Amsterdam, Postbus 15776, NL-1001 NG Amsterdam, Netherlands.	H.R.Rodenburg@uva.nl	Sander, Josemir/C-1576-2008	Sander, Josemir/0000-0001-6041-9661; Rodenburg, Roos/0000-0002-4288-1737; Lindhout, Dick/0000-0001-9580-624X	Stichting Panta Rhei; UK Department of Health's National Institute for Health Research Biomedical Research Centers; Dr. Marvin Weil Epilepsy Research Fund; UK Epilepsy Society	RR has received a research grant from Stichting Panta Rhei for conducting the Dutch EURAP & Development study by YH. Stichting Panta Rheiwas not involved in the study design, data collection, analysis and interpretation of the data, or manuscript preparation. JWS is based at NHHR University College London Hospitals/University College London Comprehensive Research Center, which receives a proporti…	Tedrus GMAS, 2018, EPILEPSY BEHAV, V78, P265, DOI 10.1016/j.yebeh.2017.08.007; Appleyard K, 2005, J CHILD PSYCHOL PSYC, V46, P235, DOI 10.1111/j.1469-7610.2004.00351.x; ARMISTEAD L, 1995, CLIN PSYCHOL REV, V15, P409, DOI 10.1016/0272-7358(95)00023-I; Bagshaw J, 2008, SEIZURE-EUR J EPILEP, V17, P42, DOI 10.1016/j.seizure.2007.06.004; Barroso NE, 2018, J ABNORM CHILD PSYCH, V46, P449, DOI 10.1007/s…	36	0	0	1	1	ACADEMIC PRESS INC ELSEVIER SCIENCE	SAN DIEGO	525 B ST, STE 1900, SAN DIEGO, CA 92101-4495 USA	1525-5050	1525-5069		EPILEPSY BEHAV	Epilepsy Behav.	SEP	2018	86
J	Shahla, M; Hijran, B; Sharif, M				Shahla, Melikova; Hijran, Bagirova; Sharif, Magalov			The course of epilepsy and seizure control in pregnant women	ACTA NEUROLOGICA BELGICA			English	Article						Antiepileptic drugs; Epilepsy; Pregnancy; Seizures	EURAP EPILEPSY; MANAGEMENT; FREQUENCY; REGISTRY; FOCUS	To investigate the course of epilepsy and seizure control during pregnancy. 105 pregnant women with epilepsy were studied prospectively during the period from 2013 to 2017. The average age at the onset of epilepsy was 17.4 +/- 0.5 years. Seizures during pregnancy were observed in 76 (72.4 +/- 4.4%) women. Eleven (10.5 +/- 3.0%) women had their first seizure during current pregnancy. Among those 9…	[Shahla, Melikova; Sharif, Magalov] Azerbaijan Med Univ, Dept Neurol, Baku, Azerbaijan; [Hijran, Bagirova] Azerbaijan Med Univ, Dept Obstet & Gynecol 2, Baku, Azerbaijan	Shahla, M (reprint author), Azerbaijan Med Univ, Dept Neurol, Baku, Azerbaijan.	neuro81@rambler.ru	Bartolini, Emanuele/K-8779-2016	Bartolini, Emanuele/0000-0002-5683-1941			BARDY AH, 1987, ACTA NEUROL SCAND, V75, P356, DOI 10.1111/j.1600-0404.1987.tb05459.x; Battino D, 2013, EPILEPSIA, V54, P1621, DOI 10.1111/epi.12302; Beach RL, 2008, INT REV NEUROBIOL, V83, P259, DOI 10.1016/S0074-7742(08)00015-9; Borgelt LM, 2016, IN J WOMENS HEALTH, V8, P505, DOI 10.2147/IJWH.S98973; GJERDE IO, 1988, ACTA NEUROL SCAND, V78, P198, DOI 10.1111/j.1600-0404.1988.tb03646.x; Harden CL…	24	1	1	2	3	SPRINGER HEIDELBERG	HEIDELBERG	TIERGARTENSTRASSE 17, D-69121 HEIDELBERG, GERMANY	0300-9009	2240-2993		ACTA NEUROL BELG	Acta Neurol. Belg.	SEP	2018	118	3
J	Koc, G; Guler, SK; Karadas, O; Yoldas, T; Gokcil, Z				Koc, Guray; Guler, Selda Keskin; Karadas, Omer; Yoldas, Tahir; Gokcil, Zeki			Fetal safety of levetiracetam use during pregnancy	ACTA NEUROLOGICA BELGICA			English	Article						Pregnant woman with epilepsy; Levetiracetam; Major congenital malformation; Monotherapy; Seizures	NEWER ANTIEPILEPTIC DRUGS; SEIZURE FREQUENCY; EURAP EPILEPSY; UK-EPILEPSY; WOMEN; RISK; EXPERIENCE; REGISTER	The aim of this study is to evaluate the effect of levetiracetam treatment during pregnancy on fetus.. The pregnant women with epilepsy (PWWE) who were exposed to levetiracetam treatment during pregnancy in the form of monotherapy or polytherapy were retrospectively evaluated. They were compared with the PWWE who did not use the antiepileptic drug (AED) during pregnancy. A total of 102 pregnancie…	[Koc, Guray; Karadas, Omer] Gulhane Training & Res Hosp, Dept Neurol, Ankara, Turkey; [Guler, Selda Keskin; Yoldas, Tahir] Ankara Numune Training & Res Hosp, Dept Neurol, Ankara, Turkey; [Gokcil, Zeki] Eastern Mediterranean Univ, Dept Neurol, Fac Hlth Sci Physiotherapy & Rehabil, Gazi Magosa, Cyprus	Koc, G (reprint author), Gulhane Training & Res Hosp, Dept Neurol, Ankara, Turkey.	gurayerhan@gmail.com		Gokcil, Zeki/0000-0002-0544-524X; keskin guler, selda/0000-0003-1976-7319			Battino D, 2013, EPILEPSIA, V54, P1621, DOI 10.1111/epi.12302; Chaudhry SA, 2014, REPROD TOXICOL, V46, P40, DOI 10.1016/j.reprotox.2014.02.004; EUROCAT (European Concerted Action on Congenital Anomalies and Twins), 2005, EUROCAT GUIDE 1 3 RE; Gambardella Antonio, 2008, Neuropsychiatr Dis Treat, V4, P33; Harden CL, 2009, EPILEPSIA, V50, P1229, DOI 10.1111/j.1528-1167.2009.02128.x; Hernandez-Diaz S…	25	0	0	3	3	SPRINGER HEIDELBERG	HEIDELBERG	TIERGARTENSTRASSE 17, D-69121 HEIDELBERG, GERMANY	0300-9009	2240-2993		ACTA NEUROL BELG	Acta Neurol. Belg.	SEP	2018	118	3
J	Abdulrazzaq, YM; Shafiullah, M; Kochyil, J; Padmanabhan, R; Bastaki, SMA				Abdulrazzaq, Y. M.; Shafiullah, M.; Kochyil, J.; Padmanabhan, R.; Bastaki, S. M. A.			Ameliorative effects of supplemental folinic acid on Lamotrigine-induced fetal malformations in the mouse	MOLECULAR AND CELLULAR BIOCHEMISTRY			English	Article						Birth defects; Folic acid; Homocysteine; LTG; Vitamin B12	NEURAL-TUBE DEFECTS; ANTIEPILEPTIC DRUGS; SODIUM VALPROATE; PREGNANCY; FOLATE; EPILEPSY; RISK; VITAMIN-B12; VIGABATRIN; METABOLISM	Data from our previous work indicate that Lamotrigine (LTG) is teratogenic in the mouse. In the present study, we attempted to determine the possible protective effects of exogenous folate on LTG-induced fetal anomalies in TO mouse. Experiment I entailed administering 4 mg/kg of folinic acid (FA) and (25 mg/kg) of LTG intraperitoneally three times on gestation day (GD) 8 to a group of mice; other…	[Abdulrazzaq, Y. M.; Kochyil, J.] UAE Univ, Dept Pediat, Coll Med & Hlth Sci, Al Ain, U Arab Emirates; [Shafiullah, M.; Bastaki, S. M. A.] UAE Univ, Dept Pharmacol, Coll Med & Hlth Sci, Al Ain, U Arab Emirates; [Padmanabhan, R.] Cent Michigan Univ, Coll Med, Fdn Sci Div RP, Mt Pleasant, MI 48859 USA	Abdulrazzaq, YM (reprint author), UAE Univ, Dept Pediat, Coll Med & Hlth Sci, Al Ain, U Arab Emirates.; Bastaki, SMA (reprint author), UAE Univ, Dept Pharmacol, Coll Med & Hlth Sci, Al Ain, U Arab Emirates.	yousef@uaeu.ac.ae; sbastaki@uaeu.ac.ae			Sheikh Hamdan Award for Medical Sciences [MRG13/2005]	We are indebted to Sheikh Hamdan Award for Medical Sciences for providing funds for this work (Grant No. MRG13/2005). We are also grateful to the College of Medicine and Health Sciences, UAE University for making available the laboratory facilities and animals, without which this work would not be possible.	Abdulrazzaq YM, 1997, TERATOLOGY, V55, P165, DOI 10.1002/(SICI)1096-9926(199703)55:3<165::AID-TERA1>3.0.CO;2-1; Abdulrazzaq YM, 2001, TERATOLOGY, V63, P127, DOI 10.1002/tera.1023; Alonso-Aperte E, 1999, NEUROLOGY, V52, P750, DOI 10.1212/WNL.52.4.750; Ban L, 2015, PLOS ONE, V10, DOI 10.1371/journal.pone.0131130; BRODIE MJ, 1992, LANCET, V339, P1397, DOI 10.1016/0140-6736(92)91207-O; Cunnington M, …	55	0	0	3	3	SPRINGER	DORDRECHT	VAN GODEWIJCKSTRAAT 30, 3311 GZ DORDRECHT, NETHERLANDS	0300-8177	1573-4919		MOL CELL BIOCHEM	Mol. Cell. Biochem.	SEP	2018	446	1-2
J	Husebye, ESN; Gilhus, NE; Riedel, B; Spigset, O; Daltveit, AK; Bjork, MH				Husebye, Elisabeth Synnove Nilsen; Gilhus, Nils Erik; Riedel, Bettina; Spigset, Olav; Daltveit, Anne Kjersti; Bjork, Marte Helene			Verbal abilities in children of mothers with epilepsy Association to maternal folate status	NEUROLOGY			English	Article							ANTIEPILEPTIC DRUG EXPOSURE; FOLIC-ACID SUPPLEMENTS; IN-UTERO EXPOSURE; LANGUAGE DELAY; NORWEGIAN MOTHER; RISK-FACTORS; WOMEN; PREGNANCY; AGE; POPULATION	Objective To examine the effect of maternal folic acid supplementation and maternal plasma folate and antiepileptic drug (AED) concentrations on language delay in AED-exposed children of mothers with epilepsy. Methods Children of mothers with and without epilepsy enrolled from 1999 to 2008 in the Norwegian Mother and Child Cohort study were included. Information on medical history, AED use, and f…	[Husebye, Elisabeth Synnove Nilsen; Gilhus, Nils Erik; Bjork, Marte Helene] Univ Bergen, Dept Clin Med, Bergen, Norway; [Riedel, Bettina] Univ Bergen, Neurol Sect, Dept Clin Sci, Bergen, Norway; [Daltveit, Anne Kjersti] Univ Bergen, Dept Global Publ Hlth & Primary Care, Bergen, Norway; [Husebye, Elisabeth Synnove Nilsen; Gilhus, Nils Erik; Bjork, Marte Helene] Haukeland Hosp, Dept Neurol, Clin Ph…	Husebye, ESN (reprint author), Univ Bergen, Dept Clin Med, Bergen, Norway.; Husebye, ESN (reprint author), Haukeland Hosp, Dept Neurol, Clin Pharmacol Sect, Bergen, Norway.	elisabeth.husebye@uib.no	Bjork, Marte/N-3569-2016	Bjork, Marte/0000-0002-5745-1094	Norwegian Ministry of Health and Care Services; Ministry of Education and Research; NIH/National Institute of Environmental Health Sciences [N01-ES-75558]; NIH/National Institute for Neurological Disorders and Stroke [1 UO1 NS 047537-01, 2 UO1 NS 047537-06A1]	The MoBa is supported by the Norwegian Ministry of Health and Care Services and the Ministry of Education and Research, NIH/National Institute of Environmental Health Sciences (contract N01-ES-75558), and NIH/National Institute for Neurological Disorders and Stroke (grant 1 UO1 NS 047537-01 and grant 2 UO1 NS 047537-06A1).	Ali A, 2003, J PHARM PHARMACOL, V55, P387, DOI 10.1211/002235702757; Asadi-Pooya AA, 2015, SEIZURE-EUR J EPILEP, V27, P51, DOI 10.1016/j.seizure.2015.02.030; Baker GA, 2015, NEUROLOGY, V84, P382, DOI 10.1212/WNL.0000000000001182; Belcastro V, 2010, EPILEPSIA, V51, P274, DOI 10.1111/j.1528-1167.2009.02303.x; Bjork M. H., 2014, Norsk Epidemiologi, V24, P79; Bjork M, 2018, JAMA NEUROL, V75, P160, DO…	47	1	1	0	0	LIPPINCOTT WILLIAMS & WILKINS	PHILADELPHIA	TWO COMMERCE SQ, 2001 MARKET ST, PHILADELPHIA, PA 19103 USA	0028-3878	1526-632X		NEUROLOGY	Neurology	AUG 28	2018	91	9
J	Carter, BM; Sullivan, BJ; Landers, JR; Kadam, SD				Carter, B. M.; Sullivan, B. J.; Landers, J. R.; Kadam, S. D.			Dose-dependent reversal of KCC2 hypofunction and phenobarbital-resistant neonatal seizures by ANA12	SCIENTIFIC REPORTS			English	Article							CL-COTRANSPORTER KCC2; CHLORIDE CO-TRANSPORTERS; DOWN-REGULATION; BRAIN-INJURY; MOUSE MODEL; GABA; TRKB; EPILEPSY; MICE; INHIBITION	Neonatal seizures have an incidence of 3.5 per 1000 newborns; while hypoxic-ischemic encephalopathy (HIE) accounts for 50-60% of cases, half are resistant to 1st-line anti-seizure drugs such as phenobarbital (PB). Tyrosine receptor kinase B (TrkB) activation following ischemic injury is known to increase neuronal excitability by downregulation of K-Cl co-transporter 2 (KCC2); a neuronal chloride …	[Carter, B. M.; Sullivan, B. J.; Landers, J. R.; Kadam, S. D.] Hugo Moser Res Inst Kennedy Krieger, Neurosci Lab, Baltimore, MD 21205 USA; [Kadam, S. D.] Johns Hopkins Univ, Sch Med, Dept Neurol, Baltimore, MD 21205 USA	Kadam, SD (reprint author), Hugo Moser Res Inst Kennedy Krieger, Neurosci Lab, Baltimore, MD 21205 USA.; Kadam, SD (reprint author), Johns Hopkins Univ, Sch Med, Dept Neurol, Baltimore, MD 21205 USA.	kadam@kennedykrieger.org		Sullivan, Brennan/0000-0003-4023-1324; Kadam, Shilpa/0000-0001-5136-9594	Eunice Kennedy Shriver National Institute of Child Health and Human Development of the National Institutes of Health [R01HD090884]	Research reported in this publication was supported by the Eunice Kennedy Shriver National Institute of Child Health and Human Development of the National Institutes of Health under Award Number R01HD090884 (SDK). The content is solely the responsibility of the authors and does not necessarily represent the official views of the National Institutes of Health.	Balschun D, 2010, CEREB CORTEX, V20, P684, DOI 10.1093/cercor/bhp133; Bejot Y, 2011, NEUROCHEM INT, V58, P102, DOI 10.1016/j.neuint.2010.10.019; Ben-Ari Y, 2002, NAT REV NEUROSCI, V3, P728, DOI 10.1038/nrn920; Ben-Ari Y., 2011, EPILEPSIA; Ben-Ari Y, 2012, NEUROSCIENTIST, V18, P467, DOI 10.1177/1073858412438697; Boulenguez P, 2010, NAT MED, V16, P302, DOI 10.1038/nm.2107; Boylan GB, 2004, NEUROLOG…	67	1	1	3	3	NATURE PUBLISHING GROUP	LONDON	MACMILLAN BUILDING, 4 CRINAN ST, LONDON N1 9XW, ENGLAND	2045-2322			SCI REP-UK	Sci Rep	AUG 10	2018	8
J	Panchaud, A; Cohen, JM; Patorno, E; Huybrechts, KF; Desai, RJ; Gray, KJ; Mogun, H; Hernandez-Diaz, S; Bateman, BT				Panchaud, Alice; Cohen, Jacqueline M.; Patorno, Elisabetta; Huybrechts, Krista F.; Desai, Rishi J.; Gray, Kathryn J.; Mogun, Helen; Hernandez-Diaz, Sonia; Bateman, Brian T.			Anticonvulsants and the risk of perinatal bleeding complications A pregnancy cohort study	NEUROLOGY			English	Article							HOSPITAL DISCHARGE DATA; VITAMIN-K; ANTIEPILEPTIC DRUGS; MANAGEMENT ISSUES; WOMEN; EPILEPSY; DELIVERY; PROPHYLAXIS; CARE	Objective To examine the risk of postpartum hemorrhage (PPH) and neonatal bleeding complications associated with late-pregnancy exposure to anticonvulsant drugs (ACDs) that induce cytochrome P450 enzymes (ACDi) and alter the metabolism of vitamin K compared to other ACDs. Methods We used a population-based cohort study stemming from a nationwide sample of publicly insured pregnant women with a li…	[Panchaud, Alice; Cohen, Jacqueline M.; Hernandez-Diaz, Sonia] Harvard TH Chan Sch Publ Hlth, Dept Epidemiol, Boston, MA 02115 USA; [Patorno, Elisabetta; Huybrechts, Krista F.; Desai, Rishi J.; Mogun, Helen; Bateman, Brian T.] Brigham & Womens Hosp, Dept Med, Div Pharmacoepidemiol & Pharmacoecon, 75 Francis St, Boston, MA 02115 USA; [Bateman, Brian T.] Brigham & Womens Hosp, Dept Anesthesiol Peri…	Panchaud, A (reprint author), Harvard TH Chan Sch Publ Hlth, Dept Epidemiol, Boston, MA 02115 USA.	alice.panchaud@chuv.ch		panchaud, alice/0000-0001-6086-2401	National Institute of Mental Health [R01 MH100216]; Swiss National Science Foundation grant [P3SMP3-158808/1]	This study was supported by an R01 grant (R01 MH100216) from the National Institute of Mental Health and a Swiss National Science Foundation grant P3SMP3-158808/1.	[Anonymous], MAT MORT 2000 EST DE; Autret-Leca E, 2001, Paediatr Drugs, V3, P1, DOI 10.2165/00128072-200103010-00001; Borthen I, 2011, BJOG-INT J OBSTET GY, V118, P956, DOI 10.1111/j.1471-0528.2011.03004.x; Borthen I, 2010, BJOG-INT J OBSTET GY, V117, P1537, DOI 10.1111/j.1471-0528.2010.02694.x; Choulika S, 2004, AM J OBSTET GYNECOL, V190, P882, DOI 10.1016/j.ajog.2004.01.041; Chronicle E, 2004, …	31	0	0	2	2	LIPPINCOTT WILLIAMS & WILKINS	PHILADELPHIA	TWO COMMERCE SQ, 2001 MARKET ST, PHILADELPHIA, PA 19103 USA	0028-3878	1526-632X		NEUROLOGY	Neurology	AUG 7	2018	91	6
J	Guo, QJ; Yin, X; Qiao, M; Jia, YJ; Chen, DD; Shao, J; Lebaron, TW; Gaos, Y; Shi, HS; Jia, B				Guo, Qingjun; Yin, Xi; Qiao, Meng; Jia, Yujiao; Chen, Dandan; Shao, Juan; Lebaron, Tyler W.; Gaos, Yuan; Shi, Haishui; Jia, Bin			Hydrogen-Rich Water Ameliorates Autistic-Like Behavioral Abnormalities in Valproic Acid-Treated Adolescent Mice Offspring	FRONTIERS IN BEHAVIORAL NEUROSCIENCE			English	Article						molecular hydrogen; autism; valproic acid; inflammation; interleukin 6; tumor necrosis factor-&alpha	SPECTRUM DISORDER; MOLECULAR-HYDROGEN; OXIDATIVE STRESS; MOUSE MODEL; ASSOCIATION; RESPONSES; ANXIETY; METAANALYSIS; ANTIOXIDANT; ACTIVATION	Due to its anti-inflammatory and anti-oxidative effects, recent research has demonstrated that molecular hydrogen can serve as a new medical approach for depression, anxiety and traumatic brain injury. However, its potential effects on neurodevelopmental diseases, such as autism are still elusive. The present study aims to investigate the potential effects of hydrogen-rich water (HRW) administrat…	[Guo, Qingjun] Hebei Med Univ, Dept Surg, Shijiazhuang, Hebei, Peoples R China; [Yin, Xi] Hebei Med Univ, Hosp 4, Dept Funct Reg Diag, Shijiazhuang, Hebei, Peoples R China; [Qiao, Meng; Jia, Yujiao; Chen, Dandan] Hebei Med Univ, Coll Basic Med, Shijiazhuang, Hebei, Peoples R China; [Shao, Juan] Hebei Med Univ, Hosp 3, Dept Senile Dis, Shijiazhuang, Hebei, Peoples R China; [Lebaron, Tyler W.] Mol …	Shi, HS (reprint author), Hebei Med Univ, Dept Biochem & Mol Biol, Shijiazhuang, Hebei, Peoples R China.; Shi, HS; Jia, B (reprint author), Hebei Med Univ, Neurosci Res Ctr, Shijiazhuang, Hebei, Peoples R China.; Shi, HS (reprint author), Dept Forens Med, Hebei Key Lab Forens Med, Shijiazhuang, Hebei, Peoples R China.; Shi, HS (reprint author), Hebei Med Univ, Collaborat Innovat Ctr Forens Med Mo…	shihs@hebmu.edu.cn; 1006687921@qq.com			National Natural Science Foundation of China [81771462]; Natural Science Foundation from Hebei province, China [2018206119]; Natural Science Foundation for Heath Science from HFPC of Hebei Province [20170642, 20170469, 20170471]; College Students Innovative Pilot Project in Hebei Medical University [USIP2016033, USIP2016035]	This study was partly financed by the National Natural Science Foundation of China (81771462), Natural Science Foundation from Hebei province, China (No. 2018206119), Natural Science Foundation for Heath Science from HFPC of Hebei Province (20170642, 20170469, 20170471), the College Students Innovative Pilot Project in Hebei Medical University (USIP2016033, USIP2016035).	Al-Amin MM, 2015, BEHAV BRAIN RES, V286, P112, DOI 10.1016/j.bbr.2015.02.041; Al-Ayadhi Laila Y, 2005, Neurosciences (Riyadh), V10, P155; Al-Zaid FS, 2014, SCI REP-UK, V4, DOI 10.1038/srep06478; Ansari MA, 2017, CELL SIGNAL, V36, P14, DOI 10.1016/j.cellsig.2017.04.014; Ashwood P, 2006, J LEUKOCYTE BIOL, V80, P1, DOI 10.1189/jlb.1205707; Bronson SL, 2014, ENDOCRINOLOGY, V155, P2635, DOI 10.1210/en…	54	0	0	3	3	FRONTIERS MEDIA SA	LAUSANNE	AVENUE DU TRIBUNAL FEDERAL 34, LAUSANNE, CH-1015, SWITZERLAND	1662-5153			FRONT BEHAV NEUROSCI	Front. Behav. Neurosci.	AUG 6	2018	12
J	Nisha, Y; Bobby, Z; Wadwekar, V				Nisha, Yadav; Bobby, Zachariah; Wadwekar, Vaibhav			Biochemical derangements related to metabolic syndrome in epileptic patients on treatment with valproic acid	SEIZURE-EUROPEAN JOURNAL OF EPILEPSY			English	Article						Metabolic syndrome; Oxidative stress; Valproic acid	ANTIEPILEPTIC DRUGS; INSULIN-RESISTANCE; TRACE-ELEMENTS; SERUM-INSULIN; RISK-FACTORS; OBESITY; ADIPONECTIN; ANTIOXIDANT; LEPTIN	Purpose: Evaluation of biochemical derangements related to metabolic syndrome in epileptic patients on treatment with Valproic acid. Methods: This study consisted of two groups of 42 patients. Group I - Newly diagnosed patients with epileptic seizures untreated with any Anti-epileptic drugs (AEDs). Group II - Patients on treatment with Valproic acid for more than one year. Age and gender matched …	[Nisha, Yadav; Bobby, Zachariah] JIPMER, Dept Biochem, Pondicherry 605006, India; [Wadwekar, Vaibhav] JIPMER, Dept Neurol, Pondicherry 605006, India	Bobby, Z (reprint author), JIPMER, Dept Biochem, Pondicherry 605006, India.	bobby.zac@jipmer.edu.in			JIPMER, Puducherry, India	This study was carried with the intramural funds received from JIPMER, Puducherry-6, India.	Benzie IFF, 1996, ANAL BIOCHEM, V239, P70, DOI 10.1006/abio.1996.0292; Brown R, 2008, NEUROENDOCRINOLOGY, V88, P25, DOI 10.1159/000113927; Chuang YC, 2012, EPILEPSIA, V53, P120, DOI 10.1111/j.1528-1167.2011.03316.x; Fang JJ, 2012, SEIZURE-EUR J EPILEP, V21, P578, DOI 10.1016/j.seizure.2012.06.001; Greco R, 2005, NEUROLOGY, V65, P1808, DOI 10.1212/01.wnl.0000187074.27586.d1; Hamed SA, 2004, J PHAR…	28	0	0	1	1	W B SAUNDERS CO LTD	LONDON	32 JAMESTOWN RD, LONDON NW1 7BY, ENGLAND	1059-1311	1532-2688		SEIZURE-EUR J EPILEP	Seizure	AUG	2018	60
J	Pennell, PB; French, JA; Harden, CL; Davis, A; Bagiella, E; Andreopoulos, E; Lau, C; Llewellyn, N; Barnard, S; Allien, S				Pennell, Page B.; French, Jacqueline A.; Harden, Cynthia L.; Davis, Anne; Bagiella, Emilia; Andreopoulos, Evie; Lau, Connie; Llewellyn, Nichelle; Barnard, Sarah; Allien, Stephanie			Fertility and Birth Outcomes in Women With Epilepsy Seeking Pregnancy	JAMA NEUROLOGY			English	Article							ANTIEPILEPTIC DRUGS; SPONTANEOUS-ABORTION; INTRAUTERINE-DEVICE; ENDOCRINE DISORDERS; INFERTILITY; RISK; DYSFUNCTION; MEDICATION; VALPROATE; HORMONES	IMPORTANCE Prior studies report lower birth rates for women with epilepsy (WWE) but have been unable to differentiate between biological and social contributions. To our knowledge, we do not have data to inform WWE seeking pregnancy if their likelihood of achieving pregnancy is biologically reduced compared with their peers. OBJECTIVE To determine if WWE without a prior diagnosis of infertility o…	[Pennell, Page B.] Harvard Med Sch, Div Epilepsy, Dept Neurol, Brigham & Womens Hosp, Boston, MA USA; [Pennell, Page B.] Harvard Med Sch, Div Womens Hlth, Brigham & Womens Hosp, Boston, MA USA; [French, Jacqueline A.; Barnard, Sarah] NYU, Dept Neurol, Comprehens Epilepsy Ctr, New York, NY 10016 USA; [Harden, Cynthia L.] Icahn Sch Med Mt Sinai, Dept Neurol, New York, NY 10029 USA; [Davis, Anne] Co…	Pennell, PB (reprint author), Brigham & Womens Hosp, 75 Francis St,60FE-4052, Boston, MA 02115 USA.	ppennell@bwh.harvard.edu		French, Jacqueline/0000-0003-2242-8027	Milken Family Foundation; Epilepsy Therapy Project; Epilepsy Foundation	The Milken Family Foundation, Epilepsy Therapy Project, and Epilepsy Foundation provided financial support for the Women With Epilepsy: Pregnancy Outcomes and Deliveries study. Study data were collected and managed using REDCap (Research Electronic Data Capture) tools hosted at Brigham and Women's Hospital.	Agarwal P, 2006, SEIZURE-EUR J EPILEP, V15, P409, DOI 10.1016/j.seizure.2006.04.005; ANDERSSON K, 1992, CONTRACEPTION, V46, P575, DOI 10.1016/0010-7824(92)90122-A; ANNEGERS JF, 1988, EPILEPSIA, V29, P451, DOI 10.1111/j.1528-1157.1988.tb03745.x; Artama M, 2004, AM J EPIDEMIOL, V159, P1057, DOI 10.1093/aje/kwh140; BELHADJ H, 1986, CONTRACEPTION, V34, P261, DOI 10.1016/0010-7824(86)90007-7; Chandra …	33	3	3	1	1	AMER MEDICAL ASSOC	CHICAGO	330 N WABASH AVE, STE 39300, CHICAGO, IL 60611-5885 USA	2168-6149	2168-6157		JAMA NEUROL	JAMA Neurol.	AUG	2018	75	8
J	Crawford, MJ; Sanatinia, R; Barrett, B; Cunningham, G; Dale, O; Ganguli, P; Lawrence-Smith, G; Leeson, V; Lemonsky, F; Lykomitrou, G; Montgomery, AA; Morriss, R; Munjiza, J; Paton, C; Skorodzien, I; Singh, V; Tan, W; Tyrer, P; Reilly, JG				Crawford, Mike J.; Sanatinia, Rahil; Barrett, Barbara; Cunningham, Gillian; Dale, Oliver; Ganguli, Poushali; Lawrence-Smith, Geoff; Leeson, Verity; Lemonsky, Fenella; Lykomitrou, Georgia; Montgomery, Alan A.; Morriss, Richard; Munjiza, Jasna; Paton, Carol; Skorodzien, Iwona; Singh, Vineet; Tan, Wei; Tyrer, Peter; Reilly, Joseph G.		LABILE Study Team	The Clinical Effectiveness and Cost-Effectiveness of Lamotrigine in Borderline Personality Disorder: A Randomized Placebo-Controlled Trial	AMERICAN JOURNAL OF PSYCHIATRY			English	Article; Proceedings Paper	5th Annual Conference of the North-American-Society-for-the-Study-of-Personality-Disorders	APR 07-09, 2017	New York, NY	N Amer Soc Study Personal Disorders			CONGENITAL-MALFORMATIONS; PSYCHOTROPIC MEDICATION; ANTIEPILEPTIC DRUGS; DOUBLE-BLIND; FOLLOW-UP; PSYCHOPATHOLOGY; EXPOSURE; VALIDITY; OUTCOMES; ALCOHOL	Objective: The authors examined whether lamotrigine is a clinically effective and cost-effective treatment for people with borderline personality disorder. Method: This was a multicenter, double-blind, placebocontrolled randomized trial. Between July 2013 and November 2016, the authors recruited 276 people age 18 or over who met diagnostic criteria for borderline personality disorder. Individuals…	[Crawford, Mike J.] Imperial Coll London, Ctr Psychiat, Hammersmith Campus, London, England; Kings Coll London, Ctr Econ Mental & Phys Hlth, London, England; Esk & Wear Valley NHS Trust, Middlesbrough, Cleveland, England; West London NHS Mental Hlth Trust, Southall, Middx, England; Oxleas NHS Fdn Trust, Dartford, England; Univ Nottingham, Div Psychiat & Appl Psychol, Nottingham, England; Univ Not…	Crawford, MJ (reprint author), Imperial Coll London, Ctr Psychiat, Hammersmith Campus, London, England.	m.crawford@imperial.ac.uk	Barrett, Barbara/F-7606-2010; Munjiza, Jasna/S-8510-2018	Barrett, Barbara/0000-0002-0270-6256; Munjiza, Jasna/0000-0003-2368-9464; Ganguli, Poushali/0000-0002-1764-5273	National Institutes of Health Research Technology Assessment Programme [12/167/95]; National Institutes of Health Research; National Institute for Health Research (NIHR) Collaboration for Leadership in Applied Health Research and Care East Midlands; Drug Safety Research Unit as part of Merck	Supported by the National Institutes of Health Research Technology Assessment Programme (12/167/95). The Imperial Biomedical Research Centre Facility, which is funded by the National Institutes of Health Research, also provided support that contributed to the research results reported here. Part of Dr. Morriss's salary during the project was paid by the National Institute for Health Research (NIH…	BECK AT, 1988, CLIN PSYCHOL REV, V8, P77, DOI 10.1016/0272-7358(88)90050-5; Bender DS, 2001, AM J PSYCHIAT, V158, P295, DOI 10.1176/appi.ajp.158.2.295; Blum N, 2008, AM J PSYCHIAT, V165, P468, DOI 10.1176/appi.ajp.2007.07071079; BNF, 2017, 74 BNF; Borschmann R, 2013, BRIT J PSYCHIAT, V202, P357, DOI 10.1192/bjp.bp.112.117762; Brooks R, 1996, HEALTH POLICY, V37, P53, DOI 10.1016/0168-8510(96)00822…	40	5	5	6	6	AMER PSYCHIATRIC PUBLISHING, INC	WASHINGTON	800 MAINE AVE SW, SUITE 900, WASHINGTON, DC 20024 USA	0002-953X	1535-7228		AM J PSYCHIAT	Am. J. Psychiat.	AUG	2018	175	8
J	Endesfelder, S; Weichelt, U; Schiller, C; Winter, K; von Haefen, C; Buhrer, C				Endesfelder, Stefanie; Weichelt, Ulrike; Schiller, Cornelia; Winter, Katja; von Haefen, Clarissa; Buehrer, Christoph			Caffeine Protects Against Anticonvulsant-Induced Impaired Neurogenesis in the Developing Rat Brain	NEUROTOXICITY RESEARCH			English	Article						Caffeine; Developing brain; Phenobarbital; Preterminfants; Hippocampal neurogenesis	ADULT HIPPOCAMPAL NEUROGENESIS; NEURAL STEM-CELLS; ANTIEPILEPTIC DRUG EXPOSURE; ADENOSINE A(2A) RECEPTORS; CENTRAL-NERVOUS-SYSTEM; NEUROTROPHIC FACTOR; NEONATAL SEIZURES; PROGENITOR CELLS; PRETERM INFANTS; NEURONAL DIFFERENTIATION	In preterm infants, phenobarbital is the first-line antiepileptic drug for neonatal seizures while caffeine is used for the treatment of apnea. Data from experimental animals suggest that phenobarbital and other anticonvulsants are toxic for the developing brain, while neuroprotective effects have been reported for caffeine both in newborn rodents and preterm human infants. To characterize the in…	[Endesfelder, Stefanie; Schiller, Cornelia; Winter, Katja; Buehrer, Christoph] Charite Univ Med Berlin, Dept Neonatol, Augustenburger Pl 1, D-13353 Berlin, Germany; [Weichelt, Ulrike] Univ Potsdam, Immunotechnol, Inst Biochem & Biol, Campus Golm,Karl Liebknechtstr 24-25, D-14476 Potsdam, Germany; [von Haefen, Clarissa] Charite Univ Med Berlin, Dept Anesthesiol & Operat Intens Care Med, Augustenbu…	Endesfelder, S (reprint author), Charite Univ Med Berlin, Dept Neonatol, Augustenburger Pl 1, D-13353 Berlin, Germany.	stefanie.endesfelder@charite.de					Aranda JV, 2010, J MATERN-FETAL NEO M, V23, P20, DOI 10.3109/14767058.2010.517704; Asimiadou S, 2005, ANN NEUROL, V58, P266, DOI 10.1002/ana.20553; Balu DT, 2009, NEUROSCI BIOBEHAV R, V33, P232, DOI 10.1016/j.neubiorev.2008.08.007; Bartelink IH, 2006, CLIN PHARMACOKINET, V45, P1077, DOI 10.2165/00003088-200645110-00003; Bartkowska K, 2010, ACTA NEUROBIOL EXP, V70, P454; Benoit BO, 2001, J NEUROBI…	107	0	0	5	5	SPRINGER	NEW YORK	233 SPRING ST, NEW YORK, NY 10013 USA	1029-8428	1476-3524		NEUROTOX RES	Neurotox. Res.	AUG	2018	34	2
J	Vajda, FJE; O'Brien, TJ; Graham, JE; Hitchcock, AA; Lander, CM; Eadie, MJ				Vajda, F. J. E.; O'Brien, T. J.; Graham, J. E.; Hitchcock, A. A.; Lander, C. M.; Eadie, M. J.			Antiepileptic drug polytherapy in pregnant women with epilepsy	ACTA NEUROLOGICA SCANDINAVICA			English	Article						antiepileptic drugs; malformations; polytherapy; seizure control	CONGENITAL-MALFORMATIONS; AUSTRALIAN REGISTER; RISK; TERATOGENICITY; MONOTHERAPY; VALPROATE	Objective: To study seizure control and rates of foetal malformation in pregnancies of women with epilepsy treated with antiepileptic drug polytherapy. Methods: The use of conventional statistical methods to analyse the Australian Pregnancy Register records of 1810 pregnancies in women with epilepsy, 508 treated with antiepileptic drug polytherapy. Results: Polytherapy-treated pregnancies were le…	[Vajda, F. J. E.; O'Brien, T. J.; Graham, J. E.; Hitchcock, A. A.] Royal Melbourne Hosp, Dept Med & Neurosci, Parkville, Vic, Australia; [Vajda, F. J. E.; O'Brien, T. J.; Graham, J. E.; Hitchcock, A. A.] Univ Melbourne, Parkville, Vic, Australia; [Lander, C. M.; Eadie, M. J.] Univ Queensland, Royal Brisbane & Womens Hosp, Brisbane, Qld, Australia; [Lander, C. M.; Eadie, M. J.] Univ Queensland, Sc…	Vajda, FJE (reprint author), Royal Melbourne Hosp, Dept Med & Neurosci, Parkville, Vic, Australia.; Vajda, FJE (reprint author), Univ Melbourne, Parkville, Vic, Australia.	vajda@netspace.net.au			National Health and Medical Research Council; SciGen; Sanofi-Aventis Company; Epilepsy Action Australia; Royal Melbourne Hospital Neuroscience Foundation; Epilepsy Society of Australia; Eisai; UCB Pharma; Epilepsy Australia	National Health and Medical Research Council; SciGen; Sanofi-Aventis Company; Epilepsy Action Australia; Royal Melbourne Hospital Neuroscience Foundation; Epilepsy Society of Australia; Eisai; UCB Pharma; Epilepsy Australia	Artama M, 2005, NEUROLOGY, V64, P1874, DOI 10.1212/01.WNL.0000163771.96962.1F; Brodie MJ, 2011, SEIZURE-EUR J EPILEP, V20, P369, DOI 10.1016/j.seizure.2011.01.004; Holmes LB, 2001, NEW ENGL J MED, V344, P1132, DOI 10.1056/NEJM200104123441504; Holmes LB, 2011, ARCH NEUROL-CHICAGO, V68, P1275, DOI 10.1001/archneurol.2011.133; KANEKO S, 1992, NEUROLOGY, V42, P68; Kwan P, 2000, SEIZURE-EUR J EPILEP, …	29	2	2	1	3	WILEY	HOBOKEN	111 RIVER ST, HOBOKEN 07030-5774, NJ USA	0001-6314	1600-0404		ACTA NEUROL SCAND	Acta Neurol. Scand.	AUG	2018	138	2
J	Gil-Lopez, FJ; Montoya, J; Falip, M; Aparicio, J; Lopez-Gonzalez, FJ; Toledano, R; Gil-Nagel, A; Molins, A; Garcia, I; Serrano, P; Domenech, G; Torres, F; Donaire, A; Carreno, M				Gil-Lopez, F. J.; Montoya, J.; Falip, M.; Aparicio, J.; Lopez-Gonzalez, F. J.; Toledano, R.; Gil-Nagel, A.; Molins, A.; Garcia, I.; Serrano, P.; Domenech, G.; Torres, F.; Donaire, A.; Carreno, M.			Retrospective study of perampanel efficacy and tolerability in myoclonic seizures	ACTA NEUROLOGICA SCANDINAVICA			English	Article						antiepileptic drug; myoclonic seizures; post-anoxic myoclonus; progressive myoclonic epilepsy; responders	ANTIEPILEPTIC DRUG-USE; FETAL MALFORMATIONS; CONGENITAL-MALFORMATIONS; AUSTRALIAN REGISTER; PREGNANCY-REGISTER; EPILEPSY; TERATOGENICITY; POLYTHERAPY; VALPROATE; RISK	Objectives: Perampanel is an antiepileptic drug (AED) approved for add-on treatment of focal seizures (with or without generalization) and primary generalized tonic-clonic (GTC) seizures. Our objective was to explore the effectiveness and tolerability of adjunctive perampanel in patients with drug-resistant myoclonic seizures, after failure of other AEDs. Materials and methods: Retrospective, mul…	[Gil-Lopez, F. J.; Donaire, A.; Carreno, M.] Hosp Clin Barcelona, Dept Neurol, Epilepsy Unit, Barcelona, Spain; [Donaire, A.; Carreno, M.] Inst Invest Biomed August Pi i Sunyer IDI BAPS, Barcelona, Spain; [Montoya, J.] Hosp Lluis Alcanyis, Dept Neurol, Xativa, Spain; [Falip, M.] Hosp Univ Bellvitge, Dept Neurol, Epilepsy Unit, Barcelona, Spain; [Aparicio, J.] Hosp St Joan de Deu, Dept Neurol, Epi…	Gil-Lopez, FJ (reprint author), Hosp Clin Barcelona, Barcelona, Spain.	fjgil@clinic.cat	; Torres, Ferran/D-1296-2011	SERRANO-CASTRO, PEDRO J/0000-0002-3414-2707; Torres, Ferran/0000-0002-7355-7913; Gil-Lopez, Francisco Jose/0000-0002-4857-5933; Carreno, Mar/0000-0001-9347-275X	Eisai Europe Ltd [MCM-PER-2015-01]	Eisai Europe Ltd, Grant/Award Number: MCM-PER-2015-01; Investigator Initiated Study	Artama M, 2005, NEUROLOGY, V64, P1874, DOI 10.1212/01.WNL.0000163771.96962.1F; Brodie MJ, 2011, SEIZURE-EUR J EPILEP, V20, P369, DOI 10.1016/j.seizure.2011.01.004; Holmes LB, 2001, NEW ENGL J MED, V344, P1132, DOI 10.1056/NEJM200104123441504; Holmes LB, 2011, ARCH NEUROL-CHICAGO, V68, P1275, DOI 10.1001/archneurol.2011.133; KANEKO S, 1992, NEUROLOGY, V42, P68; Kwan P, 2000, SEIZURE-EUR J EPILEP, …	29	2	2	4	4	WILEY	HOBOKEN	111 RIVER ST, HOBOKEN 07030-5774, NJ USA	0001-6314	1600-0404		ACTA NEUROL SCAND	Acta Neurol. Scand.	AUG	2018	138	2
J	Danielsson, KC; Borthen, I; Gilhus, NE; Morken, NH				Danielsson, Kim C.; Borthen, Ingrid; Gilhus, Nils E.; Morken, Nils H.			The effect of parity on risk of complications in pregnant women with epilepsy: a population-based cohort study	ACTA OBSTETRICIA ET GYNECOLOGICA SCANDINAVICA			English	Article						Antiepileptic drugs; complications; epilepsy; pregnancy; recurrence; subsequent pregnancy	RECURRENCE; DELIVERY; OUTCOMES; FINLAND	IntroductionWomen with epilepsy have increased risk of complications in pregnancy with consequences for the mother and child. There are no studies onthe influence of parity on complications in women with epilepsy. Materialand methodsThis was a population-based cohort study of all first and second births in the Medical Birth Registry of Norway 1999-2013. Risks were estimated and complication rates…	[Danielsson, Kim C.; Morken, Nils H.] Haukeland Hosp, Dept Obstet & Gynecol, N-5021 Bergen, Norway; [Danielsson, Kim C.; Borthen, Ingrid; Gilhus, Nils E.] Univ Bergen, Dept Clin Med, Bergen, Norway; [Gilhus, Nils E.] Haukeland Hosp, Dept Neurol, Bergen, Norway; [Morken, Nils H.] Univ Bergen, Dept Clin Sci, Bergen, Norway	Danielsson, KC (reprint author), Haukeland Hosp, Dept Obstet & Gynecol, N-5021 Bergen, Norway.	kim.christian.danielsson@helse-bergen.no			Fund of Torbjorg Hauge's Legacy	This research was kindly supported by the Fund of Torbjorg Hauge's Legacy.	Al Wattar BH, 2017, BJOG-INT J OBSTET GY, V124, P661, DOI 10.1111/1471-0528.14430; Al-Zirqi I, 2009, AM J OBSTET GYNECOL, V201, P273; Artama M, 2013, DRUG SAFETY, V36, P359, DOI 10.1007/s40264-013-0052-8; Battino D, 2013, EPILEPSIA, V54, P1621, DOI 10.1111/epi.12302; Borthen I, 2011, BJOG-INT J OBSTET GY, V118, P956, DOI 10.1111/j.1471-0528.2011.03004.x; Borthen I, 2009, BJOG-INT J OBSTET GY, V11…	26	0	0	3	3	WILEY	HOBOKEN	111 RIVER ST, HOBOKEN 07030-5774, NJ USA	0001-6349	1600-0412		ACTA OBSTET GYN SCAN	Acta Obstet. Gynecol. Scand.	AUG	2018	97	8
J	Nejatbakhsh, M; Saboory, E; Bagheri, M				Nejatbakhsh, Mehrdad; Saboory, Ehsan; Bagheri, Morteza			Effect of prenatal stress on alpha 5 GABA(A) receptor subunit gene expression in hippocampus and pilocarpine induced seizure in rats	INTERNATIONAL JOURNAL OF DEVELOPMENTAL NEUROSCIENCE			English	Article						Prenatal stress; GABA(A) receptor; a5 subunit; Hippocampus; Epilepsy Pilocarpine	RESTRAINT STRESS; ADULT RATS; INFANT RATS; EPILEPSY; PLASTICITY; MORPHINE; SUBTYPES; BRAIN; PHARMACOLOGY; INHIBITION	The GABAergic synapses go through structural and functional maturation during early brain development. Maternal stress alters GABAergic synapses in developing brain, which are associated with the pathophysiology of neuropsychiatric disorders in adults. The present study aimed to investigate the effect of prenatal restraint stress (PS) on pilocarpine-induced seizure and alpha 5 subunit of gamma-am…	[Nejatbakhsh, Mehrdad; Saboory, Ehsan] Urmia Univ Med Sci, Neurophysiol Res Ctr, Orumiyeh, Iran; [Nejatbakhsh, Mehrdad; Saboory, Ehsan] Urmia Univ Med Sci, Fac Med, Dept Physiol, Orumiyeh 5756115111, Iran; [Bagheri, Morteza] Urmia Univ Med Sci, Cellular & Mol Res Ctr, Orumiyeh, Iran	Saboory, E (reprint author), Urmia Univ Med Sci, Fac Med, Dept Physiol, Orumiyeh 5756115111, Iran.	turksina30@gmail.com; saboory@umsu.ac.ir; bagheri.mo@umsu.ac.ir	Saboory, Ehsan/P-9114-2017	Saboory, Ehsan/0000-0003-4777-4751	Research Council of the Urmia University of Medical Sciences, Urmia, Iran	The results described in this paper were part of an MA thesis. This study was supported by the Research Council of the Urmia University of Medical Sciences, Urmia, Iran.	Ahmadzadeh R, 2011, DEV PSYCHOBIOL, V53, P806, DOI 10.1002/dev.20555; Ali AB, 2008, CEREB CORTEX, V18, P1260, DOI 10.1093/cercor/bhm160; Charil A, 2010, BRAIN RES REV, V65, P56, DOI 10.1016/j.brainresrev.2010.06.002; Cremer CM, 2009, NEUROSCIENCE, V163, P490, DOI 10.1016/j.neuroscience.2009.03.068; Edwards HE, 2002, HORM BEHAV, V42, P437, DOI 10.1006/hbeh.2002.1839; Gholami M, 2014, EPILEPSY BEHA…	39	0	0	1	1	PERGAMON-ELSEVIER SCIENCE LTD	OXFORD	THE BOULEVARD, LANGFORD LANE, KIDLINGTON, OXFORD OX5 1GB, ENGLAND	0736-5748	1873-474X		INT J DEV NEUROSCI	Int. J. Dev. Neurosci.	AUG	2018	68
J	Sequeira, AJ; Buchman, S; Lewis, A; Karceski, S				Sequeira, Alexandra J.; Buchman, Stephanie; Lewis, Ariane; Karceski, Steven			Future development of a depot antiepileptic drug: What are the ethical implications?	EPILEPSY & BEHAVIOR			English	Review						Antiepileptic; Epilepsy; Ethics; Depot; Long-acting	LONG-ACTING RISPERIDONE; PSYCHIATRIC COMORBIDITIES; EPILEPSY; NONADHERENCE; ANTIPSYCHOTICS; ADHERENCE; IMPACT; SCHIZOPHRENIA; POPULATION; MEDICATION	Depot medications have been used for long-term treatment of many different medical conditions (schizophrenia, opioid addiction) and for prevention of pregnancy (birth control). In addition, proposals for depot medication for antidepressants have been made as a possible treatment for chronic depression. For the treatment of chronic epilepsy, there are currently no depot antiepileptic drugs (AEDs).…	[Sequeira, Alexandra J.; Buchman, Stephanie; Karceski, Steven] Weill Cornell New York Presbyterian, Epilepsy Ctr, Dept Neurol, New York, NY USA; [Lewis, Ariane] NYU, Langone Med Ctr, Dept Neurol, New York, NY 10003 USA; [Lewis, Ariane] NYU, Langone Med Ctr, Dept Neurosurg, New York, NY 10003 USA	Sequeira, AJ (reprint author), Weill Cornell Epilepsy Ctr, 520 East 70th St,Starr 607, New York, NY 10021 USA.	alexandrajsequeira@gmail.com		Lewis, Ariane/0000-0002-0756-7320			[Anonymous], 2017, LONG ACT INJ ANT PRA; [Anonymous], 2009, HEALTHCARE FINANCE N; [Anonymous], 2015, OCCUP MED CHIC ILL, V65, P88, DOI [10.1093/occmed/kqu158, DOI 10.1093/OCCMED/KQU158]; Baumann P, 1997, INT CLIN PSYCHOPHARM, V12, P77; Bookstaver PB, 2011, J CLIN PHARM THER, V36, P426, DOI 10.1111/j.1365-2710.2010.01189.x; Brissos S, 2014, THER ADV PSYCHOPHARM, V4, P198, DOI 10.1177/2045125314540…	37	0	0	1	1	ACADEMIC PRESS INC ELSEVIER SCIENCE	SAN DIEGO	525 B ST, STE 1900, SAN DIEGO, CA 92101-4495 USA	1525-5050	1525-5069		EPILEPSY BEHAV	Epilepsy Behav.	AUG	2018	85
J	van Dijkman, SC; de Jager, NCB; Rauwe, WM; Danhof, M; Della Pasqua, O				van Dijkman, Sven C.; de Jager, Nico C. B.; Rauwe, Willem M.; Danhof, Meindert; Della Pasqua, Oscar			Effect of Age-Related Factors on the Pharmacokinetics of Lamotrigine and Potential Implications for Maintenance Dose Optimisation in Future Clinical Trials	CLINICAL PHARMACOKINETICS			English	Article							NEWLY-DIAGNOSED EPILEPSY; POPULATION PHARMACOKINETICS; ANTIEPILEPTIC DRUGS; ADJUNCTIVE LAMOTRIGINE; RELEASE FORMULATIONS; CHINESE CHILDREN; CLEARANCE; ADULTS; COMEDICATION; PREGNANCY	Background and Aims In this study, we evaluate the performance of allometric concepts to predict the implications of age and size on the pharmacokinetics of lamotrigine, and assess the dose rationale across different age groups from 0.2 to 91 years. Methods An allometrically scaled pharmacokinetic model was developed using adolescent and adult data, taking into account the effect of comedications…	[van Dijkman, Sven C.; de Jager, Nico C. B.; Rauwe, Willem M.; Danhof, Meindert; Della Pasqua, Oscar] Leiden Acad Ctr Drug Res, Div Pharmacol, Einsteinweg 55, NL-2333 CC Leiden, Netherlands; [Della Pasqua, Oscar] GlaxoSmithKline, Clin Pharmacol Modelling & Simulat, Uxbridge UB11 1BT, Middx, England; [Della Pasqua, Oscar] UCL, Clin Pharmacol & Therapeut Grp, BMA House North Entrance,Tavistock Sq, …	Della Pasqua, O (reprint author), Leiden Acad Ctr Drug Res, Div Pharmacol, Einsteinweg 55, NL-2333 CC Leiden, Netherlands.; Della Pasqua, O (reprint author), GlaxoSmithKline, Clin Pharmacol Modelling & Simulat, Uxbridge UB11 1BT, Middx, England.; Della Pasqua, O (reprint author), UCL, Clin Pharmacol & Therapeut Grp, BMA House North Entrance,Tavistock Sq, London WC1H 9JP, England.	oscar.e.della-pasqua@gsk.com		Della Pasqua, Oscar/0000-0002-6211-1430	European Union Seventh Framework Programme FP7 [261060]	The research leading to these results has received funding from the European Union Seventh Framework Programme FP7/2007-2013 under Grant agreement no. 261060.	Almeida AM, 2006, EUR J CLIN PHARMACOL, V62, P737, DOI 10.1007/s00228-006-0144-9; Anderson BJ, 2009, DRUG METAB PHARMACOK, V24, P25, DOI 10.2133/dmpk.24.25; Anderson GD, 2015, CNS DRUGS, V29, P669, DOI 10.1007/s40263-015-0268-5; Arif H, 2011, EPILEPSIA, V52, P1905, DOI 10.1111/j.1528-1167.2011.03217.x; Baldoni AO, 2016, CLIN EXP PHARMACOL P, V43, P685, DOI 10.1111/1440-1681.12584; Bauer RJ, 2014,…	62	4	4	4	4	ADIS INT LTD	NORTHCOTE	5 THE WAREHOUSE WAY, NORTHCOTE 0627, AUCKLAND, NEW ZEALAND	0312-5963	1179-1926		CLIN PHARMACOKINET	Clin. Pharmacokinet.	AUG	2018	57	8
J	Bianco, A; Bisceglia, L; De Caro, MF; Galeandro, V; De Bonis, P; Tullo, A; Zoccolella, S; Guerriero, S; Petruzzella, V				Bianco, Angelica; Bisceglia, Luigi; De Caro, Maria Fara; Galeandro, Valeria; De Bonis, Patrizia; Tullo, Apollonia; Zoccolella, Stefano; Guerriero, Silvana; Petruzzella, Vittoria			Leber's hereditary optic neuropathy, intellectual disability and epilepsy presenting with variable penetrance associated to the m.3460G >A mutation and a heteroplasmic expansion of the microsatellite in MTRNR1 gene - case report	BMC MEDICAL GENETICS			English	Article						LHON; Penetrance; Intellectual disability; Mitochondrial DNA; MTRNR; M.3460G > A	RIBOSOMAL-RNA GENE; LARGE CHINESE FAMILY; DNA COPY NUMBER; MITOCHONDRIAL-DNA; CEREBELLAR-ATAXIA; HEARING-LOSS; VARIANTS; DEAFNESS; LHON; INHERITANCE	Background: Leber's hereditary optic neuropathy (LHON) associated with mutations in mitochondrial DNA (mtDNA) typically manifests only optic nerve involvement but in some patients may develop additional neurological complications. The cause of this association is not clear. Case presentation: We present a case of a 24-year-old male with a history of subacute, painless, and rapidly progressive bil…	[Bianco, Angelica; De Caro, Maria Fara; Galeandro, Valeria; Zoccolella, Stefano; Guerriero, Silvana; Petruzzella, Vittoria] Univ Aldo Moro, Dipartimento Sci Med Base Neurosci & Organdi Sens, Piazza G Cesare, I-70124 Bari, Italy; [Bisceglia, Luigi; De Bonis, Patrizia] UOC Genet Med, Osped Casa Sollievo Sofferenza IRCCS, San Giovanni Rotondo, Italy; [Tullo, Apollonia] IBIOM CNR, Ist Biomembrane Bio…	Petruzzella, V (reprint author), Univ Aldo Moro, Dipartimento Sci Med Base Neurosci & Organdi Sens, Piazza G Cesare, I-70124 Bari, Italy.	vittoria.petruzzella@uniba.it		Petruzzella, Vittoria/0000-0001-8771-6033	University of Bari; Petruzzella00724113Prin - Finanziamento Universita Prin 30 2009	This work was supported by 2010 grants from the University of Bari (Fondi ex-60%, 2009-2011) and Petruzzella00724113Prin - Finanziamento Universita Prin 30 2009. The authors report no conflicts of interest. The authors alone are responsible for the content and writing.	BENDALL KE, 1995, AM J HUM GENET, V57, P248; Bi R, 2010, CLIN CHIM ACTA, V411, P1671, DOI 10.1016/j.cca.2010.06.026; Bianco Angelica, 2017, Acta Myol, V36, P163; Bianco A, 2017, INVEST OPHTH VIS SCI, V58, P2193, DOI 10.1167/iovs.16-20389; Bianco A, 2016, BRAIN, V139, DOI 10.1093/brain/awv216; Calabrese C, 2014, BIOINFORMATICS, V30, P3115, DOI 10.1093/bioinformatics/btu483; Carelli V, 2004, BBA-BI…	43	0	0	0	0	BMC	LONDON	CAMPUS, 4 CRINAN ST, LONDON N1 9XW, ENGLAND	1471-2350			BMC MED GENET	BMC Med. Genet.	JUL 27	2018	19
J	Ban, R; Guo, JH; Pu, CQ; Shi, Q; Liu, HX; Zhang, YT				Ban, Rui; Guo, Jun-Hong; Pu, Chuan-Qiang; Shi, Qiang; Liu, Hua-Xu; Zhang, Yu-Tong			A Novel Mutation of Mitochondrial T14709C Causes Myoclonic Epilepsy with Ragged Red Fibers Syndrome in a Chinese Patient	CHINESE MEDICAL JOURNAL			English	Article						m.T14709C; Myoclonic Epilepsy with Ragged Red Fibers Syndrome; Novel Mutation	DIABETES-MELLITUS; TRANSFER RNALYS; ONSET MYOPATHY; DNA; MERRF; DISEASE; PREVALENCE; DISORDERS; DIAGNOSIS; MELAS	Background: Myoclonic epilepsy with ragged red fibers (MERRF) syndrome is characterized by myoclonus, generalized epilepsy, cerebellar ataxia, and ragged red fibers (RRFs) in the muscle. T-to-C transition at nucleotide position 14709 in the mitochondrial tRNA glutamic acid (tRNA(G/U)) gene has previously been associated with maternally inherited diabetes and deafness. However, the association bet…	[Ban, Rui; Pu, Chuan-Qiang; Shi, Qiang; Liu, Hua-Xu; Zhang, Yu-Tong] Chinese Peoples Liberat Army Gen Hosp, Dept Neurol, Beijing 100853, Peoples R China; [Ban, Rui] Nankai Univ, Sch Med, Dept Neurol, Tianjin 300071, Peoples R China; [Guo, Jun-Hong] Shanxi Med Univ, Hosp 1, Dept Neurol, Taiyuan 030001, Shanxi, Peoples R China	Pu, CQ (reprint author), Chinese Peoples Liberat Army Gen Hosp, Dept Neurol, Beijing 100853, Peoples R China.	pucq30128@sina.cn			National Natural Science Foundation of China [81771358]	This work was supported by a grant of the National Natural Science Foundation of China (No. 81771358).	Altmann J, 2016, J NEUROL, V263, P961, DOI 10.1007/s00415-016-8086-3; Berio A, 1995, Pediatr Med Chir, V17, P455; Bindu PS, 2018, CLIN NEUROL NEUROSUR, V164, P182, DOI 10.1016/j.clineuro.2017.12.010; Brackmann F, 2012, EUR J PEDIATR, V171, P859, DOI 10.1007/s00431-011-1662-8; Chen Gang, 2008, Yichuan, V30, P1279, DOI 10.3724/SP.J.1005.2008.01279; Cohen BH, 2013, NEUROTHERAPEUTICS, V10, P227, DOI …	34	2	2	0	0	WOLTERS KLUWER MEDKNOW PUBLICATIONS	MUMBAI	WOLTERS KLUWER INDIA PVT LTD , A-202, 2ND FLR, QUBE, C T S NO 1498A-2 VILLAGE MAROL, ANDHERI EAST, MUMBAI, 400059, INDIA	0366-6999			CHINESE MED J-PEKING	Chin. Med. J.	JUL 5	2018	131	13
J	Andrade, C				Andrade, Chittaranjan			Major Congenital Malformations Associated With Exposure to Antiepileptic Drugs During Pregnancy	JOURNAL OF CLINICAL PSYCHIATRY			English	Article						Anticonvulsants; Epilepsy; Psychopharmacology; Women's Mental Health	WOMEN	Antiepileptic drugs (AEDs) are prescribed for approved and off-label indications that include epilepsy, bipolar disorder, and other neurologic and psychiatric disorders. The risk of major congenital malformations (MCMs) following gestational exposure to AEDs, particularly exposure at the time of conception and early trimester exposure, has been examined in many studies. This risk has been compare…	[Andrade, Chittaranjan] Natl Inst Mental Hlth & Neurosci, Dept Psychopharmacol, Bangalore, Karnataka, India	Andrade, C (reprint author), Natl Inst Mental Hlth & Neurosci, Dept Psychopharmacol, Bangalore, Karnataka, India.	candrade@psychiatrist.com					Andrade C, 2018, J CLIN PSYCHIAT, V79, DOI 10.4088/JCP.18f12351; Balon R, 2016, J CLIN PSYCHIAT, V77, P525, DOI 10.4088/JCP.15com09958; Gotlib D, 2016, J CLIN PSYCHIAT, V77, P527, DOI 10.4088/JCP.15m10046; Grover S, 2015, INDIAN J PSYCHIAT, V57, pS308, DOI 10.4103/0019-5545.161498; Tomson T, 2018, LANCET NEUROL, V17, P530, DOI 10.1016/S1474-4422(18)30107-8; Veroniki AA, 2017, BMC MED, V15, DOI 10…	7	2	2	2	2	PHYSICIANS POSTGRADUATE PRESS	MEMPHIS	P O BOX 752870, MEMPHIS, TN 38175-2870 USA	0160-6689	1555-2101		J CLIN PSYCHIAT	J. Clin. Psychiatry	JUL-AUG	2018	79	4
J	Andrade, C				Andrade, Chittaranjan			Adverse Pregnancy Outcomes Associated With Gestational Exposure to Antiepileptic Drugs	JOURNAL OF CLINICAL PSYCHIATRY			English	Article						Anticonvulsants; Psychopharmacology; Women's Mental Health	ANTIDEPRESSANT EXPOSURE; RISK; AUTISM	Major congenital malformation risks in association with gestational exposure to antiepileptic drugs (AEDs) have been extensively studied. Less information is available on other adverse outcomes associated with the use of these drugs during pregnancy. This article critically examines the risk of fetal loss, intrauterine growth retardation (IUGR), and preterm birth following gestational exposure to…	[Andrade, Chittaranjan] Natl Inst Mental Hlth & Neurosci, Dept Psychopharmacol, Bangalore, Karnataka, India	Andrade, C (reprint author), Natl Inst Mental Hlth & Neurosci, Dept Psychopharmacol, Bangalore, Karnataka, India.	candrade@psychiatrist.com					Andrade C, 2018, J CLIN PSYCHIAT, V79, DOI 10.4088/JCP.18f12449; Andrade C, 2018, J CLIN PSYCHIAT, V79, DOI 10.4088/JCP.18f12351; Andrade C, 2017, J CLIN PSYCHIAT, V78, pE1052, DOI 10.4088/JCP.17f11916; Andrade C, 2017, J CLIN PSYCHIAT, V78, pE1047, DOI 10.4088/JCP.17f11903; Andrade C, 2016, J CLIN PSYCHIAT, V77, pE199, DOI 10.4088/JCP.15com10041; Andrade C, 2013, J CLIN PSYCHIAT, V74, pE633, DOI…	12	1	1	0	0	PHYSICIANS POSTGRADUATE PRESS	MEMPHIS	P O BOX 752870, MEMPHIS, TN 38175-2870 USA	0160-6689	1555-2101		J CLIN PSYCHIAT	J. Clin. Psychiatry	JUL-AUG	2018	79	4
J	Khuda, I; Aljaafari, D				Khuda, Inam; Aljaafari, Danah			Epilepsy in pregnancy A comprehensive literature review and suggestions for saudi practitioners	NEUROSCIENCES			English	Review							TECHNOLOGY-ASSESSMENT SUBCOMMITTEE; QUALITY STANDARDS SUBCOMMITTEE; UPDATE MANAGEMENT ISSUES; NEWER ANTIEPILEPTIC DRUGS; AMERICAN ACADEMY; OBSTETRICAL COMPLICATIONS; MALFORMATION RISKS; COMPARATIVE SAFETY; FETAL-GROWTH; WOMEN	In the context of local culture and misconceptions regarding epilepsy, Saudi practitioners need a careful management plan for women with epilepsy that satisfies all the patients' needs and ensures their spouses' understanding. Such a management strategy needs to incorporate careful selection and monitoring of anti-epileptic drugs and regular counseling of patients. Female epileptic patients in th…	[Khuda, Inam; Aljaafari, Danah] Imam Abdulrahman bin Faisal Univ, Coll Med, Dept Neurol, Dammam, Saudi Arabia	Khuda, I (reprint author), Imam Abdulrahman bin Faisal Univ, King Fahd Hosp Univ, Dept Neurol, Al Khobar, Saudi Arabia.	ikhuda@iau.edu.sa					Al Rajeh S, 2001, SEIZURE-EUR J EPILEP, V10, P410, DOI 10.1053/seiz.2001.0602; Alaqeel A, 2013, SEIZURE-EUR J EPILEP, V22, P205, DOI 10.1016/j.seizure.2012.12.010; Amudhan S, 2015, ANN INDIAN ACAD NEUR, V18, P369, DOI 10.4103/0972-2327.165483; Battino D, 2013, EPILEPSIA, V54, P1621, DOI 10.1111/epi.12302; Borthen I, 2015, SEIZURE-EUR J EPILEP, V28, P32, DOI 10.1016/j.seizure.2015.02.018; Cagnetti…	44	0	0	0	0	RIYADH ARMED FORCES HOSPITAL	RIYADH	PO BOX 7897, RIYADH, KSA 11159, SAUDI ARABIA	1319-6138			NEUROSCIENCES	Neurosciences	JUL	2018	23	3
J	Shaikh, AS; Liu, HJ; Li, Y; Cao, LL; Guo, RC				Shaikh, Abdul Sami; Liu, Huanjun; Li, Yi; Cao, Lili; Guo, Ruichen			Therapeutic drug monitoring of valproic acid	PAKISTAN JOURNAL OF PHARMACEUTICAL SCIENCES			English	Article						Therapeutic drug monitoring; Valproic acid; Valproate	ANTIEPILEPTIC DRUGS; PROTEIN-BINDING; PHARMACOKINETICS; DISPOSITION; PREGNANCY; AGE	The unpredictable and unfavorable connection of dose and plasma concentration of valproic acid supports the necessity to regularly measure its plasma concentration. The present study is drug monitoring of valproic acid and comparative evaluation of therapeutic monitoring results of valproic acid for assessment of clinical response, safety and toxicity in different age and gender groups of Chinese…	[Shaikh, Abdul Sami; Liu, Huanjun; Guo, Ruichen] Shandong Univ, Inst Clin Pharmacol, Qilu Hosp, Jinan, Shandong, Peoples R China; [Shaikh, Abdul Sami] Shah Abdul Latif Univ, Dept Pharm, Khairpur, Pakistan; [Li, Yi; Cao, Lili] Shandong Univ, Qilu Hosp, Dept Neurol, Jinan, Shandong, Peoples R China	Guo, RC (reprint author), Shandong Univ, Inst Clin Pharmacol, Qilu Hosp, Jinan, Shandong, Peoples R China.	grc7636@126.com			Major National Science and Technology Project [2012ZX09303-016-003]	This study was supported by Major National Science and Technology Project (2012ZX09303-016-003).	Bittigau P, 2003, ANN NY ACAD SCI, V993, P103, DOI 10.1111/j.1749-6632.2003.tb07517.x; BOURGEOIS BFD, 1983, NEUROLOGY, V33, P173, DOI 10.1212/WNL.33.2.173; CLOYD JC, 1993, CLIN PHARMACOL THER, V53, P22, DOI 10.1038/clpt.1993.5; Guler S, 2017, TURK PEDIATR ARSIVI, V52, P98, DOI 10.5152/TurkPediatriArs.2015.2630; Hadjiloizou Stavros M, 2007, Expert Rev Neurother, V7, P179, DOI 10.1586/14737175.7.2.…	16	0	0	0	0	UNIV KARACHI	KARACHI	UNIV CAMPUS, FAC PHARMACY, KARACHI, 75270, PAKISTAN	1011-601X			PAK J PHARM SCI	Pak. J. Pharm. Sci.	JUL	2018	31	4			SI
J	Blotiere, PO; Weill, A; Dalichampt, M; Billionnet, C; Mezzarobba, M; Raguideau, F; Dray-Spira, R; Zureik, M; Coste, J; Alla, F				Blotiere, Pierre-Olivier; Weill, Alain; Dalichampt, Marie; Billionnet, Cecile; Mezzarobba, Myriam; Raguideau, Fanny; Dray-Spira, Rosemary; Zureik, Mahmoud; Coste, Joel; Alla, Francois			Development of an algorithm to identify pregnancy episodes and related outcomes in health care claims databases: An application to antiepileptic drug use in 4.9 million pregnant women in France	PHARMACOEPIDEMIOLOGY AND DRUG SAFETY			English	Article						algorithm; antiepileptic drugs; claims data; French health care databases; pharmacoepidemiology; pregnancy	PATTERNS; TRENDS; INFORMATION; EXPOSURE; PERIODS; QUALITY; SNIIRAM; SYSTEM; SAFETY; RISK	Purpose: Access to claims databases provides an opportunity to study medication use and safety during pregnancy. We developed an algorithm to identify pregnancy episodes in the French health care databases and applied it to study antiepileptic drug (AED) use during pregnancy between 2007 and 2014. Methods: The algorithm searched the French health care databases for discharge diagnoses and medical…	[Blotiere, Pierre-Olivier; Weill, Alain; Dalichampt, Marie; Billionnet, Cecile; Mezzarobba, Myriam; Coste, Joel] French Natl Hlth Insurance CNAMTS, Dept Studies Publ Hlth, Paris, France; [Blotiere, Pierre-Olivier; Alla, Francois] Univ Paris 05, Univ Lorraine, Apemac, EA 4360, Nancy, France; [Raguideau, Fanny; Dray-Spira, Rosemary; Zureik, Mahmoud] French Natl Agcy Med & Hlth Prod Safety, Dept Epi…	Blotiere, PO (reprint author), French Natl Hlth Insurance CNAMTS, 50 Ave Prof Andre Lemierre, F-75986 Paris 20, France.	pierre-olivier.blotiere@cnamts.fr		Zureik, Mahmoud/0000-0002-8393-4217; alla, francois/0000-0002-5793-7190			Ailes EC, 2016, BIRTH DEFECTS RES A, V106, P927, DOI 10.1002/bdra.23573; [Anonymous], 2002, INT J GYNECOL OBSTET, V78, P179, DOI DOI 10.1016/S0020-7292(02)00197-2; Battino D, 2009, EPILEPSIA, V50, P2305, DOI 10.1111/j.1528-1167.2009.02093.x; Beghi E, 2004, LANCET NEUROL, V3, P618, DOI 10.1016/S1474-4422(04)00882-8; Bezin J, 2017, PHARMACOEPIDEM DR S, V26, P954, DOI 10.1002/pds.4233; Billionnet C,…	37	0	0	1	1	WILEY	HOBOKEN	111 RIVER ST, HOBOKEN 07030-5774, NJ USA	1053-8569	1099-1557		PHARMACOEPIDEM DR S	Pharmacoepidemiol. Drug Saf.	JUL	2018	27	7
J	Kline-Fath, BM; Horn, PS; Yuan, WH; Merhar, S; Venkatesan, C; Thomas, CW; Schapiro, MB				Kline-Fath, Beth M.; Horn, Paul S.; Yuan, Weihong; Merhar, Stephanie; Venkatesan, Charu; Thomas, Cameron W.; Schapiro, Mark B.			Conventional MRI scan and DTI imaging show more severe brain injury in neonates with hypoxic-ischemic encephalopathy and seizures	EARLY HUMAN DEVELOPMENT			English	Article						Neonatal, HIE; Seizure; MRI scan; DTI	THERAPEUTIC HYPOTHERMIA; ELECTROGRAPHIC SEIZURES; PERINATAL ASPHYXIA; SPATIAL STATISTICS; STATUS EPILEPTICUS; CONTROLLED-TRIAL; TERM NEWBORNS; SPECTROSCOPY; INFANTS; PREDICTION	Background: Neonates with hypoxic-ischemic encephalopathy (HIE) and seizures have poorer outcome for undetermined reasons. Aims: Our aim was to determine if brain imaging was more abnormal in neonates with HIE and electro-graphically confirmed seizures and whether this was impacted by seizure burden. Study design: Single center retrospective review. Subjects: Forty-eight term neonates with HIE (w…	[Kline-Fath, Beth M.] Cincinnati Childrens Hosp Med Ctr, Dept Radiol, Cincinnati, OH 45229 USA; [Horn, Paul S.; Venkatesan, Charu; Thomas, Cameron W.; Schapiro, Mark B.] Cincinnati Childrens Hosp Med Ctr, Div Neurol, 3333 Burnet Ave, Cincinnati, OH 45229 USA; [Yuan, Weihong] Cincinnati Childrens Hosp Med Ctr, Neuroimaging Res Consortium, Cincinnati, OH 45229 USA; [Merhar, Stephanie] Cincinnati Ch…	Schapiro, MB (reprint author), Cincinnati Childrens Hosp Med Ctr, Div Neurol, 3333 Burnet Ave, Cincinnati, OH 45229 USA.	mark.schapiro@cchmc.org					Ancora G, 2013, NEURORADIOLOGY, V55, P1017, DOI 10.1007/s00234-013-1202-5; Barkovich AJ, 1998, AM J NEURORADIOL, V19, P143; Bjorkman ST, 2010, NEUROSCIENCE, V166, P157, DOI 10.1016/j.neuroscience.2009.11.067; Bonifacio SI, 2011, J PEDIATR-US, V158, P360, DOI 10.1016/j.jpeds.2010.09.003; Brissaud O, 2010, AM J NEURORADIOL, V31, P282, DOI 10.3174/ajnr.A1805; Cheong JLY, 2012, ARCH PEDIAT ADOL MED, …	48	0	0	3	3	ELSEVIER IRELAND LTD	CLARE	ELSEVIER HOUSE, BROOKVALE PLAZA, EAST PARK SHANNON, CO, CLARE, 00000, IRELAND	0378-3782	1872-6232		EARLY HUM DEV	Early Hum. Dev.	JUL	2018	122
J	Moretti, R; Yen, PS; Houe, V; Lampazzi, E; Desiderio, A; Failloux, AB; Calvitti, M				Moretti, Riccardo; Yen, Pei-Shi; Houe, Vincent; Lampazzi, Elena; Desiderio, Angiola; Failloux, Anna-Bella; Calvitti, Maurizio			Combining Wolbachia-induced sterility and virus protection to fight Aedes albopictus-borne viruses	PLOS NEGLECTED TROPICAL DISEASES			English	Article							CYTOPLASMIC INCOMPATIBILITY; CHIKUNGUNYA VIRUS; DIPTERA-CULICIDAE; BLOCKS DENGUE; MOSQUITOS; AEGYPTI; STRAIN; ZIKA; PERFORMANCE; INHIBITION	Among the strategies targeting vector control, the exploitation of the endosymbiont Wolbachia to produce sterile males and/or invasive females with reduced vector competence seems to be promising. A new Aedes albopictus transinfection (ARwP-M) was generated by introducing wMel Wolbachia in the ARwP line which had been established previously by replacing wAlbA and wAlbB Wolbachia with the wPip str…	[Moretti, Riccardo; Lampazzi, Elena; Desiderio, Angiola; Calvitti, Maurizio] ENEA Italian Natl Agcy New Technol Energy & Susta, Biotechnol & Agroind Div, Casaccia Res Ctr, Rome, Italy; [Yen, Pei-Shi; Houe, Vincent; Failloux, Anna-Bella] Inst Pasteur, Dept Virol, Arboviruses & Insect Vectors Unit, Paris, France	Moretti, R (reprint author), ENEA Italian Natl Agcy New Technol Energy & Susta, Biotechnol & Agroind Div, Casaccia Res Ctr, Rome, Italy.	riccardo.moretti@enea.it			European Union's Horizon 2020 research and innovation programme [731060]	This project has received resources funded by the European Union's Horizon 2020 research and innovation programme under grant agreement No 731060 (Infravec2, Research Infrastructures for the control of vector-borne diseases; http://infravec2.eu/). Funding followed the positive evaluation of a formal request describing the research project which was prepared and submitted to Infravec2 by RM. The f…	Aliota MT, 2016, PLOS NEGLECT TROP D, V10, DOI 10.1371/journal.pntd.0004677; Alphey L, 2010, VECTOR-BORNE ZOONOT, V10, P295, DOI 10.1089/vbz.2009.0014; Angelini R, 2007, EUROSURVEILLANCE, V12, P1, DOI DOI 10.2807/ESW.12.36.03260-EN; Ant TH, 2018, PLOS PATHOG, V14, DOI 10.1371/journal.ppat.1006815; Atyame CM, 2016, PLOS ONE, V11, DOI 10.1371/journal.pone.0146834; Atyame CM, 2011, MOL BIOL EVOL, V2…	87	2	2	8	10	PUBLIC LIBRARY SCIENCE	SAN FRANCISCO	1160 BATTERY STREET, STE 100, SAN FRANCISCO, CA 94111 USA	1935-2735			PLOS NEGLECT TROP D	Plos Neglect. Trop. Dis.	JUL	2018	12	7
J	Lacey, AS; Pickrell, WO; Thomas, RH; Kerr, MP; White, CP; Rees, MI				Lacey, Arron S.; Pickrell, William Owen; Thomas, Rhys H.; Kerr, Mike P.; White, Cathy P.; Rees, Mark I.			Educational attainment of children born to mothers with epilepsy	JOURNAL OF NEUROLOGY NEUROSURGERY AND PSYCHIATRY			English	Article							ANTIEPILEPTIC DRUG EXPOSURE; IN-UTERO EXPOSURE; COGNITIVE-DEVELOPMENT; SODIUM VALPROATE; AGE; LEVETIRACETAM; TOPIRAMATE	Objective Small prospective studies have identified that children exposed to valproate in utero have poorer scores on cognitive testing. We wanted to identify whether children exposed to antiepileptic drugs (AEDs) in utero have poorer school performance. Methods We used anonymised, linked, routinely collected healthcare records to identify children born to mothers with epilepsy. We linked these c…	[Lacey, Arron S.; Pickrell, William Owen; Rees, Mark I.] Swansea Univ, Sch Med, Wales Epilepsy Res Network, Swansea, W Glam, Wales; [Lacey, Arron S.] Swansea Univ, Sch Med, Farr Inst, Swansea, W Glam, Wales; [Thomas, Rhys H.; Kerr, Mike P.] Cardiff Univ, Sch Med, Inst Psychol Med & Clin Neurosci, Cardiff, S Glam, Wales; [White, Cathy P.] Abertawe Bro Morgannwg Univ Hosp Trust, Morriston Hosp, Swa…	Rees, MI (reprint author), Swansea Univ, Sch Med, Wales Epilepsy Res Network, Swansea, W Glam, Wales.; Lacey, AS (reprint author), Swansea Univ, Data Sci Bldg, Swansea SA2 8PP, W Glam, Wales.	a.s.lacey@swansea.ac.uk; m.i.rees@swansea.ac.uk		Thomas, Rhys/0000-0003-2062-8623	Health and Social Care Research Wales via the Brain Repair and Intracranial Neurotherapeutics (BRAIN) unit	This research was funded by the Health and Social Care Research Wales via the Brain Repair and Intracranial Neurotherapeutics (BRAIN) unit.	Adab N, 2004, J NEUROL NEUROSUR PS, V75, P1575, DOI 10.1136/jnnp.2003.029132; Bromley RL, 2016, NEUROLOGY, V87, P1943, DOI 10.1212/WNL.0000000000003157; Bromley RL, 2010, EPILEPSIA, V51, P2058, DOI 10.1111/j.1528-1167.2010.02668.x; Bromley RL, 2013, J NEUROL NEUROSUR PS, V84, P637, DOI 10.1136/jnnp-2012-304270; Cohen MJ, 2011, EPILEPSY BEHAV, V22, P240, DOI 10.1016/j.yebeh.2011.06.014; Fonferko-S…	22	2	2	1	1	BMJ PUBLISHING GROUP	LONDON	BRITISH MED ASSOC HOUSE, TAVISTOCK SQUARE, LONDON WC1H 9JR, ENGLAND	0022-3050	1468-330X		J NEUROL NEUROSUR PS	J. Neurol. Neurosurg. Psychiatry	JUL	2018	89	7
J	Glass, HC; Numis, AL; Gano, D; Bali, V; Rogers, EE				Glass, Hannah C.; Numis, Adam L.; Gano, Dawn; Bali, Varun; Rogers, Elizabeth E.			Outcomes After Acute Symptomatic Seizures in Children Admitted to a Neonatal Neurocritical Care Service	PEDIATRIC NEUROLOGY			English	Article						Neonatal seizures; EEG; Electroencephalogram; Epilepsy; Neurocritical care; Infant; Neonatal encephalopathy; Hypoxic-ischemic encephalopathy	HYPOXIC-ISCHEMIC ENCEPHALOPATHY; BRAIN-INJURY; RISK-FACTORS; ELECTROGRAPHIC SEIZURES; CONTROLLED-TRIAL; NEWBORN-INFANTS; CEREBRAL-PALSY; EPILEPSY; HYPOTHERMIA; EEG	Background: Neonatal seizures due to acute brain injury are associated with high rates of death, disability, and epilepsy. Our objective was to examine incidence of and risk factors for epilepsy among survivors of acute symptomatic neonatal seizures who were cared for by a neonatal neurocritical care service. Methods: Neonates with acute symptomatic seizures who were admitted to UCSF Benioff Chil…	[Glass, Hannah C.; Numis, Adam L.; Gano, Dawn] Univ Calif San Francisco, UCSF Benioff Childrens Hosp, Dept Neurol, San Francisco, CA 94143 USA; [Glass, Hannah C.; Numis, Adam L.; Gano, Dawn; Rogers, Elizabeth E.] Univ Calif San Francisco, UCSF Benioff Childrens Hosp, Dept Pediat, San Francisco, CA 94143 USA; [Glass, Hannah C.] Univ Calif San Francisco, Dept Epidemiol & Biostat, San Francisco, CA …	Glass, HC (reprint author), Univ Calif San Francisco, UCSF Benioff Childrens Hosp, Dept Neurol, San Francisco, CA 94143 USA.; Glass, HC (reprint author), Univ Calif San Francisco, UCSF Benioff Childrens Hosp, Dept Pediat, San Francisco, CA 94143 USA.; Glass, HC (reprint author), Univ Calif San Francisco, Dept Epidemiol & Biostat, San Francisco, CA 94143 USA.	Hannah.Glass@ucsf.edu			National Center for Advancing Translational Sciences, National Institutes of Health, through UCSF-CTSI [UL1 TR001872]	The authors thank Manogna Manne, Bria Bailey, Rebecka Craig, and Ariadna Borras for assistance with data collection, as well as Lydia Lee and the UCSF Infant Follow-Up Program. This project was supported by the National Center for Advancing Translational Sciences, National Institutes of Health, through UCSF-CTSI Grant Number UL1 TR001872. Its contents are solely the responsibility of the authors …	Brunquell PJ, 2002, J PEDIATR-US, V140, P707, DOI 10.1067/mpd.2002.124773; Davis AS, 2010, J PEDIATR-US, V157, P720, DOI 10.1016/j.jpeds.2010.04.065; Fisher RS, 2014, EPILEPSIA, V55, P475, DOI 10.1111/epi.12550; Fitzgerald MP, 2017, EPILEPSIA, V58, P1047, DOI 10.1111/epi.13745; Fox CK, 2016, NEUROLOGY, V86, P2179, DOI 10.1212/WNL.0000000000002739; Gano D, 2013, PEDIATR NEUROL, V49, P401, DOI 10.1…	57	1	1	0	0	ELSEVIER SCIENCE INC	NEW YORK	360 PARK AVE SOUTH, NEW YORK, NY 10010-1710 USA	0887-8994	1873-5150		PEDIATR NEUROL	Pediatr. Neurol.	JUL	2018	84
J	Lawther, L; Dolk, H; Sinclair, M; Morrow, J				Lawther, Lorna; Dolk, Helen; Sinclair, Marlene; Morrow, Jim			The preconception care experiences of women with epilepsy on sodium valproate	SEIZURE-EUROPEAN JOURNAL OF EPILEPSY			English	Article						Epilepsy; Sodium valproate; Preconception care; Decision-making; Pregnancy; Interpretative phenomenological analysis	REPRODUCTIVE DECISION-MAKING; INFORMATION NEEDS; RISK PERCEPTION; PREGNANCY; MANAGEMENT; MOTHER	Purpose: To understand the preconception experiences of women with epilepsy who have been taking the teratogenic drug valproate. Methods: Seven women were recruited, three from a preconception clinic and four from an antenatal clinic in a region of the UK. All had taken valproate preconceptionally. Three preconception clinic encounters were observed and audio-recorded. Interviews with all women w…	[Lawther, Lorna; Dolk, Helen; Sinclair, Marlene] Ulster Univ, Jordanstown Campus,Shore Rd, Newtownabbey BT37 0QB, Antrim, North Ireland; [Morrow, Jim] Royal Victoria Hosp, Belfast Hlth & Social Care Trust, 274 Grosvenor Rd, Belfast BT12 6BA, Antrim, North Ireland	Lawther, L (reprint author), Ulster Univ, Jordanstown Campus,Shore Rd, Newtownabbey BT37 0QB, Antrim, North Ireland.	l.lawther@qub.ac.uk			Department of Education and Learning, Northern Ireland	This work was supported by a PhD Studentship from the Department of Education and Learning, Northern Ireland. The funders had no influence on the research design or this publication.	Crawford P, 2003, SEIZURE-EUR J EPILEP, V12, P502, DOI 10.1016/S1059-1311(03)00085-2; Crawford P, 1999, SEIZURE-EUR J EPILEP, V8, P135, DOI 10.1053/seiz.1999.0274; Decruyenaere M, 2007, EUR J HUM GENET, V15, P453, DOI 10.1038/sj.ejhg.5201774; Elwyn G, 2012, J GEN INTERN MED, V27, P1361, DOI 10.1007/s11606-012-2077-6; Epilepsy Guidance Group, 2011, PRIM CAR GUID MAN WO; European Medicines Agency (…	29	0	0	4	4	W B SAUNDERS CO LTD	LONDON	32 JAMESTOWN RD, LONDON NW1 7BY, ENGLAND	1059-1311	1532-2688		SEIZURE-EUR J EPILEP	Seizure	JUL	2018	59
J	Moffett, BS; Weingarten, MM; Galati, M; Placencia, JL; Rodman, EA; Riviello, JJ; Kayyal, SY				Moffett, Brady S.; Weingarten, Mindl M.; Galati, Marianne; Placencia, Jennifer L.; Rodman, Emily A.; Riviello, James J.; Kayyal, Simon Y.			Phenobarbital population pharmacokinetics across the pediatric age spectrum	EPILEPSIA			English	Article						NONMEM; pediatrics; phenobarbital; population pharmacokinetics	CLINICAL-PHARMACOLOGY; YOUNG INFANTS; CHILDREN; BIOAVAILABILITY; PHENYTOIN; SEIZURES; DRUGS; HYPOTHERMIA; NEWBORNS; ADULTS	ObjectivePhenobarbital is frequently used in pediatric patients for treatment and prophylaxis of seizures. Pharmacokinetic data for this patient population is lacking and would assist in dosing decisions. MethodsA retrospective population pharmacokinetic analysis was designed for all pediatric patients <19years of age initiated on phenobarbital at our institution from January 2011 to June 2017. P…	[Moffett, Brady S.; Weingarten, Mindl M.; Placencia, Jennifer L.; Rodman, Emily A.] Texas Childrens Hosp, Dept Pharm, Houston, TX 77030 USA; [Moffett, Brady S.; Weingarten, Mindl M.; Placencia, Jennifer L.; Rodman, Emily A.; Riviello, James J.; Kayyal, Simon Y.] Baylor Coll Med, Dept Pediat, Houston, TX 77030 USA; [Galati, Marianne] Texas Med Ctr Lib, Houston, TX USA	Moffett, BS (reprint author), Texas Childrens Hosp Woodlands, Dept Pharm, Houston, TX USA.	bsmoffet@texaschildrens.org					Al-Sallami HS, 2015, CLIN PHARMACOKINET, V54, P1169, DOI 10.1007/s40262-015-0277-z; Alcorn J, 2003, ADV DRUG DELIVER REV, V55, P667, DOI 10.1016/S0169-409X(03)00030-9; Anderson BJ, 2008, ANNU REV PHARMACOL, V48, P303, DOI 10.1146/annurev.pharmtox.48.113006.094708; Anderson BJ, 2006, EUR J PEDIATR, V165, P741, DOI 10.1007/s00431-006-0188-y; Anderson BJ, 2013, ARCH DIS CHILD, V98, P737, DOI 10.1136…	31	1	1	0	0	WILEY	HOBOKEN	111 RIVER ST, HOBOKEN 07030-5774, NJ USA	0013-9580	1528-1167		EPILEPSIA	Epilepsia	JUL	2018	59	7
J	Dreier, JW; Petersen, L; Pedersen, CB; Christensen, J				Dreier, Julie W.; Petersen, Liselotte; Pedersen, Carsten B.; Christensen, Jakob			Parental age and risk of epilepsy: A nationwide register-based study	EPILEPSIA			English	Article						Denmark; epidemiology; epilepsy; maternal age; paternal age; prospective study	AUTISM SPECTRUM DISORDERS; POPULATION-BASED COHORT; PATERNAL AGE; PSYCHIATRIC-DISORDERS; PRENATAL EXPOSURE; MATERNAL AGE; PREVALENCE; BIRTH; METAANALYSIS; SCHIZOPHRENIA	ObjectiveThis study aims to examine the association between maternal age, paternal age, and parental age difference at the time of birth and the risk of epilepsy in the offspring. MethodsWe carried out a prospective population-based register study of all singletons born in Denmark between 1981 and 2012. Cox regression was used to estimate hazard ratios (HRs) of epilepsy and their corresponding 95…	[Dreier, Julie W.; Petersen, Liselotte; Pedersen, Carsten B.; Christensen, Jakob] Aarhus Univ, Natl Ctr Register Based Res, Aarhus, Denmark; [Pedersen, Carsten B.] Ctr Integrated Register Based Res, Aarhus, Denmark; [Christensen, Jakob] Aarhus Univ Hosp, Dept Neurol, Aarhus, Denmark	Dreier, JW (reprint author), Aarhus Univ, Natl Ctr Register Based Res, Aarhus, Denmark.	jwdreier@econ.au.dk	Pedersen, Carsten Bocker/B-8441-2013	Pedersen, Carsten Bocker/0000-0003-2077-8533; Dreier, Julie Werenberg/0000-0002-9339-4170; Christensen, Jakob/0000-0002-9385-6435	Danish Epilepsy Association; Novo Nordisk Foundation [NNF16OC0019126]	Danish Epilepsy Association; Novo Nordisk Foundation, Grant/Award Number: NNF16OC0019126	Adelow C, 2012, NEUROLOGY, V78, P396, DOI 10.1212/WNL.0b013e318245f461; [Anonymous], 1989, EPILEPSIA, V30, P389; Baadsgaard M, 2011, SCAND J PUBLIC HEALT, V39, P103, DOI 10.1177/1403494811405098; BANCAUD J, 1981, EPILEPSIA, V22, P489; Beall G., 1946, HUMAN BIOL, V18, P49; BOZDOGAN H, 1987, PSYCHOMETRIKA, V52, P345, DOI 10.1007/BF02294361; Byars SG, 2016, EVOL MED PUBLIC HLTH, P286, DOI 10.1093/em…	47	0	0	8	8	WILEY	HOBOKEN	111 RIVER ST, HOBOKEN 07030-5774, NJ USA	0013-9580	1528-1167		EPILEPSIA	Epilepsia	JUL	2018	59	7
J	de Rooy, RLP; Halbertsma, FJ; Struijs, EA; van Spronsen, FJ; Lunsing, RJ; Schippers, HM; van Hasselt, PM; Plecko, B; Wohlrab, G; Whalen, S; Benoist, JF; Valence, S; Mills, PB; Bok, LA				de Rooy, R. L. P.; Halbertsma, F. J.; Struijs, E. A.; van Spronsen, F. J.; Lunsing, R. J.; Schippers, H. M.; van Hasselt, P. M.; Plecko, B.; Wohlrab, G.; Whalen, S.; Benoist, J. F.; Valence, S.; Mills, P. B.; Bok, L. A.			Pyridoxine dependent epilepsy: Is late onset a predictor for favorable outcome?	EUROPEAN JOURNAL OF PAEDIATRIC NEUROLOGY			English	Article						Pyridoxine dependent epilepsy; Late onset	SEIZURES; ANTIQUITIN; DIAGNOSIS; DISEASE; COHORT	Aim: In pyridoxine dependent epilepsy (PDE), patients usually present with neonatal seizures. Received 21 March 2017 A small subgroup is characterized by late-onset beyond 2 months of age. We aim to analyze the Received in revised form observation of relatively good cognitive outcome in this subgroup of late-onset PDE patients. Methods: We retrospectively analyzed data from four metabolically and…	[de Rooy, R. L. P.] Zuyderland Hosp, Dept Pediat, Heerlen, Netherlands; [Halbertsma, F. J.; Bok, L. A.] Maxima Med Ctr, Dept Pediat, Veldhoven, Netherlands; [Struijs, E. A.] Vrije Univ Amsterdam Med Ctr, Dept Clin Chem, Metab Unit, Amsterdam, Netherlands; [van Spronsen, F. J.] Univ Groningen, Univ Med Ctr Groningen, Beatrix Childrens Hosp, Dept Metab Dis, Groningen, Netherlands; [Lunsing, R. J.] …	Bok, LA (reprint author), POB 7777, NL-5500 MB Veldhoven, Netherlands.	l.bok@mmc.nl		Mills, Philippa/0000-0002-9704-1268			BAXTER P, 2001, VITAMIN RESPONSIVE C, P109; Bok LA, 2007, NED TIJDSCHR NEUROL, V108, P51; Bok LA, 2007, ARCH DIS CHILD, V92, P687, DOI 10.1136/adc.2006.103192; Bok LA, 2012, DEV MED CHILD NEUROL, V54, P849, DOI 10.1111/j.1469-8749.2012.04347.x; Chapman KE, 2015, EPILEPSIA, V56, P1482, DOI 10.1111/epi.13109; Francella A, 2003, GASTROENTEROLOGY, V124, P9, DOI 10.1053/gast.2003.50014; Gallagher RC, …	16	1	1	0	0	ELSEVIER SCI LTD	OXFORD	THE BOULEVARD, LANGFORD LANE, KIDLINGTON, OXFORD OX5 1GB, OXON, ENGLAND	1090-3798	1532-2130		EUR J PAEDIATR NEURO	Eur. J. Paediatr. Neurol.	JUL	2018	22	4
J	Meador, KJ; Pennell, PB; May, RC; Gerard, E; Kalayjian, L; Velez-Ruiz, N; Penovich, P; Cavitt, J; French, J; Hwang, S; Pack, AM; Sam, M; Moore, E; Ippolito, DM				Meador, Kimford J.; Pennell, Page B.; May, Ryan C.; Gerard, Elizabeth; Kalayjian, Laura; Velez-Ruiz, Naymee; Penovich, Patricia; Cavitt, Jennifer; French, Jaqueline; Hwang, Sean; Pack, Alison M.; Sam, Maria; Moore, Eugene; Ippolito, Dominic M.		MONEAD Investigator Grp	Changes in antiepileptic drug-prescribing patterns in pregnant women with epilepsy	EPILEPSY & BEHAVIOR			English	Article						Pregnancy; Epilepsy; Seizures; Antiepileptic drugs	AUSTRALIAN REGISTER; VALPROATE; EXPOSURE; OUTCOMES; RISK	Objective: We analyzed current prescribing patterns for antiepileptic drugs (AEDs) in pregnant women with epilepsy (PWWE) at 20 USA tertiary epilepsy centers. Methods: TheMaternal Outcomes and Neurodevelopmental Effects of Antiepileptic Drugs (MONEAD) study is an NIH-funded, prospective, observational, multicenter investigation of pregnancy outcomes for both mother and child, which enrolled women…	[Meador, Kimford J.] Stanford Univ, Stanford, CA 94305 USA; [Pennell, Page B.] Harvard Med Sch, Brigham & Womens Hosp, Boston, MA USA; [May, Ryan C.; Ippolito, Dominic M.] Emmes Corp, Rockville, MD USA; [Gerard, Elizabeth] Northwestern Univ, Evanston, IL 60208 USA; [Kalayjian, Laura] Univ Southern Calif, Los Angeles, CA USA; [Velez-Ruiz, Naymee; Moore, Eugene] Emory Univ, Atlanta, GA 30322 USA; […	Meador, KJ (reprint author), Stanford Univ, Sch Med, Stanford Neurosci Hlth Ctr, Dept Neurol & Neurol Sci, 213 Quarry Rd,MC 5979, Palo Alto, CA 94304 USA.	kmeador@stanford.edu		Meador, Kimford/0000-0002-7471-882X	NICHD [U01-NS038455]; NIH NINDS; [U01-NS050659]	This work was supported by NIH NINDS, NICHD #U01-NS038455 (Meador, Pennell) and U01-NS050659 (May). The funding source had no role in the analyses, writing the manuscript, or the decision to submit for publication.	Bolin K, 2017, ACTA NEUROL SCAND, V136, P521, DOI 10.1111/ane.12776; Christensen J, 2013, JAMA-J AM MED ASSOC, V309, P1696, DOI 10.1001/jama.2013.2270; Groth Antje, 2017, Ger Med Sci, V15, pDoc09, DOI 10.3205/000250; Harden CL, 2009, EPILEPSIA, V50, P1237, DOI 10.1111/j.1528-1167.2009.02129.x; Hernandez-Diaz S, 2012, NEUROLOGY, V78, P1692, DOI 10.1212/WNL.0b013e3182574f39; Kinney MO, 2017, CHANGI…	18	2	2	3	5	ACADEMIC PRESS INC ELSEVIER SCIENCE	SAN DIEGO	525 B ST, STE 1900, SAN DIEGO, CA 92101-4495 USA	1525-5050	1525-5069		EPILEPSY BEHAV	Epilepsy Behav.	JUL	2018	84
J	Elnaeim, AK; Elnaeim, MK; Babiker, IBA				Elnaeim, Awab K.; Elnaeim, Mohamed K.; Babiker, Ismat B. A.			Knowledge of women issues and epilepsy among doctors in Sudan	EPILEPSY & BEHAVIOR			English	Article						Epilepsy; Women; Antiepileptic drugs; Contraception; Doctors; Pregnancy; Knowledge	PREGNANCY-RELATED KNOWLEDGE; ANTIEPILEPTIC DRUGS; OBSTETRICIANS; CARE; NEUROLOGISTS	Objective: The objective of this study was to assess the knowledge of doctors in Sudan about women issues related to epilepsy. Methods: In this cross-sectional study that was conducted in Sudan during the period from October 2017 to December 2017, we used Google forms to collect data from 154 doctors using Knowledge of Women Issues and Epilepsy (KOWIE) II standardized questionnaire. Results: Our …	[Elnaeim, Awab K.; Elnaeim, Mohamed K.; Babiker, Ismat B. A.] Daoud Res Grp, Al Arbaeen St, Khartoum, Sudan; [Elnaeim, Awab K.; Babiker, Ismat B. A.] Univ Med Sci & Technol, Khartoum, Sudan; [Elnaeim, Mohamed K.] Alzaiem Alazhari Univ, Khartoum, Sudan	Babiker, IBA (reprint author), Daoud Res Grp, Al Arbaeen St, Khartoum, Sudan.	ismatbabiker94@gmail.com		Elnaeim, Awab/0000-0002-3656-8066; Babiker, Ismat/0000-0001-6959-743X			Betts T, 1999, SEIZURE-EUR J EPILEP, V8, P322, DOI 10.1053/seiz.1999.0325; Bhat M, 2011, ANN INDIAN ACAD NEUR, V14, P169, DOI 10.4103/0972-2327.85877; Dierking C, 2018, EPILEPSY BEHAV, V79, P17, DOI 10.1016/j.yebeh.2017.11.013; Espinera AR, 2016, EPILEPSY BEHAV, V65, P1, DOI 10.1016/j.yebeh.2016.08.021; Friedrich L, 2018, EPILEPSY BEHAV, V80, P122, DOI 10.1016/j.yebeh.2018.01.002; Gooneratne IK, …	21	0	0	0	0	ACADEMIC PRESS INC ELSEVIER SCIENCE	SAN DIEGO	525 B ST, STE 1900, SAN DIEGO, CA 92101-4495 USA	1525-5050	1525-5069		EPILEPSY BEHAV	Epilepsy Behav.	JUL	2018	84
J	Tadic, BV; Kravljanac, R; Sretenovic, V; Vukomanovic, V				Tadic, Biljana Vucetic; Kravljanac, Ruzica; Sretenovic, Vlada; Vukomanovic, Vladislav			Long-term outcome in children with neonatal seizures: A tertiary center experience in cohort of 168 patients	EPILEPSY & BEHAVIOR			English	Article						Outcome; Neonatal seizure	ELECTROGRAPHIC SEIZURES; FOLLOW-UP; ENCEPHALOPATHY; EPILEPSY; ELECTROENCEPHALOGRAM; CLASSIFICATION; PRETERM; PERIOD; RISK	Purpose: The purpose of this study was to evaluate long-term out come and assess predictors of prognosis in children with neonatal seizures (NS). Method: This retrospective study includes children with NS treated at our Institute from January the 1st 2005 until December the 31st 2015. The data were collected from medical charts and the electroencephalogram (EEG) database at the Institute. The pre…	[Tadic, Biljana Vucetic; Kravljanac, Ruzica; Vukomanovic, Vladislav] Inst Mother & Child Healthcare Serbia, 6 Radoje Dakic St, Belgrade 11070, Serbia; [Kravljanac, Ruzica; Vukomanovic, Vladislav] Univ Belgrade, Fac Med, Belgrade, Serbia; [Sretenovic, Vlada] Healthcare Ctr Novi Beograd, Belgrade, Serbia	Tadic, BV (reprint author), Inst Mother & Child Healthcare Serbia, 6 Radoje Dakic St, Belgrade 11070, Serbia.	biljanavucetic74@gmail.com		Vucetic Tadic, biljana/0000-0003-2245-8429	Institute for Mother and Child Healthcare of Serbia	We would like to thank to Dr. Bojana Radojicic for her contribution to collecting the data for this study. We thank Institute for Mother and Child Healthcare of Serbia for financial support. B.V.T. would like to thank Marin Tadic and Prof. Dr. V. Dmitrasinovic for correcting our English.	Allemand F, 2009, ITAL J PEDIATR, V35, DOI 10.1186/1824-7288-35-14; Bozzi Yuri, 2012, Front Psychiatry, V3, P19, DOI 10.3389/fpsyt.2012.00019; CLANCY RR, 1988, EPILEPSIA, V29, P256, DOI 10.1111/j.1528-1157.1988.tb03715.x; CONNELL J, 1989, ARCH DIS CHILD, V64, P452, DOI 10.1136/adc.64.4_Spec_No.452; Dubowitz L, 2005, MENT RETARD DEV D R, V11, P52, DOI 10.1002/mrdd.20048; Fisher RS, 2014, EPILEPSIA…	35	0	0	0	0	ACADEMIC PRESS INC ELSEVIER SCIENCE	SAN DIEGO	525 B ST, STE 1900, SAN DIEGO, CA 92101-4495 USA	1525-5050	1525-5069		EPILEPSY BEHAV	Epilepsy Behav.	JUL	2018	84
J	Galappatthy, P; Liyanage, CK; Lucas, MN; Jayasekara, DTLM; Abhayaratna, SA; Weeraratne, C; De Abrew, K; Gunaratne, PS; Gamage, R; Wijeyaratne, CN				Galappatthy, Priyadarshani; Liyanage, Chiranthi Kongala; Lucas, Marianne Nishani; Jayasekara, Dilini T. L. M.; Abhayaratna, Sachith Aloka; Weeraratne, Chamari; De Abrew, Kusum; Gunaratne, Padma Sriyani; Gamage, Ranjani; Wijeyaratne, Chandrika N.			Obstetric outcomes and effects on babies born to women treated for epilepsy during pregnancy in a resource limited setting: a comparative cohort study	BMC PREGNANCY AND CHILDBIRTH			English	Article						Women with epilepsy; Pregnancy; Carbamazepine; Antiepileptic drugs; Perinatal outcome; Obstetric outcome	ANTIEPILEPTIC DRUG EXPOSURE; MAJOR CONGENITAL-MALFORMATIONS; IN-UTERO; MATERNAL EPILEPSY; CHILD-DEVELOPMENT; FETAL; CARBAMAZEPINE; INFANTS; AGE; MANAGEMENT	Background: Management of epilepsy during pregnancy in a resource-limited setting (RLS) is challenging. This study aimed to assess obstetric outcomes and effects on babies of women with epilepsy (WWE) exposed to Anti-epileptic drugs (AEDs) compared to non-exposed controls in a RLS. Methods: Pregnant WWE were recruited from antenatal and neurology clinics of a tertiary care hospitals in Sri Lanka.…	[Galappatthy, Priyadarshani; Liyanage, Chiranthi Kongala; Jayasekara, Dilini T. L. M.; Abhayaratna, Sachith Aloka; Weeraratne, Chamari; De Abrew, Kusum] Univ Colombo, Dept Pharmacol, Fac Med, Colombo, Sri Lanka; [Lucas, Marianne Nishani] Univ Colombo, Dept Peadiatr, Fac Med, Colombo, Sri Lanka; [Gunaratne, Padma Sriyani; Gamage, Ranjani] Natl Hosp Sri Lanka, Colombo, Sri Lanka; [Wijeyaratne, Chan…	Liyanage, CK (reprint author), Univ Colombo, Dept Pharmacol, Fac Med, Colombo, Sri Lanka.	chiranthiliyanage@gmail.com			University of Colombo Research Grants; National Coordinating Committee for Reproductive Health Research (NCC-RHR)	Funding for study was provided by the University of Colombo Research Grants and National Coordinating Committee for Reproductive Health Research (NCC-RHR). The funding body had no role in the design of the study, collection, analysis, and interpretation of data or writing the manuscript.	Abduelkarem AR, 2016, EPILEPSY BEHAV, V59, P142, DOI 10.1016/j.yebeh.2016.02.026; Adab N, 2006, CNS DRUGS, V20, P791, DOI 10.2165/00023210-200620100-00001; Adab Naghme, 2015, Cochrane Database Syst Rev, pCD004848, DOI 10.1002/14651858.CD004848.pub2; Alsdorf Rachel, 2005, Expert Opin Drug Saf, V4, P345, DOI 10.1517/14740338.4.2.345; [Anonymous], 2008, TRAIN COURS CHILD GR; Artama M, 2006, INT J EP…	52	0	0	1	1	BIOMED CENTRAL LTD	LONDON	236 GRAYS INN RD, FLOOR 6, LONDON WC1X 8HL, ENGLAND	1471-2393			BMC PREGNANCY CHILDB	BMC Pregnancy Childbirth	JUN 14	2018	18
J	Campolongo, M; Kazlauskas, N; Falasco, G; Urrutia, L; Salgueiro, N; Hocht, C; Depino, AM				Campolongo, Marcos; Kazlauskas, Nadia; Falasco, German; Urrutia, Leandro; Salgueiro, Natali; Hocht, Christian; Mara Depino, Amaicha			Sociability deficits after prenatal exposure to valproic acid are rescued by early social enrichment	MOLECULAR AUTISM			English	Article						Autism spectrum disorder; Sociability; Piriform cortex; Dopamine	AUTISM SPECTRUM DISORDERS; PIRIFORM CORTEX; ENVIRONMENTAL ENRICHMENT; STEREOTYPED BEHAVIOR; PYRAMIDAL CELLS; MICE; MODEL; BRAIN; MOUSE; RAT	Background: Autism spectrum disorder (ASD) is characterized by impaired social interactions and repetitive patterns of behavior. Symptoms appear in early life and persist throughout adulthood. Early social stimulation can help reverse some of the symptoms, but the biological mechanisms of these therapies are unknown. By analyzing the effects of early social stimulation on ASD-related behavior in …	[Campolongo, Marcos; Kazlauskas, Nadia; Salgueiro, Natali; Mara Depino, Amaicha] Univ Buenos Aires, Fac Ciencias Exactas & Nat, Dept Fisiol Biol Mol & Celular, Buenos Aires, DF, Argentina; [Campolongo, Marcos; Kazlauskas, Nadia; Salgueiro, Natali; Mara Depino, Amaicha] Univ Buenos Aires, CONICET, Inst Fisiol Biol Mol & Neurociencias IFIBYNE, Buenos Aires, DF, Argentina; [Falasco, German; Urrutia,…	Depino, AM (reprint author), Univ Buenos Aires, Fac Ciencias Exactas & Nat, Dept Fisiol Biol Mol & Celular, Buenos Aires, DF, Argentina.; Depino, AM (reprint author), Univ Buenos Aires, CONICET, Inst Fisiol Biol Mol & Neurociencias IFIBYNE, Buenos Aires, DF, Argentina.; Depino, AM (reprint author), UBA CONICET, Ciudad Univ,Int Guiraldes 2160,Pabellon 2, Buenos Aires, DF, Argentina.	adepino@conicet.gov.ar			National Agency of Promotion of Science and Technology (ANPCyT) [PICT2013-1362]; University of Buenos Aires [UBACYT2016-20020150100120BA]	This work was supported by a National Agency of Promotion of Science and Technology (ANPCyT) Grant (PICT2013-1362) and a University of Buenos Aires grant (UBACYT2016-20020150100120BA). A.M.D. is a member of the Research Career of the National Council of Scientific and Technological Research (CONICET), Argentina, and a full-time researcher at the Faculty of Exact and Natural Sciences, University o…	Acosta J, 2018, EUR J NEUROSCI, V47, P619, DOI 10.1111/ejn.13621; American Psychiatric Association, 2013, DIAGN STAT MAN MENT; Betancur C, 2011, BRAIN RES, V1380, P42, DOI 10.1016/j.brainres.2010.11.078; Borielli KG, 2009, NEUROSCIENCE, V162, P914, DOI 10.1016/j.neuroscience.2009.05.047; Brodkin ES, 2004, BRAIN RES, V1002, P151, DOI 10.1016/j.brainres.2003.12.013; Buffington SA, 2016, CELL, V165,…	66	1	1	3	3	BIOMED CENTRAL LTD	LONDON	236 GRAYS INN RD, FLOOR 6, LONDON WC1X 8HL, ENGLAND	2040-2392			MOL AUTISM	Mol. Autism	JUN 14	2018	9
J	Cezar, LC; Kirsten, TB; da Fonseca, CCN; de Lima, APN; Bernardi, MM; Felicio, LF				Cezar, Luana Carvalho; Kirsten, Thiago Berti; Navarrete da Fonseca, Caio Cesar; Nascimento de Lima, Ana Paula; Bernardi, Maria Martha; Felicio, Luciano Freitas			Zinc as a therapy in a rat model of autism prenatally induced by valproic acid	PROGRESS IN NEURO-PSYCHOPHARMACOLOGY & BIOLOGICAL PSYCHIATRY			English	Article						Valproic acid; Zinc deficiency; Animal model; Autistic-like behavior; Dopamine	IN-UTERO EXPOSURE; SPECTRUM DISORDER; ANIMAL-MODEL; DEVELOPMENTAL TOXICITY; BEHAVIORAL ALTERATIONS; SODIUM VALPROATE; SOCIAL-BEHAVIOR; MICE; LIPOPOLYSACCHARIDE; DEPRIVATION	Autism is characterized by numerous behavioral impairments, such as in communication, socialization and cognition. Recent studies have suggested that valproic acid (VPA), an anti-epileptic drug with teratogenic activity, is related to autism. In rodents, VPA exposure during pregnancy induces autistic-like effects. Exposure to VPA may alter zinc metabolism resulting in a transient deficiency of zi…	[Cezar, Luana Carvalho; Nascimento de Lima, Ana Paula; Felicio, Luciano Freitas] Univ Sao Paulo, Sch Vet Med, Dept Pathol, Ave Prof Dr Orlando Marques da Paiva 87, Sao Paulo, Brazil; [Kirsten, Thiago Berti; Bernardi, Maria Martha] Univ Paulista, Environm & Expt Pathol, Sao Paulo, Brazil; [Navarrete da Fonseca, Caio Cesar] Univ Fed Sao Paulo, Dept Morphol & Genet, Sao Paulo, Brazil	Cezar, LC (reprint author), Univ Sao Paulo, Sch Vet Med, Dept Pathol, Ave Prof Dr Orlando Marques da Paiva 87, Sao Paulo, Brazil.	cezarlc@usp.br		Kirsten, Thiago Berti/0000-0002-4032-4355; Nascimento de Lima, Ana Paula/0000-0002-5469-9481; Bernardi, Maria Martha/0000-0002-6860-9416	National Council for the Improvement of Higher Education (CAPES) [1454914]; Foundation for Research Support of Sao Paulo State (FAPESP) [2013/01610-7]	This work was supported by the National Council for the Improvement of Higher Education (CAPES) (grant no. 1454914) and Foundation for Research Support of Sao Paulo State (FAPESP) (grant no. 2013/01610-7).	Abrahams BS, 2008, NAT REV GENET, V9, P341, DOI 10.1038/nrg2346; Angulo-Barroso RM, 2016, PEDIATRICS, V137, DOI 10.1542/peds.2015-3547; Arndt TL, 2005, INT J DEV NEUROSCI, V23, P189, DOI 10.1016/j.ijdevneu.2004.11.001; Bambini V, 2011, BRAIN RES, V1408, P8, DOI 10.1016/j.brainres.2011.06.015; Beydoun A, 1997, NEUROLOGY, V48, P182, DOI 10.1212/WNL.48.1.182; Bourgeron T, 2009, CURR OPIN NEUROBIOL, …	65	2	2	2	23	PERGAMON-ELSEVIER SCIENCE LTD	OXFORD	THE BOULEVARD, LANGFORD LANE, KIDLINGTON, OXFORD OX5 1GB, ENGLAND	0278-5846	1878-4216		PROG NEURO-PSYCHOPH	Prog. Neuro-Psychopharmacol. Biol. Psychiatry	JUN 8	2018	84		A
J	Mao, YY; Ahrenfeldt, LJ; Christensen, K; Wu, CS; Christensen, J; Olsen, J; Sun, YL				Mao, Yanyan; Ahrenfeldt, Linda Juel; Christensen, Kaare; Wu, Chunsen; Christensen, Jakob; Olsen, Jorn; Sun, Yuelian			Risk of epilepsy in opposite-sex and same-sex twins: a twin cohort study	BIOLOGY OF SEX DIFFERENCES			English	Article						Twins; Opposite-sex; Same-sex; Sex difference; Testosterone; Epilepsy	POPULATION-BASED COHORT; AUTISTIC TRAITS; INTRAUTERINE POSITION; PRENATAL TESTOSTERONE; CHILDHOOD EPILEPSY; GENDER; EXPOSURE; DENMARK; EPIDEMIOLOGY; HYPOTHESIS	Background: There is a complex interaction between female and male sex hormones and the risk of epilepsy Whether prenatal exposure to higher levels of sex hormones affects the development of epilepsy in childhood or later in life is not well known The sex hormone environment of fetuses may be affected by the sex of the co-twin We estimated the risk of epilepsy for twins with an opposite-sex (OS) …	[Mao, Yanyan] Fudan Univ, Sch Publ Hlth, Shanghai, Peoples R China; [Mao, Yanyan] Fudan Univ, IRD, SIPPR, Key Lab Reprod Regulat NPFPC, Shanghai, Peoples R China; [Ahrenfeldt, Linda Juel; Christensen, Kaare] Univ Southern Denmark, Unit Epidemiol Biostat & Biodemog, Dept Publ Hlth, Odense, Denmark; [Wu, Chunsen] Univ Southern Denmark, Inst Clin Res, Res Unit Gynecol & Obstet, Odense, Denmark; [Wu,…	Sun, YL (reprint author), Aarhus Univ Hosp, Dept Clin Epidemiol, Inst Clin Med, Olof Palmes Alle 43-45, DK-8200 Aarhus N, Denmark.	ys@clin.au.dk		Christensen, Kaare/0000-0002-5429-5292; Ahrenfeldt, Linda/0000-0002-5018-1642; Christensen, Jakob/0000-0002-9385-6435	Lundbeck Foundation [905073, 95093245]; Augustinus Fond [26441]; project "Prenatal folic acid supplementation and autism in childhood" - Shanghai Municipal Commission of Health and Family Planning [201440636]; Danish Epilepsy Association; Novo Nordisk Foundation [NNF16OC0019126]	This study was supported by the Lundbeck Foundation for the project "Discordant sex twins and long term health" (project no. 905073), which is an extension of the project "Possible infections etiology of cerebral autism and ADHD like behavior (project no. 95093245)," Augustinus Fond for the project "Preventable risk factors for fetal death in Danish women" (project no. 26441) and the project "Pre…	Aaberg KM, 2017, PEDIATRICS, V139, DOI 10.1542/peds.2016-3908; Aaberg KM, 2016, PEDIATRICS, V138, DOI 10.1542/peds.2016-0921; Ahrenfeldt L, 2015, HORM BEHAV, V69, P123, DOI 10.1016/j.yhbeh.2015.01.007; Ahrenfeldt LJ, 2015, CANCER EPIDEM BIOMAR, V24, P1622, DOI 10.1158/1055-9965.EPI-15-0317; Ahrenfeldt LJ, 2017, ANN EPIDEMIOL, V27, P115, DOI 10.1016/j.annepidem.2016.11.011; Arnold AP, 2009, HORM B…	48	0	0	5	5	BIOMED CENTRAL LTD	LONDON	236 GRAYS INN RD, FLOOR 6, LONDON WC1X 8HL, ENGLAND	2042-6410			BIOL SEX DIFFER	Biol. Sex Differ.	JUN 4	2018	9
J	Pakniat, H; Bahman, A; Movahed, F; Mohammadi, N				Pakniat, Hamideh; Bahman, Atyeh; Movahed, Farideh; Mohammadi, Niloofar			Effects of Topical Phenytoin Cream on Episiotomy Repair in Primiparous Women: A Double Blind Clinical Trial	IRANIAN JOURNAL OF PHARMACEUTICAL RESEARCH			English	Article						Episiotomy; Phenytoin; Betadine; Primiparity		Episiotomy is the most prevalent obstetrical procedure with the purpose of either widening vaginal outlet or helping the fetus to deliver as soon as possible with the most feto-maternal safety. The aim of this study is to find out the effects of topical phenytoin cream on wound repair in primiparous women. One-hundred-thirty primiparous mothers were referred to Kowsar Hospital in Qazvin province …	[Pakniat, Hamideh; Bahman, Atyeh; Movahed, Farideh; Mohammadi, Niloofar] Qazvin Univ Med Sci, Fac Med, Dept Obstet & Gynecol, Qazvin, Iran	Movahed, F (reprint author), Qazvin Univ Med Sci, Fac Med, Dept Obstet & Gynecol, Qazvin, Iran.	drmovahed@yahoo.com					Abrishami M, 2008, J ISLAM DENT ASS IRA, V4, P343; Carneiro P M R, 2003, East Afr Med J, V80, P124; Carroli G, 2009, COCHRANE DB SYST REV, P1, DOI DOI 10.1002/14651858.CD000081.PUB2]; Cunningham FG, 2014, WILLIAMSS OBSTET, P512; Dovi JV, 2003, J LEUKOCYTE BIOL, V73, P448, DOI 10.1189/jlb.0802406; El-Nahas M, 2009, J Wound Care, V18, P33; Fata A, 2007, MED J MASHHAD U MED, V49, P373; Golmakani N.,…	29	0	0	0	0	SHAHEED BEHESHTI UNIV, SCH PHARMACY	TEHRAN	NO 10 SHAMS ALLEY, VALI-E ASR ST, TEHRAN, 00000, IRAN	1735-0328	1726-6890		IRAN J PHARM RES	Iran. J. Pharm. Res.	SUM	2018	17	4
J	Hellstrom-Westas, L				Hellstrom-Westas, Lena			Amplitude-integrated electroencephalography for seizure detection in newborn infants	SEMINARS IN FETAL & NEONATAL MEDICINE			English	Article						Brain monitoring; Electroencephalography; Antiepileptic treatment; Neonatal encephalopathy; Intraventricular hemorrhage; White matter damage	CEREBRAL FUNCTION MONITOR; SINGLE-CHANNEL EEG; FULL-TERM INFANTS; NEONATAL SEIZURES; PRETERM INFANTS; ELECTROGRAPHIC SEIZURES; PROGNOSTIC VALUE; BRAIN-INJURY; HYPOTHERMIA; ASPHYXIA	The amplitude-integrated electroencephalogram (aEEG) is a filtered and compressed EEG trend that can be used for long-term monitoring of brain function in patients of all ages. aEEG is increasingly used in neonatal intensive care units since several studies have shown its utility in high-risk newborn infants. Main indications for aEEG monitoring include early evaluation of brain function after pe…	[Hellstrom-Westas, Lena] Uppsala Univ, Dept Womens & Childrens Hlth, SE-75185 Uppsala, Sweden; [Hellstrom-Westas, Lena] Univ Hosp, SE-75185 Uppsala, Sweden	Hellstrom-Westas, L (reprint author), Uppsala Univ, Dept Womens & Childrens Hlth, SE-75185 Uppsala, Sweden.; Hellstrom-Westas, L (reprint author), Univ Hosp, SE-75185 Uppsala, Sweden.	lena.westas@kbh.uu.se			Linnea and Josef Carlsson Foundation; Margarethahemmet Foundation	This work was supported by grants from the Linnea and Josef Carlsson Foundation and the Margarethahemmet Foundation.	Abend NS, 2012, J CLIN NEUROPHYSIOL, V29, P441, DOI 10.1097/WNP.0b013e31826bd90d; ARCHBALD F, 1984, DEV MED CHILD NEUROL, V26, P162; Bourez-Swart MD, 2009, CLIN NEUROPHYSIOL, V120, P1916, DOI 10.1016/j.clinph.2009.08.015; Burdjalov VF, 2003, PEDIATRICS, V112, P855, DOI 10.1542/peds.112.4.855; Evans E, 2010, ARCH DIS CHILD-FETAL, V95, pF169, DOI 10.1136/adc.2009.165969; Frenkel N, 2011, CLIN NEURO…	48	0	0	3	3	ELSEVIER SCI LTD	OXFORD	THE BOULEVARD, LANGFORD LANE, KIDLINGTON, OXFORD OX5 1GB, OXON, ENGLAND	1744-165X	1878-0946		SEMIN FETAL NEONAT M	Semin. Fetal Neonatal Med.	JUN	2018	23	3
J	Soul, JS				Soul, Janet S.			Acute symptomatic seizures in term neonates: Etiologies and treatments	SEMINARS IN FETAL & NEONATAL MEDICINE			English	Article						Neonatal seizures; EEG; Hypoxic-ischemic encephalopathy; Stroke; Intracranial hemorrhage	HYPOXIC-ISCHEMIC ENCEPHALOPATHY; BRAIN-INJURY; INTRAVENTRICULAR HEMORRHAGE; INTRAVENOUS LEVETIRACETAM; THERAPEUTIC HYPOTHERMIA; ANTIEPILEPTIC DRUGS; CONTROLLED-TRIAL; NEWBORN-INFANTS; BUMETANIDE; COHORT	Acute symptomatic seizures caused by either diffuse or focal perinatal hypoxic-ischemic insults and intracranial hemorrhage in term newborns make up the large majority of all neonatal seizures. Acute seizures are one of the most common neurological disorders in term newborns who require admission to the neonatal intensive care unit. Despite elucidation of seizure pathogenesis in this population u…	[Soul, Janet S.] Boston Childrens Hosp, Fetal Neonatal Neurol Program, Boston, MA 02115 USA; [Soul, Janet S.] Harvard Med Sch, Boston, MA USA	Soul, JS (reprint author), Boston Childrens Hosp, 300 Longwood Ave, Boston, MA 02115 USA.	Janet.Soul@childrens.harvard.edu		Soul, Janet/0000-0001-6998-7753	NIH [R01 NS066929]	Funding support received from NIH grant R01 NS066929.	Abend NS, 2011, J CHILD NEUROL, V26, P465, DOI 10.1177/0883073810384263; Al Yazidi G, 2015, BMC PEDIATR, V15, DOI 10.1186/s12887-015-0415-7; Bittigau P, 2002, P NATL ACAD SCI USA, V99, P15089, DOI 10.1073/pnas.222550499; Bruno CJ, 2014, ARCH DIS CHILD-FETAL, V99, pF48, DOI 10.1136/archdischild-2013-304068; Conde JRC, 2005, NEUROLOGY, V64, P876; de Vries LS, 2018, UNIT 9 INTRACRANIAL, P971; Donova…	53	2	2	0	0	ELSEVIER SCI LTD	OXFORD	THE BOULEVARD, LANGFORD LANE, KIDLINGTON, OXFORD OX5 1GB, OXON, ENGLAND	1744-165X	1878-0946		SEMIN FETAL NEONAT M	Semin. Fetal Neonatal Med.	JUN	2018	23	3
J	Pisani, F; Spagnoli, C				Pisani, Francesco; Spagnoli, Carlotta			Acute symptomatic neonatal seizures in preterm neonates: etiologies and treatments	SEMINARS IN FETAL & NEONATAL MEDICINE			English	Article						Neonatal seizures; Preterm; Etiology; Therapy; Treatment; Acute symptomatic; Newborn	HYPOXIC-ISCHEMIC ENCEPHALOPATHY; BIRTH-WEIGHT INFANTS; ELECTROGRAPHIC SEIZURES; STATUS EPILEPTICUS; IMMATURE BRAIN; RESPONSE RATE; OPEN-LABEL; FULL-TERM; NEWBORN; PHARMACOKINETICS	Acute symptomatic neonatal seizures in preterm newborns are a relevant clinical challenge due to the presence of many knowledge gaps. Etiology-wise, acute symptomatic seizures have an age-specific epidemiology, with intraventricular hemorrhage and its complications representing the first cause in extremely and very preterm neonates, whereas other etiologies have similar occurrence rates as in ful…	[Pisani, Francesco; Spagnoli, Carlotta] Univ Parma, Child Neuropsychiat Unit, Parma, Italy	Pisani, F (reprint author), Univ Parma, Child Neuropsychiat Unit, Med & Surg Dept, Via Gramsci 14, I-43126 Parma, PR, Italy.	francesco.pisani@unipr.it					Ben-Ari Y, 2002, NAT REV NEUROSCI, V3, P728, DOI 10.1038/nrn920; Ben-Ari Y, 2006, EPILEPTIC DISORD, V8, P91; Boylan GB, 2004, NEUROLOGY, V62, P486, DOI 10.1212/01.WNL.0000106944.59990.E6; BURTIN P, 1994, CLIN PHARMACOL THER, V56, P615, DOI 10.1038/clpt.1994.186; Chalak LF, 2012, J PEDIATR-US, V160, P388, DOI 10.1016/j.jpeds.2011.09.001; Co JPT, 2007, EPILEPSIA, V48, P1158, DOI 10.1111/j.1528-1167…	59	3	3	1	1	ELSEVIER SCI LTD	OXFORD	THE BOULEVARD, LANGFORD LANE, KIDLINGTON, OXFORD OX5 1GB, OXON, ENGLAND	1744-165X	1878-0946		SEMIN FETAL NEONAT M	Semin. Fetal Neonatal Med.	JUN	2018	23	3
J	Glass, HC; Grinspan, ZM; Shellhaas, RA				Glass, Hannah C.; Grinspan, Zachary M.; Shellhaas, Renee A.			Outcomes after acute symptomatic seizures in neonates	SEMINARS IN FETAL & NEONATAL MEDICINE			English	Article						Neonatal seizures; Electroencephalogram; Epilepsy; Neonatal encephalopathy; Hypoxic-ischemic encephalopathy; Cerebral palsy; Intellectual disability	HYPOXIC-ISCHEMIC ENCEPHALOPATHY; BRAIN-INJURY; THERAPEUTIC HYPOTHERMIA; ELECTROGRAPHIC SEIZURES; CEREBRAL-PALSY; NEWBORN-INFANTS; TERM NEWBORNS; RISK-FACTORS; EPILEPSY; BURDEN	Acute symptomatic seizures are a common sign of neurological dysfunction and brain injury in neonates and occur in approximately one to three per 1000 live births. Seizures in neonates are usually a sign of underlying brain injury and, as such, are commonly associated with adverse outcomes. Neurological morbidities in survivors often co-occur; epilepsy, cerebral palsy, and intellectual disability…	[Glass, Hannah C.] Univ Calif San Francisco, Dept Neurol, Dept Pediat, UCSF Benioff Childrens Hosp, San Francisco, CA 94158 USA; [Glass, Hannah C.] Univ Calif San Francisco, Dept Epidemiol & Biostat, San Francisco, CA 94158 USA; [Grinspan, Zachary M.] Weill Cornell Med, Dept Res & Pediat, Dept Healthcare Policy, New York, NY USA; [Shellhaas, Renee A.] Univ Michigan, Dept Pediat, Dept Communicable…	Glass, HC (reprint author), Univ Calif San Francisco, Dept Neurol, Dept Pediat, 675 Nelson Rising Lane,Room 494,Box 0663, San Francisco, CA 94158 USA.	Hannah.Glass@ucsf.edu					Berry K, 2017, EPILEPSIA, V58, P446, DOI 10.1111/epi.13665; Brunquell PJ, 2002, J PEDIATR-US, V140, P707, DOI 10.1067/mpd.2002.124773; Davis AS, 2010, J PEDIATR-US, V157, P720, DOI 10.1016/j.jpeds.2010.04.065; Fox CK, 2017, DEV MED CHILD NEUROL, V59, P38, DOI 10.1111/dmcn.13198; Fox CK, 2016, NEUROLOGY, V86, P2179, DOI 10.1212/WNL.0000000000002739; Fox CK, 2013, ANN NEUROL, V74, P249, DOI 10.1002…	50	0	0	1	1	ELSEVIER SCI LTD	OXFORD	THE BOULEVARD, LANGFORD LANE, KIDLINGTON, OXFORD OX5 1GB, OXON, ENGLAND	1744-165X	1878-0946		SEMIN FETAL NEONAT M	Semin. Fetal Neonatal Med.	JUN	2018	23	3
J	Hao, NY; Graham, J; Hitchcock, A; O'Brien, TJ; Vajda, FJE				Hao, Nanya; Graham, Janet; Hitchcock, Alison; O'Brien, Terence J.; Vajda, Frank J. E.			The role of ethnicity on pregnancy outcomes in women with epilepsy: The need for specific research	EPILEPSIA			English	Review						AEDs disposition; birth outcomes; congenital malformations; obstetric complications; race	ANTIEPILEPTIC DRUG EXPOSURE; PRIMARY CESAREAN DELIVERY; POPULATION-BASED COHORT; AGE 6 YEARS; UNITED-STATES; CONGENITAL-MALFORMATIONS; CAUCASIAN POPULATIONS; COGNITIVE OUTCOMES; MATERNAL ETHNICITY; RISK-FACTORS	The role of ethnicity on pregnancy outcomes of women with epilepsy (WWE) has received little research attention but is important to guide management. The aim of this review is to identify and describe current knowledge of ethnicity for WWE giving birth. Literature searches were performed with the following terms: ethnic/race combined with epilepsy/seizure, antiepileptic drugs (AED), and/or pregna…	[Hao, Nanya] Sichuan Univ, Dept Neurol, West China Hosp, Chengdu, Sichuan, Peoples R China; [Hao, Nanya; Graham, Janet; Hitchcock, Alison; O'Brien, Terence J.; Vajda, Frank J. E.] Royal Melbourne Hosp, Dept Med & Neurol, Parkville, Vic, Australia; [Hao, Nanya; Graham, Janet; Hitchcock, Alison; O'Brien, Terence J.; Vajda, Frank J. E.] Univ Melbourne, Parkville, Vic, Australia; [O'Brien, Terence J.…	Vajda, FJE (reprint author), Royal Melbourne Hosp, Dept Med & Neurol, Parkville, Vic, Australia.; Vajda, FJE (reprint author), Univ Melbourne, Parkville, Vic, Australia.	vajda@netspace.net.au			Epilepsy Society of Australia; NHMRC; RMH Neuroscience Foundation; Sanofi-Aventis; UCB Pharma; Janssen-Cilag; Novartis	Epilepsy Society of Australia; NHMRC; RMH Neuroscience Foundation; Sanofi-Aventis; UCB Pharma; Janssen-Cilag; Novartis	Aithal GP, 1999, LANCET, V353, P717, DOI 10.1016/S0140-6736(98)04474-2; Ann Arbor MI THA, 2013, COST HAV BAB US; Artama M, 2005, NEUROLOGY, V64, P1874, DOI 10.1212/01.WNL.0000163771.96962.1F; Australian Bureau of Statistics, 1249 AUSTR BUR STAT; Aynacioglu AS, 1999, BRIT J CLIN PHARMACO, V48, P409; BJERKEDA.T, 1973, ACTA OBSTET GYN SCAN, V52, P245, DOI 10.3109/00016347309158321; Boghossian NS, 20…	78	0	0	1	1	WILEY	HOBOKEN	111 RIVER ST, HOBOKEN 07030-5774, NJ USA	0013-9580	1528-1167		EPILEPSIA	Epilepsia	JUN	2018	59	6
J	Bollig, KJ; Jackson, DL				Bollig, Kassie J.; Jackson, Daniel L.			Seizures in Pregnancy	OBSTETRICS AND GYNECOLOGY CLINICS OF NORTH AMERICA			English	Article						Seizure; Eclampsia; Epilepsy; Pregnancy; Antiepileptic drug	QUALITY STANDARDS SUBCOMMITTEE; AMERICAN-EPILEPSY-SOCIETY; TECHNOLOGY-ASSESSMENT SUBCOMMITTEE; UPDATE MANAGEMENT ISSUES; POPULATION-BASED COHORT; ANTIEPILEPTIC DRUG-USE; PRACTICE PARAMETER; MAGNESIUM-SULFATE; UNITED-STATES; FOLIC-ACID	Seizures are among the most serious neurologic complications encountered in pregnancy. This article provides a foundation for the initial diagnosis, evaluation, classification, and management of seizures during pregnancy.	[Bollig, Kassie J.] Univ Missouri, Dept Obstet Gynecol & Womens Hlth, 500 Noth Keene St,Suite 400, Columbia, MO 65201 USA; [Jackson, Daniel L.] Univ Missouri, Sch Med, Dept Obstet Gynecol & Womens Hlth, 500 Noth Keene St,Suite 406, Columbia, MO 65201 USA	Jackson, DL (reprint author), Univ Missouri, Sch Med, Dept Obstet Gynecol & Womens Hlth, 500 Noth Keene St,Suite 406, Columbia, MO 65201 USA.	jacksondl@health.missouri.edu					American College of Obstetricians and Gynecologists, 2013, HYPERTENSION PREGNAN; Aminoff MJ, 2014, MATERNAL FETAL MED, P1100; [Anonymous], 2014, OBSTET GYNECOL, V124, P182, DOI 10.1097/01.AOG.0000451759.90082.7b; [Anonymous], 2004, OBSTET GYNECOL, V104, P647; [Anonymous], 2013, AIUM RESOURCE GUIDEL; [Anonymous], 2017, ECL CHECKL; [Anonymous], 2013, OPTIMIZING PROTOCOLS; [Anonymous], 2016, OBSTET …	95	0	0	3	3	W B SAUNDERS CO-ELSEVIER INC	PHILADELPHIA	1600 JOHN F KENNEDY BOULEVARD, STE 1800, PHILADELPHIA, PA 19103-2899 USA	0889-8545	1558-0474		OBSTET GYN CLIN N AM	Obstet. Gynecol. Clin. N. Am.	JUN	2018	45	2
J	Hammill, KM; Fraz, S; Lee, AH; Wilson, JY				Hammill, Kristine M.; Fraz, Shamaila; Lee, Abigail H.; Wilson, Joanna Y.			The effects of parental carbamazepine and gemfibrozil exposure on sexual differentiation in zebrafish (Danio rerio)	ENVIRONMENTAL TOXICOLOGY AND CHEMISTRY			English	Article						Parental effects; Sexual differentiation; Zebrafish; Carbamazepine; Gemfibrozil	SEWAGE-TREATMENT PLANTS; MEDAKA ORYZIAS-LATIPES; FATHEAD MINNOW; PIMEPHALES-PROMELAS; AROMATASE INHIBITOR; VITELLOGENIN PRODUCTION; GONAD DEVELOPMENT; MOOD STABILIZERS; FEMALE ZEBRAFISH; OOCYTE APOPTOSIS	The effects of parental exposure to pharmaceuticals on sexual differentiation in F1 offspring were examined in zebrafish (Danio rerio). Adult zebrafish were exposed to 0 or 10g/L of carbamazepine or gemfibrozil for 6 wk and bred in pairwise crosses to generate 7 distinct lineages. Lineages were formed with both parents from the same treatment group or with only one parent exposed, to delineate be…	[Hammill, Kristine M.; Fraz, Shamaila; Lee, Abigail H.; Wilson, Joanna Y.] McMaster Univ, Dept Biol, Hamilton, ON, Canada	Wilson, JY (reprint author), McMaster Univ, Dept Biol, Hamilton, ON, Canada.	joanna.wilson@mcmaster.ca			Natural Science and Research Council of Canada; Ontario Graduate Scholarship	The authors thank M.E. Cybulski for training on the microtome and hematoxylin and eosin staining, as well as A. Amin and D. Jones for graciously blinding hundreds of slides. We also thank B. Bolker, J. Dushoff, and I. Dworkin for advice on the design of the statistical analysis. Funding was provided by the Natural Science and Research Council of Canada in the form of a Discovery Grant to J.Y.W. K…	Abozaid H, 2012, SEX DEV, V6, P201, DOI 10.1159/000336297; Abozaid H, 2011, SEX DEV, V5, P259, DOI 10.1159/000330120; Ambrosio AF, 2002, NEUROCHEM RES, V27, P121, DOI 10.1023/A:1014814924965; Andersen L, 2003, COMP BIOCHEM PHYS C, V134, P365, DOI 10.1016/S1532-0456(03)00006-1; Andreozzi R, 2003, CHEMOSPHERE, V50, P1319, DOI 10.1016/S0045-6535(02)00769-5; Ankley GT, 2002, TOXICOL SCI, V67, P121, D…	71	1	1	7	16	WILEY	HOBOKEN	111 RIVER ST, HOBOKEN 07030-5774, NJ USA	0730-7268	1552-8618		ENVIRON TOXICOL CHEM	Environ. Toxicol. Chem.	JUN	2018	37	6
J	Evliyaoglu, O; Ercan, O; Ataoglu, E; Zubarioglu, U; Ozcabi, B; Dagdeviren, A; Erdogan, H; De Franco, E; Ellard, S				Evliyaoglu, Olcay; Ercan, Oya; Ataoglu, Emel; Zubarioglu, Umit; Ozcabi, Bahar; Dagdeviren, Aydilek; Erdogan, Hande; De Franco, Elisa; Ellard, Sian			Neonatal Diabetes: Two Cases with Isolated Pancreas Agenesis due to Homozygous PTF1A Enhancer Mutations and One with Developmental Delay, Epilepsy, and Neonatal Diabetes Syndrome due to KCNJ11 Mutation	JOURNAL OF CLINICAL RESEARCH IN PEDIATRIC ENDOCRINOLOGY			English	Article						Neonatal diabetes; PTF1A; pancreas agenesis; KCNJ11	CHANNEL SUBUNIT KIR6.2; DEND SYNDROME; SULFONYLUREA THERAPY; ACTIVATING MUTATIONS; COMMON-CAUSE; GENE; MELLITUS; INSULIN; ADULTHOOD; PATIENT	Neonatal diabetes mellitus is a rare form of monogenic diabetes which is diagnosed in the first six months of life. Here we report three patients with neonatal diabetes; two with isolated pancreas agenesis due to mutations in the pancreas-specific transcription factor 1A (PTF1A) enhancer and one with developmental delay, epilepsy, and neonatal diabetes (DEND) syndrome, due to a KCNJ11 mutation. T…	[Evliyaoglu, Olcay; Ercan, Oya; Ozcabi, Bahar; Dagdeviren, Aydilek; Erdogan, Hande] Istanbul Univ, Dept Pediat Endocrinol, Cerrahpasa Fac Med, Istanbul, Turkey; [Ataoglu, Emel] Univ Hlth Sci, Haseki Training & Res Hosp, Newborn Intens Unit, Istanbul, Turkey; [Zubarioglu, Umit] Sisli Hamidiye Etfal Training & Res Hosp, Newborn Intens Unit, Istanbul, Turkey; [De Franco, Elisa; Ellard, Sian] Univ Ex…	Evliyaoglu, O (reprint author), Istanbul Univ, Dept Pediat Endocrinol, Cerrahpasa Fac Med, Istanbul, Turkey.	olcayevliyaoglu@hotmail.com		Ellard, Sian/0000-0002-7620-5526	Wellcome Trust	We thank the patients and their families for participating in this study. Genetic studies were funded by a Wellcome Trust Senior Investigator Award to Professors Sian Ellard and Andrew Hattersley.	Aguilar-Bryan L, 2008, ENDOCR REV, V29, P265, DOI 10.1210/er.2007-0029; Colombo C, 2008, J CLIN INVEST, V118, P2148, DOI 10.1172/JCI33777; De Franco E, 2017, DIABETES, V66, P2044, DOI 10.2337/db16-1296; De Franco E, 2015, LANCET, V386, P957, DOI 10.1016/S0140-6736(15)60098-8; De Franco E, 2013, DIABETES, V62, P993, DOI [10.2337/db12-0885/-/DC1, 10.2337/db12-0885]; Deeb A, 2016, AM J MED GENET A, …	36	0	0	1	1	GALENOS YAYINCILIK	FINDIKZADE	ERKAN MOR, MOLLA GURANI CAD 21-1, FINDIKZADE, ISTANBUL 34093, TURKEY	1308-5727	1308-5735		J CLIN RES PEDIATR E	J. Clin Res. Pediatr. Endocrinol.	JUN	2018	10	2
J	Tomson, T; Battino, D; Bonizzoni, E; Craig, J; Lindhout, D; Perucca, E; Sabers, A; Thomas, SV; Vajda, F				Tomson, Torbjorn; Battino, Dina; Bonizzoni, Erminio; Craig, John; Lindhout, Dick; Perucca, Emilio; Sabers, Anne; Thomas, Sanjeev V.; Vajda, Frank		EURAP Study Grp	Comparative risk of major congenital malformations with eight different antiepileptic drugs: a prospective cohort study of the EURAP registry	LANCET NEUROLOGY			English	Article							FALSE DISCOVERY RATE; PREGNANCY REGISTERS; COMPARATIVE SAFETY; IRELAND EPILEPSY; UK EPILEPSY; IN-UTERO; EXPOSURE; WOMEN; VALPROATE; OUTCOMES	Background Evidence for the comparative teratogenic risk of antiepileptic drugs is insufficient, particularly in relation to the dosage used. Therefore, we aimed to compare the occurrence of major congenital malformations following prenatal exposure to the eight most commonly used antiepileptic drugs in monotherapy. Methods We did a longitudinal, prospective cohort study based on the EURAP intern…	[Tomson, Torbjorn] Karolinska Inst, Dept Clin Neurosci, Stockholm, Sweden; [Tomson, Torbjorn] Karolinska Univ Hosp, Dept Neurol, SE-17176 Stockholm, Sweden; [Battino, Dina] Carlo Besta Fdn, IRCCS Neurol Inst, Dept Neurophysiol & Expt Epileptol, Epilepsy Ctr, Milan, Italy; [Bonizzoni, Erminio] Univ Milan, Dept Clin Sci & Community, Sect Med Stat Biometry & Epidemiol, Fac Med & Surg, Milan, Italy; …	Tomson, T (reprint author), Karolinska Univ Hosp, Dept Neurol, SE-17176 Stockholm, Sweden.	torbjorn.tomson@sll.se	Gambardella, Antonio/F-5295-2012	Gambardella, Antonio/0000-0001-7384-3074; McGonigal, Aileen/0000-0001-6775-5318; Christensen, Jakob/0000-0002-9385-6435; Labate, Angelo/0000-0002-8827-7324; Becerra, Juan Luis/0000-0002-1968-9966	Bial; Eisai; GlaxoSmithKline; Janssen-Cilag; Novartis; Pfizer; Sanofi-Aventis; UCB; Netherlands Epilepsy Foundation; Stockholm County Council	Funding Bial, Eisai, GlaxoSmithKline, Janssen-Cilag, Novartis, Pfizer, Sanofi-Aventis, UCB, the Netherlands Epilepsy Foundation, and Stockholm County Council.	[Anonymous], 1989, EPILEPSIA, V30, P389; Baker GA, 2015, NEUROLOGY, V84, P382, DOI 10.1212/WNL.0000000000001182; BENJAMINI Y, 1995, J R STAT SOC B, V57, P289; Bobo WV, 2012, PAEDIATR PERINAT EP, V26, P578, DOI 10.1111/ppe.12004; BRICKER L, 2000, HEALTH TECHNOL ASSES, V4, P1; Campbell E, 2014, J NEUROL NEUROSUR PS, V85, P1029, DOI 10.1136/jnnp-2013-306318; Campbell E, 2013, EPILEPSIA, V54, P165, D…	30	18	18	7	13	ELSEVIER SCIENCE INC	NEW YORK	360 PARK AVE SOUTH, NEW YORK, NY 10010-1710 USA	1474-4422	1474-4465		LANCET NEUROL	Lancet Neurol.	JUN	2018	17	6
J	Lima-Rogel, V; Lopez-Lopez, EJ; Medellin-Garibay, SE; Gomez-Ruiz, LM; Romero-Mendez, C; Milan-Segovia, RC; Romano-Moreno, S				Lima-Rogel, V.; Lopez-Lopez, E. J.; Medellin-Garibay, S. E.; Gomez-Ruiz, L. M.; Romero-Mendez, C.; Milan-Segovia, R. C.; Romano-Moreno, S.			Population pharmacokinetics of levetiracetam in neonates with seizures	JOURNAL OF CLINICAL PHARMACY AND THERAPEUTICS			English	Article						levetiracetam; neonatal seizures; population pharmacokinetics	ANTIEPILEPTIC DRUGS; CLINICAL PHARMACOKINETICS; DEVELOPING BRAIN; CHILDREN; GENTAMICIN; EPILEPSY; PLASMA; TRIALS	What is known and objective: This study developed a population pharmacokinetic (PK) model of levetiracetam (LEV) for treating neonatal seizures (NS) and determined the influence of clinically relevant covariates to explain the interindividual variability and residual error. Methods: Twenty newborns admitted to the Neonatal Intensive Care Unit at the Hospital Central "Dr. Ignacio Morones Prieto" w…	[Lima-Rogel, V.] Hosp Cent Dr Ignacio Morones Prieto, Neonatal Intens Care Unit, San Luis Potosi, Mexico; [Lopez-Lopez, E. J.; Medellin-Garibay, S. E.; Romero-Mendez, C.; Milan-Segovia, R. C.; Romano-Moreno, S.] Univ Autonoma San Luis Potosi, Fac Ciencias Quim, San Luis Potosi, Mexico; [Gomez-Ruiz, L. M.] Nuevo Hosp Civil Dr Juan I Menchaca, Neonatol Dept, Guadalajara, Jalisco, Mexico	Romano-Moreno, S (reprint author), Univ Autonoma San Luis Potosi, Fac Ciencias Quim, San Luis Potosi, Mexico.	srm@uaslp.mx			National Research Council of Science and Technology (CONACYT) from Mexico [302419]	Financial support was given to Esperanza de J. Lopez-Lopez by the National Research Council of Science and Technology (CONACYT) from Mexico for the development of the present study (grant 302419)	Anderson BJ, 2009, DRUG METAB PHARMACOK, V24, P25, DOI 10.2133/dmpk.24.25; Anderson GD, 2009, PHARMACOTHERAPY, V29, P680, DOI 10.1592/phco.29.6.680; Bittigau P, 2003, ANN NY ACAD SCI, V993, P103, DOI 10.1111/j.1749-6632.2003.tb07517.x; Bittigau P, 2002, P NATL ACAD SCI USA, V99, P15089, DOI 10.1073/pnas.222550499; Chhun S, 2009, EPILEPSIA, V50, P1150, DOI 10.1111/j.1528-1167.2008.01974.x; Contin …	38	0	0	0	0	WILEY	HOBOKEN	111 RIVER ST, HOBOKEN 07030-5774, NJ USA	0269-4727	1365-2710		J CLIN PHARM THER	J. Clin. Pharm. Ther.	JUN	2018	43	3
J	Sequerra, EB; Goyal, R; Castro, PA; Levin, JB; Borodinsky, LN				Sequerra, Eduardo B.; Goyal, Raman; Castro, Patricio A.; Levin, Jacqueline B.; Borodinsky, Laura N.			NMDA Receptor Signaling Is Important for Neural Tube Formation and for Preventing Antiepileptic Drug-Induced Neural Tube Defects	JOURNAL OF NEUROSCIENCE			English	Article						birth defects; calcium dynamics; epilepsy; glutamate signaling; neural plate; valproic acid	FETAL VALPROATE SYNDROME; ELECTRICAL-ACTIVITY; APICAL CONSTRICTION; PLACENTAL-TRANSFER; EMBRYONIC NEURONS; REGULATED KINASE; MATERNAL SERUM; SPINA-BIFIDA; IN-VIVO; ACID	Failure of neural tube closure leads to neural tube defects (NTDs), which can have serious neurological consequences or be lethal. Use of antiepileptic drugs (AEDs) during pregnancy increases the incidence of NTDs in offspring by unknown mechanisms. Here we show that during Xenopus laevis neural tube formation, neural plate cells exhibit spontaneous calcium dynamics that are partially mediated by…	[Borodinsky, Laura N.] Univ Calif Davis, Sch Med, Shriners Hosp Children, Dept Physiol & Membrane Biol, Sacramento, CA 95817 USA; [Borodinsky, Laura N.] Univ Calif Davis, Sch Med, Shriners Hosp Children, Inst Pediat Regenerat Med, Sacramento, CA 95817 USA; [Sequerra, Eduardo B.] Univ Fed Rio Grande do Norte, Brain Inst, BR-59056450 Natal, RN, Brazil; [Castro, Patricio A.] Univ Concepcion, Dept Ph…	Borodinsky, LN (reprint author), Univ Calif Davis, Sch Med, Shriners Hosp Children, Dept Physiol & Membrane Biol, Sacramento, CA 95817 USA.; Borodinsky, LN (reprint author), Univ Calif Davis, Sch Med, Shriners Hosp Children, Inst Pediat Regenerat Med, Sacramento, CA 95817 USA.	lnborodinsky@ucdavis.edu			Basil O'Connor Starter Scholar Research Award from the March of Dimes Foundation [5-FY09-131]; Klingenstein Foundation Award in Neuroscience; National Science Foundation [1120796]; National Institutes of Health-National Institute of Neurological Disorders and Stroke [R01-NS-073055]; Shriners Hospital for Children [86500-NCA, 85220-NCA, 85300-NCA]; Epilepsy Foundation; Shriners Hospital for Childr…	This work was supported by the Basil O'Connor Starter Scholar Research Award Grant 5-FY09-131 from the March of Dimes Foundation; a Klingenstein Foundation Award in Neuroscience; National Science Foundation Grant 1120796; National Institutes of Health-National Institute of Neurological Disorders and Stroke Grant R01-NS-073055; and Shriners Hospital for Children Grants 86500-NCA, 85220-NCA, and 85…	Abdul-Wajid S, 2015, CELL REP, V13, P829, DOI 10.1016/j.celrep.2015.09.035; Andaloro VJ, 1998, PEDIATR RES, V43, P1, DOI 10.1203/00006450-199801000-00001; ARDINGER HH, 1988, AM J MED GENET, V29, P171, DOI 10.1002/ajmg.1320290123; Balashova OA, 2017, DEVELOPMENT, V144, P1518, DOI 10.1242/dev.137315; Barria A, 2002, NEURON, V35, P345, DOI 10.1016/S0896-6273(02)00776-6; Belgacem YH, 2015, P NATL ACA…	63	2	2	2	4	SOC NEUROSCIENCE	WASHINGTON	11 DUPONT CIRCLE, NW, STE 500, WASHINGTON, DC 20036 USA	0270-6474			J NEUROSCI	J. Neurosci.	MAY 16	2018	38	20
J	Ant, TH; Sinkins, SP				Ant, Thomas H.; Sinkins, Steven P.			A Wolbachia triple-strain infection generates self-incompatibility in Aedes albopictus and transmission instability in Aedes aegypti	PARASITES & VECTORS			English	Article						Wolbachia; Aedes albopictus; Aedes aegypti; Superinfection; Cytoplasmic-incompatibility; Population-replacement	CYTOPLASMIC INCOMPATIBILITY; BLOCKS DENGUE; DROSOPHILA; CULICIDAE; DIPTERA	Background: Artificially-introduced transinfections of the intracellular bacterium Wolbachia pipientis have the potential to reduce the vectorial capacity of mosquito populations for viruses such as dengue and chikungunya. Aedes albopictus has two native strains of Wolbachia, but their replacement with the non-native wMel strain blocks transmission of both viruses. The pattern of cytoplasmic inco…	[Ant, Thomas H.; Sinkins, Steven P.] Univ Glasgow, Ctr Virus Res, Glasgow, Lanark, Scotland; [Ant, Thomas H.; Sinkins, Steven P.] Univ Lancaster, Biomed & Life Sci, Lancaster, England; [Ant, Thomas H.] London Sch Hyg & Trop Med, Dept Dis Control, Keppel St, London, England	Sinkins, SP (reprint author), Univ Glasgow, Ctr Virus Res, Glasgow, Lanark, Scotland.; Sinkins, SP (reprint author), Univ Lancaster, Biomed & Life Sci, Lancaster, England.	steven.sinkins@glasgow.ac.uk			Wellcome Trust [202888, 108508]; Medical Research Council [ZK/16-021]; Biotechnology and Biological sciences Research Council [BB/K004506]	The study was supported by the Wellcome Trust (202888, 108508), the Medical Research Council (ZK/16-021), and the Biotechnology and Biological sciences Research Council (BB/K004506).	Ant TH, 2018, PLOS PATHOG, V14, DOI 10.1371/journal.ppat.1006815; Bian GW, 2010, PLOS PATHOG, V6, DOI 10.1371/journal.ppat.1000833; Blagrove MSC, 2013, PLOS NEGLECT TROP D, V7, DOI 10.1371/journal.pntd.0002152; Blagrove MSC, 2012, P NATL ACAD SCI USA, V109, P255, DOI 10.1073/pnas.1112021108; Dobson SL, 2003, TRENDS PARASITOL, V19, P128, DOI 10.1016/S1471-4922(03)00002-3; Dobson SL, 2001, J MED EN…	23	0	0	7	10	BIOMED CENTRAL LTD	LONDON	236 GRAYS INN RD, FLOOR 6, LONDON WC1X 8HL, ENGLAND	1756-3305			PARASITE VECTOR	Parasites Vectors	MAY 11	2018	11
J	Zhang, L				Zhang, Lian			Severe neonatal hyperbilirubinemia induces temporal and occipital lobe seizures	PLOS ONE			English	Article							AMPLITUDE-INTEGRATED ELECTROENCEPHALOGRAM; BASAL GANGLIA; KERNICTERUS; EPILEPSY; MANAGEMENT; MECHANISMS	To examine the origin of seizures induced by severe neonatal hyperbilirubinemia, The EEG characteristics of seizures were analyzed in newborns with and without severe neonatal hyperbilirubinemia. Fisher's exact test was used to determine the specificity. In total, 931 patients had a total serum bilirubin (TSB) level of 340-425 mu mol/L, only 2 of whom had seizures. Compared to patients with hyper…	[Zhang, Lian] Shenzhen City Baoan Dist Women & Childrens Hosp, Dept Neonatol, Shenzhen, Peoples R China; [Zhang, Lian] Guangzhou Women & Childrens Med Ctr, Dept Neonatol, Guangzhou, Guangdong, Peoples R China	Zhang, L (reprint author), Shenzhen City Baoan Dist Women & Childrens Hosp, Dept Neonatol, Shenzhen, Peoples R China.; Zhang, L (reprint author), Guangzhou Women & Childrens Med Ctr, Dept Neonatol, Guangzhou, Guangdong, Peoples R China.	zhliande@qq.com					AlOtaibi SF, 2005, CAN J NEUROL SCI, V32, P311, DOI 10.1017/S0317167100004182; Bhutani VK, 2016, J PERINATOL, V36, P853, DOI 10.1038/jp.2016.106; Bhutani Vinod K, 2004, J Perinatol, V24, P650, DOI 10.1038/sj.jp.7211152; Bhutani VK, 2004, CLIN CHEM, V50, P477, DOI 10.1373/clinchem.2003.024489; Coskun A, 2005, EUR RADIOL, V15, P1263, DOI 10.1007/s00330-004-2502-2; Dennery PA, 2001, NEW ENGL J MED, …	27	0	0	1	1	PUBLIC LIBRARY SCIENCE	SAN FRANCISCO	1160 BATTERY STREET, STE 100, SAN FRANCISCO, CA 94111 USA	1932-6203			PLOS ONE	PLoS One	MAY 11	2018	13	5
J	De Haan, TR; Langeslag, J; van der Lee, JH; van Kaam, AH				De Haan, T. R.; Langeslag, J.; van der Lee, J. H.; van Kaam, A. H.			A systematic review comparing neurodevelopmental outcome in term infants with hypoxic and vascular brain injury with and without seizures	BMC PEDIATRICS			English	Review							NEONATAL SEIZURES; ANTIEPILEPTIC DRUGS; PERINATAL STROKE; IMMATURE BRAIN; BORN CHILDREN; EPILEPSY; MECHANISMS; EPILEPTOGENESIS; ENCEPHALOPATHY; INFARCTION	Background: There is increasing evidence that neonatal seizures in term neonates with stroke, asphyxia or brain haemorrhage might be associated with adverse neurodevelopment and development of epilepsy. The extent of this association is not known. The objective of this study was to assess the possible impact of neonatal seizures on these outcomes and if possible calculate a relative risk. Methods…	[De Haan, T. R.; Langeslag, J.; van Kaam, A. H.] Emma Childrens Hosp, Acad Med Ctr, Dept Neonatol, POB 22660, NL-1100 DD Amsterdam, Netherlands; [van der Lee, J. H.] Emma Childrens Hosp, Acad Med Ctr, Pediat Clin Res Off, Amsterdam, Netherlands	De Haan, TR (reprint author), Emma Childrens Hosp, Acad Med Ctr, Dept Neonatol, POB 22660, NL-1100 DD Amsterdam, Netherlands.	t.r.dehaan@amc.uva.nl					Al-Macki N, 2009, PEDIATR NEUROL, V41, P399, DOI 10.1016/j.pediatrneurol.2009.06.001; Beslow LA, 2013, JAMA NEUROL, V70, P448, DOI 10.1001/jamaneurol.2013.1033; Bittigau P, 2003, ANN NY ACAD SCI, V993, P103, DOI 10.1111/j.1749-6632.2003.tb07517.x; Bittigau P, 2002, P NATL ACAD SCI USA, V99, P15089, DOI 10.1073/pnas.222550499; Dommergues MA, 2003, NEUROSCIENCE, V121, P619, DOI 10.1016/S0306-4522(0…	28	0	0	1	1	BMC	LONDON	CAMPUS, 4 CRINAN ST, LONDON N1 9XW, ENGLAND	1471-2431			BMC PEDIATR	BMC Pediatr.	MAY 2	2018	18
J	Gurgul, S; Buyukakilli, B; Komur, M; Okuyaz, C; Balli, E; Ozcan, T				Gurgul, Serkan; Buyukakilli, Belgin; Komur, Mustafa; Okuyaz, Cetin; Balli, Ebru; Ozcan, Tuba			Does Levetiracetam Administration Prevent Cardiac Damage in Adulthood Rats Following Neonatal Hypoxia/Ischemia-Induced Brain Injury?	MEDICINA-LITHUANIA			English	Article						cardiac mechanical performance; heart ultrastructure; hypoxia; ischemia; levetiracetam	HYPOXIC-ISCHEMIC ENCEPHALOPATHY; MUSCARINIC ACETYLCHOLINE-RECEPTORS; RECTIFIER POTASSIUM CURRENT; PILOCARPINE-INDUCED SEIZURES; PERINATAL ASPHYXIA; MYOCARDIAL DYSFUNCTION; LIPID-PEROXIDATION; REPERFUSION INJURY; BIRTH ASPHYXIA; HEART-FAILURE	Cardiovascular abnormalities are widespread when a newborn is exposed to a hypoxic-ischemic injury in the neonatal period. Although the neuroprotective effects of levetiracetam (LEV) have been reported after hypoxia, the cardioprotective effects of LEV have not been documented. Therefore, we aimed to investigate whether levetiracetam (LEV) has a protective effect on cardiac-contractility and ultr…	[Gurgul, Serkan] Gaziantep Univ, Fac Med, Dept Biophys, TR-27310 Gaziantep, Turkey; [Buyukakilli, Belgin] Mersin Univ, Fac Med, Dept Biophys, TR-33343 Mersin, Turkey; [Komur, Mustafa; Okuyaz, Cetin] Mersin Univ, Fac Med, Dept Child Hlth & Dis, TR-33343 Mersin, Turkey; [Balli, Ebru] Mersin Univ, Fac Med, Dept Histol & Embryol, TR-33343 Mersin, Turkey; [Ozcan, Tuba] K Sutcu Imam Univ, Fac Med, Dept…	Gurgul, S (reprint author), Gaziantep Univ, Fac Med, Dept Biophys, TR-27310 Gaziantep, Turkey.	sgurgul@gmail.com; bbuyukakilli@yahoo.com; drmustafakomur@yahoo.com; okuyazc@mersin.edu.tr; ebruballi@mersin.edu.tr; tuba84_ozcan@hotmail.com			Scientific Research Projects Unit of Mersin University [BAP-TF.DTB (MK) 2011-5 (TU)]	This work was supported by the Scientific Research Projects Unit of Mersin University (Project Number: BAP-TF.DTB (MK) 2011-5 (TU)).	Akman L, 2015, GYNECOL ENDOCRINOL, V31, P657, DOI 10.3109/09513590.2015.1032931; Armstrong K, 2012, ARCH DIS CHILD, V97, P372, DOI 10.1136/adc.2011.214205; Bagenholm R, 1997, BRAIN RES, V773, P132, DOI 10.1016/S0006-8993(97)00776-2; Barberi I, 1999, EUR J PEDIATR, V158, P742, DOI 10.1007/s004310051192; Belcastro V, 2011, BRAIN DEV-JPN, V33, P289, DOI 10.1016/j.braindev.2010.06.008; Bootman MD, 20…	73	0	0	2	2	MDPI	BASEL	ST ALBAN-ANLAGE 66, CH-4052 BASEL, SWITZERLAND	1010-660X	1648-9144		MEDICINA-LITHUANIA	Med. Lith.	MAY	2018	54	2
J	Costa, R; Magalhaes, LM; Graca, J; Vieira, M; Gama, H; Moreira, J; Rocha, JF; Soares-da-Silva, P				Costa, Raquel; Magalhaes, Luis M.; Graca, Joana; Vieira, Mariana; Gama, Helena; Moreira, Joana; Rocha, Jose F.; Soares-da-Silva, Patricio			Eslicarbazepine acetate exposure in pregnant women with epilepsy	SEIZURE-EUROPEAN JOURNAL OF EPILEPSY			English	Article						Epilepsy; Pregnancy; Antiepileptic drug; Eslicarbazepine acetate	ANTIEPILEPTIC DRUGS; OXCARBAZEPINE	Purpose: Epilepsy is a common neurologic disorder requiring continued treatment during pregnancy. Treatment with antiepileptic drugs (AEDs) is needed for seizure control, but the risk of adverse events has to be minimized for both mother and foetus. Available data on pregnancy and foetal/postnatal outcomes following eslicarbazepine acetate (ESL) exposure via parent is herein presented for the fir…	[Costa, Raquel; Magalhaes, Luis M.; Graca, Joana; Vieira, Mariana; Gama, Helena; Moreira, Joana; Rocha, Jose F.; Soares-da-Silva, Patricio] BIAL Portela & Ca SA, Dept Res & Dev, P-4745457 Coronado, Portugal; [Soares-da-Silva, Patricio] Univ Porto, Fac Med, Dept Biomed, Pharmacol & Therapeut Unit, Porto, Portugal; [Soares-da-Silva, Patricio] Univ Porto, Ctr Drug Discovery & Innovat Med, MedInUP, P…	Gama, H (reprint author), BIAL Portela & Ca SA, Dept Res & Dev, P-4745457 Coronado, Portugal.	helena.gama@bial.com					Bech BH, 2014, BMJ, V349; Brodie MJ, 2013, EPILEPSIA, V54, P11, DOI 10.1111/j.1528-1167.2012.03671.x; Edey S, 2014, EPILEPSIA, V55, pE72, DOI 10.1111/epi.12621; Golembesky A, 2017, OUTCOMES FOLLOWING E, V88; Mazzucchelli I, 2006, EPILEPSIA, V47, P504, DOI 10.1111/j.1528-1167.2006.00459.x; Montouris G, 2005, CURR MED RES OPIN, V21, P693, DOI 10.1185/030079905X43640; Patel SI, 2016, THER ADV NEUROL…	10	2	2	0	0	W B SAUNDERS CO LTD	LONDON	32 JAMESTOWN RD, LONDON NW1 7BY, ENGLAND	1059-1311	1532-2688		SEIZURE-EUR J EPILEP	Seizure	MAY	2018	58
J	Conde, JRC; Fuentes, IQ; Campo, CG; Sosa, AJ; Millan, BR; Exposito, SH				Castro Conde, Jose R.; Quintero Fuentes, Itziar; Gonzalez Campo, Candelaria; Jimenez Sosa, Alejandro; Reyes Millan, Beatriz; Hernandez Exposito, Sergio			EEG findings and outcomes of continuous video-EEG monitoring started prior to initiation of seizure treatment in the perinatal stroke	EARLY HUMAN DEVELOPMENT			English	Article						Neonatal EEG; Perinatal stroke; Power spectrum; Coherence; Seizures; Neurodevelopment	NEONATAL CEREBRAL INFARCTION; AMPLITUDE INTEGRATED EEG; ARTERIAL ISCHEMIC-STROKE; TERM INFANTS; BRAIN; ELECTROENCEPHALOGRAPHY; ENCEPHALOPATHY; MIDAZOLAM; NEWBORNS; INJURY	Background: To analyze the findings in the background EEG activity of infants who suffered perinatal stroke. Methods: Eleven neonates born 2009-2014 diagnosed of ischemic stroke by MRI (three of them with multistroke) underwent continuous video-EEG monitoring. Visual and spectral (power spectrum and coherence) analyses of the background EEG was performed in three moments: 1) Onset of EEG recordin…	[Castro Conde, Jose R.; Gonzalez Campo, Candelaria] Hosp Univ Canarias, Dept Neonatol, Ofra S-N, San Cristobal la Laguna 38320, Spain; [Castro Conde, Jose R.] Res Grp Nutr Growth & Child Dev, San Cristobal la Laguna, Spain; [Quintero Fuentes, Itziar; Hernandez Exposito, Sergio] Univ La Laguna, Fac Psychol, Dept Clin Psychol Psychobiol & Methodol, Campus Guajara S-N, San Cristobal la Laguna 38071,…	Conde, JRC (reprint author), Hosp Univ Canarias, Dept Neonatol, Ofra S-N, San Cristobal la Laguna 38320, Spain.	jcastro@ull.edu.es; iquifu@ull.edu.es; cgoncame@gobiernodecanarias.org; ajimsos@gobiernodecanarias.org; breymil@gobiemodecanarias.org; sexposit@ull.edu.es		Castro Conde, Jose Ramon/0000-0003-0867-2920			Boylan GB, 2010, ACTA PAEDIATR, V99, P1150, DOI 10.1111/j.1651-2227.2010.01809.x; Conde JRC, 2017, PEDIATR NEUROL, V77, P54, DOI [10.1016/j.pediatmeurol.2017.04.024, 10.1016/j.pediatrneurol.2017.04.024]; Conde JRC, 2012, PEDIATRICS, V129, pE1616, DOI 10.1542/peds.2011-2447; Castro-Conde JR, 2013, ARCH DIS CHILD-FETAL, V98, P493; Conde JRC, 2005, CLIN NEUROPHYSIOL, V116, P2796, DOI 10.1016/j.clinp…	30	0	0	1	1	ELSEVIER IRELAND LTD	CLARE	ELSEVIER HOUSE, BROOKVALE PLAZA, EAST PARK SHANNON, CO, CLARE, 00000, IRELAND	0378-3782	1872-6232		EARLY HUM DEV	Early Hum. Dev.	MAY	2018	120
J	Liu, SL; Wang, LY; Cai, XT; Zhou, H; Yu, D; Wang, ZL				Liu, Shunli; Wang, Liyuan; Cai, Xiao Tang; Zhou, Hui; Yu, Dan; Wang, Zhiling			Therapeutic benefits of ACTH and levetiracetam in STXBP1 encephalopathy with a de novo mutation: A case report and literature review	MEDICINE			English	Review						adrenocorticotropic hormone; levetiracetam; STXBP1 encephalopathy	INFANTILE EPILEPTIC ENCEPHALOPATHY; SUPPRESSION-BURST; OHTAHARA SYNDROME; ONSET; GENE; PHENOTYPE; MUNC18-1; DELETIONS; SEIZURES	Rationale:The case report aims to discuss the clinical symptoms and treatment of encephalopathy caused by a novel syntaxin- binding protein 1 (STXBP1) genetic mutation.Patient concerns:The patient, a girl, was born at 38+4 weeks of gestation. She had frequent spasm attacks accompanied by obvious psychomotor development retardation since the neonatal period. Genetic screening identified a novel ST…	[Liu, Shunli; Wang, Liyuan; Cai, Xiao Tang; Zhou, Hui; Yu, Dan; Wang, Zhiling] Sichuan Univ, West China Univ Hosp 2, Dept Pediat, 20 Ren Min Nan Rd, Chengdu 610041, Sichuan, Peoples R China; [Liu, Shunli; Wang, Liyuan; Cai, Xiao Tang; Zhou, Hui; Yu, Dan; Wang, Zhiling] Sichuan Univ, Minist Educ, Key Lab Obstet & Gynecol & Pediat Dis & Birth Def, Chengdu, Sichuan, Peoples R China	Cai, XT (reprint author), Sichuan Univ, West China Univ Hosp 2, Dept Pediat, 20 Ren Min Nan Rd, Chengdu 610041, Sichuan, Peoples R China.	cxt_1999@126.com			key research and development project of Sichuan Provincial Science and Technology Department [2017SZ0153]; National Science Foundation of China [81170607]	National Science Foundation of China (81170607); key research and development project of Sichuan Provincial Science and Technology Department (2017SZ0153).	Arafat A, 2017, SCI REP-UK, V7, DOI 10.1038/srep46227; Barcia G, 2014, EUR J MED GENET, V57, P15, DOI 10.1016/j.ejmg.2013.10.006; Braathen GJ, 2011, EUR J NEUROL, V18, P457; Campbell IM, 2012, GENET MED, V14, P868, DOI 10.1038/gim.2012.65; Deprez L, 2010, NEUROLOGY, V75, P1159, DOI 10.1212/WNL.0b013e3181f4d7bf; Dilena R, 2016, BRAIN DEV-JPN, V38, P128, DOI 10.1016/j.braindev.2015.07.002; Guacci A…	30	0	0	2	2	LIPPINCOTT WILLIAMS & WILKINS	PHILADELPHIA	TWO COMMERCE SQ, 2001 MARKET ST, PHILADELPHIA, PA 19103 USA	0025-7974	1536-5964		MEDICINE	Medicine (Baltimore)	MAY	2018	97	18
J	Dao, K; Giannoni, E; Diezi, M; Roulet-Perez, E; Lebon, S				Dao, Kim; Giannoni, Eric; Diezi, Manuel; Roulet-Perez, Eliane; Lebon, Sebastien			Midazolam as a first-line treatment for neonatal seizures: Retrospective study	PEDIATRICS INTERNATIONAL			English	Article						anticonvulsant; infant; midazolam; neonatal seizure; phenobarbital	PHARMACOKINETICS; NEWBORNS	Midazolam is commonly used to treat refractory seizures in newborns and as a first-line anti-epileptic drug in children. Its use as first-line treatment of neonatal seizures has not been investigated so far. We retrospectively studied the tolerability of midazolam in 72 newborn infants who received i.v. or i.n. midazolam as first-line treatment for seizures. No major side-effect exclusively due t…	[Dao, Kim; Diezi, Manuel] Lausanne Univ Hosp, Paediat, Lausanne, Switzerland; [Giannoni, Eric] Lausanne Univ Hosp, Clin Neonatol, Lausanne, Switzerland; [Dao, Kim; Diezi, Manuel] Lausanne Univ Hosp, Div Clin Pharmacol, Biomed, Dept Labs, Lausanne, Switzerland; [Roulet-Perez, Eliane; Lebon, Sebastien] Lausanne Univ Hosp, Unit Pediat Neurol & Neurorehabil, Mother Woman Child Dept, Lausanne, Switzer…	Lebon, S (reprint author), CHU Vaudois, Dept Paediat, Pediat Neurol Unit, Rue Bugnon 46, CH-1011 Lausanne, Switzerland.	sebastien.lebon@chuv.ch		Dao, Kim/0000-0002-6033-3435			Arya R, 2015, NEUROLOGY, V85, P1859, DOI 10.1212/WNL.0000000000002142; Brodie MJ, 2012, EPILEPSIA, V53, P40, DOI 10.1111/epi.12027; Conde JRC, 2005, NEUROLOGY, V64, P876; El-Dib M, 2017, SEMIN FETAL NEONAT M, V22, P321, DOI 10.1016/j.siny.2017.07.008; JACQZAIGRAIN E, 1992, EUR J CLIN PHARMACOL, V42, P329; JALLING B, 1975, ACTA PAEDIATR SCAND, V64, P514, DOI 10.1111/j.1651-2227.1975.tb03873.x; Nar…	14	0	0	0	0	WILEY	HOBOKEN	111 RIVER ST, HOBOKEN 07030-5774, NJ USA	1328-8067	1442-200X		PEDIATR INT	Pediatr. Int.	MAY	2018	60	5
J	Dingman, AL; Stence, NV; O'Neill, BR; Sillau, SH; Chapman, KE				Dingman, Andra L.; Stence, Nicholas, V; O'Neill, Brent R.; Sillau, Stefan H.; Chapman, Kevin E.			Seizure Severity Is Correlated With Severity of Hypoxic-Ischemic Injury in Abusive Head Trauma	PEDIATRIC NEUROLOGY			English	Article						Traumatic brain injury; Abusive head trauma; Acute seizures; Status epilepticus; Hypoxic-ischemic injury	DIFFUSE AXONAL INJURY; SHAKEN BABY SYNDROME; NEONATAL SEIZURES; BRAIN-DAMAGE; PERINATAL ASPHYXIA; YOUNG-CHILDREN; TERM NEWBORNS; ENCEPHALOPATHY; RAT; MECHANISMS	Background: The objective of this study was to characterize hypoxic-ischemic injury and seizures in abusive head trauma. Methods: We studied 58 children with moderate or severe traumatic brain injury due to abusive head trauma. Continuous electroencephalograms and magnetic resonance images were scored. Results: Electrographic seizures (51.2%) and hypoxic-ischemic injury (77.4%) were common in our…	[Dingman, Andra L.; Chapman, Kevin E.] Univ Colorado, Dept Pediat, Div Child Neurol, Anschuts Med Campus, Aurora, CO 80045 USA; [Stence, Nicholas, V] Univ Colorado, Dept Radiol, Div Pediat Radiol, Anschuts Med Campus, Aurora, CO USA; [O'Neill, Brent R.] Univ Colorado, Dept Neurosurg, Div Pediat Neurosurg, Anschuts Med Campus, Aurora, CO USA; [Sillau, Stefan H.] Univ Colorado, Dept Neurol, Anschut…	Dingman, AL (reprint author), Univ Colorado, Dept Pediat, Div Child Neurol, Anschuts Med Campus, Aurora, CO 80045 USA.	andra.dingman@childrenscolorado.org					Abend NS, 2011, J PEDIATR-US, V159, P479, DOI 10.1016/j.jpeds.2011.02.004; Arndt DH, 2013, EPILEPSIA, V54, P1780, DOI 10.1111/epi.12369; Barkovich AJ, 2006, AM J NEURORADIOL, V27, P533; Barlow KM, 2000, DEV MED CHILD NEUROL, V42, P591, DOI 10.1017/S0012162200001110; Bednarek N, 2012, NEUROLOGY, V78, P1420, DOI 10.1212/WNL.0b013e318253d589; Beghi E, 2010, EPILEPSIA, V51, P671, DOI 10.1111/j.1528-1…	37	2	2	0	1	ELSEVIER SCIENCE INC	NEW YORK	360 PARK AVE SOUTH, NEW YORK, NY 10010-1710 USA	0887-8994	1873-5150		PEDIATR NEUROL	Pediatr. Neurol.	MAY	2018	82
J	Soontornpun, A; Choovanichvong, T; Tongsong, T				Soontornpun, Atiwat; Choovanichvong, Tararak; Tongsong, Theera			Pregnancy outcomes among women with epilepsy: A retrospective cohort study	EPILEPSY & BEHAVIOR			English	Article						Abortion; Delivery; Epilepsy; Preterm birth; Pregnancy	ANTIEPILEPTIC DRUGS; POPULATION; COMPLICATIONS; DELIVERY; MOTHERS	Objective: The objective of this study was to compare adverse pregnancy outcomes between pregnancies that involve epilepsy and those that do not and are identified as normal for the purposes of this paper. Methods: A retrospective cohort study was carried out by accessing the maternal-fetal medicine (MFM) database to identify and review records of singleton pregnancies with epilepsy but with no o…	[Soontornpun, Atiwat; Choovanichvong, Tararak] Chiang Mai Univ, Dept Internal Med, Fac Med, Chiang Mai, Thailand; [Tongsong, Theera] Chiang Mai Univ, Fac Med, Dept Obstet & Gynecol, Chiang Mai 50200, Thailand	Tongsong, T (reprint author), Chiang Mai Univ, Fac Med, Dept Obstet & Gynecol, Chiang Mai 50200, Thailand.	theera.t@cmu.ac.th		Tongsong, Theera/0000-0002-3389-6478	Faculty of Medicine Research Fund, Chiang Mai University, Thailand	This work was supported by Faculty of Medicine Research Fund, Chiang Mai University, Thailand.	Adab N, 2004, J NEUROL NEUROSUR PS, V75, P1575, DOI 10.1136/jnnp.2003.029132; Allotey J, 2017, EUR J OBSTET GYN R B, V215, P12, DOI 10.1016/j.ejogrb.2017.05.016; Borthen I, 2011, BJOG-INT J OBSTET GY, V118, P956, DOI 10.1111/j.1471-0528.2011.03004.x; Borthen I, 2009, BJOG-INT J OBSTET GY, V116, P1736, DOI 10.1111/j.1471-0528.2009.02354.x; Crawford P, 2001, SEIZURE-EUR J EPILEP, V10, P212, DOI 10.…	20	2	2	0	3	ACADEMIC PRESS INC ELSEVIER SCIENCE	SAN DIEGO	525 B ST, STE 1900, SAN DIEGO, CA 92101-4495 USA	1525-5050	1525-5069		EPILEPSY BEHAV	Epilepsy Behav.	MAY	2018	82
J	Chen, JN; Li, Q; Tong, X; Su, ML; Wang, CY; Zhou, D				Chen, Jiani; Li, Qian; Tong, Xin; Su, Minglian; Wang, Chiyi; Zhou, Dong			Epilepsy-related concerns among patients with epilepsy in West China	EPILEPSY & BEHAVIOR			English	Article						Epilepsy; Seizures; Patient concerns; West China	QUALITY-OF-LIFE; WELL-CONTROLLED EPILEPSY; PUBLIC AWARENESS; PEOPLE; IMPACT; PERSPECTIVE; ADULTS	Purpose: In the present study, we aimed to investigate patient-derived epilepsy-related concerns among Chinese individuals with epilepsy and the impact of seizure control on patient concerns. Methods: All adult patients with epilepsy who had visited the outpatient clinic at West China Hospital between July 2014 and June 2016 were invited to participate in the study. All patients were given a blan…	[Chen, Jiani; Tong, Xin; Zhou, Dong] Sichuan Univ, West China Hosp, Dept Neurol, 37 Guoxue Rd, Chengdu 610041, Sichuan, Peoples R China; [Li, Qian; Su, Minglian; Wang, Chiyi] Sichuan Univ, West China Med Sch, 37 Guoxue Rd, Chengdu 610041, Sichuan, Peoples R China	Zhou, D (reprint author), Sichuan Univ, West China Hosp, Dept Neurol, 37 Guoxue Rd, Chengdu 610041, Sichuan, Peoples R China.	zhoudong66@yahoo.de					Argyriou AA, 2004, J NEUROL, V251, P310, DOI 10.1007/s00415-004-0313-7; Berg AT, 2000, NEUROLOGY, V54, P625, DOI 10.1212/WNL.54.3.625; Buck D, 1997, EPILEPSIA, V38, P439, DOI 10.1111/j.1528-1157.1997.tb01733.x; Chen J, 2013, BIOMED RES INT, V2013, P1, DOI DOI 10.1002/JGRB.50089; Chen JI, 2013, EPILEPSY BEHAV, V28, P99, DOI 10.1016/j.yebeh.2013.03.027; Choi EJ, 2011, SEIZURE-EUR J EPILEP, V20, P14…	29	0	0	3	5	ACADEMIC PRESS INC ELSEVIER SCIENCE	SAN DIEGO	525 B ST, STE 1900, SAN DIEGO, CA 92101-4495 USA	1525-5050	1525-5069		EPILEPSY BEHAV	Epilepsy Behav.	MAY	2018	82
J	Demars, F; Clark, K; Wyeth, MS; Abrams, E; Buckmaster, PS				Demars, Fanny; Clark, Kristen; Wyeth, Megan S.; Abrams, Emily; Buckmaster, Paul S.			A single subconvulsant dose of domoic acid at mid-gestation does not cause temporal lobe epilepsy in mice	NEUROTOXICOLOGY			English	Article						Temporal lobe epilepsy; Domoic acid; In utero; Hilar neurons; Timm stain; FVB mice	LIONS ZALOPHUS-CALIFORNIANUS; HARMFUL ALGAL BLOOMS; RAT MODEL; SYNAPTIC REORGANIZATION; SEIZURE FREQUENCY; KAINIC ACID; SEA LIONS; GABAERGIC NEURONS; PILOCARPINE MODEL; FASCIA-DENTATA	Harmful blooms of domoic acid (DA)-producing algae are a problem in oceans worldwide. DA is a potent glutamate receptor agonist that can cause status epilepticus and in survivors, temporal lobe epilepsy. In mice, one-time low-dose in utero exposure to DA was reported to cause hippocampal damage and epileptiform activity, leading to the hypothesis that unrecognized exposure to DA from contaminated…	[Demars, Fanny; Clark, Kristen; Wyeth, Megan S.; Abrams, Emily; Buckmaster, Paul S.] Stanford Univ, Sch Med, Dept Comparat Med, Stanford, CA 94305 USA; [Buckmaster, Paul S.] Stanford Univ, Sch Med, Dept Neurol & Neurol Sci, Stanford, CA 94305 USA; [Demars, Fanny] VetAgro Sup, Sch Vet Med, Lyon, France; [Demars, Fanny] Paris Descartes Univ, Paris, France; [Clark, Kristen] Oklahoma State Univ, Coll…	Buckmaster, PS (reprint author), Stanford Univ, Dept Comparat Med, 300 Pasteur Dr,8321 Edwards Bldg, Stanford, CA 94305 USA.	psb@stanford.edu			National Science Foundation [ES021960]; National Institutes of Health [ES021960, OD010989]	Supported by the National Science Foundation (grant number ES021960) and the National Institutes of Health (grant numbers ES021960 and OD010989).	Anderson DM, 2002, ESTUARIES, V25, P704, DOI 10.1007/BF02804901; ANGEVINE JB, 1965, EXP NEUROL, VS, P1; BABB TL, 1991, NEUROSCIENCE, V42, P351, DOI 10.1016/0306-4522(91)90380-7; BAHN S, 1994, J NEUROSCI, V14, P5525; Bejarano AC, 2008, HUM ECOL RISK ASSESS, V14, P544, DOI 10.1080/10807030802074220; Bernard PB, 2007, HIPPOCAMPUS, V17, P1121, DOI 10.1002/hipo.20342; Buckmaster PS, 2017, J COMP NEURO…	79	0	0	1	1	ELSEVIER SCIENCE BV	AMSTERDAM	PO BOX 211, 1000 AE AMSTERDAM, NETHERLANDS	0161-813X	1872-9711		NEUROTOXICOLOGY	Neurotoxicology	MAY	2018	66
J	Kim, H; Lee, S; Choi, M; Kim, H; Hwang, H; Choi, J; Chae, JH; Kim, KJ; Lim, BC				Kim, Hyuna; Lee, Sangmoon; Choi, Murim; Kim, Hunmin; Hwang, Hee; Choi, JiEun; Chae, Jong Hee; Kim, Ki Joong; Lim, Byung Chan			Familial cases of progressive myoclonic epilepsy caused by maternal somatic mosaicism of a recurrent KCNC1 p.Arg320His mutation	BRAIN & DEVELOPMENT			English	Article						Progressive myoclonic epilepsy; KCNCI; Parental mosaicism		Purpose: A recurrent de novo mutation in KCNC1 (c.959G > A, p.Arg320His) has been identified recently as one of the important genetic causes of progress myoclonic epilepsy (PME). The clinical phenotype resulting from this mutation has been named as myoclonus epilepsy and ataxia due to potassium channel mutation (MEAK). This finding carries important clinical implications in that autosomal dominan…	[Kim, Hyuna; Chae, Jong Hee; Kim, Ki Joong; Lim, Byung Chan] Seoul Natl Univ, Dept Pediat, Childrens Hosp, 101 Daehak Ro, Seoul, South Korea; [Lee, Sangmoon; Choi, Murim] Seoul Natl Univ, Coll Med, Dept Biomed Sci, Seoul, South Korea; [Kim, Hunmin; Hwang, Hee] Seoul Natl Univ, Bundang Hosp, Dept Pediat, Gyeonggi Do, South Korea; [Choi, JiEun] Seoul Natl Univ, Boramae Med Ctr, Dept Pediat, Seoul, …	Lim, BC (reprint author), Seoul Natl Univ, Dept Pediat, Childrens Hosp, 101 Daehak Ro, Seoul, South Korea.	prabbit7@snu.ac.kr			Basic Science Research Program through the National Research Foundation (NRF) of Korea - Ministry of Science, Information and Communication Technologies & Future Planning [2013R1A1A1008888]	This study was supported by Basic Science Research Program through the National Research Foundation (NRF) of Korea funded by the Ministry of Science, Information and Communication Technologies & Future Planning (2013R1A1A1008888).	Muona M, 2015, NAT GENET, V47, P39, DOI 10.1038/ng.3144; Nascimento FA, 2016, EPILEPTIC DISORD, V18, pS135, DOI 10.1684/epd.2016.0859; Oliver KL, 2017, ANN NEUROL, V81, P677, DOI 10.1002/ana.24929; Seo J, 2015, J HUM GENET, V60, P213, DOI 10.1038/jhg.2015.2	4	0	0	1	1	ELSEVIER SCIENCE BV	AMSTERDAM	PO BOX 211, 1000 AE AMSTERDAM, NETHERLANDS	0387-7604	1872-7131		BRAIN DEV-JPN	Brain Dev.	MAY	2018	40	5
J	Thurman, DJ; Begley, CE; Carpio, A; Helmers, S; Hesdorffer, DC; Mu, J; Toure, K; Parko, KL; Newton, CR				Thurman, David J.; Begley, Charles E.; Carpio, Arturo; Helmers, Sandra; Hesdorffer, Dale C.; Mu, Jie; Toure, Kamadore; Parko, Karen L.; Newton, Charles R.			The primary prevention of epilepsy: A report of the Prevention Task Force of the International League Against Epilepsy	EPILEPSIA			English	Article						central nervous system infection; epidemiology; etiology; perinatal brain injury; prevalence; stroke; traumatic brain injury	ACTIVE CONVULSIVE EPILEPSY; NEW-ONSET EPILEPSY; LONG-TERM RISK; GLOBAL LEVELS; RURAL AREA; PREVALENCE; POPULATION; COMMUNITY; SEIZURES; NEUROCYSTICERCOSIS	Among the causes of epilepsy are several that are currently preventable. In this review, we summarize the public health burden of epilepsy arising from such causes and suggest priorities for primary epilepsy prevention. We conducted a systematic review of published epidemiologic studies of epilepsy of 4 preventable etiologic categoriesperinatal insults, traumatic brain injury (TBI), central nervo…	[Thurman, David J.; Helmers, Sandra] Emory Univ, Sch Med, Dept Neurol, Atlanta, GA 30322 USA; [Begley, Charles E.] Univ Texas Houston, Sch Publ Hlth, Hlth Sci Ctr Houston, Houston, TX USA; [Carpio, Arturo] Univ Cuenca, Fac Med Sci, Cuenca, Ecuador; [Hesdorffer, Dale C.] Columbia Univ, Med Ctr, Gertrude H Sergievsky Ctr, New York, NY USA; [Hesdorffer, Dale C.] Columbia Univ, Med Ctr, Dept Epidemio…	Thurman, DJ (reprint author), Emory Univ, Sch Med, Dept Neurol, Atlanta, GA 30322 USA.	david.j.thurman@emory.edu		Carpio, Arturo/0000-0002-5821-6379; Thurman, David/0000-0002-0533-7062; Newton, Charles/0000-0002-6999-5507	UCB; Patient-Centered Outcomes Research Institute; U.S. National Institutes of Health; Epilepsy Study Consortium; Wellcome Trust, UK; Epilepsia; Mount Sinai Injury Control Research Center	D.J.T. receives consultant fees under contract with UCB. D.C.H. serves as an associate editor of Epilepsia (paid), is on the editorial board of Epilepsy and Behavior (unpaid), and is a consultant to the Mount Sinai Injury Control Research Center (paid); she receives grant support from the Patient-Centered Outcomes Research Institute, the U.S. National Institutes of Health, and the Epilepsy Study …	Ablah E, 2014, EPILEPSY RES, V108, P792, DOI 10.1016/j.eplepsyres.2014.01.001; Annegers JF, 2000, SEIZURE-EUR J EPILEP, V9, P453, DOI 10.1053/seiz.2000.0458; [Anonymous], 2007, WHO GLOB REP FALLP; Cansu A, 2007, SEIZURE-EUR J EPILEP, V16, P338, DOI 10.1016/j.seizure.2007.02.003; Carpio A, 1998, EPILEPSIA, V39, P1025, DOI 10.1111/j.1528-1157.1998.tb01287.x; Carter JA, 2004, EPILEPSIA, V45, P978, D…	71	0	0	2	3	WILEY	HOBOKEN	111 RIVER ST, HOBOKEN 07030-5774, NJ USA	0013-9580	1528-1167		EPILEPSIA	Epilepsia	MAY	2018	59	5
J	Rubinchik-Stern, M; Shmuel, M; Bar, J; Kovo, M; Eyal, S				Rubinchik-Stern, Miriam; Shmuel, Miriam; Bar, Jacob; Kovo, Michal; Eyal, Sara			Adverse placental effects of valproic acid: Studies in perfused human placentas	EPILEPSIA			English	Article						antiepileptic drugs; folic acid; GLUT1; pregnancy; teratogenicity	HISTONE DEACETYLASE INHIBITORS; IN-UTERO EXPOSURE; ANTIEPILEPTIC DRUGS; GESTATIONAL-AGE; GENE-EXPRESSION; PREGNANT-WOMEN; FETAL-GROWTH; CELLS; TRANSPORTERS; CHOLINE	ObjectiveIn utero exposure to valproic acid (VPA) has been associated with worse pregnancy outcomes compared to all other antiepileptic drugs. We have previously shown that VPA alters the expression of placental transporters for hormones and nutrients invitro and in pregnant mice. Here, our aim was to characterize the effects of short exposure to VPA on the expression of carriers for compounds es…	[Rubinchik-Stern, Miriam; Shmuel, Miriam; Eyal, Sara] Hebrew Univ Jerusalem, Inst Drug Res, Sch Pharm, Jerusalem, Israel; [Bar, Jacob; Kovo, Michal] Edith Wolfson Med Ctr, Dept Obstet & Gynecol, Holon, Israel; [Bar, Jacob; Kovo, Michal] Tel Aviv Univ, Sackler Sch Med, Tel Aviv, Israel	Kovo, M (reprint author), Edith Wolfson Med Ctr, Dept Obstet & Gynecol, Holon, Israel.; Eyal, S (reprint author), Hebrew Univ Jerusalem, Inst Drug Res, Sch Pharm, Fac Med, Jerusalem, Israel.	kovo@wmc.gov.il; sarae@ekmd.huji.ac.il			Israel Science Foundation [506/13]	Israel Science Foundation, Grant/Award Number: 506/13	Baker GA, 2015, NEUROLOGY, V84, P382, DOI 10.1212/WNL.0000000000001182; Baumgartner HK, 2015, PLACENTA, V36, P1362, DOI 10.1016/j.placenta.2015.10.001; Boeke CE, 2013, AM J EPIDEMIOL, V177, P1338, DOI 10.1093/aje/kws395; Bruel H, 2001, ARCH PEDIATRIE, V8, P446, DOI 10.1016/S0929-693X(00)00223-2; Cesar-Razquin A, 2015, CELL, V162, P478, DOI 10.1016/j.cell.2015.07.022; Christensen J, 2013, JAMA-J A…	49	1	1	2	6	WILEY	HOBOKEN	111 RIVER ST, HOBOKEN 07030-5774, NJ USA	0013-9580	1528-1167		EPILEPSIA	Epilepsia	MAY	2018	59	5
J	Mabray, P; Thewamit, R; Whitehead, MT; Kao, A; Scafidi, J; Gaillard, WD; Chang, T; Tsuchida, TN				Mabray, Patrick; Thewamit, Rapeepat; Whitehead, Matthew T.; Kao, Amy; Scafidi, Joseph; Gaillard, William D.; Chang, Taeun; Tsuchida, Tammy N.			Increased cerebral blood flow on arterial spin labeling magnetic resonance imaging can localize to seizure focus in newborns: A report of 3 cases	EPILEPSIA			English	Article						arterial spin labeling; EEG; magnetic resonance imaging; newborns; seizures	CLINICAL-APPLICATIONS; EPILEPSY; MRI	Arterial spin labeling (ASL) magnetic resonance imaging (MRI) can assess cerebral blood flow (CBF) without using radiolabeled tracers. It is unknown whether regional increases in CBF on ASL MRI correlate with seizure location in newborns. We report 3 newborns with focal seizures localized on continuous video electroencephalogram (cEEG), anatomical brain MRI, and ASL MRI. Each patient underwent ps…	[Mabray, Patrick; Thewamit, Rapeepat; Kao, Amy; Scafidi, Joseph; Gaillard, William D.; Chang, Taeun; Tsuchida, Tammy N.] Childrens Natl Med Ctr, Dept Neurol, 111 Michigan Ave NW, Washington, DC 20010 USA; [Thewamit, Rapeepat] Prince Songkla Univ, Dept Pediat, Fac Med, Hat Yai, Thailand; [Whitehead, Matthew T.] Childrens Natl Med Ctr, Dept Neuroradiol, Washington, DC 20010 USA	Tsuchida, TN (reprint author), George Washington Univ, Sch Med & Hlth Sci, Dept Neurol, Washington, DC 20052 USA.; Tsuchida, TN (reprint author), George Washington Univ, Sch Med & Hlth Sci, Dept Pediat, Washington, DC 20052 USA.; Tsuchida, TN (reprint author), Childrens Natl Med Ctr, Ctr Neurosci & Behav Hlth, Washington, DC 20010 USA.	ttsuchid@childrensnational.org		Kao, Amy/0000-0002-6753-9903; Scafidi, Joseph/0000-0003-2379-1370			Alfonso I, 1997, CLIN NUCL MED, V22, P323, DOI 10.1097/00003072-199705000-00011; Altrichter S, 2009, J NEURORADIOLOGY, V36, P303, DOI 10.1016/j.neurad.2009.04.001; Bye A M, 1993, Clin Exp Neurol, V30, P117; De Vis JB, 2015, EUR RADIOL, V25, P113, DOI 10.1007/s00330-014-3352-1; Detre JA, 1999, EUR J RADIOL, V30, P115, DOI 10.1016/S0720-048X(99)00050-9; GREEN C, 1993, CLIN NUCL MED, V18, P768, DOI …	13	0	0	1	1	WILEY	HOBOKEN	111 RIVER ST, HOBOKEN 07030-5774, NJ USA	0013-9580	1528-1167		EPILEPSIA	Epilepsia	MAY	2018	59	5
J	Thangaratinam, S; Marlin, N; Newton, S; Weckesser, A; Bagary, M; Greenhill, L; Rikunenko, R; D'Amico, M; Rogozinska, E; Kelso, A; Hard, K; Coleman, J; Moss, N; Roberts, T; Middleton, L; Dodds, J; Pullen, A; Eldridge, S; Pirie, A; Denny, E; McCorry, D; Khan, KS				Thangaratinam, Shakila; Marlin, Nadine; Newton, Sian; Weckesser, Annalise; Bagary, Manny; Greenhill, Lynette; Rikunenko, Rachel; D'Amico, Maria; Rogozinska, Ewelina; Kelso, Andrew; Hard, Kelly; Coleman, Jamie; Moss, Ngawai; Roberts, Tracy; Middleton, Lee; Dodds, Julie; Pullen, Angela; Eldridge, Sandra; Pirie, Alexander; Denny, Elaine; McCorry, Doug; Khan, Khalid S.			AntiEpileptic drug Monitoring in PREgnancy (EMPiRE): a double-blind randomised trial on effectiveness and acceptability of monitoring strategies	HEALTH TECHNOLOGY ASSESSMENT			English	Article							TECHNOLOGY-ASSESSMENT SUBCOMMITTEE; QUALITY STANDARDS SUBCOMMITTEE; AMERICAN EPILEPSY SOCIETY; UPDATE MANAGEMENT ISSUES; PRACTICE PARAMETER; IDIOPATHIC/CRYPTOGENIC EPILEPSY; SEIZURE FREQUENCY; EURAP EPILEPSY; RISK-FACTORS; WOMEN	Background: Pregnant women with epilepsy on antiepileptic drugs (AEDs) may experience a reduction in serum AED levels. This has the potential to worsen seizure control. Objective: To determine if, in pregnant women with epilepsy on AEDs, additional therapeutic drug monitoring reduces seizure deterioration compared with clinical features monitoring after a reduction in serum AED levels. Design: A …	[Thangaratinam, Shakila; Newton, Sian; D'Amico, Maria; Rogozinska, Ewelina; Dodds, Julie; Khan, Khalid S.] Queen Mary Univ London, Barts & London Sch Med & Dent, Blizard Inst, Womens Hlth Res Unit, London, England; [Thangaratinam, Shakila; Rogozinska, Ewelina; Dodds, Julie; Khan, Khalid S.] Queen Mary Univ London, Barts & London Sch Med & Dent, Blizard Inst, MEsh, London, England; [Thangaratinam,…	Thangaratinam, S (reprint author), Queen Mary Univ London, Barts & London Sch Med & Dent, Blizard Inst, Womens Hlth Res Unit, London, England.; Thangaratinam, S (reprint author), Queen Mary Univ London, Barts & London Sch Med & Dent, Blizard Inst, MEsh, London, England.; Thangaratinam, S (reprint author), Queen Mary Univ London, Barts & London Sch Med & Dent, Blizard Inst, Pragmat Clin Trials Uni…			Khan, Khalid/0000-0001-5084-7312; Eldridge, Sandra/0000-0001-5638-2317	National Institute for Health Research (NIHR) Health Technology Assessment programme	This project was funded by the National Institute for Health Research (NIHR) Health Technology Assessment programme and will be published in full in Health Technology Assessment; Vol. 22, No. 23. See the NIHR Journals Library website for further project information.	Adab Naghme, 2006, Expert Rev Neurother, V6, P833, DOI 10.1586/14737175.6.6.833; Al Wattar BH, 2017, BJOG-INT J OBSTET GY, V124, P661, DOI 10.1111/1471-0528.14430; ANDERSEN PK, 1982, ANN STAT, V10, P1100, DOI 10.1214/aos/1176345976; Baker GA, 1998, EPILEPSIA, V39, P213, DOI 10.1111/j.1528-1157.1998.tb01361.x; Battino D, 2009, EPILEPSIA, V50, P2305, DOI 10.1111/j.1528-1167.2009.02093.x; British So…	52	0	0	2	4	NIHR JOURNALS LIBRARY	SOUTHAMPTON	UNIV SOUTHAMPTON, EVALUATION, TRIALS & STUDIES COORDINATING CENTRE, ALPHA HOUSE, ENTERPRISE RD, SOUTHAMPTON, SO16 7NS, ENGLAND	1366-5278	2046-4924		HEALTH TECHNOL ASSES	Health Technol. Assess.	MAY	2018	22	23
J	Sun, M; Huang, P; Wang, Y; Chen, WH				Sun, Meng; Huang, Pan; Wang, Yan; Chen, Weihai			Anticonvulsants lamotrigine and riluzole disrupt maternal behavior in postpartum female rats	PHARMACOLOGY BIOCHEMISTRY AND BEHAVIOR			English	Article						Anticonvulsant; Glutamatergic transmission; Maternal behavior; Lamotrigine; Riluzole	MOTHER-INFANT INTERACTION; 2 BIPOLAR DISORDER; NUCLEUS-ACCUMBENS; EXTRACELLULAR GLUTAMATE; NONORGANIC PSYCHOSIS; ANTIPSYCHOTIC-DRUGS; RECEPTOR AGONIST; IN-VITRO; NICOTINE; RELEASE	Maternal behavior is a highly motivated and well-organized social behavior. Previous studies have reported that anticonvulsants are frequently used in postpartum bipolar disorder. However, the maternal disruptive effect of the anticonvulsants has not been explored. The purpose of the present study was to examine the effect of anticonvulsants lamotrigine and riluzole on maternal behavior in postpa…	Southwest Univ, Minist Educ, Key Lab Cognit & Personal, Chongqing, Peoples R China; [Chen, Weihai] Southwest Univ, Fac Psychol, Tianshen Rd 2, Chongqing, Peoples R China	Chen, WH (reprint author), Southwest Univ, Fac Psychol, Tianshen Rd 2, Chongqing, Peoples R China.	whchen@swu.edu.cn			National Natural Science Foundation of China [81302757]; Fundamental Research Funds for the Central Universities [SWU1709247]	This research was supported by the National Natural Science Foundation of China (81302757) and the Fundamental Research Funds for the Central Universities (SWU1709247).	Bergink V, 2016, AM J PSYCHIAT, V173, P1179, DOI 10.1176/appi.ajp.2016.16040454; Besheer J, 2009, ALCOHOL CLIN EXP RES, V33, P1460, DOI 10.1111/j.1530-0277.2009.00976.x; Beyer DKE, 2017, INT J BIPOLAR DISORD, V5, DOI 10.1186/s40345-017-0104-6; Brennan BP, 2010, NEUROPSYCHOPHARMACOL, V35, P834, DOI 10.1038/npp.2009.191; Brockington I, 2004, LANCET, V363, P303, DOI 10.1016/S0140-6736(03)15390-1; Ch…	50	0	0	3	5	PERGAMON-ELSEVIER SCIENCE LTD	OXFORD	THE BOULEVARD, LANGFORD LANE, KIDLINGTON, OXFORD OX5 1GB, ENGLAND	0091-3057			PHARMACOL BIOCHEM BE	Pharmacol. Biochem. Behav.	MAY	2018	168
J	Sakai, A; Matsuda, T; Doi, H; Nagaishi, Y; Kato, K; Nakashima, K				Sakai, Atsuhiko; Matsuda, Taito; Doi, Hiroyoshi; Nagaishi, Yukiko; Kato, Kiyoko; Nakashima, Kinichi			Ectopic neurogenesis induced by prenatal antiepileptic drug exposure augments seizure susceptibility in adult mice	PROCEEDINGS OF THE NATIONAL ACADEMY OF SCIENCES OF THE UNITED STATES OF AMERICA			English	Article						ectopic neurogenesis; neural stem cell; valproic acid; epilepsy; Cxcr4	TEMPORAL-LOBE EPILEPSY; DENTATE GRANULE CELLS; NEURAL STEM-CELLS; AGE 6 YEARS; VALPROIC ACID; PHYSICAL-EXERCISE; HIPPOCAMPAL NEUROGENESIS; NEURONAL DIFFERENTIATION; CORTICAL-NEURONS; GYRUS	Epilepsy is a neurological disorder often associated with seizure that affects similar to 0.7% of pregnant women. During pregnancy, most epileptic patients are prescribed antiepileptic drugs (AEDs) such as valproic acid (VPA) to control seizure activity. Here, we show that prenatal exposure to VPA in mice increases seizure susceptibility in adult offspring through mislocalization of newborn neuro…	[Sakai, Atsuhiko; Matsuda, Taito; Doi, Hiroyoshi; Nagaishi, Yukiko; Nakashima, Kinichi] Kyushu Univ, Grad Sch Med Sci, Dept Stem Cell Biol & Med, Fukuoka 8128582, Japan; [Sakai, Atsuhiko; Kato, Kiyoko] Kyushu Univ, Grad Sch Med Sci, Dept Gynecol & Obstet, Fukuoka 8128582, Japan	Nakashima, K (reprint author), Kyushu Univ, Grad Sch Med Sci, Dept Stem Cell Biol & Med, Fukuoka 8128582, Japan.	kin1@scb.med.kyushu-u.ac.jp			Platform Project for Supporting Drug Discovery and Life Science Research (Basis for Supporting Innovative Drug Discovery and Life Science Research) from the Japan Agency for Medical Research and Development; "FUKUOKA" OBGYN Researcher's Charity Foundation Fund; Clinical Research Promotion Foundation; Ministry of Education, Culture, Sports, Science and Technology [16H06527, 17H01390]	We appreciate the technical assistance from the Research Support Center, Kyushu University Graduate School of Medical Sciences. We thank Y. Ohkawa for performing RNA sequencing and N. Hamazaki, H. Noguchi, S. Katada, and T. Imamura for discussions. This study is supported by the Platform Project for Supporting Drug Discovery and Life Science Research (Basis for Supporting Innovative Drug Discover…	Arida RM, 2013, EPILEPSY BEHAV, V26, P273, DOI 10.1016/j.yebeh.2012.07.025; Arida RM, 1999, EPILEPSY RES, V37, P45, DOI 10.1016/S0920-1211(99)00032-7; Bagri A, 2002, DEVELOPMENT, V129, P4249; Berger O, 2007, DEV NEUROSCI-BASEL, V29, P48, DOI 10.1159/000096210; Cho KO, 2015, NAT COMMUN, V6, DOI 10.1038/ncomms7606; Christensen J, 2013, JAMA-J AM MED ASSOC, V309, P1696, DOI 10.1001/jama.2013.2270; C…	56	1	1	0	2	NATL ACAD SCIENCES	WASHINGTON	2101 CONSTITUTION AVE NW, WASHINGTON, DC 20418 USA	0027-8424			P NATL ACAD SCI USA	Proc. Natl. Acad. Sci. U. S. A.	APR 17	2018	115	16
J	Han, JY; Moon, CJ; Youn, YA; Sung, IK; Lee, IG				Han, Ji Yoon; Moon, Chung Joon; Youn, Young Ah; Sung, In Kyung; Lee, In Goo			Efficacy of levetiracetam for neonatal seizures in preterm infants	BMC PEDIATRICS			English	Article						Levetiracetam; Neonatal seizures; Preterm infants	HYPOXIC-ISCHEMIC ENCEPHALOPATHY; INTRAVENOUS LEVETIRACETAM; ANTIEPILEPTIC DRUGS; BRAIN; MODEL; MANAGEMENT; PHARMACOKINETICS	Background: Neonatal seizures remain a significant clinical problem, and therapeutic options are still not diverse with limited efficacy. Levetiracetam (LEV) is a relatively new and wide spectrum anti-seizure medication with favorable pharmacokinetics and safety profile. In the recent decades, LEV has been increasingly used for the treatment of neonatal seizures. The aim of this study was to desc…	[Han, Ji Yoon; Moon, Chung Joon; Youn, Young Ah; Sung, In Kyung; Lee, In Goo] Catholic Univ Korea, Seoul St Marys Hosp, Coll Med, Dept Pediat, 222 Banpodaero, Seoul 137701, South Korea	Han, JY (reprint author), Catholic Univ Korea, Seoul St Marys Hosp, Coll Med, Dept Pediat, 222 Banpodaero, Seoul 137701, South Korea.	hanji024@naver.com					Abend NS, 2011, J CHILD NEUROL; Bassan H, 2008, PEDIATR NEUROL, V38, P415, DOI 10.1016/j.pediatrneurol.2008.03.003; Booth D, 2004, COCHRANE DB SYST REV; Briggs Deborah E, 2004, Expert Opin Drug Saf, V3, P415, DOI 10.1517/14740338.3.5.415; Donovan MD, 2016, DRUGS, V76, P647, DOI 10.1007/s40265-016-0554-7; Forcelli PA, 2012, ANN NEUROL, V72, P363, DOI 10.1002/ana.23600; Furwentsches A, 2010, SEIZUR…	34	1	1	0	0	BIOMED CENTRAL LTD	LONDON	236 GRAYS INN RD, FLOOR 6, LONDON WC1X 8HL, ENGLAND	1471-2431			BMC PEDIATR	BMC Pediatr.	APR 10	2018	18
J	Richards, N; Reith, D; Stitely, M; Smith, A				Richards, Noni; Reith, David; Stitely, Michael; Smith, Alesha			Antiepileptic drug exposure in pregnancy and pregnancy outcome from national drug usage data	BMC PREGNANCY AND CHILDBIRTH			English	Article						Antiepileptics; Pregnancy; Spontaneous abortion; Termination; Induced abortion; Administrative databases; Epilepsy; Bipolar disorder	POPULATION-BASED COHORT; SPONTANEOUS-ABORTION; GESTATIONAL-AGE; WOMEN; EPILEPSY; TRENDS; RISK; STILLBIRTH; DISORDERS; STRESS	Background: Antiepileptic drugs (AEDs) are used by pregnant women to manage conditions such as epilepsy and bipolar disorder even though they pose a risk to the developing foetus. This study aimed to determine the overall use of AEDs by women during their childbearing years and women who are pregnant and the association between AED use and rates of pregnancy termination and spontaneous abortion. …	[Richards, Noni; Smith, Alesha] Univ Otago, Sch Pharm, 18 Frederick St, Dunedin, New Zealand; [Reith, David; Stitely, Michael] Univ Otago, Dunedin Sch Med, Dept Womens & Childrens Hlth, Dunedin, New Zealand; [Smith, Alesha] Bpacnz, 10 George St, Dunedin, New Zealand	Richards, N (reprint author), Univ Otago, Sch Pharm, 18 Frederick St, Dunedin, New Zealand.	noni.richards@otago.ac.nz		Stitely, Michael/0000-0001-6498-9725	University of Otago	NR is supported by a doctoral scholarship from the University of Otago. The funding source has no role in the design and conduct of the study; the collection, analysis and interpretation of data; or the preparation, review, or approval of the manuscript.	Ackers R, 2009, ARCH DIS CHILD, V94, P443, DOI 10.1136/adc.2008.144386; Adedinsewo DA, 2013, BIRTH DEFECTS RES A, V97, P403, DOI 10.1002/bdra.23147; [Anonymous], 1988, J Am Board Fam Pract, V1, P15; Ban L, 2015, PLOS ONE, V10, DOI 10.1371/journal.pone.0131130; Bech BH, 2014, BMJ-BRIT MED J, V349, DOI 10.1136/bmj.g5159; Bobo WV, 2012, PAEDIATR PERINAT EP, V26, P578, DOI 10.1111/ppe.12004; Borthen …	28	1	1	1	6	BIOMED CENTRAL LTD	LONDON	236 GRAYS INN RD, FLOOR 6, LONDON WC1X 8HL, ENGLAND	1471-2393			BMC PREGNANCY CHILDB	BMC Pregnancy Childbirth	APR 6	2018	18
J	Danielsson, KC; Borthen, I; Morken, NH; Gilhus, NE				Danielsson, Kim Christian; Borthen, Ingrid; Morken, Nils-Halvdan; Gilhus, Nils Erik			Hypertensive pregnancy complications in women with epilepsy and antiepileptic drugs: a population-based cohort study of first pregnancies in Norway	BMJ OPEN			English	Article							MATERNAL EPILEPSY; RISK-FACTORS; DELIVERY; PREECLAMPSIA; MALFORMATIONS; METAANALYSIS; VALPROATE; OUTCOMES; REGISTRY; TRENDS	Objectives To estimate the risk of hypertensive pregnancy complications in women with epilepsy, with and without antiepileptic drugs, and assess the risk associated with the four most common antiepileptic drugs. Design A population-based cohort study using linked data from the Medical Birth Registry of Norway and the Norwegian Prescription Database. Women with epilepsy with and without antiepilep…	[Danielsson, Kim Christian; Morken, Nils-Halvdan] Haukeland Hosp, Dept Obstet & Gynecol, Bergen, Norway; [Danielsson, Kim Christian; Borthen, Ingrid; Gilhus, Nils Erik] Univ Bergen, Dept Clin Med, Bergen, Norway; [Morken, Nils-Halvdan] Univ Bergen, Dept Clin Sci, Bergen, Norway; [Gilhus, Nils Erik] Haukeland Hosp, Dept Neurol, Bergen, Norway	Danielsson, KC (reprint author), Haukeland Hosp, Dept Obstet & Gynecol, Bergen, Norway.; Danielsson, KC (reprint author), Univ Bergen, Dept Clin Med, Bergen, Norway.	kim.christian.danielsson@helse-bergen.no			Fund of Torbjorg Hauge's Legacy	This research was kindly supported by the Fund of Torbjorg Hauge's Legacy.	Abalos E, 2013, EUR J OBSTET GYN R B, V170, P1, DOI 10.1016/j.ejogrb.2013.05.005; Agency EM, 2017, CMDH AGR STRENGTH WA; Artama M, 2013, DRUG SAFETY, V36, P359, DOI 10.1007/s40264-013-0052-8; Battino D, 2009, EPILEPSIA, V50, P2305, DOI 10.1111/j.1528-1167.2009.02093.x; Belcastro V, 2013, EPILEPSY RES, V107, P1, DOI 10.1016/j.eplepsyres.2013.08.016; Borthen I, 2011, BJOG-INT J OBSTET GY, V118, P95…	33	1	1	0	2	BMJ PUBLISHING GROUP	LONDON	BRITISH MED ASSOC HOUSE, TAVISTOCK SQUARE, LONDON WC1H 9JR, ENGLAND	2044-6055			BMJ OPEN	BMJ Open	APR	2018	8	4
J	Bojja, V; Keepanasseril, A; Nair, PP; Sunitha, VC				Bojja, Vandana; Keepanasseril, Anish; Nair, Pradeep P.; Sunitha, V. C.			Clinical and imaging profile of patients with new-onset seizures & a presumptive diagnosis of eclampsia - A prospective observational study	PREGNANCY HYPERTENSION-AN INTERNATIONAL JOURNAL OF WOMENS CARDIOVASCULAR HEALTH			English	Article						Neuroimaging; New onset seizures; Eclampsia; Posterior Reversible Encephalopathy Syndrome; Cerebral Venosus Sinus Thrombosis	PREGNANCY; EMERGENCIES	Objective: To study the clinical and imaging profile of patients with new-onset seizures with a presumptive diagnosis of eclampsia. Methods: This was a cross-sectional study, conducted in a tertiary teaching hospital, on pregnant women presenting with new onset seizures with presumptive diagnosis of eclampsia excluding those with pre-existing neurological conditions. Demographic details, medical …	[Bojja, Vandana; Keepanasseril, Anish] Jawaharlal Inst Postgrad Med Educ & Res, Dept Obstet & Gynecol, Pondicherry 605006, India; [Nair, Pradeep P.] Jawaharlal Inst Postgrad Med Educ & Res, Dept Neurol, Pondicherry 605006, India; [Sunitha, V. C.] Jawaharlal Inst Postgrad Med Educ & Res, Dept Radiodiag, Pondicherry 605006, India	Keepanasseril, A (reprint author), Jawaharlal Inst Postgrad Med Educ & Res, Dept Obstet & Gynecol, Pondicherry 605006, India.	keepanasseril.a@jipmer.edu.in					Aya A G M, 2016, Anaesth Crit Care Pain Med, V35 Suppl 1, pS13, DOI 10.1016/j.accpm.2016.06.010; Brewer J, 2013, AM J OBSTET GYNECOL, V208, DOI 10.1016/j.ajog.2013.02.015; Edlow JA, 2013, LANCET NEUROL, V12, P175, DOI 10.1016/S1474-4422(12)70306-X; Junewar V, 2014, AM J NEURORADIOL, V35, P1728, DOI 10.3174/ajnr.A3923; Kashkoush AI, 2017, J CLIN NEUROSCI, V39, P9, DOI 10.1016/j.jocn.2017.02.046; K…	12	0	0	0	0	ELSEVIER SCI LTD	OXFORD	THE BOULEVARD, LANGFORD LANE, KIDLINGTON, OXFORD OX5 1GB, OXON, ENGLAND	2210-7789			PREGNANCY HYPERTENS	Pregnancy Hypertens.	APR	2018	12
J	Ali, A				Ali, Amza			Global Health: Epilepsy	SEMINARS IN NEUROLOGY			English	Review						Epilepsy; stigma; cost; gender; collaboration	QUALITY-OF-LIFE; DEVELOPING-COUNTRIES; ONSET EPILEPSY; TREATMENT GAP; WOMEN; PREGNANCY; SEIZURES; CARE; CLASSIFICATION; EPIDEMIOLOGY	Epilepsy is a frequently misunderstood and highly stigmatized condition. Major treatment gaps exist across the world, most so in areas of financial constraint. Classification permits the best approaches to treatment and to ascertaining prognosis. The International League Against Epilepsy's new classification system emphasizes clinical aspects and utilizes all available resources to determine whet…	[Ali, Amza] Univ West Indies, Dept Med & Neurol, Kingston, Jamaica; [Ali, Amza] Kingston Publ Hosp, Kingston, Jamaica	Ali, A (reprint author), Andrews Mem Hosp, Epilepsy Ctr Jama, 27 Hope Rd, Kingston 10, Jamaica.	amzaalimd@gmail.com					Ahmed SN, 2008, EPILEPSIA, V49, P573, DOI 10.1111/j.1528-1167.2007.01464.x; Alamri Y, 2015, EPILEPSY BEHAV, V53, P25, DOI 10.1016/j.yebeh.2015.09.030; Ali A, 2011, EPILEPSY BEHAV, V22, P773, DOI 10.1016/j.yebeh.2011.09.022; Alsaadi TM, 2005, AM FAM PHYSICIAN, V72, P849; Bangar S, 2016, FUNCT NEUROL, V31, P127; Beghi E, 2004, EPILEPSIA, V45, P64, DOI 10.1111/j.0013-9580.2004.56502.x; Bharucha N E,…	52	0	0	2	3	THIEME MEDICAL PUBL INC	NEW YORK	333 SEVENTH AVE, NEW YORK, NY 10001 USA	0271-8235	1098-9021		SEMIN NEUROL	Semin. Neurol.	APR	2018	38	2
J	Bailey, K; Im-Bolter, N				Bailey, Katharine; Im-Bolter, Nancie			Social context as a risk factor for psychopathology in children with epilepsy	SEIZURE-EUROPEAN JOURNAL OF EPILEPSY			English	Review						Epilepsy; Bronfenbrenner; Childhood; Social context; Psychopathology	QUALITY-OF-LIFE; CHILDHOOD EPILEPSY; INTRACTABLE EPILEPSY; ACADEMIC-ACHIEVEMENT; MATERNAL FATIGUE; PARENTING STRESS; IMPACT; COMPETENCE; DEPRESSION; ADOLESCENTS	Epilepsy is the number one neurological disorder in children in western society. Childhood epilepsy is highly comorbid with psychopathology. Although neurological and biological factors may partially explain the increased risk of psychopathology in children with epilepsy, social contextual factors are also important to understanding development of psychopathology in children with epilepsy. The cu…	[Bailey, Katharine] Queens Univ, Dept Psychol, 62 Arch St, Kingston, ON K7L 3N6, Canada; [Bailey, Katharine; Im-Bolter, Nancie] Trent Univ, Dept Psychol, Life & Hlth Sci Bldg, Peterborough, ON K9L 0G2, Canada	Bailey, K (reprint author), Queens Univ, Dept Psychol, 62 Arch St, Kingston, ON K7L 3N6, Canada.	k.bailey@queensu.ca			Social Sciences and Humanities Research Council of Canada (SSHRC) Joseph-Armand Bombardier Canada Graduate Scholarship-Doctoral Award [767-2013-1797]	This work was supported by a Social Sciences and Humanities Research Council of Canada (SSHRC) Joseph-Armand Bombardier Canada Graduate Scholarship-Doctoral Award (767-2013-1797) to K.Bailey.	Asato MR, 2009, J CHILD NEUROL, V24, P562, DOI 10.1177/0883073809332396; Baker GA, 2005, EPILEPSY BEHAV, V6, P556, DOI 10.1016/j.yebeh.2005.03.011; Barnett MA, 2012, INFANT CHILD DEV, V21, P374, DOI 10.1002/icd.1750; Baum KT, 2010, EPILEPSY BEHAV, V17, P467, DOI 10.1016/j.yebeh.2010.01.010; BRONFENBRENNER U, 1977, AM PSYCHOL, V32, P513, DOI 10.1037/0003-066X.32.7.513; Bronfenbrenner U, 2006, HDB …	63	0	0	1	1	W B SAUNDERS CO LTD	LONDON	32 JAMESTOWN RD, LONDON NW1 7BY, ENGLAND	1059-1311	1532-2688		SEIZURE-EUR J EPILEP	Seizure	APR	2018	57
J	Raymond, A; Jakus, J				Raymond, Adam; Jakus, Jonathan			CEREBRAL INFARCTION AND REFRACTORY SEIZURES IN A NEONATE WITH SUSPECTED ZIKA VIRUS INFECTION	PEDIATRIC INFECTIOUS DISEASE JOURNAL			English	Article						Zika; virus; stroke; seizures; congenital Zika syndrome		Congenital Zika syndrome is a set of congenital anomalies associated with Zika virus infection during pregnancy. We present the unique case of a neonate born to a suspected Zika virus-positive mother that developed an embolic stroke and medication-resistant seizures. This report may impact the evolving definition of congenital Zika syndrome.	Touro Coll Med, New York, NY USA; Montefiore Nyack Hosp, Nyack, NY USA	Raymond, A (reprint author), Montefiore Nyack Hosp, Dept Obstet & Gynecol, 160 Midland Ave, Nyack, NY 10960 USA.	adam.raymond3@student.touro.edu					[Anonymous], 2015, PREGN BREASTF; Baskin HJ, 2007, PEDIATR RADIOL, V37, P949, DOI 10.1007/s00247-007-0506-1; Elbers J, 2011, PEDIATRICS, V127, pE722, DOI 10.1542/peds.2010-1490; Jurado KA, 2016, JCI INSIGHT, V1, DOI 10.1172/jci.insight.88461; Kang SK, 2015, FRONT CELL NEUROSCI, V9, DOI [10.3389/fnce1.2015.00173, 10.3389/fncel.2015.00173]; Pridjian G, 2016, BIRTH DEFECTS RES A, V106, P716, DOI 10.…	8	1	1	0	0	LIPPINCOTT WILLIAMS & WILKINS	PHILADELPHIA	TWO COMMERCE SQ, 2001 MARKET ST, PHILADELPHIA, PA 19103 USA	0891-3668	1532-0987		PEDIATR INFECT DIS J	Pediatr. Infect. Dis. J.	APR	2018	37	4
J	Patel, P; Beal, JC; Shinnar, S				Patel, Puja; Beal, Jules C.; Shinnar, Shlomo			Improving Folic Acid Supplementation Rates in Women of Childbearing Age With Epilepsy	PEDIATRIC NEUROLOGY			English	Article						quality improvement; folic acid; women with epilepsy; antiepileptic drug; practice parameter	NEURAL-TUBE DEFECTS; ANTIEPILEPTIC DRUGS; QUALITY IMPROVEMENT; PREGNANCY; CARE; INTERVENTION; PRESCRIPTION; MANAGEMENT; FOLATE	BACKGROUND: This study aims to improve the rate of folic acid supplementation to adolescent women with epilepsy on an antiepileptic drug (AED) regimen seen by the pediatric neurology providers at the Children's Hospital at Montefiore, in compliance with the 2009 American Academy of Neurology and American Epilepsy Society practice parameter. METHODS: We designed a quality improvement study with im…	[Patel, Puja; Beal, Jules C.; Shinnar, Shlomo] Albert Einstein Coll Med, Saul R Korey Dept Neurol, Bronx, NY 10467 USA; [Patel, Puja; Beal, Jules C.; Shinnar, Shlomo] Montefiore Med Ctr, 111 E 210th St, Bronx, NY 10467 USA; [Patel, Puja; Beal, Jules C.; Shinnar, Shlomo] Montefiore Med Ctr, Childrens Hosp, Dept Pediat, 111 E 210th St, Bronx, NY 10467 USA; [Patel, Puja; Beal, Jules C.; Shinnar, Shl…	Patel, P (reprint author), Montefiore Med Ctr, Dept Neurol, 111 East 210th St,NW1 Room 020, Bronx, NY 10467 USA.	pupatel@montefiore.org		Beal, Jules/0000-0003-4748-9248			[Anonymous], 2017, CLG IN DEPTH; Bellin E, 2010, ACAD MED, V85, P1362, DOI 10.1097/ACM.0b013e3181df0f3b; Cecchini M, 2016, J ONCOL PRACT, V12, pE949, DOI 10.1200/JOP.2016.013540; De-Regil LM, 2015, COCHRANE DB SYST REV, DOI 10.1002/14651858.CD007950.pub3; Fiks AG, 2009, PEDIATRICS, V124, P159, DOI 10.1542/peds.2008-2823; Fountain NB, 2011, NEUROLOGY, V76, P94, DOI 10.1212/WNL.0b013e318203e9d1; Ha…	27	0	0	1	1	ELSEVIER SCIENCE INC	NEW YORK	360 PARK AVE SOUTH, NEW YORK, NY 10010-1710 USA	0887-8994	1873-5150		PEDIATR NEUROL	Pediatr. Neurol.	APR	2018	81
J	Crawford, MJ; Sanatinia, R; Barrett, B; Cunningham, G; Dale, O; Ganguli, P; Lawrence-Smith, G; Leeson, VC; Lemonsky, F; Lykomitrou-Matthews, G; Montgomery, A; Morriss, R; Munjiza, J; Paton, C; Skorodzien, I; Singh, V; Tan, W; Tyrer, P; Reilly, JG				Crawford, Mike J.; Sanatinia, Rahil; Barrett, Barbara; Cunningham, Gillian; Dale, Oliver; Ganguli, Poushali; Lawrence-Smith, Geoff; Leeson, Verity C.; Lemonsky, Fenella; Lykomitrou-Matthews, Georgia; Montgomery, Alan; Morriss, Richard; Munjiza, Jasna; Paton, Carol; Skorodzien, Iwona; Singh, Vineet; Tan, Wei; Tyrer, Peter; Reilly, Joseph G.		LABILE Study Team	Lamotrigine for people with borderline personality disorder: a RCT	HEALTH TECHNOLOGY ASSESSMENT			English	Article							RANDOMIZED CONTROLLED-TRIAL; HEALTH-ORGANIZATION ALCOHOL; COST-EFFECTIVENESS; CONGENITAL-MALFORMATIONS; ANTIEPILEPTIC DRUGS; DOUBLE-BLIND; DEPRESSION; PLACEBO; OUTPATIENTS; MEDICATION	Background: No drug treatments are currently licensed for the treatment of borderline personality disorder (BPD). Despite this, people with this condition are frequently prescribed psychotropic medications and often with considerable polypharmacy. Preliminary studies have indicated that mood stabilisers may be of benefit to people with BPD. Objective: To examine the clinical effectiveness and cos…	[Crawford, Mike J.; Sanatinia, Rahil; Leeson, Verity C.; Lemonsky, Fenella; Tyrer, Peter] Imperial Coll London, Ctr Psychiat, London, England; [Barrett, Barbara; Ganguli, Poushali] Kings Coll London, Ctr Econ Mental & Phys Hlth, London, England; [Cunningham, Gillian; Reilly, Joseph G.] Tees Esk & Wear Valleys NHS Fdn Trust, Darlington, Durham, England; [Dale, Oliver] West London Mental Hlth NHS T…	Crawford, MJ (reprint author), Imperial Coll London, Ctr Psychiat, London, England.	m.crawford@imperial.ac.uk	Barrett, Barbara/F-7606-2010; Munjiza, Jasna/S-8510-2018	Barrett, Barbara/0000-0002-0270-6256; Munjiza, Jasna/0000-0003-2368-9464; Lemonsky, Fenella/0000-0001-6380-5816; Ganguli, Poushali/0000-0002-1764-5273; Leeson, Verity/0000-0001-7548-8096	Health Technology Assessment programme of the National Institute for Health Research (NIHR); NIHR; NIHR Collaboration for Leadership in Applied Health Research and Care East Midlands	Funding for this trial was provided by the Health Technology Assessment programme of the National Institute for Health Research (NIHR) and will be published in full in Health Technology Assessment; Vol. 22, No. 17. See the NIHR Journals Library website for further project information. The Imperial Biomedical Research Centre Facility, which is funded by NIHR, also provided support that has contrib…	Ali R, 2002, ADDICTION, V97, P1183; American Psychiatric Association, 1994, DIAGN STAT MAN MENT; Angst J, 2005, J AFFECT DISORDERS, V88, P217, DOI 10.1016/j.jad.2005.05.011; [Anonymous], 2009, BORD PERS DIS TREATM; Barber JA, 2000, STAT MED, V19, P3219, DOI 10.1002/1097-0258(20001215)19:23<3219::AID-SIM623>3.0.CO;2-P; Bateman A, 2009, AM J PSYCHIAT, V166, P1355, DOI 10.1176/appi.ajp.2009.09040539…	82	1	1	0	3	NIHR JOURNALS LIBRARY	SOUTHAMPTON	UNIV SOUTHAMPTON, EVALUATION, TRIALS & STUDIES COORDINATING CENTRE, ALPHA HOUSE, ENTERPRISE RD, SOUTHAMPTON, SO16 7NS, ENGLAND	1366-5278	2046-4924		HEALTH TECHNOL ASSES	Health Technol. Assess.	APR	2018	22	17
J	Puka, K; Ferro, MA; Anderson, KK; Speechley, KN				Puka, Klajdi; Ferro, Mark A.; Anderson, Kelly K.; Speechley, Kathy N.			Health-related quality of life in mothers of children with epilepsy: 10 years after diagnosis	QUALITY OF LIFE RESEARCH			English	Article						Parent; Family; Long-term outcome; Pediatric; Childhood onset; Psychopathology	CHILDHOOD-ONSET EPILEPSY; BEHAVIORAL-DISORDERS; FAMILY FACTORS; PARENTS; RELIABILITY; VALIDITY; OUTCOMES; ANXIETY; IMPACT; DEPRESSION	Epilepsy in childhood extends far beyond seizures and affects child and parental well-being. The long-term impact of childhood-onset epilepsy on parental well-being is unknown. This study assessed health-related quality of life (HRQOL) in mothers 10 years after their child's diagnosis of epilepsy. Data come from the Health-Related Quality of Life in Children with Epilepsy Study, a multicenter pro…	[Puka, Klajdi; Anderson, Kelly K.; Speechley, Kathy N.] Western Univ, Dept Epidemiol & Biostat, London, ON, Canada; [Puka, Klajdi; Anderson, Kelly K.; Speechley, Kathy N.] Lawson Hlth Res Inst, Childrens Hlth Res Inst, London, ON, Canada; [Ferro, Mark A.] Univ Waterloo, Sch Publ Hlth & Hlth Syst, Waterloo, ON, Canada; [Anderson, Kelly K.] Western Univ, Dept Psychiat, London, ON, Canada; [Speechle…	Speechley, KN (reprint author), Western Univ, Dept Epidemiol & Biostat, London, ON, Canada.; Speechley, KN (reprint author), Lawson Hlth Res Inst, Childrens Hlth Res Inst, London, ON, Canada.; Speechley, KN (reprint author), Western Univ, Childrens Hosp, Dept Paediat, LHSC, Room E2-602,800 Commissioners Rd E, London, ON N6A 5W9, Canada.	kathy.speechley@lhsc.on.ca	Anderson, Kelly/I-8979-2012	Anderson, Kelly/0000-0001-9843-404X	Canadian Institutes of Health Research [MOP-64311, MOP-115015]; Canadian Institutes of Health Research; Ontario Graduate Scholarship; Ontario Mental Health Foundation	We are grateful to all the youth, parents, physicians, and staff for taking part in our study. The Canadian Pediatric Epilepsy Network facilitated the participation of physicians. This study was funded by two grants from the Canadian Institutes of Health Research (MOP-64311 & MOP-115015) to Dr. Speechley et al. Mr. Puka has been supported by a graduate scholarship from the Canadian Institutes of …	Austin JK, 2007, EPILEPSIA, V48, P1639, DOI 10.1111/j.1528-1167.2007.01154.x; Aytch L S, 2001, J Neurosci Nurs, V33, P278; Baca CB, 2011, PEDIATRICS, V128, pE1532, DOI 10.1542/peds.2011-0245; Bompori E, 2014, EPILEPSY BEHAV, V41, P11, DOI 10.1016/j.yebeh.2014.09.009; Camfield PR, 2014, PEDIATR NEUROL, V51, P17, DOI 10.1016/j.pediatrneurol.2014.02.020; Carona C, 2014, J CLIN PSYCHOL MED S, V21, P3…	39	3	3	0	3	SPRINGER	DORDRECHT	VAN GODEWIJCKSTRAAT 30, 3311 GZ DORDRECHT, NETHERLANDS	0962-9343	1573-2649		QUAL LIFE RES	Qual. Life Res.	APR	2018	27	4
J	Kurosawa, Y; Furugen, A; Nishimura, A; Narumi, K; Kobayashi, M; Iseki, K				Kurosawa, Yuko; Furugen, Ayako; Nishimura, Ayako; Narumi, Katsuya; Kobayashi, Masaki; Iseki, Ken			Evaluation of the effects of antiepileptic drugs on folic acid uptake by human placental choriocarcinoma cells	TOXICOLOGY IN VITRO			English	Article						Antiepileptic drug; Folic acid; Placenta; Folate receptor-alpha; Reduced folate carrier; Proton-coupled folate transporter	CARRIER-MEDIATED TRANSPORT; FOLATE TRANSPORT; BEWO CELLS; EXPRESSION; PREGNANCY; HOMOCYSTEINE; INVOLVEMENT; METABOLISM; VALPROATE; EXPOSURE	Folate status during pregnancy is important for fetal development and health. The placenta plays an important role in supplying the fetus with folate. Most women with epilepsy continue their medication during pregnancy. In the present study, we aimed to evaluate the effects of 16 antiepileptic drugs, clinically used for treatment of epilepsy, on folic acid uptake in two in vitro placental models,…	[Kurosawa, Yuko; Furugen, Ayako; Narumi, Katsuya; Iseki, Ken] Hokkaido Univ, Fac Pharmaceut Sci, Div Pharmasci, Lab Clin Pharmaceut & Therapeut,Kita Ku, Kita 12 Jo,Nishi 6 Chome, Sapporo, Hokkaido 0600812, Japan; [Nishimura, Ayako; Kobayashi, Masaki; Iseki, Ken] Hokkaido Univ Hosp, Dept Pharm, Kita Ku, Kita 14 Jo,Nishi 5 Chome, Sapporo, Hokkaido 0608648, Japan	Iseki, K (reprint author), Hokkaido Univ, Fac Pharmaceut Sci, Div Pharmasci, Lab Clin Pharmaceut & Therapeut,Kita Ku, Kita 12 Jo,Nishi 6 Chome, Sapporo, Hokkaido 0600812, Japan.	ken-i@pharm.hokudai.ac.jp			Japan Spina Bifida & Hydrocephalus Research Foundation [96]	This work was supported by the Japan Spina Bifida & Hydrocephalus Research Foundation (grant number 96) (to A.F.).	Antony AC, 2007, AM J CLIN NUTR, V85, p598S; Araujo JR, 2013, PEDIATR RES, V73, P388, DOI 10.1038/pr.2013.14; Araujo JR, 2009, PHARMACOLOGY, V83, P170, DOI 10.1159/000192587; Christensen J, 2013, JAMA-J AM MED ASSOC, V309, P1696, DOI 10.1001/jama.2013.2270; Djukic A, 2007, PEDIATR NEUROL, V37, P387, DOI [10.1016/j.pediatrneurol.2007.09.001, 10.1016/j.pediatneurol.2007.09.001]; El Sharkawi FZ, 201…	37	1	1	1	9	PERGAMON-ELSEVIER SCIENCE LTD	OXFORD	THE BOULEVARD, LANGFORD LANE, KIDLINGTON, OXFORD OX5 1GB, ENGLAND	0887-2333			TOXICOL IN VITRO	Toxicol. Vitro	APR	2018	48
J	Srinivasaraghavan, R; Parameswaran, N; Mathis, D; Burer, C; Plecko, B				Srinivasaraghavan, Rangan; Parameswaran, Narayanan; Mathis, Deborah; Buerer, Celine; Plecko, Barbara			Antiquitin Deficiency with Adolescent Onset Epilepsy: Molecular Diagnosis in a Mother of Affected Offsprings	NEUROPEDIATRICS			English	Article						late-onset; genotype -phenotype; intrauterine treatment; prenatal; PDE; therapy resistance	PYRIDOXINE-DEPENDENT EPILEPSY; MUTATIONS; SEIZURES; PHENOTYPE; GENOTYPE; FAMILIES	Antiquitin deficiency is the most prevalent form of pyridoxine-dependent epilepsy. While most patients present with neonatal onset of therapy-resistant seizures, a few cases with late-onset during infancy have been described. Here, we describe the juvenile onset of epilepsy at the age of 17 years due to antiquitin deficiency in an Indian female with homozygosity for the most prevalent ALDH7A1 mis…	[Srinivasaraghavan, Rangan; Parameswaran, Narayanan] Jawaharlal Inst Postgrad Med Educ & Res, Dept Pediat, Pondicherry, India; [Srinivasaraghavan, Rangan] Mahatma Gandhi Med Coll & Res Inst, Dept Pediat, Pondicherry, India; [Mathis, Deborah] Univ Childrens Hosp, Div Clin Chem & Biochem, Zurich, Switzerland; [Buerer, Celine] Univ Childrens Hosp, Div Metab Dis, Zurich, Switzerland; [Plecko, Barbara…	Plecko, B (reprint author), Med Univ Graz, Univ Childrens Hosp, Auenbruggerpl 34-2, A-8036 Graz, Austria.	barbara.plecko@medunigraz.at					Al Teneiji A, 2017, METAB BRAIN DIS, V32, P443, DOI 10.1007/s11011-016-9933-8; Bennett CL, 2009, EPILEPSIA, V50, P1167, DOI 10.1111/j.1528-1167.2008.01816.x; Bok LA, 2010, EUR J PEDIATR, V169, P297, DOI 10.1007/s00431-009-1020-2; Clayton PT, 2006, J INHERIT METAB DIS, V29, P317, DOI 10.1007/s10545-005-0243-2; Coulter-Mackie MB, 2014, MOL GENET METAB, V111, P462, DOI 10.1016/j.ymgme.2014.02.010; M…	16	0	0	2	2	GEORG THIEME VERLAG KG	STUTTGART	RUDIGERSTR 14, D-70469 STUTTGART, GERMANY	0174-304X	1439-1899		NEUROPEDIATRICS	Neuropediatrics	APR	2018	49	2
J	Cheng, JY; French, JA				Cheng, Jocelyn Y.; French, Jacqueline A.			Intelligent use of antiepileptic drugs is beneficial to patients	CURRENT OPINION IN NEUROLOGY			English	Review						antiepileptic drugs; pharmacotherapy; treatment	DOUBLE-BLIND; THERAPEUTIC STRATEGIES; ILAE-COMMISSION; EPILEPSY; PREGNANCY; SEIZURES; ADULTS; TOLERABILITY; LAMOTRIGINE; TOPIRAMATE	Purpose of review To describe the most important issues a clinician must consider whenever selecting and administering antiepileptic drugs (AEDs). There is no available algorithm that identifies how to individualize selection of AEDs. Proper selection and administration can make an enormous difference in both effectiveness and tolerability. Recent findings Many principles of AED selection remain …	[Cheng, Jocelyn Y.; French, Jacqueline A.] NYU Langone Sch Med, Comprehens Epilepsy Ctr, 223 East 34th St, New York, NY 10016 USA	French, JA (reprint author), NYU Langone Sch Med, Comprehens Epilepsy Ctr, 223 East 34th St, New York, NY 10016 USA.	jacqueline.french@nyumc.org		Cheng, Jocelyn/0000-0001-5318-5668; French, Jacqueline/0000-0003-2242-8027			Ben-Menachem E, 2007, EPILEPSIA, V48, P42, DOI 10.1111/j.1528-1167.2007.01402.x; Biton V, 2001, ANN PHARMACOTHER, V35, P173; Biton V, 2006, NEUROLOGIST, V12, P163, DOI 10.1097/01.nrl.0000202599.21758.9a; Brodie MJ, 2017, CNS DRUGS, V31, P135, DOI 10.1007/s40263-016-0406-8; Bromley RL, 2016, NEUROLOGY, V87, P1943, DOI 10.1212/WNL.0000000000003157; Christensen J, 2007, EPILEPSIA, V48, P484, DOI 10.…	34	1	1	4	8	LIPPINCOTT WILLIAMS & WILKINS	PHILADELPHIA	TWO COMMERCE SQ, 2001 MARKET ST, PHILADELPHIA, PA 19103 USA	1350-7540	1473-6551		CURR OPIN NEUROL	Curr. Opin. Neurol.	APR	2018	31	2
J	Sima, M; Pokorna, P; Hartinger, J; Slanar, O				Sima, M.; Pokorna, P.; Hartinger, J.; Slanar, O.			Estimation of initial phenobarbital dosing in term neonates with moderate-to-severe hypoxic ischaemic encephalopathy following perinatal asphyxia	JOURNAL OF CLINICAL PHARMACY AND THERAPEUTICS			English	Article						asphyxia; dosing regimen; neonates; pharmacokinetics; phenobarbital	POPULATION PHARMACOKINETICS; SEIZURES; INFANTS; REQUIREMENTS; NEWBORNS; HYPOTHERMIA; CHILDREN	What is known and objectivePhenobarbital is the first-line treatment of seizures in asphyxiated neonates; however, due to the high pharmacokinetic variability in this population, there is no consensus on the optimal dosage regimen. This study was conducted to identify variables that affect phenobarbital fate during routine clinical care and then to evaluate the dosage schedule that could be appli…	[Sima, M.; Pokorna, P.; Hartinger, J.; Slanar, O.] Charles Univ Prague, Fac Med 1, Dept Pharmacol, Prague, Czech Republic; [Sima, M.; Pokorna, P.; Hartinger, J.; Slanar, O.] Gen Univ Hosp, Prague, Czech Republic; [Pokorna, P.] Charles Univ Prague, Fac Med 1, Dept Pediat, Prague, Czech Republic; [Pokorna, P.] Erasmus MC Sophia Childrens Hosp, Intens Care, Rotterdam, Netherlands; [Pokorna, P.] Eras…	Sima, M (reprint author), Charles Univ Prague, Fac Med 1, Dept Pharmacol, Prague, Czech Republic.; Sima, M (reprint author), Gen Univ Hosp, Prague, Czech Republic.	martin.sima@lf1.cuni.cz		Pokorna, Pavla/0000-0001-6803-7350; , Martin/0000-0002-6541-738X	Charles University projects Progres [Progres Q25, SVV 260373]; General University Hospital RV-project [64-165/2012]	This work was supported by the Charles University projects Progres Q25 and SVV 260373 and by the General University Hospital RV-project 64-165/2012.	Ahn Y, 2008, ACTA PAEDIATR, V97, P366, DOI 10.1111/j.1651-2227.2008.00666.x; Alcorn J, 2003, ADV DRUG DELIVER REV, V55, P667, DOI 10.1016/S0169-409X(03)00030-9; American Academy of Pediatrics, 1996, PEDIATRICS, V97; Anderson BJ, 2013, ARCH DIS CHILD, V98, P737, DOI 10.1136/archdischild-2013-303720; Bonett DG, 2002, PSYCHOL METHODS, V7, P370, DOI 10.1037//1082-989X.7.3.370; Carmo KB, 2005, J PAEDI…	30	1	1	1	3	WILEY	HOBOKEN	111 RIVER ST, HOBOKEN 07030-5774, NJ USA	0269-4727	1365-2710		J CLIN PHARM THER	J. Clin. Pharm. Ther.	APR	2018	43	2
J	Eskildsen, GA; Rovira, JR; Smith, O; Miller, MJ; Bennett, KL; McMillan, WO; Loaiza, J				Eskildsen, Gilberto A.; Rovira, Jose R.; Smith, Octavio; Miller, Matthew J.; Bennett, Kelly L.; McMillan, W. Owen; Loaiza, Jose			Maternal invasion history of Aedes aegypti and Aedes albopictus into the Isthmus of Panama: Implications for the control of emergent viral disease agents	PLOS ONE			English	Article							YELLOW-FEVER MOSQUITO; POPULATION-GENETICS; VECTOR; CULICIDAE; DIPTERA; PHYLOGEOGRAPHY; SOFTWARE; SPREAD; DENGUE; TIGER	Despite an increase in dengue outbreaks and the arrival of chikungunya and Zika disease in Panama, studies on the demographic history of the invasive Aedes mosquitoes that are the principle vectors of these diseases are still lacking in this region. Here, we assess the genetic diversity of these mosquitoes in order to decipher their invasion histories into the Isthmus of Panama. DNA sequences fro…	[Eskildsen, Gilberto A.; Rovira, Jose R.; Miller, Matthew J.; Loaiza, Jose] Inst Invest Cient & Serv Alta Tecnol, Panama City, Panama; [Eskildsen, Gilberto A.] Acharya Nagarjuna Univ, Dept Biotechnol, Guntur, India; [Rovira, Jose R.; Bennett, Kelly L.; McMillan, W. Owen; Loaiza, Jose] Smithsonian Trop Res Inst, Unit 0948, Panama City, Panama; [Smith, Octavio] Ctr Agua Trop Humedo Amer Latina & El…	Loaiza, J (reprint author), Inst Invest Cient & Serv Alta Tecnol, Panama City, Panama.; Loaiza, J (reprint author), Smithsonian Trop Res Inst, Unit 0948, Panama City, Panama.; Loaiza, J (reprint author), Univ Panama, Programa Ctr Amer Maestria Entomol, Panama City, Panama.	jloaiza@indicasat.org.pa		Bennett, Kelly/0000-0003-0330-5275	Secretaria Nacional de Ciencia, Tecnologia e Innovacion de Panama [SENACYT- IDDS15_047]	This work was supported by Secretaria Nacional de Ciencia, Tecnologia e Innovacion de Panama (SENACYT- IDDS15_047). http:/www.senacyt.gob.pa/. The funders had no role in study design, data collection and analysis, decision to publish, or preparation of the manuscript.	Battaglia V, 2016, FRONT GENET, V7, DOI 10.3389/fgene.2016.00208; Bell Jonathan, 2008, Biotechniques, V44, P834, DOI 10.2144/000112890; Benedict MQ, 2007, VECTOR-BORNE ZOONOT, V7, P76, DOI 10.1089/vbz.2006.0562; Bennett KL, 2016, MOL ECOL, V25, P4337, DOI 10.1111/mec.13762; Birungi J, 2002, ANN ENTOMOL SOC AM, V95, P125, DOI 10.1603/0013-8746(2002)095[0125:GSOAAD]2.0.CO;2; Bonizzoni M, 2013, TREN…	50	1	1	4	9	PUBLIC LIBRARY SCIENCE	SAN FRANCISCO	1160 BATTERY STREET, STE 100, SAN FRANCISCO, CA 94111 USA	1932-6203			PLOS ONE	PLoS One	MAR 26	2018	13	3
J	Santoro, C; Bernardo, P; Coppola, A; Pugliese, U; Cirillo, M; Giugliano, T; Piluso, G; Cinalli, G; Striano, S; Bravaccio, C; Perrotta, S				Santoro, Claudia; Bernardo, Pia; Coppola, Antonietta; Pugliese, Umberto; Cirillo, Mario; Giugliano, Teresa; Piluso, Giulio; Cinalli, Giuseppe; Striano, Salvatore; Bravaccio, Carmela; Perrotta, Silverio			Seizures in children with neurofibromatosis type 1: is neurofibromatosis type 1 enough?	ITALIAN JOURNAL OF PEDIATRICS			English	Article						Seizures; Neurofibromatosis type 1; Microdeletion; Brain tumors; Unidentified bright objects; MMS	UNIDENTIFIED BRIGHT OBJECTS; NF1 GENE; EPILEPSY; MRI; NEUROFLIBROMATOSIS-1; EXPERIENCE; SCLEROSIS; SEVERITY; MTOR	Background: Neurofibromatosis type 1 (NF1) is related to a generally increased prevalence of seizures. The mechanism underlying the increased predisposition to seizures has not been fully elucidated. The aim of the study was to evaluate the role of NF1 in seizures pathogenesis in a cohort of children with NF1 and seizures. Methods: The medical records of 437 children (0-18 years old) with NF1 wer…	[Santoro, Claudia; Pugliese, Umberto; Perrotta, Silverio] Univ Campania L Vanvitelli, Dipartimento Donna Bambino & Chirurg Gen & Specia, Ctr Riferimento Pediat Neurofibromatosi, Caserta, Italy; [Bernardo, Pia; Bravaccio, Carmela] Univ Federico II, Dipartimento Sci Med Traslaz, Naples, Italy; [Bernardo, Pia; Coppola, Antonietta; Striano, Salvatore] Univ Federico II, Ctr Epilessia, Dipartimento Neu…	Santoro, C (reprint author), Univ Campania L Vanvitelli, Dipartimento Donna Bambino & Chirurg Gen & Specia, Ctr Riferimento Pediat Neurofibromatosi, Caserta, Italy.	dr.claudiasantoro@gmail.com		CIRILLO, MARIO/0000-0001-5350-7700; santoro, claudia/0000-0003-4547-0500			Abaza MM, 1996, LARYNGOSCOPE, V106, P694, DOI 10.1097/00005537-199606000-00007; American Psychiatric Association, 1994, DIAGN STAT MAN MENT; [Anonymous], 1981, Epilepsia, V22, P489; Arun D, 2004, CURR OPIN NEUROL, V17, P101, DOI 10.1097/01.wco.0000124697.48483.31; Barba C, 2013, EPILEPSY RES, V105, P384, DOI 10.1016/j.eplepsyres.2013.02.021; Camfield P, 2015, EPILEPTIC DISORD, V17, P117, DOI 10.1…	38	0	0	1	2	BIOMED CENTRAL LTD	LONDON	236 GRAYS INN RD, FLOOR 6, LONDON WC1X 8HL, ENGLAND	1720-8424	1824-7288		ITAL J PEDIATR	Ital. J. Pediatr.	MAR 22	2018	44
J	Vani, JM; Monreal, MTFD; Auharek, SA; Cunha-Laura, AL; de Arruda, EJ; Limas, AR; da Silva, CM; Antoniolli-Silva, ACMB; de Lima, DP; Beatriz, A; Oliveira, RJ				Vani, Juliana Miron; Ferreira Duenhas Monreal, Maria Tereza; Auharek, Sarah Alves; Cunha-Laura, Andrea Luiza; de Arruda, Eduardo Jose; Limas, Alessandra Ramos; da Silva, Cicera Maria; Milan Brochado Antoniolli-Silva, Andreia Conceicao; de Lima, Denis Pires; Beatriz, Adilson; Oliveira, Rodrigo Juliano			The mixture of cashew nut shell liquid and castor oil results in an efficient larvicide against Aedes aegypti that does not alter embryo-fetal development, reproductive performance or DNA integrity	PLOS ONE			English	Article							ANACARDIUM-OCCIDENTALE; IN-VITRO; MICRONUCLEUS TEST; WISTAR RATS; ZIKA VIRUS; MICE; EXPOSURE; ISOFLURANE; TOXICITY; TERATOGENICITY	Dengue fever, chikungunya fever and Zika virus are epidemics in Brazil that are transmitted by mosquitoes, such as Aedes aegypti or Aedes albopictus. The liquid from shells of cashew nuts is attractive for its important biological and therapeutic activities, which include toxicity to mosquitoes of the genus Aedes. The present study evaluated the effects of a mixture of surfactants from natural ca…	[Vani, Juliana Miron; Milan Brochado Antoniolli-Silva, Andreia Conceicao; Oliveira, Rodrigo Juliano] Univ Fed Mato Grosso do Sul UFMS, HUMAP, Ctr Estudos Celulas Tronco Terapia Celular & Gene, Campo Grande, MS, Brazil; [Vani, Juliana Miron; Ferreira Duenhas Monreal, Maria Tereza; Cunha-Laura, Andrea Luiza; de Lima, Denis Pires; Beatriz, Adilson; Oliveira, Rodrigo Juliano] Univ Fed Mato Grosso do …	Oliveira, RJ (reprint author), Univ Fed Mato Grosso do Sul UFMS, HUMAP, Ctr Estudos Celulas Tronco Terapia Celular & Gene, Campo Grande, MS, Brazil.; Beatriz, A; Oliveira, RJ (reprint author), Univ Fed Mato Grosso do Sul UFMS, Programa Mestrado Farm, Fac Ciencias Farmaceut Alimentos & Nutr FACFAN, Campo Grande, MS, Brazil.; Oliveira, RJ (reprint author), Univ Fed Mato Grosso do Sul UFMS, Programa…	adilson.beatriz@ufms.br; rodrigo.oliveira@ufms.br		de Lima, Denis/0000-0002-6023-4867	Fundacao de apoio ao Desenvolvimento do Ensino, Ciencia e Tecnologia do Estado de Mato Grosso do Sul (FUNDECT-MS); Conselho Nacional de Desenvolvimento Cientifico e Tecnologico (CNPq); Coordenacao de Aperfeicoamento de Pessoal de Nivel Superior (CAPES); Kardol Ind. Quimica Ltda; Fundacao de apoio ao Desenvolvimento do Ensino, Ciencia e Tecnologia do Estado de Mato Grosso do Sul (FUNDECT-MS) [134/…	We are grateful to the financial support by the Brazilian Foundation: Fundacao de apoio ao Desenvolvimento do Ensino, Ciencia e Tecnologia do Estado de Mato Grosso do Sul (FUNDECT-MS) and Conselho Nacional de Desenvolvimento Cientifico e Tecnologico (CNPq) and Coordenacao de Aperfeicoamento de Pessoal de Nivel Superior (CAPES) and Kardol Ind. Quimica Ltda.; The authors are grateful to the financi…	Aiub Claudia Alessandra Fortes, 2002, Genetics and Molecular Research, V1, P159; ANVISA-Agencia Nacional de Vigilancia Sanitaria, 2010, GUIA COND EST NAO CL; Auharek SA, 2013, J ETHNOPHARMACOL, V148, P341, DOI 10.1016/j.jep.2013.04.010; Barros A. L., 2014, ENVIRON TOXICOL, V31, P407; BARROW MV, 1969, J MORPHOL, V127, P291, DOI 10.1002/jmor.1051270303; Beatriz A, 2015, Brasil. Patente: Privile A g…	77	0	0	1	5	PUBLIC LIBRARY SCIENCE	SAN FRANCISCO	1160 BATTERY STREET, STE 100, SAN FRANCISCO, CA 94111 USA	1932-6203			PLOS ONE	PLoS One	MAR 19	2018	13	3
J	Crespo, M; Leon-Navarro, DA; Martin, M				Crespo, Maria; Agustin Leon-Navarro, David; Martin, Mairena			Cerebellar oxidative stress and fine motor impairment in adolescent rats exposed to hyperthermia-induced seizures is prevented by maternal caffeine intake during gestation and lactation	EUROPEAN JOURNAL OF PHARMACOLOGY			English	Article						Febrile seizures; Adenosine receptors; Cerebellum; Rat; Motor impairment; Gait	PENTYLENETETRAZOL-INDUCED SEIZURES; FEBRILE STATUS EPILEPTICUS; HSP90 MOLECULAR CHAPERONE; REGULATES ADENOSINE A(1); TEMPORAL-LOBE EPILEPSY; A(2A) RECEPTORS; LONG-TERM; DEVELOPING BRAIN; DOWN-REGULATION; EPILEPTOGENESIS	Febrile seizures (FS) is one of the most common convulsive disorders in infants and young children that only occurs during the first years of life in humans, when the cerebellum is still developing. Several works have shown that maternal caffeine consumption during gestation and lactation can exert protective effects on developing brain under pathological conditions. Here, we have used an animal …	[Crespo, Maria; Agustin Leon-Navarro, David; Martin, Mairena] Univ Castilla La Mancha, Dept Quim Inorgan Organ & Bioquim, Ctr Reg Invest Biomed, Fac Ciencias & Tecnol Quim,Fac Med Ciudad Real, Ave Camilo Jose Cela 10, E-13071 Ciudad Real, Spain	Leon-Navarro, DA (reprint author), Fac Ciencias & Tecnol Quim, Dept Quim Inorgan Organ & Bioquim, Area Bioquim, Ave Camilo Jose Cela 10, Ciudad Real 13071, Spain.	davidagustin.leon@uclm.es	Martin, Mairena/H-9788-2015	Martin, Mairena/0000-0002-6843-3449; Leon Navarro, David Agustin/0000-0002-5539-9237	Ministerio de Economia y Competitividad of Spain [BFU2011-23034]; JCCM [PEII-2014-030-P]	This work was supported by grants from the Ministerio de Economia y Competitividad of Spain (BFU2011-23034) and JCCM (PEII-2014-030-P).	Abreu RV, 2011, PHARMACOL BIOCHEM BE, V99, P659, DOI 10.1016/j.pbb.2011.06.010; Aden Ulrika, 2011, Handb Exp Pharmacol, P373, DOI 10.1007/978-3-642-13443-2_14; Leon-Navarro DA, 2015, J NEUROCHEM, V134, P395, DOI 10.1111/jnc.13130; Back SA, 2006, ANN NEUROL, V60, P696, DOI 10.1002/ana.21008; Bahbiti Y., 2016, NUTR NEUROSCI, P1; Baram TZ, 1997, DEV BRAIN RES, V98, P265, DOI 10.1016/S0165-3806(96)00…	73	1	1	2	5	ELSEVIER SCIENCE BV	AMSTERDAM	PO BOX 211, 1000 AE AMSTERDAM, NETHERLANDS	0014-2999	1879-0712		EUR J PHARMACOL	Eur. J. Pharmacol.	MAR 5	2018	822
J	Hamzawy, MA; El-Ghandour, YB; Abdel-Aziem, SH; Ali, ZH				Hamzawy, Mohamed A.; El-Ghandour, Yasmin B.; Abdel-Aziem, Sekena H.; Ali, Zoba H.			Leptin and camel milk abate oxidative stress status, genotoxicity induced in valproic acid rat model of autism	INTERNATIONAL JOURNAL OF IMMUNOPATHOLOGY AND PHARMACOLOGY			English	Article						autism; camel milk; genotoxicity; leptin; valproic acid	INFLAMMATORY RESPONSES; LIVER-INJURY; AMINO-ACIDS; APOPTOSIS; DISEASE; ANTIOXIDANTS; DISORDERS; SEROTONIN; SYSTEM; BRAIN	The aspect of treatment of autistic behaviour was investigated using valproic acid rat model of pregnant female rats. Two main groups (10 male rats/group) were treated for 6 days and then divided into six subgroups. The first group of normal rats was divided into three subgroups: (A) - control group, (B) - treated with camel milk (CAM; 2 mL/p.o) and (C) - treated with leptin (1000 mu g/kg i.p) tw…	[Hamzawy, Mohamed A.] Fayoum Univ, Pharmacol & Toxicol Dept, Fac Pharm, Al Fayyum, Egypt; [El-Ghandour, Yasmin B.; Ali, Zoba H.] Cairo Univ, Fac Oral & Dent Med, Oral Biol Dept, Cairo, Egypt; [Abdel-Aziem, Sekena H.] Natl Res Ctr, Cell Biol Dept, Giza, Egypt	Hamzawy, MA (reprint author), Fayoum Univ, Fac Pharm, POB 63514, Al Fayyum, Egypt.	hamzawymohamed@gmail.com					Abdel-Aziem SH, 2014, CYTOTECHNOLOGY, V66, P457, DOI 10.1007/s10616-013-9598-7; Abdulrahman AO, 2016, FRONT ENDOCRINOL, V7, DOI 10.3389/fendo.2016.00004; Agrawal RP, 2012, ACTA BIOMEDICA ATENE, V82, P181; Al-Asmari AK, 2014, J TOXICOL, DOI 10.1155/2014/917608; Al-Ayadhi L. Y., 2015, Prenatal and childhood nutrition: evaluating the neurocognitive connections, P345; Al-Ayadhi LY, 2013, EVID-BASED C…	58	0	0	2	2	SAGE PUBLICATIONS INC	THOUSAND OAKS	2455 TELLER RD, THOUSAND OAKS, CA 91320 USA	2058-7384			INT J IMMUNOPATH PH	Int. J. Immunopathol. Pharmacol.	MAR-DEC	2018	32
J	Lee, KY; Weon, YC; Choi, SH; Oh, KW; Park, H				Lee, Kyung Yeon; Weon, Young Cheol; Choi, Seong Hoon; Oh, Ki Won; Park, Hyewon			Neurodevelopmental outcomes in newborns with neonatal seizures caused by rotavirus-associated leukoencephalopathy	SEIZURE-EUROPEAN JOURNAL OF EPILEPSY			English	Article						Newborn; Seizures; Leukoencephalopathy; Rotavirus; Prognosis; Diffusion magnetic resonance imaging	REVERSIBLE SPLENIAL LESION; WHITE-MATTER INJURY; CLINICALLY MILD ENCEPHALOPATHY; INFANTILE CONVULSIONS; INFECTION; GASTROENTERITIS; DAMAGE; BRAIN; MENINGOENCEPHALITIS; CEREBELLITIS	Purpose: Rotavirus infection has recently been reported to be associated with seizures accompanied by leukoencephalopathy in newborns. We aimed to determine long-term outcomes and prognostic factors in newborns with neonatal seizures caused by rotavirus-associated leukoencephalopathy. Methods: We retrospectively reviewed the records and brain magnetic resonance (MR) images of 32 patients who fulf…	[Lee, Kyung Yeon; Oh, Ki Won] Univ Ulsan, Ulsan Univ Hosp, Dept Pediat, Coll Med, Ulsan, South Korea; [Weon, Young Cheol; Choi, Seong Hoon] Univ Ulsan, Ulsan Univ Hosp, Coll Med, Dept Radiol, Ulsan, South Korea; [Park, Hyewon] Univ Ulsan, Dept Child & Family Welf, Ulsan, South Korea	Lee, KY (reprint author), Ulsan Univ Hosp, Dept Pediat, 877 Bangeojinsunhwando Ro, Ulsan 44033, South Korea.	pdsnoopy@naver.com			Ulsan University Hospital (Biomedical Research Center Promotion Fund) [12-03]	This work was funded by Ulsan University Hospital (Biomedical Research Center Promotion Fund 12-03). The funders of the study were not involved in the study design, data collection, data analysis, manuscript preparation, or publication decisions. The content is solely the responsibility of the authors.	Abe T, 2000, BRAIN DEV-JPN, V22, P301, DOI 10.1016/S0387-7604(00)00111-X; Allin MPG, 2011, PLOS ONE, V6, DOI 10.1371/journal.pone.0024525; Arakawa C, 2011, JPN J INFECT DIS, V64, P204; Britton PN, 2016, PEDIATRICS, V137, DOI 10.1542/peds.2015-2848; Chapman CH, 2016, RADIOTHER ONCOL, V120, P234, DOI 10.1016/j.radonc.2016.06.021; Dickey M, 2009, PEDIATR INFECT DIS J, V28, P318, DOI 10.1097/INF.0b01…	25	1	1	0	0	W B SAUNDERS CO LTD	LONDON	32 JAMESTOWN RD, LONDON NW1 7BY, ENGLAND	1059-1311	1532-2688		SEIZURE-EUR J EPILEP	Seizure	MAR	2018	56
J	Jazayeri, D; Graham, J; Hitchcock, A; O'Brien, TJ; Vajda, FJE				Jazayeri, Dana; Graham, Janet; Hitchcock, Alison; O'Brien, Terence J.; Vajda, Frank J. E.			Outcomes of pregnancies in women taking antiepileptic drugs for non-epilepsy indications	SEIZURE-EUROPEAN JOURNAL OF EPILEPSY			English	Article						Antiepileptic drugs; Pregnancy; Teratogenicity; Valproate; Non-epilepsy indications; Bipolar disorder	BIPOLAR DISORDER; REGISTER; TERATOGENICITY	Purpose: Antiepileptic drugs (AEDs), particularly valproate (VPA), are known to be teratogens when taken by women with epilepsy (WWE), but the risk in women who take these drugs for indications other than epilepsy have been little studied. This study aims to investigate the incidence of birth defects in children born to mothers taking AEDs for non-epilepsy indications. Methods: The Australian Pre…	[Jazayeri, Dana; Graham, Janet; Hitchcock, Alison; O'Brien, Terence J.; Vajda, Frank J. E.] Royal Melbourne Hosp, Dept Med & Neurosci, Grattan St, Parkville, Vic 3050, Australia; [Jazayeri, Dana; Graham, Janet; Hitchcock, Alison; O'Brien, Terence J.; Vajda, Frank J. E.] Univ Melbourne, Grattan St, Parkville, Vic 3050, Australia; [O'Brien, Terence J.] Alfred Hosp, Cent Clin Sch, Dept Neurosci, Mel…	Jazayeri, D (reprint author), Royal Melbourne Hosp, Dept Med & Neurosci, Grattan St, Parkville, Vic 3050, Australia.; Jazayeri, D (reprint author), Univ Melbourne, Grattan St, Parkville, Vic 3050, Australia.	d.jazayeri@student.unimelb.edu.au; janet.graham@mh.org.au; alison.hitchcock2@mh.org.au; te.obrien@alfred.org.au; frank.vajda@mh.org.au		O'Brien, Terence/0000-0002-7198-8621	Epilepsy Society of Australia; Royal Melbourne Hospital Neuroscience Foundation; Epilepsy Action; National Health and Medical Research Council; Sci-Gen; UCB Pharma; Eisai; Genzyme; Sanofi	The Australian Pregnancy Register is supported by the Epilepsy Society of Australia, The Royal Melbourne Hospital Neuroscience Foundation, Epilepsy Action, The National Health and Medical Research Council and the Pharmaceutical Industry, viz. Sci-Gen, UCB Pharma, Eisai, Genzyme and Sanofi.	Adedinsewo DA, 2013, BIRTH DEFECTS RES A, V97, P403, DOI 10.1002/bdra.23147; Bech BH, 2014, BMJ-BRIT MED J, V349, DOI 10.1136/bmj.g5159; Bell JC, 2013, BIRTH DEFECTS RES A, V97, P101, DOI 10.1002/bdra.23110; Buraga I, 2014, SCI WORLD J, DOI 10.1155/2014/513160; Eadie Mervyn J, 2005, Ther Clin Risk Manag, V1, P21, DOI 10.2147/tcrm.1.1.21.53605; Gentile S, 2006, BIPOLAR DISORD, V8, P207, DOI 10.111…	17	2	2	3	3	W B SAUNDERS CO LTD	LONDON	32 JAMESTOWN RD, LONDON NW1 7BY, ENGLAND	1059-1311	1532-2688		SEIZURE-EUR J EPILEP	Seizure	MAR	2018	56
J	Lattanzi, S; Brigo, F; Grillo, E; Cagnetti, C; Verrotti, A; Zaccara, G; Silvestrini, M				Lattanzi, Simona; Brigo, Francesco; Grillo, Elisabetta; Cagnetti, Claudia; Verrotti, Alberto; Zaccara, Gaetano; Silvestrini, Mauro			Adjunctive Eslicarbazepine Acetate in Pediatric Patients with Focal Epilepsy: A Systematic Review and Meta-Analysis	CNS DRUGS			English	Review							ANTIEPILEPTIC DRUG-TREATMENT; PARTIAL-ONSET SEIZURES; ADD-ON; CHILDREN; SAFETY; TOLERABILITY; LACOSAMIDE; ADOLESCENTS; PREVALENCE; PREGNANCY	Background In the treatment of pediatric epilepsy, there is a critical demand for effective and safe therapeutic options to address patients' unmet clinical needs. Eslicarbazepine acetate is a novel once-daily antiepileptic drug and a third-generation single enantiomer member of the dibenzazepine family. Objective The objective of this study was to evaluate the efficacy and safety of eslicarbazep…	[Lattanzi, Simona; Cagnetti, Claudia; Silvestrini, Mauro] Marche Polytech Univ, Dept Expt & Clin Med, Neurol Clin, Via Conca 71, I-60020 Ancona, Italy; [Brigo, Francesco] Univ Verona, Dept Neurosci Biomed & Movement Sci, Verona, Italy; [Brigo, Francesco] Franz Tappeiner Hosp, Div Neurol, Merano, BZ, Italy; [Grillo, Elisabetta] Eisai Srl, Med Dept, San Donato Milanese, Italy; [Verrotti, Alberto] U…	Lattanzi, S (reprint author), Marche Polytech Univ, Dept Expt & Clin Med, Neurol Clin, Via Conca 71, I-60020 Ancona, Italy.	alfierelattanzisimona@gmail.com					Almeida L, 2008, J CLIN PHARMACOL, V48, P966, DOI 10.1177/0091270008319706; Cagnetti C, 2014, NEUROLOGY, V83, P339, DOI 10.1212/WNL.0000000000000619; Donner EJ, 2017, PEDIATR NEUROL, V70, P7, DOI 10.1016/j.pediatrneurol.2017.01.011; Doty P, 2013, ANN NY ACAD SCI, V1291, P56, DOI 10.1111/nyas.12213; Dwivedi R, 2017, NEW ENGL J MED, V377, P1639, DOI 10.1056/NEJMoa1615335; Elger C, 2017, CNS NEUROSC…	30	3	3	0	0	ADIS INT LTD	NORTHCOTE	5 THE WAREHOUSE WAY, NORTHCOTE 0627, AUCKLAND, NEW ZEALAND	1172-7047	1179-1934		CNS DRUGS	CNS Drugs	MAR	2018	32	3
J	Thygesen, SK; Olsen, M; Pedersen, L; Henderson, VW; Ostergaard, JR; Sorensen, HT				Thygesen, Sandra Kruchov; Olsen, Morten; Pedersen, Lars; Henderson, Victor W.; Ostergaard, John Rosendahl; Sorensen, Henrik Toft			Respiratory distress syndrome in preterm infants and risk of epilepsy in a Danish cohort	EUROPEAN JOURNAL OF EPIDEMIOLOGY			English	Article						Epidemiology; Cohort study; Epilepsy; Infant respiratory distress syndrome; Neurodevelopmental outcome	NATIONAL-HOSPITAL-REGISTER; NEONATAL MORBIDITY; CHILDHOOD EPILEPSY; GESTATIONAL-AGE; FOLLOW-UP; EPIDEMIOLOGY; BIRTH; DISORDERS; REGISTRATION; VALIDATION	Infant respiratory distress syndrome (IRDS) may be complicated by intracerebral hemorrhage, a known trigger of epilepsy. However, few data exist on long term epilepsy risk following IRDS. We therefore examined the association between IRDS in preterm infants and childhood epilepsy. We conducted a population-based cohort study using individual-level data linkage among nationwide registries. All inf…	[Thygesen, Sandra Kruchov; Olsen, Morten; Pedersen, Lars; Henderson, Victor W.; Sorensen, Henrik Toft] Aarhus Univ Hosp, Dept Clin Epidemiol, Olof Palmes Alle 43-45, DK-8200 Aarhus, Denmark; [Henderson, Victor W.; Sorensen, Henrik Toft] Stanford Univ, Dept Hlth Res & Policy Epidemiol, Stanford, CA 94305 USA; [Henderson, Victor W.] Stanford Univ, Dept Neurol & Neurol Sci, Stanford, CA 94305 USA; […	Thygesen, SK (reprint author), Aarhus Univ Hosp, Dept Clin Epidemiol, Olof Palmes Alle 43-45, DK-8200 Aarhus, Denmark.	sathyg@rm.dk		Toft Sorensen, Henrik/0000-0003-4299-7040	Clinical Epidemiological Research Foundation ('Klinisk Epidemiologisk Forskningsfond'), Denmark; Program for Clinical Research Infrastructure (PROCRIN); Lundbeck Foundation; Novo Nordisk Foundation	This study was supported by grants from the Clinical Epidemiological Research Foundation ('Klinisk Epidemiologisk Forskningsfond'), Denmark and the Program for Clinical Research Infrastructure (PROCRIN) established by the Lundbeck and the Novo Nordisk Foundations. The authors have no financial relationships relevant to this article to disclosure. The Department of Clinical Epidemiology, Aarhus Un…	Ainsworth Sean B, 2005, Treat Respir Med, V4, P423, DOI 10.2165/00151829-200504060-00006; Anadkat JS, 2012, J PERINATOL, V32, P780, DOI 10.1038/jp.2011.191; Andersen TF, 1999, DAN MED BULL, V46, P263; [Anonymous], 2014, NEONATAL RESP DISTRE; [Anonymous], 2015, PATHOPHYSIOLOGY CLIN; Arts WFM, 2009, EUR J PAEDIATR NEURO, V13, P93, DOI 10.1016/j.ejpn.2008.02.010; As-Sanie S, 2003, AM J OBSTET GYNECO…	39	0	0	0	1	SPRINGER	DORDRECHT	VAN GODEWIJCKSTRAAT 30, 3311 GZ DORDRECHT, NETHERLANDS	0393-2990	1573-7284		EUR J EPIDEMIOL	Eur. J. Epidemiol.	MAR	2018	33	3
J	Chen, JF; Lei, L; Tian, LJ; Hou, F; Roper, C; Ge, XQ; Zhao, YX; Chen, YH; Dong, QX; Tanguay, RL; Huang, CJ				Chen, Jiangfei; Lei, Lei; Tian, Linjie; Hou, Fei; Roper, Courtney; Ge, Xiaoqing; Zhao, Yuxin; Chen, Yuanhong; Dong, Qiaoxiang; Tanguay, Robert L.; Huang, Changjiang			Developmental and behavioral alterations in zebrafish embryonically exposed to valproic acid (VPA): An aquatic model for autism	NEUROTOXICOLOGY AND TERATOLOGY			English	Article						Zebrafish; VPA; Head size; Behaviors; Neural cells expression	SPECTRUM DISORDER; ADULT ZEBRAFISH; MOTOR BEHAVIOR; AXONAL GROWTH; BRAIN; CHILDREN; EXPOSURES; APOPTOSIS; DEFICITS; SYSTEMS	Autism spectrum disorder (ASD) has complex neurodevelopmental impairments and origins that are linked to both genetic and environmental factors. Hence, there is an urgency to establish animal models with ASD-like characteristics to understand the underlying mechanisms of ASD. Prenatal exposure to valproic acid (VPA) produced ASD-like symptoms in humans, rats, and recently zebrafish. The present s…	[Chen, Jiangfei; Lei, Lei; Tian, Linjie; Hou, Fei; Ge, Xiaoqing; Zhao, Yuxin; Chen, Yuanhong; Dong, Qiaoxiang; Huang, Changjiang] Wenzhou Med Univ, Inst Environm Safety & Human Hlth, Zhejiang Prov Key Lab Technol & Applicat Model Or, Wenzhou 325035, Peoples R China; [Roper, Courtney; Tanguay, Robert L.] Oregon State Univ, Sinnhuber Aquat Res Lab, Environm & Mol Toxicol, Corvallis, OR 97333 USA; […	Huang, CJ (reprint author), Wenzhou Med Univ, Inst Environm Safety & Human Hlth, Zhejiang Prov Key Lab Technol & Applicat Model Or, Wenzhou 325035, Peoples R China.; Tanguay, RL (reprint author), Oregon State Univ, Sinnhuber Aquat Res Lab, Environm & Mol Toxicol, Corvallis, OR 97333 USA.; Tanguay, RL (reprint author), Oregon State Univ, Environm Hlth Sci Ctr, Corvallis, OR 97333 USA.	Robert.Tanguay@oregonstate.edu; cjhuang5711@163.com			National Natural Science Foundation of China [21477089, 21307096]; Talent Scientific Research Projects of Wenzhou Medical University [QTJ16025]; NIEHS [T32 ES007060]	This work was supported in part by funding from the National Natural Science Foundation of China (No. 21477089 and 21307096), and the Talent Scientific Research Projects of Wenzhou Medical University (No. QTJ16025). This research was also partially supported by NIEHS T32 ES007060.	Ahmadi FA, 2003, J NEUROCHEM, V87, P914, DOI 10.1046/j.1471-4159.2003.02068.x; Bailey J, 2013, BIRTH DEFECTS RES C, V99, P14, DOI 10.1002/bdrc.21027; Baronio D., 2017, BR J PHARM; Bernardet M, 2006, THESCIENTIFICWORLDJO, V6, P1164, DOI 10.1100/tsw.2006.220; Burgess HA, 2007, J EXP BIOL, V210, P2526, DOI 10.1242/jeb.003939; Buske C, 2011, NEUROTOXICOL TERATOL, V33, P698, DOI 10.1016/j.ntt.2011.05.…	52	3	3	8	16	PERGAMON-ELSEVIER SCIENCE LTD	OXFORD	THE BOULEVARD, LANGFORD LANE, KIDLINGTON, OXFORD OX5 1GB, ENGLAND	0892-0362	1872-9738		NEUROTOXICOL TERATOL	Neurotoxicol. Teratol.	MAR-APR	2018	66
J	Fueta, Y; Sekino, Y; Yoshida, S; Kanda, Y; Ueno, S				Fueta, Yukiko; Sekino, Yuko; Yoshida, Sachiko; Kanda, Yasunari; Ueno, Susumu			Prenatal exposure to valproic acid alters the development of excitability in the postnatal rat hippocampus	NEUROTOXICOLOGY			English	Article						Developmental neurotoxicity; Valproic acid; Prenatal exposure; Nippocampus; Slice preparation; Electrophysiology	LONG-TERM POTENTIATION; IN-UTERO EXPOSURE; POLYCHLORINATED-BIPHENYLS; DENTATE GYRUS; ANIMAL-MODEL; AUTISM; NEUROTOXICITY; CA1; BRAIN; CHLOROFLUOROCARBONS	Prenatal valproic acid (VPA) exposure is a well-known animal model of autism spectrum disorder (ASD) that produces alterations in embryonic and adult neurogenesis as well as adolescent/adulthood neurobehavioral phenotypes. However, the effects of prenatal VPA exposure on neural network excitability, especially during the synaptogenic period around eye opening, are not fully understood. In this st…	[Fueta, Yukiko] Univ Occupat & Environm Hlth, Sch Hlth Sci, Dept Environm Management & Control, Yahatanishi Ku, 1-1 Iseigaoka, Kitakyushu, Fukuoka 8078555, Japan; [Sekino, Yuko; Kanda, Yasunari] Natl Inst Hlth Sci, Div Pharmacol, Kawasaki Ku, 3-25-26 Tonomachi, Kawasaki, Kanagawa 2109501, Japan; [Sekino, Yuko] Univ Tokyo, Grad Sch Pharmaceut Sci, Lab Chem Pharmacol, Bunkyo Ku, 7-3-1 Hongo, Tokyo …	Ueno, S (reprint author), Univ Occupat & Environm Hlth, Inst Ind Ecol Sci, Dept Occupat Toxicol, Yahatanishi Ku, 1-1 Iseigaoka, Kitakyushu, Fukuoka 8078555, Japan.	yukiko@med.uoeh-u.ac.jp; yukos@tkg.att.ne.jp; syoshida@ens.tut.ac.jp; kanda@nihs.go.jp; susumu@med.uoeh-u.ac.jp					Altmann L, 1998, DEV BRAIN RES, V110, P257, DOI 10.1016/S0165-3806(98)00112-6; Andersen HR, 2000, TOXICOLOGY, V144, P121, DOI 10.1016/S0300-483X(99)00198-5; Banerjee A, 2013, INT J NEUROPSYCHOPH, V16, P1309, DOI 10.1017/S1461145712001216; Carpenter DO, 2002, ENVIRON HEALTH PERSP, V110, P377, DOI 10.1289/ehp.02110s3377; Cellot G, 2013, FRONT NEURAL CIRCUIT, V7, DOI 10.3389/fncir.2013.00136; Chen H…	33	1	1	1	4	ELSEVIER SCIENCE BV	AMSTERDAM	PO BOX 211, 1000 AE AMSTERDAM, NETHERLANDS	0161-813X	1872-9711		NEUROTOXICOLOGY	Neurotoxicology	MAR	2018	65
J	Bilgic, A; Isik, U; Colak, RS; Derin, H; Caksen, H				Bilgic, Ayhan; Isik, Umit; Colak, Rukiye Sivri; Derin, Hatice; Caksen, Huseyin			Psychiatric symptoms and health-related quality of life in children with epilepsy and their mothers	EPILEPSY & BEHAVIOR			English	Article							NEW-ONSET EPILEPSY; DEPRESSIVE SYMPTOMS; PEDIATRIC EPILEPSY; PSYCHOMETRIC PROPERTIES; IDIOPATHIC EPILEPSY; BEHAVIORAL-PROBLEMS; CHILDHOOD EPILEPSY; ANXIETY; IMPACT; ADOLESCENTS	Purpose: This study evaluated the psychiatric symptoms and health-related quality of life (HRQL) of children with epilepsy and psychiatric symptoms of their mothers, and compared them to those of healthy children and their mothers. This study also explored the influence of the child-related and maternal psychiatric variables and seizure-specific factors on the HRQLs of children with epilepsy acco…	[Bilgic, Ayhan] Necmettin Erbakan Univ, Meram Sch Med, Dept Child & Adolescent Psychiat, TR-42090 Meram, Konya, Turkey; [Isik, Umit] Yozgat State Hosp, Dept Child & Adolescent Psychiat, Yozgat, Turkey; [Colak, Rukiye Sivri] Ankara Educ & Res Hosp, Dept Child & Adolescent Psychiat, Ankara, Turkey; [Derin, Hatice; Caksen, Huseyin] Necmettin Erbakan Univ, Meram Sch Med, Dept Child Neurol, Konya, Tur…	Bilgic, A (reprint author), Necmettin Erbakan Univ, Meram Sch Med, Dept Child & Adolescent Psychiat, TR-42090 Meram, Konya, Turkey.	abilgic@konya.edu.tr	Isik, Umit/C-6165-2015; Bilgic, Ayhan/K-5936-2013	Isik, Umit/0000-0001-6006-3247;			Akay AP, 2011, EPILEPSY RES, V95, P213, DOI 10.1016/j.eplepsyres.2011.03.020; Austin JK, 2001, PEDIATRICS, V107, P115, DOI 10.1542/peds.107.1.115; Baca CB, 2011, PEDIATRICS, V128, pE1532, DOI 10.1542/peds.2011-0245; Baki O, 2004, EPILEPSY BEHAV, V5, P958, DOI 10.1016/j.yebeh.2004.08.016; BECK AT, 1988, J CONSULT CLIN PSYCH, V56, P893, DOI 10.1037/0022-006X.56.6.893; BECK AT, 1961, ARCH GEN PSYCHI…	56	1	1	1	3	ACADEMIC PRESS INC ELSEVIER SCIENCE	SAN DIEGO	525 B ST, STE 1900, SAN DIEGO, CA 92101-4495 USA	1525-5050	1525-5069		EPILEPSY BEHAV	Epilepsy Behav.	MAR	2018	80
J	Friedrich, L; Sruk, A; Bielen, I				Friedrich, Latica; Sruk, Ana; Bielen, Ivan			Women with epilepsy in childbearing age: Pregnancy-related knowledge, information sources, and antiepileptic drugs	EPILEPSY & BEHAVIOR			English	Article						Epilepsy; Pregnancy; Knowledge; Counseling; Needs; Valproate	TECHNOLOGY-ASSESSMENT SUBCOMMITTEE; QUALITY STANDARDS SUBCOMMITTEE; UPDATE MANAGEMENT ISSUES; AMERICAN ACADEMY; VALPROATE; NEUROLOGY; TRENDS; QUESTIONNAIRE; THERAPEUTICS; POPULATION	Pregnancy-related issues in epilepsy (PRIE) are essential for management of epilepsy in women. We conducted a study among women with epilepsy (WWE) aged 15-45 years about theft knowledge, sources, and needs for information regarding PRIE, which included their current antiepileptic drugs (AEDs) usage. Women with epilepsy, visitors of Croatian Association for Epilepsy webpage, were offered an onlin…	[Friedrich, Latica; Sruk, Ana; Bielen, Ivan] Univ Osijek, Sch Med Josip Juraj Strossmayer, Sveti Duh Univ Hosp, Dept Neurol, Sveti Duh 64, Zagreb 10000, Croatia	Friedrich, L (reprint author), Univ Osijek, Sch Med Josip Juraj Strossmayer, Sveti Duh Univ Hosp, Dept Neurol, Sveti Duh 64, Zagreb 10000, Croatia.	latica@kbsd.hr					Ackers R, 2009, ARCH DIS CHILD, V94, P443, DOI 10.1136/adc.2008.144386; [Anonymous], 2016, CROATIAN HLTH STAT Y; Bell GS, 2002, EPILEPSY RES, V52, P139, DOI 10.1016/S0920-1211(02)00135-3; Betts T, 1999, SEIZURE-EUR J EPILEP, V8, P322, DOI 10.1053/seiz.1999.0325; Bhakta J, 2015, EPILEPSY BEHAV, V52, P212, DOI 10.1016/j.yebeh.2015.08.004; Cmdh T, 2014, CMDH AGR STRENGTH WA; Crawford P, 2003, SEIZUR…	39	3	3	0	6	ACADEMIC PRESS INC ELSEVIER SCIENCE	SAN DIEGO	525 B ST, STE 1900, SAN DIEGO, CA 92101-4495 USA	1525-5050	1525-5069		EPILEPSY BEHAV	Epilepsy Behav.	MAR	2018	80
J	Smith, L; Singhal, N; El Achkar, CM; Truglio, G; Sheidley, BR; Sullivan, J; Poduri, A				Smith, Lacey; Singhal, Nilika; El Achkar, Christelle M.; Truglio, Gessica; Sheidley, Beth Rosen; Sullivan, Joseph; Poduri, Annapurna			PCDH19-related epilepsy is associated with a broad neurodevelopmental spectrum	EPILEPSIA			English	Article						autism spectrum disorder; female-limited epilepsy; PCDH19; seizure; sleep disorder	FEMALE-LIMITED EPILEPSY; PCDH19 MUTATIONS; DE-NOVO; GENE PANEL; ENCEPHALOPATHIES; DISORDER; CHILDREN	ObjectiveTo characterize the features associated with PCDH19-related epilepsy, also known as female-limited epilepsy. MethodsWe analyzed data from participants enrolled in the PCDH19 Registry, focusing on the seizure-related, developmental, neurobehavioral, and sleep-related features. We evaluated variants for pathogenicity based on previous reports, population databases, and in silico prediction…	[Smith, Lacey; El Achkar, Christelle M.; Truglio, Gessica; Sheidley, Beth Rosen; Poduri, Annapurna] Boston Childrens Hosp, Dept Neurol, Epilepsy Genet Program, Boston, MA USA; [Smith, Lacey; El Achkar, Christelle M.; Sheidley, Beth Rosen; Poduri, Annapurna] Boston Childrens Hosp, Dept Neurol, Neurogenet Program, Boston, MA USA; [Singhal, Nilika; Sullivan, Joseph] Univ Calif San Francisco, Dept Ne…	Poduri, A (reprint author), Boston Childrens Hosp, Boston, MA 02115 USA.	Annapurna.Poduri@childrens.harvard.edu			BCH Translational Research Program; NIH (NINDS) [R01NS100766]	We would like to thank the PCDH19 Alliance, led by President and Cofounder Julie Walters, for initial funding to launch the PCDH19 Registry, as well as the PCDH19 research community for valuable discussions; all of the patients and families who have enrolled and participated in our ongoing research projects; the referring neurologists and neuropsychologists whose clinical notes were used in the p…	Allen AS, 2017, LANCET NEUROL, V16, P135, DOI 10.1016/S1474-4422(16)30359-3; Allen AS, 2013, NATURE, V501, P217, DOI 10.1038/nature12439; Appenzeller S, 2014, AM J HUM GENET, V95, P360, DOI 10.1016/j.ajhg.2014.08.013; Berkovic F, 2015, LANCET NEUROL, V14, P1219, DOI 10.1016/S1474-4422(15)00199-4; de Lange IM, 2017, NEUROGENETICS, V18, P147, DOI 10.1007/s10048-017-0517-5; Depienne C, 2012, HUM MUT…	31	4	4	1	1	WILEY	HOBOKEN	111 RIVER ST, HOBOKEN 07030-5774, NJ USA	0013-9580	1528-1167		EPILEPSIA	Epilepsia	MAR	2018	59	3
J	Baronio, D; Puttonen, HAJ; Sundvik, M; Semenova, S; Lehtonen, E; Panula, P				Baronio, Diego; Puttonen, Henri A. J.; Sundvik, Maria; Semenova, Svetlana; Lehtonen, Essi; Panula, Pertti			Embryonic exposure to valproic acid affects the histaminergic system and the social behaviour of adult zebrafish (Danio rerio)	BRITISH JOURNAL OF PHARMACOLOGY			English	Article							IN-SITU HYBRIDIZATION; GENE-EXPRESSION DATA; EMBRYOLOGICAL EXPOSURE; SIGNAL AMPLIFICATION; LARVAL ZEBRAFISH; MESSENGER-RNA; CONCISE GUIDE; HUMAN BRAIN; AUTISM; ORGANIZATION	BACKGROUND AND PURPOSE Histamine modulates several behaviours and physiological functions, and its deficiency is associated with neuropsychiatric disorders. Gestational intake of valproic acid (VPA) is linked to autism spectrum disorder (ASD), characterized by impaired sociability and stereotypies. VPA effects on the neurochemistry and functional morphology of the histaminergic system in ASD are …	[Baronio, Diego; Puttonen, Henri A. J.; Sundvik, Maria; Semenova, Svetlana; Lehtonen, Essi; Panula, Pertti] Univ Helsinki, Dept Anat, Neurosci Ctr, Fac Med, Helsinki, Finland	Panula, P (reprint author), Univ Helsinki, Neurosci Ctr, POB 63,Haartmaninkatu 8, FIN-00014 Helsinki, Finland.; Panula, P (reprint author), Univ Helsinki, Dept Anat, POB 63,Haartmaninkatu 8, FIN-00014 Helsinki, Finland.	pertti.panula@helsinki.fi			Brazilian National Research Council (CNPq); Sigrid Juselius Foundation	We thank Henri Koivula (BSc) and Riikka Pesonen for expert technical help in fish maintenance. We also thank the Brazilian National Research Council (CNPq) for funding D.B. and Sigrid Juselius Foundation for project funding to P.P.	AIRAKSINEN MS, 1990, J COMP NEUROL, V292, P412, DOI 10.1002/cne.902920307; Alexander SPH, 2017, BRIT J PHARMACOL, V174, pS272, DOI 10.1111/bph.13877; Alexander SPH, 2017, BRIT J PHARMACOL, V174, pS17, DOI 10.1111/bph.13878; Baldan LC, 2014, NEURON, V81, P77, DOI 10.1016/j.neuron.2013.10.052; Bambini-Junior V., 2014, COMPREHENSIVE GUIDE, P1779; Barbazuk WB, 2000, GENOME RES, V10, P1351, DOI 10.110…	62	3	3	2	10	WILEY	HOBOKEN	111 RIVER ST, HOBOKEN 07030-5774, NJ USA	0007-1188	1476-5381		BRIT J PHARMACOL	Br. J. Pharmacol.	MAR	2018	175	5
J	Antonucci, R; Cuzzolin, L; Manconi, A; Cherchi, C; Oggiano, AM; Locci, C				Antonucci, Roberto; Cuzzolin, Laura; Manconi, Alessandra; Cherchi, Claudio; Oggiano, Anna Maria; Locci, Cristian			Maternal Carbamazepine Therapy and Unusual Adverse Effects in a Breastfed Infant	BREASTFEEDING MEDICINE			English	Article						carbamazepine; breastfeeding; adverse effects; infant	PREGNANCY; MILK	Background: Usually, no adverse effects are observed in breastfed infants whose mothers are treated with the anti-epileptic carbamazepine. In this article, we described unusual short-term adverse effects observed in a young infant after exposure to carbamazepine during pregnancy and lactation. Case Report: A 40-day-old female infant, born at term, was admitted to the Pediatric Clinic at Universit…	[Antonucci, Roberto; Manconi, Alessandra; Cherchi, Claudio; Oggiano, Anna Maria; Locci, Cristian] Univ Sassari, Dept Clin & Expt Med, Pediat Clin, Viale San Pietro 12, I-07100 Sassari, Italy; [Cuzzolin, Laura] Univ Verona, Pharmacol Sect, Dept Diagnost & Publ Hlth, Verona, Italy	Antonucci, R (reprint author), Univ Sassari, Dept Clin & Expt Med, Pediat Clin, Viale San Pietro 12, I-07100 Sassari, Italy.	rantonucci@uniss.it					[Anonymous], 2013, DRUGS LACT DAT LACTM; Bar-Oz B, 2000, Paediatr Drugs, V2, P113, DOI 10.2165/00128072-200002020-00004; Brent NB, 1998, CLIN PEDIATR, V37, P41, DOI 10.1177/000992289803700107; Chaudron LH, 2000, J CLIN PSYCHIAT, V61, P79, DOI 10.4088/JCP.v61n0202; Davanzo R, 2013, ITAL J PEDIATR, V39, DOI 10.1186/1824-7288-39-50; Eidelman AI, 2012, BREASTFEED MED, V7, P323, DOI 10.1089/bfm.2012.0…	15	0	0	0	1	MARY ANN LIEBERT, INC	NEW ROCHELLE	140 HUGUENOT STREET, 3RD FL, NEW ROCHELLE, NY 10801 USA	1556-8253	1556-8342		BREASTFEED MED	Breastfeed. Med.	MAR	2018	13	2
J	Keni, RR; Jose, M; Sarma, PS; Thomas, SV				Keni, Ravish R.; Jose, Manna; Sarma, Prabhakaran Sankara; Thomas, Sanjeev V.		Kerala Registry Epilepsy Pregnancy	Teratogenicity of antiepileptic dual therapy: Dose-dependent, drug-specific, or both?	NEUROLOGY			English	Article							PREGNANCY; EPILEPSY; RISK; COMBINATIONS; POLYTHERAPY; VALPROATE; REGISTRY; WOMEN	ObjectiveTo determine the relative risk (RR) of major congenital malformations (MCMs) in infants with antenatal exposure to antiepileptic drug (AED) dual therapy and to explore the influence of specific AEDs vs dose.MethodsAll completed pregnancies prospectively enrolled in the Kerala Registry of Epilepsy and Pregnancy from 1998 until December 2013 on AED dual therapy exposure during the first tr…	[Keni, Ravish R.; Jose, Manna; Sarma, Prabhakaran Sankara; Thomas, Sanjeev V.; Kerala Registry Epilepsy Pregnancy] Sree Chitra Tirunal Inst Med Sci & Technol, Dept Neurol, Trivandrum, Kerala, India	Thomas, SV (reprint author), Sree Chitra Tirunal Inst Med Sci & Technol, Dept Neurol, Trivandrum, Kerala, India.	sanjeev.v.thomas@gmail.com		Kesavadas, Chandrasekharan/0000-0003-4914-8666	state government of Kerala; central government of India	The registry had received grant in aid from the state government of Kerala and central government of India through its academic and research bodies. The authors report no competing interests. Go to Neurology.org/N for full disclosures.	Holmes LB, 2011, ARCH NEUROL-CHICAGO, V68, P1275, DOI 10.1001/archneurol.2011.133; Morrow J, 2006, J NEUROL NEUROSUR PS, V77, P193, DOI 10.1136/jnnp.2005.074203; Thomas SV, 2017, EPILEPSIA, V58, P274, DOI 10.1111/epi.13632; Thomas SV, 2001, NEUROL INDIA, V49, P60; Tomson T, 2015, NEUROLOGY, V85, P866, DOI 10.1212/WNL.0000000000001772; Vajda FJE, 2014, ACTA NEUROL SCAND, V130, P234, DOI 10.1111/an…	9	2	2	0	1	LIPPINCOTT WILLIAMS & WILKINS	PHILADELPHIA	TWO COMMERCE SQ, 2001 MARKET ST, PHILADELPHIA, PA 19103 USA	0028-3878	1526-632X		NEUROLOGY	Neurology	FEB 27	2018	90	9
J	Persson, M; Razaz, N; Tedroff, K; Joseph, KS; Cnattingius, S				Persson, Martina; Razaz, Neda; Tedroff, Kristina; Joseph, K. S.; Cnattingius, Sven			Five and 10 minute Apgar scores and risks of cerebral palsy and epilepsy: population based cohort study in Sweden	BMJ-BRITISH MEDICAL JOURNAL			English	Article							TERM; ASSOCIATION; DEATH; ENCEPHALOPATHY; EPIDEMIOLOGY; SURVEILLANCE; HYPOTHERMIA; PREGNANCY; NEWBORNS	OBJECTIVE To investigate associations between Apgar score at five and 10 minutes across the entire range of score values (from 0 to 10) and risks of childhood cerebral palsy or epilepsy, and to analyse the effect of changes in Apgar scores from five to 10 minutes after birth in infants born >= 37 completed weeks. DESIGN, SETTING, AND PARTICIPANTS Population based cohort study in Sweden, including…	[Persson, Martina; Razaz, Neda; Cnattingius, Sven] Karolinska Inst, Dept Med, Clin Epidemiol Unit, SE-17176 Stockholm, Sweden; [Tedroff, Kristina] Karolinska Inst, Dept Womens & Childrens Hlth, Neuropediat Unit, Stockholm, Sweden; [Joseph, K. S.] Univ British Columbia, Sch Populat & Publ Hlth, Dept Obstet & Gynaecol, Vancouver, BC, Canada; [Joseph, K. S.] Childrens & Womens Hosp British Columbia,…	Persson, M (reprint author), Karolinska Inst, Dept Med, Clin Epidemiol Unit, SE-17176 Stockholm, Sweden.	Martina.Persson@ki.se		Tedroff, Kristina/0000-0002-0456-8029; Joseph, K.S./0000-0003-2317-5607	Swedish Research Council for Health, Working Life and Welfare [2014-0073]; Stockholm County Council [20150118]; Karolinska Institutet [2368/10-221]; Canadian Institutes of Health Research (CIHR); BC Children's Hospital Research Institute; CIHR [APR-126338]	This study was funded by the Swedish Research Council for Health, Working Life and Welfare (grant No 2014-0073), by the Stockholm County Council (ALF project 20150118 and a clinical postdoc position to MP), and by an unrestricted grant from Karolinska Institutet (No 2368/10-221, distinguished professor award to SC). NR is supported by a postdoctoral fellowship award from the Canadian Institutes o…	[Anonymous], GLOB DAT BOD MASS IN; APGAR V, 1953, Curr Res Anesth Analg, V32, P260; Berglund S, 2010, BJOG-INT J OBSTET GY, V117, P968, DOI 10.1111/j.1471-0528.2010.02565.x; Cans C, 2000, DEV MED CHILD NEUROL, V42, P816, DOI 10.1111/j.1469-8749.2000.tb00695.x; CATLIN EA, 1986, J PEDIATR-US, V109, P865, DOI 10.1016/S0022-3476(86)80715-6; Dan B, 2014, CEREBRAL PALSY SCI C; Ellenberg JH, 2013, DEV M…	41	6	6	0	3	BMJ PUBLISHING GROUP	LONDON	BRITISH MED ASSOC HOUSE, TAVISTOCK SQUARE, LONDON WC1H 9JR, ENGLAND	1756-1833			BMJ-BRIT MED J	BMJ-British Medical Journal	FEB 8	2018	360
J	Barrera, R; Amador, M; Munoz, J; Acevedo, V				Barrera, Roberto; Amador, Manuel; Munoz, Jorge; Acevedo, Veronica			Integrated vector control of Aedes aegypti mosquitoes around target houses	PARASITES & VECTORS			English	Article						Aedes aegypti; Zika; Vector control; AGO traps; Mosquitoes	ZIKA VIRUS TRANSMISSION; DIPTERA-CULICIDAE; PUERTO-RICO; DENGUE CONTROL; PERSISTENCE; INFECTION; DISPERSAL; OVITRAPS; SIZE; RNA	Background: The developing fetuses of pregnant women are at high risk of developing serious birth defects following Zika virus infections. We applied an Integrated Vector Control (IVC) approach using source reduction, larviciding, and mass trapping with non-insecticidal sticky traps to protect targeted houses by reducing the density of female Aedes aegypti mosquitoes. Methods: We tested the hypot…	[Barrera, Roberto; Amador, Manuel; Acevedo, Veronica] Ctr Dis Control & Prevent, Entomol & Ecol Act, Dengue Branch, 1324 Calle Canada, San Juan, PR 00920 USA; [Munoz, Jorge] Ctr Dis Control & Prevent, Mol Diagnost Lab, Dengue Branch, 1324 Calle Canada, San Juan, PR 00920 USA	Barrera, R (reprint author), Ctr Dis Control & Prevent, Entomol & Ecol Act, Dengue Branch, 1324 Calle Canada, San Juan, PR 00920 USA.	amz9@cdc.gov			Division of Vector Borne Diseases, Centers for Disease Control and Prevention	Funding was provided by the Division of Vector Borne Diseases, Centers for Disease Control and Prevention.	Bangs MJ, 2007, J MED ENTOMOL, V44, P163, DOI 10.1603/0022-2585(2007)44[163:PODVRI]2.0.CO;2; Barrera R, 2008, MED VET ENTOMOL, V22, P62, DOI 10.1111/j.1365-2915.2008.00720.x; Barrera R, 2017, J MED ENTOMOL, V54, P387, DOI 10.1093/jme/tjw187; Barrera R, 2014, AM J TROP MED HYG, V91, P1269, DOI 10.4269/ajtmh.14-0426; Barrera R, 2014, J MED ENTOMOL, V51, P145, DOI 10.1603/ME13096; Barrera R, 2009, A…	25	1	1	0	3	BIOMED CENTRAL LTD	LONDON	236 GRAYS INN RD, FLOOR 6, LONDON WC1X 8HL, ENGLAND	1756-3305			PARASITE VECTOR	Parasites Vectors	FEB 8	2018	11
J	Lee, BI; No, SK; Yi, SD; Lee, HW; Kim, OJ; Kim, SH; Kim, MK; Kim, SE; Kim, YS; Kim, JM; Lee, SJ; Shin, DJ; Park, SP; Kim, YI; Heo, K; Cho, YW; Cho, YJ; Kim, YN				Lee, Byung In; No, Soon Kee; Yi, Sang-Doe; Lee, Hyang Woon; Kim, Ok Joon; Kim, Sang Ho; Kim, Myeong Kyu; Kim, Sung Eun; Kim, Yo Sik; Kim, Jae Moon; Lee, Se-Jin; Shin, Dong Jin; Park, Sung Pa; Kim, Yeong In; Heo, Kyoung; Cho, Yong Won; Cho, Yang-Je; Kim, Youn Nam			Unblinded, randomized multicenter trial comparing lamotrigine and valproate combination with controlled-release carbamazepine monotherapy as initial drug regimen in untreated epilepsy	SEIZURE-EUROPEAN JOURNAL OF EPILEPSY			English	Article						Monotherapy; Combination therapy; CBZ-CR; LTG plus VPA; Initial drug regimen	ANTIEPILEPTIC DRUGS; REFRACTORY EPILEPSY; SODIUM VALPROATE; ADJUNCTIVE THERAPY; PARTIAL SEIZURES; POLYTHERAPY; EFFICACY; SUBSTITUTION; PREGNANCY; OUTCOMES	Purpose: To compare controlled-release carbamazepine monotherapy (CBZ-CR) with lamotrigine and valproate combination therapy (LTG + VPA) in equivalent total drug load, as initial drug regimen in untreated patients with partial and/or generalized tonic-clonic seizures (GTCS). Methods: This unblinded, randomized, 60-week superiority trial recruited patients having two or more unprovoked seizures wi…	[Lee, Byung In; Heo, Kyoung; Cho, Yang-Je] Yonsei Univ, Coll Med, Dept Neurol, Seoul, South Korea; [No, Soon Kee] Bong Seng Mem Hosp, Dept Neurol, Busan, South Korea; [Yi, Sang-Doe; Cho, Yong Won] Keimyung Univ, Sch Med, Dept Neurol, Daegu, South Korea; [Lee, Hyang Woon] Ewha Womans Univ, Sch Med, Dept Neurol, Seoul, South Korea; [Kim, Ok Joon] CHA Univ, Dept Neurol, Seongnam, South Korea; [Kim, …	Lee, BI (reprint author), Inje Univ, Haeundae Paik Hosp, Dept Neurol, 875 Haeundae Ro, Busan 48108, South Korea.	bilee@paik.ac.kr			GlaxoSmithKline Korea	This project was supported from the GlaxoSmithKline Korea for "Investigator Initiated Research Programs". GSK Korea was not involved with the analysis of data and content of the manuscript. Professor YN Kim at the Clinical Trial Center of Yonsei University Health System, Severance Hospital performed statistical analysis.	BANCAUD J, 1981, EPILEPSIA, V22, P489; Beghi E, 2003, EPILEPSY RES, V57, P1, DOI 10.1016/j.eplepsyres.2003.09.007; Brodie MJ, 1997, EPILEPSY RES, V26, P423, DOI 10.1016/S0920-1211(96)01007-8; Chadwick D, 1998, EPILEPSIA, V39, P799; Coleman CI, 2012, J MANAGE CARE PHARM, V18, P527, DOI 10.18553/jmcp.2012.18.7.527; COVANIS A, 1980, DEV MED CHILD NEUROL, V22, P202; Deckers CLP, 2001, EPILEPSIA, V42,…	38	0	0	0	2	W B SAUNDERS CO LTD	LONDON	32 JAMESTOWN RD, LONDON NW1 7BY, ENGLAND	1059-1311	1532-2688		SEIZURE-EUR J EPILEP	Seizure	FEB	2018	55
J	Petrenaite, V; Ohman, I; Ekstrom, L; Saebye, D; Hansen, TF; Tomson, T; Sabers, A				Petrenaite, Vaiva; Ohman, Inger; Ekstrom, Lena; Saebye, Ditte; Hansen, Thomas Folkmann; Tomson, Torbjorn; Sabers, Anne			UGT polymorphisms and lamotrigine clearance during pregnancy	EPILEPSY RESEARCH			English	Article						Pregnancy; Lamotrigine; UGT; Polymorphism; Sex of foetus	PLASMA-CONCENTRATIONS; SERUM CONCENTRATION; SEIZURE FREQUENCY; VALPROIC ACID; EPILEPSY; PHARMACOKINETICS; GLUCURONIDATION; WOMEN; MEDICATION; LACTATION	Objective: To evaluate the impact of maternal UGT1A4 and UGT2B7 genetic polymorphisms and sex of foetus on gestation-induced changes in lamotrigine (LTG) clearance during pregnancy and post-partum (PP). Methods: Single nucleotide polymorphisms UGT1A4 142T > G, L48V (*3), UGT1A4 70C > A, P24T (*2) and UGT2B7 802C > T, H268Y (*2) were determined in 40 women (47 pregnancies) with epilepsy treated wi…	[Petrenaite, Vaiva; Sabers, Anne] Univ Hosp Copenhagen, Rigshosp, Dept Neurol, Epilepsy Clin, Blegdamsvej, Denmark; [Petrenaite, Vaiva; Sabers, Anne] Univ Hosp Copenhagen, Rigshosp, Dept Neurol, Epilepsy Clin, Valdemar Hansens Vej 1-23, DK-2600 Glostrup, Denmark; [Ohman, Inger] Karolinska Inst, Ctr Pharmacoepidemiol, Dept Med, Stockholm, Sweden; [Ekstrom, Lena; Tomson, Torbjorn] Karolinska Inst, …	Petrenaite, V (reprint author), Univ Hosp Copenhagen, Rigshosp, Dept Neurol, Epilepsy Clin, Valdemar Hansens Vej 1-23, DK-2600 Glostrup, Denmark.	vaiva.petrenaite@regionh.dk	Hansen, Thomas Folkmann/O-5965-2014	Hansen, Thomas Folkmann/0000-0001-6703-7762; Ohman, Inger/0000-0001-7784-6272	Danish Epilepsy Association (Inge Berthelsens fund); Danish Epilepsy society (Lennart Grams Memorial fund); Oester-Joergensen and Roemhild Andersen fund (Denmark)	This study was funded by grants from Danish Epilepsy Association (Inge Berthelsens fund), Danish Epilepsy society (Lennart Grams Memorial fund) and Oester-Joergensen and Roemhild Andersen fund (Denmark).	Argikar UA, 2009, XENOBIOTICA, V39, P355, DOI 10.1080/00498250902745082; Beck O, 2006, THER DRUG MONIT, V28, P603, DOI 10.1097/01.ftd.0000245779.64080.30; Bhasker CR, 2000, PHARMACOGENETICS, V10, P679, DOI 10.1097/00008571-200011000-00002; Chang Y, 2014, EUR J CLIN PHARMACOL, V70, P941, DOI 10.1007/s00228-014-1690-1; Chen HQ, 2009, DRUG METAB DISPOS, V37, P1841, DOI 10.1124/dmd.109.026609; de Haa…	35	3	3	0	1	ELSEVIER SCIENCE BV	AMSTERDAM	PO BOX 211, 1000 AE AMSTERDAM, NETHERLANDS	0920-1211	1872-6844		EPILEPSY RES	Epilepsy Res.	FEB	2018	140
J	Dierking, C; Porschen, T; Walter, U; Rosche, J				Dierking, Carolin; Porschen, Thomas; Walter, Uwe; Roesche, Johannes			Pregnancy-related knowledge of women with epilepsy - An internet-based survey in German-speaking countries	EPILEPSY & BEHAVIOR			English	Article						Teratogenicity; Breast feeding; Bone health; Contraception	INFORMATION NEEDS; MANAGEMENT; QUESTIONNAIRE; METAANALYSIS; ISSUES	There are several issues, which have to be acknowledged, when treating women with epilepsy (WWE). The need for counseling WWE in Germany with epilepsy on pregnancy-related matters was stressed in several papers and medical guidelines. Physicians treating WWE in Germany therefore should be aware of the information needs of their patients. We aimed to determine the level of pregnancy-related knowle…	[Dierking, Carolin; Walter, Uwe; Roesche, Johannes] Univ Rostock, Dept Neurol, Rostock, Germany; [Porschen, Thomas] Assoc People Epilepsy, Assoc Epilepsy Self Help North Rhine Westphalia, Cologne, Germany; [Roesche, Johannes] Klin Lengg, Swiss Epilepsy Ctr, Zurich, Switzerland	Rosche, J (reprint author), Univ Rostock, Dept Neurol, Rostock, Germany.	roeschej@t-online.de		Walter, Uwe/0000-0002-6280-785X	Abbvie; Bayer Vital; Ipsen Pharma; Merz Pharmaceuticals; Pfizer; Eisai; UCB	Uwe Walter received speaker honoraria and travel grants from Abbvie, Bayer Vital, Ipsen Pharma, Merz Pharmaceuticals, and Pfizer. Johannes Rosche received speaker's honoraria from Eisai and UCB, served as medical advisor for Eisai, received travel grants from Eisai and UCB and received financial support for an investigator-initiated trial from Pfizer. The other authors declare that they have noth…	Asadi-Pooya AA, 2015, SEIZURE-EUR J EPILEP, V27, P51, DOI 10.1016/j.seizure.2015.02.030; Bell GS, 2002, EPILEPSY RES, V52, P139, DOI 10.1016/S0920-1211(02)00135-3; Bengner M, 2013, Z EPILEPTOL, V26, P154, DOI 10.1007/s10309-013-0306-6; Bui E, 2014, WOMEN WITH EPILEPSY: A PRACTICAL MANAGEMENT HANDBOOK, P1, DOI 10.1017/CBO9781139178020; Crawford P, 2003, SEIZURE-EUR J EPILEP, V12, P502, DOI 10.1016…	27	4	4	3	5	ACADEMIC PRESS INC ELSEVIER SCIENCE	SAN DIEGO	525 B ST, STE 1900, SAN DIEGO, CA 92101-4495 USA	1525-5050	1525-5069		EPILEPSY BEHAV	Epilepsy Behav.	FEB	2018	79
J	Mahmoodkhani, M; Saboory, E; Roshan-Milani, S; Azizi, N; Karimipour, M; Rasmi, Y; Gholinejad, Z				Mahmoodkhani, Maryam; Saboory, Ehsan; Roshan-Milani, Shiva; Azizi, Negar; Karimipour, Mojtaba; Rasmi, Yosef; Gholinejad, Zafar			Pregestational stress attenuated fertility rate in dams and increased seizure susceptibility in offspring	EPILEPSY & BEHAVIOR			English	Article						Predatory stress; Pregestational period; Epilepsy; Fertility	INDUCED EPILEPTIC BEHAVIORS; PRENATAL STRESS; RESTRAINT STRESS; PREPUBERTAL RATS; MORPHINE; CORTISOL; BRAIN; GLUCOCORTICOIDS; GESTATION; EXPOSURE	Many studies have found that stress during pregnancy is linked to an increased incidence of epileptic behaviors and reproductive disorders. However, few works have investigated the effect of pregestational stress on seizure susceptibility in the offspring. We investigated the effect of pregestational stress on epileptic behaviors in the offspring as well as fertility rate in dams. The male and fe…	[Mahmoodkhani, Maryam; Azizi, Negar] Urmia Univ Med Sci, Sch Med, Dept Physiol, Orumiyeh, Iran; [Saboory, Ehsan; Roshan-Milani, Shiva] Urmia Univ Med Sci, Neurophysiol Res Ctr, Orumiyeh, Iran; [Karimipour, Mojtaba] Urmia Univ Med Sci, Dept Anat Sci, Fac Med, Orumiyeh, Iran; [Rasmi, Yosef] Urmia Univ Med Sci, Cellular & Mol Res Ctr, Orumiyeh, Iran; [Gholinejad, Zafar] Urmia Univ Med Sci, Dept Bioc…	Saboory, E (reprint author), Urmia Univ Med Sci, Sch Med, Dept Physiol, Orumiyeh, Iran.	saboory@umsu.ac.ir	Rasmi, Yousef/H-1783-2017; Saboory, Ehsan/P-9114-2017	Rasmi, Yousef/0000-0003-1506-1909; Saboory, Ehsan/0000-0003-4777-4751; mahmoodkhani, maryam/0000-0001-7251-2353	Neurophysiology Research Center, Urmia University of Medical Sciences, Urmia, Iran	This study was supported by the Neurophysiology Research Center, Urmia University of Medical Sciences, Urmia, Iran. This article was extracted from Maryam Mahmoodkhani's thesis for completing the requirements of a Master's Degree in physiology. The authors have no conflicts of interest to declare regarding the study described in this article and its preparation.	Ahmadzadeh R, 2011, DEV PSYCHOBIOL, V53, P806, DOI 10.1002/dev.20555; Anway MD, 2005, SCIENCE, V308, P1466, DOI 10.1126/science.1108190; Bale TL, 2015, NAT REV NEUROSCI, V16, P332, DOI 10.1038/nrn3818; Bale TL, 2010, BIOL PSYCHIAT, V68, P314, DOI 10.1016/j.biopsych.2010.05.028; Curley JP, 2011, PSYCHONEUROENDOCRINO, V36, P352, DOI 10.1016/j.psyneuen.2010.06.005; Dias BG, 2014, NAT NEUROSCI, V17, …	45	0	0	0	2	ACADEMIC PRESS INC ELSEVIER SCIENCE	SAN DIEGO	525 B ST, STE 1900, SAN DIEGO, CA 92101-4495 USA	1525-5050	1525-5069		EPILEPSY BEHAV	Epilepsy Behav.	FEB	2018	79
J	Ni, GZ; Qin, JM; Chen, ZY; Li, HL; Zhou, JQ; Huang, M; Zhou, LM				Ni, Guanzhong; Qin, Jiaming; Chen, Ziyi; Li, Hongliang; Zhou, Jueqian; Huang, Min; Zhou, Liemin			Associations between genetic variation in one-carbon metabolism and leukocyte DNA methylation in valproate-treated patients with epilepsy	CLINICAL NUTRITION			English	Article						DNA methylation; Epilepsy; One-carbon metabolism; Single nucleotide polymorphism; Valproate	ANTIEPILEPTIC DRUGS; COMMON MUTATION; REDUCTASE GENE; RISK-FACTORS; FOLATE; HYPOMETHYLATION; PREGNANCY; ANTICONVULSANTS; POLYMORPHISMS; HOMOCYSTEINE	Background: Valproate (VPA) as a first-line antiepileptic drug is useful for the most types of epileptic seizure treatment. Previous studies observed that VPA influenced one-carbon metabolism (OCM), consequently, DNA methylation. However, other individual genetic variations, as well as VPA, modify DNA methylation. Objective: In this study, we investigated associations between genetic variations i…	[Ni, Guanzhong; Qin, Jiaming; Chen, Ziyi; Zhou, Jueqian; Zhou, Liemin] Sun Yat Sen Univ, Affiliated Hosp 1, Dept Neurol, 58 Zhongshan 2nd Rd, Guangzhou 510080, Guangdong, Peoples R China; [Li, Hongliang; Huang, Min] Sun Yat Sen Univ, Sch Pharmaceut Sci, Inst Clin Pharmacol, Guangzhou, Guangdong, Peoples R China	Zhou, LM (reprint author), Sun Yat Sen Univ, Affiliated Hosp 1, Dept Neurol, 58 Zhongshan 2nd Rd, Guangzhou 510080, Guangdong, Peoples R China.	lmzhou56@163.com			National Natural Science Foundation of China [81571266]	The authors acknowledge Wei Zhuang, Yafang Zhou and Juan Chen for the technical assistance. This work was supported in part by grant from the National Natural Science Foundation of China (Grant no. 81571266). Funders had no role in the design, analysis or writing of this manuscript.	Alonso-Aperte E, 1999, NEUROLOGY, V52, P750, DOI 10.1212/WNL.52.4.750; Bleich S, 2014, EPIGENOMICS-UK, V6, P585, DOI [10.2217/EPI.14.54, 10.2217/epi.14.54]; Campbell E, 2014, J NEUROL NEUROSUR PS, V85, P1029, DOI 10.1136/jnnp-2013-306318; Carmel Ralph, 2003, Hematology Am Soc Hematol Educ Program, P62; Castro R, 2004, J MED GENET, V41, P454, DOI 10.1136/jmg.2003.017244; Chowdhury S, 2011, BIRTH D…	29	0	0	1	2	CHURCHILL LIVINGSTONE	EDINBURGH	JOURNAL PRODUCTION DEPT, ROBERT STEVENSON HOUSE, 1-3 BAXTERS PLACE, LEITH WALK, EDINBURGH EH1 3AF, MIDLOTHIAN, SCOTLAND	0261-5614	1532-1983		CLIN NUTR	Clin. Nutr.	FEB	2018	37	1
J	Bjork, M; Riedel, B; Spigset, O; Veiby, G; Kolstad, E; Daltveit, AK; Gilhus, NE				Bjork, Marte; Riedel, Bettina; Spigset, Olav; Veiby, Gyri; Kolstad, Eivind; Daltveit, Anne Kjersti; Gilhus, Nils Erik			Association of Folic Acid Supplementation During Pregnancy With the Risk of Autistic Traits in Children Exposed to Antiepileptic Drugs In Utero	JAMA NEUROLOGY			English	Article							SOCIAL COMMUNICATION QUESTIONNAIRE; SPECTRUM DISORDERS; MODIFIED CHECKLIST; NEURODEVELOPMENTAL DISORDERS; UNINTENDED PREGNANCY; CHILDHOOD AUTISM; HUMAN SERUM; POPULATION; TODDLERS; FOLATE	IMPORTANCE Strategies to prevent autism in children exposed to antiepileptic drugs (AEDs) during pregnancy are important. OBJECTIVE To explore whether folic acid supplementation and folate status in pregnancy are associated with reduced risk of autistic traits owing to in utero AED exposure. DESIGN, SETTING, AND PARTICIPANTS The population-based, prospective Norwegian Mother and Child Cohort Stud…	[Bjork, Marte; Kolstad, Eivind; Gilhus, Nils Erik] Univ Bergen, Dept Clin Med, Bergen, Norway; [Bjork, Marte; Veiby, Gyri; Kolstad, Eivind; Gilhus, Nils Erik] Haukeland Hosp, Dept Neurol, Jonas Lies Vei 65, N-5021 Bergen, Norway; [Riedel, Bettina] Univ Bergen, Dept Clin Sci, Bergen, Norway; [Riedel, Bettina] Haukeland Hosp, Clin Pharmacol Sect, Lab Clin Biochem, Bergen, Norway; [Spigset, Olav] St…	Bjork, M (reprint author), Haukeland Hosp, Dept Neurol, Jonas Lies Vei 65, N-5021 Bergen, Norway.	marte.bjork@uib.no	Bjork, Marte/N-3569-2016	Bjork, Marte/0000-0002-5745-1094	Norwegian Epilepsy Association; Norwegian Ministry of Health [N01-ES-75558]; Ministry of Education and Research, National Institutes of Health (NIH), National Institute of Environmental Health Science; National Institute of Neurological Disorders and Stroke, NIH [UO1 NS 047537-01, UO1 NS 047537-06A1]; Norwegian Research Council/Functional Genomics [151918/S10]	This study was supported financially by the Norwegian Epilepsy Association. The Norwegian Mother and Child Cohort Study is supported by contract no N01-ES-75558 from the Norwegian Ministry of Health and the Ministry of Education and Research, National Institutes of Health (NIH), National Institute of Environmental Health Science; grants UO1 NS 047537-01 and UO1 NS 047537-06A1 from National Instit…	American Psychiatric Association, 2000, DIAGN STAT MAN MENT; [Anonymous], 1989, EPILEPSIA, V30, P389; Apeland T, 2000, ACTA NEUROL SCAND, V101, P217, DOI 10.1034/j.1600-0404.2000.101004217x./; Baird G, 2000, J AM ACAD CHILD PSY, V39, P694, DOI 10.1097/00004583-200006000-00007; Becker M, 2016, CURR PSYCHIAT REP, V18, DOI 10.1007/s11920-016-0664-7; Bjork M. H., 2014, Norsk Epidemiologi, V24, P79; B…	43	14	14	11	22	AMER MEDICAL ASSOC	CHICAGO	330 N WABASH AVE, STE 39300, CHICAGO, IL 60611-5885 USA	2168-6149	2168-6157		JAMA NEUROL	JAMA Neurol.	FEB	2018	75	2
J	Fukazawa, M; Tezuka, J; Sasazuki, M; Masumoto, N; Baba, H; Doi, T; Tsutsumi, Y; Mizuno, Y; Mihara, F; Nakayama, H				Fukazawa, Mitsuharu; Tezuka, Junichiro; Sasazuki, Momoko; Masumoto, Natsuko; Baba, Haruhisa; Doi, Takehiko; Tsutsumi, Yasushi; Mizuno, Yuji; Mihara, Futoshi; Nakayama, Hideki			Infantile hypophosphatasia combined with vitamin B6-responsive seizures and reticular formation lesions on magnetic resonance imaging: A case report	BRAIN & DEVELOPMENT			English	Article						Hypophosphatasia (HPP); Encephalopathy; Vitamin B6; Pyridoxal phosphate (PLP); Reticular formation; Magnetic resonance imagine (MRI)	PYRIDOXINE-RESPONSIVE SEIZURES; ALKALINE-PHOSPHATASE; METABOLISM	Background: Hypophosphatasia (HPP) is a rare genetic disorder characterized by rachitic bone manifestations and a low serum alkaline phosphatase (ALP) level. It is caused by mutations in the tissue non-specific alkaline phosphatase (TNSALP) gene, which encodes the tissue non-specific isozyme of ALP. HPP patients exhibit various presentations depending on their age at onset, such as infantile HPP …	[Fukazawa, Mitsuharu; Tezuka, Junichiro; Sasazuki, Momoko; Masumoto, Natsuko; Baba, Haruhisa; Doi, Takehiko; Tsutsumi, Yasushi; Mizuno, Yuji; Nakayama, Hideki] Natl Hosp Org, Fukuoka Higashi Med Ctr, Dept Pediat, Koga City, Fukuoka, Japan; [Fukazawa, Mitsuharu] Natl Hosp Org, Beppu Med Ctr, Dept Pediat, 1473 Kamado, Beppu, Oita 8740011, Japan; [Tezuka, Junichiro] Fukuoka Childrens Hosp, Dept Alle…	Fukazawa, M (reprint author), Natl Hosp Org, Beppu Med Ctr, Dept Pediat, 1473 Kamado, Beppu, Oita 8740011, Japan.	mitsuharu0720@yithoo.co.jp					Baumgartner-Sigl S, 2007, BONE, V40, P1655, DOI 10.1016/j.bone.2007.01.020; Belachew D, 2013, JIMD REP, V11, P17, DOI 10.1007/8904_2013_217; de Roo MGA, 2014, MOL GENET METAB, V111, P404, DOI 10.1016/j.ymgme.2013.09.014; Demirbilek H, 2012, J CLIN RES PEDIATR E, V4, P34, DOI 10.4274/jcrpe.473; Hofmann C, 2013, CLIN REV BONE MINER, V11, P60, DOI 10.1007/s12018-013-9139-0; Mornet E, 2007, ORPHANET …	13	0	0	2	2	ELSEVIER SCIENCE BV	AMSTERDAM	PO BOX 211, 1000 AE AMSTERDAM, NETHERLANDS	0387-7604	1872-7131		BRAIN DEV-JPN	Brain Dev.	FEB	2018	40	2
J	Al-Muhtasib, N; Sepulveda-Rodriguez, A; Vicini, S; Forcelli, PA				Al-Muhtasib, Nour; Sepulveda-Rodriguez, Alberto; Vicini, Stefano; Forcelli, Patrick A.			Neonatal phenobarbital exposure disrupts GABAergic synaptic maturation in rat CA1 neurons	EPILEPSIA			English	Article						apoptosis; cell death; gestational; neonatal; patch-clamp; teratogen	ANTIEPILEPTIC DRUG EXPOSURE; LONG-TERM REDUCTION; CELL-DEATH; SEIZURE SUSCEPTIBILITY; POSTNATAL-DEVELOPMENT; DEVELOPMENTAL-CHANGES; ETOMIDATE EXPOSURE; HIPPOCAMPAL SLICES; PYRAMIDAL NEURONS; PATCH-CLAMP	ObjectivePhenobarbital is the most commonly utilized drug for the treatment of neonatal seizures. The use of phenobarbital continues despite growing evidence that it exerts suboptimal seizure control and is associated with long-term alterations in brain structure, function, and behavior. Alterations following neonatal phenobarbital exposure include acute induction of neuronal apoptosis, disruptio…	[Al-Muhtasib, Nour; Sepulveda-Rodriguez, Alberto; Vicini, Stefano; Forcelli, Patrick A.] Georgetown Univ, Dept Pharmacol & Physiol, Washington, DC 20057 USA; [Sepulveda-Rodriguez, Alberto; Vicini, Stefano; Forcelli, Patrick A.] Georgetown Univ, Interdisciplinary Program Neurosci, Washington, DC USA; [Vicini, Stefano; Forcelli, Patrick A.] Georgetown Univ, Dept Neurosci, Washington, DC USA	Forcelli, PA (reprint author), Georgetown Univ, Dept Pharmacol & Physiol, Washington, DC 20057 USA.	paf22@georgetown.edu		Vicini, Stefano/0000-0001-8671-5194; Sepulveda-Rodriguez, Alberto/0000-0002-6479-8635	CONACyT (Mexican Council on Science and Technology) [381291]; [KL2TR001432]	This work was funded by KL2TR001432 to PAF and CONACyT (Mexican Council on Science and Technology) Scholarship #381291 to ASR.	Banks MI, 2002, J NEUROPHYSIOL, V88, P3097, DOI 10.1152/jn.00026.2002; Baraban SC, 1997, DEV BRAIN RES, V102, P189, DOI 10.1016/S0165-3806(97)00096-5; BENARI Y, 1989, J PHYSIOL-LONDON, V416, P303, DOI 10.1113/jphysiol.1989.sp017762; Bhardwaj SK, 2012, NEUROPHARMACOLOGY, V62, P2337, DOI 10.1016/j.neuropharm.2012.02.001; Bittigau P, 2002, P NATL ACAD SCI USA, V99, P15089, DOI 10.1073/pnas.222550499…	45	3	3	2	6	WILEY	HOBOKEN	111 RIVER ST, HOBOKEN 07030-5774, NJ USA	0013-9580	1528-1167		EPILEPSIA	Epilepsia	FEB	2018	59	2
J	Hirschberger, RG; Kuban, KCK; O'Shea, TM; Joseph, RM; Heeren, T; Douglass, LM; Stafstrom, CE; Jara, H; Frazier, JA; Hirtz, D; Rollins, JV; Paneth, N				Hirschberger, Rachel G.; Kuban, Karl C. K.; O'Shea, Thomas M.; Joseph, Robert M.; Heeren, Tim; Douglass, Laurie M.; Stafstrom, Carl E.; Jara, Hernan; Frazier, Jean A.; Hirtz, Deborah; Rollins, Julie V.; Paneth, Nigel		ELGAN Study Investigators	Co-occurrence and Severity of Neurodevelopmental Burden (Cognitive Impairment, Cerebral Palsy, Autism Spectrum Disorder, and Epilepsy) at Age Ten Years in Children Born Extremely Preterm	PEDIATRIC NEUROLOGY			English	Article						extremely preterm; neurological; follow-up; multiple disabilities	LOW-BIRTH-WEIGHT; EXTREMELY PREMATURE-INFANTS; WEEKS GESTATIONAL-AGE; ACTIVE PERINATAL-CARE; QUALITY-OF-LIFE; SCHOOL-AGE; DEVELOPMENTAL-DISABILITY; NORTHERN GERMANY; OUTCOMES; COHORT	BACKGROUND: This study aims to determine the prevalence of neurodevelopmental impairments at age ten years among children born extremely preterm (less than 28 weeks gestational age) and to offer a framework for categorizing neurological limitations. METHODS: A multicenter, prospective cohort follow-up study recruited 889 ten-year-old children born from 2002 to 2004. We assessed prevalence of cogn…	[Hirschberger, Rachel G.; Kuban, Karl C. K.; Douglass, Laurie M.] Boston Med Ctr, Dept Pediat, Div Pediat Neurol, Boston, MA 02118 USA; [O'Shea, Thomas M.; Rollins, Julie V.] Univ N Carolina, Chapel Hill, NC USA; [Joseph, Robert M.] Boston Univ, Dept Psychol & Neuroanat, Boston, MA 02215 USA; [Heeren, Tim] Boston Univ, Sch Publ Hlth, Dept Biostat, Boston, MA USA; [Stafstrom, Carl E.] Johns Hopkin…	Hirschberger, RG (reprint author), Boston Med Ctr, Dept Pediat, Div Pediat Neurol, Boston, MA 02118 USA.; Hirschberger, RG (reprint author), Boston Childrens Hosp, Dept Med, Hunnewell Bldg Pavil 129, Boston, MA 02115 USA.	rachel.hirschberger@childrens.harvard.edu		Joseph, Robert/0000-0001-6879-0254	National Institute of Neurological Disorders and Stroke, Bethesda, Maryland [5U01NS040069-05, 2R01NS040069-06A2, U01NS040069]; National Institute of Child Health and Human Development, Bethesda, Maryland [5P30HD018655-28]; National Institutes of Health, Bethesda, Maryland [1UG30D023348]	This study was supported by cooperative agreements with the National Institute of Neurological Disorders and Stroke, Bethesda, Maryland (5U01NS040069-05; 2R01NS040069-06A2; U01NS040069), a center grant award from the National Institute of Child Health and Human Development, Bethesda, Maryland (5P30HD018655-28), and the National Institutes of Health, Bethesda, Maryland (1UG30D023348).	ARNOLD CC, 1991, AM J EPIDEMIOL, V134, P604, DOI 10.1093/oxfordjournals.aje.a116133; Aylward GP, 2002, MENT RETARD DEV D R, V8, P234, DOI 10.1002/mrdd.10043; Behrman RE, 2007, PRET BIRTH CAUS CONS; Chung PJ, 2017, PEDIATR RES, V82, P565, DOI 10.1038/pr.2017.184; Douglass LM, 2017, PEDIATR NEUROL, V73, P13, DOI 10.1016/j.pediatrneurol.2017.05.009; Douglass LM, 2016, PEDIATR NEUROL, V54, P64, DOI 1…	64	6	6	3	11	ELSEVIER SCIENCE INC	NEW YORK	360 PARK AVE SOUTH, NEW YORK, NY 10010-1710 USA	0887-8994	1873-5150		PEDIATR NEUROL	Pediatr. Neurol.	FEB	2018	79
J	Wang, KL; Chen, XP; Liu, J; Zou, LP; Feng, WK; Cai, L; Wu, XY; Chen, SY				Wang, Keling; Chen, Xiaopan; Liu, Jie; Zou, Li-Ping; Feng, Wenke; Cai, Lu; Wu, Xiaoyang; Chen, Shao-yu			Embryonic exposure to ethanol increases the susceptibility of larval zebrafish to chemically induced seizures	SCIENTIFIC REPORTS			English	Article							FETAL ALCOHOL EXPOSURE; BRAIN GROWTH SPURT; GABA(A) RECEPTORS; TEMPORAL VULNERABILITY; AUDIOGENIC-SEIZURES; DANIO-RERIO; ADULT-RATS; CELL LOSS; ENVIRONMENTAL-FACTORS; REGIONAL DIFFERENCES	Prenatal ethanol exposure is known to cause neurodevelopmental disorders. While high prevalence of epilepsy is observed among the children whose mothers abused alcohol during pregnancy, the results from animal studies are conflicting. Here, we investigated whether embryonic exposure to ethanol can increase the susceptibility to pentylenetetrazole (PTZ)-induced seizures in larval zebrafish. Embryo…	[Wang, Keling; Chen, Xiaopan; Liu, Jie; Feng, Wenke; Chen, Shao-yu] Univ Louisville, Hlth Sci Ctr, Alcohol Res Ctr, Dept Pharmacol & Toxicol, Louisville, KY 40292 USA; [Wang, Keling; Zou, Li-Ping] Chinese Peoples Liberat Army Gen Hosp, Dept Pediat, Beijing 100853, Peoples R China; [Chen, Xiaopan] Zhejiang Prov Peoples Hosp, Dept Reprod Endocrinol, 158 Shangtang Rd, Hangzhou 310014, Zhejiang, Peop…	Chen, SY (reprint author), Univ Louisville, Hlth Sci Ctr, Alcohol Res Ctr, Dept Pharmacol & Toxicol, Louisville, KY 40292 USA.	shaoyu.chen@louisville.edu			National Institute of Health from the National Institute on Alcohol Abuse and Alcoholism [RO1AA020265, RO1AA021434, P50AA024337, RO1AA023190]; National Institute of Arthritis and Musculoskeletal and Skin Diseases [RO1AR063630]; Excellent Young Scientist Foundation of Zhejiang Provincial People's Hospital [ZRY2016A002]; National Natural Science Foundation of China [81701460]	This work was supported by the National Institute of Health Grants RO1AA020265 (S.-Y.C.), RO1AA021434 (S.-Y.C.), P50AA024337 (S.-Y.C.), and RO1AA023190 (W.F.) from the National Institute on Alcohol Abuse and Alcoholism, RO1AR063630 (X.W.) from the National Institute of Arthritis and Musculoskeletal and Skin Diseases, Excellent Young Scientist Foundation of Zhejiang Provincial People's Hospital ZR…	ABEL EL, 1993, ALCOHOL, V10, P155, DOI 10.1016/0741-8329(93)90096-7; Afrikanova T, 2013, PLOS ONE, V8, DOI 10.1371/journal.pone.0054166; Ali Shaukat, 2011, PLoS One, V6, pe20037, DOI 10.1371/journal.pone.0020037; Auvergne R, 2002, BRAIN RES, V954, P277, DOI 10.1016/S0006-8993(02)03355-3; Baraban SC, 2005, NEUROSCIENCE, V131, P759, DOI 10.1016/j.neuroscience.2004.11.031; Bell SH, 2010, ALCOHOL CLI…	89	0	0	2	6	NATURE PUBLISHING GROUP	LONDON	MACMILLAN BUILDING, 4 CRINAN ST, LONDON N1 9XW, ENGLAND	2045-2322			SCI REP-UK	Sci Rep	JAN 30	2018	8
J	Hernandez-Diaz, S; Huybrechts, KF; Desai, RJ; Cohen, JM; Mogun, H; Pennell, PB; Bateman, BT; Patorno, E				Hernandez-Diaz, Sonia; Huybrechts, Krista F.; Desai, Rishi J.; Cohen, Jacqueline M.; Mogun, Helen; Pennell, Page B.; Bateman, Brian T.; Patorno, Elisabetta			u Topiramate use early in pregnancy and the risk of oral clefts: A pregnancy cohort study	NEUROLOGY			English	Article							MAJOR BIRTH-DEFECTS; ANTIEPILEPTIC DRUGS; PARENTAL EPILEPSY; UNITED-STATES; UK-EPILEPSY; REGISTER; LAMOTRIGINE; PREVALENCE; CHILDREN; WEIGHT	ObjectiveTo assess the relative risk of oral clefts associated with maternal use of high and low doses of topiramate during the first trimester for epilepsy and nonepilepsy indications.MethodsThis population-based study nested in the US 2000-2010 Medicaid Analytic eXtract included a cohort of 1,360,101 pregnant women with a live-born infant enrolled in Medicaid from 3 months before conception thr…	[Hernandez-Diaz, Sonia; Cohen, Jacqueline M.] Harvard TH Chan Sch Publ Hlth, Dept Epidemiol, Boston, MA 02115 USA; [Huybrechts, Krista F.; Desai, Rishi J.; Mogun, Helen; Bateman, Brian T.; Patorno, Elisabetta] Brigham & Womens Hosp, Div Pharmacoepidemiol & Pharmacoecon, 75 Francis St, Boston, MA 02115 USA; [Pennell, Page B.] Brigham & Womens Hosp, Dept Med, 75 Francis St, Boston, MA 02115 USA; [P…	Hernandez-Diaz, S (reprint author), Harvard TH Chan Sch Publ Hlth, Dept Epidemiol, Boston, MA 02115 USA.	shernan@hsph.harvard.edu		Cohen, Jacqueline/0000-0002-7300-0488	R01 grant from the National Institute of Mental Health [R01 MH100216]; National Institute of Child Health & Human Development [K08HD075831]; National Institute of Mental Health [K01MH099141]	This study was supported by an R01 grant (R01 MH100216) from the National Institute of Mental Health. Brian T. Bateman was supported by a career development grant K08HD075831 from the National Institute of Child Health & Human Development. Krista F. Huybrechts was supported by a career development grant K01MH099141 from the National Institute of Mental Health. The funders had no role in the desig…	[Anonymous], 2013, OBSTET GYNECOL, V122, P957, DOI 10.1097/AOG.0b013e3182a603bb; Bays H, 2010, EXPERT REV CARDIOVAS, V8, P1777, DOI [10.1586/erc.10.125, 10.1586/ERC.10.125]; Bromfield EB, 2008, EPILEPSIA, V49, P2122, DOI 10.1111/j.1528-1167.2008.01696.x; Cooper WO, 2008, PHARMACOEPIDEM DR S, V17, P455, DOI 10.1002/pds.1534; Cunnington M, 2007, EPILEPSIA, V48, P1207, DOI 10.1111/j.1528-1167.2007.0…	31	3	3	0	3	LIPPINCOTT WILLIAMS & WILKINS	PHILADELPHIA	TWO COMMERCE SQ, 2001 MARKET ST, PHILADELPHIA, PA 19103 USA	0028-3878	1526-632X		NEUROLOGY	Neurology	JAN 23	2018	90	4
J	Sani, RN; Keramati, K; Saberi, N; Moezifar, M; Mahdavi, A				Sani, Reza Narenji; Keramati, Keivan; Saberi, Niloufar; Moezifar, Melika; Mahdavi, Ali			Effect of zonisamide on refractory epilepsy during pregnancy in lamotrigine resistant kindled rats	NEUROSCIENCE LETTERS			English	Article						Lamotrigine-resistant kindled rats; Pregnancy; Refractory epilepsy; Zonisamide	ANTIEPILEPTIC DRUGS; CONGENITAL-MALFORMATIONS; IDIOPATHIC EPILEPSY; CROSS-TOLERANCE; FETAL EXPOSURE; CARBAMAZEPINE; SEIZURES; WOMEN; VALPROATE; TRIAL	Drug-resistant epilepsy with uncontrolled severe seizures despite state-of-the-art medical treatment continues to be a major clinical problem. Pregnancy is a state where drug pharmacokinetic changes are more pronounced and more rapid than any other period of life. The current study investigated the effect of zonisamide (ZNS) on refractory epilepsy during pregnancy in lamotrigine-resistant kindled…	[Sani, Reza Narenji; Saberi, Niloufar] Semnan Univ, Fac Vet Med, Dept Clin Sci, POB 35131-19111, Semnan, Iran; [Keramati, Keivan] Semnan Univ, Fac Vet Med, Dept Basic Sci, Semnan, Iran; [Moezifar, Melika] Univ Tehran, Fac Vet Med, Dept Basic Sci, Tehran, Iran; [Mahdavi, Ali] Semnan Univ, Fac Vet Med, Dept Anim Sci, Semnan, Iran	Sani, RN (reprint author), Semnan Univ, Fac Vet Med, Dept Clin Sci, POB 35131-19111, Semnan, Iran.	Rezasani_vet@semnan.ac.ir					ARKARAVICHIEN W, 1990, J REPROD FERTIL, V90, P63; Artama M, 2005, NEUROLOGY, V64, P1874, DOI 10.1212/01.WNL.0000163771.96962.1F; Arzimanoglou A, 2006, EXPERT REV NEUROTHER, V6, P1283, DOI 10.1586/14737175.6.9.1283; Benbadis S., 2014, US NEUROL, V10; Biton V, 2007, CLIN NEUROPHARMACOL, V30, P230, DOI 10.1097/01.WNF.0B013E3180413D7D; Brodie M. J., 2005, EPILEPSIA, V46; Canger R, 1999, EPILEPSIA, V4…	31	1	1	0	0	ELSEVIER IRELAND LTD	CLARE	ELSEVIER HOUSE, BROOKVALE PLAZA, EAST PARK SHANNON, CO, CLARE, 00000, IRELAND	0304-3940	1872-7972		NEUROSCI LETT	Neurosci. Lett.	JAN 18	2018	664
J	Brikell, I; Ghirardi, L; D'Onofrio, BM; Dunn, DW; Almqvist, C; Dalsgaard, S; Kuja-Halkola, R; Larsson, H				Brikell, Isabell; Ghirardi, Laura; D'Onofrio, Brian M.; Dunn, David W.; Almqvist, Catarina; Dalsgaard, Soren; Kuja-Halkola, Ralf; Larsson, Henrik			Familial Liability to Epilepsy and Attention-Deficit/Hyperactivity Disorder: A Nationwide Cohort Study	BIOLOGICAL PSYCHIATRY			English	Article						ADHD; Comorbidity; Epilepsy; Genetics; Neurodevelopment; Risk factors	DEFICIT HYPERACTIVITY DISORDER; GENETIC INFLUENCES; RISK-FACTORS; ADHD; CHILDREN; PREGNANCY; REGISTER; COAGGREGATION; METAANALYSIS; ASSOCIATION	BACKGROUND: Epilepsy and attention-deficit/hyperactivity disorder (ADHD) are strongly associated; however, the underlying factors contributing to their co-occurrence remain unclear. A shared genetic liability has been proposed as one possible mechanism. Therefore, our goal in this study was to investigate the familial coaggregation of epilepsy and ADHD and to estimate the contribution of genetic …	[Brikell, Isabell; Ghirardi, Laura; D'Onofrio, Brian M.; Almqvist, Catarina; Kuja-Halkola, Ralf; Larsson, Henrik] Karolinska Inst, Dept Med Epidemiol & Biostat, S-17177 Stockholm, Sweden; [Almqvist, Catarina] Karolinska Univ Hosp, Astrid Lindgren Childrens Hosp, Stockholm, Sweden; [Larsson, Henrik] Orebro Univ, Sch Med Sci, Orebro, Sweden; [D'Onofrio, Brian M.] Indiana Univ, Dept Psychol & Brain …	Brikell, I (reprint author), Karolinska Inst, Dept Med Epidemiol & Biostat, S-17177 Stockholm, Sweden.	isabell.brikell@ki.se	Dalsgaard, Soren/I-4595-2013	Dalsgaard, Soren/0000-0003-4659-0969; Brikell, Isabell/0000-0002-3800-6665	Swedish Research Council [2013-2280, 2014-3831]; Swedish Initiative for Research on Microdata in the Social and Medical Sciences framework [340-2013-5867]; National Institute of Mental Health [1R01MH102221]	The authors acknowledge financial support from the Swedish Research Council (Grant Nos. 2013-2280 and 2014-3831 to HL), the Swedish Initiative for Research on Microdata in the Social and Medical Sciences framework (Grant No. 340-2013-5867 to HL and BMD), and the National Institute of Mental Health (Grant No. 1R01MH102221 to HL and BMD). The funding sources had no involvement in any part of study …	Aaberg KM, 2016, PEDIATRICS, V138, DOI 10.1542/peds.2016-0921; Anttila V, 2016, ANAL SHARED HERITABI; Bertelsen EN, 2016, PEDIATRICS, V138, DOI 10.1542/peds.2015-4654; Bromley R, 2016, REPROD TOXICOL, V64, P203, DOI 10.1016/j.reprotox.2016.06.007; Chang Z, 2014, JAMA PSYCHIAT, V71, P319, DOI 10.1001/jamapsychiatry.2013.4174; Chen Q, 2017, J CHILD PSYCHOL PSYC, V58, P711, DOI 10.1111/jcpp.12686; C…	53	3	3	0	8	ELSEVIER SCIENCE INC	NEW YORK	360 PARK AVE SOUTH, NEW YORK, NY 10010-1710 USA	0006-3223	1873-2402		BIOL PSYCHIAT	Biol. Psychiatry	JAN 15	2018	83	2
J	Robertson, K; Marshman, LAG; Hennessy, M; Harriss, L; Plummer, D				Robertson, Kelvin; Marshman, Laurence A. G.; Hennessy, Maria; Harriss, Linton; Plummer, David			Pregabalin versus gabapentin in the treatment of sciatica: study protocol for a randomised, double-blind, cross-over trial (PAGPROS)	TRIALS			English	Article						Gabapentin; Pregabalin; Sciatica; Pain; Clinical trial; Protocol	NEUROPATHIC PAIN	Background: There is currently an absence of high-grade evidence regarding the treatment of chronic sciatica (CS). Whilst gabapentin (GBP) and pregabalin (PGB) are both currently used to treat CS, equipoise exists regarding their individual use. In particular, no head-to-head study of GBP and PGB in CS exists. Despite equipoise, most countries' formulary regulatory authorities typically favour on…	[Robertson, Kelvin] Townsville Hosp, Dept Pharm, Med Serv Grp, Townsville, Qld 4810, Australia; [Robertson, Kelvin; Marshman, Laurence A. G.] James Cook Univ, Sch Med & Dent, Townsville, Qld 4810, Australia; [Marshman, Laurence A. G.] Townsville Hosp, Inst Surg, Dept Neurosurg, IMB 20,POB 670, Townsville, Qld 4810, Australia; [Hennessy, Maria] James Cook Univ, Coll Healthcare Sci, Psychol, Townsv…	Robertson, K (reprint author), Townsville Hosp, Dept Pharm, Med Serv Grp, Townsville, Qld 4810, Australia.; Robertson, K (reprint author), James Cook Univ, Sch Med & Dent, Townsville, Qld 4810, Australia.	kelvin.robertson@health.qld.gov.au		Hennessy, Maria/0000-0002-3500-7128	Townsville Hospital and Health Service's student, education and research trust account (SERTA); [RG/2015_18]	The consumables used in this study (pregabalin, gabapentin and placebo capsules) were funded by the Townsville Hospital and Health Service's student, education and research trust account (SERTA), which is a peer-reviewed application process. The grant reference number is RG/2015_18.	Australian Medicines Handbook Pty Ltd, 2014, AUSTR MED HDB 2014; Chan AW, 2013, BMJ-BRIT MED J, V346, DOI 10.1136/bmj.e7586; Clinical Services Advisory Group (CSAG) on low back pain, 1994, BACK PAIN REP CSAG C; Committee for Medicinal Products for Human Use, 2010, GUID MISS DAT CONF C; DEYO RA, 1992, JAMA-J AM MED ASSOC, V268, P760, DOI 10.1001/jama.268.6.760; Dworkin RH, 2007, PAIN, V132, P237, …	16	3	3	0	2	BIOMED CENTRAL LTD	LONDON	236 GRAYS INN RD, FLOOR 6, LONDON WC1X 8HL, ENGLAND	1745-6215			TRIALS	Trials	JAN 9	2018	19
J	Baronio, D; Bauer-Negrini, G; Castro, K; Nunes, GD; Riesgo, R; Mendes-da-Cruz, DA; Savino, W; Gottfried, C; Bambini, V				Baronio, Diego; Bauer-Negrini, Guilherme; Castro, Kamila; Nunes, Gustavo Della-Flora; Riesgo, Rudimar; Mendes-da-Cruz, Daniella Areas; Savino, Wilson; Gottfried, Carmem; Bambini-Junior, Victorio			Reduced CD4 T Lymphocytes in Lymph Nodes of the Mouse Model of Autism Induced by Valproic Acid	NEUROIMMUNOMODULATION			English	Article						Autism spectrum disorder; Valproic acid; Lymph nodes	SPECTRUM DISORDERS; ANIMAL-MODEL; CHILDREN; RISK; CHILDHOOD; RESPONSES; BEHAVIOR; EXPOSURE; MEMORY; CELLS	Objective: Considering the potential role of lymphocytes in the pathophysiology of autism spectrum disorder (ASD), we aimed to evaluate possible alterations of T cell pools in the lymphoid organs of an animal model of autism induced by valproic acid (VPA). Pregnant Swiss mice received a single intraperitoneal injection of 600 mg/kg of VPA (VPA group) or saline (control group) on day 11 of gestati…	[Baronio, Diego; Bauer-Negrini, Guilherme; Castro, Kamila; Nunes, Gustavo Della-Flora; Riesgo, Rudimar; Gottfried, Carmem; Bambini-Junior, Victorio] Clin Hosp Porto Alegre, Translat Grp Autism Spectrum Disorder GETTEA, Porto Alegre, RS, Brazil; [Baronio, Diego; Castro, Kamila; Riesgo, Rudimar] Univ Fed Rio Grande do Sul, Clin Hosp Porto Alegre, Child Neurol Unit, Porto Alegre, RS, Brazil; [Bauer-…	Bambini, V (reprint author), Univ Cent Lancashire, Sch Pharm & Biomed Sci, Maudland Bldg,MB241, Preston PR1 2XT, Lancs, England.; Baronio, D (reprint author), Univ Helsinki, Dept Anat, Haartmaninkatu 8, FI-00014 Helsinki, Finland.	diego.baronio@helsinki.fi; VBambini-Junior@uclan.ac.uk	Mendes-da-Cruz, Daniella/E-7875-2016	Mendes-da-Cruz, Daniella/0000-0003-3697-1506; Della-Flora Nunes, Gustavo/0000-0001-9323-3556	Brazilian National Institute of Science and Technology on Neuroimmunomodulation (INCT-NIM); Rio de Janeiro; National Council of Scientific and Technological Development (CNPq); Brazilian Coordination for the Improvement of Higher Education Personnel (CAPES); Rio de Janeiro State Foundation for Funding Research (Faperj); Oswaldo Cruz Foundation (Fiocruz); Clinical Hospital of Porto Alegre (FIPE-HC…	This work was funded by the Brazilian National Institute of Science and Technology on Neuroimmunomodulation (INCT-NIM), Rio de Janeiro, the National Council of Scientific and Technological Development (CNPq), the Brazilian Coordination for the Improvement of Higher Education Personnel (CAPES), the Rio de Janeiro State Foundation for Funding Research (Faperj), the Oswaldo Cruz Foundation (Fiocruz)…	Ahmad SF, 2017, MOL NEUROBIOL, V54, P4390, DOI 10.1007/s12035-016-9977-0; Akintunde ME, 2015, J NEUROIMMUNOL, V286, P33, DOI 10.1016/j.jneuroim.2015.07.003; American Psychiatric Association, 2013, DIAGN STAT MAN MENT, DOI [10.1176/appi.books.9780890425596, DOI 10.1176/APPI.BOOKS.9780890425596]; Ashwood P, 2011, BRAIN BEHAV IMMUN, V25, P840, DOI 10.1016/j.bbi.2010.09.002; Ashwood P, 2011, BRAIN BE…	29	0	0	1	2	KARGER	BASEL	ALLSCHWILERSTRASSE 10, CH-4009 BASEL, SWITZERLAND	1021-7401	1423-0216		NEUROIMMUNOMODULAT	Neuroimmunomodulation		2018	25	5-6			SI
J	Deckmann, I; Schwingel, GB; Fontes-Dutra, M; Bambini, V; Gottfried, C				Deckmann, Iohanna; Schwingel, Gustavo Brum; Fontes-Dutra, Mellanie; Bambini-Junior, Victorio; Gottfried, Carmem			Neuroimmune Alterations in Autism: A Translational Analysis Focusing on the Animal Model of Autism Induced by Prenatal Exposure to Valproic Acid	NEUROIMMUNOMODULATION			English	Review						Autism spectrum disorder; Neuroimmune alterations; Cytokines; Animal model; Valproic acid	CENTRAL-NERVOUS-SYSTEM; MATERNAL IMMUNE ACTIVATION; BRAIN-BARRIER INTEGRITY; CHOROID-PLEXUS; SPECTRUM DISORDERS; DENDRITIC CELLS; PERIVASCULAR MACROPHAGES; INFLAMMATORY RESPONSES; VASCULAR DEVELOPMENT; CYTOKINE PRODUCTION	Autism spectrum disorder (ASD) is a highly prevalent developmental disorder characterized by deficits in communication and social interaction and in stereotyped or repetitive behaviors. Besides the classical behavioral dyad, several comorbidities are frequently present in patients with ASD, such as anxiety, epilepsy, sleep disturbances, and gastrointestinal tract dysfunction, Although the etiolog…	[Deckmann, Iohanna; Schwingel, Gustavo Brum; Fontes-Dutra, Mellanie; Bambini-Junior, Victorio; Gottfried, Carmem] Univ Fed Rio Grande do Sul, Translat Res Grp Autism Spectrum Disorders GETTEA, Porto Alegre, RS, Brazil; [Deckmann, Iohanna; Schwingel, Gustavo Brum; Fontes-Dutra, Mellanie; Gottfried, Carmem] Univ Fed Rio Grande do Sul, Dept Biochem, Neuroglial Plast Grp, Porto Alegre, RS, Brazil; [D…	Deckmann, I; Gottfried, C (reprint author), Univ Fed Rio Grande do Sul, Dept Bioquim, ICBS, Ramiro Barcelos 2600-21111, BR-90035003 Porto Alegre, RS, Brazil.	iohanna.deckmann@gmail.com; cgottfried@ufrgs.br		Fontes-Dutra, Mellanie/0000-0003-0334-0740	Conselho Nacional de Desenvolvimento Cientifico e Tecnologico (CNPq); Coordenacao de Aperfeicoamento de Pessoal de Nivel Superior (Capes); Instituto Nacional de Ciencia e Tecnologia em Neuro-ImunoModulacao (INCT-NIM)	This work was supported by development agencies: Conselho Nacional de Desenvolvimento Cientifico e Tecnologico (CNPq), Coordenacao de Aperfeicoamento de Pessoal de Nivel Superior (Capes) e Instituto Nacional de Ciencia e Tecnologia em Neuro-ImunoModulacao (INCT-NIM). We would also like to thank online infographic maker, Mind the Graph (attribution share-alike 4.0 licensing) for the templates of s…	Abdallah MW, 2013, WORLD J BIOL PSYCHIA, V14, P528, DOI 10.3109/15622975.2011.639803; Abdallah MW, 2012, J NEUROIMMUNOL, V252, P75, DOI 10.1016/j.jneuroim.2012.07.013; Ahmad SF, 2017, MOL NEUROBIOL, V54, P4390, DOI 10.1007/s12035-016-9977-0; Ajmone-Cat MA, 2013, GLIA, V61, P1698, DOI 10.1002/glia.22550; AL-Ayadhi LY, 2012, J NEUROINFLAMM, V9, DOI 10.1186/1742-2094-9-158; Amedei A, 2012, INT J MOL…	152	0	0	0	0	KARGER	BASEL	ALLSCHWILERSTRASSE 10, CH-4009 BASEL, SWITZERLAND	1021-7401	1423-0216		NEUROIMMUNOMODULAT	Neuroimmunomodulation		2018	25	5-6			SI
J	Win-Shwe, TT; Nway, NC; Imai, M; Lwin, TT; Mare, O; Watanabe, H				Win-Shwe, Tin-Tin; Nway, Nay Chi; Imai, Motoki; Lwin, Thet-Thet; Mare, Ohn; Watanabe, Hidehiro			Social behavior, neuroimmune markers and glutamic acid decarboxylase levels in a rat model of valproic acid-induced autism	JOURNAL OF TOXICOLOGICAL SCIENCES			English	Article						Developmental neurotoxicity; Valproic acid (VPA); Social behavior; Autism; Glutamic acid decarboxylase (GAD); Rat	PREFRONTAL CORTEX; DISORDERS; HIPPOCAMPUS; SEROTONIN; EXPOSURE; BRAIN; GENE; NEUROINFLAMMATION; SCHIZOPHRENIA; NEUROBIOLOGY	Autism is a complex neurodevelopmental disorder characterized by impaired social communication and social interactions, and repetitive behaviors. The etiology of autism remains unknown and its molecular basis is not yet well understood. Pregnant Sprague-Dawley (SD) rats were administered 600 mg/kg of valproic acid (VPA) by intraperitoneal injection on day 12.5 of gestation. Both 11- to 13-week-ol…	[Win-Shwe, Tin-Tin; Watanabe, Hidehiro] Natl Inst Environm Studies, 16-2 Onogawa, Tsukuba, Ibaraki 3058506, Japan; [Nway, Nay Chi; Mare, Ohn] Univ Med, 1 Pyay Rd, Kamayut Township, Yangon, Myanmar; [Imai, Motoki; Lwin, Thet-Thet] Kitasato Univ, Grad Sch Med Sci, Minami Ku, 1-15-1 Kitasato, Sagamihara, Kanagawa 2520373, Japan	Win-Shwe, TT (reprint author), Natl Inst Environm Studies, 16-2 Onogawa, Tsukuba, Ibaraki 3058506, Japan.	tin.tin.win.shwe@nies.go.jp			JSPS KAKENHI [16K00577]; National Institute for Environmental Studies [1517A0002]	This work was financially supported by a Grant-in-Aid for Scientific Research (C) JSPS KAKENHI (16K00577) to TTWS, and a research fund from the National Institute for Environmental Studies (1517A0002) to HW. We would like to thank Dr. Hiroko Maruyama and Dr. Fumitaka Kawakami from Kitasato University for kind supervision of Western blot analyses.	Allsop SA, 2014, FRONT BEHAV NEUROSCI, V8, DOI 10.3389/fnbeh.2014.00241; Baltz T, 2010, FRONT CELL NEUROSCI, V4, DOI 10.3389/fncel.2010.00015; Banerjee A, 2013, INT J NEUROPSYCHOPH, V16, P1309, DOI 10.1017/S1461145712001216; Barrett CE, 2017, MOL AUTISM, V8, DOI 10.1186/s13229-017-0160-x; Benes FM, 2001, NEUROPSYCHOPHARMACOL, V25, P1, DOI 10.1016/S0893-133X(01)00225-1; Bromley RL, 2013, J NEUROL …	58	1	1	1	1	JAPANESE SOC TOXICOLOGICAL SCIENCES	TOKYO	INTERNATIONAL MEDICAL INFORMATION CENTER, SHINANOMACHI RENGAKAN, 35 SHINANO-MACHI, SHINJUKU-KU, TOKYO, 160-0016, JAPAN	0388-1350	1880-3989		J TOXICOL SCI	J. Toxicol. Sci.		2018	43	10-12
J	Bahmanpour, S; Karimi, F; Soleimani, A; Kamali, M; Namavar, MR				Bahmanpour, S.; Karimi, F.; Soleimani, A.; Kamali, M.; Namavar, M. R.			The influence of interferon-gamma on cardiac and renal histopathological changes induced by carbamazepine	BRATISLAVA MEDICAL JOURNAL-BRATISLAVSKE LEKARSKE LISTY			English	Article						carbamazepine; interferon-gamma; heart; kidney; mice	MATERNAL IMMUNE STIMULATION; ANTIEPILEPTIC DRUG EXPOSURE; GM-CSF; DEFECTS; EXPRESSION; MALFORMATIONS; URETHANE; SPLEEN; INJURY; GENES	BACKGROUND: Carbamazepine (CBZ) is used for the treatment of epileptic seizures. This study was designed to evaluate the effect of Interferon-gamma on the fetal heart and kidney histopathological changes of CBZ-treated pregnant mice. METHODS: Twenty pregnant mice were divided into four groups. The control group received distilled water. The second group received 240 mg/kg of CBZ by gastric gavage…	[Bahmanpour, S.; Karimi, F.; Soleimani, A.; Kamali, M.; Namavar, M. R.] Shiraz Univ Med Sci, Sch Med, Dept Anat Sci, Lab Stem Cell Res, Zand Blvd, Shiraz, Iran; [Bahmanpour, S.; Karimi, F.; Soleimani, A.; Namavar, M. R.] Shiraz Univ Med Sci, Sch Med, Dept Anat Sci, Shiraz, Iran; [Karimi, F.; Namavar, M. R.] Shiraz Univ Med Sci, Histomorphometry & Stereol Res Ctr, Shiraz, Iran; [Kamali, M.] Islami…	Bahmanpour, S (reprint author), Sch Med, Dept Anat Sci, Lab Stem Cell Res, Zand Blvd, Shiraz, Iran.	bahmans@sums.ac.ir	Namavar, Mohammad Reza/F-4295-2011	Namavar, Mohammad Reza/0000-0002-6635-2717	Shiraz University of Medical Sciences in Shiraz, Iran [10348]	This study was supported by the grant No. 10348, from Shiraz University of Medical Sciences in Shiraz, Iran. The work was performed at Histomorphometry and Stereology Research Centre, Shiraz University of Medical Sciences, Shiraz, Iran.	Afshar M, 2011, IRAN J BASIC MED SCI, V14, P99; Aneja R, 2004, MOL MED, V10, P55; Artama M, 2005, NEUROLOGY, V64, P1874, DOI 10.1212/01.WNL.0000163771.96962.1F; Beghi E, 2011, EPILEPSIA, V52, P40, DOI 10.1111/j.1528-1167.2011.03035.x; Borthen I, 2015, SEIZURE-EUR J EPILEP, V28, P32, DOI 10.1016/j.seizure.2015.02.018; Elshama SS, 2015, PAKISTAN J PHARM SCI, V28; Elshama SS, 2013, INT RES J APPL BA…	26	0	0	6	6	COMENIUS UNIV	BRATISLAVA I	SCH MEDICINE, SPITALSKA 24, BRATISLAVA I, SK-813 72, SLOVAKIA	0006-9248	1336-0345		BRATISL MED J	Bratisl. Med. J.		2018	119	10
[truncated: 326 more rows]
[truncated: 18 more columns]
