# Supplementary material for: Emerging trends and knowledge structure of epilepsy during pregnancy research for 2000–2018: a bibliometric analysis
Source: PeerJ. 2019 Jun 7;7:e7115. doi: 10.7717/peerj.7115 (PMC6557303; doi:10.7717/peerj.7115)
Supplement: Supplemental Information 8 [file peerj-07-7115-s008.zip › Raw data that was imported into the Online Analysis Platform of Literature Metrology/Record download_1001-1500.txt]

PT	AU	BA	BE	GP	AF	BF	CA	TI	SO	SE	BS	LA	DT	CT	CY	CL	SP	HO	DE	ID	AB	C1	RP	EM	RI	OI	FU	FX	CR	NR	TC	Z9	U1	U2	PU	PI	PA	SN	EI	BN	J9	JI	PD	PY	VL	IS	PN	SU	SI
J	Holm, IA; Poduri, A; Crandall, L; Haas, E; Grafe, MR; Kinney, HC; Krous, HF				Holm, Ingrid A.; Poduri, Annapurna; Crandall, Laura; Haas, Elisabeth; Grafe, Marjorie R.; Kinney, Hannah C.; Krous, Henry F.			Inheritance of Febrile Seizures in Sudden Unexplained Death in Toddlers	PEDIATRIC NEUROLOGY			English	Article							TEMPORAL-LOBE EPILEPSY; UNEXPECTED DEATH; CHILDREN	Sudden unexplained death in toddlers has been associated with febrile seizures, family history of febrile seizures, and hippocampal anomalies. We investigated the mode of inheritance for febrile seizures in these families. A three-generation pedigree was obtained from families enrolled in the San Diego Sudden Unexplained Death in Childhood Research Project, involving toddlers with sudden unexplai…	[Holm, Ingrid A.] Childrens Hosp, Program Genom, Div Genet, Boston, MA 02115 USA; [Holm, Ingrid A.] Childrens Hosp, Manton Ctr Orphan Dis Res, Boston, MA 02115 USA; [Holm, Ingrid A.; Poduri, Annapurna; Kinney, Hannah C.] Harvard Univ, Sch Med, Boston, MA USA; [Poduri, Annapurna] Childrens Hosp, Dept Neurol, Div Epilepsy & Clin Neurophysiol, Boston, MA 02115 USA; [Crandall, Laura] CJ Fdn SIDS, Sud…	Holm, IA (reprint author), Childrens Hosp, Program Genom, Div Genet, 3 Blackfan Circle,CLSB 15, Boston, MA 02115 USA.	ingrid.holm@childrens.harvard.edu		Holm, Ingrid/0000-0003-4712-8821	CJ Foundation for SIDS; National Institute of Child Health and Development [P30 HD18655]; National Institute of Neurological Disorders and Stroke [K23 NS069784]	The authors are grateful to the families with sudden unexplained death in childhood who participated in this study. The authors appreciate the assistance of the medical examiners involved in forensic evaluations. The authors thank Ms. Laura Hernandez and Amy Chadwick, BA for help with data acquisition. The authors appreciate the critical comments of Kyriacos Markianos, PhD and David S. Paterson, …	ARMSTRONG DD, 1993, J NEUROPATH EXP NEUR, V52, P433, DOI 10.1097/00005072-199309000-00001; Baumann RJ, 2000, PEDIATR NEUROL, V23, P11, DOI 10.1016/S0887-8994(00)00148-X; Devinsky O, 2011, NEW ENGL J MED, V365, P1801, DOI 10.1056/NEJMra1010481; Donner EJ, 2001, NEUROLOGY, V57, P430, DOI 10.1212/WNL.57.3.430; HOUSER CR, 1990, BRAIN RES, V535, P195, DOI 10.1016/0006-8993(90)91601-C; Kasper BS, 1999,…	20	5	5	0	1	ELSEVIER SCIENCE INC	NEW YORK	360 PARK AVE SOUTH, NEW YORK, NY 10010-1710 USA	0887-8994	1873-5150		PEDIATR NEUROL	Pediatr. Neurol.	APR	2012	46	4
J	Meador, KJ; Baker, GA; Browning, N; Cohen, MJ; Bromley, RL; Clayton-Smith, J; Kalayjian, LA; Kanner, A; Liporace, JD; Pennell, PB; Privitera, M; Loring, DW				Meador, K. J.; Baker, G. A.; Browning, N.; Cohen, M. J.; Bromley, R. L.; Clayton-Smith, J.; Kalayjian, L. A.; Kanner, A.; Liporace, J. D.; Pennell, P. B.; Privitera, M.; Loring, D. W.		NEAD Study Grp	Effects of fetal antiepileptic drug exposure Outcomes at age 4.5 years	NEUROLOGY			English	Article							TECHNOLOGY-ASSESSMENT SUBCOMMITTEE; QUALITY STANDARDS SUBCOMMITTEE; AMERICAN EPILEPSY SOCIETY; UPDATE MANAGEMENT ISSUES; DEVELOPING RAT-BRAIN; APOPTOTIC NEURODEGENERATION; CHILDREN BORN; IN-UTERO; PREGNANCY; WOMEN	Objective: To examine outcomes at age 4.5 years and compare to earlier ages in children with fetal antiepileptic drug (AED) exposure. Methods: The NEAD Study is an ongoing prospective observational multicenter study, which enrolled pregnant women with epilepsy on AED monotherapy (1999-2004) to determine if differential long-term neurodevelopmental effects exist across 4 commonly used AEDs (carbam…	[Meador, K. J.; Loring, D. W.] Emory Univ, Atlanta, GA 30322 USA; [Baker, G. A.] Univ Liverpool, Walton Ctr Neurol & Neurosurg, Liverpool L69 3BX, Merseyside, England; [Browning, N.] EMMES Corp, Rockville, MD USA; [Cohen, M. J.] Med Coll Georgia, Augusta, GA 30912 USA; [Bromley, R. L.] Univ Manchester, Manchester, Lancs, England; [Clayton-Smith, J.] St Marys Hosp, Manchester M13 0JH, Lancs, Engla…	Meador, KJ (reprint author), Emory Univ, Atlanta, GA 30322 USA.	kimford.meador@emory.edu		Bromley, Rebecca/0000-0003-4008-0917	National Institutes of Health [NS038455, NS050659]; United Kingdom Epilepsy Research Foundation [RB219738]; GlaxoSmithKline; Eisai Inc.; Marinus Pharmaceuticals, Inc.; Myriad Genetics, Inc.; NeuroPace, Inc.; Pfizer Inc; SAM Technology Inc.; Schwartz Pharma (UCB); NIH/NINDS; Epilepsy Foundation; Epilepsy Research UK; Medical Research Council UK; Epilepsy Action UK; sanofi-aventis; NHS Foundation T…	Supported by the National Institutes of Health (NS038455 to K.M., NS050659 to N.B.) and the United Kingdom Epilepsy Research Foundation (RB219738 to G.B.). The study was overseen by an NIH-appointed DSMB.; Dr. Meador serves on the editorial boards of Neurology (R), Behavior & Neurology, Epilepsy and Behavior, Epilepsy Currents, Epilepsy. com, and the Journal of Clinical Neurophysiology and on the…	Adab N, 2004, J NEUROL NEUROSUR PS, V75, P1575, DOI 10.1136/jnnp.2003.029132; Bayley N, 1993, BAYLEY SCALES INFANT; Bittigau P, 2003, ANN NY ACAD SCI, V993, P103, DOI 10.1111/j.1749-6632.2003.tb07517.x; Bittigau P, 2002, P NATL ACAD SCI USA, V99, P15089, DOI 10.1073/pnas.222550499; Bromley RL, 2010, EPILEPSIA, V51, P2058, DOI 10.1111/j.1528-1167.2010.02668.x; Brown L., 1996, TEST NONVERBAL INTEL;…	39	63	64	2	15	LIPPINCOTT WILLIAMS & WILKINS	PHILADELPHIA	530 WALNUT ST, PHILADELPHIA, PA 19106-3621 USA	0028-3878			NEUROLOGY	Neurology	APR	2012	78	16
J	Ozaydin, E; Arhan, E; Cetinkaya, B; Ozdel, S; Degerliyurt, A; Guven, A; Kose, G				Ozaydin, Eda; Arhan, Ebru; Cetinkaya, Bilge; Ozdel, Semanur; Degerliyurt, Aydan; Guven, Alev; Kose, Gulsen			Differences in iron deficiency anemia and mean platelet volume between children with simple and complex febrile seizures	SEIZURE-EUROPEAN JOURNAL OF EPILEPSY			English	Article						Iron deficiency anemia; Mean platelet volume; Febrile seizure; Inflammation	PERINATAL ANTECEDENTS; GENERALIZED EPILEPSY; RISK-FACTORS; CONVULSIONS; GENE; RATS; ALTERS; CHANNEL; DISEASE; BRAIN	Objective: The relationship between iron deficiency anemia and febrile seizures (FSs) were examined in several studies before. The aim of our study is to find out the differences regarding iron deficiency anemia, demographic characteristics and mean platelet volume (MPV) which is an inflammatory marker between simple and complex febrile seizure groups. Methods: In this study, the authors investig…	[Ozaydin, Eda] Ankara Childrens Hlth & Dis Hematol Oncol Educ &, Minist Hlth, Infancy Serv, Ankara, Turkey; [Arhan, Ebru; Degerliyurt, Aydan; Guven, Alev] Ankara Childrens Hlth & Dis Hematol Oncol Educ &, Minist Hlth, Pediat Neurol Dept, Ankara, Turkey	Ozaydin, E (reprint author), Oyak Sitesi 61-6 Cankaya, Ankara, Turkey.	eozaydin2001@yahoo.com					Bath PMW, 1996, BLOOD COAGUL FIBRIN, V7, P157, DOI 10.1097/00001721-199603000-00011; Beard JL, 2003, DEV NEUROSCI-BASEL, V25, P308, DOI 10.1159/000073507; Beard JL, 2003, ANNU REV NUTR, V23, P41, DOI 10.1146/annurev.nutr.23.020102.075739; Beard JL, 2008, J NUTR, V138, P2534; Beard JL, 2007, J NUTR, V137, P1176; Bidabadi E, 2009, SEIZURE-EUR J EPILEP, V18, P347, DOI 10.1016/j.seizure.2009.01.008; …	39	21	21	2	9	W B SAUNDERS CO LTD	LONDON	32 JAMESTOWN RD, LONDON NW1 7BY, ENGLAND	1059-1311	1532-2688		SEIZURE-EUR J EPILEP	Seizure	APR	2012	21	3
J	Sant'Anna, G; Laptook, AR; Shankaran, S; Bara, R; McDonald, SA; Higgins, RD; Tyson, JE; Ehrenkranz, RA; Das, A; Goldberg, RN; Walsh, MC				Sant'Anna, Guilherme; Laptook, Abbot R.; Shankaran, Seetha; Bara, Rebecca; McDonald, Scott A.; Higgins, Rosemary D.; Tyson, Jon E.; Ehrenkranz, Richard A.; Das, Abhik; Goldberg, Ronald N.; Walsh, Michele C.		Eunice Kennedy Shriver Natl Inst C; Human Dev Neonatal Res Network	Phenobarbital and Temperature Profile During Hypothermia for Hypoxic-Ischemic Encephalopathy	JOURNAL OF CHILD NEUROLOGY			English	Article						phenobarbital; hypoxic-ischemic encephalopathy; hypothermia; temperature control; anticonvulsant; seizures; barbiturates	WHOLE-BODY HYPOTHERMIA; NEONATAL ENCEPHALOPATHY; REGULATED HYPOTHERMIA; BRAIN-INJURY; SYSTEMIC HYPOTHERMIA; OXYGEN-CONSUMPTION; NEWBORN RATS; THERMOGENESIS; MANAGEMENT; ASPHYXIA	Data from the whole-body hypothermia trial was analyzed to examine the effects of phenobarbital administration prior to cooling (+PB) on the esophageal temperature (T-e) profile, during the induction phase of hypothermia. A total of 98 infants were analyzed. At enrollment, +PB infants had a higher rate of severe hypoxic-ischemic encephalopathy and clinical seizures and lower T-e and cord pH than …	[Sant'Anna, Guilherme] McGill Univ, Div Neonatol, Dept Pediat, Ctr Hlth, Montreal, PQ H3H 1P3, Canada; [Laptook, Abbot R.] Brown Univ, Providence, RI 02912 USA; [Shankaran, Seetha; Bara, Rebecca] Wayne State Univ, Sch Med, Detroit, MI USA; [McDonald, Scott A.; Das, Abhik] RTI Int, Dept Stat & Epidemiol, Res Triangle Pk, NC USA; [Higgins, Rosemary D.] Eunice Kennedy Shriver Natl Inst Child Hlth & …	Sant'Anna, G (reprint author), McGill Univ, Div Neonatol, Dept Pediat, Ctr Hlth, 2300 Tupper St,Room C912, Montreal, PQ H3H 1P3, Canada.	guilherme.santanna@mcgill.ca			National Institutes of Health; Eunice Kennedy Shriver National Institute of Child Health and Human Development (NICHD)	The National Institutes of Health and the Eunice Kennedy Shriver National Institute of Child Health and Human Development (NICHD) provided grant support for the NICHD Neonatal Research Network's Whole-Body Cooling for Hypoxic Ischemic Encephalopathy Study. Participating NRN sites collected data and transmitted it to RTI International, the data coordinating center (DCC) for the network, which stor…	Azzopardi DV, 2009, NEW ENGL J MED, V361, P1349, DOI 10.1056/NEJMoa0900854; BELOPAVLOVIC M, 1980, ANAESTHESIA, V35, P271, DOI 10.1111/j.1365-2044.1980.tb05095.x; BUCHTHAL F, 1968, ARCH NEUROL-CHICAGO, V19, P567, DOI 10.1001/archneur.1968.00480060037004; BURNARD ED, 1958, BRIT MED J, V2, P1197, DOI 10.1136/bmj.2.5106.1197; Charney DS, 2006, HYPNOTICS SEDATIVES, P401; Erickson KM, 2003, ANESTH ANAL…	36	13	13	0	5	SAGE PUBLICATIONS INC	THOUSAND OAKS	2455 TELLER RD, THOUSAND OAKS, CA 91320 USA	0883-0738			J CHILD NEUROL	J. Child Neurol.	APR	2012	27	4
J	Maartens, IA; Wassenberg, T; Buijs, J; Bok, L; de Kleine, MJK; Katgert, T; Andriessen, P				Maartens, Imke A.; Wassenberg, Tessa; Buijs, Jan; Bok, Levinus; de Kleine, Martin J. K.; Katgert, Titia; Andriessen, Peter			Neurodevelopmental outcome in full-term newborns with refractory neonatal seizures	ACTA PAEDIATRICA			English	Article						Anticonvulsants; Asphyxia; Encephalopathy; Epilepsy; Prognosis	INFANTS	Aim: This retrospective study describes the prognosis of full-term newborns with refractory neonatal seizures, comparing the need for treatment with two versus three or more antiepileptic drugs. Methods: We reviewed our database (January 2002-December 2007) to include newborns with refractory neonatal seizures and abnormal electroencephalogram. Group A consisted of 17 newborns with two antiepilep…	[Maartens, Imke A.; Wassenberg, Tessa; Buijs, Jan; Bok, Levinus; de Kleine, Martin J. K.; Andriessen, Peter] Maxima Med Ctr, Dept Pediat & Neonatol, NL-5500 MB Veldhoven, Netherlands; [Katgert, Titia] Maxima Med Ctr, Dept Med Psychol, NL-5500 MB Veldhoven, Netherlands	Andriessen, P (reprint author), Maxima Med Ctr, Dept Pediat & Neonatol, NL-5500 MB Veldhoven, Netherlands.	p.andriessen@mmc.nl	Wassenberg, Tessa/E-2873-2016	Wassenberg, Tessa/0000-0002-2925-4114			Atkinson J, 2008, ARCH DIS CHILD-FETAL, V93, pF292, DOI 10.1136/adc.2007.116988; Boylan GB, 2010, ACTA PAEDIATR, V99, P1150, DOI 10.1111/j.1651-2227.2010.01809.x; Boylan GB, 2004, NEUROLOGY, V62, P486, DOI 10.1212/01.WNL.0000106944.59990.E6; Granelli SLP, 2004, J PERINAT NEONAT NUR, V18, P275, DOI 10.1097/00005237-200407000-00009; Hellstrom-Westas L, 2006, SEMIN FETAL NEONAT M, V11, P503, DOI 10.…	16	8	8	0	1	WILEY-BLACKWELL	MALDEN	COMMERCE PLACE, 350 MAIN ST, MALDEN 02148, MA USA	0803-5253			ACTA PAEDIATR	Acta Paediatr.	APR	2012	101	4
J	Cipolla, MJ; Pusic, AD; Grinberg, YY; Chapman, AC; Poynter, ME; Kraig, RP				Cipolla, Marilyn J.; Pusic, Aya D.; Grinberg, Yelena Y.; Chapman, Abbie C.; Poynter, Matthew E.; Kraig, Richard P.			Pregnant serum induces neuroinflammation and seizure activity via TNF alpha	EXPERIMENTAL NEUROLOGY			English	Article						Pregnancy; Seizure; Hippocampal slice; Neuroinflammation; TNF alpha; Microglia; Blood-brain barrier	BLOOD-BRAIN-BARRIER; NECROSIS-FACTOR-ALPHA; SPREADING DEPRESSION; NERVOUS-SYSTEM; PREECLAMPSIA; CYTOKINES; ECLAMPSIA; HYPERTENSION; EXPRESSION; QUANTIFICATION	Preeclampsia is a hypertensive disorder of pregnancy that affects many organs including the brain. Neurological complications occur during preeclampsia, the most serious of which is seizure known as eclampsia. Although preeclampsia can precede the eclamptic seizure, it often occurs during normal pregnancy, suggesting that processes associated with normal pregnancy can promote neuronal excitabilit…	[Cipolla, Marilyn J.; Chapman, Abbie C.] Univ Vermont, Dept Neurol, Burlington, VT 05405 USA; [Cipolla, Marilyn J.] Univ Vermont, Dept Obstet Gynecol & Reprod Sci, Burlington, VT 05405 USA; [Cipolla, Marilyn J.] Univ Vermont, Dept Pharmacol, Burlington, VT 05405 USA; [Poynter, Matthew E.] Univ Vermont, Dept Med, Burlington, VT 05405 USA; [Pusic, Aya D.; Grinberg, Yelena Y.; Kraig, Richard P.] Uni…	Cipolla, MJ (reprint author), Univ Vermont, Dept Neurol, 89 Beaumont Ave, Burlington, VT 05405 USA.	Marilyn.Cipolla@uvm.edu			NINDS [RO1 NS045940, RO1 NS19108]; NICHD [PO1 HD09402]; Migraine Research Foundation; White Foundation; NIH [T32-GM07839]; NHLBI [R01 HL089177]; NCRR CoBRE [P20RR15557]	We gratefully acknowledge our funding sources as follows. MJC is supported by NINDS grant RO1 NS045940, a supplement from the Neural Environment Cluster at the NINDS, 3RO1 NS045940-06S1, ARRA supplement 3RO1 NS045940-05S1, and NHLBI grant PO1 HL095488. RPK is supported by the NINDS grant RO1 NS19108, NICHD grant PO1 HD09402, ARRA supplement 3-RO1 NS019108-23S1, the Migraine Research Foundation an…	Aagaard-Tillery KM, 2006, SEMIN FETAL NEONAT M, V11, P279, DOI 10.1016/j.siny.2006.04.003; Allan SM, 2001, NAT REV NEUROSCI, V2, P734, DOI 10.1038/35094583; Amburgey OA, 2010, HYPERTENSION, V56, P1003, DOI 10.1161/HYPERTENSIONAHA.110.158931; Blaschke V, 2000, J IMMUNOL METHODS, V246, P79, DOI 10.1016/S0022-1759(00)00304-5; BUTT AM, 1992, BRAIN RES, V569, P100, DOI 10.1016/0006-8993(92)90374-I; Ca…	49	26	26	0	2	ACADEMIC PRESS INC ELSEVIER SCIENCE	SAN DIEGO	525 B ST, STE 1900, SAN DIEGO, CA 92101-4495 USA	0014-4886	1090-2430		EXP NEUROL	Exp. Neurol.	APR	2012	234	2
J	Biedler, JK; Hu, WQ; Tae, H; Tu, ZJ				Biedler, James K.; Hu, Wanqi; Tae, Hongseok; Tu, Zhijian			Identification of Early Zygotic Genes in the Yellow Fever Mosquito Aedes aegypti and Discovery of a Motif Involved in Early Zygotic Genome Activation	PLOS ONE			English	Article							DROSOPHILA-MELANOGASTER; ANOPHELES-GAMBIAE; TRANSCRIPTION; EMBRYOGENESIS; TRANSITION; ELEMENT; EMBRYO; CYCLE; TOOL	During early embryogenesis the zygotic genome is transcriptionally silent and all mRNAs present are of maternal origin. The maternal-zygotic transition marks the time over which embryogenesis changes its dependence from maternal RNAs to zygotically transcribed RNAs. Here we present the first systematic investigation of early zygotic genes (EZGs) in a mosquito species and focus on genes involved i…	[Biedler, James K.; Hu, Wanqi; Tu, Zhijian] Virginia Tech, Dept Biochem, Blacksburg, VA 24061 USA; [Tae, Hongseok] Virginia Tech, Virginia Bioinformat Inst, Blacksburg, VA USA	Biedler, JK (reprint author), Virginia Tech, Dept Biochem, Blacksburg, VA 24061 USA.	jbiedler@vt.edu; jaketu@vt.edu	Tae, Hongseok/K-2497-2012		Foundation for the National Institutes of Health [316]; Virginia Experimental Station	The work was funded by the Foundation for the National Institutes of Health grant GC7 #316, and the Virginia Experimental Station. The funders had no role in study design, data collection and analysis, decision to publish, or preparation of the manuscript.	ALTSCHUL SF, 1990, J MOL BIOL, V215, P403, DOI 10.1016/S0022-2836(05)80360-2; Biedler JK, 2010, BMC EVOL BIOL, V10, DOI 10.1186/1471-2148-10-206; Bultman SJ, 2006, GENE DEV, V20, P1744, DOI 10.1101/gad.1435106; Campos-Ortega JA, 1985, EMBRYONIC DEV DROSOP, pxi; Carlson JM, 2007, NUCLEIC ACIDS RES, V35, pW259, DOI 10.1093/nar/gkm310; Chakravarty A., 2007, BMC BIOINFORMATICS, V8, P249, DOI DOI 10.1…	33	33	33	0	9	PUBLIC LIBRARY SCIENCE	SAN FRANCISCO	1160 BATTERY STREET, STE 100, SAN FRANCISCO, CA 94111 USA	1932-6203			PLOS ONE	PLoS One	MAR 23	2012	7	3
J	Muro, EP; Fillekes, Q; Kisanga, ER; L'homme, R; Aitken, SC; Mariki, G; Van der Ven, AJAM; Dolmans, W; Schuurman, R; Walker, AS; Gibb, DM; Burger, DM				Muro, Eva P.; Fillekes, Quirine; Kisanga, Elton R.; L'homme, Rafaella; Aitken, Susan C.; Mariki, Godfrey; Van der Ven, Andre J. A. M.; Dolmans, Wil; Schuurman, Rob; Walker, A. Sarah; Gibb, Diana M.; Burger, David M.			Intrapartum Single-Dose Carbamazepine Reduces Nevirapine Levels Faster and May Decrease Resistance After a Single Dose of Nevirapine for Perinatal HIV Prevention	JAIDS-JOURNAL OF ACQUIRED IMMUNE DEFICIENCY SYNDROMES			English	Article; Proceedings Paper	3rd International Workshop on HIV Pediatrics/International-AIDS-Society (IAS) Meeting	JUL 15-16, 2011	Rome, ITALY	Int AIDS Soc (IAS)		Africa; carbamazepine; nevirapine; pharmacokinetics; prevention of mother-to-child transmission of HIV	TO-CHILD TRANSMISSION; IMMUNODEFICIENCY-VIRUS TYPE-1; REVERSE-TRANSCRIPTASE INHIBITOR; ANTIRETROVIRAL THERAPY; VERTICAL TRANSMISSION; RANDOMIZED-TRIAL; FOLLOW-UP; UGANDAN WOMEN; ZIDOVUDINE; MUTATIONS	Background: World Health Organization guidelines recommend zidovudine + lamivudine for 7 days from labor onset in HIV-infected women receiving single-dose nevirapine (sdNVP) to cover prolonged subtherapeutic nevirapine concentrations. Although effective, this is complicated and does not eliminate resistance; alternative strategies could add benefit. Methods: Antiretroviral-naive HIV-infected preg…	[Muro, Eva P.; Kisanga, Elton R.] Kilimanjaro Christian Med Coll, Dept Pharmacol, Moshi, Tanzania; [Fillekes, Quirine; L'homme, Rafaella; Burger, David M.] Radboud Univ Nijmegen, Med Ctr, Dept Pharm, NL-6525 GA Nijmegen, Netherlands; [Fillekes, Quirine; L'homme, Rafaella; Van der Ven, Andre J. A. M.; Dolmans, Wil; Burger, David M.] Nijmegen Inst Infect Inflammat & Immun, Nijmegen, Netherlands; [A…	Fillekes, Q (reprint author), Radboud Univ Nijmegen, Med Ctr, Dept Pharm 864, Geert Grootepl 10, NL-6525 GA Nijmegen, Netherlands.	Q.Fillekes@akf.umcn.nl	Burger, David/C-9929-2013; Ven, A.J.A.M./H-8102-2014	Ven, A.J.A.M./0000-0003-1833-3391	Medical Research Council [MC_U122886353]		Arrive E., 2009, AIDS, V23, P825; Arrive E, 2007, INT J EPIDEMIOL, V36, P1009, DOI 10.1093/ije/dym104; Ayouba A, 2003, AM J TROP MED HYG, V69, P447, DOI 10.4269/ajtmh.2003.69.447; Bar-Oz B, 2000, Paediatr Drugs, V2, P113, DOI 10.2165/00128072-200002020-00004; Chaix ML, 2007, ANTIMICROB AGENTS CH, V51, P896, DOI 10.1128/AAC.00910-06; Chaix ML, 2006, J INFECT DIS, V193, P482, DOI 10.1086/499966; Ch…	36	7	7	0	5	LIPPINCOTT WILLIAMS & WILKINS	PHILADELPHIA	530 WALNUT ST, PHILADELPHIA, PA 19106-3621 USA	1525-4135			JAIDS-J ACQ IMM DEF	JAIDS	MAR 1	2012	59	3
J	Borthen, I; Gilhus, NE				Borthen, Ingrid; Gilhus, Nils Erik			Pregnancy complications in patients with epilepsy	CURRENT OPINION IN OBSTETRICS & GYNECOLOGY			English	Review						antiepileptic drugs; delivery; epilepsy; malformations; pregnancy	POPULATION-BASED COHORT; ANTIEPILEPTIC DRUGS; CONGENITAL-MALFORMATIONS; ANTICONVULSANT DRUGS; MAJOR MALFORMATIONS; SEIZURE CONTROL; EURAP EPILEPSY; VALPROIC ACID; IN-UTERO; WOMEN	Purpose of review Epilepsy is a common neurological disorder affecting 0.4-0.8% of pregnant women. Preeclampsia, gestational hypertension, bleeding in pregnancy, induction of labour, caesarean delivery and major congenital malformations of the children occur more frequently in this group. The objective of this review is to evaluate the pregnancy and delivery complications including congenital abn…	[Borthen, Ingrid] Haukeland Hosp, Dept Obstet & Gynaecol, N-5021 Bergen, Norway; [Gilhus, Nils Erik] Haukeland Hosp, Dept Neurol, N-5021 Bergen, Norway; [Borthen, Ingrid; Gilhus, Nils Erik] Univ Bergen, Dept Clin Med, Bergen, Norway	Borthen, I (reprint author), Haukeland Hosp, Dept Obstet & Gynaecol, N-5021 Bergen, Norway.	ingrid.borthen@med.uib.no			NevrNor; Research Council of Norway	I.B. was supported by a grant from NevrNor, the Research Council of Norway, during this study.	Aguglia U, 2009, EPILEPSIA, V50, P7, DOI 10.1111/j.1528-1167.2008.01964.x; Almgren M, 2009, SEIZURE-EUR J EPILEP, V18, P672, DOI 10.1016/j.seizure.2009.09.002; Artama M, 2005, NEUROLOGY, V64, P1874, DOI 10.1212/01.WNL.0000163771.96962.1F; Banach R, 2010, DRUG SAFETY, V33, P73, DOI 10.2165/11317640-000000000-00000; Borthen I, 2011, BJOG-INT J OBSTET GY, V118, P956, DOI 10.1111/j.1471-0528.2011.030…	50	11	11	0	6	LIPPINCOTT WILLIAMS & WILKINS	PHILADELPHIA	TWO COMMERCE SQ, 2001 MARKET ST, PHILADELPHIA, PA 19103 USA	1040-872X	1473-656X		CURR OPIN OBSTET GYN	Curr. Opin. Obstet. Gynecol.	MAR	2012	24	2
J	Lee, SY; Jung, KY; Lee, IK; Do Yi, S; Cho, YW; Kim, DW; Hwang, SS; Kim, S				Lee, Seo-Young; Jung, Ki-Young; Lee, Il Keun; Do Yi, Sang; Cho, Yong Won; Kim, Dong Wook; Hwang, Seung-Sik; Kim, Sejin		Korean Epilepsy Soc	Prevalence of Treated Epilepsy in Korea Based on National Health Insurance Data	JOURNAL OF KOREAN MEDICAL SCIENCE			English	Article						Epilepsy; Epidemiology; Prevalence; Insurance; Health; Cost; Anticonvulsant	ANTIEPILEPTIC DRUGS; ELDERLY POPULATION; UNITED-STATES; SOUTH-KOREA; EPIDEMIOLOGY; PREGNANCY; FINLAND; ADULTS; WOMEN; COST	The Korean national health security system covers the entire population and all medical facilities. We aimed to estimate epilepsy prevalence, anticonvulsant utilization pattern and the cost. We identified prevalent epilepsy patients by the prescription of anticonvulsants under the diagnostic codes suggesting seizure or epilepsy from 2007 Korean National Health Insurance databases. The information…	[Jung, Ki-Young] Korea Univ, Med Ctr, Coll Med, Dept Neurol, Seoul 136705, South Korea; [Lee, Seo-Young] Kangwon Natl Univ, Dept Neurol, Chunchon, South Korea; [Lee, Il Keun] Seoul Brain Neurol Clin, Seoul, South Korea; [Do Yi, Sang; Cho, Yong Won] Keimyung Univ, Dongsan Med Ctr, Dept Neurol, Taegu, South Korea; [Kim, Dong Wook] Konkuk Univ, Med Ctr, Dept Neurol, Seoul, South Korea; [Hwang, Seung…	Jung, KY (reprint author), Korea Univ, Med Ctr, Coll Med, Dept Neurol, 73 Inchon Ro, Seoul 136705, South Korea.	jungky@korea.ac.kr			Korean Academy of Medical Sciences, Korean Medical Association; Korea University [M1002561]	This study was supported by a 2010-Grant from the Korean Academy of Medical Sciences, Korean Medical Association and Korea University (M1002561).	Banerjee PN, 2009, EPILEPSY RES, V85, P31, DOI 10.1016/j.eplepsyres.2009.03.003; Christensen J, 2007, EPILEPSY RES, V76, P60, DOI 10.1016/j.eplepsyres.2007.06.012; Chung W, 2010, HEALTH POLICY, V94, P120, DOI 10.1016/j.healthpol.2009.09.004; COCKERELL OC, 1994, EPILEPSY RES, V18, P249, DOI 10.1016/0920-1211(94)90045-0; Fisher RS, 2005, EPILEPSIA, V46, P470, DOI 10.1111/j.0013-9580.2005.66104.x; F…	30	15	15	1	3	KOREAN ACAD MEDICAL SCIENCES	SEOUL	302 75 DONG DU ICHON, DONG YONGSAN KU, SEOUL 140 031, SOUTH KOREA	1011-8934	1598-6357		J KOREAN MED SCI	J. Korean Med. Sci.	MAR	2012	27	3
J	Lekoubou, A; Kengne, AP; Fezeu, L; Mbanya, JC				Lekoubou, Alain; Kengne, Andre Pascal; Fezeu, Leopold; Mbanya, Jean Claude			Determinants of active convulsive epilepsy in rural Cameroon: a population based case-control study	NEUROLOGICAL RESEARCH			English	Article						Active convulsive epilepsy; Determinant; Case-control study; Rural; Cameroon; Sub-Saharan Africa	RISK-FACTORS; PREVALENCE; COMMUNITY; TANZANIA; DISTRICT; AFRICA; KENYA; AREA	Purpose: The aim of this study was to investigate the determinants of active convulsive epilepsy in rural Cameroon, in order to inform prevention and control strategies at the local and regional levels. Methods: This case-control study took place in the rural health district of Bafut, North-West Region of Cameroon. People with epilepsy receiving care in local health facilities or identified in th…	[Lekoubou, Alain] Neurol & Neurosurg Hosp, Lyon, France; [Lekoubou, Alain] Univ Lyon 1, F-69365 Lyon, France; [Kengne, Andre Pascal] Univ Cape Town, ZA-7700 Rondebosch, South Africa; [Fezeu, Leopold] French Inst Hlth & Med Res, Dept Nutr Epidemiol, Bobigny, France; [Mbanya, Jean Claude] Univ Yaounde, Dept Internal Med & Special, Fac Med & Biomed, Yaounde, Cameroon	Lekoubou, A (reprint author), Neurol & Neurosurg Hosp, Lyon, France.	lekoub77@yahoo.com	Fezeu, Leopold/F-2804-2017	Fezeu, Leopold/0000-0002-7589-3179; Mbanya, Jean Claude/0000-0001-9651-8653			[Anonymous], SEM AT DISS RES TRAV; Collett D., 2003, MODELLING SURVIVAL D; *COMM EP PROGN INT, 1993, EPILEPSIA, V34, P592; Edwards T, 2008, LANCET NEUROL, V7, P50, DOI 10.1016/S1474-4422(07)70292-2; JILEKAALL L, 1992, EPILEPSIA, V33, P645, DOI 10.1111/j.1528-1157.1992.tb02341.x; Kamgno J, 2003, EPILEPSIA, V44, P956, DOI 10.1046/j.1528-1157.2003.59302.x; Kengne AP, 2008, EPILEPSIA, V49, P1639, DOI…	15	2	2	0	3	MANEY PUBLISHING	LEEDS	STE 1C, JOSEPHS WELL, HANOVER WALK, LEEDS LS3 1AB, W YORKS, ENGLAND	0161-6412			NEUROL RES	Neurol. Res.	MAR	2012	34	2
J	Lynch, NE; Stevenson, NJ; Livingstone, V; Murphy, BP; Rennie, JM; Boylan, GB				Lynch, Niamh E.; Stevenson, Nathan J.; Livingstone, Vicki; Murphy, Brendan P.; Rennie, Janet M.; Boylan, Geraldine B.			The temporal evolution of electrographic seizure burden in neonatal hypoxic ischemic encephalopathy	EPILEPSIA			English	Article						Newborn; Seizures; Seizure burden; Seizure distribution; Temporal evolution; Hypoxic ischemic encephalopathy; Electroencephalogram	BRAIN-INJURY; TERM INFANTS; ASPHYXIAL ENCEPHALOPATHY; EEG; HYPOTHERMIA; SEVERITY; NEWBORNS; PRETERM; LESIONS	Purpose: Hypoxic ischemic encephalopathy (HIE) accounts for 60% of all neonatal seizures. There is emerging evidence that seizures cause additional injury to the developing brain that has sustained hypoxic ischemic injury. Temporal evolution of clinical seizure burden in HIE has been characterized, with maximum clinical seizure burden (the period of maximum seizure activity) being observed betwee…	[Lynch, Niamh E.; Murphy, Brendan P.; Boylan, Geraldine B.] Natl Univ Ireland Univ Coll Cork, Dept Paediat & Child Hlth, Cork, Ireland; [Lynch, Niamh E.; Stevenson, Nathan J.; Livingstone, Vicki; Murphy, Brendan P.; Boylan, Geraldine B.] Natl Univ Ireland Univ Coll Cork, Neonatal Brain Res Grp, Cork, Ireland; [Rennie, Janet M.] Univ Coll London Hosp, Elizabeth Garrett Anderson Inst Womens Hlth, L…	Boylan, GB (reprint author), Cork Univ, Matern Hosp, Neonatal Brain Res Grp, Cork, Ireland.	g.boylan@ucc.ie	Boylan, Geraldine/F-3019-2012	Boylan, Geraldine/0000-0003-0920-5291	University College Cork; IICN/UCB Pharma; Wellcome Trust UK [85249/z/08/z]; Science Foundation Ireland [10/IN.1/B3036]	Dr Lynch is supported by the Denis O' Sullivan Research Fellowship from University College Cork, and the 2011 IICN/UCB Pharma Bursary in Neuroscience. The research was supported by a translational award from the Wellcome Trust UK (85249/z/08/z), and a Science Foundation Ireland grant (10/IN.1/B3036).	Ancora G, 2010, BRAIN DEV-JPN, V32, P835, DOI 10.1016/j.braindev.2009.11.008; Azzopardi DV, 2009, NEW ENGL J MED, V361, P1349, DOI 10.1056/NEJMoa0900854; BenAri Y, 1997, TRENDS NEUROSCI, V20, P523, DOI 10.1016/S0166-2236(97)01147-8; Bjorkman ST, 2010, NEUROSCIENCE, V166, P157, DOI 10.1016/j.neuroscience.2009.11.067; BOOTH D, 2004, COCHRANE DB SYST REV, P4218, DOI DOI 10.1002/14651858.CD004218.PUB…	47	49	50	0	2	WILEY	HOBOKEN	111 RIVER ST, HOBOKEN 07030-5774, NJ USA	0013-9580	1528-1167		EPILEPSIA	Epilepsia	MAR	2012	53	3
J	Gurgen, SG; Erdogan, D; Coskun, ZK; Cansu, A				Gurgen, Seren Gulsen; Erdogan, Deniz; Coskun, Zafer Kutay; Cansu, Ali			The effect of valproic acid and oxcarbazepine on the distribution of adhesion molecules in embryo implantation	TOXICOLOGY			English	Article						Valproic acid; Oxcarbazepine; Embryo implantation; Extracellular matrix proteins	EXTRACELLULAR-MATRIX COMPONENTS; TROPHOBLAST MIGRATION; RAT UTERINE; IV COLLAGEN; EPILEPSY; CELLS; DECIDUALIZATION; CARBAMAZEPINE; LAMININ; MOUSE	This study was intended to investigate the effect of valproate (VPA) and oxcarbazepine (OXC) on embryo implantation in terms of extracellular matrix protein distribution. Thirty female rats (Wistar albino) were assigned to three groups of 10 animals each. Group 1 was administered two doses of saline solution, group 2, two doses of VPA at 300 mg/kg/day and group 3, two doses of OXC at 100 mg/kg/da…	[Gurgen, Seren Gulsen] Celal Bayar Univ, Dept Histol & Embryol, Sch Vocat Hlth Serv, Manisa, Turkey; [Erdogan, Deniz] Gazi Univ, Dept Histol & Embryol, Fac Med, Ankara, Turkey; [Coskun, Zafer Kutay] Gazi Univ, Dept Anat, Fac Med, Ankara, Turkey; [Cansu, Ali] Karadeniz Tech Univ, Dept Pediat Neurol, Fac Med, Trabzon, Turkey	Gurgen, SG (reprint author), Celal Bayar Univ, Saglik Hizmetleri Meslek Yuksekokulu, Manisa, Turkey.	serengurgen@yahoo.com					ABRAHAMSOHN PA, 1993, J EXP ZOOL, V266, P603, DOI 10.1002/jez.1402660610; Bennett GD, 1996, J PHARMACOL EXP THER, V279, P1237; BERNFIELD M., 1984, ROLE EXTRACELLULAR M, P545; BILO L, 1988, EPILEPSIA, V29, P612, DOI 10.1111/j.1528-1157.1988.tb03770.x; BLANKENSHIP TN, 1995, ANAT REC, V243, P27, DOI 10.1002/ar.1092430105; Burrows TD, 1996, HUM REPROD UPDATE, V2, P307, DOI 10.1093/humupd/2.4.307; CAN…	38	1	1	0	3	ELSEVIER IRELAND LTD	CLARE	ELSEVIER HOUSE, BROOKVALE PLAZA, EAST PARK SHANNON, CO, CLARE, 00000, IRELAND	0300-483X			TOXICOLOGY	Toxicology	FEB 26	2012	292	2-3
J	Matlow, J; Koren, G				Matlow, Jeremy; Koren, Gideon			Is carbamazepine safe to take during pregnancy?	CANADIAN FAMILY PHYSICIAN			English	Article							ANTIEPILEPTIC DRUGS; EPILEPSY; WOMEN; MALFORMATIONS; ABNORMALITIES; EXPOSURE; CHILDREN	Question Some of my pregnant patients are afraid to take their antiepileptic drugs during pregnancy because of the known risk of malformations and the neurodevelopmental problems associated with valproic acid. Are there similar concerns with carbamazepine? Answer Similar to valproic acid, carbamazepine increases the risk of neural tube defects; however, it does not increase the risk of other malf…	[Matlow, Jeremy] Univ Toronto, Dept Pharmacol, Toronto, ON M5S 1A1, Canada; [Koren, Gideon] Univ Western Ontario, Dept Med, London, ON N6A 3K7, Canada	Matlow, J (reprint author), Univ Toronto, Dept Pharmacol, Toronto, ON M5S 1A1, Canada.						Banach R, 2010, DRUG SAFETY, V33, P73, DOI 10.2165/11317640-000000000-00000; DELGADOESCUETA AV, 1992, NEUROLOGY, V42, P149; Eadie MJ, 2008, EXPERT OPIN DRUG SAF, V7, P195, DOI 10.1517/14740338.7.2.195 ; Harden CL, 2008, CURR OPIN OBSTET GYN, V20, P557, DOI 10.1097/GCO.0b013e3283184059; HILL RM, 1982, EPILEPSY PREGNANCY C, P409; Jentink J, 2010, BMJ-BRIT MED J, V341, DOI 10.1136/bmj.c6581; Kaaja E…	15	14	14	0	2	COLL FAMILY PHYSICIANS CANADA	MISSISSAUGA	2630 SKYMARK AVE, MISSISSAUGA, ONTARIO L4W 5A4, CANADA	0008-350X			CAN FAM PHYSICIAN	Can. Fam. Phys.	FEB	2012	58	2
J	Rubino, DM; Gadde, KM				Rubino, Domenica M.; Gadde, Kishore M.			A review of topiramate and phentermine: a combined therapeutic approach for obesity	CLINICAL LIPIDOLOGY			English	Review						combination drug therapy; obesity; pharmacotherapy; phentermine; teratogenicity; topiramate; weight loss	WEIGHT-LOSS; PHARMACOTHERAPY; COMBINATION; OVERWEIGHT; APPETITE; TARGETS; METAANALYSIS; MANAGEMENT; PREGNANCY; DISEASE	Effective treatment of obesity could reduce the burden of diseases primarily driven by excess body weight (e.g., Type 2 diabetes). At present, effective nonsurgical weight management tools are scarce. This paper reviews the investigational combination of phentermine, a weight-loss drug available for over half a century, and topiramate, an antiepileptic drug with known weight-loss effects, as a pr…	[Rubino, Domenica M.] Washington Ctr Weight Management & Res, Arlington, VA 22201 USA; Duke Univ, Med Ctr, Obes Clin Trials Program, Durham, NC 27710 USA	Rubino, DM (reprint author), Washington Ctr Weight Management & Res, 2300 Wilson Blvd,Suite 230, Arlington, VA 22201 USA.	drubino@wtmgmt.com	Gadde, Kishore/N-1963-2017	Gadde, Kishore/0000-0002-1856-5574; Rubino, Domenica/0000-0002-3072-2819	Bristol Myers Squibb; Forest Labs; NIDDK; Pfizer; Vivus	DM Rubino has served as a clinical investigator in various clinical drug trials of obesity therapeutics for Bristol Myers Squibb, Orexigen, Arena, Vivus, Merck, Amylin and Novo-Nordisk. She has not received any financial support as a consultant. In the past 3 years, KM Gadde has received research support from Bristol Myers Squibb, Forest Labs, NIDDK, Pfizer and Vivus. He owns stock in Orexigen, a…	Allison DB, 2012, OBESITY, V20, P330, DOI 10.1038/oby.2011.330; [Anonymous], 2010, VI 0521 QUEXA; Avena NM, 2008, NEUROSCI BIOBEHAV R, V32, P20, DOI 10.1016/j.neubiorev.2007.04.019; Bialer M, 2004, CLIN PHARMACOKINET, V43, P763, DOI 10.2165/00003088-200443120-00001; BROWNELL KD, 2000, LEARN PROGRAM WEIGHT; Dayyeh Barham K Abu, 2011, Gastrointest Endosc Clin N Am, V21, P203, DOI 10.1016/j.giec.201…	39	6	7	0	11	FUTURE MEDICINE LTD	LONDON	UNITEC HOUSE, 3RD FLOOR, 2 ALBERT PLACE, FINCHLEY CENTRAL, LONDON, N3 1QB, ENGLAND	1758-4299			CLIN LIPIDOL	Clin. Lipidol.	FEB	2012	7	1
J	Vajda, FJE; Horgan, D; Hollingworth, S; Graham, J; Hitchcock, AA; Roten, A; O'Brien, TJ; Lander, CM; Eadie, MJ				Vajda, Frank J. E.; Horgan, David; Hollingworth, Samantha; Graham, Janet; Hitchcock, Alison A.; Roten, Annie; O'Brien, Terence J.; Lander, Cecile M.; Eadie, Mervyn J.			The prescribing of antiepileptic drugs for pregnant Australian women	AUSTRALIAN & NEW ZEALAND JOURNAL OF OBSTETRICS & GYNAECOLOGY			English	Article						antiepileptic drugs; Australian Pregnancy Register; fetal malformation; referral patterns; valproate	CONGENITAL-MALFORMATIONS; EPILEPSY; REGISTER; RISK	Background: It is not clear how widely it is appreciated in Australia that certain antiepileptic drugs, particularly valproate, are teratogenic. Aim: The aim of the study is to assess trends in the pattern of antiepileptic drug prescribing for pregnant women in Australia to determine whether drug use is optimal, particularly from the fetal viewpoint. Methods: Analysis of data contained in the Aus…	[Vajda, Frank J. E.; Graham, Janet; Hitchcock, Alison A.; Roten, Annie] Univ Melbourne, Royal Melbourne Hosp, Dept Med & Neurosci, Parkville, Vic 3050, Australia; [Horgan, David] Univ Melbourne, Royal Melbourne Hosp, Dept Psychiat, Parkville, Vic 3050, Australia; [Hollingworth, Samantha] Univ Queensland, Sch Populat Hlth, Brisbane, Qld, Australia; [O'Brien, Terence J.] Univ Melbourne, Royal Melbo…	Vajda, FJE (reprint author), Univ Melbourne, Royal Melbourne Hosp, Dept Med & Neurosci, POB 2116, Parkville, Vic 3050, Australia.	vajda@netspace.net.au	Hollingworth, Samantha/G-5701-2011; O'Brien, Terence/L-8102-2013	Hollingworth, Samantha/0000-0002-5226-5663; O'Brien, Terence/0000-0002-7198-8621	pharmaceutical industry; sanofi-aventis; UCB Pharma; Janssen-Cilag; Novartis; Pfizer; Glaxo	We acknowledge the support of colleagues, medical and non-medical, in referring patients and in increasing patient awareness of the Register. We thank the Scientific Advisory Board and the Ethical Research Committees of St. Vincent's Hospital, Monash Medical Centre, the Royal Melbourne Hospital and other institutions. The Register is indebted for support to the Royal Melbourne Hospital Neuroscien…	Canger R, 1999, EPILEPSIA, V40, P1231, DOI 10.1111/j.1528-1157.1999.tb00851.x; DRAVET C, 1992, NEUROLOGY, V42, P75; Hollingworth SA, 2010, PHARMACOEPIDEM DR S, V19, P82, DOI 10.1002/pds.1871; Horgan D, 2010, AUST FAM PHYSICIAN, V39, P363; Kaaja E, 2003, NEUROLOGY, V60, P575, DOI 10.1212/01.WNL.0000044157.28073.DC; Kaneko S, 1999, EPILEPSY RES, V33, P145, DOI 10.1016/S0920-1211(98)00084-9; Martino…	16	15	16	1	3	WILEY-BLACKWELL	MALDEN	COMMERCE PLACE, 350 MAIN ST, MALDEN 02148, MA USA	0004-8666			AUST NZ J OBSTET GYN	Aust. N. Z. J. Obstet. Gynaecol.	FEB	2012	52	1
J	Glass, HC; Kan, J; Bonifacio, SL; Ferriero, DM				Glass, Hannah C.; Kan, Jessica; Bonifacio, Sonia L.; Ferriero, Donna M.			Neonatal Seizures: Treatment Practices Among Term and Preterm Infants	PEDIATRIC NEUROLOGY			English	Article							HYPOXIC-ISCHEMIC ENCEPHALOPATHY; DEVELOPING BRAIN; INJURY; NEWBORNS; ELECTROENCEPHALOGRAPHY; ULTRASOUND; COUNTY	Neonatal seizures are common clinical conditions in both term and preterm neonates, yet no clinical management guidelines for direct care exist. We surveyed 193 international neurologists, neonatologists, and specialists in neonatal neurology or neonatal neurocritical care to assess management practices for seizures in preterm and term neonates. We found high reported rates of electroencephalogra…	[Glass, Hannah C.; Kan, Jessica; Ferriero, Donna M.] Univ Calif San Francisco, Dept Neurol, San Francisco, CA 94143 USA; [Glass, Hannah C.; Bonifacio, Sonia L.; Ferriero, Donna M.] Univ Calif San Francisco, Dept Pediat, San Francisco, CA 94143 USA	Glass, HC (reprint author), Univ Calif San Francisco, Dept Neurol, 521 Parnassus Ave,C-215,Box 0663, San Francisco, CA 94143 USA.	Hannah.Class@ucsf.edu			National Institute of Neurological Disorders and Stroke/National Center for Research Resources/University of California, San Francisco-Clinical & Translational Science Institute [KL2 RR024130, K23NS66137]	The contents of this report are solely the responsibility of the authors, and do not necessarily represent the official views of the National Institutes of Health. The authors thank the KL2 Works in Progress A Scholar's Group at the University of California at San Francisco for assistance with the development of our survey. Amy J. Markowitz, JD, provided editorial support. This project was suppor…	Abend NS, 2011, NEUROLOGY, V76, P1071, DOI 10.1212/WNL.0b013e318211c19e; ANNEGERS JF, 1995, EPILEPSIA, V36, P327, DOI 10.1111/j.1528-1157.1995.tb01005.x; Bartha AI, 2007, PEDIATR NEUROL, V37, P85, DOI 10.1016/j.pediatrneurol.2007.04.003; Bittigau P, 2002, P NATL ACAD SCI USA, V99, P15089, DOI 10.1073/pnas.222550499; Bjorkman ST, 2010, NEUROSCIENCE, V166, P157, DOI 10.1016/j.neuroscience.2009.11.0…	37	55	58	1	4	ELSEVIER SCIENCE INC	NEW YORK	360 PARK AVE SOUTH, NEW YORK, NY 10010-1710 USA	0887-8994	1873-5150		PEDIATR NEUROL	Pediatr. Neurol.	FEB	2012	46	2
J	Hsieh, CL; Wang, HE; Tsai, WJ; Peng, CC; Peng, RY				Hsieh, Chiu-Lan; Wang, Hui-Er; Tsai, Wan-Jane; Peng, Chiung-Chi; Peng, Robert Y.			Multiple point action mechanism of valproic acid-teratogenicity alleviated by folic acid, vitamin C, And N-acetylcysteine in chicken embryo model	TOXICOLOGY			English	Article						Valproic acid; Folic acid; Ascorbic acid; N-acetylcysteine; Histone deacetylase	HISTONE-DEACETYLASE INHIBITORS; NEURAL-TUBE DEFECTS; OXIDATIVE STRESS; SPINA-BIFIDA; MATERNAL RISK; MICE; HOMOCYSTEINE; CELLS; METABOLISM; EXPRESSION	The teratogenicity of antiepilepsy drug valproic acid (VPA) mostly is found in genetic and somatic levels, causing teratogenesis involving neurotubular defects (NTDs), anencephaly, lumbosacral meningomyelocele, and leg dysfunction due to spina bifida aperta. A diversity of nutraceutics have been tried to alleviate the risk of VPA-teratogenicity. The effect was varying. In order to promote the pre…	[Hsieh, Chiu-Lan; Tsai, Wan-Jane] Changhua Univ Educ, Grad Inst Biotechnol, Changhua 50007, Taiwan; [Wang, Hui-Er] Hungkuang Univ, Dept Food Sci & Appl Technol, Taichung 43302, Shalu County, Taiwan; [Peng, Chiung-Chi] China Med Univ, Grad Inst Rehabil Sci, Coll Hlth Care, Taichung 40202, Taiwan; [Peng, Chiung-Chi] China Med Univ, Dept Phys Therapy, Coll Hlth Care, Taichung 40202, Taiwan; [Peng, C…	Peng, CC (reprint author), 4F-3,133 Song Pin Rd, Taipei, Taiwan.	misspeng@ms2.hinet.net	ma, qi/G-3268-2011		National Science Council [99-2313-B-018-002-MY3, 98-2320-B-038-024-, 99-2320-B-038-011-MY3, 99-2320-B-039-034]; Chinese Medical University [CMU98-N1-12]	The authors are grateful for financial support from the National Science Council, 99-2313-B-018-002-MY3, 98-2320-B-038-024-, 99-2320-B-038-011-MY3, and 99-2320-B-039-034. The authors also acknowledge the financial support of CMU98-N1-12 from Chinese Medical University.	Aluclu MU, 2009, INT J MORPHOL, V27, P285, DOI 10.4067/S0717-95022009000200001; Amorim MR, 2007, AM J MED GENET A, V143A, P1726, DOI 10.1002/ajmg.a.31812; Barreiro E, 2005, EUR RESPIR J, V26, P1032, DOI 10.1183/09031936.05.00003705; Bat LD., 2000, AM J EPIDEMIOL, V151, P862; Bock G., 1994, NEUR TUB DEF C W3 CI, P181; Chango A, 2009, J NUTR BIOCHEM, V20, P312, DOI 10.1016/j.jnutbio.2008.04.004; Ch…	61	15	16	2	23	ELSEVIER IRELAND LTD	CLARE	ELSEVIER HOUSE, BROOKVALE PLAZA, EAST PARK SHANNON, CO, CLARE, 00000, IRELAND	0300-483X			TOXICOLOGY	Toxicology	JAN 27	2012	291	1-3
J	Norgaard, M; Ehrenstein, V; Nielsen, RB; Bakketeig, LS; Sorensen, HT				Norgaard, Mette; Ehrenstein, Vera; Nielsen, Rikke Beck; Bakketeig, Leiv Sigmund; Sorensen, Henrik Toft			Maternal Use of Antibiotics, Hospitalisation for Infection during Pregnancy, and Risk of Childhood Epilepsy: A Population-Based Cohort Study	PLOS ONE			English	Article							PRENATAL EXPOSURE; DANISH; BIRTH; REGISTER; SEIZURES; CHILDREN; EPIDEMIOLOGY; SEASONALITY; MEDICATION; SYSTEM	Background: Maternal infection during pregnancy may be a risk factor for epilepsy in offspring. Use of antibiotics is a valid marker of infection. Methodology/Principal Findings: To examine the relationship between maternal infection during pregnancy and risk of childhood epilepsy we conducted a historical cohort study of singletons born in northern Denmark from 1998 through 2008 who survived >= …	[Norgaard, Mette; Ehrenstein, Vera; Nielsen, Rikke Beck; Sorensen, Henrik Toft] Aarhus Univ Hosp, Inst Clin Med, Dept Clin Epidemiol, DK-8000 Aarhus, Denmark; [Bakketeig, Leiv Sigmund] Norwegian Inst Publ Hlth, Nydalen, Norway	Norgaard, M (reprint author), Aarhus Univ Hosp, Inst Clin Med, Dept Clin Epidemiol, DK-8000 Aarhus, Denmark.	mn@dce.au.dk		Toft Sorensen, Henrik/0000-0003-4299-7040	Department of Clinical Epidemiology, Aarhus University Hospital, Denmark	The study was funded by a Research Grant from the Department of Clinical Epidemiology, Aarhus University Hospital, Denmark. The funders had no role in study design, data collection and analysis, decision to publish or preparation of the manuscript.	Andersen TF, 1999, DAN MED BULL, V46, P263; Arts WFM, 2009, EUR J PAEDIATR NEURO, V13, P93, DOI 10.1016/j.ejpn.2008.02.010; Balslev Thomas, 2004, Ugeskr Laeger, V166, P3932; Browne TR, 2001, NEW ENGL J MED, V344, P1145, DOI 10.1056/NEJM200104123441507; CAMFIELD C, 1993, J PEDIATR-US, V122, P861, DOI 10.1016/S0022-3476(09)90008-7; Chang BS, 2003, NEW ENGL J MED, V349, P1257, DOI 10.1056/NEJMra0223…	37	14	15	1	6	PUBLIC LIBRARY SCIENCE	SAN FRANCISCO	1160 BATTERY STREET, STE 100, SAN FRANCISCO, CA 94111 USA	1932-6203			PLOS ONE	PLoS One	JAN 25	2012	7	1
J	Pan, XL; Zhou, GL; Wu, JH; Bian, GW; Lu, P; Raikhel, AS; Xi, ZY				Pan, Xiaoling; Zhou, Guoli; Wu, Jiahong; Bian, Guowu; Lu, Peng; Raikhel, Alexander S.; Xi, Zhiyong			Wolbachia induces reactive oxygen species (ROS)-dependent activation of the Toll pathway to control dengue virus in the mosquito Aedes aegypti	PROCEEDINGS OF THE NATIONAL ACADEMY OF SCIENCES OF THE UNITED STATES OF AMERICA			English	Article						antiviral resistance; innate immunity; population replacement	LIFE-SHORTENING WOLBACHIA; FACTOR-KAPPA-B; ANOPHELES-GAMBIAE; ANTIVIRAL IMMUNITY; PLASMODIUM; INFECTION; DROSOPHILA; TRANSMISSION; VECTOR; EXPRESSION	Wolbachia are maternally transmitted symbiotic bacteria that can spread within insect populations because of their unique ability to manipulate host reproduction. When introduced to nonnative mosquito hosts, Wolbachia induce resistance to a number of human pathogens, including dengue virus (DENV), Plasmodium, and filarial nematodes, but the molecular mechanism involved is unclear. In this study, …	[Raikhel, Alexander S.] Univ Calif Riverside, Dept Entomol, Riverside, CA 92521 USA; [Raikhel, Alexander S.] Univ Calif Riverside, Inst Integrat Genome Biol, Riverside, CA 92521 USA; [Pan, Xiaoling; Zhou, Guoli; Wu, Jiahong; Bian, Guowu; Lu, Peng; Xi, Zhiyong] Michigan State Univ, Dept Entomol, E Lansing, MI 48824 USA; [Pan, Xiaoling; Zhou, Guoli; Wu, Jiahong; Bian, Guowu; Lu, Peng; Xi, Zhiyong] …	Raikhel, AS (reprint author), Univ Calif Riverside, Dept Entomol, Riverside, CA 92521 USA.	alexander.raikhel@ucr.edu; xizy@msu.edu			National Institutes of Health/National Institute of Allergy and Infectious Disease [R01AI080597, R37AI24716]; China Scholarship Council	We thank the Arbovirus Diseases Branch at the Centers for Disease Control for providing the anti-DENV antibodies (mouse hyperimmune ascitic fluid) and Dr. Deborah McClellan for editorial assistance. This work was supported by the National Institutes of Health/National Institute of Allergy and Infectious Disease Grants R01AI080597 and R37AI24716. J.W. is supported in part by a fellowship from the …	Bian G, 2005, P NATL ACAD SCI USA, V102, P13568, DOI 10.1073/pnas.0502815102; Bian GW, 2010, PLOS PATHOG, V6, DOI 10.1371/journal.ppat.1000833; Blair CD, 2011, FUTURE MICROBIOL, V6, P265, DOI [10.2217/fmb.11.11, 10.2217/FMB.11.11]; Bourtzis K, 2000, INSECT MOL BIOL, V9, P635, DOI 10.1046/j.1365-2583.2000.00224.x; Bowie A, 2000, BIOCHEM PHARMACOL, V59, P13, DOI 10.1016/S0006-2952(99)00296-8; Brenn…	50	217	228	5	104	NATL ACAD SCIENCES	WASHINGTON	2101 CONSTITUTION AVE NW, WASHINGTON, DC 20418 USA	0027-8424			P NATL ACAD SCI USA	Proc. Natl. Acad. Sci. U. S. A.	JAN 3	2012	109	1
J	Mesbah, M; Balakrishnan, M; Colditz, PB; Boashash, B				Mesbah, Mostefa; Balakrishnan, Malarvili; Colditz, Paul B.; Boashash, Boualem			Automatic seizure detection based on the combination of newborn multi-channel EEG and HRV information	EURASIP JOURNAL ON ADVANCES IN SIGNAL PROCESSING			English	Article						Time-frequency representation; Heart rate variability; EEG; Newborn seizure; Seizure detection; Features fusion; Classifier combination; TFD; MBD; IF	NEONATAL EEG; MATCHING PURSUIT; INFANTS; CLASSIFICATION; ALGORITHM; SYSTEM; DOMAIN	This article proposes a new method for newborn seizure detection that uses information extracted from both multi-channel electroencephalogram (EEG) and a single channel electrocardiogram (ECG). The aim of the study is to assess whether additional information extracted from ECG can improve the performance of seizure detectors based solely on EEG. Two different approaches were used to combine this …	[Mesbah, Mostefa] Univ Western Australia, Sch Mech & Chem Engn, Crawley, WA 6009, Australia; [Balakrishnan, Malarvili] Univ Teknol Malaysia, Fac Hlth Sci & Biomed Engn, Johor Baharu 80990, Johor, Malaysia; [Colditz, Paul B.; Boashash, Boualem] Univ Queensland, Clin Res Ctr, Herston, Qld 4029, Australia; [Boashash, Boualem] Qatar Univ, Coll Engn, Doha, Qatar	Mesbah, M (reprint author), Univ Western Australia, Sch Mech & Chem Engn, Crawley, WA 6009, Australia.	mmesbah@ieee.org	Colditz, Paul/F-6772-2010; Boashash, Boualem/A-9687-2010	Colditz, Paul/0000-0002-6408-8238; Boashash, Boualem/0000-0002-2404-9103	Australian Research Council [DP0665697]; QNRF [NPRP-09-465-2-174]	The authors would like to acknowledge Dr. Chris Burke and Ms. Jane Richmond from the Royal Children's Hospital, Brisbane, Australia, for their assistance in recording, labeling, and interpreting the data used in this study. This study was partly funded by an Australian Research Council Discovery grant (DP0665697) until 2009, and after that by QNRF under NPRP-09-465-2-174.	Aarabi A, 2006, CLIN NEUROPHYSIOL, V117, P328, DOI 10.1016/j.clinph.2005.10.006; Aarabi A, 2007, CLIN NEUROPHYSIOL, V118, P2781, DOI 10.1016/j.clinph.2007.08.012; Altenburg J, 2003, CLIN NEUROPHYSIOL, V114, P50, DOI 10.1016/S1388-2457(02)00322-X; Balakrishnan M, 2008, THESIS U QUEENSLAND; Boashash B, 2001, IEEE ENG MED BIOL, V20, P54, DOI 10.1109/51.956820; BOASHASH B, 1997, P 13 INT C DIG SIGN, …	63	4	4	0	9	SPRINGEROPEN	LONDON	CAMPUS, 4 CRINAN ST, LONDON, N1 9XW, ENGLAND	1687-6180			EURASIP J ADV SIG PR	EURASIP J. Adv. Signal Process.		2012
J	Ndii, MZ; Hickson, RI; Mercer, GN				Ndii, Meksianis Z.; Hickson, Roslyn I.; Mercer, Geoffry N.			MODELLING THE INTRODUCTION OF WOLBACHIA INTO AEDES AEGYPTI MOSQUITOES TO REDUCE DENGUE TRANSMISSION	ANZIAM JOURNAL			English	Article						Wolbachia; Aedes aegypti; dengue; mathematical model; sensitivity analysis; stability	POPULATIONS; ESTABLISHMENT; INFECTION; DISEASE	Infecting Aedes aegypti mosquitoes with the bacteria Wolbachia has been proposed as an innovative new strategy to reduce the transmission of dengue fever. Field trials are currently being undertaken in Queensland, Australia. However, few mathematical models have been developed to consider the persistence of Wolbachia-infected mosquitoes in the wild. This paper develops a mathematical model to det…	[Ndii, Meksianis Z.] Australian Natl Univ, Inst Math Sci, Canberra, ACT 0200, Australia; [Ndii, Meksianis Z.; Hickson, Roslyn I.] Univ Newcastle, Sch Math & Phys Sci, Callaghan, NSW 2308, Australia; [Ndii, Meksianis Z.] Univ Nusa Cendana, Dept Math, E Nusa Tenggara, Indonesia; [Hickson, Roslyn I.; Mercer, Geoffry N.] Australian Natl Univ, Natl Ctr Epidemiol & Populat Hlth, Canberra, ACT 0200, Aus…	Ndii, MZ (reprint author), Australian Natl Univ, Inst Math Sci, GPO Box 4, Canberra, ACT 0200, Australia.	meksand@gmail.com; R.Hickson@UNSWalumni.com; Geoff.Mercer@anu.edu.au	Hickson, Roslyn/B-3847-2011; Ndii, Meksianis/F-9148-2015	Hickson, Roslyn/0000-0001-6453-7745; Ndii, Meksianis/0000-0002-9457-0703	AusAID; Australian National University; University of Newcastle, Australia, for a PhD scholarship	Meksianis Z. Ndii acknowledges AusAID for providing him an Australian Development Scholarship (ADS) for studying at the Mathematical Sciences Institute, The Australian National University, and also The University of Newcastle, Australia, for a PhD scholarship. We would like to thank two anonymous reviewers for their constructive comments, which have helped to improve the paper.	Burattini MN, 2008, EPIDEMIOL INFECT, V136, P309, DOI 10.1017/S0950268807008667; Hoffmann AA, 2011, NATURE, V476, P454, DOI 10.1038/nature10356; Iturbe-Ormaetxe I, 2011, EMBO REP, V12, P508, DOI 10.1038/embor.2011.84; Kongnuy R., 2011, INT J BIOL LIFE SCI, V7, P74; Maidana NA, 2008, MATH BIOSCI, V215, P64, DOI 10.1016/j.mbs.2008.05.008; Marino S, 2008, J THEOR BIOL, V254, P178, DOI 10.1016/j.jtbi…	20	15	15	2	28	CAMBRIDGE UNIV PRESS	CAMBRIDGE	EDINBURGH BLDG, SHAFTESBURY RD, CB2 8RU CAMBRIDGE, ENGLAND	1446-1811			ANZIAM J	Anziam J.	JAN	2012	53	3
J	van den Broek, MPH; Groenendaal, F; Toet, MC; van Straaten, HLM; van Hasselt, JGC; Huitema, ADR; de Vries, LS; Egberts, ACG; Rademaker, CMA				van den Broek, M. P. H.; Groenendaal, F.; Toet, M. C.; van Straaten, H. L. M.; van Hasselt, J. G. C.; Huitema, A. D. R.; de Vries, L. S.; Egberts, A. C. G.; Rademaker, C. M. A.			Pharmacokinetics and Clinical Efficacy of Phenobarbital in Asphyxiated Newborns Treated with Hypothermia A Thermopharmacological Approach	CLINICAL PHARMACOKINETICS			English	Article							HYPOXIC-ISCHEMIC ENCEPHALOPATHY; RANDOMIZED CONTROLLED-TRIAL; AMPLITUDE-INTEGRATED EEG; WHOLE-BODY HYPOTHERMIA; NEONATAL SEIZURES; PERINATAL ASPHYXIA; BRAIN-INJURY; FOLLOW-UP; INFANTS; BIRTH	Background and Objectives Therapeutic hypothermia can influence the pharmacokinetics and pharmacodynamics of drugs, the discipline which is called thermopharmacology. We studied the effect of therapeutic hypothermia on the pharmacokinetics of phenobarbital in asphyxiated neonates, and the clinical efficacy and the effect of phenobarbital on the continuous amplitude-integrated electroencephalograp…	[van den Broek, M. P. H.; Egberts, A. C. G.; Rademaker, C. M. A.] Univ Med Ctr Utrecht, Dept Clin Pharm, Div Lab Med & Pharm, NL-3508 GA Utrecht, Netherlands; [Groenendaal, F.; Toet, M. C.; de Vries, L. S.] Univ Med Ctr Utrecht, Wilhelmina Childrens Hosp, Dept Neonatol, NL-3508 GA Utrecht, Netherlands; [van Straaten, H. L. M.] Isala Clin, Dept Neonatol, Zwolle, Netherlands; [van Hasselt, J. G. C.…	van den Broek, MPH (reprint author), Univ Med Ctr Utrecht, Dept Clin Pharm, Div Lab Med & Pharm, POB 85500, NL-3508 GA Utrecht, Netherlands.		Egberts, Toine/A-6625-2012	Egberts, Toine/0000-0003-1758-7779			Azzopardi D, 2008, BMC PEDIATR, V8, DOI 10.1186/1471-2431-8-17; Barks JD, 2010, PEDIATR RES, V67, P532, DOI 10.1203/PDR.0b013e3181d4ff4d; Bassan H, 2008, PEDIATR NEUROL, V38, P415, DOI 10.1016/j.pediatrneurol.2008.03.003; BEAL SL, 1988, NONMEM USERS GUIDES; Blume HK, 2009, J CHILD NEUROL, V24, P148, DOI 10.1177/0883073808321056; BUCHTHAL F, 1968, ARCH NEUROL-CHICAGO, V19, P567, DOI 10.1001/archne…	31	36	36	0	3	ADIS INT LTD	NORTHCOTE	5 THE WAREHOUSE WAY, NORTHCOTE 0627, AUCKLAND, NEW ZEALAND	0312-5963	1179-1926		CLIN PHARMACOKINET	Clin. Pharmacokinet.		2012	51	10
J	Ozyener, F; Cetinkaya, M; Alkan, T; Goren, B; Kafa, IM; Kurt, MA; Koksal, N				Ozyener, Fadil; Cetinkaya, Merih; Alkan, Tulin; Goren, Bulent; Kafa, Ilker Mustafa; Kurt, Mustafa Ayberk; Koksal, Nilgun			Neuroprotective effects of melatonin administered alone or in combination with topiramate in neonatal hypoxic-ischemic rat model	RESTORATIVE NEUROLOGY AND NEUROSCIENCE			English	Article						Combination therapy; hypoxia-ischemia; melatonin; neuroprotection; topiramate	BRAIN-DAMAGE; PROTECTIVE ROLE; CELL-DEATH; NEWBORN; INJURY; REDUCTION; INFANT	Purpose: The objective of this study was to compare the effects of two neuroprotective agents; melatonin, a free radical scavenger and topiramate, AMPA/kainate receptor antagonist, administered alone or in combination in neonatal hypoxic-ischemic model. Methods: After being anesthetized, 7-day-old pups underwent ischemia followed by exposure to hypoxia. The pups were divided into 4 groups in orde…	[Ozyener, Fadil; Alkan, Tulin; Goren, Bulent] Uludag Univ, Dept Physiol, Fac Med, Bursa, Turkey; [Cetinkaya, Merih; Koksal, Nilgun] Uludag Univ, Dept Pediat, Fac Med, Div Neonatol, Bursa, Turkey; [Kafa, Ilker Mustafa; Kurt, Mustafa Ayberk] Uludag Univ, Dept Anat, Fac Med, Bursa, Turkey	Cetinkaya, M (reprint author), Uludag Univ, Tip Fak, Cocuk Sagligi & Hastaliklari AD, TR-16059 Gorukle, Bursa, Turkey.	drmerih@yahoo.com			Uludag University [T-2800/60]	This study was supported by Uludag University Scientific Research Project with a project number T-2800/60.	Alkan T., 2001, Archives of Physiology and Biochemistry, V109, P135, DOI 10.1076/apab.109.2.135.4271; Carloni S, 2008, J PINEAL RES, V44, P157, DOI 10.1111/j.1600-079X.2007.00503.x; Cetinkaya M, 2011, NEONATOLOGY, V99, P302, DOI 10.1159/000320643; Fatemi A, 2009, CLIN PERINATOL, V36, P835, DOI 10.1016/j.clp.2009.07.011; Filippi L, 2010, J PEDIATR-US, V157, P361, DOI 10.1016/j.jpeds.2010.04.019; F…	33	19	22	0	6	IOS PRESS	AMSTERDAM	NIEUWE HEMWEG 6B, 1013 BG AMSTERDAM, NETHERLANDS	0922-6028	1878-3627		RESTOR NEUROL NEUROS	Restor. Neurol. Neurosci.		2012	30	5
J	Albayram, S; Uluduz, D; Ipek, H; Esenkaya, A; Gunduz, A; Isik, Z				Albayram, Sait; Uluduz, Derya; Ipek, Hamiyet; Esenkaya, Asim; Gunduz, Aysegul; Isik, Zehra			Seizure During Epidural Blood Patch in Spontaneous Intracranial Hypotension	NOROPSIKIYATRI ARSIVI-ARCHIVES OF NEUROPSYCHIATRY			English	Article						Spontaneous intracranial hypotension; epidural blood patch; seizure; intracranial pressure		Intracranial hypotension is a syndrome characterized by orthostatic headache and low cerebrospinal fluid pressure. Epidural blood patch is likely to be the most effective therapy method in cases that conservative approaches are unsuccessful. Epidural blood patch seems to be safe since the most commonly encountered complication is only lumbar pain which is temporary. In this report, we aimed to pr…	[Albayram, Sait; Ipek, Hamiyet; Esenkaya, Asim; Isik, Zehra] Istanbul Univ, Dept Radiol, Cerrahpasa Med Fac, Istanbul, Turkey; [Uluduz, Derya; Gunduz, Aysegul] Istanbul Univ, Dept Neurol, Cerrahpasa Med Fac, Istanbul, Turkey	Albayram, S (reprint author), Istanbul Univ, Dept Radiol, Cerrahpasa Med Fac, Istanbul, Turkey.	albayramsait@yahoo.com					BOLTON VE, 1989, ANESTHESIOLOGY, V70, P146, DOI 10.1097/00000542-198901000-00029; Duffy PJ, 1999, CAN J ANAESTH, V46, P878, DOI 10.1007/BF03012979; GABOR AJ, 1984, ELECTROEN CLIN NEURO, V57, P497, DOI 10.1016/0013-4694(84)90085-3; *INT HEAD SOC HEAD, 2004, CEPHALALGIA S1, V24, P9, DOI DOI 10.1111/J.1468-2982.2003.00824.X; Kardash K, 2002, REGION ANESTH PAIN M, V27, P433, DOI 10.1053/rapm.2002.332…	10	0	0	0	0	GALENOS YAYINCILIK	FINDIKZADE	MOLLA GURANI CAD 22-2, FINDIKZADE, ISTANBUL 34093, TURKEY	1300-0667			NOROPSIKIYATRI ARS	Noropsikiyatri Ars.		2012	49	2
J	Fadel, RA; Sequeira, RP; Abu-Hijleh, MF; Obeidat, M; Salem, AHA				Fadel, R. A.; Sequeira, R. P.; Abu-Hijleh, M. F.; Obeidat, M.; Salem, A. H. A.			Effect of prenatal administration of therapeutic doses of topiramate on ossification of ribs and vertebrae in rat fetuses	ROMANIAN JOURNAL OF MORPHOLOGY AND EMBRYOLOGY			English	Article						topiramate; rat fetus; ossification; axial skeleton	SKELETAL DEVELOPMENT; BODY-WEIGHT; BONE-DEVELOPMENT; DIAZEPAM USE; ORAL CLEFTS; PREGNANCY; EPILEPSY; MECHANISM; CAFFEINE; OUTCOMES	There are few studies that have addressed the effects of prenatal exposure of topiramate on ossification of the bones derived from the paraxial mesoderm. This study aimed to evaluate skeletal ossification of ribs and vertebrae in 20-day-old rat fetuses after maternal exposure to two therapeutic doses of topiramate. Three groups of Sprague-Dawley pregnant rats were used: control, topiramate 50 mg/…	[Fadel, R. A.; Abu-Hijleh, M. F.; Salem, A. H. A.] Arabian Gulf Univ, Coll Med & Med Sci, Dept Anat, Manama 22979, Bahrain; [Fadel, R. A.; Salem, A. H. A.] Suez Canal Univ, Fac Med, Dept Anat, Ismailia, Egypt; [Sequeira, R. P.] Arabian Gulf Univ, Coll Med & Med Sci, Dept Pharmacol & Therapeut, Manama 22979, Bahrain; [Obeidat, M.] Arabian Gulf Univ, Coll Med & Med Sci, Dept Family & Community Med,…	Fadel, RA (reprint author), Arabian Gulf Univ, Coll Med & Med Sci, Dept Anat, Manama 22979, Bahrain.	raoufre@agu.edu.bh		Salem, Abdel Halim/0000-0002-0733-4631	Arabian Gulf University, Manama, Bahrain	We thank Mr. P. R. Sharma for his technical help during the experiment. This work was supported by a grant from the Arabian Gulf University, Manama, Bahrain.	ARIYUKI F, 1982, TERATOLOGY, V26, P263, DOI 10.1002/tera.1420260308; Briggs G. G., 2008, DRUGS PREGNANCY LACT; BURKE SW, 1986, J PEDIATR ORTHOPED, V6, P34, DOI 10.1097/01241398-198601000-00007; CARTER DR, 1987, CLIN ORTHOP RELAT R, P237; Chahoud I, 2005, BRAZ J MED BIOL RES, V38, P565, DOI 10.1590/S0100-879X2005000400010; Christensen FC, 1999, OBSTET GYN CLIN N AM, V26, P607, DOI 10.1016/S0889-85…	42	6	6	0	2	EDITURA ACAD ROMANE	BUCURESTI	CALEA 13 SEPTEMBRIE NR 13, SECTOR 5, BUCURESTI 050711, ROMANIA	1220-0522			ROM J MORPHOL EMBRYO	Rom. J. Morphol. Embryol.		2012	53	2
J	Sivam, S; Yee, BJ				Sivam, Sheila; Yee, Brendon J.			Role of gabapentin enacarbil XR in restless legs syndrome	THERAPEUTICS AND CLINICAL RISK MANAGEMENT			English	Review						extended-release gabapentin; restless legs syndrome	LIMB MOVEMENT-DISORDER; DOUBLE-BLIND; SYNDROME RLS; CLINICAL PHARMACOKINETICS; OPEN-LABEL; TRANSPORTED PRODRUG; CONTROLLED-TRIAL; PRIMARY-CARE; PREGNANCY; AUGMENTATION	Gabapentin enacarbil XR is a new extended-release formulation which attempts to overcome the reduced efficacy of shorter-acting gabapentin, with sustained delivery over a 24-hour period. It is a gabapentin prodrug which is efficiently and rapidly converted to gabapentin during active transport throughout the length of the intestine via high-capacity monocarboxylate type 1 nutrient transporters un…	[Sivam, Sheila; Yee, Brendon J.] Univ Sydney, Woolcock Inst Med Res, NHMRC Ctr Sleep Hlth, Sydney, NSW 2006, Australia; [Sivam, Sheila; Yee, Brendon J.] Royal Prince Alfred Hosp, Dept Resp & Sleep Med, Camperdown, NSW 2050, Australia	Sivam, S (reprint author), Univ Sydney, Woolcock Inst Med Res, NHMRC Ctr Sleep Hlth, Sydney, NSW 2006, Australia.	sheila.sivam@sydney.edu.au					Abetz L, 2004, CLIN THER, V26, P925, DOI 10.1016/S0149-2918(04)90136-1; Allen R, 2010, SLEEP MED, V11, P512, DOI 10.1016/j.sleep.2010.03.003; Allen RP, 2003, SLEEP MED, V4, P101, DOI 10.1016/S1389-9457(03)00010-8; Allen RP, 1996, SLEEP, V19, P205, DOI 10.1093/sleep/19.3.205; Aukerman MM, 2006, J AM BOARD FAM MED, V19, P487, DOI 10.3122/jabfm.19.5.487; Benes H, 2007, MOVEMENT DISORD, V22, pS401, D…	62	7	7	0	4	DOVE MEDICAL PRESS LTD	ALBANY	PO BOX 300-008, ALBANY, AUCKLAND 0752, NEW ZEALAND	1178-203X			THER CLIN RISK MANAG	Therap. Clin. Risk Manag.		2012	8
J	Quant, H; Arden, D; Takoudes, T; Rana, S				Quant, Hayley; Arden, Deborah; Takoudes, Tamara; Rana, Sarosh			Angiogenic Factors and Pregnant Woman with New Onset Seizures	HYPERTENSION IN PREGNANCY			English	Article						Preeclampsia; Eclampsia; Seizures; sFlt1	PLACENTAL GROWTH-FACTOR; TYROSINE KINASE-1; PREECLAMPSIA; HYPERTENSION; MANAGEMENT; DIAGNOSIS	Background. In patients with new onset seizures during pregnancy, it can be challenging to differentiate between eclampsia and other etiologies. Soluble fms-like tyrosine kinase (sFlt1) is an antiangiogenic protein that is elevated in preeclampsia and eclampsia. Case. A multiparous woman presented at 22 weeks gestation with seizures. The initial presentation was highly suspicious for eclampsia, b…	[Takoudes, Tamara; Rana, Sarosh] Harvard Univ, Div Maternal Fetal Med, Dept Obstet & Gynecol, Beth Israel Deaconess Med Ctr,Med Sch, Boston, MA 02215 USA; [Takoudes, Tamara; Rana, Sarosh] Harvard Univ, Div Maternal Fetal Med, Dept Reprod Biol, Beth Israel Deaconess Med Ctr,Med Sch, Boston, MA 02215 USA	Rana, S (reprint author), Harvard Univ, Div Maternal Fetal Med, Dept Obstet & Gynecol, Beth Israel Deaconess Med Ctr,Med Sch, 330 Brookline Ave,Kirstein 338, Boston, MA 02215 USA.	srana1@bidmc.harvard.edu			Harvard Diversity and Community Partnership Faculty	Sarosh Rana is supported by Harvard Diversity and Community Partnership Faculty Fellowship Award.	Bombrys AE, 2008, AM J OBSTET GYNECOL, V199, DOI 10.1016/j.ajog.2008.06.086; DOUGLAS KA, 1994, BMJ-BRIT MED J, V309, P1395, DOI 10.1136/bmj.309.6966.1395; Holston AM, 2009, AM J OBSTET GYNECOL, V200, DOI 10.1016/j.ajog.2008.10.033; Levine RJ, 2004, NEW ENGL J MED, V350, P672, DOI 10.1056/NEJMoa031884; Maharaj ASR, 2008, J EXP MED, V205, P491, DOI 10.1084/jem.20072041; Maynard SE, 2003, J CLIN INV…	14	1	1	0	0	INFORMA HEALTHCARE	LONDON	TELEPHONE HOUSE, 69-77 PAUL STREET, LONDON EC2A 4LQ, ENGLAND	1064-1955			HYPERTENS PREGNANCY	Hypertens. Pregnancy		2012	31	2
J	Akar, M; Dilli, D; Yilmaz, Y; Erdeve, O; Oguz, S; Uras, N; Dilmen, U				Akar, M.; Dilli, D.; Yilmaz, Y.; Erdeve, O.; Oguz, S.; Uras, N.; Dilmen, U.			A CASE OF FETAL CARBAMAZEPINE SYNDROME WITH RIGHT HEMIHYPOPLASIA OF THE ENTIRE BODY	GENETIC COUNSELING			English	Article						Maternal epilepsy; Fetal carbamazepine syndrome; Hemihypoplasia; Teratogenicity; Pregnancy	CONGENITAL-MALFORMATIONS; PREGNANCY; MONOTHERAPY; WOMEN	A case of fetal carbamazepine syndrome with right hemihypoplasia of the entire body: Anticonvulsant drugs taken by pregnant women to prevent seizures are among the most common causes of potential harm to the fetus. It has been suggested that carbamazepine was less teratogenic than the other drugs. Here, we report a case of fetal carbamazepine syndrome presenting with facial dysmorphism, congenita…	[Akar, M.; Dilli, D.; Yilmaz, Y.; Erdeve, O.; Oguz, S.; Uras, N.; Dilmen, U.] Zekai Tahir Burak Matern Teaching Hosp, Dept Neonatol, Ankara, Turkey	Akar, M (reprint author), 2 Cad 1282 Sok 5-21, Ovecler Ankara, Turkey.	melek_akar@yahoo.com.tr					Artama M, 2005, NEUROLOGY, V64, P1874, DOI 10.1212/01.WNL.0000163771.96962.1F; CORNELISSEN M, 1993, AM J OBSTET GYNECOL, V168, P884, DOI 10.1016/S0002-9378(12)90839-X; Hernandez-Diaz S, 2000, NEW ENGL J MED, V343, P1608, DOI 10.1056/NEJM200011303432204; HIILESMAA VK, 1981, LANCET, V2, P165; Jentink J, 2010, NEW ENGL J MED, V362, P2185, DOI 10.1056/NEJMoa0907328; LIGUORI A., 2009, J MED CASE REPOR…	11	2	2	0	1	MEDECINE ET HYGIENE	CHENE-BOURG	CH DE LA MOUSSE 46, CASE POSTALE 475, CH-1225 CHENE-BOURG, SWITZERLAND	1015-8146			GENET COUNSEL	Genet. Couns.		2012	23	1
J	Kucuk, M; Kaya, M; Orhan, N; Ekizoglu, O; Arslan, E; Arican, N; Gurses, C; Elmas, I; Kalayci, R; Ahishali, B				Kucuk, Mutlu; Kaya, Mehmet; Orhan, Nurcan; Ekizoglu, Oguzhan; Arslan, Erol; Arican, Nadir; Gurses, Candan; Elmas, Imdat; Kalayci, Rivaze; Ahishali, Bulent			The effect of pentylenetetrazole-induced seizures on blood-brain barrier integrity in a rat model of preeclampsia	TURKISH JOURNAL OF VETERINARY & ANIMAL SCIENCES			English	Article						Pregnancy; hypertension; sodium fluorescein; aquaporin-4; occludin	ENDOTHELIAL-CELLS; PERMEABILITY; AQUAPORIN-4; PREGNANCY; HYPERTENSION; DECREASES; ECLAMPSIA; EPILEPSY; PROTEIN	The pathophysiological mechanisms underlying blood-brain barrier (BBB) disruption in preeclampsia/eclampsia have not been elucidated. This study investigated the effect of pentylenetetrazole (PTZ)-induced seizures on the functional and structural properties of the BBB during N (omega)-nitro-L-arginine methyl ester (L-NAME)-induced hypertension and proteinuria in pregnant rats. Animals were treate…	[Kucuk, Mutlu; Kalayci, Rivaze] Istanbul Univ, Dept Lab Anim Biol & Biomed Applicat Tech, Istanbul, Turkey; [Orhan, Nurcan] Istanbul Univ, Inst Expt Med, Dept Neurosci, Istanbul, Turkey; [Kaya, Mehmet; Arslan, Erol] Istanbul Univ, Dept Physiol, Istanbul Fac Med, Istanbul, Turkey; [Ekizoglu, Oguzhan] Sadi Konuk Training & Res Hosp, Istanbul, Turkey; [Arican, Nadir; Elmas, Imdat] Istanbul Univ, Ist…	Kucuk, M (reprint author), Istanbul Univ, Dept Lab Anim Biol & Biomed Applicat Tech, Istanbul, Turkey.	bahishali@yahoo.com	ARICAN, Nadir/G-2778-2012; Kalayci, Rivaze/K-6330-2018	ARICAN, Nadir/0000-0002-9736-0277; Kalayci, Rivaze/0000-0002-7061-4863; Ahishali, Bulent/0000-0003-1275-3723; Ekizoglu, Oguzhan/0000-0002-0194-595X	Istanbul University [356/03062005]	This study was supported by the Research Fund of Istanbul University (356/03062005).	Abbott NJ, 2010, NEUROBIOL DIS, V37, P13, DOI 10.1016/j.nbd.2009.07.030; Amburgey OA, 2010, HYPERTENSION, V56, P1003, DOI 10.1161/HYPERTENSIONAHA.110.158931; Amiry-Moghaddam M, 2003, P NATL ACAD SCI USA, V100, P2106, DOI 10.1073/pnas.0437946100; BARTON JR, 1991, CLIN PERINATOL, V18, P891; Cipolla M.J., 2007, REPRODUCTIVE SCI S, V14, p220A; Euser AG, 2008, EXP PHYSIOL, V93, P254, DOI 10.1113/expph…	22	2	2	0	11	SCIENTIFIC TECHNICAL RESEARCH COUNCIL TURKEY-TUBITAK	ANKARA	ATATURK BULVARI NO 221, KAVAKLIDERE, TR-06100 ANKARA, TURKEY	1300-0128			TURK J VET ANIM SCI	Turk. J. Vet. Anim. Sci.		2012	36	3
J	Uludag, S; Aydin, Y; Yilmaz, O; Aksoy, F; Bakkaloglu, D; Sen, C				Uludag, Seyfettin; Aydin, Yavuz; Yilmaz, Ozlem; Aksoy, Figen; Bakkaloglu, Dogu; Sen, Cihat			Multiple Fetal Anomalies in Association with Topiramate and Oxcarbezepine Treatment	FETAL AND PEDIATRIC PATHOLOGY			English	Article						topiramate; oxcarbezephine; fetal anomaly; cleft lip	PREGNANCY; EPILEPSY; WOMEN	We present a case of a woman who used topiramate (100 mg) and oxcarbazepine (300 mg) continuously during pregnancy. Multiple fetal anomalies including limp defects of the lower extremities, pericardiac fluid collection, cardiomegaly, cleft lip and palate, absent right kidney, and dysplastic left kidney were found by ultrasonography. Labor was induced and anomalies were confirmed by autopsy. The m…	[Uludag, Seyfettin; Aydin, Yavuz; Yilmaz, Ozlem; Bakkaloglu, Dogu; Sen, Cihat] Istanbul Univ, Dept Obstet & Gynecol, Cerrahpasa Med Fac, Istanbul, Turkey; [Aksoy, Figen] Istanbul Univ, Dept Pathol, Cerrahpasa Med Fac, Istanbul, Turkey	Aydin, Y (reprint author), Atakent Mah Soyakolimpiakent Sitesi D 12,Blok 53, TR-34303 Istanbul, Turkey.	yavuzay@istanbul.edu.tr					Artama M, 2005, NEUROLOGY, V64, P1874, DOI 10.1212/01.WNL.0000163771.96962.1F; Beghi E, 2001, EPILEPSIA, V42, P1422, DOI 10.1046/j.1528-1157.2001.11201.x; Crawford P, 1999, SEIZURE-EUR J EPILEP, V8, P201, DOI 10.1053/seiz.1999.0295; Doggrel SA, 2008, EXPERT OPIN PHARMACO, V5, P869; Fried S, 2004, DRUG SAFETY, V27, P197, DOI 10.2165/00002018-200427030-00004; GAILY E, 1988, J PEDIATR-US, V112, P520…	15	3	3	0	3	INFORMA HEALTHCARE	LONDON	TELEPHONE HOUSE, 69-77 PAUL STREET, LONDON EC2A 4LQ, ENGLAND	1551-3815			FETAL PEDIATR PATHOL	Fetal Pediatr. Pathol.		2012	31	3
J	Nadebaum, C; Anderson, V; Vajda, F; Reutens, D; Wood, A				Nadebaum, Caroline; Anderson, Vicki; Vajda, Frank; Reutens, David; Wood, Amanda			Neurobehavioral Consequences of Prenatal Antiepileptic Drug Exposure	DEVELOPMENTAL NEUROPSYCHOLOGY			English	Article							FETAL VALPROATE SYNDROME; IN-UTERO EXPOSURE; AUTISM SPECTRUM DISORDERS; PSYCHOMOTOR DEVELOPMENT; CHILDREN BORN; PSYCHOLOGICAL-DEVELOPMENT; ANTICONVULSANT SYNDROME; PREGNANCY REGISTRIES; EPILEPTIC PARENTS; MATERNAL EPILEPSY	Despite elevated rates of birth defects associated with prenatal antiepileptic drug exposure, pharmacotherapy is typically continued throughout pregnancy because of the risks posed to mother and child by recurrent seizures. Emerging data suggest that prenatal exposure to valproate or polytherapy may also be associated with increased risk of cognitive impairment. However, our understanding of the …	[Wood, Amanda] Univ Birmingham, Sch Psychol, Birmingham B15 2TT, W Midlands, England; [Nadebaum, Caroline; Anderson, Vicki; Wood, Amanda] Murdoch Childrens Res Inst, Parkville, Vic, Australia; [Wood, Amanda] Monash Univ, Dept Med, So Clin Sch, Melbourne, Vic 3004, Australia; [Nadebaum, Caroline] Monash Univ, Sch Psychol & Psychiat, Melbourne, Vic 3004, Australia; [Nadebaum, Caroline; Anderson, Vi…	Wood, A (reprint author), Univ Birmingham, Sch Psychol, Birmingham B15 2TT, W Midlands, England.	a.g.wood@bham.ac.uk	Reutens, David/C-7226-2018; Wood, Amanda/K-9595-2013	Reutens, David/0000-0002-1652-9369; Wood, Amanda/0000-0002-1537-6858	Australian Research Council [LP0669648]; Australian Postgraduate Award; NHMRC	This review was supported by a grant from the Australian Research Council (LP0669648). Caroline Nadebaum was supported by an Australian Postgraduate Award scholarship and Amanda Wood was supported by a NHMRC postdoctoral fellowship grant.	Adab N, 2004, J NEUROL NEUROSUR PS, V75, P1575, DOI 10.1136/jnnp.2003.029132; Adab N, 2001, J NEUROL NEUROSUR PS, V70, P15, DOI 10.1136/jnnp.70.1.15; ADAB N, 2004, COCHRANE DB SYST REV, V3, P4848, DOI DOI 10.1002/14651858.CD004848; Adab Naghme, 2006, Expert Rev Neurother, V6, P833, DOI 10.1586/14737175.6.6.833; Adab N, 2006, OBSTET GYNAECOL, V8, P20, DOI 10.1576/toag.8.1.020.27204; Amler RW, 2006…	89	7	7	0	4	ROUTLEDGE JOURNALS, TAYLOR & FRANCIS LTD	ABINGDON	2-4 PARK SQUARE, MILTON PARK, ABINGDON OX14 4RN, OXON, ENGLAND	8756-5641	1532-6942		DEV NEUROPSYCHOL	Dev. Neuropsychol.		2012	37	1
J	Staikou, C; Mani, A; Petropoulos, G				Staikou, C.; Mani, A.; Petropoulos, G.			Perioperative management of a parturient with hyponatraemia due to carbamazepine therapy	INTERNATIONAL JOURNAL OF OBSTETRIC ANESTHESIA			English	Article						Hyponatraemia; Epilepsy; Carbamazepine; Pregnancy; Caesarean delivery; Perioperative management	MATERNAL FLUID OVERLOAD; ANTIEPILEPTIC DRUGS; PREGNANCY; EPILEPSY; RISK; SECRETION; WOMAN	We describe the perioperative management of an epileptic parturient who developed hyponatraemia due to carbamazepine therapy. Caesarean delivery was performed under combined spinal-epidural anaesthesia with a good outcome for both mother and neonate. The diagnostic and therapeutic approach, anaesthetic implications and maternal and neonatal risks for a patient with hyponatraemia complicating carb…	[Staikou, C.; Mani, A.; Petropoulos, G.] Univ Athens, Dept Anaesthesiol, Aretaieio Hosp, Sch Med, Athens 11528, Greece	Staikou, C (reprint author), Univ Athens, Dept Anaesthesiol, Aretaieio Hosp, Sch Med, 76 Vassilissis,Sophias Ave, Athens 11528, Greece.	c_staikou@yahoo.gr					Abdul-Karim RW, 1970, OBSTET GYNECOL SURV, V5, P804; Adab N, 2006, CNS DRUGS, V20, P791, DOI 10.2165/00023210-200620100-00001; Adrogue HJ, 2000, NEW ENGL J MED, V342, P1581, DOI 10.1056/NEJM200005253422107; Butwick AJ, 2010, BRIT J ANAESTH, V104, P338, DOI 10.1093/bja/aeq004; Froelich M, 2009, CRIT CARE MED, V37, P1433, DOI 10.1097/CCM.0b013e31819c1933; Gross P, 2008, INTERNAL MED, V47, P885, DOI…	24	1	1	1	4	ELSEVIER SCI LTD	OXFORD	THE BOULEVARD, LANGFORD LANE, KIDLINGTON, OXFORD OX5 1GB, OXON, ENGLAND	0959-289X	1532-3374		INT J OBSTET ANESTH	Int. J. Obstet. Anesth.	JAN	2012	21	1
J	Yu, PM; Zhu, GX; Ding, D; Xu, L; Zhao, T; Tang, XH; Shi, YB; Hong, Z				Yu, Pei-min; Zhu, Guo-xing; Ding, Ding; Xu, Lan; Zhao, Ting; Tang, Xing-hua; Shi, Yun-bo; Hong, Zhen			Treatment of epilepsy in adults: Expert opinion in China	EPILEPSY & BEHAVIOR			English	Article						Epilepsy; Treatment; Idiopathic generalized epilepsy; Symptomatic localization-related epilepsy; Expert consensus	ANTIEPILEPTIC DRUGS; SEIZURES	Objective: The goal of this study was to survey a group of epileptologists in China regarding the treatment of adult epilepsy. Methods: A questionnaire on treatment of adult epilepsy was sent to a group of opinion leaders in the field of epilepsy. Results: For initial monotherapy for idiopathic generalized epilepsy (ICE), valproate was rated as the treatment of choice. In symptomatic localization…	[Yu, Pei-min; Zhu, Guo-xing; Ding, Ding; Xu, Lan; Zhao, Ting; Tang, Xing-hua; Shi, Yun-bo; Hong, Zhen] Fudan Univ, Inst Neurol, Huashan Hosp, Shanghai 200040, Peoples R China	Hong, Z (reprint author), Fudan Univ, Inst Neurol, Huashan Hosp, 12 Wulumuqi Rd M, Shanghai 200040, Peoples R China.	hongzhen@medmail.com.cn					French JA, 2004, NEUROLOGY, V62, P1252, DOI 10.1212/01.WNL.0000123693.82339.FC; Karceski S, 2005, EPILEPSY BEHAV, V7, pS1, DOI 10.1016/j.yebeh.2005.06.001; Krumholz A, 2009, EPILEPSY CURR, V9, P31, DOI 10.1111/j.1535-7511.2008.01283.x; Kwan P, 2000, NEW ENGL J MED, V342, P314, DOI 10.1056/NEJM200002033420503; Perucca E, 1998, EPILEPSIA, V39, P5, DOI 10.1111/j.1528-1157.1998.tb01268.x; Perucca E, …	8	7	8	2	8	ACADEMIC PRESS INC ELSEVIER SCIENCE	SAN DIEGO	525 B ST, STE 1900, SAN DIEGO, CA 92101-4495 USA	1525-5050			EPILEPSY BEHAV	Epilepsy Behav.	JAN	2012	23	1
J	Vajda, FJE; Graham, J; Roten, A; Lander, CM; O'Brien, TJ; Eadie, M				Vajda, F. J. E.; Graham, J.; Roten, A.; Lander, C. M.; O'Brien, T. J.; Eadie, M.			Teratogenicity of the newer antiepileptic drugs - the Australian experience	JOURNAL OF CLINICAL NEUROSCIENCE			English	Article						Dose-related teratogenicity; New antiepileptic drugs; Pregnancy; Register; Traditional AED	PREGNANCY-REGISTER; UK-EPILEPSY; RISK	Data on the use in pregnancy of the new antiepileptic drugs (AED) are limited. We analysed data collected by the Australian Pregnancy Register to provide information on their relative teratogenicity. The database containing pregnancy outcomes from 1317 women with epilepsy (WWE) was examined for three widely used new AED in monotherapy in the first trimester - lamotrigine, levetiracetam and topira…	[Vajda, F. J. E.; O'Brien, T. J.] Univ Melbourne, Dept Med, Parkville, Vic 3050, Australia; [Vajda, F. J. E.; O'Brien, T. J.] Royal Melbourne Hosp, Dept Neurosci, Parkville, Vic 3050, Australia; [Graham, J.; Roten, A.; O'Brien, T. J.] Univ Melbourne, Dept Neurol, Parkville, Vic 3050, Australia; [Lander, C. M.; Eadie, M.] Royal Brisbane & Womens Hosp, Dept Neurol, Brisbane, Qld, Australia; [Lander…	Vajda, FJE (reprint author), Univ Melbourne, Dept Med, Parkville, Vic 3050, Australia.	Frank.Vajda@mh.org.au	O'Brien, Terence/L-8102-2013	O'Brien, Terence/0000-0002-7198-8621	Epilepsy Society of Australia; Sanofi; UCB Pharma; Janssen; Pfizer; Novartis; National Health and Medical Research Council; Royal Melbourne Hospital Neuroscience Foundation	We thank our colleagues, the Advisory Board, the Ethics Committees, participating women, and our sponsors: the Epilepsy Society of Australia, Sanofi, UCB Pharma, Janssen, Pfizer, Novartis, National Health and Medical Research Council for a linkage grant, and the Royal Melbourne Hospital Neuroscience Foundation.	[Anonymous], FDA WARN CHANG LAB T; Beghi E, 2004, LANCET NEUROL, V3, P618, DOI 10.1016/S1474-4422(04)00882-8; Graham J, 2010, EP SOC AUSTR S OC EP; Hunt S, 2008, NEUROLOGY, V71, P272, DOI 10.1212/01.wnl.0000318293.28278.33; Molgaard-Nielsen D, 2011, JAMA-J AM MED ASSOC, V305, P1996, DOI 10.1001/jama.2011.624; Morrow J, 2006, J NEUROL NEUROSUR PS, V77, P193, DOI 10.1136/jnnp.2005.074203; Patsalos …	14	47	49	1	6	ELSEVIER SCI LTD	OXFORD	THE BOULEVARD, LANGFORD LANE, KIDLINGTON, OXFORD OX5 1GB, OXON, ENGLAND	0967-5868			J CLIN NEUROSCI	J. Clin. Neurosci.	JAN	2012	19	1
J	Kee, VR; Gilchrist, B; Granner, MA; Sarrazin, NR; Carnahan, RM				Kee, Vicki R.; Gilchrist, Brad; Granner, Mark A.; Sarrazin, Nicola R.; Carnahan, Ryan M.			A systematic review of validated methods for identifying seizures, convulsions, or epilepsy using administrative and claims data	PHARMACOEPIDEMIOLOGY AND DRUG SAFETY			English	Review						seizures; convulsions; epilepsy; validity; International Classification of Diseases; administrative data; claims data; sensitivity; specificity	POPULATION; PERTUSSIS; MEASLES; VACCINE; MUMPS; RISK	Purpose To systematically review algorithms to identify seizure, convulsion, or epilepsy cases in administrative and claims data, with a focus on studies that have examined the validity of the algorithms. Methods A literature search was conducted using PubMed and the Iowa Drug Information Service database. Reviews were conducted by two investigators to identify studies using data sources from the…	[Kee, Vicki R.; Gilchrist, Brad; Sarrazin, Nicola R.] Univ Iowa, Coll Pharm, Div Drug Informat Serv, Iowa City, IA 52242 USA; [Granner, Mark A.] Univ Iowa, Dept Neurol, Carver Coll Med, Iowa City, IA 52242 USA; [Carnahan, Ryan M.] Univ Iowa, Coll Publ Hlth, Dept Epidemiol, Iowa City, IA USA	Kee, VR (reprint author), UI Coll Pharm, Div Drug Informat Serv, 2500 Crosspk Rd,Room W145-D, Coralville, IA 52241 USA.	vicki-kee@uiowa.edu		Carnahan, Ryan/0000-0002-7478-4739; Granner, Mark/0000-0002-7395-5575	Food and Drug Administration through Department of Health and Human Services (HHS) [HHSF223200910006I]	Mini-Sentinel is funded by the Food and Drug Administration through Department of Health and Human Services (HHS) Contract Number HHSF223200910006I. The views expressed in this document do not necessarily reflect the official policies of the Department of Health and Human Services, nor does mention of trade names, commercial practices, or organizations imply endorsement by the U. S. government.	[Anonymous], TARG EP IMPR LIV PEO; Barlow WE, 2001, NEW ENGL J MED, V345, P656, DOI 10.1056/NEJMoa003077; Carnahan RM, 2012, PHARMACOEPIDEM DR S, V21, P82, DOI 10.1002/pds.2321; COLEMAN JJ, 2004, ADVERSE DRUG REACT, V227, P1; Frost FJ, 2000, EPILEPSIA, V41, P1020, DOI 10.1111/j.1528-1157.2000.tb00288.x; Gardner JS, 2000, PHARMACOTHERAPY, V20, P1423, DOI 10.1592/phco.20.19.1423.34854; Hardie NA, 2…	15	48	48	0	5	WILEY PERIODICALS, INC	MALDEN	COMMERCE PLACE, 350 MAIN STREET, MALDEN, MA 02148-529 USA	1053-8569			PHARMACOEPIDEM DR S	Pharmacoepidemiol. Drug Saf.	JAN	2012	21			1
J	Hrastovec, A; Hostnik, T; Neubauer, D				Hrastovec, A.; Hostnik, T.; Neubauer, D.			Benign convulsions in newborns and infants: Occurrence, clinical course and prognosis	EUROPEAN JOURNAL OF PAEDIATRIC NEUROLOGY			English	Article						Benign myoclonus of early infancy; Benign sleep myoclonus; Benign partial epilepsy in infancy; Benign infantile familial convulsions	NEONATAL SLEEP MYOCLONUS; PARTIAL EPILEPSY; SEIZURES; FEATURES	Background: During early development severe epilepsies may appear, some with well established occurrence. Benign non-epileptic and epileptic paroxysmal syndromes with excellent prognosis occur in the same period. There are no exact data on their occurrence. Aim: We have reviewed medical histories of children with benign non-epileptic or benign epileptic events: benign myoclonus of early infancy, …	[Neubauer, D.] Univ Med Ctr, Div Paediat, Dept Child Adolescent & Dev Neurol, Ljubljana 1000, Slovenia; [Hrastovec, A.; Hostnik, T.] Univ Ljubljana, Fac Med, Ljubljana 61000, Slovenia	Neubauer, D (reprint author), Univ Med Ctr, Div Paediat, Dept Child Adolescent & Dev Neurol, Bohoriceva 20, Ljubljana 1000, Slovenia.	david.neubauer@mf.uni-lj.si		Neubauer, David/0000-0002-4564-5318	Slovenian Research Agency [L3-2179, P3-0124]	The study was partly supported by Slovenian Research Agency (grants L3-2179 and P3-0124).	Callenbach Petra M C, 2002, Eur J Paediatr Neurol, V6, P269, DOI 10.1053/ejpn.2002.0609; Capovilla G, 1998, BRAIN DEV-JPN, V20, P105, DOI 10.1016/S0387-7604(98)00005-9; Caraballo RH, 2003, EPILEPTIC DISORD, V5, P45; Caraballo RH, 2009, EPILEPSIA, V50, P1176, DOI 10.1111/j.1528-1167.2008.01994.x; Cohen R, 2007, PEDIATR NEUROL, V36, P334, DOI 10.1016/j.pediatrneurol.2006.12.016; *COMM CLASS TERM I,…	35	4	4	0	8	ELSEVIER SCI LTD	OXFORD	THE BOULEVARD, LANGFORD LANE, KIDLINGTON, OXFORD OX5 1GB, OXON, ENGLAND	1090-3798			EUR J PAEDIATR NEURO	Eur. J. Paediatr. Neurol.	JAN	2012	16	1
J	Shah, DK; Boylan, GB; Rennie, JM				Shah, Divyen K.; Boylan, Geraldine B.; Rennie, Janet M.			Monitoring of seizures in the newborn	ARCHIVES OF DISEASE IN CHILDHOOD-FETAL AND NEONATAL EDITION			English	Review							AMPLITUDE-INTEGRATED ELECTROENCEPHALOGRAPHY; CLINICAL NEONATAL SEIZURES; ELECTROGRAPHIC SEIZURES; TERM NEWBORNS; BRAIN-INJURY; EEG; INFANTS; DEVICE	Neonatal seizures are a distinct and not uncommon sign of neurological disease in the newborn, most often occurring in association with hypoxic-ischaemic encephalopathy at term. The diagnosis and monitoring of seizures in the newborn is a considerable challenge, with many suspected clinical seizures having no electrographic correlates, while many electrographic seizures have no clinical correlate…	[Rennie, Janet M.] Univ Coll Hosp, Dept Neonatol, London NW1 2PQ, England; [Shah, Divyen K.] Barts & London Childrens Hosp, Dept Neonatol, London, England; [Boylan, Geraldine B.] Univ Coll Cork, Neonatal Brain Res Grp, Cork, Ireland	Rennie, JM (reprint author), Univ Coll Hosp, Dept Neonatol, 2 N 250 Euston Rd, London NW1 2PQ, England.	jmr@janetrennie.com	Boylan, Geraldine/F-3019-2012	Boylan, Geraldine/0000-0003-0920-5291	Wellcome Trust [85249/z/08/z]; Department of Health's NIHR Biomedical Research Centres	JMR and GBB are collaborators on a Translational Award from the Wellcome Trust (85249/z/08/z) investigating automated seizure detection in the newborn. Some of this work was undertaken at UCLH/UCL who received a proportion of funding from the Department of Health's NIHR Biomedical Research Centres funding scheme. The views expressed in this publication are those of the authors and not necessarily…	Boylan GB, 2010, ACTA PAEDIATR, V99, P1150, DOI 10.1111/j.1651-2227.2010.01809.x; Boylan GB, 2002, ARCH DIS CHILD, V86, P165; Boylan GB, 1999, DEV MED CHILD NEUROL, V41, P819, DOI 10.1017/S0012162299001632; Celka P, 2002, IEEE T BIO-MED ENG, V49, P455, DOI 10.1109/10.995684; Deburchgraeve W, 2008, CLIN NEUROPHYSIOL, V119, P2447, DOI 10.1016/j.clinph.2008.07.281; Gotman J, 1997, ELECTROEN CLIN NEU…	33	21	21	0	3	B M J PUBLISHING GROUP	LONDON	BRITISH MED ASSOC HOUSE, TAVISTOCK SQUARE, LONDON WC1H 9JR, ENGLAND	1359-2998			ARCH DIS CHILD-FETAL	Arch. Dis. Child.-Fetal Neonatal Ed.	JAN	2012	97	1
J	Shellhaas, RA; Barks, AK				Shellhaas, Renee A.; Barks, Amanda K.			Impact of Amplitude-Integrated Electroencephalograms on Clinical Care for Neonates With Seizures	PEDIATRIC NEUROLOGY			English	Article							TERM INFANTS; ENCEPHALOPATHY; EEG; HYPOTHERMIA; TRIAL; BRAIN	Amplitude-integrated electroencephalography (aEEG) was recently introduced into neonatal intensive care in the United States. We evaluated whether aEEG has changed clinical care for neonates with seizures. This study included all 202 neonates treated for seizures at our hospital from 2002-2007. Neonates monitored with aEEG (n = 67) were compared with contemporary control neonates who were not mon…	[Shellhaas, Renee A.] Univ Michigan, Dept Pediat & Communicable Dis, Div Pediat Neurol, Ann Arbor, MI 48109 USA; [Barks, Amanda K.] Univ Michigan, Coll Literature Sci & Arts, Ann Arbor, MI 48109 USA	Shellhaas, RA (reprint author), Univ Michigan, CS Mott Childrens Hosp, Room 12-733,1540 E Hosp Dr, Ann Arbor, MI 48109 USA.	shellhaa@med.umich.edu		Barks, Amanda/0000-0002-4807-2818; Shellhaas, Renee/0000-0002-3175-3908	Clinical Translational Science Award [UL1RR024986]; University of Michigan	The authors thank John Barks, MD for assistance in the preparation of the manuscript. Support for this work was provided in part by Clinical Translational Science Award UL1RR024986 (to R.A.S.) and by the Undergraduate Research Opportunity Program of the University of Michigan (to A.K.B.).	Appendino JP, 2008, EPILEPSIA, V49, P1; Azzopardi D, 2008, BMC PEDIATR, V8, DOI 10.1186/1471-2431-8-17; Bittigau P, 2002, P NATL ACAD SCI USA, V99, P15089, DOI 10.1073/pnas.222550499; Boylan G. B., 2002, Archives of Disease in Childhood, V86, pF165, DOI 10.1136/fn.86.3.F165; Boylan GB, 1999, DEV MED CHILD NEUROL, V41, P819, DOI 10.1017/S0012162299001632; CONNELL J, 1989, ARCH DIS CHILD, V64, P459…	21	23	24	0	0	ELSEVIER SCIENCE INC	NEW YORK	360 PARK AVE SOUTH, NEW YORK, NY 10010-1710 USA	0887-8994			PEDIATR NEUROL	Pediatr. Neurol.	JAN	2012	46	1
J	Haussler, U; Bielefeld, L; Froriep, UP; Wolfart, J; Haas, CA				Haeussler, Ute; Bielefeld, Lena; Froriep, Ulrich P.; Wolfart, Jakob; Haas, Carola A.			Septotemporal Position in the Hippocampal Formation Determines Epileptic and Neurogenic Activity in Temporal Lobe Epilepsy	CEREBRAL CORTEX			English	Article						dentate gyrus; in vivo recording; kainate injection; proliferation; status epilepticus	GRANULE CELL DISPERSION; ADULT-RAT HIPPOCAMPUS; DENTATE GYRUS; MOUSE MODEL; RECURRENT SEIZURES; LIMBIC SEIZURES; KAINIC ACID; NEURONS; BRAIN; PROLIFERATION	It is a matter of ongoing debate whether newly generated granule cells contribute to epileptic activity in the hippocampus. To address this question, we investigated neurogenesis and epileptiform activity (EA) along the hippocampal septotemporal axis in the intrahippocampal kainate (KA) mouse model for temporal lobe epilepsy. Multisite intrahippocampal in vivo recordings and immunolabeling for c-…	[Haas, Carola A.] Univ Freiburg, Neuroctr, Dept Neurosurg, Fac Med, D-79106 Freiburg, Germany; [Froriep, Ulrich P.] Univ Freiburg, Fac Biol, D-79104 Freiburg, Germany; [Froriep, Ulrich P.; Haas, Carola A.] Univ Freiburg, Bernstein Ctr Freiburg, D-79104 Freiburg, Germany; [Froriep, Ulrich P.] Univ Freiburg, Fac Engn, Dept Microsyst Engn IMTEK, Lab Biomicrotechnol, D-79110 Freiburg, Germany	Haas, CA (reprint author), Univ Freiburg, Neuroctr, Dept Neurosurg, Fac Med, Breisacher Str 64, D-79106 Freiburg, Germany.	carola.haas@uniklinik-freiburg.de	Wolfart, Jakob/F-1698-2011	Wolfart, Jakob/0000-0003-0594-2112; Haussler, Ute/0000-0001-5601-9833	Deutsche Forschungsgemeinschaft [SFB TR3, SFB 780]; German Ministry of Education and Research [FKZ 01GQ0420, 01GQ0830]	Deutsche Forschungsgemeinschaft (SFB TR3 and SFB 780); German Ministry of Education and Research (FKZ 01GQ0420, 01GQ0830).	Bengzon J, 1997, P NATL ACAD SCI USA, V94, P10432, DOI 10.1073/pnas.94.19.10432; Bischofberger J, 2006, NAT PROTOC, V1, P2075, DOI 10.1038/nprot.2006.312; Bouilleret V, 1999, NEUROSCIENCE, V89, P717, DOI 10.1016/S0306-4522(98)00401-1; Bragin A, 2010, CURR OPIN NEUROL, V23, P151, DOI 10.1097/WCO.0b013e3283373ac8; Brown J, 2003, EUR J NEUROSCI, V17, P2042, DOI 10.1046/j.1460-9568.2003.02647.x; Coui…	49	29	29	1	6	OXFORD UNIV PRESS INC	CARY	JOURNALS DEPT, 2001 EVANS RD, CARY, NC 27513 USA	1047-3211			CEREB CORTEX	Cereb. Cortex	JAN	2012	22	1
J	Sarkar, S; Barks, JD; Bapuraj, JR; Bhagat, I; Dechert, RE; Schumacher, RE; Donn, SM				Sarkar, S.; Barks, J. D.; Bapuraj, J. R.; Bhagat, I.; Dechert, R. E.; Schumacher, R. E.; Donn, S. M.			Does phenobarbital improve the effectiveness of therapeutic hypothermia in infants with hypoxic-ischemic encephalopathy?	JOURNAL OF PERINATOLOGY			English	Article						hypothermia; phenobarbital; hypoxic-ischemic encephalopathy; neonatal death; magnetic resonance imaging of brain	RANDOMIZED CONTROLLED-TRIAL; SEVERE PERINATAL ASPHYXIA; ANTIEPILEPTIC DRUGS; DEVELOPING BRAIN; OUTCOMES	Objective: To determine whether phenobarbital (PB) given before therapeutic hypothermia to infants with hypoxic-ischemic encephalopathy (HIE) augments the neuroprotective efficacy of hypothermia. Study Design: Records of 68 asphyxiated infants of >= 36 weeks' gestation, who received hypothermia for moderate or severe HIE were reviewed. Some of these infants received PB prophylactically or for cli…	[Sarkar, S.; Barks, J. D.; Dechert, R. E.; Schumacher, R. E.; Donn, S. M.] Univ Michigan Hlth Syst, Div Neonatal Perinatal Med, Dept Pediat, CS Mott Childrens Hosp, Ann Arbor, MI 48109 USA; [Bapuraj, J. R.] Univ Michigan Hlth Syst, Div Radiol, CS Mott Childrens Hosp, Ann Arbor, MI 48109 USA; [Bhagat, I.] St Joseph Mercy Hosp, Dept Pediat, Ann Arbor, MI 48104 USA	Sarkar, S (reprint author), Univ Michigan Hlth Syst, Div Neonatal Perinatal Med, Dept Pediat, CS Mott Childrens Hosp F5790, 1500 E Med Ctr Dr,Room F5790, Ann Arbor, MI 48109 USA.	subratas@med.umich.edu		SARKAR, SUBRATA/0000-0002-7660-5941; Barks, John/0000-0003-1320-905X			Ambalavanan N, 2006, PEDIATRICS, V118, P2084, DOI 10.1542/peds.2006-1591; BARKOVICH AJ, 1995, AM J NEURORADIOL, V16, P427; Barkovich AJ, 1998, AM J NEURORADIOL, V19, P143; Barks JD, 2010, PEDIATR RES, V67, P532, DOI 10.1203/PDR.0b013e3181d4ff4d; Bittigau P, 2002, P NATL ACAD SCI USA, V99, P15089, DOI 10.1073/pnas.222550499; DEMOPOULOS HB, 1977, ACTA NEUROL SCAND, V56, P152; DIAZ J, 1978, SCIENCE,…	21	21	22	0	5	NATURE PUBLISHING GROUP	NEW YORK	75 VARICK ST, 9TH FLR, NEW YORK, NY 10013-1917 USA	0743-8346	1476-5543		J PERINATOL	J. Perinatol.	JAN	2012	32	1
J	Landmark, CJ; Johannessen, SI				Landmark, Cecilie Johannessen; Johannessen, Svein I.			Safety aspects of antiepileptic drugs-focus on pharmacovigilance	PHARMACOEPIDEMIOLOGY AND DRUG SAFETY			English	Review						antiepileptic drugs; efficacy; pharmacology; pharmacovigilance; safety	SUDDEN UNEXPECTED DEATH; SERUM CONCENTRATION/DOSE RATIO; MANAGEMENT ISSUES; EPILEPSY-FOCUS; NATIONWIDE POPULATION; PREGNANCY REGISTRIES; SUICIDAL-BEHAVIOR; VALPROIC ACID; RISK-FACTORS; UK-EPILEPSY	Purpose Most patients with epilepsy are dependent on a life-long pharmacological treatment with antiepileptic drugs (AEDs). AEDs include a wide range of substances that possess large pharmacological variability and are often susceptible to drug interactions and adverse drug reactions (ADRs). AEDs are increasingly used in other neurological and psychiatric disorders, and new patient groups are exp…	[Landmark, Cecilie Johannessen] Fac Hlth Sci, Inst Pharm & Biomed Sci, Oslo, Norway; [Landmark, Cecilie Johannessen] Akershus Univ, Coll Appl Sci, N-0167 Oslo, Norway; [Johannessen, Svein I.] Natl Ctr Epilepsy, Sandvika, Norway; [Johannessen, Svein I.] Oslo Univ Hosp, Dept Pharmacol, Oslo, Norway	Landmark, CJ (reprint author), Fac Hlth Sci, Inst Pharm & Biomed Sci, Oslo, Norway.	cecilie.landmark@hf.hio.no					Acharya NV, 2005, J CLIN PHARMACOL, V45, P385, DOI 10.1177/0091270004273678; Ackers R, 2009, ARCH DIS CHILD, V94, P443, DOI 10.1136/adc.2008.144386; ACKERS R, 2011, DRUG SAF 0613; Ackers R, 2007, BRIT J CLIN PHARMACO, V63, P689, DOI 10.1111/j.1365-2125.2006.02842.x; Andersohn F, 2010, NEUROLOGY, V75, P335, DOI 10.1212/WNL.0b013e3181ea157e; Andersson ML, 2011, BRIT J CLIN PHARMACO, V72, P153, DOI …	107	18	18	0	4	WILEY PERIODICALS, INC	MALDEN	COMMERCE PLACE, 350 MAIN STREET, MALDEN, MA 02148-529 USA	1053-8569			PHARMACOEPIDEM DR S	Pharmacoepidemiol. Drug Saf.	JAN	2012	21	1
J	Chong, DJ				Chong, D. J.			The medical management of epilepsy	PANMINERVA MEDICA			English	Article						Epilepsy; Quality of life; Drugs, side effects	RANDOMIZED CONTROLLED-TRIAL; JUVENILE MYOCLONIC EPILEPSY; ANTIEPILEPTIC DRUGS; ANTICONVULSANT DRUGS; REFRACTORY EPILEPSY; PREGNANCY OUTCOMES; ADVERSE EVENTS; WOMEN; RISK; CARBAMAZEPINE	With many new medications on the market and new data about the various side-effects of antiepilepsy drugs (AEDs), the medical management of epilepsy can seem unnecessarily complicated for the non-specialist. The process can be thought of taking place in 7 steps: 1) assessing the need for medications; 2) defining the seizures and classifying the epilepsy syndrome; 3) knowing which medications are …	[Chong, D. J.] Columbia Univ, Med Ctr, Dept Clin Neurol, Div Epilepsy & Sleep, New York, NY USA	Chong, DJ (reprint author), Columbia Univ, Div Epilepsy & Sleep Neurol, 710 W 168th St, New York, NY 10027 USA.	dc2223@columbia.edu					Andersohn F, 2010, NEUROLOGY, V75, P335, DOI 10.1212/WNL.0b013e3181ea157e; Bazil CW, 2009, NAT REV NEUROL, V5, P587, DOI 10.1038/nrneurol.2009.162; Beghi E, 2003, EPILEPSY RES, V57, P1, DOI 10.1016/j.eplepsyres.2003.09.007; Bergey GK, 2004, NEUROLOGY, V63, pS40, DOI 10.1212/WNL.63.10_suppl_4.S40; Bernard G, 2008, PEDIATR NEUROL, V38, P73, DOI 10.1016/j.pediatrneurol.2007.09.007; Canevini MP, 2010…	48	0	0	0	3	EDIZIONI MINERVA MEDICA	TURIN	CORSO BRAMANTE 83-85 INT JOURNALS DEPT., 10126 TURIN, ITALY	0031-0808	1827-1898		PANMINERVA MED	Panminerva Medica	DEC	2011	53	4
J	Zhang, LL; Zeng, LN; Li, YP				Zhang, Ling-Li; Zeng, Li-Nan; Li, You-Ping			Side effects of phenobarbital in epilepsy: a systematic review	EPILEPTIC DISORDERS			English	Review						phenobarbital; side effects; systematic review	MAJOR CONGENITAL-MALFORMATIONS; COMPARATIVE MONOTHERAPY TRIAL; RANDOMIZED CONTROLLED-TRIAL; ANTIEPILEPTIC DRUGS; CHILDHOOD EPILEPSY; NEONATAL MORBIDITY; SODIUM VALPROATE; IN-UTERO; CARBAMAZEPINE; PREGNANCY	Aim. In recent years, phenobarbital, as an antiepileptic drug, has become less popular based on adverse events, especially cognitive and behavioural side effects. Despite the development of better tolerated new generation AEDs, phenobarbital is still widely used particularly in developing countries because of its low cost. The purpose of this review was to: (i) investigate whether phenobarbital c…	[Zhang, Ling-Li; Li, You-Ping] Sichuan Univ, Chinese Cochrane Ctr, W China Hosp, W China Med Sch, Chengdu, Si Chuan, Peoples R China; [Zhang, Ling-Li; Li, You-Ping] Sichuan Univ, Chinese Evidence Based Med Ctr, W China Hosp, W China Med Sch, Chengdu, Si Chuan, Peoples R China; [Zhang, Ling-Li; Zeng, Li-Nan] W China Second Univ Hosp, Dept Pharm, Chengdu, Peoples R China; [Zeng, Li-Nan] Sichuan Uni…	Li, YP (reprint author), Sichuan Univ, Chinese Cochrane Ctr, W China Hosp, W China Med Sch, 37 Guoxue Rd, Chengdu, Si Chuan, Peoples R China.	yzmylab@hotmail.com			Science and Technology Project of Sichuan, China [2010ZR0016]	This study was funded by the Science and Technology Project of Sichuan, China (2010ZR0016).	Aronson JK, 2006, INT ENCY ADVERSE DRU, V5, P274; Banu SH, 2007, BRIT MED J, V334, P1207, DOI 10.1136/bmj.39022.436389.BE; Burja S, 2006, WIEN KLIN WOCHENSCHR, V118, P12, DOI 10.1007/s00508-006-0539-8; Canger R, 1999, EPILEPSIA, V40, P1231, DOI 10.1111/j.1528-1157.1999.tb00851.x; Chen YJ, 1996, EPILEPSIA, V37, P81, DOI 10.1111/j.1528-1157.1996.tb00516.x; deSilva M, 1996, LANCET, V347, P709, DOI 1…	37	25	28	1	20	JOHN LIBBEY EUROTEXT LTD	MONTROUGE	127 AVE DE LA REPUBLIQUE, 92120 MONTROUGE, FRANCE	1294-9361			EPILEPTIC DISORD	Epileptic Disord.	DEC	2011	13	4
J	Koppelstaetter, A; Buhrer, C; Kaindl, AM				Koppelstaetter, A.; Buehrer, C.; Kaindl, A. M.			Treating Neonates with Levetiracetam: A Survey among German University Hospitals	KLINISCHE PADIATRIE			English	Article						levetiracetam; neonatal seizures; epilepsy; antiepileptic drug	ANTIEPILEPTIC DRUGS; INTENSIVE-CARE; OFF-LABEL; SEIZURES; BRAIN	In contrast to drugs established to treat neonatal seizures, levetiracetam shows little neurotoxicity in experimental animal models and has good safety records in adults and children. Here, we present results from a survey on the off-label use of levetiracetam in newborn infants among neonatologists and pediatric neurologists in German university hospitals.	[Koppelstaetter, A.; Buehrer, C.; Kaindl, A. M.] Charite, D-13353 Berlin, Germany	Kaindl, AM (reprint author), Charite, Augustenburger Pl 1, D-13353 Berlin, Germany.	angela.kaindl@charite.de			German Research Foundation (DFG) [SFB665]; Federal Department of Education and Resarch (BMBF); Sonnenfeld Stiftung; Berliner Krebsgesellschaft e.V.	We thank our colleagues in the university-based neonatology and pediatric neurology centers throughout Germany for their time to answer our questionnaire. Our research is supported by the German Research Foundation (DFG; SFB665), the Federal Department of Education and Resarch (BMBF), the Sonnenfeld Stiftung and the Berliner Krebsgesellschaft e.V.	Abend NS, 2011, J CHILD NEUROL, V26, P465, DOI 10.1177/0883073810384263; Bittigau P, 2002, P NATL ACAD SCI USA, V99, P15089, DOI 10.1073/pnas.222550499; Furwentsches A, 2010, SEIZURE-EUR J EPILEP, V19, P185, DOI 10.1016/j.seizure.2010.01.003; Garfinkle J, 2011, PEDIATR NEUROL, V44, P88, DOI 10.1016/j.pediatrneurol.2010.09.001; Glauser TA, 2006, NEUROLOGY, V66, P1654, DOI 10.1212/01.wnl.0000217916…	18	6	6	0	1	GEORG THIEME VERLAG KG	STUTTGART	RUDIGERSTR 14, D-70469 STUTTGART, GERMANY	0300-8630			KLIN PADIATR	Klinische Padiatr.	DEC	2011	223	7
J	Akahoshi, N; Ishizaki, Y; Yasuda, H; Murashima, YL; Shinba, T; Goto, K; Himi, T; Chun, J; Ishii, I				Akahoshi, Noriyuki; Ishizaki, Yasuki; Yasuda, Hiroki; Murashima, Yoshiya L.; Shinba, Toshikazu; Goto, Kaoru; Himi, Toshiyuki; Chun, Jerold; Ishii, Isao			Frequent spontaneous seizures followed by spatial working memory/anxiety deficits in mice lacking sphingosine 1-phosphate receptor 2	EPILEPSY & BEHAVIOR			English	Article						Animal models; Genetic background; Sphingosine 1-phosphate; Seizure; Gliosis; Memory; Anxiety	PROTEIN-COUPLED RECEPTOR; LONG-TERM POTENTIATION; SPHINGOSINE-1-PHOSPHATE; S1P(2); MEMORY; EXPRESSION; MOUSE; ANGIOGENESIS; LETHALITY; APOPTOSIS	The diverse physiological effects of sphingosine 1-phosphate (S1P) are mostly mediated by its five cognate G protein-coupled receptors. S1P(1)-S1P(5), which have attracted much attention as future drug targets. To gain insight into S1P(2)-mediated signaling, we analyzed frequent spontaneous seizures in S1P(2)-deficient (S1P(2)(-/-)) mice obtained after several backcrosses onto a C57BL/6N backgrou…	[Ishii, Isao] Keio Univ, Dept Biochem, Fac Pharm, Sch Med,Minato Ku, Tokyo 1058512, Japan; [Akahoshi, Noriyuki; Ishizaki, Yasuki; Ishii, Isao] Gunma Univ, Grad Sch Med, Dept Mol & Cellular Neurobiol, Gunma, Japan; [Yasuda, Hiroki] Gunma Univ, Grad Sch Med, Educ & Res Support Ctr, Gunma, Japan; [Murashima, Yoshiya L.] Tokyo Metropolitan Univ, Grad Sch Human Hlth Sci, Tokyo 158, Japan; [Shinba, Tos…	Ishii, I (reprint author), Keio Univ, Dept Biochem, Fac Pharm, Sch Med,Minato Ku, 1-5-30 Shibakoen, Tokyo 1058512, Japan.	isao-ishii@umin.ac.jp		Ishii, Isao/0000-0002-5367-205X; Yasuda, Hiroki/0000-0001-5911-609X	Ministry of Education, Culture, Sports, Science and Technology (MEXT) of Japan [22790219, 22590292, 23117716]; Japan Foundation for Neuroscience Mental Health; Takeda Science Foundation	This work was supported by Grants-in-Aid for Young Scientists 22790219 (to N.A.), Scientific Research 22590292, and Innovative Areas 23117716 (to I.I.) from the Ministry of Education, Culture, Sports, Science and Technology (MEXT) of Japan, and research grants from the Japan Foundation for Neuroscience & Mental Health and Takeda Science Foundation to I.I.	Akahoshi N, 2008, HUM MOL GENET, V17, P1994, DOI 10.1093/hmg/ddn097; Akahoshi N, 2007, NEUROSCI LETT, V429, P136, DOI 10.1016/j.neulet.2007.10.007; Coste O, 2008, J BIOL CHEM, V283, P32442, DOI 10.1074/jbc.M806410200; Dere E, 2001, NEUROSCIENCE, V107, P561, DOI 10.1016/S0306-4522(01)00382-7; Du W, 2010, CANCER RES, V70, P772, DOI 10.1158/0008-5472.CAN-09-2722; Golfier S, 2010, FASEB J, V24, P4701…	36	21	21	0	3	ACADEMIC PRESS INC ELSEVIER SCIENCE	SAN DIEGO	525 B ST, STE 1900, SAN DIEGO, CA 92101-4495 USA	1525-5050			EPILEPSY BEHAV	Epilepsy Behav.	DEC	2011	22	4
J	Jouny, CC; Franaszczuk, PJ; Bergey, GK				Jouny, Christophe C.; Franaszczuk, Piotr J.; Bergey, Gregory K.			Improving early seizure detection	EPILEPSY & BEHAVIOR			English	Review						Seizure onset; Early detection; Electroencephalogram acquisition; Warning devices; Therapeutic devices	HIGH-FREQUENCY OSCILLATIONS; EPILEPTIC SEIZURES; INTRACRANIAL EEG; NEWBORN EEG; SYSTEM; DYNAMICS; ONSET; LOCALIZATION; STIMULATION; MODEL	Over the last decade, the search for a method able to reliably predict seizures hours in advance has been largely replaced by the more realistic goal of very early detection of seizure onset, which would allow therapeutic or warning devices to be triggered prior to the onset of disabling clinical symptoms. We explore in this article the steps along the pathway from data acquisition to closed-loop…	[Jouny, Christophe C.; Franaszczuk, Piotr J.; Bergey, Gregory K.] Johns Hopkins Univ, Sch Med, Dept Neurol, Epilepsy Res Lab, Baltimore, MD 21287 USA	Jouny, CC (reprint author), Johns Hopkins Univ, Sch Med, Dept Neurol, Epilepsy Res Lab, Meyer 2-147,600 N Wolfe St, Baltimore, MD 21287 USA.	cjouny@jhmi.edu	Franaszczuk, Piotr/B-6532-2008	Franaszczuk, Piotr/0000-0002-5166-4224	NINDS NIH HHS [R01 NS048222, R01 NS048222-04, R01 NS075020]		Aarabi A, 2007, CLIN NEUROPHYSIOL, V118, P2781, DOI 10.1016/j.clinph.2007.08.012; Afra P, 2008, EPILEPSIA, V49, P677, DOI 10.1111/j.1528-1167.2007.01420.x; Anderson WS, 2009, EPILEPSY RES, V84, P42, DOI 10.1016/j.eplepsyres.2008.12.005; Andrade-Valenca LP, 2011, NEUROLOGY, V77, P524, DOI 10.1212/WNL.0b013e318228bee2; Bragin A, 2010, CURR OPIN NEUROL, V23, P151, DOI 10.1097/WCO.0b013e3283373ac8; B…	40	13	13	0	4	ACADEMIC PRESS INC ELSEVIER SCIENCE	SAN DIEGO	525 B ST, STE 1900, SAN DIEGO, CA 92101-4495 USA	1525-5050			EPILEPSY BEHAV	Epilepsy Behav.	DEC	2011	22			1
J	Tung, EWY; Winn, LM				Tung, Emily W. Y.; Winn, Louise M.			Valproic Acid Increases Formation of Reactive Oxygen Species and Induces Apoptosis in Postimplantation Embryos: A Role for Oxidative Stress in Valproic Acid-Induced Neural Tube Defects	MOLECULAR PHARMACOLOGY			English	Article							HISTONE DEACETYLASE; MOUSE EMBRYOS; PHENYTOIN TERATOGENICITY; SUPEROXIDE-DISMUTASE; IN-VITRO; CULTURE; MECHANISM; CATALASE; ANTICONVULSANT; BIOACTIVATION	Exposure to the anticonvulsant valproic acid (VPA) during the first trimester of pregnancy is associated with an increased risk of congenital malformations including heart defects, craniofacial abnormalities, skeletal and limb defects, and, most frequently, neural tube defects (NTDs). The mechanisms by which VPA induces teratogenic effects are not fully understood, although previous studies suppo…	[Tung, Emily W. Y.; Winn, Louise M.] Queens Univ, Grad Program Pharmacol & Toxicol, Dept Biomed & Mol Sci, Kingston, ON K7L 3N6, Canada; [Winn, Louise M.] Queens Univ, Sch Environm Studies, Kingston, ON K7L 3N6, Canada	Winn, LM (reprint author), Queens Univ, Grad Program Pharmacol & Toxicol, Dept Biomed & Mol Sci, Room 557,Botterell Hall, Kingston, ON K7L 3N6, Canada.	winnl@queensu.ca			Canadian Institutes of Health Research [MOP 86593]	This work was supported by the Canadian Institutes of Health Research [Grant MOP 86593].	Abramov JP, 2011, TOXICOL SCI, V120, P428, DOI 10.1093/toxsci/kfr007; Ackers R, 2009, ARCH DIS CHILD, V94, P443, DOI 10.1136/adc.2008.144386; Al Deeb S, 2000, NEUROSCI LETT, V292, P179, DOI 10.1016/S0304-3940(00)01457-9; Andrews JE, 1997, TERATOLOGY, V55, P314, DOI 10.1002/(SICI)1096-9926(199705)55:5<314::AID-TERA3>3.0.CO;2-Z; Beckers-Trapp ME, 2006, FREE RADICAL BIO MED, V40, P35, DOI 10.1016/j.…	38	62	66	0	8	AMER SOC PHARMACOLOGY EXPERIMENTAL THERAPEUTICS	BETHESDA	9650 ROCKVILLE PIKE, BETHESDA, MD 20814-3995 USA	0026-895X			MOL PHARMACOL	Mol. Pharmacol.	DEC	2011	80	6
J	Ueda, M; Sugiura, C; Ohno, K; Kakita, A; Hori, A; Ohama, E; Vinters, HV; Miyata, H				Ueda, Manami; Sugiura, Chitose; Ohno, Kousaku; Kakita, Akiyoshi; Hori, Akira; Ohama, Eisaku; Vinters, Harry V.; Miyata, Hajime			Immunohistochemical expression of fibroblast growth factor-2 in developing human cerebrum and epilepsy-associated malformations of cortical development	NEUROPATHOLOGY			English	Article						astrocyte; epilepsy; FGF-2; immunohistochemistry; malformation of cortical development (MCD)	CENTRAL-NERVOUS-SYSTEM; ADULT-RAT BRAIN; DIFFERENTIAL EXPRESSION; CHOROID-PLEXUS; MESSENGER-RNA; SUBVENTRICULAR ZONE; CELL-PROLIFERATION; HEPARAN-SULFATE; PRECURSOR CELLS; FACTOR (FGF)-2	To elucidate the biological significance of fibroblast growth factor-2 (FGF-2) expression in epilepsy-associated malformations of cortical development, immunohistochemical expression of FGF-2 was investigated in the developing human cerebral mantles obtained from 30 autopsy cases of fetuses, stillborn infants and children ranging from 12 weeks gestation to 15 years old, and 70 surgically-resected…	[Miyata, Hajime] Res Inst Brain & Blood Vessels, Dept Neuropathol, Akita 0100874, Japan; [Hori, Akira] Hannover Med Sch, Dept Pathol, D-30623 Hannover, Germany; [Vinters, Harry V.] Univ Calif Los Angeles, David Geffen Sch Med, Dept Pathol & Lab Med Neuropathol, Los Angeles, CA 90095 USA; [Vinters, Harry V.] Univ Calif Los Angeles, David Geffen Sch Med, Dept Neurol, Los Angeles, CA 90095 USA; Univ…	Miyata, H (reprint author), Res Inst Brain & Blood Vessels, Dept Neuropathol, 6-10 Senshu Kubota Machi, Akita 0100874, Japan.	hmiyata-nsu@umin.ac.jp		Miyata, Hajime/0000-0003-2551-5978	Tottori University; Ministry of Education, Culture, Sports, Science and Technology of Japan [17689040, 18790717]; Japan Epilepsy Research Foundation [H16-009, H21-004]; Brain Research Institute, Niigata University [2011-2226]; Daljit S. & Elaine Sarkaria Chair in Diagnostic Medicine	Work presented in part at the Annual Meetings of the Japanese Society of Neuropathology (49th meeting at Tokyo, 2008 and 50th meeting at Takamatsu, 2009), and supported by Encouragement Fund for Graduate Students of Tottori University (MU), Grants-in-Aid for Scientific Research from the Ministry of Education, Culture, Sports, Science and Technology of Japan (17689040 (HM); 18790717 (CS)), grants …	Barkovich AJ, 2005, NEUROLOGY, V65, P1873, DOI 10.1212/01.wnl.0000183747.05269.2d; Baybis M, 2004, ANN NEUROL, V56, P478, DOI 10.1002/ana.20211; Blumcke I, 2011, EPILEPSIA, V52, P158, DOI 10.1111/j.1528-1167.2010.02777.x; Cepeda C, 2006, EPILEPSY BEHAV, V9, P219, DOI 10.1016/j.yebeh.2006.05.012; Crino PB, 2002, BRAIN PATHOL, V12, P212; Crino PB, 1997, ACTA NEUROPATHOL, V93, P619, DOI 10.1007/s004…	46	5	5	0	0	WILEY-BLACKWELL	MALDEN	COMMERCE PLACE, 350 MAIN ST, MALDEN 02148, MA USA	0919-6544			NEUROPATHOLOGY	Neuropathology	DEC	2011	31	6
J	Lima, DC; Cossa, AC; Perosa, SR; de Oliveira, EM; da Silva, JA; Fernandes, MJD; da Silva, IR; Higa, EMS; Naffah-Mazzacoratti, MD; Cavalheiro, EA; Amado, D				Lima, Daiana Correia; Cossa, Ana Carolina; Perosa, Sandra Regina; de Oliveira, Elaine Menezes; da Silva Junior, Jose Antonio; da Silva Fernandes, Maria Jose; da Silva, Iara Ribeiro; Suemitsu Higa, Elisa Mieko; Naffah-Mazzacoratti, Maria da Graca; Cavalheiro, Esper Abrao; Amado, Debora			Neuroglobin is up-regulated in the cerebellum of pups exposed to maternal epileptic seizures	INTERNATIONAL JOURNAL OF DEVELOPMENTAL NEUROSCIENCE			English	Article						Development; Hypoxia; Neuroglobin; Pilocarpine; Epilepsy; Cerebellum	CEREBRAL PROTEIN-SYNTHESIS; CELL-ENRICHED FRACTIONS; NITRIC-OXIDE; RAT-BRAIN; ISCHEMIA-REPERFUSION; TRANSIENT ISCHEMIA; PILOCARPINE MODEL; OXIDATIVE STRESS; BINDING-PROTEINS; NEURONAL DEATH	To evaluate a potential insult in the cerebellum of pups exposed to maternal epileptic seizures during intrauterine life, female rats were subjected to pilocarpine-induced epilepsy. Pups from different litters were sacrificed at 1, 3, 7 and 14 post-natal days (PN) and neuroglobin (Ngb) and gliosis were analyzed in the cerebellum by Western blotting (WB) and RT-PCR. C-14-L-leucine-[C-14-Leu] incor…	[Lima, Daiana Correia; Cossa, Ana Carolina; Perosa, Sandra Regina; de Oliveira, Elaine Menezes; da Silva Fernandes, Maria Jose; da Silva, Iara Ribeiro; Naffah-Mazzacoratti, Maria da Graca; Cavalheiro, Esper Abrao; Amado, Debora] Univ Fed Sao Paulo, Disciplina Neurol Expt, UNIFESP, Dept Neurol & Neurocirurgia, Sao Paulo, Brazil; [Suemitsu Higa, Elisa Mieko] Univ Fed Sao Paulo, UNIFESP, Dept Med, S…	Amado, D (reprint author), Univ Fed Sao Paulo, Disciplina Neurol Expt, UNIFESP, Dept Neurol & Neurocirurgia, Rua Botucatu 862, Sao Paulo, Brazil.	amado.nexp@epm.br	Naffah Mazzacoratti, Maria da Graca/N-9934-2014; Scerni, Debora/N-6036-2014; Silva Junior, Jose/B-9399-2012; Higa, Elisa/I-3672-2013; Cavalheiro, Esper/F-4325-2014; Fernandes, Maria Jose da Silva/M-5095-2017; Neurociencia, Inct/I-1011-2013	Naffah Mazzacoratti, Maria da Graca/0000-0002-3468-360X; Scerni, Debora/0000-0002-5903-5334; Cavalheiro, Esper/0000-0002-0854-3582; Fernandes, Maria Jose da Silva/0000-0001-6559-3052;	CAPES; FAPESP; CNPq; CInAPCe; FAPESP/CNPq/MCT-Instituto Nacional de Neurociencia Translacional	The authors would like to thank Hilda da Silva Reis and Margaret Gori Mouro for their technical assistance. This study was supported by grants from: CAPES, FAPESP, CNPq, CInAPCe and FAPESP/CNPq/MCT-Instituto Nacional de Neurociencia Translacional.	ALBRECHT J, 1975, ACTA NEUROPATHOL, V31, P257, DOI 10.1007/BF00684564; ALBRECHT J, 1972, B ACAD POL SCI BIOL, V20, P269; Amado D, 1998, EPILEPSY RES, V32, P266, DOI 10.1016/S0920-1211(98)00057-6; BALL RH, 1994, AM J OBSTET GYNECOL, V170, P156; Bhat M., 2005, MCGILL J MED, V8, P109; BLOMSTRAND C, 1970, EXP NEUROL, V29, P175, DOI 10.1016/0014-4886(70)90048-8; BODSCH W, 1985, PROG BRAIN RES, V63, P1…	87	11	11	0	3	PERGAMON-ELSEVIER SCIENCE LTD	OXFORD	THE BOULEVARD, LANGFORD LANE, KIDLINGTON, OXFORD OX5 1GB, ENGLAND	0736-5748	1873-474X		INT J DEV NEUROSCI	Int. J. Dev. Neurosci.	DEC	2011	29	8
J	Nagarajan, L; Palumbo, L; Ghosh, S				Nagarajan, Lakshmi; Palumbo, Linda; Ghosh, Soumya			Brief Electroencephalography Rhythmic Discharges (BERDs) in the Neonate With Seizures: Their Significance and Prognostic Implications	JOURNAL OF CHILD NEUROLOGY			English	Article						miniseizures; brief EEG discharges; neonates; epilepsy	DEVELOPING BRAIN; FULL-TERM; EEG; PRETERM; INFANTS; NEWBORNS; PATTERNS; EPILEPSY; LESSONS	We aimed to explore the significance and prognostic implications of paroxysmal brief electroencephalography (EEG) rhythmic discharges (BERDs) in neonatal seizures. The 52 neonates in this study were divided into 3 groups: (1) BERDs only: 9 neonates, (2) BERDs + conventional EEG seizures: 11 babies, (3) Conventional EEG seizures only: 32 babies. We analyzed the BERDs and compared outcomes in the 3…	[Nagarajan, Lakshmi; Palumbo, Linda] Princess Margaret Hosp Children, Dept Neurol, Perth, WA 6008, Australia; [Nagarajan, Lakshmi] Univ Western Australia, Sch Paediat, Perth, WA 6009, Australia; [Nagarajan, Lakshmi; Ghosh, Soumya] Univ Western Australia, Ctr Neuromuscular & Neurol Disorders, QEII Med Ctr, Perth, WA 6009, Australia	Nagarajan, L (reprint author), Princess Margaret Hosp Children, Dept Neurol, Roberts Rd, Perth, WA 6008, Australia.	lakshmi.nagarajan@health.wa.gov.au					AICARDI J, 1986, EPILEPSY CHILDREN, P183; Bye A, 1995, J PAEDIATR CHILD H, V31, P503, DOI 10.1111/j.1440-1754.1995.tb00872.x; Bye AME, 1997, PEDIATR NEUROL, V16, P225, DOI 10.1016/S0887-8994(97)00019-2; Clancy RR, 2006, PEDIATRICS, V117, pS23, DOI 10.1542/peds.2005-0620D; CLANCY RR, 1988, EPILEPSIA, V29, P356; CLANCY RR, 2006, CLIN PERINATOL, V33, P1; DREYFUSBRISAC C, 1972, HDB ELECTROENCEPHALO, …	37	12	12	0	0	SAGE PUBLICATIONS INC	THOUSAND OAKS	2455 TELLER RD, THOUSAND OAKS, CA 91320 USA	0883-0738			J CHILD NEUROL	J. Child Neurol.	DEC	2011	26	12
J	Ahmadzadeh, R; Saboory, E; Roshan-Milani, S; Pilehvarian, AA				Ahmadzadeh, Ramin; Saboory, Ehsan; Roshan-Milani, Shiva; Pilehvarian, Ali Asghar			Predator and Restraint Stress During Gestation Facilitates Pilocarpine-Induced Seizures in Prepubertal Rats	DEVELOPMENTAL PSYCHOBIOLOGY			English	Article						prenatal stress; restraint; predator; seizure; epileptic behavior; rat	PRENATAL STRESS; BRAIN; EXPOSURE; MICE; CONSEQUENCES; EXPRESSION; PLASTICITY; INJURY	Stress during gestation can result in early and long-term developmental aberrations. This study aimed to assess the impact of prenatal restraint or predator stress on pilocarpine-induced epileptic behavior. Pregnant rats were exposed to stressors on gestational days 15, 16, and 17. Restraint stress consisted of daily restraint of the dam. During predator stress, caged rats were exposed to a cat i…	[Ahmadzadeh, Ramin; Saboory, Ehsan; Roshan-Milani, Shiva] Urmia Univ Med Sci, Sch Med, Fac Med, Dept Physiol, Orumiyeh 5756115111, Iran; [Pilehvarian, Ali Asghar] Payame Noor Univ, Isfahan Ctr, Dept Biol, Esfahan, Iran	Saboory, E (reprint author), Urmia Univ Med Sci, Sch Med, Fac Med, Dept Physiol, Nazlo Rd, Orumiyeh 5756115111, Iran.	saboory@umsu.ac.ir	Saboory, Ehsan/P-9114-2017; Roshan-Milani, Shiva/G-7415-2017	Roshan-Milani, Shiva/0000-0003-1078-9386; Saboory, Ehsan/0000-0003-4777-4751	Research Council of Urmia University of Medical Sciences, Urmia, Iran	Contract grant sponsor: Research Council of Urmia University of Medical Sciences, Urmia, Iran.	Adamec R E, 1990, Neuroreport, V1, P255, DOI 10.1097/00001756-199011000-00022; Adamec RE, 2006, NEUROSCI BIOBEHAV R, V30, P356, DOI 10.1016/j.neubiorev.2005.04.004; Bagot RC, 2009, NEUROBIOL LEARN MEM, V92, P292, DOI 10.1016/j.nlm.2009.03.004; Barker DJP, 2004, J AM COLL NUTR, V23, p588S, DOI 10.1080/07315724.2004.10719428; Blanchard DC, 2003, NEUROSCI LETT, V345, P145, DOI 10.1016/S0304-3940(03)…	30	24	24	0	7	WILEY-BLACKWELL	MALDEN	COMMERCE PLACE, 350 MAIN ST, MALDEN 02148, MA USA	0012-1630			DEV PSYCHOBIOL	Dev. Psychobiol.	DEC	2011	53	8
J	Yukawa, M; Yukawa, E; Suematsu, F; Takiguchi, T; Ikeda, H; Aki, H; Mimemoto, M				Yukawa, M.; Yukawa, E.; Suematsu, F.; Takiguchi, T.; Ikeda, H.; Aki, H.; Mimemoto, M.			Population pharmacokinetics of phenobarbital by mixed effect modelling using routine clinical pharmacokinetic data in Japanese neonates and infants: an update	JOURNAL OF CLINICAL PHARMACY AND THERAPEUTICS			English	Article						infants; neonates; non-linear mixed effects model; phenobarbital; population pharmacokinetics	PLASMA-CONCENTRATIONS; SEIZURES	What is known and objective: Optimal use of phenobarbital in the neonatal population requires information regarding the drug's pharmacokinetics and the influence of various factors, such as different routes of administration, on the drug's disposition. However, because of sampling restrictions, it is often difficult to perform traditional pharmacokinetic studies in neonates and infants. This stud…	[Yukawa, E.; Takiguchi, T.] Daiichi Univ, Coll Pharmaceut Sci, Lab Evidence Based Pharmacotherapy, Minami Ku, Fukuoka 8158511, Japan; [Suematsu, F.] Yufuin Kosei Nenkin Hosp, Dept Pharm, Yufu, Japan; [Yukawa, M.; Ikeda, H.; Aki, H.] Fukuoka Univ, Fac Pharmaceut Sci, Jonan Ku, Fukuoka 81401, Japan; [Mimemoto, M.] Kyushu Kosei Nenkin Hosp, Dept Hosp Pharm, Yahatanishi Ku, Kitakyushu, Fukuoka, Japan	Yukawa, E (reprint author), Daiichi Univ, Coll Pharmaceut Sci, Lab Evidence Based Pharmacotherapy, Minami Ku, 22-1 Tamagawa Cho, Fukuoka 8158511, Japan.	yukawa@daiichi-cps.ac.jp			Foundation for Growth Science; Japan Epilepsy Research Foundation	This study was supported by a Grant-in-Aid from the Foundation for Growth Science (E. Yukawa) and a Grant-in-Aid from the Japan Epilepsy Research Foundation (E. Yukawa).	BATTINO D, 1995, CLIN PHARMACOKINET, V29, P257, DOI 10.2165/00003088-199529040-00005; Beal S. L., 1992, NONMEM USERS GUIDES; BOER HR, 1982, CLIN PEDIATR, V21, P453, DOI 10.1177/000992288202100801; Dodson W. Edwin, 1995, P379; FISCHER JH, 1981, NEUROLOGY, V31, P1042, DOI 10.1212/WNL.31.8.1042; GRASELA TH, 1985, DEV PHARMACOL THERAP, V8, P374, DOI 10.1159/000457062; JALLING B, 1975, ACTA PAEDIATR S…	14	13	13	1	3	WILEY-BLACKWELL	MALDEN	COMMERCE PLACE, 350 MAIN ST, MALDEN 02148, MA USA	0269-4727			J CLIN PHARM THER	J. Clin. Pharm. Ther.	DEC	2011	36	6
J	Mahabady, MK; Varzi, HN				Mahabady, Mahmood Khaksary; Varzi, Hossein Najafzadeh			Prophylactic Effects of Levamisole and Vitamin E on Phenobarbital-induced Cleft Palate and Spina Bifida in Rat Embryos	IRANIAN JOURNAL OF PHARMACEUTICAL RESEARCH			English	Article						Phenobarbital; Levamisole; Cleft palate; Spina bifida; Teratogenicity; Rat	IMMUNE STIMULATION; BIRTH-DEFECTS; MICE; PHENYTOIN; TERATOGENICITY; EXTRACT; FETAL	There are many reports that show the teratogenic effects of phenobarbital can be decreased by stimulation of maternal immune system. Therefore, in this study, the prophylactic effects of levamisole and vitamin E on teratogenic effects of phenobarbital were compared. This study was performed on 20 pregnant rats that were divided into four groups. Control group received normal saline and test group…	[Mahabady, Mahmood Khaksary] Shahid Chamran Univ, Dept Anat & Embryol, Fac Vet Med, Ahwaz, Iran; [Varzi, Hossein Najafzadeh] Shahid Chamran Univ, Dept Pharmacol, Fac Vet Med, Ahwaz, Iran	Mahabady, MK (reprint author), Shahid Chamran Univ, Dept Anat & Embryol, Fac Vet Med, Ahwaz, Iran.	mkhaksarymahabady@yahoo.com	Najafzadehvarzi, Hossein/M-4286-2017		research council of Shahid Chamran University	The authors wish to express their gratitude to the research council of Shahid Chamran University for their financial support.	AZARBAYEJANI F, 2001, ACTA U UPSAL, V9, P12; Boskovic R, 2005, REPROD TOXICOL, V20, P85, DOI 10.1016/j.reprotox.2005.01.003; CAPPER JL, 2005, BR J NUTR, V93; Clarke GR, 1997, CANCER IMMUNOL IMMUN, V45, P115, DOI 10.1007/s002620050410; Cohen-Kerem R, 2003, NEUROTOXICOL TERATOL, V25, P1, DOI 10.1016/S0892-0362(02)00324-0; HARDMAN JG, 2001, PHARM BASIS THERAPIU, P1477; HOLLADAY SD, 2002, INT IMMUNOP…	20	1	1	0	0	SHAHEED BEHESHTI UNIV, SCH PHARMACY	TEHRAN	NO 10 SHAMS ALLEY, VALI-E ASR ST, TEHRAN, 00000, IRAN	1735-0328			IRAN J PHARM RES	Iran. J. Pharm. Res.	WIN	2011	10	1
J	DiFrancesco, JC; Barbuti, A; Milanesi, R; Coco, S; Bucchi, A; Bottelli, G; Ferrarese, C; Franceschetti, S; Terragni, B; Baruscotti, M; DiFrancesco, D				DiFrancesco, Jacopo C.; Barbuti, Andrea; Milanesi, Raffaella; Coco, Stefania; Bucchi, Annalisa; Bottelli, Georgia; Ferrarese, Carlo; Franceschetti, Silvana; Terragni, Benedetta; Baruscotti, Mirko; DiFrancesco, Dario			Recessive Loss-of-Function Mutation in the Pacemaker HCN2 Channel Causing Increased Neuronal Excitability in a Patient with Idiopathic Generalized Epilepsy	JOURNAL OF NEUROSCIENCE			English	Article							CA1 PYRAMIDAL NEURONS; ACTIVATED CATION CHANNELS; H-CHANNELS; I-H; DISTAL DENDRITES; ABSENCE EPILEPSY; TERMINAL REGION; CHANNELOPATHIES; MECHANISMS; MODEL	The hyperpolarization-activated I-h current, coded for by hyperpolarization-activated, cyclic nucleotide-gated (HCN) channels, controls synaptic integration and intrinsic excitability in many brain areas. Because of their role in pacemaker function, defective HCN channels are natural candidates for contributing to epileptogenesis. Indeed, I-h is pathologically altered after experimentally induced…	[Barbuti, Andrea; Milanesi, Raffaella; Coco, Stefania; Bucchi, Annalisa; Bottelli, Georgia; Baruscotti, Mirko; DiFrancesco, Dario] Dipartimento Sci Biomol & Biotecnol, I-20133 Milan, Italy; [DiFrancesco, Jacopo C.; Ferrarese, Carlo] Univ Milano Bicocca, Osped S Gerardo, Dipartimento Neurosci & Tecnol Biomed, I-20052 Monza, Italy; [Barbuti, Andrea; Baruscotti, Mirko; DiFrancesco, Dario] Ctr Interu…	DiFrancesco, D (reprint author), Dipartimento Sci Biomol & Biotecnol, Via Celoria 26, I-20133 Milan, Italy.	dario.difrancesco@unimi.it; dario.difrancesco@unimi.it	DiFrancesco, Dario/G-8408-2017; Terragni, Benedetta/J-9228-2016; Barbuti, Andrea/N-9805-2013; Bucchi, Annalisa/B-1882-2017	DiFrancesco, Dario/0000-0002-7322-1790; Terragni, Benedetta/0000-0003-1509-0830; Barbuti, Andrea/0000-0002-4521-4913; Bucchi, Annalisa/0000-0002-5303-4242; DiFrancesco, Jacopo C./0000-0002-4102-1188; BARUSCOTTI, MIRKO/0000-0002-6155-8388	Italian Ministry of Education, University and Research; [2003052919]; [FIRB RBLA035A4X]	We thank Drs D. Grioni, L. Dalpra, M. Contri, E. Beghi and G. Bogliun for providing biological samples. This work was supported by grants from the Italian Ministry of Education, University and Research (PRIN 2003052919 and FIRB RBLA035A4X) to D.D.	Atkinson SE, 2009, J NEUROPHYSIOL, V102, P735, DOI 10.1152/jn.00083.2009; Avanzini G, 2007, EPILEPSIA, V48, P51, DOI 10.1111/j.1528-1167.2007.01067.x; Bender RA, 2008, PROG NEUROBIOL, V86, P129, DOI 10.1016/j.pneurobio.2008.09.007; Berg AT, 2010, EPILEPSIA, V51, P676, DOI 10.1111/j.1528-1167.2010.02522.x; Biel M, 2009, PHYSIOL REV, V89, P847, DOI 10.1152/physrev.00029.2008; BROWN HF, 1979, NATURE…	49	47	47	0	5	SOC NEUROSCIENCE	WASHINGTON	11 DUPONT CIRCLE, NW, STE 500, WASHINGTON, DC 20036 USA	0270-6474			J NEUROSCI	J. Neurosci.	NOV 30	2011	31	48
J	Stewart, LR; Hall, AL; Kang, SHL; Shaw, CA; Beaudet, AL				Stewart, Larissa R.; Hall, April L.; Kang, Sung-Hae L.; Shaw, Chad A.; Beaudet, Arthur L.			High frequency of known copy number abnormalities and maternal duplication 15q11-q13 in patients with combined schizophrenia and epilepsy	BMC MEDICAL GENETICS			English	Article							OBSESSIVE-COMPULSIVE DISORDER; FAMILY-BASED ASSOCIATION; SUSCEPTIBILITY LOCUS; DELETION SYNDROME; INCREASE RISK; VARIANTS; AUTISM; MICRODELETIONS; LINKAGE; 15Q13.3	Background: Many copy number variants (CNVs) are documented to be associated with neuropsychiatric disorders, including intellectual disability, autism, epilepsy, schizophrenia, and bipolar disorder. Chromosomal deletions of 1q21.1, 3q29, 15q13.3, 22q11.2, and NRXN1 and duplications of 15q11-q13 (maternal), 16p11, and 16p13.3 have the strongest association with schizophrenia. We hypothesized that…	[Stewart, Larissa R.; Hall, April L.; Kang, Sung-Hae L.; Shaw, Chad A.; Beaudet, Arthur L.] Baylor Coll Med, Dept Mol & Human Genet, Houston, TX 77030 USA	Beaudet, AL (reprint author), Baylor Coll Med, Dept Mol & Human Genet, Houston, TX 77030 USA.	abeaudet@bcm.edu		Shaw, Chad/0000-0001-7267-5398	US National Institutes of Health (Intellectual and Developmental Disease Research Center) [HD-037283, HD-024064]; General Clinical Research Center [M01-RR00188]; [GM-008307]	The work was supported by grants from the US National Institutes of Health grants HD-037283 and HD-024064 (Intellectual and Developmental Disease Research Center) (both A.L.B.) and M01-RR00188 (General Clinical Research Center) (L.S.), and T32 GM-008307 (A.L.H.).	Arion D, 2006, NEUROBIOL DIS, V22, P374, DOI 10.1016/j.nbd.2005.12.012; Baca-Garcia E, 2010, AM J MED GENET B, V153B, P208, DOI 10.1002/ajmg.b.30975; Barnby G, 2005, AM J HUM GENET, V76, P950, DOI 10.1086/430454; Bassett AS, 2005, AM J MED GENET A, V138A, P307, DOI 10.1002/ajmg.a.30984; Boone PM, 2010, HUM MUTAT, V31, P1326, DOI 10.1002/humu.21360; Cheung SW, 2005, GENET MED, V7, P422, DOI 10.109…	53	43	44	0	5	BIOMED CENTRAL LTD	LONDON	236 GRAYS INN RD, FLOOR 6, LONDON WC1X 8HL, ENGLAND	1471-2350			BMC MED GENET	BMC Med. Genet.	NOV 25	2011	12
J	DeGruyter, MA; Cook, MJ				DeGruyter, Melissa A.; Cook, Mark J.			Recurrent unresponsive episodes and seizures	MEDICAL JOURNAL OF AUSTRALIA			English	Article							QUALITY STANDARDS SUBCOMMITTEE; AMERICAN-EPILEPSY-SOCIETY; ANTIEPILEPTIC DRUGS; PREGNANCY; MONOTHERAPY; NEUROLOGY; REGISTER; EFFICACY; ACADEMY; WOMEN	Careful history-taking is essential when evaluating patients with suspected epileptic seizures. It should focus on ascertaining whether the episodes are seizures or a seizure mimic such as syncope. Recurrent unresponsive episodes associated with seizures may indicate a diagnosis of focal epilepsy or complex partial epilepsy. A dults with a clinical diagnosis of a focal seizure disorder require in…	[DeGruyter, Melissa A.; Cook, Mark J.] St Vincents Hosp, Melbourne, Vic, Australia; [Cook, Mark J.] Univ Melbourne, Melbourne, Vic, Australia	DeGruyter, MA (reprint author), St Vincents Hosp, Melbourne, Vic, Australia.	markcook@unimelb.edu.au	Cook, Mark/A-7096-2010	Cook, Mark/0000-0002-8875-4135			Austroads, 2003, ASS FITN DRIV COMM P; Berg AT, 2010, EPILEPSIA, V51, P676, DOI 10.1111/j.1528-1167.2010.02522.x; Chadwick D, 2006, EPILEPSIA, V47, P58, DOI 10.1111/j.1528-1167.2006.00662.x; Chang BS, 2003, NEW ENGL J MED, V349, P1257, DOI 10.1056/NEJMra022308; French JA, 2004, NEUROLOGY, V62, P1252, DOI 10.1212/01.WNL.0000123693.82339.FC; Glauser T, 2006, EPILEPSIA, V47, P1094, DOI 10.1111/j.152…	17	0	0	0	0	AUSTRALASIAN MED PUBL CO LTD	PYRMONT	LEVEL 2, 26-32 PYRMONT BRIDGE RD, PYRMONT, NSW 2009, AUSTRALIA	0025-729X			MED J AUSTRALIA	Med. J. Aust.	NOV 21	2011	195	10
J	Mitic, V; Cuturilo, G; Novakovic, I; Dimitrijevic, N; Damnjanovic, T; Dimitrijevic, A; Dobricic, V; Kostic, V; Radlovic, N				Mitic, Vesna; Cuturilo, Goran; Novakovic, Ivana; Dimitrijevic, Nikola; Damnjanovic, Tatjana; Dimitrijevic, Aleksandar; Dobricic, Valerija; Kostic, Vladimir; Radlovic, Nedeljko			Epilepsy in a Child with Wolf-Hirschhorn Syndrome	SRPSKI ARHIV ZA CELOKUPNO LEKARSTVO			English	Article						Wolf-Hirschhorn syndrome; status epilepticus; EEG	GENOTYPE-PHENOTYPE CORRELATION; CHROMOSOMAL DISORDERS; SYNDROME EXPERIENCE; EEG PATTERN; 4P-SYNDROME; 4P	Introduction Wolf-Hirschhorn syndrome (WHS) is a rare chromosomal disorder characterized by facial dismorphy, multiple congenital anomalies, delayed psychomotor development and pharmaco-resistant epilepsy. Case Outline We present a 5-year-old girl with severe delay in growth and development, microcephaly, mild facial dismorphy and epilepsy. The pregnancy was complicated by intrauterine growth ret…	[Mitic, Vesna; Cuturilo, Goran; Dimitrijevic, Nikola; Radlovic, Nedeljko] Univ Childrens Hosp, Belgrade, Serbia; [Novakovic, Ivana; Damnjanovic, Tatjana] Univ Belgrade, Inst Human Genet, Sch Med, Belgrade, Serbia; [Dimitrijevic, Aleksandar] Clin Obstet & Gynaecol Narodni Front, Belgrade, Serbia; [Dobricic, Valerija; Kostic, Vladimir] Clin Ctr Serbia, Clin Neurol, Belgrade, Serbia	Mitic, V (reprint author), Mis Irbijeve 53-25, Belgrade 11000, Serbia.	vmitic@verat.net		Dimitrijevic, Aleksandar/0000-0002-3221-2767			Bahi-Buisson N, 2005, ARCH PEDIATRIE, V12, P449, DOI 10.1016/j.arcped.2004.12.016; Battaglia A, 2005, EPILEPTIC DISORD, V7, P181; Battaglia A, 2008, AM J MED GENET C, V148C, P246, DOI 10.1002/ajmg.c.30187; Battaglia A, 2009, DEV MED CHILD NEUROL, V51, P373, DOI 10.1111/j.1469-8749.2008.03233.x; Battaglia D, 2003, EPILEPSIA, V44, P1183, DOI 10.1046/j.1528-1157.2003.63502.x; HIRSCHHORN K, 1965, HUM…	14	1	1	0	4	SRPSKO LEKARSKO DRUSTVO	BEOGRAD	UREDNISTVO CASOPISA SRPSKI ARHIV, UL DZORDZA VASINGTONA 19, BEOGRAD, 11000, SERBIA	0370-8179			SRP ARK CELOK LEK	Srp. Ark. Celok. Lek.	NOV-DEC	2011	139	11-12
J	Zuppa, AA; Carducci, C; Scorrano, A; Antichi, E; Catenazzi, P; Piras, A; Pozzoli, G; Cardiello, V; D'Antuono, A; Romagnoli, C				Zuppa, Antonio A.; Carducci, Chiara; Scorrano, Antonio; Antichi, Eleonora; Catenazzi, Piero; Piras, Andrea; Pozzoli, Giacomo; Cardiello, Valentina; D'Antuono, Annamaria; Romagnoli, Costantino			Infants born to mothers under phenobarbital treatment: correlation between serum levels and clinical features of neonates	EUROPEAN JOURNAL OF OBSTETRICS & GYNECOLOGY AND REPRODUCTIVE BIOLOGY			English	Article						Phenobarbital levels; Newborn; Epileptic mother; Abstinence syndrome	PLACENTAL-TRANSFER; ANTIEPILEPTIC DRUGS; EPILEPTIC WOMEN; PREGNANCY; ANTICONVULSANTS; ELIMINATION; LACTATION	Objective: Phenobarbital crosses the placenta quickly, and the balance between maternal and fetal blood is achieved in a few minutes. Data on the clinical outcomes of infants born to mothers under phenobarbital treatment during pregnancy show that they are at risk of adverse events, such as sedation and abstinence syndrome. The aim of this study was to analyse the correlation between serum levels…	[Zuppa, Antonio A.; Scorrano, Antonio; Catenazzi, Piero; Piras, Andrea; Cardiello, Valentina; D'Antuono, Annamaria; Romagnoli, Costantino] Univ Cattolica Sacro Cuore, Univ Hosp A Gemelli, Dept Paediat, Div Neonatol, I-00168 Rome, Italy; [Carducci, Chiara; Antichi, Eleonora] Univ Cattolica Sacro Cuore, Univ Hosp A Gemelli, Dept Bioimaging & Radiol Sci, I-00168 Rome, Italy; [Pozzoli, Giacomo] Univ …	Zuppa, AA (reprint author), Univ Cattolica Sacro Cuore, Univ Hosp A Gemelli, Dept Paediat, Div Neonatol, Largo Agostino Gemelli 8, I-00168 Rome, Italy.	zuppaaa@rm.unicatt.it					*AM AC NEUR, 2005, PRACT PAR MAN ISS WO; BRIGGS GG, 2006, DRUGS PREGNANCY LACT; DECAROLIS MP, 1992, DEV PHARMACOL THERAP, V19, P19, DOI 10.1159/000457458; FINNEGAN LP, 1975, INT J CLIN PHARM BI, V12, P19; FLOWERS CE, 1959, AM J OBSTET GYNECOL, V78, P730, DOI 10.1016/S0002-9378(16)36570-X; HAUPTMANN A, 1907, MUNCHENER MED, V59; ISHIZAKI T, 1981, PEDIATR PHARMACOL, V1, P291; JALLING B, 1973, EUR J …	20	3	4	1	5	ELSEVIER SCIENCE BV	AMSTERDAM	PO BOX 211, 1000 AE AMSTERDAM, NETHERLANDS	0301-2115			EUR J OBSTET GYN R B	Eur. J. Obstet. Gynecol. Reprod. Biol.	NOV	2011	159	1
J	Temko, A; Nadeu, C; Marnane, W; Boylan, GB; Lightbody, G				Temko, Andriy; Nadeu, Climent; Marnane, William; Boylan, Geraldine B.; Lightbody, Gordon			EEG Signal Description with Spectral-Envelope-Based Speech Recognition Features for Detection of Neonatal Seizures	IEEE TRANSACTIONS ON INFORMATION TECHNOLOGY IN BIOMEDICINE			English	Article						EEG; neonatal seizure detection; spectral envelope; spectral slope; speech recognition features	SUPPORT VECTOR MACHINES; CLASSIFICATION; SELECTION; SYSTEM	In this paper, features which are usually employed in automatic speech recognition (ASR) are used for the detection of seizures in newborn EEG. In particular, spectral envelope-based features, composed of spectral powers and their spectral derivatives are compared to the established feature set which has been previously developed for EEG analysis. The results indicate that the ASR features which …	[Temko, Andriy; Marnane, William; Lightbody, Gordon] Natl Univ Ireland Univ Coll Cork, Dept Elect & Elect Engn, Cork 021, Ireland; [Temko, Andriy; Marnane, William; Boylan, Geraldine B.; Lightbody, Gordon] Natl Univ Ireland Univ Coll Cork, Neonatal Brain Res Grp, Cork 021, Ireland; [Nadeu, Climent] Univ Politecn Cataluna, Speech Proc Grp, TALP Res Ctr, Dept Signal Theory & Commun, ES-08034 Barcel…	Temko, A (reprint author), Natl Univ Ireland Univ Coll Cork, Dept Elect & Elect Engn, Cork 021, Ireland.	andreyt@eleceng.ucc.ie; climent.nadeu@upc.edu; l.marnane@ucc.ie; g.boylan@ucc.ie; g.lightbody@ucc.ie	Nadeu, Climent/B-9638-2014; Temko, Andriy/A-8503-2015; Marnane, Liam/G-3690-2012; Boylan, Geraldine/F-3019-2012	Nadeu, Climent/0000-0002-5863-0983; Temko, Andriy/0000-0001-6548-0971; Lightbody, Gordon/0000-0002-8155-0826; Marnane, William/0000-0002-5039-1498; Boylan, Geraldine/0000-0003-0920-5291	Welcome Trust [085249/Z/08/Z]; Science Foundation Ireland [10/IN.1/B3036, 07/SRC/I1169]	This work was supported in part by the Welcome Trust under Grant 085249/Z/08/Z and Science Foundation Ireland under Grant 10/IN.1/B3036 and Grant 07/SRC/I1169.	Aarabi A, 2006, CLIN NEUROPHYSIOL, V117, P328, DOI 10.1016/j.clinph.2005.10.006; Aarabi A, 2007, CLIN NEUROPHYSIOL, V118, P2781, DOI 10.1016/j.clinph.2007.08.012; Deburchgraeve W, 2008, CLIN NEUROPHYSIOL, V119, P2447, DOI 10.1016/j.clinph.2008.07.281; FAUL S, 2005, P IEEE INT S INT SIG, P381; Geocadin RG, 2000, CLIN NEUROPHYSIOL, V111, P1779, DOI 10.1016/S1388-2457(00)00379-5; Greene BR, 2008, CL…	29	28	28	0	2	IEEE-INST ELECTRICAL ELECTRONICS ENGINEERS INC	PISCATAWAY	445 HOES LANE, PISCATAWAY, NJ 08855-4141 USA	1089-7771			IEEE T INF TECHNOL B	IEEE T. Inf. Technol. Biomed.	NOV	2011	15	6
J	Aggarwal, A; Datta, V; Thakur, LC				Aggarwal, Anju; Datta, Varsha; Thakur, L. C.			Quality of life in children with epilepsy	INDIAN PEDIATRICS			English	Article						Children; Epilepsy; Hindi; India; Quality of Life	CHILDHOOD EPILEPSY; VALIDATION; FAMILIES	Quality of life was assessed in 108 epileptic children (6-15 years) using a hindi translation of Quality of Life in Children with Epilepsy (QOLCE) questionnaire. The questionnaire consist of 76 items with 16 subscales covering five domains of life: physical function, social function, cognition, emotional and behavioral well being. Overall score was 62.62 +/- 21.32. Chronbach's-alpha for all 13 mu…	[Aggarwal, Anju; Datta, Varsha] Univ Coll Med Sci, Dept Pediat, Delhi 110095, India; [Thakur, L. C.] Univ Coll Med Sci, Dept Neurol, Delhi 110095, India	Aggarwal, A (reprint author), Flat 3C,Block C2B, New Delhi 110058, India.	aanju67@gmail.com					AUSTIN JK, 1994, EPILEPSIA, V35, P608, DOI 10.1111/j.1528-1157.1994.tb02481.x; Baker GA, 2002, EPILEPSIA, V43, P26, DOI 10.1046/j.1528-1157.43.s.6.12.x; Carpay HA, 1997, DEV MED CHILD NEUROL, V39, P521; Cramer JA, 2002, EPILEPSIA, V43, P1084, DOI 10.1046/j.1528-1157.2002.47501.x; Dunn DW, 1997, SEIZURE, V6, P283, DOI 10.1016/S1059-1311(97)80075-1; GAMBHIR SK, 1995, INDIAN J MED RES, V102, P34; HO…	13	12	12	0	7	SPRINGER INDIA	NEW DELHI	7TH FLOOR, VIJAYA BUILDING, 17, BARAKHAMBA ROAD, NEW DELHI, 110 001, INDIA	0019-6061			INDIAN PEDIATR	Indian Pediatrics	NOV	2011	48	11
J	Chen, CR; Tan, R; Qu, WM; Wu, Z; Wang, Y; Urade, Y; Huang, ZL				Chen, C. R.; Tan, R.; Qu, W. M.; Wu, Z.; Wang, Y.; Urade, Y.; Huang, Z. L.			Magnolol, a major bioactive constituent of the bark of Magnolia officinalis, exerts antiepileptic effects via the GABA/benzodiazepine receptor complex in mice	BRITISH JOURNAL OF PHARMACOLOGY			English	Article						EEG; epileptiform activity; flumazenil; GABA; magnolol; pentylenetetrazol; seizure	FREELY-MOVING RATS; IN-VITRO; EPILEPTIFORM ACTIVITY; CORTICOHIPPOCAMPAL FORMATION; ACETYLCHOLINE-RELEASE; HIPPOCAMPAL SLICES; NEWBORN MOUSE; GRANDIFLORA L; HONOKIOL; SEIZURES	BACKGROUND AND PURPOSE The aim of this study was to evaluate the anti-convulsant effects of magnolol (6, 6', 7, 12-tetramethoxy-2, 2'-dimethyl-1-beta-berbaman, C18H18O2) and the mechanisms involved. EXPERIMENTAL APPROACH Mice were treated with magnolol (20, 40 and 80 mg.kg(-1)) 30 min before injection with pentylenetetrazol (PTZ, 60 mg.kg(-1), i.p.). The anti-seizure effects of magnolol were anal…	[Chen, C. R.; Qu, W. M.; Huang, Z. L.] Fudan Univ, Dept Pharmacol, Shanghai 200032, Peoples R China; [Tan, R.; Huang, Z. L.] Fudan Univ, State Key Lab Med Neurobiol, Shanghai Med Coll, Shanghai 200032, Peoples R China; [Qu, W. M.; Wu, Z.; Wang, Y.; Huang, Z. L.] Fudan Univ, Inst Brain Sci, Shanghai 200032, Peoples R China; [Urade, Y.] Osaka Biosci Inst, Dept Mol Behav Biol, Osaka, Japan	Huang, ZL (reprint author), Fudan Univ, Dept Pharmacol, Shanghai 200032, Peoples R China.	quweimin@fudan.edu.cn; huangzljp@yahoo.com.cn		Huang, Zhi-Li/0000-0001-9359-1150	National Natural Science Foundation of China [30625021, J0730860, 30770672, 30821002, 30970955, 30901797, 31070957]; Shanghai Committee of Science and Technology [06PJ14008, 09PJ1401800, 09JC1402500, 10XD1400400, 10441901600]; National Basic Research Program of China [2009CB5220004, 2011CB711000]; Shanghai Leading Academic Discipline Project [B119]; Ph.D. Programs Foundation of Ministry of Educat…	We are grateful to Ming-Hui Yao for valuable discussion and to Xiao-Jiao Huo for excellent technical support. This study was supported in part by grants-in-aid for scientific research from the National Natural Science Foundation of China (30625021, J0730860, 30770672, 30821002, 30970955, 30901797, 31070957), the Shanghai Committee of Science and Technology (06PJ14008, 09PJ1401800, 09JC1402500, 10…	Ai JL, 2001, PHARMACOLOGY, V63, P34, DOI 10.1159/000056110; Akula KK, 2009, METHOD FIND EXP CLIN, V31, P423, DOI 10.1358/mf.2009.31.7.1393610; Albus K, 2008, BRIT J PHARMACOL, V154, P709, DOI 10.1038/bjp.2008.112; Bastlund JF, 2005, NEUROPHARMACOLOGY, V48, P975, DOI 10.1016/j.neuropharm.2005.01.015; Chen CR, 2007, NEUROPHARMACOLOGY, V53, P534, DOI 10.1016/j.neuropharm.2007.06.017; COENEN AML, 199…	49	33	34	0	17	WILEY	HOBOKEN	111 RIVER ST, HOBOKEN 07030-5774, NJ USA	0007-1188	1476-5381		BRIT J PHARMACOL	Br. J. Pharmacol.	NOV	2011	164	5
J	Tung, EWY; Winn, LM				Tung, Emily W. Y.; Winn, Louise M.			Valproic acid-induced DNA damage increases embryonic p27(KIP1) and caspase-3 expression: A mechanism for valproic-acid induced neural tube defects	REPRODUCTIVE TOXICOLOGY			English	Article						Valproic acid; Neural tube defects; Apoptosis; DNA damage	HISTONE DEACETYLASE INHIBITORS; HOMOLOGOUS RECOMBINATION; GENE-EXPRESSION; APOPTOSIS; MICE; TERATOGENESIS; NEURULATION; STRESS; CANCER; MOUSE	Valproic acid is a commonly prescribed antiepileptic agent that causes birth defects including neural tube defects. The purpose of this study was to measure DNA damage and downstream changes in cell cycle inhibitors and apoptosis to further elucidate the molecular changes that occur following VPA exposure. Pregnant CD-1 mice were administered a teratogenic dose of VPA (400 mg/kg) on gestational d…	[Tung, Emily W. Y.; Winn, Louise M.] Queens Univ, Dept Pharmacol & Toxicol, Kingston, ON K7L 3N6, Canada; [Winn, Louise M.] Queens Univ, Sch Environm Studies, Kingston, ON K7L 3N6, Canada	Winn, LM (reprint author), Queens Univ, Dept Pharmacol & Toxicol, Room 557,Botterell Hall, Kingston, ON K7L 3N6, Canada.	winnl@queensu.ca					ABUKHDEIR AM, 2008, EXPERT REV MOL MED, V1, pE19; Batty N, 2009, CANCER LETT, V280, P192, DOI 10.1016/j.canlet.2009.03.013; Bowden CL, 2009, BIPOLAR DISORD, V11, P20, DOI 10.1111/j.1399-5618.2009.00708.x; CHEN X, 2009, MOL CANCER RES, V9, P448; Copp AJ, 2003, NAT REV GENET, V4, P784, DOI 10.1038/nrg1181; Copp AJ, 2010, J PATHOL, V220, P217, DOI 10.1002/path.2643; Das CM, 2007, J NEURO-ONCOL, V85,…	31	13	13	0	3	PERGAMON-ELSEVIER SCIENCE LTD	OXFORD	THE BOULEVARD, LANGFORD LANE, KIDLINGTON, OXFORD OX5 1GB, ENGLAND	0890-6238			REPROD TOXICOL	Reprod. Toxicol.	NOV	2011	32	3
J	Glass, HC; Nash, KB; Bonifacio, SL; Barkovich, AJ; Ferriero, DM; Sullivan, JE; Cilio, MR				Glass, Hannah C.; Nash, Kendall B.; Bonifacio, Sonia L.; Barkovich, A. James; Ferriero, Donna M.; Sullivan, Joseph E.; Cilio, Maria Roberta			Seizures and Magnetic Resonance Imaging-Detected Brain Injury in Newborns Cooled for Hypoxic-Ischemic Encephalopathy	JOURNAL OF PEDIATRICS			English	Article							NEONATAL SEIZURES; MODERATE HYPOTHERMIA; PERINATAL ASPHYXIA; EEG; OUTCOMES; PATTERNS; PRETERM; SHEEP; TRIAL	Objective To describe the association between electrographically detected seizures and brain injury evaluated by magnetic resonance imaging in newborns treated with hypothermia. Study design A total of 56 newborns treated with hypothermia were monitored using video electroencephalography through cooling and rewarming, and then imaged at a median of 5 days. The electroencephalograms were reviewed …	[Glass, Hannah C.; Nash, Kendall B.; Barkovich, A. James; Ferriero, Donna M.; Sullivan, Joseph E.; Cilio, Maria Roberta] Univ Calif San Francisco, Dept Neurol, San Francisco, CA 94143 USA; [Glass, Hannah C.; Nash, Kendall B.; Bonifacio, Sonia L.; Ferriero, Donna M.; Sullivan, Joseph E.] Univ Calif San Francisco, Dept Pediat, San Francisco, CA 94143 USA; [Barkovich, A. James] Univ Calif San Franci…	Glass, HC (reprint author), Univ Calif San Francisco, Dept Neurol, Box 0663,521 Parnassus Ave,C-215, San Francisco, CA 94143 USA.	Hannah.Glass@ucsf.edu			National Institutes of Health/National Center for Research Resources; University of California, San Francisco; Clinical Translational Science Institute [UL1 RR024131]; National Institutes of Health/National Institute of Neurological Disorders and Stroke [5P50NS035902, NS40117, K23NS066137]; Neonatal Brain Research Institute at University of California San Francisco; European Commission	Supported by National Institutes of Health/National Center for Research Resources, University of California, San Francisco, Clinical Translational Science Institute Grant UL1 RR024131 and National Institutes of Health/National Institute of Neurological Disorders and Stroke Grants 5P50NS035902 and NS40117. H. G. is supported by National Institutes of Health/National Institute of Neurological Disor…	Al-Macki N, 2009, PEDIATR NEUROL, V41, P399, DOI 10.1016/j.pediatrneurol.2009.06.001; Azzopardi DV, 2009, NEW ENGL J MED, V361, P1349, DOI 10.1056/NEJMoa0900854; Barkovich AJ, 2006, AM J NEURORADIOL, V27, P533; Barkovich AJ, 1998, AM J NEURORADIOL, V19, P143; Bennet L, 2007, J NEUROPHYSIOL, V97, P572, DOI 10.1152/jn.00957.2006; Biagioni E, 1998, Eur J Paediatr Neurol, V2, P117, DOI 10.1016/S1090-…	37	51	51	0	1	MOSBY-ELSEVIER	NEW YORK	360 PARK AVENUE SOUTH, NEW YORK, NY 10010-1710 USA	0022-3476			J PEDIATR-US	J. Pediatr.	NOV	2011	159	5
J	Werler, MM; Ahrens, KA; Bosco, JLF; Mitchell, AA; Anderka, MT; Gilboa, SM; Holmes, LB				Werler, Martha M.; Ahrens, Katherine A.; Bosco, Jaclyn L. F.; Mitchell, Allen A.; Anderka, Marlene T.; Gilboa, Suzanne M.; Holmes, Lewis B.		Natl Birth Defects Prevention	Use of Antiepileptic Medications in Pregnancy in Relation to Risks of Birth Defects	ANNALS OF EPIDEMIOLOGY			English	Article						Anti-epileptic drugs; Pregnancy; Birth defects	MAJOR CONGENITAL-MALFORMATIONS; VALPROIC ACID; SPINA-BIFIDA; UK-EPILEPSY; IN-UTERO; WOMEN; CARBAMAZEPINE; DRUGS; LAMOTRIGINE; MONOTHERAPY	PURPOSE: To evaluate use of specific antiepileptic drugs (AEDs) in pregnancy in relation to specific birth defects. METHODS: Using data from the National Birth Defects Prevention Study, we assessed use of AEDs and the risk of neural tube defects (NTDs), oral clefts (OCs), heart defects (HDs), hypospadias, and other major birth defects, taking specific agent, timing, and indication into considerat…	[Werler, Martha M.; Ahrens, Katherine A.; Mitchell, Allen A.] Boston Univ, Slone Epidemiol Ctr, Boston, MA 02215 USA; [Ahrens, Katherine A.; Bosco, Jaclyn L. F.] Boston Univ, Sch Publ Hlth, Dept Epidemiol, Boston, MA 02215 USA; [Anderka, Marlene T.] Massachusetts Dept Publ Hlth, Boston, MA USA; [Gilboa, Suzanne M.] Ctr Dis Control & Prevent, Natl Ctr Birth Defects & Dev Disabil, Atlanta, GA USA; …	Werler, MM (reprint author), Boston Univ, Slone Epidemiol Ctr, 1010 Commonwealth Ave, Boston, MA 02215 USA.	werler@bu.edu		Werler, Martha/0000-0003-3392-6814; Mitchell, Allen/0000-0003-0950-6799; Ahrens, Katherine/0000-0001-5139-9208	Centers for Disease Control and Prevention [U01DD000493]	Funding came from a cooperative agreement from Centers for Disease Control and Prevention (grant # U01DD000493).	Arpino C, 2000, EPILEPSIA, V41, P1436, DOI 10.1111/j.1528-1157.2000.tb00119.x; Artama M, 2006, INT J EPIDEMIOL, V35, P280, DOI 10.1093/ije/dyi234; Artama M, 2005, NEUROLOGY, V64, P1874, DOI 10.1212/01.WNL.0000163771.96962.1F; Battino D, 2009, EPILEPSIA, V50, P2305, DOI 10.1111/j.1528-1167.2009.02093.x; Bromfield EB, 2008, EPILEPSIA, V49, P2122, DOI 10.1111/j.1528-1167.2008.01696.x; Carmichael SL,…	44	45	46	2	14	ELSEVIER SCIENCE INC	NEW YORK	360 PARK AVE SOUTH, NEW YORK, NY 10010-1710 USA	1047-2797			ANN EPIDEMIOL	Ann. Epidemiol.	NOV	2011	21	11
J	Glass, HC; Hong, KJ; Rogers, EE; Jeremy, RJ; Bonifacio, SL; Sullivan, JE; Barkovich, AJ; Ferriero, DM				Glass, Hannah C.; Hong, Karen J.; Rogers, Elizabeth E.; Jeremy, Rita J.; Bonifacio, Sonia L.; Sullivan, Joseph E.; Barkovich, A. James; Ferriero, Donna M.			Risk Factors for Epilepsy in Children With Neonatal Encephalopathy	PEDIATRIC RESEARCH			English	Article							HYPOXIC-ISCHEMIC ENCEPHALOPATHY; MODERATE HYPOTHERMIA; PERINATAL DEPRESSION; BRAIN-INJURY; SEIZURES; PREDICTION; ASPHYXIA; POPULATION; NEWBORNS; OUTCOMES	We examined neonatal predictors of epilepsy in term newborns with neonatal encephalopathy (NE) by studying children enrolled in a longitudinal, single center cohort study. Clinical data were obtained through chart review, and MRI was performed in the neonatal period. We administered a seizure questionnaire to parents of children and >= 12 mo (ranee, 12 mo to 16.5 y) to determine the outcome of ep…	[Glass, Hannah C.; Sullivan, Joseph E.; Ferriero, Donna M.] Univ Calif San Francisco, Dept Neurol, San Francisco, CA 94143 USA; [Rogers, Elizabeth E.; Bonifacio, Sonia L.] Univ Calif San Francisco, Dept Pediat, San Francisco, CA 94143 USA; [Barkovich, A. James] Univ Calif San Francisco, Dept Radiol, San Francisco, CA 94143 USA; [Jeremy, Rita J.] Univ Calif San Francisco, Clin & Translat Sci Inst,…	Glass, HC (reprint author), Univ Calif San Francisco, Dept Neurol, Box 0663,521 Parnassus Ave,C-215, San Francisco, CA 94143 USA.	hannah.glass@ucsf.edu			NIH/NCRR UCSF-CTSI [UL1 RR024131]; NIH/NINDS [5P50NS035902, NS40117, K23NS066137]; Neonatal Brain Research Institute at UCSF	Supported by the NIH/NCRR UCSF-CTSI Grant Number UL1 RR024131 and NIH/NINDS grant numbers 5P50NS035902 and NS40117. NIH/NINDS K23NS066137 and the Neonatal Brain Research Institute at UCSF support HCG.	Azzopardi DV, 2009, NEW ENGL J MED, V361, P1349, DOI 10.1056/NEJMoa0900854; Barkovich AJ, 2006, AM J NEURORADIOL, V27, P533; Barkovich AJ, 1998, AM J NEURORADIOL, V19, P143; Bayley N, 1993, BAYLEY SCALES INFANT, P227; Bayley N, 2005, BAYLEY SCALES INFANT, P109; Belet N, 2004, PEDIATR NEUROL, V31, P267, DOI 10.1016/j.pediatrneurol.2004.04.011; BERGAMASCO B, 1984, EPILEPSIA, V25, P131, DOI 10.1111/…	37	47	50	0	1	NATURE PUBLISHING GROUP	NEW YORK	75 VARICK ST, 9TH FLR, NEW YORK, NY 10013-1917 USA	0031-3998	1530-0447		PEDIATR RES	Pediatr. Res.	NOV	2011	70	5
J	Kulaga, S; Sheehy, O; Zargarzadeh, AH; Moussally, K; Berard, A				Kulaga, Sophie; Sheehy, Odile; Zargarzadeh, Amir H.; Moussally, Krystel; Berard, Anick			Antiepileptic drug use during pregnancy: Perinatal outcomes	SEIZURE-EUROPEAN JOURNAL OF EPILEPSY			English	Article						Antiepileptic drugs; Pregnancy; Monotherapy; Polytherapy; Discontinuation; Quebec Pregnancy Registry	POPULATION-BASED COHORT; CONGENITAL-MALFORMATIONS; MAJOR MALFORMATIONS; VALPROIC ACID; EPILEPSY; WOMEN; RISK; OXCARBAZEPINE; MONOTHERAPY; DATABASES	Purpose: This study was undertaken to (1) measure the frequency of AED monotherapy or polytherapy during pregnancy and AED discontinuation prior to pregnancy in a cohort of women with treated epilepsy; and (2) describe the frequency of major congenital malformations according to maternal use of AED during pregnancy. Methods: A cohort of epileptic pregnant women was identified within the Quebec Pr…	[Kulaga, Sophie; Sheehy, Odile; Moussally, Krystel; Berard, Anick] Hop St Justine, Res Ctr, Montreal, PQ H3T 1C5, Canada; [Kulaga, Sophie; Zargarzadeh, Amir H.; Berard, Anick] Univ Montreal, Fac Pharm, Montreal, PQ H3C 3J7, Canada; [Zargarzadeh, Amir H.] Western Univ Hlth Sci, Coll Pharm, Dept Pharm Practice & Adm, Pomona, CA USA	Berard, A (reprint author), Hop St Justine, Res Ctr, 3175 Cote Ste Catherine Rd, Montreal, PQ H3T 1C5, Canada.	anick.berard@umontreal.ca	zargarzadeh, amir hooshang/V-8097-2017		Canadian Institutes of Health Research (CIHR)/Health Research Foundation; Les Fonds de Recherche en Sante du Quebec (FRSQ); Le Reseau Quebecois de Recherche sur l'Usage des Medicaments (RQRUM)	Dr. Anick Berard is the recipient of a career award from the Canadian Institutes of Health Research (CIHR)/Health Research Foundation, and is on the endowment research Chair of the Famille Louis-Boivin on 'Medications, Pregnancy and Lactation' at the Faculty of Pharmacy of the University of Montreal. This study was supported by Les Fonds de Recherche en Sante du Quebec (FRSQ), and Le Reseau Quebe…	Aaron C., 2011, EMED J; Adab N, 2004, J NEUROL NEUROSUR PS, V75, P1575, DOI 10.1136/jnnp.2003.029132; [Anonymous], 2010, STAT ANN 2009 2010; Artama M, 2005, NEUROLOGY, V64, P1874, DOI 10.1212/01.WNL.0000163771.96962.1F; Battino D, 2009, EPILEPSIA, V50, P2305, DOI 10.1111/j.1528-1167.2009.02093.x; Berard A, 2009, J POPUL THER CLIN PH, V16, pE360; Blais L, 2010, BIRTH DEFECTS RES A, V88, P216, DOI …	38	17	17	0	8	W B SAUNDERS CO LTD	LONDON	32 JAMESTOWN RD, LONDON NW1 7BY, ENGLAND	1059-1311	1532-2688		SEIZURE-EUR J EPILEP	Seizure	NOV	2011	20	9
J	Arif, H; Svoronos, A; Resor, SR; Buchsbaum, R; Hirsch, LJ				Arif, Hiba; Svoronos, Alexandra; Resor, Stanley R., Jr.; Buchsbaum, Richard; Hirsch, Lawrence J.			The effect of age and comedication on lamotrigine clearance, tolerability, and efficacy	EPILEPSIA			English	Article						Antiepileptic drug; Older adults; Drug interactions; Elderly; Pharmacokinetics	SERUM CONCENTRATIONS; POPULATION PHARMACOKINETICS; ANTIEPILEPTIC DRUGS; EPILEPTIC PATIENTS; PARTIAL SEIZURES; DOUBLE-BLIND; OXCARBAZEPINE; MONOTHERAPY; TOPIRAMATE; PREGNANCY	Purpose: To compare pharmacokinetics, tolerability, and efficacy of lamotrigine (LTG) in older versus younger adults. Methods: We studied 686 adult outpatients seen at our center over 5 years. We compared apparent clearance (CL) of LTG in the youngest (16-36 years; n = 247) and oldest (55-92 years; n = 155) tertiles. We analyzed one-year retention for younger and older adults newly started on LTG…	[Arif, Hiba; Svoronos, Alexandra; Resor, Stanley R., Jr.; Hirsch, Lawrence J.] Columbia Univ, Comprehens Epilepsy Ctr, New York, NY USA; [Buchsbaum, Richard] Columbia Univ, Mailman Sch Publ Hlth, Dept Biostat, New York, NY USA	Hirsch, LJ (reprint author), Yale Univ, Sch Med, Div Epilepsy, Yale Comprehens Epilepsy Ctr, POB 208018, New Haven, CT 06520 USA.	lawrence.hirsch@yale.edu		Reynolds, Alexandra/0000-0002-6364-6250; Haider, Hiba/0000-0001-7118-3690	Abbott; Elan; Eisai; GlaxoSmithKline; Lundbeck; Novartis; Ortho-McNeill; Pfizer; UCB Pharma; Lundbeck Inc.; Ikano Therapeutics Inc; Upsher-Smith	This paper is based on analysis of the Columbia Antiepileptic Drug Database, which has been funded by Abbott, Elan, Eisai, GlaxoSmithKline, Lundbeck, Novartis, Ortho-McNeill, Pfizer, and UCB Pharma. None of the data have been shared with any of the funding agencies and they had no role in the design and conduct of the study; collection, management, analysis, and interpretation of the data; or pre…	Armijo JA, 1999, THER DRUG MONIT, V21, P182, DOI 10.1097/00007691-199904000-00008; Berry DJ, 2002, EPILEPSIA, V43, P818, DOI 10.1046/j.1528-1157.2002.37701.x; Chan V, 2001, THER DRUG MONIT, V23, P630, DOI 10.1097/00007691-200112000-00006; Doose DR, 2003, EPILEPSIA, V44, P917, DOI 10.1046/j.1528-1157.2003.64402.x; Gilliam F, 1998, NEUROLOGY, V51, P1018, DOI 10.1212/WNL.51.4.1018; *GLAXOSMITHKLINE,…	23	24	27	0	9	WILEY-BLACKWELL	MALDEN	COMMERCE PLACE, 350 MAIN ST, MALDEN 02148, MA USA	0013-9580			EPILEPSIA	Epilepsia	OCT	2011	52	10
J	Cohen, MJ; Meador, KJ; Browning, N; Baker, GA; Clayton-Smith, J; Kalayjian, LA; Kanner, A; Liporace, JD; Pennell, PB; Privitera, M; Loring, DW				Cohen, Morris J.; Meador, Kimford J.; Browning, Nancy; Baker, Gus A.; Clayton-Smith, Jill; Kalayjian, Laura A.; Kanner, Andres; Liporace, Joyce D.; Pennell, Page B.; Privitera, Michael; Loring, David W.			Fetal antiepileptic drug exposure: Motor, adaptive, and emotional/behavioral functioning at age 3 years	EPILEPSY & BEHAVIOR			English	Article						Antiepileptic drugs; Child development; Behavioral neurology; Epilepsy; Pregnancy; Valproate; Carbamazepine	DEVELOPING RAT-BRAIN; EPILEPSY; CHILDREN; AUTISM	The Neurodevelopmental Effects of Antiepileptic Drugs (NEAD) Study is an ongoing prospective observational multicenter study in the United States and United Kingdom that enrolled pregnant women with epilepsy on antiepileptic drug (AED) monotherapy from 1999 to 2004. The study seeks to determine if differential long-term neurodevelopmental effects exist across four commonly used AEDs (carbamazepin…	[Cohen, Morris J.] Georgia Hlth Sci Univ, Dept Neurol, Childrens Med Ctr BT 2601, Augusta, GA 30912 USA; [Meador, Kimford J.; Loring, David W.] Emory Univ, Atlanta, GA 30322 USA; [Browning, Nancy] EMMES Corp, Rockville, MD USA; [Baker, Gus A.] Univ Liverpool, Walton Ctr Neurol & Neurosurg, Liverpool L69 3BX, Merseyside, England; [Clayton-Smith, Jill] St Marys Hosp, Manchester M13 0JH, Lancs, Engl…	Cohen, MJ (reprint author), Georgia Hlth Sci Univ, Dept Neurol, Childrens Med Ctr BT 2601, 1446 Harper St, Augusta, GA 30912 USA.	mcohen@georgiahealth.edu			National Institutes of Health [2RO1-NS038455, R01NS050659]; UK Epilepsy Research Foundation [RB219738]	This work was supported by the National Institutes of Health (2RO1-NS038455 to KM., R01NS050659 to N.B.) and the UK Epilepsy Research Foundation (RB219738 to G.B.).	Abidin R. R., 1995, PARENTING STRESS IND; Adab N, 2004, J NEUROL NEUROSUR PS, V75, P1575, DOI 10.1136/jnnp.2003.029132; Bayley N, 1993, BAYLEY SCALES INFANT; Bittigau P, 2003, ANN NY ACAD SCI, V993, P103, DOI 10.1111/j.1749-6632.2003.tb07517.x; Bittigau P, 2002, P NATL ACAD SCI USA, V99, P15089, DOI 10.1073/pnas.222550499; Bittigau P, 2003, ANN NY ACAD SCI, P993; BLOOM B, 2007, SUMMARY HLTH STAT …	29	34	37	1	10	ACADEMIC PRESS INC ELSEVIER SCIENCE	SAN DIEGO	525 B ST, STE 1900, SAN DIEGO, CA 92101-4495 USA	1525-5050			EPILEPSY BEHAV	Epilepsy Behav.	OCT	2011	22	2
J	Roberts, JI; Metcalfe, A; Abdulla, F; Wiebe, S; Hanson, A; Federico, P; Jette, N				Roberts, Jodie I.; Metcalfe, Amy; Abdulla, Fatema; Wiebe, Samuel; Hanson, Alexandra; Federico, Paolo; Jette, Nathalie			Neurologists' and neurology residents' knowledge of issues related to pregnancy for women with epilepsy	EPILEPSY & BEHAVIOR			English	Article						Epilepsy; Guideline adherence; Questionnaire; Pregnancy; Physician knowledge; Antiepileptic drugs; Guideline implementation	QUALITY-STANDARDS-SUBCOMMITTEE; TECHNOLOGY-ASSESSMENT SUBCOMMITTEE; UPDATE MANAGEMENT ISSUES; CLINICAL-PRACTICE GUIDELINES; HEALTH-CARE PROFESSIONALS; PRACTICE PARAMETER; AMERICAN-ACADEMY; SOCIETY; IMPLEMENTATION; INTERVENTIONS	We aimed to assess physician knowledge for 2009 guidelines established by the American Academy of Neurology and American Epilepsy Society regarding issues related to pregnancy for women with epilepsy. A questionnaire was developed and distributed to all neurologists and neurology residents practicing in a large Canadian health region serving a population of 1.4 million. Descriptive statistics wer…	[Roberts, Jodie I.; Metcalfe, Amy; Abdulla, Fatema; Wiebe, Samuel; Hanson, Alexandra; Federico, Paolo; Jette, Nathalie] Univ Calgary, Dept Clin Neurosci, Calgary, AB, Canada; [Roberts, Jodie I.; Metcalfe, Amy; Abdulla, Fatema; Wiebe, Samuel; Hanson, Alexandra; Federico, Paolo; Jette, Nathalie] Univ Calgary, Hotchkiss Brain Inst, Calgary, AB, Canada; [Roberts, Jodie I.; Metcalfe, Amy; Wiebe, Samue…	Jette, N (reprint author), Foothills Med Ctr, 1403 29th St NW, Calgary, AB T2N 2T9, Canada.	Nathalie.jette@albertahealthservices.ca			Alberta Innovates Health Solution Population Health Investigator Award; Canada Research Chair Tier 2 in Neurological Population Health and Health Services Research; University of Calgary	The authors acknowledge the physicians who completed the questionnaires for this study. Dr. Nathalie Jette holds an Alberta Innovates Health Solution Population Health Investigator Award and a Canada Research Chair Tier 2 in Neurological Population Health and Health Services Research. Dr. Samuel Wiebe holds a University of Calgary Hopewell Professorship of Clinical Neurosciences Research.	Allison PD, 2003, J ABNORM PSYCHOL, V112, P545, DOI 10.1037/0021-843X.112.4.545; [Anonymous], 1998, EPILEPSIA, V39, P1226; Beresford H Richard, 2002, Adv Neurol, V90, P317; Bero LA, 1998, BMJ-BRIT MED J, V317, P465; Betts T, 1999, SEIZURE-EUR J EPILEP, V8, P322, DOI 10.1053/seiz.1999.0325; *COMM GEN PREGN CH, 1989, EPILEPSIA, V30, P409; Davis DA, 1997, CAN MED ASSOC J, V157, P408; Engel J, 2003, …	37	13	13	1	4	ACADEMIC PRESS INC ELSEVIER SCIENCE	SAN DIEGO	525 B ST, STE 1900, SAN DIEGO, CA 92101-4495 USA	1525-5050			EPILEPSY BEHAV	Epilepsy Behav.	OCT	2011	22	2
J	Holmes, LB; Mittendorf, R; Shen, A; Smith, CR; Hernandez-Diaz, S				Holmes, Lewis B.; Mittendorf, Robert; Shen, Aileen; Smith, Caitlin R.; Hernandez-Diaz, Sonia			Fetal Effects of Anticonvulsant Polytherapies Different Risks From Different Drug Combinations	ARCHIVES OF NEUROLOGY			English	Article							CONGENITAL-MALFORMATIONS; ANTIEPILEPTIC DRUGS; MAJOR MALFORMATIONS; PREGNANCY REGISTRY; VALPROIC ACID; INFANTS; CARBAMAZEPINE; LAMOTRIGINE; EXPOSURE	Objective: To determine the frequency of malformations among infants born to women who had taken lamotrigine or carbamazepine as part of polytherapy during the first trimester of pregnancy. Design: A cohort of women enrolled during pregnancy in the North American AED (Antiepileptic Drug) Pregnancy Registry between February 1, 1997, and June 1, 2010. Information on AED use and demographic characte…	[Holmes, Lewis B.] MassGeneral Hosp Children, Genet Unit, Boston, MA 02114 USA; [Holmes, Lewis B.; Mittendorf, Robert; Shen, Aileen; Smith, Caitlin R.; Hernandez-Diaz, Sonia] N Amer AED Antiepilept Drug Pregnancy Registry, Boston, MA USA; [Hernandez-Diaz, Sonia] Harvard Univ, Sch Publ Hlth, Boston, MA 02115 USA; [Mittendorf, Robert] Loyola Univ Hlth Syst, Dept Obstet & Gynecol, Maywood, IL USA; […	Holmes, LB (reprint author), MassGeneral Hosp Children, Genet Unit, 175 Cambridge St,Charles River Plaza,South Bldg,5, Boston, MA 02114 USA.	holmes.lewis@mgh.harvard.edu			Abbott; Eisai; Novartis; Ortho-McNeil; Pfizer; Sepracor; Abbott Laboratories; Eisai Inc; Pfizer Pharmaceuticals; Sepracor Inc.	All authors, except for Dr Mittendorf, received salary support from funds provided since 1997 by 6 sponsors of the Registry. At the time this manuscript was written, the sponsors were Abbott, Eisai, Novartis, Ortho-McNeil, Pfizer, and Sepracor.; The North American AED Pregnancy Registry is supported by funds provided by 6 sponsors: Abbott Laboratories, Eisai Inc, Novartis, Ortho-McNeil, Pfizer Ph…	Cunnington M, 2005, NEUROLOGY, V64, P955, DOI 10.1212/01.WNL.0000154515.94346.89; Holmes LB, 2008, NEUROLOGY, V70, P2152, DOI 10.1212/01.wnl.0000304343.45104.d6; Holmes LB, 2004, ARCH NEUROL-CHICAGO, V61, P673, DOI 10.1001/archneur.61.5.673; Jentink J, 2010, BMJ-BRIT MED J, V341, DOI 10.1136/bmj.c6581; Jentink J, 2010, NEW ENGL J MED, V362, P2185, DOI 10.1056/NEJMoa0907328; Mawer G, 2002, SEIZURE…	14	66	67	0	2	AMER MEDICAL ASSOC	CHICAGO	515 N STATE ST, CHICAGO, IL 60654-0946 USA	0003-9942			ARCH NEUROL-CHICAGO	Arch. Neurol.	OCT	2011	68	10
J	Crump, C; Sundquist, K; Winkleby, MA; Sundquist, J				Crump, Casey; Sundquist, Kristina; Winkleby, Marilyn A.; Sundquist, Jan			Preterm birth and risk of epilepsy in Swedish adults	NEUROLOGY			English	Article							BORN PRETERM; YOUNG-ADULTS; INTRAUTERINE GROWTH; NATIONAL COHORT; GESTATIONAL-AGE; SEIZURES; PREMATURE; MINNESOTA; ROCHESTER; CHILDREN	Objective: To determine whether preterm birth is associated with epilepsy in a national cohort of adults aged 25-37 years. Methods: We conducted a national cohort study of 630,090 infants born in Sweden from 1973 through 1979, including 27,953 born preterm (< 37 weeks), followed from 2005 to 2009 for 1) hospitalization for epilepsy and 2) outpatient and inpatient prescription of antiepileptic dru…	[Crump, Casey] Stanford Univ, Dept Med, Stanford, CA 94305 USA; [Sundquist, Kristina; Sundquist, Jan] Stanford Univ, Stanford Prevent Res Ctr, Stanford, CA 94305 USA; [Winkleby, Marilyn A.; Sundquist, Jan] Lund Univ, Ctr Primary Hlth Care Res, Malmo, Sweden	Crump, C (reprint author), 900 Blake Wilbur Dr, Stanford, CA 94304 USA.	kccrump@stanford.edu			National Institute of Child Health and Human Development [1R01HD052848-01]; Swedish Research Council [2008-3110, 2008-2638]; Swedish Council for Working Life and Social Research [2006-0386, 2007-1754, 2007-1962]; ALF, Lund, Sweden; NIH (NHLBI, NICHD, NIDA); Howard Hughes Medical Institute; Health Trust	Supported by grants from the National Institute of Child Health and Human Development (1R01HD052848-01), the Swedish Research Council (2008-3110 and 2008-2638), the Swedish Council for Working Life and Social Research (2006-0386, 2007-1754, and 2007-1962), and ALF project grant, Lund, Sweden. The funding agencies had no role in the design and conduct of the study; in the collection, analysis, and…	Astolfi P, 1999, HUM REPROD, V14, P2891, DOI 10.1093/humrep/14.11.2891; Banerjee PN, 2009, EPILEPSY RES, V85, P31, DOI 10.1016/j.eplepsyres.2009.03.003; Berger R, 2002, J SOC GYNECOL INVEST, V9, P319, DOI 10.1016/S1071-5576(02)00164-8; BERKOVIC SF, 1993, NEUROLOGY, V43, P2515, DOI 10.1212/WNL.43.12.2515; CRUMP C, CLIN ENDOCRINOL; Crump C, 2011, J ALLERGY CLIN IMMUN, V127, P1173, DOI 10.1016/j.jac…	28	21	21	0	2	LIPPINCOTT WILLIAMS & WILKINS	PHILADELPHIA	530 WALNUT ST, PHILADELPHIA, PA 19106-3621 USA	0028-3878			NEUROLOGY	Neurology	OCT	2011	77	14
J	Murray, EK; Varnum, MM; Fernandez, JL; de Vries, GJ; Forger, NG				Murray, E. K.; Varnum, M. M.; Fernandez, J. L.; de Vries, G. J.; Forger, N. G.			Effects of Neonatal Treatment with Valproic Acid on Vasopressin Immunoreactivity and Olfactory Behaviour in Mice	JOURNAL OF NEUROENDOCRINOLOGY			English	Article						vasopressin; olfactory behaviour; sexual differentiation; histoneacetylation; epigenetic	VOMERONASAL ORGAN REMOVAL; SEXUAL-DIFFERENTIATION; BED NUCLEUS; STRIA TERMINALIS; RAT-BRAIN; EPIGENETIC CONTROL; ANDROGEN RECEPTOR; PRAIRIE VOLES; MECHANISMS; EXPRESSION	Recent findings demonstrate that epigenetic modifications are required for the sexual differentiation of the brain. For example, neonatal administration of the histone deacetylase inhibitor, valproic acid, blocks masculinisation of cell number in the principal nucleus of the bed nucleus of the stria terminalis (BNST). In the present study, we examined the effects of valproic acid on neurochemistr…	[Murray, E. K.] Univ Massachusetts, Dept Psychol, Neurosci & Behav Program, Amherst, MA 01003 USA; [Murray, E. K.] Univ Massachusetts, Ctr Neuroendocrine Studies, Amherst, MA 01003 USA	Murray, EK (reprint author), Univ Massachusetts, Dept Psychol, Neurosci & Behav Program, 517 Tobin Hall, Amherst, MA 01003 USA.	ekmurray@cns.umass.edu		de Vries, Geert/0000-0002-1263-3775; Murray, Elaine/0000-0003-0170-6809	National Institutes of Health [RO1-MH068482]	The authors would like to thank Jill McCutcheon, Caroline Smith and Lynn Bengston for technical assistance. This work was supported by National Institutes of Health Grant RO1-MH068482 (to N.G.F.). The authors declare that there are no conflicts of interest.	Alsdorf Rachel, 2005, Expert Opin Drug Saf, V4, P345, DOI 10.1517/14740338.4.2.345; Auger CJ, 2011, P NATL ACAD SCI USA, V108, P4242, DOI 10.1073/pnas.1100314108; BEAUCHAMP GK, 1982, PHYSIOL BEHAV, V29, P329, DOI 10.1016/0031-9384(82)90022-1; Blaheta RA, 2002, MED RES REV, V22, P492, DOI 10.1002/med.10017; Bodo C, 2008, ENDOCRINOLOGY, V149, P4142, DOI 10.1210/en.2008-0183; Bodo C, 2007, EUR J NEU…	51	15	15	2	7	WILEY	HOBOKEN	111 RIVER ST, HOBOKEN 07030-5774, NJ USA	0953-8194	1365-2826		J NEUROENDOCRINOL	J. Neuroendocrinol.	OCT	2011	23	10
J	Nadkarni, J; Jain, A; Dwivedi, R				Nadkarni, Jayashree; Jain, Arti; Dwivedi, Rashmi			Quality of life in children with epilepsy	ANNALS OF INDIAN ACADEMY OF NEUROLOGY			English	Article						Children with epilepsy; health related quality of life; quality of life in childhood epilepsy questionnaire; quality of life	PEDIATRIC EPILEPSY; RURAL INDIA; SEIZURES	Background: Epilepsy is a chronic medical condition with many co-morbid features. It has been observed that children with epilepsy (CWE) have a compromised quality of life (QOL). Objective: To assess the QOL in CWE and to study the various factors affecting QOL among CWE. Materials and Methods: The sample consisted of 102 CWE aged 5-15 years of either sex. QOL was measured by Quality of Life in C…	[Nadkarni, Jayashree] Kamla Nehru Hosp, Dept Pediat, Gandhi Med Coll, Bhopal 462016, Madhya Pradesh, India	Nadkarni, J (reprint author), Kamla Nehru Hosp, Dept Pediat, Gandhi Med Coll, 3rd Floor, Bhopal 462016, Madhya Pradesh, India.	jayadn2007@gmail.com					Austin JK, 2002, EPILEPSIA, V43, P1564, DOI 10.1046/j.1528-1157.2002.26002.x; Caplan R, 2009, EPILEPSIA, V50, P2397, DOI 10.1111/j.1528-1167.2009.02199.x; Christianson AL, 2000, S AFR MED J, V90, P262; Datta SS, 2006, EPILEPSY BEHAV, V9, P145, DOI 10.1016/j.yebeh.2006.04.011; Devinsky O, 1999, EPILEPSIA, V40, P1715, DOI 10.1111/j.1528-1157.1999.tb01588.x; Malhi Prahbhjot, 2005, Indian Journal of …	11	13	13	0	5	MEDKNOW PUBLICATIONS	MUMBAI	B-9, KANARA BUSINESS CENTRE, OFF LINK RD, GHAKTOPAR-E, MUMBAI, 400075, INDIA	0972-2327			ANN INDIAN ACAD NEUR	Ann. Indian Acad. Neurol.	OCT-DEC	2011	14	4
J	Attumalil, TV; Sundaram, A; Varghese, VO; Vijayakumar, K; Kunju, PAM				Attumalil, Thomas Varghese; Sundaram, Anil; Varghese, Vivek Oommen; Vijayakumar, K.; Kunju, P. A. Mohammed			Risk factors of childhood epilepsy in Kerala	ANNALS OF INDIAN ACADEMY OF NEUROLOGY			English	Article						Epilepsy; Kerala; risk factor	FOLLOW-UP; CHILDREN; INDIA; POPULATION; SEIZURES; PREVALENCE; DISORDERS; STATE	Background: We aimed to identify the risk factors for epilepsy in children. Materials and Methods: This case-control retrospective study was carried out in the pediatric neurology outpatient service of the Trivandrum Medical College. All children (1-12 years) with epilepsy satisfying the selection criteria were included, after obtaining consent from parents. Those with single seizures or febrile …	[Attumalil, Thomas Varghese; Sundaram, Anil; Varghese, Vivek Oommen; Vijayakumar, K.] Govt Med Coll, Dept Community Med, Trivandrum, Kerala, India; [Kunju, P. A. Mohammed] Govt Med Coll, Dept Pediat Neurol, Trivandrum, Kerala, India	Attumalil, TV (reprint author), 329 Bapuji Nagar,Med Coll PO, Trivandrum 695011, Kerala, India.	thomas.vinay@gmail.com					ALRAJEH S, 1990, ACTA NEUROL SCAND, V82, P341; ANNEGERS JF, 1980, NEUROLOGY, V30, P683, DOI 10.1212/WNL.30.7.683; [Anonymous], 2008, NAT FAM HLTH SURV NF, P68; Bittles AH, 2000, ANN HUM BIOL, V27, P163; Cansu A, 2007, SEIZURE-EUR J EPILEP, V16, P338, DOI 10.1016/j.seizure.2007.02.003; Daoud AS, 2003, SEIZURE-EUR J EPILEP, V12, P171, DOI 10.1016/S1059-1311(02)00194-2; DEGEN R, 1978, J NEUROL, V217…	21	4	5	0	2	WOLTERS KLUWER MEDKNOW PUBLICATIONS	MUMBAI	WOLTERS KLUWER INDIA PVT LTD , A-202, 2ND FLR, QUBE, C T S NO 1498A-2 VILLAGE MAROL, ANDHERI EAST, MUMBAI, 400059, INDIA	0972-2327	1998-3549		ANN INDIAN ACAD NEUR	Ann. Indian Acad. Neurol.	OCT-DEC	2011	14	4
J	O'Mahony, SM; Coelho, AM; Fitzgerald, P; Lee, K; Winchester, W; Dinan, TG; Cryan, JF				O'Mahony, Siobhain M.; Coelho, Anne-Marie; Fitzgerald, Patrick; Lee, Kevin; Winchester, Wendy; Dinan, Timothy G.; Cryan, John F.			The effects of gabapentin in two animal models of co-morbid anxiety and visceral hypersensitivity	EUROPEAN JOURNAL OF PHARMACOLOGY			English	Article						Stress; Irritable bowel syndrome; Visceral pain; Gabapentin; Wistar Kyoto; Maternal separation	IRRITABLE-BOWEL-SYNDROME; SMOOTH-MUSCLE-CELLS; CALCIUM-CHANNELS; CHRONIC PAIN; RAT MODEL; NEUROPATHIC PAIN; STRESS; BEHAVIOR; MECHANISMS; DISTENSION	Visceral hypersensitivity and an increased response to stress are two of the main symptoms of irritable bowel syndrome. Thus efforts to develop animal models of irritable bowel syndrome have centred on both of these parameters. The anticonvulsant gabapentin, which is widely used as an analgesic agent, also reduces anxiety. No data exists to our knowledge of the effects of gabapentin in animal mod…	[O'Mahony, Siobhain M.] Natl Univ Ireland Univ Coll Cork, Biosci Inst, Alimentary Pharmabiot Ctr, Lab Neurogastroenterol, Cork, Ireland; [O'Mahony, Siobhain M.] Natl Univ Ireland Univ Coll Cork, Dept Anat, Cork, Ireland; [Dinan, Timothy G.] Natl Univ Ireland Univ Coll Cork, Dept Psychiat, Cork, Ireland; [Cryan, John F.] Natl Univ Ireland Univ Coll Cork, Dept Pharmacol & Therapeut, Cork, Ireland; …	O'Mahony, SM (reprint author), Natl Univ Ireland Univ Coll Cork, Biosci Inst, Alimentary Pharmabiot Ctr, Lab Neurogastroenterol, Cork, Ireland.	somahony@ucc.ie; Anne-marie.godinho-coelho@urosphere.com; p.fitzgerald@ucc.ie; t.dinan@ucc.ie; j.cryan@ucc.ie	Cryan, John/A-6950-2013	Cryan, John/0000-0001-5887-2723; O' Mahony, Siobhain/0000-0002-9597-9391; Dinan, Timothy/0000-0002-2316-7220	Science Foundation Ireland (Alimentary Pharmabiotic Centre); GlaxoSmithKline	JFC and TGD are supported in part by the Science Foundation Ireland in the form of a Centre grant (Alimentary Pharmabiotic Centre). The centre is also funded by GlaxoSmithKline. SOM, AMC, KL & WJW were or are currently employees of GlaxoSmithKline. There are no other financial interests or potential conflicts of interest. All authors contributed equally to the work.	Acharya NV, 2005, J CLIN PHARMACOL, V45, P385, DOI 10.1177/0091270004273678; Azpiroz F, 2007, NEUROGASTROENT MOTIL, V19, P62, DOI 10.1111/j.1365-2982.2006.00875.x; Barbara G, 2004, GASTROENTEROLOGY, V126, P693, DOI 10.1053/j.gastro.2003.11.055; Barreau F, 2007, PEDIATR RES, V62, P240, DOI 10.1203/PDR.0b013e3180db2949; BARTOSZYK GD, 1987, PHARMACOL RES, V19, P429, DOI 10.1016/0031-6989(87)90082-8;…	62	11	11	0	4	ELSEVIER SCIENCE BV	AMSTERDAM	PO BOX 211, 1000 AE AMSTERDAM, NETHERLANDS	0014-2999	1879-0712		EUR J PHARMACOL	Eur. J. Pharmacol.	SEP 30	2011	667	1-3
J	Wong-Goodrich, SJE; Tognoni, CM; Mellott, TJ; Glenn, MJ; Blusztajn, JK; Williams, CL				Wong-Goodrich, Sarah J. E.; Tognoni, Christina M.; Mellott, Tiffany J.; Glenn, Melissa J.; Blusztajn, Jan K.; Williams, Christina L.			Prenatal choline deficiency does not enhance hippocampal vulnerability after kainic acid-induced seizures in adulthood	BRAIN RESEARCH			English	Article						Choline; Glial fibrillary acidic protein; Glutamic acid decarboxylase; Growth factor; Hippocampus; Seizure	TEMPORAL-LOBE EPILEPSY; GROWTH-FACTOR-I; ATTENUATES BEHAVIORAL ALTERATIONS; PILOCARPINE-INDUCED SEIZURES; SPONTANEOUS MOTOR SEIZURES; INDUCED MEMORY IMPAIRMENT; LONG-TERM POTENTIATION; ECTOPIC GRANULE CELLS; NEURAL-TUBE DEFECTS; STATUS EPILEPTICUS	Choline is a vital nutrient needed during early development for both humans and rodents. Severe dietary choline deficiency during pregnancy leads to birth defects, while more limited deficiency during mid- to late pregnancy causes deficits in hippocampal plasticity in adult rodent offspring that are accompanied by cognitive deficits only when task demands are high. Because prenatal choline supple…	[Wong-Goodrich, Sarah J. E.; Tognoni, Christina M.; Williams, Christina L.] Duke Univ, Dept Psychol & Neurosci, Durham, NC 27708 USA; [Wong-Goodrich, Sarah J. E.] NIMH, Unit Neuroplast, NIH, Bethesda, MD 20892 USA; [Mellott, Tiffany J.; Blusztajn, Jan K.] Boston Univ, Sch Med, Dept Pathol & Lab Med, Boston, MA 02118 USA; [Glenn, Melissa J.] Colby Coll, Dept Psychol, Waterville, ME 04901 USA	Williams, CL (reprint author), Duke Univ, Dept Psychol & Neurosci, 572 Res Dr,Box 91050,GSRB 2, Durham, NC 27708 USA.	williams@psych.duke.edu		/0000-0001-8438-3122; Mellott, Tiffany/0000-0003-3287-9374	[AG009525]	We would like to thank Aynara Chavez for assistance with data collection. This work was supported by AG009525 to J.K.B. and C.L.W.	Albright CD, 1999, DEV BRAIN RES, V113, P13, DOI 10.1016/S0165-3806(98)00183-7; Anderson Michelle F., 2002, Developmental Brain Research, V134, P115, DOI 10.1016/S0165-3806(02)00277-8; Blusztajn JK, 1998, J PHYSIOLOGY-PARIS, V92, P199, DOI 10.1016/S0928-4257(98)80010-7; Brooks-Kayal AR, 2009, NEUROTHERAPEUTICS, V6, P312, DOI 10.1016/j.nurt.2009.01.019; Buhusi CV, 2008, BRAIN RES, V1237, P204, DOI…	89	2	2	0	2	ELSEVIER SCIENCE BV	AMSTERDAM	PO BOX 211, 1000 AE AMSTERDAM, NETHERLANDS	0006-8993			BRAIN RES	Brain Res.	SEP 21	2011	1413
J	Juenke, JM; Miller, KA; Ford, MA; McMillin, GA; Johnson-Davis, KL				Juenke, JoEtta M.; Miller, Kendall A.; Ford, Meredith A.; McMillin, Gwendolyn A.; Johnson-Davis, Kamisha L.			A comparison of two FDA approved lamotrigine immunoassays with ultra-high performance liquid chromatography tandem mass spectrometry	CLINICA CHIMICA ACTA			English	Article						Lamotrigine; Therapeutic drug monitoring; Immunoassay	ANTIEPILEPTIC DRUGS; CARBAMAZEPINE EPOXIDE; PREGNANCY; PLASMA	Background: Lamotrigine is an anti-epileptic drug used as adjunct therapy for seizures. Lamotrigine is commonly used in pregnant women with epilepsy, a population in which therapeutic drug monitoring (TDM) is useful to optimize dose. Drug-drug interactions that can induce or inhibit metabolism or elimination and impaired hepatic function are also possible indications for lamotrigine TDM. Chromato…	[Juenke, JoEtta M.; Miller, Kendall A.; Ford, Meredith A.; McMillin, Gwendolyn A.; Johnson-Davis, Kamisha L.] ARUP Labs Inc, ARUP Inst Clin & Expt Pathol, Salt Lake City, UT 84108 USA; [McMillin, Gwendolyn A.; Johnson-Davis, Kamisha L.] Univ Utah, Hlth Sci Ctr, Dept Pathol, Salt Lake City, UT 84132 USA	Juenke, JM (reprint author), ARUP Labs Inc, ARUP Inst Clin & Expt Pathol, 500 Chipeta Way, Salt Lake City, UT 84108 USA.	juenkejm@aruplab.com					BRODIE MJ, 1992, LANCET, V339, P1397, DOI 10.1016/0140-6736(92)91207-O; Chang CC, 2006, PROG NEURO-PSYCHOPH, V30, P741, DOI 10.1016/j.pnpbp.2005.11.033; Contin M, 2010, J CHROMATOGR B, V878, P461, DOI 10.1016/j.jchromb.2009.11.039; Dasgupta A, 1997, J CHROMATOGR B, V693, P101, DOI 10.1016/S0378-4347(97)00064-9; Hallbach J, 1997, EUR J CLIN CHEM CLIN, V35, P755; Juenke J, 2010, ADVANCES IN CHROMAT…	16	7	7	0	6	ELSEVIER SCIENCE BV	AMSTERDAM	PO BOX 211, 1000 AE AMSTERDAM, NETHERLANDS	0009-8981			CLIN CHIM ACTA	Clin. Chim. Acta	SEP 18	2011	412	19-20
J	Kwiecinska, P; Wisniewska, J; Gregoraszczuk, EL				Kwiecinska, Patrycja; Wisniewska, Justyna; Gregoraszczuk, Ewa L.			Effects of valproic acid (VPA) and levetiracetam (LEV) on proliferation, apoptosis and hormone secretion of the human choriocarcinoma BeWo cell line	PHARMACOLOGICAL REPORTS			English	Article						sodium valproate; levetiracetam; BeWo cell line; hormone secretion; proliferation; apoptosis	REPRODUCTIVE ENDOCRINE FUNCTION; HUMAN CHORIONIC-GONADOTROPIN; OVARIAN FOLLICULAR CELLS; PREGNANCY; DIFFERENTIATION; PREECLAMPSIA; FOLLICLES; EPILEPSY	Epilepsy has been associated with poor obstetric outcomes that may be the result of the epilepsy or a direct effect of anti-epileptic drugs on placentation. To investigate any direct effect of anti-epileptic drugs on cell proliferation, apoptosis and hormone secretion with focus on human chorionic gonadotropin (beta-hCG), progesterone (P4) and 17 beta-estradiol (E2), BeWo cell line was cultured i…	[Kwiecinska, Patrycja; Wisniewska, Justyna; Gregoraszczuk, Ewa L.] Jagiellonian Univ, Inst Zool, Dept Physiol & Toxicol Reprod, Chair Anim Physiol, PL-30060 Krakow, Poland	Kwiecinska, P (reprint author), Jagiellonian Univ, Inst Zool, Dept Physiol & Toxicol Reprod, Chair Anim Physiol, Ingardena 6, PL-30060 Krakow, Poland.	patrycja.kwiecinska@uj.edu.pl		Kwiecinska, Patrycja/0000-0002-2632-4025	[DS/BiNoZ/K/ZDS/000783/2010]	This work was supported by the DS/BiNoZ/K/ZDS/000783/2010, Poland.	Ben-Menachem E, 2003, EXPERT OPIN PHARMACO, V4, P2079, DOI 10.1517/14656566.4.11.2079; Bergemann C, 2003, ANTICANCER RES, V23, P1107; Bromfield BE, 2008, EPILEPSIA, V49, P1122; Bukovsky Antonin, 2003, Reprod Biol Endocrinol, V1, P13, DOI 10.1186/1477-7827-1-13; Cansu A, 2010, EPILEPSIA, V51, P98, DOI 10.1111/j.1528-1167.2009.02259.x; Cole LA, 2009, REPROD BIOL ENDOCRIN, V7, DOI 10.1186/1477-7827-…	33	7	7	0	2	POLISH ACAD SCIENCES INST PHARMACOLOGY	KRAKOW	SMETNA 12, 31-343 KRAKOW, POLAND	1734-1140			PHARMACOL REP	Pharmacol. Rep.	SEP-OCT	2011	63	5
J	Klein, AM				Klein, Autumn M.			Epilepsy Cases in Pregnant and Postpartum Women: A Practical Approach	SEMINARS IN NEUROLOGY			English	Article						Epilepsy; pregnancy; postpartum; women; management	TECHNOLOGY-ASSESSMENT SUBCOMMITTEE; QUALITY STANDARDS SUBCOMMITTEE; UPDATE MANAGEMENT ISSUES; AMERICAN ACADEMY; ANTIEPILEPTIC DRUGS; SEIZURE FREQUENCY; FOLIC-ACID; THERAPEUTICS; NEUROLOGY; SOCIETY	Approximately one million women with epilepsy in the United States are in their active reproductive years. Many women with epilepsy require treatment during pregnancy, and many antiepileptic drugs (AEDs) are potential teratogens. Unfortunately, many pregnancies are often not identified until after organ formation has occurred. However, most women with epilepsy will have a normal pregnancy and a f…	UPMC, Magee Womens Hosp, UPMC Presbyterian, Div Womens Neurol,Dept Neurol, Pittsburgh, PA 15213 USA	Klein, AM (reprint author), UPMC, Magee Womens Hosp, UPMC Presbyterian, Div Womens Neurol,Dept Neurol, 3471 5th Ave,Suite 811, Pittsburgh, PA 15213 USA.	Kleinam2@upmc.edu					*AM COLL OBST GYN, 1997, INT J GYNECOL OBSTET, V56; Cunnington MC, 2011, NEUROLOGY, V76, P1817, DOI 10.1212/WNL.0b013e31821ccd18; De Wals P, 2007, NEW ENGL J MED, V357, P135, DOI 10.1056/NEJMoa067103; *EURAP STUD GROUP, 2006, NEUROLOGY, V66; Harden CL, 2009, NEUROLOGY, V73, P142, DOI 10.1212/WNL.0b013e3181a6b325; Harden CL, 2009, NEUROLOGY, V73, P133, DOI 10.1212/WNL.0b013e3181a6b312; Harden CL, …	12	2	2	0	1	THIEME MEDICAL PUBL INC	NEW YORK	333 SEVENTH AVE, NEW YORK, NY 10001 USA	0271-8235			SEMIN NEUROL	Semin. Neurol.	SEP	2011	31	4
J	Stockler, S; Plecko, B; Gospe, SM; Coulter-Mackie, M; Connolly, M; van Karnebeek, C; Mercimek-Mahmutoglu, S; Hartmann, H; Scharer, G; Struijs, E; Tein, I; Jakobs, C; Clayton, P; Van Hove, JLK				Stockler, Sylvia; Plecko, Barbara; Gospe, Sidney M., Jr.; Coulter-Mackie, Marion; Connolly, Mary; van Karnebeek, Clara; Mercimek-Mahmutoglu, Saadet; Hartmann, Hans; Scharer, Gunter; Struijs, Eduard; Tein, Ingrid; Jakobs, Cornelis; Clayton, Peter; Van Hove, Johan L. K.			Pyridoxine dependent epilepsy and antiquitin deficiency Clinical and molecular characteristics and recommendations for diagnosis, treatment and follow-up	MOLECULAR GENETICS AND METABOLISM			English	Review						Metabolic epilepsy; Vitamin B-6; Therapy resistant seizures; Hypoxic ischemic encephalopathy; Prenatal treatment	ACID-RESPONSIVE SEIZURES; ALPHA-AMINOADIPIC SEMIALDEHYDE; PIPECOLIC ACID; DEHYDROGENASE-DEFICIENCY; CEREBROSPINAL-FLUID; NEONATAL SEIZURES; SUBCELLULAR-LOCALIZATION; INTRAVENOUS PYRIDOXINE; PEROXISOMAL DISORDERS; INTRACTABLE EPILEPSY	Antiquitin (ATQ) deficiency is the main cause of pyridoxine dependent epilepsy characterized by early onset epileptic encephalopathy responsive to large dosages of pyridoxine. Despite seizure control most patients have intellectual disability. Folinic acid responsive seizures (FARS) are genetically identical to ATQ deficiency. ATQ functions as an aldehyde dehydrogenase (ALDH7A1) in the lysine deg…	[Stockler, Sylvia; Coulter-Mackie, Marion; Connolly, Mary; van Karnebeek, Clara; Mercimek-Mahmutoglu, Saadet] Univ British Columbia, British Columbia Childrens Hosp, Div Biochem Dis, Vancouver, BC V6H 3V4, Canada; [Stockler, Sylvia; Coulter-Mackie, Marion; Connolly, Mary; van Karnebeek, Clara; Mercimek-Mahmutoglu, Saadet] Univ British Columbia, British Columbia Childrens Hosp, Div Pediat Neurol, …	Stockler, S (reprint author), Univ British Columbia, British Columbia Childrens Hosp, Div Biochem Dis, 4480 Oak St, Vancouver, BC V6H 3V4, Canada.	sstockler@cw.bc.ca		Gospe Jr, Sidney/0000-0002-0099-109X; Connolly, Mary/0000-0002-7784-942X; Coulter-Mackie, Marion/0000-0002-9552-2930	CIHR Meeting Planning and Dissemination [193596]; Great Ormond Street Hospital Childrens Charity [V1228]	The need and the lead authors for this review were identified at the Canadian Metabolic Epilepsy Meeting in Vancouver, May 2009. This meeting was supported by a CIHR Meeting Planning and Dissemination Grant (193596). Apart from authors of this review (S.S., M.C, M.C.C.; S.M.G., S.M.; B.P.; IT.; J.L.K.V H.), the contributions of the following participants are acknowledged: J Dooley, Dalhousie Univ…	Bagci S, 2008, ARCH DIS CHILD-FETAL, V93, pF151, DOI 10.1136/adc.2006.115162; BANKIER A, 1983, ARCH DIS CHILD, V58, P415, DOI 10.1136/adc.58.6.415; Bass NE, 1996, J CHILD NEUROL, V11, P422, DOI 10.1177/088307389601100519; Basura GJ, 2009, EUR J PEDIATR, V168, P697, DOI 10.1007/s00431-008-0823-x; Battaglioli G, 2000, NEUROLOGY, V55, P309, DOI 10.1212/WNL.55.2.309; BAUMEISTER FAM, 1994, PEDIATRICS,…	130	122	130	1	9	ACADEMIC PRESS INC ELSEVIER SCIENCE	SAN DIEGO	525 B ST, STE 1900, SAN DIEGO, CA 92101-4495 USA	1096-7192	1096-7206		MOL GENET METAB	Mol. Genet. Metab.	SEP-OCT	2011	104	1-2			SI
J	Baidya, DK; Trikha, A; Menon, S; Garg, R				Baidya, D. K.; Trikha, A.; Menon, S.; Garg, R.			Anaesthetic management of emergency caesarean section in a patient with seizures and likely raised intracranial pressure due to tuberculous meningitis	ANAESTHESIA AND INTENSIVE CARE			English	Article						tuberculous meningitis; seizures; raised intracranial pressure; foetal bradycardia; caesarean section	PREGNANT-WOMAN; BRAIN; TUMORS	We report the anaesthetic management of a term pregnant woman with active tuberculous meningitis, who had experienced seizures, had signs of raised intracranial pressure and required emergency caesarean section. Peripartum anaesthetic management of a patient with tuberculous meningitis is a rare event.	[Baidya, D. K.; Trikha, A.; Menon, S.; Garg, R.] All India Inst Med Sci, Dept Anaesthesia & Intens Care, New Delhi 110029, India; [Garg, R.] Ram Manohar Lohia Hosp, Dept Anaesthesia, New Delhi, India	Trikha, A (reprint author), All India Inst Med Sci, Dept Anaesthesia & Intens Care, 5th Floor,Teaching Block, New Delhi 110029, India.	anjantrikha@gmail.com					ATANASSOFF PG, 1994, CAN J ANAESTH, V41, P163, DOI 10.1007/BF03009818; Bensky AS, 1996, PEDIATRICS, V97, P818; Chang LL, 1999, CAN J ANAESTH, V46, P61, DOI 10.1007/BF03012517; ENYE S, 2009, AM J EMERG MED, V27; Gasparetto EL, 2003, ARQ NEURO-PSIQUIAT, V61, P855, DOI 10.1590/S0004-282X2003000500028; GOROSZENIUK T, 1986, ANAESTHESIA, V41, P1128, DOI 10.1111/j.1365-2044.1986.tb12962.x; Inada E, 1989…	21	0	0	0	2	AUSTRALIAN SOC ANAESTHETISTS	EDGECLIFF	P O BOX 600, EDGECLIFF, NSW 2027, AUSTRALIA	0310-057X			ANAESTH INTENS CARE	Anaesth. Intensive Care	SEP	2011	39	5
J	Bromley, RL; Leeman, BA; Baker, GA; Meador, KJ				Bromley, Rebecca L.; Leeman, Beth A.; Baker, Gus A.; Meador, Kimford J.			Cognitive and neurodevelopmental effects of antiepileptic drugs	EPILEPSY & BEHAVIOR			English	Review						Epilepsy; Cognitive dysfunction; Pregnancy; Neurodevelopment; Antiepileptic drugs	QUALITY-OF-LIFE; TEMPORAL-LOBE EPILEPSY; IN-UTERO EXPOSURE; FOCAL INTERICTAL SPIKES; WORKING-MEMORY LOAD; GAMMA-BAND; EPILEPTIFORM ACTIVITY; PRENATAL EXPOSURE; CHILDREN BORN; REACTION-TIME	This article primarily represents the contributions of two young investigators to the understanding of the neuropsychological consequences of epilepsy and its treatment. The authors have reviewed two key areas of importance: the complex relationship between cognitive dysfunction and epilepsy and the risks of cognitive dysfunction in children as a consequence of in utero exposure to antiepileptic …	[Baker, Gus A.] Univ Liverpool, Clin Sci Ctr Res & Educ, Dept Mol & Clin Pharmacol, Liverpool L9 7LJ, Merseyside, England; [Bromley, Rebecca L.] Univ Manchester, Div Clin Psychol, Sch Psychol Sci, Manchester, Lancs, England; [Leeman, Beth A.; Meador, Kimford J.] Emory Univ, Dept Neurol, Atlanta, GA 30322 USA	Baker, GA (reprint author), Univ Liverpool, Clin Sci Ctr Res & Educ, Dept Mol & Clin Pharmacol, Lower Lane, Liverpool L9 7LJ, Merseyside, England.	g.baker@liv.ac.uk		Bromley, Rebecca/0000-0003-4008-0917	NINDS NIH HHS [R01 NS038455]		AARTS JHP, 1984, BRAIN, V107, P293, DOI 10.1093/brain/107.1.293; Ackers R, 2009, ARCH DIS CHILD, V94, P443, DOI 10.1136/adc.2008.144386; Adab N, 2004, J NEUROL NEUROSUR PS, V75, P1575, DOI 10.1136/jnnp.2003.029132; Aldenkamp T, 2004, EPILEPSIA, V45, P54, DOI 10.1111/j.0013-9580.2004.33403.x; Alpherts WCJ, 2006, NEUROLOGY, V67, P626, DOI 10.1212/01.wnl.0000230139.45304.eb; Arndt TL, 2005, INT J DE…	83	14	14	0	4	ACADEMIC PRESS INC ELSEVIER SCIENCE	SAN DIEGO	525 B ST, STE 1900, SAN DIEGO, CA 92101-4495 USA	1525-5050	1525-5069		EPILEPSY BEHAV	Epilepsy Behav.	SEP	2011	22	1			SI
J	Saramma, PP; Sarma, PS; Thomas, SV				Saramma, P. P.; Sarma, P. S.; Thomas, Sanjeev V.			Women with epilepsy have poorer knowledge and skills in child rearing than women without epilepsy	SEIZURE-EUROPEAN JOURNAL OF EPILEPSY			English	Article						Women; Gender; Epilepsy; Child rearing knowledge; Practice; Kerala Registry of Epilepsy and Pregnancy (KREP); Outcome	TECHNOLOGY-ASSESSMENT SUBCOMMITTEE; QUALITY STANDARDS SUBCOMMITTEE; UPDATE MANAGEMENT ISSUES; ANTIEPILEPTIC DRUGS; CONGENITAL-MALFORMATIONS; PREGNANCY REGISTRY; AMERICAN ACADEMY; UK-EPILEPSY; IN-UTERO; MOTHERS	Epilepsy can negatively impact the child rearing ability of women because of the risk related to seizures, adverse effects of antiepileptic drugs and psychosocial factors. Objective: To compare the child rearing knowledge (CRK) and practices (CRP) of women with epilepsy (WWE) with a matched group of women without epilepsy (WWoE). Methodology: This study was carried out in the Kerala registry of e…	[Thomas, Sanjeev V.] Sree Chitra Tirunal Inst Med Sci & Technol, Dept Neurol, Kerala Registry Epilepsy & Pregnancy, Trivandrum 695011, Kerala, India	Thomas, SV (reprint author), Sree Chitra Tirunal Inst Med Sci & Technol, Dept Neurol, Kerala Registry Epilepsy & Pregnancy, Trivandrum 695011, Kerala, India.	sanjeev.v.thomas@gmail.com					Adab N, 2004, J NEUROL NEUROSUR PS, V75, P1575, DOI 10.1136/jnnp.2003.029132; Al-Jassir M. S., 2006, Eastern Mediterranean Health Journal, V12, P6; Artama M, 2005, NEUROLOGY, V64, P1874, DOI 10.1212/01.WNL.0000163771.96962.1F; Beghi E, 2001, EPILEPSIA, V42, P1422, DOI 10.1046/j.1528-1157.2001.11201.x; Borthen I, 2010, BJOG-INT J OBSTET GY, V117, P1537, DOI 10.1111/j.1471-0528.2010.02694.x; Duncan…	30	5	5	0	18	W B SAUNDERS CO LTD	LONDON	32 JAMESTOWN RD, LONDON NW1 7BY, ENGLAND	1059-1311			SEIZURE-EUR J EPILEP	Seizure	SEP	2011	20	7
J	Walker, T; Johnson, PH; Moreira, LA; Iturbe-Ormaetxe, I; Frentiu, FD; McMeniman, CJ; Leong, YS; Dong, Y; Axford, J; Kriesner, P; Lloyd, AL; Ritchie, SA; O'Neill, SL; Hoffmann, AA				Walker, T.; Johnson, P. H.; Moreira, L. A.; Iturbe-Ormaetxe, I.; Frentiu, F. D.; McMeniman, C. J.; Leong, Y. S.; Dong, Y.; Axford, J.; Kriesner, P.; Lloyd, A. L.; Ritchie, S. A.; O'Neill, S. L.; Hoffmann, A. A.			The wMel Wolbachia strain blocks dengue and invades caged Aedes aegypti populations	NATURE			English	Article							UNITED-STATES; VIRUS; INFECTION; MOSQUITO; DROSOPHILA; AUSTRALIA; CULICIDAE; DIPTERA; MODELS; SPREAD	Dengue fever is the most important mosquito-borne viral disease of humans with more than 50 million cases estimated annually in more than 100 countries(1,2). Disturbingly, the geographic range of dengue is currently expanding and the severity of outbreaks is increasing(2-4). Control options for dengue are very limited and currently focus on reducing population abundance of the major mosquito vect…	[Walker, T.; Moreira, L. A.; Iturbe-Ormaetxe, I.; Frentiu, F. D.; McMeniman, C. J.; Leong, Y. S.; Dong, Y.; O'Neill, S. L.] Univ Queensland, Sch Biol Sci, Brisbane, Qld 4072, Australia; [Axford, J.; Kriesner, P.; Hoffmann, A. A.] Univ Melbourne, Dept Genet, Inst Bio21, Melbourne, Vic 3010, Australia; [Johnson, P. H.; Ritchie, S. A.] James Cook Univ, Sch Publ Hlth & Trop Med & Rehabil Sci, Cairns,…	O'Neill, SL (reprint author), Univ Queensland, Sch Biol Sci, Brisbane, Qld 4072, Australia.	scott.oneill@monash.edu	Lloyd, Alun/H-4944-2012; Entomologiamolecular, Inct/J-8214-2013; Frentiu, Francesca/K-4561-2012; Walker, Thomas/F-6572-2013; Kriesner, Peter/L-7595-2013; O'Neill, Scott/B-3568-2009; Hoffmann, Ary/C-2961-2011; Walker, Thomas/B-9198-2014	Walker, Thomas/0000-0003-4475-5395; Kriesner, Peter/0000-0002-2382-7006; O'Neill, Scott/0000-0002-4131-3615; Walker, Thomas/0000-0002-3545-012X; Hoffmann, Ary/0000-0001-9497-7645; Frentiu, Francesca/0000-0001-8628-4216; McMeniman, Conor/0000-0001-8502-8712; Lloyd, Alun/0000-0002-6389-6321	Foundation for the National Institutes of Health through the Grand Challenges in Global Health Initiative of the Bill and Melinda Gates Foundation; National Health and Medical Research Council, Australia; NIH; Climate and Health Cluster of the CSIRO; Australian Research Council	We are grateful to N. Kenny for technical support and to members of the O'Neill laboratory for critical reading of the manuscript. We thank R. Silcock, M. Janes, S. Long, C. Paton and C. Omodei for their assistance in the semi-field cages and laboratory at James Cook University. We are very grateful for all of our volunteers who helped to blood-feed the mosquitoes in the cages and to P. Young for…	Bennett KE, 2002, AM J TROP MED HYG, V67, P85, DOI 10.4269/ajtmh.2002.67.85; Bian GW, 2010, PLOS PATHOG, V6, DOI 10.1371/journal.ppat.1000833; Calisher CH, 2005, EMERG INFECT DIS, V11, P738; Cook PE, 2008, ADV EXP MED BIOL, V627, P126, DOI 10.1007/978-0-387-78225-6_11; Dobson SL, 2002, APPL ENVIRON MICROB, V68, P656, DOI 10.1128/AEM.68.2.656-660.2002; Franco C, 2010, BIOSECUR BIOTERROR, V8, P273,…	36	501	518	6	212	NATURE PUBLISHING GROUP	LONDON	MACMILLAN BUILDING, 4 CRINAN ST, LONDON N1 9XW, ENGLAND	0028-0836			NATURE	Nature	AUG 25	2011	476	7361
J	Hoffmann, AA; Montgomery, BL; Popovici, J; Iturbe-Ormaetxe, I; Johnson, PH; Muzzi, F; Greenfield, M; Durkan, M; Leong, YS; Dong, Y; Cook, H; Axford, J; Callahan, AG; Kenny, N; Omodei, C; McGraw, EA; Ryan, PA; Ritchie, SA; Turelli, M; O'Neill, SL				Hoffmann, A. A.; Montgomery, B. L.; Popovici, J.; Iturbe-Ormaetxe, I.; Johnson, P. H.; Muzzi, F.; Greenfield, M.; Durkan, M.; Leong, Y. S.; Dong, Y.; Cook, H.; Axford, J.; Callahan, A. G.; Kenny, N.; Omodei, C.; McGraw, E. A.; Ryan, P. A.; Ritchie, S. A.; Turelli, M.; O'Neill, S. L.			Successful establishment of Wolbachia in Aedes populations to suppress dengue transmission	NATURE			English	Article							LIFE-SHORTENING WOLBACHIA; CYTOPLASMIC INCOMPATIBILITY; GENETIC-CONTROL; AEGYPTI; AUSTRALIA; MOSQUITOS; DROSOPHILA; DISPERSAL; INFECTION; REPLACEMENT	Genetic manipulations of insect populations for pest control have been advocated for some time, but there are few cases where manipulated individuals have been released in the field and no cases where they have successfully invaded target populations(1). Population transformation using the intracellular bacterium Wolbachia is particularly attractive because this maternally-inherited agent provide…	[Montgomery, B. L.; Popovici, J.; Iturbe-Ormaetxe, I.; Muzzi, F.; Greenfield, M.; Durkan, M.; Leong, Y. S.; Dong, Y.; Cook, H.; Kenny, N.; McGraw, E. A.; Ryan, P. A.; O'Neill, S. L.] Univ Queensland, Sch Biol Sci, Brisbane, Qld 4072, Australia; [Hoffmann, A. A.; Axford, J.; Callahan, A. G.] Univ Melbourne, Dept Genet, Inst Bio21, Melbourne, Vic 3010, Australia; [Popovici, J.; Iturbe-Ormaetxe, I.;…	O'Neill, SL (reprint author), Univ Queensland, Sch Biol Sci, Brisbane, Qld 4072, Australia.	scott.oneill@monash.edu	Hoffmann, Ary/C-2961-2011; McGraw, Elizabeth/A-6658-2012; O'Neill, Scott/B-3568-2009; Popovici, Jean/K-7192-2014	McGraw, Elizabeth/0000-0001-7973-088X; O'Neill, Scott/0000-0002-4131-3615; Hoffmann, Ary/0000-0001-9497-7645; Popovici, Jean/0000-0002-3135-1175	Foundation for the National Institutes of Health through the Grand Challenges in Global Health Initiative of the Bill and Melinda Gates Foundation; National Health and Medical Research Council, Australia; Queensland Government; NIH; Climate Health Cluster of the CSIRO; National Science Foundation; Australian Research Council	We are grateful to J. Sutton, C. Paton, G. Omodei, S. Long, A. Gofton, V. White, A. Weeks, A. James, J. Dick, R. Bagita, P. Gibson, J. Jeffery, E. Rances, D. Rossi and J. Gough for technical and mapping support. We thank B. Kay for ongoing advice. We acknowledge and thank both D. McNaughton and D. Eastop for the early community engagement work preceding the trial. We thank all of our volunteers w…	Ball TS, 2010, J MED ENTOMOL, V47, P649; Barton NH, 2011, AM NAT, V178, pE48, DOI 10.1086/661246; BEEBE NW, 1995, AM J TROP MED HYG, V53, P478, DOI 10.4269/ajtmh.1995.53.478; Bian GW, 2010, PLOS PATHOG, V6, DOI 10.1371/journal.ppat.1000833; CASPARI E, 1959, EVOLUTION, V13, P568, DOI 10.2307/2406138; CURTIS CF, 1985, BIOL J LINN SOC, V26, P359, DOI 10.1111/j.1095-8312.1985.tb02047.x; David MR, 200…	33	585	612	7	307	NATURE PUBLISHING GROUP	LONDON	MACMILLAN BUILDING, 4 CRINAN ST, LONDON N1 9XW, ENGLAND	0028-0836	1476-4687		NATURE	Nature	AUG 25	2011	476	7361
J	Gilboa, SM; Broussard, CS; Devine, OJ; Duwe, KN; Flak, AL; Boulet, SL; Moore, CA; Werler, MM; Honein, MA				Gilboa, Suzanne M.; Broussard, Cheryl S.; Devine, Owen J.; Duwe, Kara N.; Flak, Audrey L.; Boulet, Sheree L.; Moore, Cynthia A.; Werler, Martha M.; Honein, Margaret A.			Influencing Clinical Practice Regarding the Use of Antiepileptic Medications During Pregnancy: Modeling the Potential Impact on the Prevalences of Spina Bifida and Cleft Palate in the United States	AMERICAN JOURNAL OF MEDICAL GENETICS PART C-SEMINARS IN MEDICAL GENETICS			English	Article						antiepileptic drugs; carbamazepine; cleft palate; spina bifida; valproic acid	NEURAL-TUBE DEFECTS; MAJOR CONGENITAL-MALFORMATIONS; FOLIC-ACID ANTAGONISTS; BIRTH-DEFECTS; VALPROIC ACID; ANTICONVULSANT DRUGS; BIPOLAR DISORDER; UK-EPILEPSY; OROFACIAL CLEFTS; CHILDBEARING AGE	Selected antiepileptic drugs (AEDs) increase the risk of birth defects. To assess the impact of influencing AED prescribing practices on spina bifida and cleft palate we searched the literature for estimates of the association between valproic acid or carbamazepine use during pregnancy and these defects and summarized the associations usingmeta-analyses. We estimated distributions of the prevalen…	[Gilboa, Suzanne M.] Ctr Dis Control & Prevent CDC, Div Birth Defects & Dev Disabil, Atlanta, GA USA; [Honein, Margaret A.] CDC, Birth Defects Branch, Div Birth Defects & Dev Disabil, Atlanta, GA 30333 USA; [Boulet, Sheree L.] CDC, Div Blood Disorders, Natl Ctr Birth Defects & Dev Disabil, Atlanta, GA 30333 USA; [Werler, Martha M.] Boston Univ, Slone Epidemiol Ctr, Boston, MA 02215 USA	Gilboa, SM (reprint author), Ctr Dis Control & Prevent, Natl Ctr Birth Defects & Dev Disabil, Mail Stop E-86,1600 Clifton Rd, Atlanta, GA 30333 USA.	sgilboa@cdc.gov		Werler, Martha/0000-0003-3392-6814	Centers for Disease Control and Prevention; U.S. Department of Energy	The authors acknowledge librarian Rebecca Satterthwaite of Northrop Grumman, a contractor to the Centers for Disease Control and Prevention, as well as an undergraduate student from Kennesaw State University, Brandi Cooke, and two graduate students from Emory University's Rollins School of Public Health who assisted with the abstraction of manuscripts, Jessica Knight, and Stacey Peters. This rese…	Andrade SE, 2004, AM J OBSTET GYNECOL, V191, P398, DOI 10.1016/j.ajog.2004.04.025; Arpino C, 2000, EPILEPSIA, V41, P1436, DOI 10.1111/j.1528-1157.2000.tb00119.x; Artama M, 2006, INT J EPIDEMIOL, V35, P280, DOI 10.1093/ije/dyi234; Barrett Camilla, 2003, Epilepsy Research, V52, P147, DOI 10.1016/S0920-1211(02)00237-1; BATTINO D, 1992, ACTA NEUROL SCAND, V85, P204; Berry RJ, 1999, NEW ENGL J MED, V3…	102	14	14	0	7	WILEY	HOBOKEN	111 RIVER ST, HOBOKEN 07030-5774, NJ USA	1552-4868	1552-4876		AM J MED GENET C	Am. J. Med. Genet. C	AUG 15	2011	157C	3			SI
J	Zhang, L; Zhou, YX; Chang, LW; Luo, XP				Zhang, Lian; Zhou, Yan-Xia; Chang, Li-Wen; Luo, Xiao-Ping			Diagnostic value of amplitude-integrated electroencephalogram in neonatal seizures	NEUROSCIENCE BULLETIN			English	Article						electroencephalography; cerebral function monitoring; amplitude-integrated electroencephalography	CEREBRAL FUNCTION MONITOR; INTENSIVE-CARE; TERM INFANTS; EEG; ACCURACY; BRAIN	Objective To investigate the accuracy of amplitude-integrated electroencephalography (aEEG) in detecting full-term neonatal seizures. Methods Conventional EEG (cEEG) and aEEG were simultaneously applied to 62 full-term newborns with seizures and results were analyzed with different methods. Results Of 876 seizures confirmed by cEEG, 21% were detected by clinical observation, 44.4% by aEEG and 85.…	[Zhang, Lian; Zhou, Yan-Xia; Chang, Li-Wen; Luo, Xiao-Ping] Huazhong Univ Sci & Technol, Tongji Hosp, Dept Pediat, Wuhan 430030, Peoples R China; [Zhang, Lian; Zhou, Yan-Xia] Guangzhou Women & Childrens Med Ctr, Dept Neonatol, Guangzhou 510623, Guangdong, Peoples R China	Zhang, L (reprint author), Huazhong Univ Sci & Technol, Tongji Hosp, Dept Pediat, Wuhan 430030, Peoples R China.	zhliande@gmail.com			National Natural Science Foundation of China [30872796]	This work was supported by National Natural Science Foundation of China (No. 30872796).	Ben-Ari Y, 2006, LANCET NEUROL, V5, P1055, DOI 10.1016/S1474-4422(06)70626-3; Boylan GB, 2010, ACTA PAEDIATR, V99, P1150, DOI 10.1111/j.1651-2227.2010.01809.x; Clancy RR, 2006, CLIN PERINATOL, V33, P649, DOI 10.1016/j.clp.2006.06.004; Evans E, 2010, ARCH DIS CHILD-FETAL, V95, pF169, DOI 10.1136/adc.2009.165969; Klebermass K, 2001, CHILD NERV SYST, V17, P544; Lawrence R, 2009, J PEDIATR-US, V154, …	13	11	13	0	2	SPRINGER	NEW YORK	233 SPRING ST, NEW YORK, NY 10013 USA	1673-7067			NEUROSCI BULL	Neurosci. Bull.	AUG	2011	27	4
J	Moreira, JD; de Siqueira, LV; Lague, VM; Porciuncula, LO; Vinade, L; Souza, DO				Moreira, Julia D.; de Siqueira, Leticia V.; Lague, Vanessa M.; Porciuncula, Lisiane O.; Vinade, Lucia; Souza, Diogo O.			Short-term alterations in hippocampal glutamate transport system caused by one-single neonatal seizure episode: Implications on behavioral performance in adulthood	NEUROCHEMISTRY INTERNATIONAL			English	Article						Kainate; Seizures; Glutamate transporters; Hippocampus; Anxiety; Memory	TEMPORAL-LOBE EPILEPSY; HUMAN EPILEPTOGENIC HIPPOCAMPUS; INDUCED STATUS EPILEPTICUS; KAINIC ACID; EARLY-LIFE; EXTRACELLULAR GLUTAMATE; BRAIN-INJURY; RAT HIPPOCAMPUS; LIMBIC SEIZURE; EXPRESSION	Impairment in the activity and expression of glutamate transporters has been found in experimental models of epilepsy in adult animals. However, there are few studies investigating alterations on glutamate transporters caused by epilepsy in newborn animals, especially in the early periods after seizures. In this study, alterations in the hippocampal glutamate transporters activity and immunoconte…	[Moreira, Julia D.; de Siqueira, Leticia V.; Lague, Vanessa M.; Porciuncula, Lisiane O.; Vinade, Lucia; Souza, Diogo O.] Univ Fed Rio Grande do Sul, Dept Biochem, Postgrad Program Biol Sci Biochem, Hlth & Basic Sci Inst, BR-90035003 Porto Alegre, RS, Brazil; [Vinade, Lucia] Fed Univ Pampa, Dept Didact, CCRSG, BR-97300000 Sao Gabriel, RS, Brazil	Moreira, JD (reprint author), Univ Fed Rio Grande do Sul, Dept Biochem, Postgrad Program Biol Sci Biochem, Hlth & Basic Sci Inst, Ramiro Barcelos 2600 Anexo, BR-90035003 Porto Alegre, RS, Brazil.	juliamoreira@gmail.com	Souza, Diogo/J-8894-2014	Souza, Diogo/0000-0002-4322-0404; Dubois Moreira, Julia/0000-0002-2256-7222	CAPES; FAPERGS; INCT.EN-CNPq/INCT; IBN.Net FINEP/FADESP [01.06.0842-00]	This work was support by CAPES, FAPERGS, INCT.EN-CNPq/INCT and IBN.Net FINEP/FADESP (Proc. No. 01.06.0842-00). Special thanks to Jocemar Ilha and Henrique Beck Biehl for the support. None of the authors has any conflict of interest to disclose.	BarPeled O, 1997, J NEUROCHEM, V69, P2571; Beart PM, 2007, BRIT J PHARMACOL, V150, P5, DOI 10.1038/sj.bjp.0706949; Belanger Mireille, 2009, Dialogues Clin Neurosci, V11, P281; Ben-Ari Y, 2002, NAT REV NEUROSCI, V3, P728, DOI 10.1038/nrn920; BENARI Y, 1985, NEUROSCIENCE, V14, P375, DOI 10.1016/0306-4522(85)90299-4; Binder DK, 2006, GLIA, V54, P358, DOI 10.1002/glia.20394; Bjornsen LP, 2007, NEUROB…	54	8	9	1	7	PERGAMON-ELSEVIER SCIENCE LTD	OXFORD	THE BOULEVARD, LANGFORD LANE, KIDLINGTON, OXFORD OX5 1GB, ENGLAND	0197-0186			NEUROCHEM INT	Neurochem. Int.	AUG	2011	59	2
J	Akay, AP; Kurul, SH; Ozek, H; Cengizhan, S; Emiroglu, N; Ellidokuz, H				Akay, Aynur Pekcanlar; Kurul, Semra Hiz; Ozek, Handan; Cengizhan, Sevay; Emiroglu, Neslihan; Ellidokuz, Hulya			Maternal reactions to a child with epilepsy: Depression, anxiety, parental attitudes and family functions	EPILEPSY RESEARCH			English	Article						Epilepsy; Depression; Anxiety; Parental attitude; Family functioning	QUALITY-OF-LIFE; INTRACTABLE EPILEPSY; RHEUMATIC DISEASE; MOTHERS; PSYCHOPATHOLOGY; STRESS; SYMPTOMS	Objective: The goal of this study was to investigate how the disease and treatment of epilepsy affected the psychological profile (depression and anxiety) of mothers whose children had epilepsy, as well as these mothers' attitudes towards their children and their family relationships. Methods: Both the case and control groups consisted of 50 children and their mothers. All mothers were asked to c…	[Akay, Aynur Pekcanlar; Ozek, Handan; Cengizhan, Sevay; Emiroglu, Neslihan] Dokuz Eylul Univ, Sch Med, Dept Child & Adolescent Psychiat, TR-35340 Izmir, Turkey; [Kurul, Semra Hiz] Dokuz Eylul Univ, Sch Med, Div Pediat Neurol, Dept Pediat, TR-35340 Izmir, Turkey; [Ellidokuz, Hulya] Dokuz Eylul Univ, Sch Med, Dept Prevent Oncol, TR-35340 Izmir, Turkey	Akay, AP (reprint author), Dokuz Eylul Univ, Sch Med, Dept Child & Adolescent Psychiat, TR-35340 Izmir, Turkey.	aynur.akay@deu.edu.tr; semra.kurul@deu.edu.tr; handan.ozek@deu.edu.tr; sevay.alsen@deu.edu.tr; neslihan.emiroglu@deu.edu.tr; hulya.ellidokuz@deu.edu.tr	Hiz, Semra/O-4943-2018				Adewuya AO, 2006, DEV MED CHILD NEUROL, V48, P600, DOI 10.1017/S0012162206001253; Baki O, 2004, EPILEPSY BEHAV, V5, P958, DOI 10.1016/j.yebeh.2004.08.016; BECK AT, 1961, ARCH GEN PSYCHIAT, V4, P561; Chiou HH, 2008, J CHILD NEUROL, V23, P301, DOI 10.1177/0883073807308712; Cole R.E., 1993, FAMILIES COPE CHRONI; Cross JH, 2006, EPILEPSIA, V47, P952, DOI 10.1111/j.1528-1167.2006.00569.x; Cushner-Wein…	30	20	20	0	19	ELSEVIER SCIENCE BV	AMSTERDAM	PO BOX 211, 1000 AE AMSTERDAM, NETHERLANDS	0920-1211			EPILEPSY RES	Epilepsy Res.	AUG	2011	95	3
J	Sabers, A; Christensen, J				Sabers, Anne; Christensen, Jacob			No effect of oral contraceptives on the metabolism of levetiracetam	EPILEPSY RESEARCH			English	Article						Epilepsy; Oral contraceptives; Levetiracetam; Pharmacokinetics	ANTIEPILEPTIC DRUGS; PHARMACOKINETICS; LAMOTRIGINE; EPILEPSY; WOMEN; TOLERABILITY; PREGNANCY; PLASMA	The effect on clearance of levetiracetam (LEV) was estimated in women with epilepsy of childbearing potential using oral contraceptives (OCs). The estimated clearance (plasma concentration/daily dose) was 39 nmol/L/mg (range 14-88 nmol/L/mg) among women who did not use OC (n = 30) and 38 nmol/L/mg (range 18-103 nmol/L/mg) among OC users (n = 23) (p = 0.8). In conclusion, combing LEV and OCs seems…	[Sabers, Anne] Univ State Hosp, Rigshosp, Dept Neurol, Epilepsy Clin, DK-2100 Copenhagen, Denmark; [Christensen, Jacob] Aarhus Univ Hosp, Dept Neurol, DK-8000 Aarhus, Denmark	Sabers, A (reprint author), Univ State Hosp, Rigshosp, Dept Neurol, Epilepsy Clin, Blegdamsvej 9, DK-2100 Copenhagen, Denmark.	anne.sabers@rh.regionh.dk; JAKOB@FARM.AU.DK		Christensen, Jakob/0000-0002-9385-6435			Bell GS, 2002, EPILEPSY RES, V52, P139, DOI 10.1016/S0920-1211(02)00135-3; Christensen J, 2007, EPILEPSIA, V48, P484, DOI 10.1111/j.1528-1167.2007.00997.x; Cibula David, 2008, Eur J Contracept Reprod Health Care, V13, P362; FAZIO A, 1992, THER DRUG MONIT, V14, P509, DOI 10.1097/00007691-199212000-00012; French JA, 2004, NEUROLOGY, V62, P1261, DOI 10.1212/01.WNL.0000123695.22623.32; Galimberti CA,…	17	7	7	0	4	ELSEVIER SCIENCE BV	AMSTERDAM	PO BOX 211, 1000 AE AMSTERDAM, NETHERLANDS	0920-1211			EPILEPSY RES	Epilepsy Res.	AUG	2011	95	3
J	Palac, S; Meador, KJ				Palac, Susan; Meador, Kimford J.			Antiepileptic Drugs and Neurodevelopment: An Update	CURRENT NEUROLOGY AND NEUROSCIENCE REPORTS			English	Review						Antiepileptic drugs; Cognition; Neurodevelopment; Epilepsy; Pregnancy	IN-UTERO EXPOSURE; ANTICONVULSANT DRUGS; CHILDREN BORN; PSYCHOMOTOR DEVELOPMENT; COGNITIVE-DEVELOPMENT; FETAL EXPOSURE; VALPROIC ACID; DOUBLE-BLIND; CELL-DEATH; EPILEPSY	In utero exposure to some antiepileptic drugs (AEDs) is associated with an increased risk of impaired cognitive development. Specifically, valproate and polytherapy exposure are each associated with an increased risk of cognitive impairment in children compared with other antiepileptic medications. The data regarding the risk to neurocognitive development imposed by maternal use of other AEDs are…	[Palac, Susan; Meador, Kimford J.] Emory Univ, Sch Med, Dept Neurol, Atlanta, GA 30322 USA	Palac, S (reprint author), Emory Univ, Sch Med, Dept Neurol, Woodruff Mem Res Bldg,101 Woodruff Circle,Suite 6, Atlanta, GA 30322 USA.	spalac@emory.edu; kimford.meador@emory.edu			National Institutes of Health (NIH); NIH/National Institute of Neurological Disorders and Stroke; NIH/National Center on Minority Health and Health Disparities; Epilepsy Foundation of America; Pfizer Pharmaceuticals; UCB Pharma; Neuropace, Inc.; GlaxoSmithKline; Schwartz Biosciences (UCB Pharma); Marinus Pharmaceuticals, Inc.; Myriad Pharmaceuticals, Inc.	K.J. Meador has received a grant from the National Institutes of Health (NIH); has been a consultant on grants for NIH; has been a Primary Investigator for a grant from NIH/National Institute of Neurological Disorders and Stroke; has been a Co-investigator on a grant from NIH/National Center on Minority Health and Health Disparities; and has been a Co-investigator on a grant from NIH.; Conflicts …	Aarsen FK, 2006, NEUROLOGY, V67, P1307, DOI 10.1212/01.wnl.0000238099.36998.6b; Adab N, 2004, J NEUROL NEUROSUR PS, V75, P1575, DOI 10.1136/jnnp.2003.029132; ADAB N, 2010, COCHRANE DATABASE SY; AMAN WG, 1990, EPILEPSIA, V31, P51; Bailet LL, 2000, EPILEPSIA, V41, P426, DOI 10.1111/j.1528-1157.2000.tb00184.x; Bittigau P, 2003, ANN NY ACAD SCI, V993, P103, DOI 10.1111/j.1749-6632.2003.tb07517.x; Bro…	47	11	12	0	4	SPRINGER	NEW YORK	233 SPRING ST, NEW YORK, NY 10013 USA	1528-4042			CURR NEUROL NEUROSCI	Curr. Neurol. Neurosci. Rep.	AUG	2011	11	4
J	Mantoan, L; Walker, M				Mantoan, Laura; Walker, Matthew			Treatment Options in Juvenile Myoclonic Epilepsy	CURRENT TREATMENT OPTIONS IN NEUROLOGY			English	Review							IDIOPATHIC GENERALIZED EPILEPSY; TONIC-CLONIC SEIZURES; PREGNANCY-REGISTER; UK-EPILEPSY; ANTIEPILEPTIC DRUGS; REFRACTORY EPILEPSY; DOUBLE-BLIND; PRELIMINARY EXPERIENCE; ORAL-CONTRACEPTIVES; MALFORMATION RISKS	Juvenile myoclonic epilepsy (JME) is characterized by excellent response to treatment, if diagnosed correctly. Lifestyle advice is an integral part of the treatment of JME; it should include recommendations on avoidance of common triggers such as sleep deprivation and alcohol excess and emphasis on the importance of compliance with medication. The drug of first choice in the treatment of JME is s…	[Mantoan, Laura; Walker, Matthew] UCL Inst Neurol, Dept Clin & Expt Epilepsy, London WC1N 3BG, England	Mantoan, L (reprint author), UCL Inst Neurol, Dept Clin & Expt Epilepsy, Room 826, London WC1N 3BG, England.	l.mantoan@ion.ucl.ac.uk; m.walker@ion.ucl.ac.uk	Walker, Matthew/C-1577-2008	Walker, Matthew/0000-0002-0812-0352	UCB Pharma; Eisai; GlaxoSmithKline	Conflicts of Interest: L. Mantoan: Training expenses partially sponsored by UCB Pharma; M. Walker: Consulting fees from Eisai and GlaxoSmithKline, consulting fees and honoraria for speaking paid by UCB Pharma.	Beran RG, 1998, EPILEPSIA, V39, P1329, DOI 10.1111/j.1528-1157.1998.tb01332.x; Berkovic SF, 2007, NEUROLOGY, V69, P1751, DOI 10.1212/01.wnl.0000268699.34614.d3; Bilo L, 2008, GYNECOL ENDOCRINOL, V24, P562, DOI 10.1080/09513590802288259; Biraben A, 2000, NEUROLOGY, V55, P1758; Biton V, 2005, ARCH NEUROL-CHICAGO, V62, P1705, DOI 10.1001/archneur.62.11.1705; Biton V, 1999, NEUROLOGY, V52, P1330, DOI…	49	28	30	0	19	CURRENT MEDICINE GROUP	PHILADELPHIA	400 MARKET STREET, STE 700, PHILADELPHIA, PA 19106 USA	1092-8480	1534-3138		CURR TREAT OPTION NE	Curr. Treat. Options Neurol.	AUG	2011	13	4
J	Go, HS; Seo, JE; Kim, KC; Han, SM; Kim, P; Kang, YS; Han, SH; Shin, CY; Ko, KH				Go, Hyo Sang; Seo, Jung Eun; Kim, Ki Chan; Han, So Min; Kim, Pitna; Kang, Young Sun; Han, Seol Heui; Shin, Chan Young; Ko, Kwang Ho			Valproic acid inhibits neural progenitor cell death by activation of NF-kappa B signaling pathway and up-regulation of Bcl-XL	JOURNAL OF BIOMEDICAL SCIENCE			English	Article							HISTONE DEACETYLASE INHIBITION; INDUCED NEURONAL APOPTOSIS; NERVOUS-SYSTEM; MINICOLUMNAR PATHOLOGY; BEHAVIORAL ALTERATIONS; POSTNATAL-DEVELOPMENT; DEVELOPING BRAIN; MOOD STABILIZER; STEM-CELLS; EXPRESSION	Background: At the beginning of neurogenesis, massive brain cell death occurs and more than 50% of cells are eliminated by apoptosis along with neuronal differentiation. However, few studies were conducted so far regarding the regulation of neural progenitor cells (NPCs) death during development. Because of the physiological role of cell death during development, aberration of normal apoptotic ce…	[Go, Hyo Sang; Seo, Jung Eun; Kim, Ki Chan; Han, So Min; Ko, Kwang Ho] Seoul Natl Univ, Dept Pharmacol, Coll Pharm, Seoul, South Korea; [Kim, Pitna; Han, Seol Heui; Shin, Chan Young] Konkuk Univ, Dept Neurosci, Sch Med, Seoul, South Korea; [Kim, Pitna; Han, Seol Heui; Shin, Chan Young] Konkuk Univ, IBST, Neurosci Res Ctr, Seoul, South Korea; [Kang, Young Sun] Konkuk Univ, IBST, Dept Biomed Sci & …	Ko, KH (reprint author), Seoul Natl Univ, Dept Pharmacol, Coll Pharm, Seoul, South Korea.	khk123@snu.ac.kr		Kim, Ki Chan/0000-0002-4899-1929			Abematsu M, 2010, J CLIN INVEST, V120, P3255, DOI 10.1172/JCI42957; BEG AA, 1995, NATURE, V376, P167, DOI 10.1038/376167a0; Benoit BO, 2001, J NEUROBIOL, V46, P265, DOI 10.1002/1097-4695(200103)46:4<265::AID-NEU1007>3.0.CO;2-B; Boersma MC, 2008, SCI SIGNAL, V1, DOI 10.1126/stke.16pe7; Casanova MF, 2002, J CHILD NEUROL, V17, P692, DOI 10.1177/088307380201700908; Casanova MF, 2002, NEUROLOGY, V58, …	54	40	43	0	5	BIOMED CENTRAL LTD	LONDON	236 GRAYS INN RD, FLOOR 6, LONDON WC1X 8HL, ENGLAND	1021-7770			J BIOMED SCI	J. Biomed. Sci.	JUL 4	2011	18
J	Saxena, VS; Nadkarni, VV				Saxena, V. S.; Nadkarni, V. V.			Nonpharmacological treatment of epilepsy	ANNALS OF INDIAN ACADEMY OF NEUROLOGY			English	Review						Ayurveda; epilepsy; non-pharmacological treatment; ketogenic diet; yoga	KETOGENIC DIET; EFFICACY; CHILDREN; SEIZURES	Nonpharmacological treatment of epilepsy includes surgery, vagal nerve stimulation, ketogenic diet, and other alternative/complementary therapies, e. g., yoga, Ayurveda, electroencephalography (EEG) biofeedback technique, aerobic exercise, music therapy, transcranial magnetic stimulation, acupuncture, and herbal remedies (traditional Chinese medicine). Alternative therapies, despite the term, sho…	[Saxena, V. S.; Nadkarni, V. V.] Gita Bhawan Hosp & Res Ctr, Dept Neurol, Indore 452001, Madhya Pradesh, India	Nadkarni, VV (reprint author), Gita Bhawan Hosp & Res Ctr, Dept Neurol, Indore 452001, Madhya Pradesh, India.	vrushalinadkarni@yahoo.com					ANAND BK, 1961, ELECTROEN CLIN NEURO, V13, P452, DOI 10.1016/0013-4694(61)90015-3; ARAMBULA P, 2001, APPL PSYCHOPHYS BIOF, V26, P146; Caraballo RH, 2005, EPILEPSIA, V46, P1539, DOI 10.1111/j.1528-1167.2005.05705.x; Coman DJ, 2006, J PAEDIATR CHILD H, V42, P263, DOI 10.1111/j.1440-1754.2006.00852.x; DEEPAK KK, 1994, BIOFEEDBACK SELF-REG, V19, P25, DOI 10.1007/BF01720668; DEEPAK KKS, 1996, INDIAN J…	25	16	17	0	37	MEDKNOW PUBLICATIONS	MUMBAI	B-9, KANARA BUSINESS CENTRE, OFF LINK RD, GHAKTOPAR-E, MUMBAI, 400075, INDIA	0972-2327			ANN INDIAN ACAD NEUR	Ann. Indian Acad. Neurol.	JUL-SEP	2011	14	3
J	Bhat, M; Ramesha, KN; Nirmala, C; Sarma, PS; Thomas, SV				Bhat, Mamta; Ramesha, K. N.; Nirmala, C.; Sarma, P. S.; Thomas, Sanjeev V.			Knowledge and practice profile of obstetricians regarding epilepsy in women in Kerala state, India	ANNALS OF INDIAN ACADEMY OF NEUROLOGY			English	Article						Knowledge; obstetricians; survey; women with epilepsy	TECHNOLOGY-ASSESSMENT SUBCOMMITTEE; QUALITY STANDARDS SUBCOMMITTEE; UPDATE MANAGEMENT ISSUES; PRACTICE PARAMETER; AMERICAN ACADEMY; HEALTH ISSUES; CARE; THERAPEUTICS; PREGNANCY; NEUROLOGY	Purpose: To assess the knowledge of obstetricians about concerns of women with epilepsy. Materials and Methods: We surveyed 97 obstetricians (teaching hospitals-43, private hospitals-32, and community health centers-21) using knowledge of women's issues and epilepsy (KOWIE) questionnaire II with additional questions. Results: The mean duration of practice of the surveyed obstetricians was 12.4 +/…	[Ramesha, K. N.; Thomas, Sanjeev V.] Sree Chitra Tirunal Inst Med Sci & Technol, Dept Neurol, Trivandrum 695011, Kerala, India; [Bhat, Mamta; Nirmala, C.] Sree Chitra Tirunal Inst Med Sci & Technol, Dept Obstet & Gynecol, Coll Med, Trivandrum 695011, Kerala, India; [Sarma, P. S.] Sree Chitra Tirunal Inst Med Sci & Technol, Dept Biostat, Trivandrum 695011, Kerala, India	Thomas, SV (reprint author), Sree Chitra Tirunal Inst Med Sci & Technol, Dept Neurol, Trivandrum 695011, Kerala, India.	sanjeev.v.thomas@gmail.com					Crawford P, 2003, SEIZURE-EUR J EPILEP, V12, P502, DOI 10.1016/S1059-1311(03)00085-2; Greenberg MK, 1998, NEUROLOGY, V51, P944; Harden CL, 2009, NEUROLOGY, V73, P133, DOI 10.1212/WNL.0b013e3181a6b312; Harden CL, 2009, NEUROLOGY, V73, P126, DOI 10.1212/WNL.0b013e3181a6b2f8; Krauss GL, 1996, NEUROLOGY, V46, P1534, DOI 10.1212/WNL.46.6.1534; Long L, 2005, EPILEPSY BEHAV, V6, P90, DOI 10.1016/j.yebeh…	14	2	2	0	4	MEDKNOW PUBLICATIONS	MUMBAI	B-9, KANARA BUSINESS CENTRE, OFF LINK RD, GHAKTOPAR-E, MUMBAI, 400075, INDIA	0972-2327			ANN INDIAN ACAD NEUR	Ann. Indian Acad. Neurol.	JUL-SEP	2011	14	3
J	Mendelson, SG				Mendelson, Sherri G.			Maternal Grand Mal Seizure Leads to a Surprising Diagnosis of Dandy-Walker Variant	JOGNN-JOURNAL OF OBSTETRIC GYNECOLOGIC AND NEONATAL NURSING			English	Article						Dandy-Walker Syndrome; seizures; eclampsia; case study	MALFORMATION; ADULT; WOMEN	Pregnant women may present with abnormal symptoms that are assumed to be related to the pregnancy. The purpose of this case study is to examine an obstetric case that provides a wider view of a grand mal seizure in a perinatal patient with previously undiagnosed Dandy-Walker Variant. When a pregnant or newly postpartum woman has seizures, eclampsia may be the most the most likely diagnosis, but i…	Providence Holy Cross Med Ctr, Dept Educ, Mission Hills, CA 91355 USA	Mendelson, SG (reprint author), Providence Holy Cross Med Ctr, Dept Educ, 15031 Rinaldi St, Mission Hills, CA 91355 USA.	sherri.mendelson@providence.org					Albright AL, 2008, PRINCIPLES PRACTICE; Alexiou GA, 2010, J CHILD NEUROL, V25, P188, DOI 10.1177/0883073809338410; *AM COLL OBST GYN, 2008, MAN PRET LAB; American College of Obstetricians and Gynecologists, 2003, MAN PRET LAB; BACKSTROM T, 1976, ACTA NEUROL SCAND, V54, P321; Cardoso J, 2007, ARQ NEURO-PSIQUIAT, V65, P173, DOI 10.1590/S0004-282X2007000100037; CUSAMANO MD, 1991, PEDIAT NEUROSURGERY…	18	1	2	0	1	WILEY-BLACKWELL	MALDEN	COMMERCE PLACE, 350 MAIN ST, MALDEN 02148, MA USA	0884-2175			JOGNN-J OBST GYN NEO	JOGNN	JUL-AUG	2011	40	4
J	Wendt, H; Soerensen, J; Wotjak, CT; Potschka, H				Wendt, Hannes; Soerensen, Jonna; Wotjak, Carsten T.; Potschka, Heidrun			Targeting the endocannabinoid system in the amygdala kindling model of temporal lobe epilepsy in mice	EPILEPSIA			English	Article						Amygdala kindling; Endocannabinoid; CBI receptor; FAAH inhibitor; Temporal lobe epilepsy		The endocannabinoid system can be considered as a putative target to affect ictogenesis as well as the generation of a hyperexcitable epileptic network. Therefore, we evaluated the effect of a CBI receptor agonist (WIN55.212-2) and of an inhibitor of the enzymatic degradation of the endocannabinoid anandamide (fatty acid hydrolase inhibitor URB597) in the amygdala kindling model of temporal lobe …	[Wendt, Hannes; Soerensen, Jonna; Potschka, Heidrun] Univ Munich, Inst Pharmacol Toxicol & Pharm, D-80539 Munich, Germany; [Wotjak, Carsten T.] Max Planck Inst Psychiat, D-80804 Munich, Germany	Potschka, H (reprint author), Univ Munich, Inst Pharmacol Toxicol & Pharm, Koeniginstr 16, D-80539 Munich, Germany.	potschka@pharmtox.vetmed.uni-muenchen.de		Potschka, Heidrun/0000-0003-1506-0252	Deutsche Forschungsgemeinschaft (DFG) [FOR 1103, PO-681/5-1]	We thank Heidi Zankl, Andrea Wehmeyer, Marion Fisch, and Carmen Meyer for technical assistance. Research of the group focusing on epileptogenesis and neurogenesis is currently supported by Deutsche Forschungsgemeinschaft (DFG FOR 1103; PO-681/5-1).	Katona I, 2008, NAT MED, V14, P923, DOI 10.1038/nm.f.1869; Lutz B, 2004, BIOCHEM PHARMACOL, V68, P1691, DOI 10.1016/j.bcp.2004.07.007; Marsicano G, 2003, SCIENCE, V302, P84, DOI 10.1126/science.1088208; Naderi N, 2008, J NEURAL TRANSM, V115, P1501, DOI 10.1007/s00702-008-0076-x; Palomaki VAB, 2007, J NEUROCHEM, V101, P972, DOI 10.1111/j.1471-4159.2006.04403.x; Parent JM, 2008, EPILEPSIA, V49, P19…	10	23	23	1	3	WILEY-BLACKWELL	HOBOKEN	111 RIVER ST, HOBOKEN 07030-5774, NJ USA	0013-9580			EPILEPSIA	Epilepsia	JUL	2011	52	7
J	Nagarajan, L; Ghosh, S; Palumbo, L				Nagarajan, Lakshmi; Ghosh, Soumya; Palumbo, Linda			Ictal Electroencephalograms in Neonatal Seizures: Characteristics and Associations	PEDIATRIC NEUROLOGY			English	Article							ELECTROGRAPHIC SEIZURES; DEVELOPING BRAIN; TERM INFANTS; EEG; EPILEPSY; CHILDREN; PRETERM; CLASSIFICATION; CONTROVERSIES; NEWBORNS	The characteristics of ictal electroencephalograms in 160 neonatal seizures of 43 babies were correlated with mortality and neurodevelopmental outcomes. Neonatal seizures are focal at onset, most frequently temporal, and often occur during sleep. Twenty-one percent of babies with seizures died, and 76% of survivors manifested neurodevelopmental impairment during 2-6-year follow-up. A low-amplitud…	[Nagarajan, Lakshmi; Palumbo, Linda] Princess Margaret Hosp Children, Dept Neurol, Perth, WA 6008, Australia; [Nagarajan, Lakshmi; Ghosh, Soumya] Univ Western Australia, Queen Elizabeth II Med Ctr, Ctr Neuromuscular & Neurol Disorders, Perth, WA 6009, Australia; [Nagarajan, Lakshmi] Univ Western Australia, Sch Paediat & Child Hlth, Perth, WA 6009, Australia	Nagarajan, L (reprint author), Princess Margaret Hosp Children, Dept Neurol, Roberts Rd, Perth, WA 6008, Australia.	lakshmi.nagarajan@health.wa.gov.au					BIITIGAU P, 2002, P NATL ACAD SCI USA, V99, P15089; Binnie CD, 2003, LANCET NEUROL, V2, P725, DOI 10.1016/S1474-4422(03)00584-2; Boylan G. B., 2002, Archives of Disease in Childhood, V86, pF165, DOI 10.1136/fn.86.3.F165; Bye A, 1995, J PAEDIATR CHILD H, V31, P503, DOI 10.1111/j.1440-1754.1995.tb00872.x; Bye AME, 1997, PEDIATR NEUROL, V16, P225, DOI 10.1016/S0887-8994(97)00019-2; Clancy RR, 2006, …	48	14	14	0	2	ELSEVIER SCIENCE INC	NEW YORK	360 PARK AVE SOUTH, NEW YORK, NY 10010-1710 USA	0887-8994			PEDIATR NEUROL	Pediatr. Neurol.	JUL	2011	45	1
J	Borthen, I; Eide, MG; Daltveit, AK; Gilhus, NE				Borthen, I.; Eide, M. G.; Daltveit, A. K.; Gilhus, N. E.			Obstetric outcome in women with epilepsy: a hospital-based, retrospective study	BJOG-AN INTERNATIONAL JOURNAL OF OBSTETRICS AND GYNAECOLOGY			English	Article						Antiepileptic drugs; delivery; epilepsy; pregnancy	POPULATION-BASED COHORT; MEDICAL BIRTH REGISTRY; ANTIEPILEPTIC DRUGS; PREGNANCY OUTCOMES; RISK-FACTORS; FOLIC-ACID; PREECLAMPSIA; NORWAY; DELIVERY; COMPLICATIONS	Objective To report the complications during pregnancy and delivery in women with epilepsy, compared with a control group without epilepsy, with special focus on potential risk factors, such as epilepsy severity and dosage of antiepileptic drugs. Design Hospital-based retrospective study. Setting Data from pregnancy notification forms and hospital case records. Population Women with a past or pre…	[Borthen, I.; Eide, M. G.] Haukeland Hosp, Dept Obstet & Gynaecol, N-5021 Bergen, Norway; [Borthen, I.; Gilhus, N. E.] Univ Bergen, Dept Clin Med, Bergen, Norway; [Daltveit, A. K.] Univ Bergen, Dept Publ Hlth & Primary Hlth Care, Bergen, Norway; [Daltveit, A. K.] Norwegian Inst Publ Hlth, Med Birth Registry Norway, Bergen, Norway; [Gilhus, N. E.] Haukeland Hosp, Dept Neurol, N-5021 Bergen, Norway	Borthen, I (reprint author), Haukeland Hosp, Dept Obstet & Gynaecol, N-5021 Bergen, Norway.	ingrid.borthen@med.uib.no			Norwegian Research Council	This study was supported by the Norwegian Research Council through the NevroNor research programme.	Artama M, 2004, AM J EPIDEMIOL, V159, P1057, DOI 10.1093/aje/kwh140; Backe B, 2001, SCAND J PUBLIC HEALT, V29, P129, DOI 10.1080/14034940152393390; Barton JR, 2008, OBSTET GYNECOL, V112, P359, DOI 10.1097/AOG.0b013e3181801d56; Battino D, 2007, DRUGS, V67, P2727, DOI 10.2165/00003495-200767180-00007; BJERKEDA.T, 1973, ACTA OBSTET GYN SCAN, V52, P245, DOI 10.3109/00016347309158321; BORTHEN I, 1989,…	49	35	37	0	7	WILEY	HOBOKEN	111 RIVER ST, HOBOKEN 07030-5774, NJ USA	1470-0328	1471-0528		BJOG-INT J OBSTET GY	BJOG	JUL	2011	118	8
J	Tomson, T; Battino, D; Bonizzoni, E; Craig, J; Lindhout, D; Sabers, A; Perucca, E; Vajda, F				Tomson, Torbjorn; Battino, Dina; Bonizzoni, Erminio; Craig, John; Lindhout, Dick; Sabers, Anne; Perucca, Emilio; Vajda, Frank		EURAP Study Grp	Dose-dependent risk of malformations with antiepileptic drugs: an analysis of data from the EURAP epilepsy and pregnancy registry	LANCET NEUROLOGY			English	Article							MAJOR CONGENITAL-MALFORMATIONS; FOLIC-ACID USE; VALPROIC ACID; IN-UTERO; MATERNAL EPILEPSY; MANAGEMENT ISSUES; FETAL EXPOSURE; UK-EPILEPSY; WOMEN; CARBAMAZEPINE	Background Prenatal exposure to antiepileptic drugs is associated with a greater risk of major congenital malformations, but there is inadequate information on the comparative teratogenicity of individual antiepileptic drugs and the association with dose. We aimed to establish the risks of major congenital malformations after monotherapy exposure to four major antiepileptic drugs at different dos…	[Tomson, Torbjorn] Karolinska Inst, Dept Neurol, Dept Clin Neurosci, Karolinska Univ Hosp, SE-17176 Stockholm, Sweden; [Battino, Dina] Carlo Besta Fdn, IRCCS Neurol Inst, Epilepsy Ctr, Dept Neurophysiol & Expt Epileptol, Milan, Italy; [Bonizzoni, Erminio] Univ Milan, Fac Med & Surg, Dept Occupat Hlth Clin Lavoro L Devoto, Sect Med Stat & Biometry GA Maccacaro, I-20122 Milan, Italy; [Craig, John] …	Tomson, T (reprint author), Karolinska Inst, Dept Neurol, Dept Clin Neurosci, Karolinska Univ Hosp, SE-17176 Stockholm, Sweden.	torbjorn.tomson@karolinska.se	Gambardella, Antonio/F-5295-2012	Gambardella, Antonio/0000-0001-7384-3074; Lindhout, Dick/0000-0001-9580-624X	Eisai; GlaxoSmithKline; Janssen-Cilag; Novartis; Pfizer; Sanofi-Aventis; UCB; Netherlands Epilepsy Foundation [03-18]; Stockholm County Council; ALF; Karolinska Institute; UCB Pharma; Italfarmaco; Newron; Nicox; Roche; Ferring; GSK; Eisai Denmark; UCB Nordic; European Union; Italian Ministry of Health; Italian Ministry for Education and University; Italian Medicines Agency; Bial; Johnson and John…	Eisai, GlaxoSmithKline, Janssen-Cilag, Novartis, Pfizer, Sanofi-Aventis, UCB, Netherlands Epilepsy Foundation, Stockholm County Council, and ALF.; EURAP has received financial support from Eisai, GlaxoSmithKline, Janssen-Cilag, Novartis, Pfizer, Sanofi-Aventis, UCB, Netherlands Epilepsy Foundation grant 03-18 (DL), and Regional agreement on medical training and clinical research (ALF) between Sto…	Adab N, 2004, J NEUROL NEUROSUR PS, V75, P1575, DOI 10.1136/jnnp.2003.029132; Artama M, 2005, NEUROLOGY, V64, P1874, DOI 10.1212/01.WNL.0000163771.96962.1F; Battino D, 2009, EPILEPSIA, V50, P2305, DOI 10.1111/j.1528-1167.2009.02093.x; *COMM CLASS TERM I, 1989, EPILEPSIA, V30, P389, DOI DOI 10.1111/J.1528-1157.1989.TB05316.X; Cunnington M, 2007, EPILEPSIA, V48, P1207, DOI 10.1111/j.1528-1167.2007.…	34	337	348	6	49	ELSEVIER SCIENCE INC	NEW YORK	360 PARK AVE SOUTH, NEW YORK, NY 10010-1710 USA	1474-4422			LANCET NEUROL	Lancet Neurol.	JUL	2011	10	7
J	Florian, ML; Nunes, ML				Florian, Mariana Lorenzet; Nunes, Magda Lahorgue			Effects of intra-uterine and early extra-uterine malnutrition on seizure threshold and hippocampal morphometry of pup rats	NUTRITIONAL NEUROSCIENCE			English	Article						Early malnutrition; Seizure; Hippocampus; Morphometry; Rodent model	GRANULE CELL GENESIS; PRENATAL PROTEIN-MALNUTRITION; PITUITARY-ADRENAL AXIS; DENTATE GYRUS; MATERNAL-DEPRIVATION; STATUS EPILEPTICUS; INFANT RAT; INDUCED NEUROGENESIS; UNDERNOURISHED RATS; LIMBIC SEIZURES	We evaluate the influence of different malnutrition paradigms (intra-uterine x extra-uterine) in body and brain weight, in seizure threshold and in hippocampus morphometry, in developing rats. Intra-uterine malnutrition model consisted in reduction by half of the ration offered to pregnant female; extrauterine malnutrition consisted of progressive limitation of lactation, from P2 to P15. Seizure …	[Florian, Mariana Lorenzet; Nunes, Magda Lahorgue] Pontificia Univ Catolica Rio Grande do Sul PUCRS, Sch Med, Neurosci Lab, Porto Alegre, RS, Brazil	Nunes, ML (reprint author), Pontificia Univ Catolica Rio Grande do Sul, Hosp Sao Lucas, Div Neurol, Jardim Bot, Ave Ipiranga 6690,Sala 322, BR-90610000 Porto Alegre, RS, Brazil.	nunes@pucrs.br	Neurociencia, Inct/I-1011-2013		CNPq [418065/2006-0]	This work was supported by a grant from CNPq (process 418065/2006-0). We wish to thank Dr. Vinicius Duval da Silva for assistance in morphometric procedures.	Bengzon J, 1997, P NATL ACAD SCI USA, V94, P10432, DOI 10.1073/pnas.94.19.10432; BOHN MC, 1980, DEV NEUROSCI-BASEL, V3, P81, DOI 10.1159/000112380; BOHN MC, 1980, NEUROSCIENCE, V5, P2003, DOI 10.1016/0306-4522(80)90045-7; BONTHIUS DJ, 1990, ALCOHOL CLIN EXP RES, V14, P107, DOI 10.1111/j.1530-0277.1990.tb00455.x; BONTHIUS DJ, 1991, TERATOLOGY, V44, P147, DOI 10.1002/tera.1420440203; Boukhezra O, 2…	68	12	13	0	0	TAYLOR & FRANCIS LTD	ABINGDON	2-4 PARK SQUARE, MILTON PARK, ABINGDON OR14 4RN, OXON, ENGLAND	1028-415X	1476-8305		NUTR NEUROSCI	Nutr. Neurosci.	JUL	2011	14	4
J	Vajda, FJE; Graham, J; Hitchcock, AA; O'Brien, TJ; Lander, CM; Eadie, MJ				Vajda, F. J. E.; Graham, J.; Hitchcock, A. A.; O'Brien, T. J.; Lander, C. M.; Eadie, M. J.			Foetal malformations after exposure to antiepileptic drugs in utero assessed at birth and 12 months later: observations from the Australian pregnancy register	ACTA NEUROLOGICA SCANDINAVICA			English	Article						antiepileptic drugs; carbamazepine; foetal malformations; incidence; lamotrigine; pregnancy; valproate		Background - In studies investigating foetal malformations associated with antiepileptic drug exposure during pregnancy, the common practice has been to assess the incidence and nature of the malformations at, or soon after, birth. The adequacy of this approach to determine the true incidence of the malformations has received little attention. Aims of the study - To compare the incidence and natu…	[Vajda, F. J. E.; Graham, J.; Hitchcock, A. A.; O'Brien, T. J.] Royal Melbourne Hosp, Dept Med & Neurosci, Parkville, Vic 3050, Australia; [Vajda, F. J. E.; Graham, J.; Hitchcock, A. A.; O'Brien, T. J.] Univ Melbourne, Parkville, Vic 3050, Australia; [Lander, C. M.; Eadie, M. J.] Royal Brisbane & Womens Hosp, Brisbane, Qld, Australia; [Lander, C. M.; Eadie, M. J.] Univ Queensland, Brisbane, Qld, …	Vajda, FJE (reprint author), Royal Melbourne Hosp, Dept Med & Neurosci, Parkville, Vic 3050, Australia.	vajda@netspace.net.au	O'Brien, Terence/L-8102-2013	O'Brien, Terence/0000-0002-7198-8621	Epilepsy Society of Australia; Victorian Epilepsy Foundation; Epilepsy Australia; Sanofi-Aventis; UCB Pharma; Janssen-Cilag; Novartis; Pfizer; Royal Melbourne Hospital Neuroscience Foundation; Glaxo	We wish to acknowledge the support of our colleagues, medical and non-medical, both in referring patients and increasing patient awareness of the Register. We thank the Scientific Advisory Board and the Ethical Research Committees of St. Vincent's Hospital, Monash Medical Centre, the Royal Melbourne Hospital and other institutions for their assessments of the study. The Australian Register is ind…	ANNEGERS JF, 1978, INT J EPIDEMIOL, V7, P241, DOI 10.1093/ije/7.3.241; Honein MA, 1999, TERATOLOGY, V60, P356, DOI 10.1002/(SICI)1096-9926(199912)60:6<356::AID-TERA8>3.0.CO;2-B; Riley M, 2000, BIRTH DEFECTS VICTOR; Vajda F.J., 2009, ACTA NEUROL SCAND, V121, P89; Vajda FJE, 2005, ACTA NEUROL SCAND, V112, P137, DOI 10.1111/j.1600-0404.2005.00458.x	5	4	4	0	6	WILEY-BLACKWELL	MALDEN	COMMERCE PLACE, 350 MAIN ST, MALDEN 02148, MA USA	0001-6314			ACTA NEUROL SCAND	Acta Neurol. Scand.	JUL	2011	124	1
J	Bodenstein-Sachar, H; Gandelman-Marton, R; Ben-Zeev, B; Chapman, J; Blatt, I				Bodenstein-Sachar, H.; Gandelman-Marton, R.; Ben-Zeev, B.; Chapman, J.; Blatt, I.			Outcome of lamotrigine treatment in juvenile myoclonic epilepsy	ACTA NEUROLOGICA SCANDINAVICA			English	Article						generalized tonic clonic seizures; juvenile myoclonic epilepsy; lamotrigine; myoclonic seizures	VALPROATE; TOPIRAMATE; PREGNANCY; PROGNOSIS; FEATURES	Objectives - To determine the response rate of patients with juvenile myoclonic epilepsy (JME) to lamotrigine (LTG) and identify predictive factors for treatment response. Material and methods - Medical records of 62 patients with JME were reviewed for demographic, clinical, and EEG parameters. We determined clinical response to LTG and compared LTG responders with non-responders. Results - There…	[Bodenstein-Sachar, H.; Chapman, J.; Blatt, I.] Sheba Med Ctr, Dept Neurol, IL-52621 Tel Hashomer, Israel; [Bodenstein-Sachar, H.; Gandelman-Marton, R.; Ben-Zeev, B.; Chapman, J.; Blatt, I.] Tel Aviv Univ, Sackler Sch Med, IL-69978 Tel Aviv, Israel; [Gandelman-Marton, R.] Assaf Harofe Med Ctr, Dept Neurol, Zerifin, Israel; [Ben-Zeev, B.] Sheba Med Ctr, Pediat Neurol Unit, Tel Hashomer, Israel	Blatt, I (reprint author), Sheba Med Ctr, Dept Neurol, IL-52621 Tel Hashomer, Israel.	iblatt@post.tau.ac.il	Chapman, Joab/E-4598-2010				[Anonymous], 2005, EPILEPSY BEHAV S1, V7, P1, DOI 10.1016/j.yebeh.2005.06.001; Buchanan N, 1996, SEIZURE, V5, P149; Calleja S, 2001, SEIZURE-EUR J EPILEP, V10, P424, DOI 10.1053/seiz.2000.0530; *COMM CLASS TERM I, 1989, EPILEPSIA, V30, P389, DOI DOI 10.1111/J.1528-1157.1989.TB05316.X; Cunnington M, 2005, NEUROLOGY, V64, P955, DOI 10.1212/01.WNL.0000154515.94346.89; DASHEIFF RM, 1993, SEIZURE, V2,…	24	6	7	0	8	WILEY-BLACKWELL	MALDEN	COMMERCE PLACE, 350 MAIN ST, MALDEN 02148, MA USA	0001-6314			ACTA NEUROL SCAND	Acta Neurol. Scand.	JUL	2011	124	1
J	Cummings, C; Stewart, M; Stevenson, M; Morrow, J; Nelson, J				Cummings, Cliona; Stewart, Moira; Stevenson, Mike; Morrow, Jim; Nelson, Joanne			Neurodevelopment of children exposed in utero to lamotrigine, sodium valproate and carbamazepine	ARCHIVES OF DISEASE IN CHILDHOOD			English	Article							NEURAL-TUBE DEFECTS; ANTIEPILEPTIC DRUGS; CONGENITAL-MALFORMATIONS; PSYCHOMOTOR DEVELOPMENT; MATERNAL EPILEPSY; PREGNANCY; WOMEN; MOTHERS; BORN; INFANTS	Objective To establish the relative risks of in utero exposure to lamotrigine (LTG), sodium valproate (NaV) and carbamazepine (CBZ) monotherapy for neurodevelopment. Design Observational cohort study. Patients and methods The study group consisted of children in Northern Ireland aged 9-60 months born to mothers who had enrolled with the UK Epilepsy and Pregnancy Register. The control group consis…	[Cummings, Cliona; Stewart, Moira] Queens Univ Belfast, Dept Child Hlth, Belfast BT7 1NN, Antrim, North Ireland; [Stewart, Moira; Nelson, Joanne] Royal Belfast Hosp Sick Children, Dept Paediat, Belfast, Antrim, North Ireland; [Stevenson, Mike] Queens Univ Belfast, Ctr Publ Hlth, Belfast, Antrim, North Ireland; [Morrow, Jim] Royal Victoria Hosp, Dept Neurol, Belfast BT12 6BA, Antrim, North Ireland	Cummings, C (reprint author), Bradbury Ctr, 1-17 Lisburn Rd, Belfast BT9 7AA, Antrim, North Ireland.	cliona.cummings@belfasttrust.hscni.net			Irish Institute of Neurology and Neurosurgery; Royal Belfast Hospital for Sick Children; Epilepsy Research Foundation; Glaxo-Smith-Kline; Sanofi-Aventis; UCB-Pharma; Janssen-Cilag; Novartis; Pfizer; Eisai; UK Epilepsy and Pregnancy Register	This study was funded by a fellowship from the Irish Institute of Neurology and Neurosurgery and a fellowship from the Royal Belfast Hospital for Sick Children. Neither source of funding had any involvement in the study design, data collection, analysis and interpretation, or in the writing and submission of this report.; The UK Epilepsy and Pregnancy Register was made possible by a research gran…	Ackers R, 2009, ARCH DIS CHILD, V94, P443, DOI 10.1136/adc.2008.144386; Adab N, 2004, J NEUROL NEUROSUR PS, V75, P1575, DOI 10.1136/jnnp.2003.029132; Adab N, 2001, J NEUROL NEUROSUR PS, V70, P15, DOI 10.1136/jnnp.70.1.15; ADAB N, 2004, COCHRANE DB SYST REV, V3, P4848, DOI DOI 10.1002/14651858.CD004848; Bayley N., 1969, BAYLEY SCALES INFANT; Beattie A, 1988, HLTH DEPRIVATION INE; Canger R, 1999, E…	40	78	80	1	17	B M J PUBLISHING GROUP	LONDON	BRITISH MED ASSOC HOUSE, TAVISTOCK SQUARE, LONDON WC1H 9JR, ENGLAND	0003-9888			ARCH DIS CHILD	Arch. Dis. Child.	JUL	2011	96	7
J	Wang, CY; Luan, Z; Yang, YX; Wang, ZY; Cui, Y; Gu, GX				Wang, Caiying; Luan, Zuo; Yang, Yinxiang; Wang, Zhaoyan; Cui, Ying; Gu, Guixiong			Valproic acid induces apoptosis in differentiating hippocampal neurons by the release of tumor necrosis factor-alpha from activated astrocytes	NEUROSCIENCE LETTERS			English	Article						Valproic acid; Apoptosis; Astrocyte; Tumor necrosis factor-alpha	EPIDERMAL-GROWTH-FACTOR; DEVELOPING BRAIN; RAT-BRAIN; CELLS; CULTURES; NEUROINFLAMMATION; CHILDREN	Human studies of neurodevelopment suggest that children exposed in utero to certain antiepileptic drugs (AEDs) suffer a variety of brain-behavior sequelae, such as neural tube defects, developmental delays, cognitive deficits, etc. Valproic acid (VPA), a commonly used AED, has greater risk for these side effects compared with other AEDs. However, the detailed molecular mechanisms underlying this …	[Wang, Caiying; Luan, Zuo; Yang, Yinxiang; Wang, Zhaoyan] Navy Gen Hosp, Dept Pediat, Beijing, Peoples R China; [Wang, Caiying; Cui, Ying; Gu, Guixiong] Soochow Univ, Affiliated Childrens Hosp, Dept Child Hlth Care, Suzhou, Peoples R China	Luan, Z (reprint author), Navy Gen Hosp, Dept Pediat, 6 Fucheng Rd, Beijing, Peoples R China.	luanzuo@yahoo.com.cn					Alfonso-Loeches S, 2010, J NEUROSCI, V30, P8285, DOI 10.1523/JNEUROSCI.0976-10.2010; Biran V, 2006, EXP NEUROL, V199, P103, DOI 10.1016/j.expneurol.2006.01.037; Bittigau P, 2002, P NATL ACAD SCI USA, V99, P15089, DOI 10.1073/pnas.222550499; Cristofol RM, 2004, TOXICOL LETT, V152, P35, DOI 10.1016/j.toxlet.2004.03.023; Crocker SJ, 2008, GLIA, V56, P1187, DOI 10.1002/glia.20689; HAUSER WA, 1994, EP…	18	25	27	0	7	ELSEVIER IRELAND LTD	CLARE	ELSEVIER HOUSE, BROOKVALE PLAZA, EAST PARK SHANNON, CO, CLARE, 00000, IRELAND	0304-3940			NEUROSCI LETT	Neurosci. Lett.	JUN 22	2011	497	2
J	Brandt, C; May, TW				Brandt, Christian; May, Theodor W.			Therapeutic drug monitoring of newer antiepileptic drugs	LABORATORIUMSMEDIZIN-JOURNAL OF LABORATORY MEDICINE			English	Article						antiepileptic drugs; interactions; pregnancy; serum concentrations; therapeutic drug monitoring (TDM)	SERUM CONCENTRATION/DOSE RATIO; EPILEPTIC PATIENTS; CLINICAL-RESPONSE; RENAL IMPAIRMENT; ESLICARBAZEPINE ACETATE; CONCENTRATION-TOXICITY; SEIZURE FREQUENCY; PROGRESS REPORT; CO-MEDICATION; LAMOTRIGINE	Therapeutic drug monitoring (TDM) of antiepileptic drugs (AEDs) has been in clinical use for more than three decades. Its value has, however, been questioned recently for several reasons, e. g., the occurrence of newer AEDs, for which the use of TDM has to be evaluated, but also because of financial strains on health systems. The current review aims at assessing the use of TDM in newer AEDs, i.e.…	[Brandt, Christian] Mara Hosp, Bethel Epilepsy Ctr, D-33617 Bielefeld, Germany; [Brandt, Christian; May, Theodor W.] Soc Epilepsy Res, Bielefeld, Germany	Brandt, C (reprint author), Mara Hosp, Bethel Epilepsy Ctr, Maraweg 21, D-33617 Bielefeld, Germany.	christian.brandt@mara.de	Brandt, Christian/D-9217-2013	Brandt, Christian/0000-0001-8666-1640			Almeida L, 2008, EUR J CLIN PHARMACOL, V64, P267, DOI 10.1007/s00228-007-0414-1; Armijo JA, 2005, THER DRUG MONIT, V27, P199, DOI 10.1097/01.ftd.0000155342.93489.fd; Bialer M, 2007, EPILEPSY RES, V73, P1, DOI 10.1016/j.eplepsyres.2006.10.008; Bialer M, 2009, EPILEPSY RES, V83, P1, DOI 10.1016/j.eplepsyres.2008.09.005; Brandt C, 2008, NERVENARZT, V79, P167, DOI 10.1007/s00115-007-2325-x; BRANDT C,…	64	13	13	0	5	WALTER DE GRUYTER & CO	BERLIN	GENTHINER STRASSE 13, D-10785 BERLIN, GERMANY	0342-3026			LABORATORIUMSMEDIZIN	LaboratoriumsMedizin	JUN	2011	35	3
J	Gulcebi, MI; Ozkaynakci, A; Goren, MZ; Aker, RG; Ozkara, C; Onat, FY				Gulcebi, Medine Idrizoglu; Ozkaynakci, Aydan; Goren, Mehmet Zafer; Aker, Rezzan Gulhan; Ozkara, Cigdem; Onat, Filiz Yilmaz			The relationship between UGT1A4 polymorphism and serum concentration of lamotrigine in patients with epilepsy	EPILEPSY RESEARCH			English	Article						Lamotrigine; Genetic polymorphism; Glucuronidation; Pharmacogenomics; Pharmacotherapy	ANTIEPILEPTIC DRUGS; GLUCURONIDATION; PREGNANCY; PHARMACOKINETICS; POPULATION; METABOLISM; PLASMA	Lamotrigine (LTG) which has a widespread use in epilepsy treatment as an antiepileptic agent is metabolized by UDP-glucuronosyl transferase (UGT) enzymes. In this study, single nucleotide polymorphisms, P24T and L48V, of the UGT1A4 enzyme have been investigated in a Turkish population of patients with epilepsy (n=131) by comparing serum levels of LTG of wild type and polymorphic subjects. High pe…	[Gulcebi, Medine Idrizoglu; Ozkaynakci, Aydan; Goren, Mehmet Zafer; Aker, Rezzan Gulhan; Onat, Filiz Yilmaz] Marmara Univ, Sch Med, Dept Pharmacol, TR-34668 Istanbul, Turkey; [Ozkara, Cigdem] Istanbul Univ, Dept Neurol, Cerrahpasa Med Fac, Istanbul, Turkey	Onat, FY (reprint author), Marmara Univ, Sch Med, Dept Pharmacol, Tibbiye Cad Haydarpasa, TR-34668 Istanbul, Turkey.	mgfarma@gmail.com; aydanozkaynakci@yahoo.com; zgoren@gmail.com; rezzangulhan@gmail.com; cigdem.ozkara@gmail.com; fonat@marmara.edu.tr	onat, filiz/A-3653-2016; GULHAN AKER, REZZAN/A-2995-2010	onat, filiz/0000-0003-0680-4782; GULHAN AKER, REZZAN/0000-0002-1519-3170	Marmara University Scientific Research Committee [SAG-C-TUP-061207-0226, SAG-A-030408-0071]	This study was supported by the Marmara University Scientific Research Committee (SAG-C-TUP-061207-0226 and SAG-A-030408-0071). We confirm that we have read the Journal's position on issues involved in ethical publication and affirm that this report is consistent with those guidelines.	Bialer M, 2005, THER DRUG MONIT, V27, P722, DOI 10.1097/01.ftd.0000179854.16846.67; Bialer M, 2007, EPILEPSY RES, V73, P1, DOI 10.1016/j.eplepsyres.2006.10.008; Ehmer U, 2004, HEPATOLOGY, V39, P970, DOI 10.1002/hep.20131; FRANCIOTTA D, 2009, CURR OPIN NEUROL, V2, P144; Franco V, 2008, THER DRUG MONIT, V30, P544, DOI 10.1097/FTD.0b013e318178e2a9; GARNETT WR, 2002, ANTIEPILEPTIC DRUGS, V5, P380; Gr…	30	54	61	1	18	ELSEVIER SCIENCE BV	AMSTERDAM	PO BOX 211, 1000 AE AMSTERDAM, NETHERLANDS	0920-1211			EPILEPSY RES	Epilepsy Res.	JUN	2011	95	1-2
J	Velisek, L				Velisek, Libor			Prenatal corticosteroid exposure alters early developmental seizures and behavior	EPILEPSY RESEARCH			English	Article						Betamethasone; Hydrocortisone; Kainic acid; Flurothyl; Anxiety	ELEVATED PLUS-MAZE; CORTICOTROPIN-RELEASING HORMONE; GLUCOCORTICOID-RECEPTOR GENE; PITUITARY-ADRENAL AXIS; ACID-INDUCED SEIZURES; ANTENATAL CORTICOSTEROIDS; KAINIC-ACID; NEUROPEPTIDE-Y; INFANTILE SPASMS; FOLLOW-UP	In humans, corticosteroids are often administered prenatally to improve lung development in preterm neonates. Studies in exposed children as well as in children, whose mothers experienced significant stress during pregnancy indicate behavioral problems and possible increased occurrence of epileptic spasms. This study investigated whether prenatal corticosteroid exposure alters early postnatal sei…	[Velisek, Libor] New York Med Coll, Dept Pediat, Dept Cell Biol & Anat, BSB, Valhalla, NY 10595 USA; [Velisek, Libor] Albert Einstein Coll Med, Einstein Montefiore Comprehens Epilepsy Managemen, Saul R Korey Dept Neurol, Bronx, NY 10467 USA; [Velisek, Libor] Albert Einstein Coll Med, Einstein Montefiore Comprehens Epilepsy Managemen, Dominick P Purpura Dept Neurosci, Bronx, NY 10467 USA	Velisek, L (reprint author), New York Med Coll, Dept Pediat, Dept Cell Biol & Anat, BSB, A20,15 Dana Rd, Valhalla, NY 10595 USA.	Libor_Velisek@nymc.edu		Velisek, Libor/0000-0003-2805-349X	NIH, NINDS [NS-41366, NS-059504, NS-072966]; March of Dimes Birth Defect Foundation [6-FY08-214]; Albert Einstein College of Medicine	Supported by the NIH grants NS-41366, NS-059504, and NS-072966 from NINDS, by the grant #6-FY08-214 from the March of Dimes Birth Defect Foundation, and by the Albert Einstein College of Medicine. There were no other financial interests. The author is grateful to Ms. Zunju Hu for outstanding technical assistance and to Dr. Jana Veliskova for very critical comments on the manuscript.	Aghajafari F, 2002, AM J OBSTET GYNECOL, V186, P843, DOI 10.1067/mob.2002.121624; ALBALA BJ, 1984, DEV BRAIN RES, V13, P139, DOI 10.1016/0165-3806(84)90085-3; Atkinson HC, 2008, AM J PHYSIOL-ENDOC M, V294, pE1011, DOI 10.1152/ajpendo.00721.2007; Avishai-Eliner S, 2002, TRENDS NEUROSCI, V25, P518, DOI 10.1016/S0166-2236(02)02241-5; BARAM TZ, 1991, DEV BRAIN RES, V61, P97, DOI 10.1016/0165-3806(91)…	62	8	8	0	3	ELSEVIER SCIENCE BV	AMSTERDAM	PO BOX 211, 1000 AE AMSTERDAM, NETHERLANDS	0920-1211			EPILEPSY RES	Epilepsy Res.	JUN	2011	95	1-2
J	Landmark, CJ; Fossmark, H; Larsson, PG; Rytter, E; Johannessen, SI				Landmark, Cecilie Johannessen; Fossmark, Hilde; Larsson, Pal G.; Rytter, Elisif; Johannessen, Svein I.			Prescription patterns of antiepileptic drugs in patients with epilepsy in a nation-wide population	EPILEPSY RESEARCH			English	Article						Antiepileptic drugs; Epilepsy; Norwegian Prescription Database (NorPD); Pharmacoepidemiology; Pharmacovigilance	GENERIC PRODUCTS; LAMOTRIGINE; CHILDREN; PREGNANCY	Background: Many new antiepileptic drugs (AEDs) have become available in recent years. Investigations of prescription patterns and exposure of AEDs to different patient groups are important regarding drug safety aspects. The aim of this study was to investigate the use of AEDs in epilepsy, with focus on exposure of AEDs, gender and age differences and changes in prescription patterns over time. M…	[Landmark, Cecilie Johannessen; Fossmark, Hilde] Oslo Univ Coll, Fac Hlth Sci, Dept Pharm, N-0167 Oslo, Norway; [Larsson, Pal G.] Oslo Univ Hosp, Dept Neurosurg, Oslo, Norway; [Rytter, Elisif; Johannessen, Svein I.] Oslo Univ Hosp, Natl Ctr Epilepsy, Oslo, Norway; [Johannessen, Svein I.] Oslo Univ Hosp, Dept Pharmacol, Oslo, Norway	Landmark, CJ (reprint author), Oslo Univ Coll, Fac Hlth Sci, Dept Pharm, Pilestredet 50, N-0167 Oslo, Norway.	cecilie.landmark@hf.hio.no					ALEXANDRE JRV, 2010, EPILEPSIA, V51, P921; Bialer M, 2010, EPILEPSIA, V51, P941, DOI 10.1111/j.1528-1167.2010.02573.x; D'Souza WJ, 2007, NEUROEPIDEMIOLOGY, V29, P255, DOI 10.1159/000112859; Devold HM, 2010, EUR J CLIN PHARMACOL, V66, P299, DOI 10.1007/s00228-009-0746-0; European Medicines Agency: Committee for Medicinal Products for Human use (CHMP), 2010, GUID INV BIOEQ; Furu K., 2008, Norsk Epi…	37	65	66	1	7	ELSEVIER SCIENCE BV	AMSTERDAM	PO BOX 211, 1000 AE AMSTERDAM, NETHERLANDS	0920-1211			EPILEPSY RES	Epilepsy Res.	JUN	2011	95	1-2
J	Wong-Goodrich, SJE; Glenn, MJ; Mellott, TJ; Liu, YB; Blusztajn, JK; Williams, CL				Wong-Goodrich, Sarah J. E.; Glenn, Melissa J.; Mellott, Tiffany J.; Liu, Yi B.; Blusztajn, Jan K.; Williams, Christina L.			Water Maze Experience and Prenatal Choline Supplementation Differentially Promote Long-Term Hippocampal Recovery From Seizures in Adulthood	HIPPOCAMPUS			English	Article						seizure; kainic acid; neurogenesis; glutamic acid decarboxylase; glial fibrillary acidic protein	TEMPORAL-LOBE EPILEPSY; PILOCARPINE-INDUCED SEIZURES; RAT DENTATE GYRUS; GLUTAMIC-ACID DECARBOXYLASE; INDUCED STATUS EPILEPTICUS; SPONTANEOUS RECURRENT SEIZURES; NERVE GROWTH-FACTOR; AVAILABILITY MODULATES HIPPOCAMPAL; ATTENUATES BEHAVIORAL ALTERATIONS; NEUROTROPHIC FACTOR EXPRESSION	Status epilepticus (SE) in adulthood dramatically alters the hippocampus and produces spatial learning and memory deficits. Some factors, like environmental enrichment and exercise, may promote functional recovery from SE. Prenatal choline supplementation (SUP) also protects against spatial memory deficits observed shortly after SE in adulthood, and we have previously reported that SUP attenuates…	[Wong-Goodrich, Sarah J. E.; Williams, Christina L.] Duke Univ, Dept Psychol & Neurosci, Durham, NC 27708 USA; [Glenn, Melissa J.] Colby Coll, Dept Psychol, Waterville, ME 04901 USA; [Mellott, Tiffany J.; Liu, Yi B.; Blusztajn, Jan K.] Boston Univ, Sch Med, Dept Pathol & Lab Med, Boston, MA 02118 USA	Williams, CL (reprint author), Duke Univ, Dept Psychol & Neurosci, 572 Res Dr,Box 91050,GSRB-2,Room 3083, Durham, NC 27708 USA.	williams@psych.duke.edu		Mellott, Tiffany/0000-0003-3287-9374; /0000-0001-8438-3122	NIA [AG009525]	Grant sponsor: NIA; Grant number: AG009525.	Albright CD, 1999, DEV BRAIN RES, V113, P13, DOI 10.1016/S0165-3806(98)00183-7; Ambrogini P, 2004, NEUROSCI LETT, V359, P13, DOI 10.1016/j.neulet.2003.12.123; Arida RM, 2009, NEUROSCI BIOBEHAV R, V33, P422, DOI 10.1016/j.neubiorev.2008.11.002; Aronica E, 2000, EUR J NEUROSCI, V12, P2333, DOI 10.1046/j.1460-9568.2000.00131.x; BENARI Y, 1990, TRENDS NEUROSCI, V13, P312, DOI 10.1016/0166-2236(90)901…	188	22	24	0	6	WILEY-BLACKWELL	HOBOKEN	111 RIVER ST, HOBOKEN 07030-5774, NJ USA	1050-9631			HIPPOCAMPUS	Hippocampus	JUN	2011	21	6
J	Tureci, E; Asan, Z; Eser, M; Tanriverdi, T; Alkan, F; Erdincler, P				Tureci, Ercan; Asan, Ziya; Eser, Mediha; Tanriverdi, Taner; Alkan, Faruk; Erdincler, Pamir			The effects of valproic acid and levetiracetam on chicken embryos	JOURNAL OF CLINICAL NEUROSCIENCE			English	Article						Anti-epileptic drug; Epilepsy; Levetiracetam; Teratogenesis; Valproic acid	ANTIEPILEPTIC DRUGS; HISTONE DEACETYLASE; MATERNAL EPILEPSY; PRENATAL EXPOSURE; OXIDATIVE STRESS; TERATOGENICITY; PREGNANCY; BRAIN; MONOTHERAPY; MECHANISM	For patients with epilepsy, anti-epileptic medication is generally the first line of treatment, but treating pregnant women with epilepsy can be a challenge. Standard anti-epileptic medications have caused developmental abnormalities, so much effort has been put into developing antiepileptic medications with minimal teratogenic effects. In this experimental study, the new-generation anti-epilepti…	[Asan, Ziya; Tanriverdi, Taner; Erdincler, Pamir] Istanbul Univ, Dept Neurosurg, Cerrahpasa Med Fac, Istanbul, Turkey; [Tureci, Ercan] Istanbul Univ, Cerrahpasa Med Fac, Sect Neuroanesthesiol, Dept Anesthesiol, Istanbul, Turkey; [Eser, Mediha; Alkan, Faruk] Istanbul Univ, Dept Histol & Embryol, Cerrahpasa Med Fac, Istanbul, Turkey	Tanriverdi, T (reprint author), Istanbul Univ, Dept Neurosurg, Cerrahpasa Med Fac, Cerrahpasa St,POB 34089, Istanbul, Turkey.	tanerato2000@yahoo.com	Tanriverdi, Taner/C-9003-2019				Bittigau P, 2002, P NATL ACAD SCI USA, V99, P15089, DOI 10.1073/pnas.222550499; Cetinkal A, 2010, TURK NEUROSURG, V20, P111, DOI 10.5137/1019-5149.JTN.2659-09; Danielsson BR, 2007, REPROD TOXICOL, V24, P42, DOI 10.1016/j.reprotox.2007.04.005; DANSKY LV, 1992, NEUROLOGY S5, V42, pS32; Detich N, 2003, J BIOL CHEM, V278, P27586, DOI 10.1074/jbc.M303740200; DILIBERTI JH, 1984, AM J MED GENET, V19, P4…	34	4	4	1	6	ELSEVIER SCI LTD	OXFORD	THE BOULEVARD, LANGFORD LANE, KIDLINGTON, OXFORD OX5 1GB, OXON, ENGLAND	0967-5868			J CLIN NEUROSCI	J. Clin. Neurosci.	JUN	2011	18	6
J	Lucas, MM; Lenck-Santini, PP; Holmes, GL; Scott, RC				Lucas, Marcella M.; Lenck-Santini, Pierre-Pascal; Holmes, Gregory L.; Scott, Rod C.			Impaired cognition in rats with cortical dysplasia: additional impact of early-life seizures	BRAIN			English	Article						epilepsy; cognitive impairment; cortical dysplasia; cortical malformations; spatial cognition	TEMPORAL-LOBE EPILEPSY; CELL FIRING PATTERNS; NEONATAL SEIZURES; MICROENCEPHALIC RATS; METHYLAZOXYMETHANOL; CHILDREN; HIPPOCAMPUS; BRAIN; MODEL; DISORDERS	One of the most common and serious co-morbidities in patients with epilepsy is cognitive impairment. While early-life seizures are considered a major cause for cognitive impairment, it is not known whether it is the seizures, the underlying neurological substrate or a combination that has the largest impact on eventual learning and memory. Teasing out the effects of seizures from pre-existing neu…	[Lucas, Marcella M.; Lenck-Santini, Pierre-Pascal; Holmes, Gregory L.; Scott, Rod C.] Dartmouth Med Sch, Dept Neurol, Neurosci Ctr Dartmouth, Lebanon, NH 03756 USA; [Scott, Rod C.] UCL, Inst Child Hlth, London WC1N 1EH, England	Scott, RC (reprint author), Dartmouth Med Sch, Dept Neurol, Neurosci Ctr Dartmouth, 1 Med Ctr Dr, Lebanon, NH 03756 USA.	rscott@ich.ucl.ac.uk	Lenck-Santini, pierre-pascal/N-3662-2016		Midwest Research Institute [N02-CB-66600]; National Institutes of Health [R01NS044295, R01NS056170]; Great Ormond Street Hospital Children's Charity; Great Ormond Street Hospital Childrens Charity [V1240]	The authors would like to thank Qian Zhao and Forrest Miller. This project was performed in part using compound(s) provided by the National Cancer Institute's Chemical Carcinogen Reference Standards Repository operated under contract by Midwest Research Institute, No. N02-CB-66600.; National Institutes of Health (R01NS044295 and R01NS056170 to G.L.H.); Great Ormond Street Hospital Children's Char…	BALDUINI W, 1986, CLIN NEUROPHARMACOL, V9, pS8, DOI 10.1097/00002826-198600093-00004; Baraban SC, 1996, EPILEPSY RES, V23, P189, DOI 10.1016/0920-1211(95)00094-1; Bjornaes H, 2001, SEIZURE-EUR J EPILEP, V10, P250, DOI 10.1053/seiz.2000.0503; Bulteau C, 2000, DEV MED CHILD NEUROL, V42, P319, DOI 10.1017/S0012162200000566; Cattabeni F, 1997, PHYSIOL REV, V77, P199; Chevassus-Au-Louis N, 1998, P NAT…	42	35	35	0	10	OXFORD UNIV PRESS	OXFORD	GREAT CLARENDON ST, OXFORD OX2 6DP, ENGLAND	0006-8950			BRAIN	Brain	JUN	2011	134		6
J	Wusthoff, CJ; Dlugos, DJ; Gutierrez-Colina, A; Wang, A; Cook, N; Donnelly, M; Clancy, R; Abend, NS				Wusthoff, Courtney J.; Dlugos, Dennis J.; Gutierrez-Colina, Ana; Wang, Anne; Cook, Noah; Donnelly, Maureen; Clancy, Robert; Abend, Nicholas S.			Electrographic Seizures During Therapeutic Hypothermia for Neonatal Hypoxic-Ischemic Encephalopathy	JOURNAL OF CHILD NEUROLOGY			English	Article						hypothermia; induced; infant; seizures; electroencephalography; hypoxia-ischemia; brain	CIRCULATORY ARREST; EVOKED-POTENTIALS; MILD HYPOTHERMIA; ELECTROENCEPHALOGRAM; PREDICTION; CHILDREN; NEWBORN; INFANTS	Electrographic seizures are common in neonates with hypoxic-ischemic encephalopathy, but detailed data are not available regarding seizure incidence during therapeutic hypothermia. The objective of this prospective study was to determine the incidence and timing of electrographic seizures in term neonates undergoing whole-body therapeutic hypothermia for hypoxic-ischemic encephalopathy as detecte…	[Dlugos, Dennis J.; Gutierrez-Colina, Ana; Wang, Anne; Donnelly, Maureen; Clancy, Robert; Abend, Nicholas S.] Childrens Hosp Philadelphia, Div Neurol, Philadelphia, PA 19104 USA; [Wusthoff, Courtney J.] Univ London Imperial Coll Sci Technol & Med, Div Clin Sci, London SW7 2AZ, England; [Cook, Noah] Childrens Hosp Philadelphia, Div Neonatol, Philadelphia, PA 19104 USA	Abend, NS (reprint author), Childrens Hosp Philadelphia, Div Neurol, 34th & Civ Ctr Blvd, Philadelphia, PA 19104 USA.	abend@email.chop.edu			NINDS [NS049453]	The authors disclosed receipt of the following financial support for the research and/or authorship of this article: This work is supported by the NINDS Neurological Sciences Academic Development Award (NSADA) NS049453 to Dr. Abend.	Abend NS, 2009, NEUROLOGY, V72, P1931, DOI 10.1212/WNL.0b013e3181a82687; Azzopardi DV, 2009, NEW ENGL J MED, V361, P1349, DOI 10.1056/NEJMoa0900854; Brunquell PJ, 2002, J PEDIATR-US, V140, P707, DOI 10.1067/mpd.2002.124773; CLANCY RR, 1988, EPILEPSIA, V29, P256, DOI 10.1111/j.1528-1157.1988.tb03715.x; Corry JJ, 2008, NEUROCRIT CARE, V9, P189, DOI 10.1007/s12028-008-9092-9; de Vries LS, 2006, CLIN…	25	68	68	0	3	SAGE PUBLICATIONS INC	THOUSAND OAKS	2455 TELLER RD, THOUSAND OAKS, CA 91320 USA	0883-0738			J CHILD NEUROL	J. Child Neurol.	JUN	2011	26	6
J	Glass, HC; Poulin, C; Shevell, MI				Glass, Hannah C.; Poulin, Chantal; Shevell, Michael I.			Topiramate for the Treatment of Neonatal Seizures	PEDIATRIC NEUROLOGY			English	Article							REFRACTORY STATUS EPILEPTICUS; ANTIEPILEPTIC DRUGS; INFANTILE SPASMS; TERM; CHILDREN; EFFICACY; EPILEPSY; BRAIN; TOLERABILITY; THERAPY	Therapeutic options for treating neonatal seizures, such as phenobarbital and phenytoin, lack efficacy and are potentially harmful to the developing brain. Topiramate appears effective as both an antiseizure and neuroprotective agent in animal models of newborn brain injury. Although topiramate is a common add-on agent in newborns, its use in this population has not yet been reported. We performe…	[Glass, Hannah C.] Univ Calif San Francisco, Dept Neurol, San Francisco, CA 94143 USA; [Glass, Hannah C.] Univ Calif San Francisco, Dept Pediat, San Francisco, CA 94143 USA; [Poulin, Chantal; Shevell, Michael I.] McGill Univ, Dept Neurol Neurosurg, Montreal, PQ, Canada; [Poulin, Chantal; Shevell, Michael I.] McGill Univ, Dept Pediat, Montreal, PQ H3A 2T5, Canada; [Poulin, Chantal; Shevell, Michae…	Glass, HC (reprint author), Univ Calif San Francisco, Dept Neurol, 521 Parnassus Ave,C-215,Box 0663, San Francisco, CA 94143 USA.	Hannah.Glass@ucsf.edu			National Center for Research Resources University of California; San Francisco Clinical and Translational Sciences Institute [KL2 RR024130]; National Institute of Neurological Disorders and Stroke [K23NS066137]; Montreal Children's Hospital Foundation	This project was supported by National Center for Research Resources University of California, San Francisco Clinical and Translational Sciences Institute KL2 RR024130 and National Institute of Neurological Disorders and Stroke K23NS066137 to H.C.G. The contents of this report are solely the responsibility of the authors, and do not necessarily represent the official views of the National Institu…	Alaverdashvili M, 2005, EPILEPSY BEHAV, V7, P222, DOI 10.1016/j.yehbeh.2005.04.013; Bartha AI, 2007, PEDIATR NEUROL, V37, P85, DOI 10.1016/j.pediatrneurol.2007.04.003; Bassan H, 2008, PEDIATR NEUROL, V38, P415, DOI 10.1016/j.pediatrneurol.2008.03.003; Bittigau P, 2002, P NATL ACAD SCI USA, V99, P15089, DOI 10.1073/pnas.222550499; Cha BH, 2002, EPILEPSY RES, V51, P217, DOI 10.1016/S0920-1211(02)00…	42	24	25	0	1	ELSEVIER SCIENCE INC	NEW YORK	360 PARK AVE SOUTH, NEW YORK, NY 10010-1710 USA	0887-8994	1873-5150		PEDIATR NEUROL	Pediatr. Neurol.	JUN	2011	44	6
J	Fogleman, CD				Fogleman, Corey D.			Magnesium Sulfate and Other Anticonvulsants for Women with Preeclampsia	AMERICAN FAMILY PHYSICIAN			English	Article								Background: Eclampsia, the occurrence of a seizure in association with preeclampsia, is rare but potentially life-threatening. Magnesium sulfate is the drug of choice for treating eclampsia. This review assesses its use for preventing eclampsia. Objectives: To assess the effects of magnesium sulfate and other anticonvulsants for prevention of eclampsia. Search Strategy: The authors searched the C…	Lancaster Gen Hosp Residency, Lancaster, PA USA	Fogleman, CD (reprint author), Lancaster Gen Hosp Residency, Lancaster, PA USA.	cfogleman2@lghealth.org					[Anonymous], 2002, OBSTET GYNECOL, V99, P159; Duley L, 2010, COCHRANE DB SYST REV, DOI 10.1002/14651858.CD000025.pub2; Sibai BM, 2004, AM J OBSTET GYNECOL, V190, P1520, DOI 10.1016/j.ajog.2003.12.057; Simon J, 2006, BJOG-INT J OBSTET GY, V113, P144, DOI 10.1111/j.1471-0528.2005.00785.x	4	0	0	0	1	AMER ACAD FAMILY PHYSICIANS	KANSAS CITY	8880 WARD PARKWAY, KANSAS CITY, MO 64114-2797 USA	0002-838X	1532-0650		AM FAM PHYSICIAN	Am. Fam. Physician	JUN 1	2011	83	11
J	Meador, KJ; Baker, GA; Browning, N; Clayton-Smith, J; Cohen, MJ; Kalayjian, LA; Kanner, A; Liporace, JD; Pennell, PB; Privitera, M; Loring, DW				Meador, Kimford J.; Baker, Gus A.; Browning, Nancy; Clayton-Smith, Jill; Cohen, Morris J.; Kalayjian, Laura A.; Kanner, Andres; Liporace, Joyce D.; Pennell, Page B.; Privitera, Michael; Loring, David W.			Relationship of child IQ to parental IQ and education in children with fetal antiepileptic drug exposure	EPILEPSY & BEHAVIOR			English	Article						Antiepileptic drugs; Intelligence quotient; Neurodevelopment; Epilepsy	DEVELOPING RAT-BRAIN; SPOUSE SIMILARITY; EPILEPSY; BORN; MOTHERS; WOMEN	Clinical trial designs need to control for genetic and environmental influences when examining cognitive outcomes in children for whom clinical considerations preclude randomization. However, the contributions of maternal and paternal IQ and education to pediatric cognitive outcomes are uncertain in disease populations. The Neurodevelopmental Effects of Antiepileptic Drugs (NEAD) Study is an ongo…	[Meador, Kimford J.; Loring, David W.] Emory Univ, Dept Neurol, Atlanta, GA 30322 USA; [Meador, Kimford J.; Loring, David W.] Emory Univ, Dept Pediat, Atlanta, GA 30322 USA; [Baker, Gus A.] Univ Liverpool, Walton Ctr Neurol & Neurosurg, Liverpool L69 3BX, Merseyside, England; [Browning, Nancy] EMMES Corp, Rockville, MD USA; [Clayton-Smith, Jill] St Marys Hosp, Manchester M13 0JH, Lancs, England; …	Meador, KJ (reprint author), Emory Univ, Dept Neurol, Woodruff Mem Res Bldg,101 Woodruff Circle,Suite 6, Atlanta, GA 30322 USA.	kimford.meador@emory.edu			NIH/NINDS [2RO1NS038455, R01NS050659]; UK Epilepsy Research Foundation [RB219738]	The study was supported by Grants 2RO1NS038455 and R01NS050659 from the NIH/NINDS, and RB219738 from the UK Epilepsy Research Foundation. The investigators thank the children and families who have given their time to participate in the NEAD Study.	Adab N, 2004, J NEUROL NEUROSUR PS, V75, P1575, DOI 10.1136/jnnp.2003.029132; Adab N, 2001, J NEUROL NEUROSUR PS, V70, P15, DOI 10.1136/jnnp.70.1.15; Bittigau P, 2003, ANN NY ACAD SCI, V993, P103, DOI 10.1111/j.1749-6632.2003.tb07517.x; Bittigau P, 2002, P NATL ACAD SCI USA, V99, P15089, DOI 10.1073/pnas.222550499; Bromley RL, 2010, EPILEPSIA, V51, P2058, DOI 10.1111/j.1528-1167.2010.02668.x; Bro…	32	18	18	1	6	ACADEMIC PRESS INC ELSEVIER SCIENCE	SAN DIEGO	525 B ST, STE 1900, SAN DIEGO, CA 92101-4495 USA	1525-5050	1525-5069		EPILEPSY BEHAV	Epilepsy Behav.	JUN	2011	21	2
J	Sun, YL; Vestergaard, M; Christensen, J; Olsen, J				Sun, Yuelian; Vestergaard, Mogens; Christensen, Jakob; Olsen, Jorn			Breastfeeding and Risk of Epilepsy in Childhood: A Birth Cohort Study	JOURNAL OF PEDIATRICS			English	Article							NATIONAL-HOSPITAL-REGISTER; POPULATION-BASED COHORT; RANDOMIZED-TRIAL; INFECTIONS; DURATION; GROWTH	Objective We asked whether breastfeeding reduces the risk of epilepsy in childhood. Study design We included 69 750 singletons born between September 1997 and June 2003 in the Danish National Birth Cohort and observed them to August 2008. Information on breastfeeding was reported by mothers in two computer-assisted telephone interviews at 6 and 18 months after birth. Information on epilepsy (inpa…	[Sun, Yuelian; Olsen, Jorn] Univ Aarhus, Dept Epidemiol, Sch Publ Hlth, DK-8000 Aarhus C, Denmark; [Vestergaard, Mogens] Univ Aarhus, Res Unit Gen Practice, DK-8000 Aarhus C, Denmark; [Vestergaard, Mogens] Univ Aarhus, Dept Gen Practice, Sch Publ Hlth, DK-8000 Aarhus C, Denmark; [Christensen, Jakob] Aarhus Univ Hosp, Dept Neurol, DK-8000 Aarhus, Denmark; [Christensen, Jakob] Aarhus Univ Hosp, Dep…	Sun, YL (reprint author), Univ Aarhus, Dept Epidemiol, Sch Publ Hlth, Bartholins Alle 2, DK-8000 Aarhus C, Denmark.	ys@soci.au.dk	Olsen, Jorn/F-8801-2015; Vestergaard, Mogens/M-9333-2014	Olsen, Jorn/0000-0001-7462-5140; Vestergaard, Mogens/0000-0001-8830-2174; Christensen, Jakob/0000-0002-9385-6435	Danish Medical Research Council [271-08-0938]; Lennart Grams Mindefond	Funded by The Danish Medical Research Council (project 271-08-0938, The possible importance of dietary factors in early life for risk of epilepsy in childhood) and Lennart Grams Mindefond. The authors declare no conflicts of interest.	Andersen TF, 1999, DAN MED BULL, V46, P263; Asadi-Pooya AA, 2005, EPILEPSY BEHAV, V6, P203, DOI 10.1016/j.yebeh.2004.11.018; CARLSON SE, 2009, AM J CLIN NUTR, V89, P1523; Christensen J, 2007, EPILEPSY RES, V75, P162, DOI 10.1016/j.eplepsyres.2007.05.009; Der G, 2006, BMJ-BRIT MED J, V333, P945, DOI 10.1136/bmj.38978.699583.55; DOBBING J, 1979, EARLY HUM DEV, V3, P79, DOI 10.1016/0378-3782(79)9002…	28	9	9	1	3	MOSBY-ELSEVIER	NEW YORK	360 PARK AVENUE SOUTH, NEW YORK, NY 10010-1710 USA	0022-3476			J PEDIATR-US	J. Pediatr.	JUN	2011	158	6
J	Molgaard-Nielsen, D; Hviid, A				Molgaard-Nielsen, Ditte; Hviid, Anders			Newer-Generation Antiepileptic Drugs and the Risk of Major Birth Defects	JAMA-JOURNAL OF THE AMERICAN MEDICAL ASSOCIATION			English	Article							PREGNANCY-REGISTER; UK-EPILEPSY; PRELIMINARY EXPERIENCE; LAMOTRIGINE; WOMEN; MALFORMATIONS; REGISTRATION; METAANALYSIS; FREQUENCY; EXPOSURE	Context Epilepsy during pregnancy is a therapeutic challenge. Since the 1990s, the number of licensed antiepileptic drugs has substantially increased, but safety data on first-trimester use of newer-generation antiepileptic drugs and birth defects are limited. Objective To study the association between fetal exposure to newer-generation antiepileptic drugs during the first trimester of pregnancy …	[Molgaard-Nielsen, Ditte; Hviid, Anders] Statens Serum Inst, Dept Epidemiol Res, DK-2300 Copenhagen, Denmark	Molgaard-Nielsen, D (reprint author), Artillerivej 5, DK-2300 Copenhagen S, Denmark.	dnl@ssi.dk		Hviid, Anders/0000-0002-7509-9127	Danish Medical Research Council; Lundbeck Foundation	The study was supported by the Danish Medical Research Council and the Lundbeck Foundation.	Agergaard Peter, 2011, Clin Epidemiol, V3, P61, DOI 10.2147/CLEP.S15627; Andersen TF, 1999, DAN MED BULL, V46, P263; Artama M, 2005, NEUROLOGY, V64, P1874, DOI 10.1212/01.WNL.0000163771.96962.1F; Clayton D, 2001, STAT MODELS EPIDEMIO, P227; Cunnington M, 2007, EPILEPSIA, V48, P1207, DOI 10.1111/j.1528-1167.2007.01021.x; CZEIZEL AE, 1992, EUR J EPIDEMIOL, V8, P122; *DAN MED AG, REG MED PROD STAT; …	32	133	136	2	9	AMER MEDICAL ASSOC	CHICAGO	330 N WABASH AVE, STE 39300, CHICAGO, IL 60611-5885 USA	0098-7484	1538-3598		JAMA-J AM MED ASSOC	JAMA-J. Am. Med. Assoc.	MAY 18	2011	305	19
J	Reimers, A; Helde, G; Brathen, G; Brodtkorb, E				Reimers, Arne; Helde, Grethe; Brathen, Geir; Brodtkorb, Eylert			Lamotrigine and its N2-glucuronide during pregnancy: The significance of renal clearance and estradiol	EPILEPSY RESEARCH			English	Article						Lamotrigine; Pregnancy; Glucuronide; UGT1A4; Renal clearance; Estradiol	CHROMATOGRAPHY-MASS-SPECTROMETRY; ORAL-CONTRACEPTIVES; POPULATION PHARMACOKINETICS; PLASMA-CONCENTRATIONS; SERUM CONCENTRATIONS; ANTIEPILEPTIC DRUGS; SEIZURE FREQUENCY; POSTPARTUM PERIOD; BIPOLAR DISORDER; MENSTRUAL-CYCLE	Purpose: To investigate the physiological mechanisms behind the pronounced decline of lamotrigine (LTG) serum concentrations during pregnancy. Methods: Serum and urine concentrations of LTG and its main metabolite, LTG-N2-glucuronide (LTG-GLUC), were measured monthly in 21 pregnancies of 19 women using LTG. Simultaneously, a panel of biochemical variables was monitored to evaluate liver and kidne…	[Reimers, Arne] St Olavs Univ Hosp, Dept Clin Pharmacol, N-7006 Trondheim, Norway; [Reimers, Arne; Helde, Grethe; Brathen, Geir; Brodtkorb, Eylert] Norwegian Univ Sci & Technol NTNU, Fac Med, Dept Neurosci, N-7489 Trondheim, Norway; [Brathen, Geir; Brodtkorb, Eylert] St Olavs Univ Hosp, Dept Neurol & Clin Neurophysiol, N-7006 Trondheim, Norway	Reimers, A (reprint author), St Olavs Univ Hosp, Dept Clin Pharmacol, POB 3250 Sluppen, N-7006 Trondheim, Norway.	arne.reimers@legemidler.no	Brathen, Geir/H-9125-2016	Brathen, Geir/0000-0003-3224-7983; Reimers, Arne/0000-0002-6286-554X			Anderson GD, 2005, CLIN PHARMACOKINET, V44, P989, DOI 10.2165/00003088-200544100-00001; Beck O, 2006, THER DRUG MONIT, V28, P603, DOI 10.1097/01.ftd.0000245779.64080.30; Bock KW, 2010, BIOCHEM PHARMACOL, V80, P771, DOI 10.1016/j.bcp.2010.04.034; Brodtkorb E, 2008, SEIZURE-EUR J EPILEP, V17, P160, DOI 10.1016/j.seizure.2007.11.015; Chan V, 2001, THER DRUG MONIT, V23, P630, DOI 10.1097/00007691-200…	43	14	14	0	8	ELSEVIER SCIENCE BV	AMSTERDAM	PO BOX 211, 1000 AE AMSTERDAM, NETHERLANDS	0920-1211			EPILEPSY RES	Epilepsy Res.	MAY	2011	94	3
J	De Santis, M; De Luca, C; Mappa, I; Cesari, E; Quattrocchi, T; Spagnuolo, T; Visconti, D; Caruso, A				De Santis, Marco; De Luca, Carmen; Mappa, Ilenia; Cesari, Elena; Quattrocchi, Tomasella; Spagnuolo, Terryann; Visconti, Daniela; Caruso, Alessandro			Antiepileptic Drugs During Pregnancy: Pharmacokinetics and Transplacental Transfer	CURRENT PHARMACEUTICAL BIOTECHNOLOGY			English	Review						Antiepileptic drugs; epilepsy; pharmacokinetics; placenta; placental transfer; pregnancy; teratology	PERFUSED HUMAN-PLACENTA; CANCER RESISTANCE PROTEIN; P-GLYCOPROTEIN; VALPROIC ACID; SEIZURE CONTROL; BREAST-MILK; IN-VIVO; PLASMA-CONCENTRATIONS; NEONATAL-PERIOD; TERM PLACENTA	Epilepsy represents the most common maternal neurological disorder requiring continuous treatment during pregnancy. Maintaining optimum seizure control is an important objective in pregnancy, and the majority of women with epilepsy will need to continue antiepileptic drugs (AEDs). AEDs are frequently used to treat several other conditions, such as headaches and mood disorders. They have been asso…	[De Santis, Marco; De Luca, Carmen; Mappa, Ilenia; Cesari, Elena; Quattrocchi, Tomasella; Spagnuolo, Terryann; Visconti, Daniela; Caruso, Alessandro] Univ Cattolica Sacro Cuore, Telefono Rosso Teratol Informat Serv, Dept Obstet & Gynaecol, I-00135 Rome, Italy	De Santis, M (reprint author), Univ Cattolica Sacro Cuore, Telefono Rosso Teratol Informat Serv, Dept Obstet & Gynaecol, L Go Francesco Vito 1, I-00135 Rome, Italy.	marcodesantis@rm.unicatt.it					Abdulrazzaq YM, 2001, TERATOLOGY, V63, P127, DOI 10.1002/tera.1023; ADUSUMALLI VE, 1991, DRUG METAB DISPOS, V19, P1116; ALBANI F, 1984, BRIT J CLIN PHARMACO, V17, P759, DOI 10.1111/j.1365-2125.1984.tb02414.x; Atkinson DE, 2003, AM J PHYSIOL-CELL PH, V285, pC584, DOI 10.1152/ajpcell.00418.2002; Atkinson DE, 2007, PEDIATR RES, V62, P120, DOI 10.1203/PDR.0b013e3180a02e50; BATTINO D, 1984, CLIN PHARM…	90	6	6	1	16	BENTHAM SCIENCE PUBL LTD	SHARJAH	EXECUTIVE STE Y26, PO BOX 7917, SAIF ZONE, 1200 BR SHARJAH, U ARAB EMIRATES	1389-2010			CURR PHARM BIOTECHNO	Curr. Pharm. Biotechnol.	MAY	2011	12	5
J	Garfinkle, J; Shevell, MI				Garfinkle, Jarred; Shevell, Michael I.			Prognostic factors and development of a scoring system for outcome of neonatal seizures in term infants	EUROPEAN JOURNAL OF PAEDIATRIC NEUROLOGY			English	Article						Newborn; Convulsions; Outcomes	QUALITY-STANDARDS-SUBCOMMITTEE; CHILD-NEUROLOGY-SOCIETY; ACADEMY-OF-NEUROLOGY; CEREBRAL-PALSY; PRACTICE-COMMITTEE; PRACTICE PARAMETER; NEWBORN-INFANTS; BRAIN-INJURY; ENCEPHALOPATHY; POPULATION	Objective: To identify independent prognostic indicators and design a predictive scoring system for neurodevelopmental outcome for term infants who experienced clinical neonatal seizures. Study Design: Retrospective analysis of 120 term infants who experienced clinical neonatal seizures between July 1991 and June 2007 in a single academic pediatric neurology practice. Logistic regression analysis…	[Garfinkle, Jarred; Shevell, Michael I.] McGill Univ, Montreal Childrens Hosp, Div Pediat Neurol, Ctr Hlth, Montreal, PQ H3H 1P3, Canada; [Shevell, Michael I.] McGill Univ, Dept Neurol & Pediat, Montreal, PQ H3H 1P3, Canada	Shevell, MI (reprint author), McGill Univ, Montreal Childrens Hosp, Div Pediat Neurol, Ctr Hlth, Room A-514,2300 Tupper, Montreal, PQ H3H 1P3, Canada.	michael.shevell@muhc.mcgill.ca			MCH Foundation	Alba Rinaldi provided the necessary secretarial assistance. MCH Foundation for salary support for MIS during the writing of this manuscript.	*AMERICANCOLLEGE O, 2003, NEON ENC CER PALS DE; Bax M, 2005, DEV MED CHILD NEUROL, V47, P571, DOI 10.1017/S001216220500112X; BERGMAN I, 1983, ANN NEUROL, V14, P642, DOI 10.1002/ana.410140607; Blauw-Hospers CH, 2005, DEV MED CHILD NEUROL, V47, P421, DOI 10.1017/S0012162205000824; Brunquell PJ, 2002, J PEDIATR-US, V140, P707, DOI 10.1067/mpd.2002.124773; Bye AME, 1997, PEDIATR NEUROL, V16, P225, DO…	43	27	27	0	7	ELSEVIER SCI LTD	OXFORD	THE BOULEVARD, LANGFORD LANE, KIDLINGTON, OXFORD OX5 1GB, OXON, ENGLAND	1090-3798			EUR J PAEDIATR NEURO	Eur. J. Paediatr. Neurol.	MAY	2011	15	3
J	Cunnington, MC; Weil, JG; Messenheimer, JA; Ferber, S; Yerby, M; Tennis, P				Cunnington, M. C.; Weil, J. G.; Messenheimer, J. A.; Ferber, S.; Yerby, M.; Tennis, P.			Final results from 18 years of the International Lamotrigine Pregnancy Registry	NEUROLOGY			English	Article							NEURAL-TUBE DEFECTS; ANTIEPILEPTIC DRUGS; MALFORMATIONS; PREVALENCE; EPILEPSY; WOMEN; RISK; VALPROATE; EXPOSURE; OUTCOMES	Objective: To monitor for a signal for major teratogenicity following in utero lamotrigine exposure. Methods: Health care providers reported lamotrigine exposure during pregnancy, and subsequent outcomes, on a voluntary basis. Prospective reporting early in pregnancy was encouraged. Major congenital malformations (MCMs) were classified according to the Centers for Disease Control and Prevention (…	[Cunnington, M. C.; Weil, J. G.; Messenheimer, J. A.] GlaxoSmithKline Inc, Uxbridge UB11 1BT, Middx, England; [Ferber, S.] Kendle Int, Wilmington, NC USA; [Yerby, M.] N Pacific Neurol Res, Portland, OR USA; [Tennis, P.] Res Triangle Inst, Res Triangle Pk, NC 27709 USA	Cunnington, MC (reprint author), GlaxoSmithKline Inc, 1-3 Iron Bridge Rd,Stockley Pk W, Uxbridge UB11 1BT, Middx, England.	Marianne.C.Cunnington@gsk.com			GlaxoSmithKline; King Pharmaceuticals; Eisai Inc.; UCB	The International Lamotrigine Pregnancy Registry was sponsored by GlaxoSmithKline and was coordinated by the contract research organization, Kendle International.; Dr. Cunnington is a full-time salaried employee of GlaxoSmithKline, in which she holds stock options. Dr. Weil was an employee of GlaxoSmithKline (2000-2010) at the time of this study and is currently an employee of Novartis; and holds…	Arpino C, 2000, EPILEPSIA, V41, P1436, DOI 10.1111/j.1528-1157.2000.tb00119.x; Artama M, 2005, NEUROLOGY, V64, P1874, DOI 10.1212/01.WNL.0000163771.96962.1F; BATTINO D, 2010, EPILEPSIA, V51, P1; Centers for Disease Control and Prevention, METR ATL CONG DEF PR; Correa Adolfo, 2007, Birth Defects Res A Clin Mol Teratol, V79, P65; Cunnington M, 2005, NEUROLOGY, V64, P955, DOI 10.1212/01.WNL.00001545…	27	64	65	0	8	LIPPINCOTT WILLIAMS & WILKINS	PHILADELPHIA	530 WALNUT ST, PHILADELPHIA, PA 19106-3621 USA	0028-3878			NEUROLOGY	Neurology	MAY	2011	76	21
J	Sillanpaa, M; Suominen, S; Rautava, P; Aromaa, M				Sillanpaa, Matti; Suominen, Sakari; Rautava, Paivi; Aromaa, Minna			Academic and social success in adolescents with previous febrile seizures	SEIZURE-EUROPEAN JOURNAL OF EPILEPSY			English	Article						Child behavior checklist; Febrile convulsions; Life management; Long-term follow-up; Population study; School achievement; Social competence	CONVULSIONS; CHILDREN; KNOWLEDGE; PROGNOSIS; BEHAVIOR; OUTCOMES	Objective: To study academic achievement and social success in adolescents with febrile seizures (FS) before their 5th birthday. Subjects and methods: A random birth cohort (n = 900) was prospectively followed from early pregnancy and examined at ages 12 and 18 years to study the relationships between FS and school achievement (three most important school marks), behavior and social competence (A…	[Sillanpaa, Matti; Suominen, Sakari] Univ Turku, Dept Publ Hlth, Turku 20014, Finland; [Sillanpaa, Matti] Dept Child Neurol, Turku, Finland; [Rautava, Paivi] Turku Univ Hosp, FIN-20520 Turku, Finland; [Aromaa, Minna] Turku City Hosp, Turku, Finland	Sillanpaa, M (reprint author), Univ Turku, Dept Publ Hlth, Turku 20014, Finland.	matsilla@utu.fi		Suominen, Sakari B./0000-0001-6648-603X; Sillanpaa, Matti/0000-0002-1521-3602			Achenbach T M, 1991, Monogr Soc Res Child Dev, V56, P1; ANTONOWSKY A, 1987, UNRAVELING MYSTERY H; Chang YC, 2000, EPILEPSIA, V41, P412, DOI 10.1111/j.1528-1157.2000.tb00182.x; ELLENBERG JH, 1978, ARCH NEUROL-CHICAGO, V35, P17, DOI 10.1001/archneur.1978.00500250021004; Honkanen Meri, 2010, Duodecim, V126, P277; Honkinen Paivi-Leena, 2008, Int J Adolesc Med Health, V20, P85; Hutt MJ, 1999, BRIT J C…	20	7	7	0	3	W B SAUNDERS CO LTD	LONDON	32 JAMESTOWN RD, LONDON NW1 7BY, ENGLAND	1059-1311	1532-2688		SEIZURE-EUR J EPILEP	Seizure	MAY	2011	20	4
J	Ju, HO; McElmurry, BJ; Park, CG; McCreary, L; Kim, M; Kim, EJ				Ju, Hyeon Ok; McElmurry, Beverly J.; Park, Chang Gi; McCreary, Linda; Kim, Minju; Kim, Eun Joo			Anxiety and uncertainty in Korean mothers of children with febrile convulsion: cross-sectional survey	JOURNAL OF CLINICAL NURSING			English	Article						anxiety; education; febrile convulsion; Korea; social support; uncertainty	PARENTAL KNOWLEDGE; SEIZURES; INFORMATION; 1ST	Aims and objectives. The purpose of this study was to assess the level of anxiety and uncertainty in Korean mothers of children with febrile convulsion and to indentify factors associated with maternal anxiety. Background. In general, febrile convulsions are harmless to the child, but parents perceive the convulsion as frightening. Previous authors of a few studies suggested that providing inform…	[Ju, Hyeon Ok] Dong A Univ, Dept Nursing, Pusan 602714, South Korea; [McElmurry, Beverly J.; Park, Chang Gi; McCreary, Linda; Kim, Minju] Univ Illinois, Coll Nursing, Chicago, IL 60680 USA	Ju, HO (reprint author), Dong A Univ, Dept Nursing, 1 Dongdaesin Dong 3 Ga, Pusan 602714, South Korea.	enfanju@dau.ac.kr			Dong-A University	This work was supported by the Dong-A University research fund.	Considine Julie, 2007, Accid Emerg Nurs, V15, P10, DOI 10.1016/j.aaen.2006.11.005; Fetveit A, 2008, EUR J PEDIATR, V167, P17, DOI 10.1007/s00431-007-0577-x; Flury T, 2001, SWISS MED WKLY, V131, P556; Huang MC, 2002, ACTA NEUROL SCAND, V105, P293, DOI 10.1034/j.1600-0404.2002.1o200.x; Huang MC, 2001, ACTA NEUROL SCAND, V103, P288, DOI 10.1034/j.1600-0404.2001.103005288.x; Huang MC, 1998, PEDIATR N…	33	9	11	2	8	WILEY	HOBOKEN	111 RIVER ST, HOBOKEN 07030-5774, NJ USA	0962-1067	1365-2702		J CLIN NURS	J. Clin. Nurs.	MAY	2011	20	9-10
J	Megarbane, A; Chouery, E; Mignon-Ravix, C; El Sabbagh, S; Corbani, S; Abou Ghoch, J; Jalkh, N; Mehawej, C; Levy, N; Villard, L				Megarbane, Andre; Chouery, Eliane; Mignon-Ravix, Cecile; El Sabbagh, Sandra; Corbani, Sandra; Abou Ghoch, Joelle; Jalkh, Nadine; Mehawej, Cybel; Levy, Nicolas; Villard, Laurent			Ambiguous Genitalia, Microcephaly, Seizures, Bone Malformations, and Early Death: A Distinct MCA/MR Syndrome	AMERICAN JOURNAL OF MEDICAL GENETICS PART A			English	Article						ambiguous genitalia; CGH; early death; microcephaly; pubic malformation	LEMLI-OPITZ-SYNDROME; ABNORMAL GENITALIA; CORPUS-CALLOSUM	We report on two siblings with hypotonia, ambiguous genitalia, microcephaly, ptosis, microretrognathia, thin lips, seizures, absent ossification of pubic rami, and brain abnormalities at the MRI. The two siblings died at 5 and 8 months, respectively. Molecular analysis indicated that SOX9, ARX, and DHCR7 genes were normal. Comparative genomic hybridization (CGH)-array analysis performed on the yo…	[Megarbane, Andre; Chouery, Eliane; Corbani, Sandra; Abou Ghoch, Joelle; Jalkh, Nadine; Mehawej, Cybel] Univ St Joseph, Unite Genet Med, Beirut, Lebanon; [Megarbane, Andre; Chouery, Eliane; Corbani, Sandra; Abou Ghoch, Joelle; Jalkh, Nadine; Mehawej, Cybel] Univ St Joseph, Lab Associe INSERM UMR S910, Beirut, Lebanon; [Megarbane, Andre] Inst Jerome Lejeune, Paris, France; [Mignon-Ravix, Cecile; L…	Megarbane, A (reprint author), Univ St Joseph, Fac Med, Unite Genet Med, 42 Rue Grenelle, F-75007 Paris, France.	megarbane@usj.edu.lb	Villard, Laurent/E-3941-2016; LEVY, Nicolas/J-1632-2014	Villard, Laurent/0000-0001-6657-5008; LEVY, Nicolas/0000-0001-5171-6365			Angle B, 1998, AM J MED GENET, V80, P322, DOI 10.1002/(SICI)1096-8628(19981204)80:4<322::AID-AJMG4>3.3.CO;2-5; Dobyns WB, 1999, AM J MED GENET, V86, P331, DOI 10.1002/(SICI)1096-8628(19991008)86:4<331::AID-AJMG7>3.3.CO;2-G; Goncharuk V, 2008, PEPTIDES, V29, P1544, DOI 10.1016/j.peptides.2008.05.004; GRIMBERG J, 1989, NUCLEIC ACIDS RES, V17, P8390, DOI 10.1093/nar/17.20.8390; Guilherme R, 2008, AM…	11	1	1	0	3	WILEY-BLACKWELL	HOBOKEN	111 RIVER ST, HOBOKEN 07030-5774, NJ USA	1552-4825			AM J MED GENET A	Am. J. Med. Genet. A	MAY	2011	155A	5
J	Hu, XA; Chen, ZG; Mao, XY; Tang, SJ				Hu, Xiao; Chen, Zhenguo; Mao, Xiaoyan; Tang, Shijie			Effects of Phenytoin and Echinacea purpurea Extract on Proliferation and Apoptosis of Mouse Embryonic Palatal Mesenchymal Cells	JOURNAL OF CELLULAR BIOCHEMISTRY			English	Article						CLEFT PALATE; ECHINACEA PURPUREA EXTRACT; MOUSE EMBRYONIC PALATAL MESENCHYMAL CELLS; PHENYTOIN	MATERNAL IMMUNE STIMULATION; INDUCED CLEFT-PALATE; SECALONIC ACID-D; FETAL MALFORMATIONS; PROTEIN-SYNTHESIS; RETINOIC ACID; IN-VITRO; MICE; INHIBITION; SYSTEM	Cleft palate is one of the most common birth defects. Several environment factors are involved in the disorder, such as smoking, vitamin deficiency and teratogens. We investigated the teratogenic agent phenytoin and extract of the immunostimulant Echinacea purpurea in the etiology of cleft palate associated with the proliferation and apoptosis of mouse embryonic palatal mesenchymal (MEPM) cells. …	[Hu, Xiao; Mao, Xiaoyan; Tang, Shijie] Shantou Univ Med Coll, Affiliated Hosp 2, Cleft Lip & Palate Treatment Ctr, Shantou 515041, Guangdong, Peoples R China; [Chen, Zhenguo] Shantou Univ Med Coll, Lab Cell Senescence, Shantou 515041, Guangdong, Peoples R China	Tang, SJ (reprint author), Shantou Univ Med Coll, Affiliated Hosp 2, Cleft Lip & Palate Treatment Ctr, N Dongxia Rd, Shantou 515041, Guangdong, Peoples R China.	tang2302@163.com			Guangdong Science and Technology Department [2008B080701034]	Grant sponsor: Guangdong Science and Technology Department 2008B080701034.	Barrett B, 2003, PHYTOMEDICINE, V10, P66, DOI 10.1078/094471103321648692; Benson JM, 2010, FOOD CHEM TOXICOL, V48, P1170, DOI 10.1016/j.fct.2010.02.007; Borchers AT, 2000, AM J CLIN NUTR, V72, P339; Burger RA, 1997, INT J IMMUNOPHARMACO, V19, P371, DOI 10.1016/S0192-0561(97)00061-1; *CDC, 2004, MMWR-MORBID MORTAL W, V53, P362; Cuervo R, 2002, DEV BIOL, V245, P145, DOI 10.1006/dbio.2002.0620; Dhul…	45	6	7	1	9	WILEY-BLACKWELL	HOBOKEN	111 RIVER ST, HOBOKEN 07030-5774, NJ USA	0730-2312	1097-4644		J CELL BIOCHEM	J. Cell. Biochem.	MAY	2011	112	5
J	Matar, KM; Marafie, NA				Matar, Kamal M.; Marafie, Najlaa A.			Effect of pregnancy on topiramate pharmacokinetics in rabbits	XENOBIOTICA			English	Article						Antiepileptics; topiramate; pharmacokinetics; rabbits; pregnancy	SERUM CONCENTRATION/DOSE RATIO; ANTIEPILEPTIC DRUGS; EPILEPSY; LACTATION; PHARMACOLOGY; MANAGEMENT; PLASMA	1. Pregnancy is associated with various physiological changes that may lead to significant alterations in the pharmacokinetic profiles of many drugs. The present study was designed to investigate the potential effects of pregnancy on the pharmacokinetics of topiramate (TPM) in the rabbit model. 2. Nineteen female New Zealand white rabbits (nine pregnant and 10 non-pregnant) were used in this stud…	[Matar, Kamal M.] Kuwait Univ, Fac Pharm, Dept Appl Therapeut, Safat 13110, Kuwait; [Marafie, Najlaa A.] Kuwait Univ, Fac Med, Dept Pharmacol & Toxicol, Safat 13110, Kuwait	Matar, KM (reprint author), Kuwait Univ, Fac Pharm, Dept Appl Therapeut, POB 24923, Safat 13110, Kuwait.	kamal@hsc.edu.kw			Kuwait University Research Administration [YM11/08]	The authors gratefully acknowledge Kuwait University Research Administration for financial support of this study (Grant# YM11/08).	Anderson GD, 2005, CLIN PHARMACOKINET, V44, P989, DOI 10.2165/00003088-200544100-00001; Battino D, 2007, DRUGS, V67, P2727, DOI 10.2165/00003495-200767180-00007; Brodtkorb E, 2008, SEIZURE-EUR J EPILEP, V17, P160, DOI 10.1016/j.seizure.2007.11.015; Caldwell GW, 2005, EUR J DRUG METAB PH, V30, P151, DOI 10.1007/BF03190614; CHAMBERLAIN A, 1993, AM J OBSTET GYNECOL, V168, P667, DOI 10.1016/0002-9378…	29	3	3	0	1	TAYLOR & FRANCIS LTD	ABINGDON	2-4 PARK SQUARE, MILTON PARK, ABINGDON OR14 4RN, OXON, ENGLAND	0049-8254	1366-5928		XENOBIOTICA	Xenobiotica	MAY	2011	41	5
J	Juraski, RG; Pavlovi, M; Malenica, M; Sojat, LC				Juraski, Romana Gjergja; Pavlovi, Maja; Malenica, Masa; Sojat, Ljerka Cvitanovi			CONVULSIONS IN MALE INFANT ARE CRUCIAL FOR EARLY DIAGNOSIS OF TUBEROUS SCLEROSIS COMPLEX WITH FINAL PRESENTATION IN MULTIPLE ORGANS: 13-YEAR FOLLOW-UP	PAEDIATRIA CROATICA			English	Article						SEIZURES; INFANT, NEWBORN; EARLY DIAGNOSIS; Tuberous sclerosis; FOLLOW-UP STUDIES	PARTIAL SEIZURES; SLEEP DISORDER; VIGABATRIN; CHILDREN; MELATONIN; DISEASE	Tuberous sclerosis complex (TSC) is a multisystem, autosomal-dominant inherited, neurocutaneous disease. Clinical symptoms are caused by the growth of hamartomas in many organs (brain, heart, kidney, skin, eyes, etc.). These days we use major/minor features to diagnose TSC. The disease is variably expressed and can manifest from birth to adulthood. In a 2-day-old infant, the probable diagnosis of…	[Juraski, Romana Gjergja; Pavlovi, Maja; Malenica, Masa; Sojat, Ljerka Cvitanovi] Univ Hosp Ctr Sestre Milosrdnice, Zagreb 10000, Croatia	Juraski, RG (reprint author), Univ Hosp Ctr Sestre Milosrdnice, Vinogradska 29, Zagreb 10000, Croatia.	romana.gjergja@zg.t-com.hr					Arora V, 2008, INDIAN J PEDIATR, V75, P77, DOI 10.1007/s12098-008-0012-y; Asato MR, 2004, J CHILD NEUROL, V19, P241, DOI 10.1177/088307380401900401; ASHISH G, 2004, JIACM, V5, P75; Balaji R, 2008, CHILD NERV SYST, V24, P397, DOI 10.1007/s00381-007-0463-x; Bombardieri R, 2010, EUR J PAEDIATR NEURO, V14, P146, DOI 10.1016/j.ejpn.2009.03.003; BROWNE TR, 1987, NEUROLOGY, V37, P184, DOI 10.1212/WNL.37…	28	0	0	0	4	CHILDRENS HOSPITAL ZAGREB	ZAGREB	KLAICEVA 16, ZAGREB, 10000, CROATIA	1330-1403			PAEDIATR CROAT	Paediatr. Croat.	APR-JUN	2011	55	2
J	Lunardi, LL; da Costa, ALC; Guerreiro, CAM; de Souza, EAP				Lunardi, Luciane Lorencetti; Cunha da Costa, Alberto Luiz; Mantovani Guerreiro, Carlos Alberto; Pedroso de Souza, Elisabete Abib			Quality of life in pregnant women with epilepsy versus women with epilepsy	ARQUIVOS DE NEURO-PSIQUIATRIA			English	Article						women; pregnancy; quality of life; epilepsy	INVENTORY	It is assumed that 25% of patients with epilepsy are women of fertile age and 0.3% to 0.6% of all children are born of mothers with epilepsy. The aim of this study was to evaluate the quality of life on pregnant with epilepsy and compare with non-pregnant women with epilepsy. We evaluated two groups (Experimental Group - 29 pregnant women with epilepsy and Control Group - 30 women with epilepsy);…	[Lunardi, Luciane Lorencetti; Cunha da Costa, Alberto Luiz; Mantovani Guerreiro, Carlos Alberto; Pedroso de Souza, Elisabete Abib] Univ Campinas UNICAMP, Univ Med, Dept Neurol, Campinas, SP, Brazil	Lunardi, LL (reprint author), Univ Hosp Campinas UNICAMP, Caixa Postal 6111, BR-13083970 Campinas, SP, Brazil.	lulunardi@gmail.com			FAPESP	Luciane Lorencetti Lunardi received scholarship from FAPESP	AZEVEDO MA, 2009, EPILEPSY BEHAV, V14, P465; Barbosa FD, 2008, EPILEPSY BEHAV, V13, P218, DOI 10.1016/j.yebeh.2008.03.005; COSTA ALC, 2007, THESIS FCM UNICAMP C; COSTA ALC, 2002, THESIS FCM UNICAMP C; CRAMER JA, 1993, EPILEPSIA, V34, pS8, DOI 10.1111/j.1528-1157.1993.tb05917.x; DASILVA TI, 2007, EPILEPSY BEHAV, V10, P1234; DEVINSKY O, 1993, EPILEPSIA, V34, pS39, DOI 10.1111/j.1528-1157.1993.tb059…	25	3	3	0	1	ASSOC ARQUIVOS NEURO- PSIQUIATRIA	SAO PAULO SP	PR AMADEU AMARAL 47/33, 01327-010 SAO PAULO SP, BRAZIL	0004-282X			ARQ NEURO-PSIQUIAT	Arq. Neuro-Psiquiatr.	APR	2011	69	2B
J	Rauchenzauner, M; Kiechl-Kohlendorfer, U; Rostasy, K; Luef, G				Rauchenzauner, Markus; Kiechl-Kohlendorfer, Ursula; Rostasy, Kevin; Luef, Gerhard			Old and new antiepileptic drugs during pregnancy and lactation - report of a case	EPILEPSY & BEHAVIOR			English	Article						Breastfeeding; Antiepileptic drugs; Women with epilepsy; Neonatal seizures	EPILEPSY; WOMEN; PHARMACOKINETICS; PERIOD	We describe a case of a woman with epilepsy treated with primidone/phenobarbital (so-called "old" antiepileptic drug) and levetiracetam (so-called "new" antiepileptic drug) who was discouraged from breastfeeding, resulting in clinically significant withdrawal seizures in her newborn. As a consequence, even when two or more antiepileptic drugs are needed for the treatment of women with epilepsy, b…	[Rauchenzauner, Markus] Schon Klin Vogtareuth, Neuropediat Dept, D-83569 Vogtareuth, Germany; [Rauchenzauner, Markus; Kiechl-Kohlendorfer, Ursula; Rostasy, Kevin] Med Univ Innsbruck, Dept Pediat 4, Innsbruck, Austria; [Luef, Gerhard] Med Univ Innsbruck, Dept Neurol, Innsbruck, Austria	Rauchenzauner, M (reprint author), Schon Klin Vogtareuth, Neuropediat Dept, Krankenhausstr 20, D-83569 Vogtareuth, Germany.	markus_rauchenzauner@hotmail.com					Aguglia U, 2009, EPILEPSIA, V50, P7, DOI 10.1111/j.1528-1167.2008.01964.x; Bar-Oz B, 2000, Paediatr Drugs, V2, P113, DOI 10.2165/00128072-200002020-00004; Crawford PM, 2009, DRUG SAFETY, V32, P293, DOI 10.2165/00002018-200932040-00004; Hauser WA, 1996, MAYO CLIN PROC, V71, P576, DOI 10.4065/71.6.576; KNOTT C, 1987, LANCET, V2, P272; KUHNZ W, 1988, DEV PHARMACOL THERAP, V11, P147, DOI 10.1159/0004…	12	6	6	0	4	ACADEMIC PRESS INC ELSEVIER SCIENCE	SAN DIEGO	525 B ST, STE 1900, SAN DIEGO, CA 92101-4495 USA	1525-5050			EPILEPSY BEHAV	Epilepsy Behav.	APR	2011	20	4
J	Garfinkle, J; Shevell, MI				Garfinkle, Jarred; Shevell, Michael I.			Predictors of Outcome in Term Infants With Neonatal Seizures Subsequent to Intrapartum Asphyxia	JOURNAL OF CHILD NEUROLOGY			English	Article						seizures; asphyxia; newborn	HYPOXIC-ISCHEMIC ENCEPHALOPATHY; CEREBRAL-PALSY; BIRTH ASPHYXIA; HYPOTHERMIA; POPULATION; CLASSIFICATION; PROGNOSIS; CHILDREN; EVENTS; STROKE	The objective of this study was to define potential clinical prognostic factors for term infants with neonatal seizures subsequent to intrapartum asphyxia. The authors completed a retrospective analysis of 62 term infants with clinical neonatal seizures subsequent to intrapartum asphyxia. Logistic regression analysis was applied to determine the independent prognostic indicators of an adverse out…	[Garfinkle, Jarred; Shevell, Michael I.] McGill Univ, Montreal Childrens Hosp, Ctr Hlth, Dept Neurol & Neurosurg,Div Pediat Neurol, Montreal, PQ H3H 1P3, Canada; [Garfinkle, Jarred; Shevell, Michael I.] McGill Univ, Dept Pediat, Montreal, PQ H3A 2T5, Canada	Shevell, MI (reprint author), McGill Univ, Montreal Childrens Hosp, Ctr Hlth, Dept Neurol & Neurosurg,Div Pediat Neurol, 2300 Tupper,Room A-514, Montreal, PQ H3H 1P3, Canada.	michael.shevell@muhc.mcgill.ca			MCH Foundation	The authors disclosed receipt of the following financial support for the research and/or authorship of this article: MIS received salary support from the MCH Foundation during the writing of this manuscript.	ABBOT RL, 2009, PEDIATRICS, V124, P1619; Al-Macki N, 2009, PEDIATR NEUROL, V41, P399, DOI 10.1016/j.pediatrneurol.2009.06.001; *AM COLL OBST GYN, 2003, NEON ENC CER PALS DE; Bagley AM, 2007, DEV MED CHILD NEUROL, V49, P181, DOI 10.1111/j.1469-8749.2007.00181.x; Bax M, 2005, DEV MED CHILD NEUROL, V47, P571, DOI 10.1017/S001216220500112X; BERGMAN I, 1983, ANN NEUROL, V14, P642, DOI 10.1002/ana.4101…	42	17	17	0	2	SAGE PUBLICATIONS INC	THOUSAND OAKS	2455 TELLER RD, THOUSAND OAKS, CA 91320 USA	0883-0738			J CHILD NEUROL	J. Child Neurol.	APR	2011	26	4
J	Dibbens, LM; Kneen, R; Bayly, MA; Heron, SE; Arsov, T; Damiano, JA; Desai, T; Gibbs, J; McKenzie, F; Mulley, JC; Ronan, A; Scheffer, IE				Dibbens, L. M.; Kneen, R.; Bayly, M. A.; Heron, S. E.; Arsov, T.; Damiano, J. A.; Desai, T.; Gibbs, J.; McKenzie, F.; Mulley, J. C.; Ronan, A.; Scheffer, I. E.			Recurrence risk of epilepsy and mental retardation in females due to parental mosaicism of PCDH19 mutations	NEUROLOGY			English	Article							SEVERE MYOCLONIC EPILEPSY; SCN1A MUTATION; DRAVET SYNDROME; DE-NOVO; DISORDER; INFANCY; FAMILY	Objective: Two unrelated families were ascertained in which sisters had infantile onset of epilepsy and developmental delay. Mutations in the protocadherin 19 (PCDH19) gene cause epilepsy and mental retardation limited to females (EFMR). Despite both sister pairs having a PCDH19 mutation, neither parent in each family was a heterozygous carrier of the mutation. The possibility of parental mosaici…	[Dibbens, L. M.] SA Pathol Womens & Childrens Hosp, Epilepsy Res Program, Dept Med Genet, Adelaide, SA 5006, Australia; [Dibbens, L. M.; Heron, S. E.; Mulley, J. C.] Univ Adelaide, Sch Paediat & Reprod Hlth, Adelaide, SA 5005, Australia; [Mulley, J. C.] Univ Adelaide, Sch Mol & Biomed Sci, Adelaide, SA 5005, Australia; [Kneen, R.] Alder Hey Childrens NHS Fdn Trust, Roald Dahl EEG Dept, Liverpool,…	Dibbens, LM (reprint author), SA Pathol Womens & Childrens Hosp, Epilepsy Res Program, Dept Med Genet, Level 9,Clarence Rieger Bldg,72 King William Rd, Adelaide, SA 5006, Australia.	leanne.dibbens@health.sa.gov.au	Scheffer, Ingrid/G-1668-2013; Heron, Sarah/F-4222-2013	Scheffer, Ingrid/0000-0002-2311-2174; Heron, Sarah/0000-0001-8759-6748; Bayly, Marta/0000-0002-6011-4478	National Health and Medical Research Council of Australia; MS McLeod Trustees; Thyne Reid Charitable Trusts; Athena Diagnostics; UCB; Janssen-Cilag EMEA; Health Research Council of New Zealand; University of Melbourne; American Epilepsy Society; Jack Brockhoff Foundation; Perpetual Charitable Trustees	Supported by the National Health and Medical Research Council of Australia, MS McLeod Trustees, and Thyne Reid Charitable Trusts.; Dr. Dibbens may accrue future revenue on a pending patent re: Therapeutic compound that relates to discovery of PCDH19 gene as the cause of familial epilepsy with mental retardation limited to females. Dr. Kneen, M. A. Bayly, Dr. Heron, Dr. Arsov, J.A. Damiano, T. Des…	Ahmed ZM, 2001, AM J HUM GENET, V69, P25, DOI 10.1086/321277; Azmanov DN, 2010, EPILEPTIC DISORD, V12, P117, DOI 10.1684/epd.2010.0311; Depienne Christel, 2006, Hum Mutat, V27, P389, DOI 10.1002/humu.9419; Depienne C, 2009, PLOS GENET, V5, DOI 10.1371/journal.pgen.1000381; Dibbens LM, 2008, NAT GENET, V40, P776, DOI 10.1038/ng.149; Genmaro E, 2006, BIOCHEM BIOPH RES CO, V341, P489, DOI 10.1016/j.…	19	30	35	0	4	LIPPINCOTT WILLIAMS & WILKINS	PHILADELPHIA	TWO COMMERCE SQ, 2001 MARKET ST, PHILADELPHIA, PA 19103 USA	0028-3878	1526-632X		NEUROLOGY	Neurology	APR	2011	76	17
J	Filippi, L; la Marca, G; Cavallaro, G; Fiorini, P; Favelli, F; Malvagia, S; Donzelli, G; Guerrini, R				Filippi, Luca; la Marca, Giancarlo; Cavallaro, Giacomo; Fiorini, Patrizio; Favelli, Federica; Malvagia, Sabrina; Donzelli, Gianpaolo; Guerrini, Renzo			Phenobarbital for neonatal seizures in hypoxic ischemic encephalopathy: A pharmacokinetic study during whole body hypothermia	EPILEPSIA			English	Article						Newborn; Asphyxia; Neuroprotection; Phenobarbital; Pharmacokinetics	THERAPEUTIC HYPOTHERMIA; CLINICAL PHARMACOKINETICS; ANTIEPILEPTIC DRUGS; NEWBORN-INFANTS; TERM NEWBORN; TOPIRAMATE; DISPOSITION; METABOLISM; REQUIREMENTS; GENTAMICIN	Purpose: Therapeutic hypothermia has recently been introduced to treat term newborns with hypoxic-ischemic encephalopathy, of whom more than half have seizures. Phenobarbital is widely used to treat neonatal seizures, but it is unknown whether its pharmacokinetics is affected by hypothermia. We evaluated the influence of hypothermia on phenobarbital pharmacokinetics in asphyxiated newborns. Metho…	[Filippi, Luca; Fiorini, Patrizio; Favelli, Federica; Donzelli, Gianpaolo] A Meyer Univ Childrens Hosp, Dept Perinatal Med, Neonatal Intens Care Unit, I-50139 Florence, Italy; [la Marca, Giancarlo] Univ Florence, Dept Pharmacol, Florence, Italy; [la Marca, Giancarlo; Malvagia, Sabrina] A Meyer Univ Childrens Hosp, Dept Neurosci, Pediat Neurol Unit, Mass Spectrometry Clin Chem & Pharmacol Lab, I-5…	Filippi, L (reprint author), A Meyer Univ Childrens Hosp, Dept Crit Care Med, Neonatal Intens Care Unit, Viale Pieraccini,24, I-50139 Florence, Italy.	l.filippi@meyer.it		la marca, giancarlo/0000-0003-3319-7260; Filippi, Luca/0000-0001-5310-9147; Cavallaro, Giacomo/0000-0002-4921-1437			al Naqeeb N, 1999, PEDIATRICS, V103, P1263, DOI 10.1542/peds.103.6.1263; Azzopardi DV, 2009, NEW ENGL J MED, V361, P1349, DOI 10.1056/NEJMoa0900854; BANSINATH M, 1988, J CLIN PHARMACOL, V28, P860, DOI 10.1002/j.1552-4604.1988.tb03229.x; Bartha AI, 2007, PEDIATR NEUROL, V37, P85, DOI 10.1016/j.pediatrneurol.2007.04.003; BATTINO D, 1995, CLIN PHARMACOKINET, V29, P257, DOI 10.2165/00003088-199529040…	48	49	50	0	11	WILEY	HOBOKEN	111 RIVER ST, HOBOKEN 07030-5774, NJ USA	0013-9580	1528-1167		EPILEPSIA	Epilepsia	APR	2011	52	4
J	Forcelli, PA; Gale, K; Kondratyev, A				Forcelli, Patrick A.; Gale, Karen; Kondratyev, Alexei			Early postnatal exposure of rats to lamotrigine, but not phenytoin, reduces seizure threshold in adulthood	EPILEPSIA			English	Article						Pentylenetetrazol; Development; Antiepileptic drug	BRAIN GROWTH SPURT; ANTIEPILEPTIC DRUGS	In view of previous reports of changes in seizure susceptibility in adult rats exposed to phenobarbital or diazepam as pups, we examined the effects of early life exposure to lamotrigine and phenytoin, two commonly used antiepileptic drugs (AEDs), for their effect on seizure threshold in adult rats. We found that pups exposed to lamotrigine for 6 days during the second postnatal week had a signif…	[Kondratyev, Alexei] Georgetown Univ, Dept Pediat, Washington, DC 20057 USA; [Forcelli, Patrick A.; Gale, Karen; Kondratyev, Alexei] Georgetown Univ, Dept Pharmacol, Washington, DC 20057 USA; [Forcelli, Patrick A.; Gale, Karen; Kondratyev, Alexei] Georgetown Univ, Interdisciplinary Program Neurosci, Washington, DC 20057 USA	Kondratyev, A (reprint author), Georgetown Univ, Dept Pediat, W208 Res Bldg,3970 Reservoir Rd NW, Washington, DC 20057 USA.	kondrata@georgetown.edu	Forcelli, Patrick/G-6970-2012		NIH [F31NS066822, T32DA007291, T32NS041231]; Epilepsy Foundation [EFA123098]; GlaxoSmithKline	This research was supported by NIH F31NS066822 and Epilepsy Foundation Fellowship EFA123098 to PAF, Research grant from GlaxoSmithKline to AK, and NIH training grants T32DA007291 and T32NS041231.	Bartha AI, 2007, PEDIATR NEUROL, V37, P85, DOI 10.1016/j.pediatrneurol.2007.04.003; Ben-Ari Y, 2006, LANCET NEUROL, V5, P1055, DOI 10.1016/S1474-4422(06)70626-3; Bittigau P, 2002, P NATL ACAD SCI USA, V99, P15089, DOI 10.1073/pnas.222550499; Bonthius DJ, 2001, ALCOHOL CLIN EXP RES, V25, P70, DOI 10.1111/j.1530-0277.2001.tb02129.x; DOBBING J, 1979, EARLY HUM DEV, V3, P79, DOI 10.1016/0378-3782(79)…	13	12	12	0	2	WILEY	HOBOKEN	111 RIVER ST, HOBOKEN 07030-5774, NJ USA	0013-9580	1528-1167		EPILEPSIA	Epilepsia	APR	2011	52	4
J	Soysal, H; Unur, E; Duzler, A; Karaca, O; Ekinci, N				Soysal, Handan; Unur, Erdogan; Duzler, Ayhan; Karaca, Omur; Ekinci, Nihat			Effects of intraperitoneal administration of the phenytoin on the skeletal system of rat fetus	SEIZURE-EUROPEAN JOURNAL OF EPILEPSY			English	Review						Phenytoin; Rat; Ossification	CONGENITAL-ANOMALIES; ANTIEPILEPTIC DRUGS; A/J MICE; DIPHENYLHYDANTOIN; TERATOGENICITY; MALFORMATIONS; SUPPLEMENTATION; EPILEPSY; SODIUM; DOSAGE	This study was conducted on determining the effects of phenytoin on the skeletal system of the fetuses of 13 Wistar Albino rats. The female rats were divided into two groups after the vaginal smear test: the group 1 (control group) included 6 individuals, whereas the group 2 (phenytoin group) comprised 7 animals. A dose of 25 mg/kg/day phenytoin was administered intraperitoneally to pregnant rats…	[Soysal, Handan] Adryaman Univ, Med Hlth Coll, Adiyaman, Turkey; [Unur, Erdogan] Erciyes Univ, Fac Med, Dept Anat, Kayseri, Turkey; [Duzler, Ayhan] Erciyes Univ, Fac Vet Med, Dept Anat, Kayseri, Turkey; [Karaca, Omur] Nevsehir Univ, Hlth Coll, Nevsehir, Turkey; [Ekinci, Nihat] Inonu Univ, Fac Med, Dept Anat, Malatya, Turkey	Soysal, H (reprint author), Adryaman Univ, Med Hlth Coll, Adiyaman, Turkey.	hsoysal@inonu.edu.tr	duzler, ayhan/A-4406-2016	duzler, ayhan/0000-0001-9515-574X			Abela D, 2005, BIRTH DEFECTS RES B, V74, P201, DOI 10.1002/bdrb.20037; ADAMS J, 1990, NEUROTOXICOL TERATOL, V12, P203, DOI 10.1016/0892-0362(90)90092-Q; ATA MM, 1977, BRIT J PHARMACOL, V59, pP494; BECK SL, 1989, TERATOLOGY, V4, P365; Brendel R., 1989, BIO RES PREG, V6, P1; Duzler A., 2003, Ankara Universitesi Veteriner Fakultesi Dergisi, V50, P165; ELSHOVE J, 1969, LANCET, P1074; ELUMA FO, 1984, …	32	3	3	0	6	W B SAUNDERS CO LTD	LONDON	32 JAMESTOWN RD, LONDON NW1 7BY, ENGLAND	1059-1311			SEIZURE-EUR J EPILEP	Seizure	APR	2011	20	3
J	Helmy, MM; Tolner, EA; Vanhatalo, S; Voipio, J; Kaila, K				Helmy, Mohamed M.; Tolner, Else A.; Vanhatalo, Sampsa; Voipio, Juha; Kaila, Kai			Brain Alkalosis Causes Birth Asphyxia Seizures, Suggesting Therapeutic Strategy	ANNALS OF NEUROLOGY			English	Article							MAGNETIC-RESONANCE-SPECTROSCOPY; RAT CEREBELLAR CORTEX; NEWBORN-INFANTS; OXYGEN-CONSUMPTION; HYPOXIA-ISCHEMIA; CA2+ CURRENTS; IMMATURE RAT; CA1 NEURONS; BLOOD-FLOW; DAMAGE	Objective: The mechanisms whereby birth asphyxia leads to generation of seizures remain unidentified. To study the possible role of brain pH changes, we used a rodent model that mimics the alterations in systemic CO2 and O-2 levels during and after intrapartum birth asphyxia. Methods: Neonatal rat pups were exposed for 1 hour to hypercapnia (20% CO2 in the inhaled gas), hypoxia (9% O2), or both (…	[Helmy, Mohamed M.; Tolner, Else A.; Voipio, Juha; Kaila, Kai] Univ Helsinki, Dept Biosci, FIN-00014 Helsinki, Finland; [Vanhatalo, Sampsa] Helsinki Univ Cent Hosp, Childrens Hosp, Dept Clin Neurophysiol, Helsinki, Finland; [Kaila, Kai] Univ Helsinki, Ctr Neurosci, FIN-00014 Helsinki, Finland	Kaila, K (reprint author), Univ Helsinki, Dept Biosci, POB 65,Viikinkaari 1, FIN-00014 Helsinki, Finland.	kai.kaila@helsinki.fi	Kaila, Kai/R-8528-2016; Vanhatalo, Sampsa/B-1393-2013; Tolner, Else/J-9201-2015	Kaila, Kai/0000-0003-0668-5955; Voipio, Juha/0000-0001-7096-1286	Letten Foundation; Academy of Finland; Sigrid Juselius Foundation; Jane and Aatos Erkko Foundation	This work was supported by grants from the Letten Foundation (MH), the Academy of Finland (KK,EAT,SV), the Sigrid Juselius Foundation (KK, JV, SV), and the Jane and Aatos Erkko Foundation (KK). K. K. is a member of the Finnish Center of Excellence in Molecular and Integrative Neuroscience Research.	Ambalavanan N, 2001, CLIN PERINATOL, V28, P517, DOI 10.1016/S0095-5108(05)70104-4; APKON M, 1995, J PHYSIOL-LONDON, V484, P743, DOI 10.1113/jphysiol.1995.sp020700; AZZOPARDI D, 1989, PEDIATR RES, V25, P445, DOI 10.1203/00006450-198905000-00004; Azzopardi DV, 2009, NEW ENGL J MED, V361, P1349, DOI 10.1056/NEJMoa0900854; Beneteau-Burnat B, 2008, CLIN CHEM LAB MED, V46, P271, DOI 10.1515/CCLM.2008.0…	44	24	24	0	5	WILEY-BLACKWELL	HOBOKEN	111 RIVER ST, HOBOKEN 07030-5774, NJ USA	0364-5134			ANN NEUROL	Ann. Neurol.	MAR	2011	69	3
J	Afshar, M; Moallem, SA; Baharara, J; Takjo, T; Golalipour, MJ				Afshar, Mohammad; Moallem, Seyed Adel; Baharara, Javad; Takjo, Toktam; Golalipour, Mohammad Jafar			Preventive Effect of Vitamin B6 on Developmental Toxicity of Carbamazepine in Mice	IRANIAN JOURNAL OF BASIC MEDICAL SCIENCES			English	Article						Carbamazepine; Congenital Abnormalities; Pyridoxine; Teratology; Mice	ANTIEPILEPTIC DRUG MONOTHERAPY; NONSYNDROMIC OROFACIAL CLEFTS; BETA-SYNTHASE DEFICIENCY; FOLIC-ACID; TERATOGENIC MECHANISM; SPECIAL EMPHASIS; PREGNANCY; MALFORMATIONS; WOMEN; SUPPLEMENTATION	Objective(s) Carbamazepine (CBZ) is an antiepileptic drug that is used widely for the treatment of epileptic seizures. Neural tube defects (NTDs), growth retardation, and nail hypoplasia are the most common features of teratogenic effects of this drug. The purpose of this study was to examine the effect of vitamin B6 on the developmental toxicity of CBZ on mice. Materials and Methods Sixty BALB/c…	[Moallem, Seyed Adel] Mashhad Univ Med Sci, Pharmaceut Sci Res Ctr, Med Toxicol Res Ctr, Dept Pharmacodynam & Toxicol, Mashhad, Iran; [Afshar, Mohammad] Birjand Univ Med Sci, Dept Anat, Birjand, Iran; [Baharara, Javad; Takjo, Toktam] Islamic Azad Univ, Mashhad Branch, Mashhad, Iran; [Golalipour, Mohammad Jafar] Golestan Univ Med Sci, Gorgan Congenital Malformat Ctr, Gorgan, Iran	Moallem, SA (reprint author), Mashhad Univ Med Sci, Pharmaceut Sci Res Ctr, Med Toxicol Res Ctr, Dept Pharmacodynam & Toxicol, Mashhad, Iran.	moallem@mums.ac.ir	Golalipour, Mohammad Jafar/K-1921-2016	Golalipour, Mohammad Jafar/0000-0002-0646-7096	Mashhad University of Medical Sciences, Mashhad, Iran; Birjand University of Medical Sciences, Birjand, Iran	This study is part of a MSc thesis in developmental biology and has been funded by a joint research grant between Mashhad University of Medical Sciences, Mashhad, Iran and Birjand University of Medical Sciences, Birjand, Iran.	Afshar M, 2010, CUTAN OCUL TOXICOL, V29, P10, DOI 10.3109/15569520903380353; Apeland T, 2008, EPILEPSY RES, V82, P1, DOI 10.1016/j.eplepsyres.2008.06.003; Artama M, 2006, INT J EPIDEMIOL, V35, P280, DOI 10.1093/ije/dyi234; Azarbayjani F, 1998, TERATOLOGY, V57, P117, DOI 10.1002/(SICI)1096-9926(199803)57:3<117::AID-TERA1>3.0.CO;2-Y; Azarbayjani F, 2002, EPILEPSIA, V43, P457, DOI 10.1046/j.1528-115…	37	1	2	0	0	MASHHAD UNIV MED SCIENCES	MASHHAD	VICE-CHANCELLOR FOR RES CTR OFF IJBMS, DANESHGAH ST, PO BOX 9138813944 - 445, MASHHAD, 00000, IRAN	2008-3866	2008-3874		IRAN J BASIC MED SCI	Iran. J. Basic Med. Sci.	MAR-APR	2011	14	2
J	Kokaia, M				Kokaia, Merab			Seizure-induced neurogenesis in the adult brain	EUROPEAN JOURNAL OF NEUROSCIENCE			English	Article						epilepsy; excitability; functional integration; neurogenesis; seizures; synaptic integrattion	PILOCARPINE-INDUCED SEIZURES; GRANULE CELL NEUROGENESIS; HILAR BASAL DENDRITES; TEMPORAL-LOBE EPILEPSY; RAT DENTATE GYRUS; STATUS EPILEPTICUS; FUNCTIONAL IMPLICATIONS; MITOTIC-ACTIVITY; SPINE GEOMETRY; KINDLING MODEL	It is well established that seizures increase adult neurogenesis in the subventricular and subgranular zones, the most neurogenic regions of the adult rodent and apparently human brain. However, the role of increased neurogenesis in these areas in seizure generation (ictogenesis) and epileptogenesis remains elusive. It is of utmost importance to explore how the cells that are born in response to …	Univ Lund Hosp, Expt Epilepsy Grp, Wallenberg Neurosci Ctr, S-22184 Lund, Sweden	Kokaia, M (reprint author), Univ Lund Hosp, Expt Epilepsy Grp, Wallenberg Neurosci Ctr, S-22184 Lund, Sweden.	merab.kokaia@med.lu.se			Swedish Research Council; EU Commission; Kock; Segerfalk; Crafoord; Elsa Schmitz; Swedish Brain Foundations	The own work presented in this review was supported by grants from Swedish Research Council, EU Commission FP6 EPICURE, Kock, Segerfalk, Crafoord,Elsa Schmitz, and Swedish Brain Foundations.	Balu DT, 2009, NEUROSCI BIOBEHAV R, V33, P232, DOI 10.1016/j.neubiorev.2008.08.007; Ben-Ari Y, 2007, PHYSIOL REV, V87, P1215, DOI 10.1152/physrev.00017.2006; Bendel O, 2005, J CEREBR BLOOD F MET, V25, P1586, DOI 10.1038/sj.jcbfm.9600153; Bender RA, 2003, HIPPOCAMPUS, V13, P399, DOI 10.1002/hipo.10089; Bengzon J, 1997, P NATL ACAD SCI USA, V94, P10432, DOI 10.1073/pnas.94.19.10432; Cha BH, 2004, B…	47	46	48	0	4	WILEY-BLACKWELL	MALDEN	COMMERCE PLACE, 350 MAIN ST, MALDEN 02148, MA USA	0953-816X			EUR J NEUROSCI	Eur. J. Neurosci.	MAR	2011	33	6
J	Ahantarig, A; Chauvatcharin, N; Ruang-areerate, T; Baimai, V; Kittayapong, P				Ahantarig, Arunee; Chauvatcharin, Nopmanee; Ruang-areerate, Toon; Baimai, Visut; Kittayapong, Pattamaporn			Infection Incidence and Relative Density of the Bacteriophage WO-B in Aedes albopictus Mosquitoes from Fields in Thailand	CURRENT MICROBIOLOGY			English	Article							CULEX-PIPIENS; WOLBACHIA-PIPIENTIS; VARIABILITY; INCOMPATIBILITY; TRANSMISSION; ENDOSYMBIONT; INSECTS	We have used real-time quantitative PCR to measure, for the first time, the relative phage WO-B orf7 density and infection incidence in Aedes albopictus mosquitoes from fields in Thailand. Our results showed that the infection incidence of phage WO-B in this mosquito, sampled from geographically different places in Thailand, was 97.9%. Average relative densities of the offspring were different wh…	[Ahantarig, Arunee; Chauvatcharin, Nopmanee; Ruang-areerate, Toon; Baimai, Visut; Kittayapong, Pattamaporn] Mahidol Univ Salaya, Fac Sci, Ctr Excellence Vectors & Vector Borne Dis, Nakhon Pathom 73170, Thailand; [Ahantarig, Arunee; Baimai, Visut; Kittayapong, Pattamaporn] Mahidol Univ, Fac Sci, Dept Biol, Bangkok 10400, Thailand; [Ruang-areerate, Toon] Armed Forces Res Inst Med Sci, Div Res, Epid…	Kittayapong, P (reprint author), Mahidol Univ Salaya, Fac Sci, Ctr Excellence Vectors & Vector Borne Dis, Phutthamonthon 4 Rd, Nakhon Pathom 73170, Thailand.	scaah@mahidol.ac.th; grpkt@mahidol.ac.th					Ahantarig A, 2008, ANN MICROBIOL, V58, P189, DOI 10.1007/BF03175315; BORDENSTEIN SR, 2006, PLOS PATHOG, V2, pNIL50, DOI DOI 10.1371/JOURNAL.PPAT.0020043; BUEI K, 1983, PICTORIAL KEY SPECIE; Chauvatcharin N, 2006, MOL ECOL, V15, P2451, DOI 10.1111/j.1365-294X.2006.02947.x; Duron O, 2006, P ROY SOC B-BIOL SCI, V273, P495, DOI 10.1098/rspb.2005.3336; Fujii Y, 2004, BIOCHEM BIOPH RES CO, V317, P1183,…	21	3	3	0	6	SPRINGER	NEW YORK	233 SPRING ST, NEW YORK, NY 10013 USA	0343-8651	1432-0991		CURR MICROBIOL	Curr. Microbiol.	MAR	2011	62	3
J	Pohl-Guimaraes, F; Krahe, TE; Medina, AE				Pohl-Guimaraes, Fernanda; Krahe, Thomas E.; Medina, Alexandre E.			Early valproic acid exposure alters functional organization in the primary visual cortex	EXPERIMENTAL NEUROLOGY			English	Article						valproate; Levetiracetam; Autism; Orientation selectivity; Visual cortex; Optical imaging; Fetal valproate syndrome	OCULAR DOMINANCE PLASTICITY; ORIENTATION SELECTIVITY; ALCOHOL EXPOSURE; APOPTOTIC NEURODEGENERATION; ANTIEPILEPTIC DRUGS; RECEPTIVE-FIELDS; SODIUM-VALPROATE; NMDA RECEPTOR; FERRET; MODEL	Epilepsy is one of the most common neurologic disorders and affects 0.5 to 1% of pregnant women. The use of antiepileptic drugs, which is usually continued throughout pregnancy, can cause in offspring mild to severe sensory deficits. Neuronal selectivity to stimulus orientation is a basic functional property of the visual cortex that is crucial for perception of shapes and borders. Here we invest…	[Pohl-Guimaraes, Fernanda; Krahe, Thomas E.; Medina, Alexandre E.] Virginia Commonwealth Univ, Dept Anat & Neurobiol, Med Ctr, Richmond, VA 23298 USA	Medina, AE (reprint author), Virginia Commonwealth Univ, Dept Anat & Neurobiol, Med Ctr, Box 0709,1101 E Marshall St,Room 12-042, Richmond, VA 23298 USA.	amedina@vcu.edu	Krahe, Thomas/H-1695-2013	Krahe, Thomas/0000-0002-4686-9284	Thrasher Fund [513055]	This work was supported by Thrasher Fund grant 513055.	Adab N, 2004, J NEUROL NEUROSUR PS, V75, P1575, DOI 10.1136/jnnp.2003.029132; ALLISON JD, 1995, EXP BRAIN RES, V104, P81; Barzago MM, 1996, J PHARMACOL EXP THER, V277, P79; Bittigau P, 2002, P NATL ACAD SCI USA, V99, P15089, DOI 10.1073/pnas.222550499; Brambrink AM, 2010, ANESTHESIOLOGY, V112, P834, DOI 10.1097/ALN.0b013e3181d049cd; CHAPMAN B, 1993, J NEUROSCI, V13, P5251; CHAPMAN B, 1991, J NEUR…	58	7	7	0	6	ACADEMIC PRESS INC ELSEVIER SCIENCE	SAN DIEGO	525 B ST, STE 1900, SAN DIEGO, CA 92101-4495 USA	0014-4886	1090-2430		EXP NEUROL	Exp. Neurol.	MAR	2011	228	1
J	Zouache, K; Raharimalala, FN; Raquin, V; Tran-Van, V; Raveloson, LHR; Ravelonandro, P; Mavingui, P				Zouache, Karima; Raharimalala, Fara Nantenaina; Raquin, Vincent; Tran-Van, Van; Raveloson, Lala Harivelo Ravaomanarivo; Ravelonandro, Pierre; Mavingui, Patrick			Bacterial diversity of field-caught mosquitoes, Aedes albopictus and Aedes aegypti, from different geographic regions of Madagascar	FEMS MICROBIOLOGY ECOLOGY			English	Article						bacterial community; DGGE; quantitative PCR; Wolbachia	16S RIBOSOMAL-RNA; POLYMERASE-CHAIN-REACTION; CYTOPLASMIC INCOMPATIBILITY; BACILLUS-THURINGIENSIS; NATURAL-POPULATIONS; MIDGUT MICROBIOTA; GUT MICROBIOTA; GENE-SEQUENCES; WOLBACHIA; DIPTERA	Symbiotic bacteria are known to play important roles in the biology of insects, but the current knowledge of bacterial communities associated with mosquitoes is very limited and consequently their contribution to host behaviors is mostly unknown. In this study, we explored the composition and diversity of mosquito-associated bacteria in relation with mosquitoes' habitats. Wild Aedes albopictus an…	[Zouache, Karima; Raharimalala, Fara Nantenaina; Raquin, Vincent; Tran-Van, Van; Mavingui, Patrick] Univ Lyon 1, CNRS, UMR Ecol Microbienne 5557, F-69622 Villeurbanne, France; [Zouache, Karima; Raharimalala, Fara Nantenaina; Raquin, Vincent; Tran-Van, Van; Mavingui, Patrick] Univ Lyon, Lyon, France; [Raharimalala, Fara Nantenaina; Raveloson, Lala Harivelo Ravaomanarivo] Fac Sci Antananarivo, Dept…	Mavingui, P (reprint author), Univ Lyon 1, CNRS, UMR Ecol Microbienne 5557, 43 Blvd 11 Novembre 1918, F-69622 Villeurbanne, France.	patrick.mavingui@univ-lyon1.fr			French Ministere de l'Education Nationale, de la Recherche et des Nouvelles Technologies; Fondation pour la Recherche sur la Biodiversite (FRB); [ANR-06-SEST07]; [FRB-CD-AOOI-07-012]	This paper is dedicated to the memory of Dr Jesus Caballero-Mellado (Centro de Ciencia Genomica, Cuernavaca, Morelos, Mexico) who left us in October 2010. We are grateful to Madagascar National Parks (formerly ANGAP) for authorizing collection of wild mosquitoes and to Biofidal-DTAMB Laboratory of IFR41 in University Lyon 1 for technical assistance. K.Z. was supported by PhD fellowships from the …	Ahantarig A, 2008, J VECTOR ECOL, V33, P173, DOI 10.3376/1081-1710(2008)33[173:RWDOFA]2.0.CO;2; Aksoy S, 2005, INSECT BIOCHEM MOLEC, V35, P691, DOI 10.1016/j.ibmb.2005.02.012; Bagny L., 2009, Bulletin de la Societe de Pathologie Exotique, V102, P193; Bagny L, 2009, J MED ENTOMOL, V46, P1541, DOI 10.1603/033.046.0644; Bagny L, 2009, J MED ENTOMOL, V46, P198, DOI 10.1603/033.046.0204; Behar A, 2005…	66	97	99	0	29	OXFORD UNIV PRESS	OXFORD	GREAT CLARENDON ST, OXFORD OX2 6DP, ENGLAND	0168-6496	1574-6941		FEMS MICROBIOL ECOL	FEMS Microbiol. Ecol.	MAR	2011	75	3
J	Temko, A; Thomas, E; Marnane, W; Lightbody, G; Boylan, G				Temko, A.; Thomas, E.; Marnane, W.; Lightbody, G.; Boylan, G.			EEG-based neonatal seizure detection with Support Vector Machines	CLINICAL NEUROPHYSIOLOGY			English	Article						Neonatal EEG; Automated seizure detection; Machine learning; Support Vector Machines	CEREBRAL FUNCTION MONITOR; INFANTS; RECOGNITION	Objective: The study presents a multi-channel patient-independent neonatal seizure detection system based on the Support Vector Machine (SVM) classifier. Methods: A machine learning algorithm (SVM) is used as a classifier to discriminate between seizure and non-seizure EEG epochs. Two post-processing steps are proposed to increase both the temporal precision and the robustness of the system. The …	[Temko, A.; Thomas, E.; Marnane, W.; Lightbody, G.; Boylan, G.] Univ Coll Cork, Neonatal Brain Res Grp, Cork, Ireland; [Marnane, W.; Lightbody, G.] Univ Coll Cork, Dept Elect & Elect Engn, Cork, Ireland; [Boylan, G.] Univ Coll Cork, Dept Paediat & Child Hlth, Cork, Ireland	Temko, A (reprint author), Univ Coll Cork, Neonatal Brain Res Grp, Cork, Ireland.	andreyt@eleceng.ucc.ie	Temko, Andriy/A-8503-2015; Marnane, Liam/G-3690-2012; Boylan, Geraldine/F-3019-2012	Temko, Andriy/0000-0001-6548-0971; Lightbody, Gordon/0000-0002-8155-0826; Boylan, Geraldine/0000-0003-0920-5291; Marnane, William/0000-0002-5039-1498	Science Foundation Ireland [SFI/05/PICA/1836]; Wellcome Trust [085249/Z/08/Z]	This work is supported in part by Science Foundation Ireland (SFI/05/PICA/1836) and the Wellcome Trust (085249/Z/08/Z). The algorithm detailed herein is patent pending.	Aarabi A, 2007, CLIN NEUROPHYSIOL, V118, P2781, DOI 10.1016/j.clinph.2007.08.012; Boakye K., 2008, THESIS U CALIFORNIA; Bourez-Swart MD, 2009, CLIN NEUROPHYSIOL, V120, P1916, DOI 10.1016/j.clinph.2009.08.015; Burges CJC, 1998, DATA MIN KNOWL DISC, V2, P121, DOI 10.1023/A:1009715923555; Celka P, 2002, IEEE T BIO-MED ENG, V49, P455, DOI 10.1109/10.995684; CLANCY RR, 1987, EPILEPSIA, V28, P537, DOI …	37	142	146	2	20	ELSEVIER IRELAND LTD	CLARE	ELSEVIER HOUSE, BROOKVALE PLAZA, EAST PARK SHANNON, CO, CLARE, 00000, IRELAND	1388-2457			CLIN NEUROPHYSIOL	Clin. Neurophysiol.	MAR	2011	122	3
J	Mann, JR; McDermott, S				Mann, Joshua R.; McDermott, Suzanne			Maternal pre-eclampsia is associated with childhood epilepsy in South Carolina children insured by Medicaid	EPILEPSY & BEHAVIOR			English	Article						Pre-eclampsia; Epilepsy; Epidemiology	INTRAUTERINE GROWTH RESTRICTION; POPULATION-BASED COHORT; BIRTH-WEIGHT PARADOX; UNPROVOKED SEIZURES; CEREBRAL-PALSY; RISK; MANAGEMENT; PREVALENCE; PREGNANCY; ECLAMPSIA	Objective: We examined the association between maternal pre-eclampsia/eclampsia (PE) and childhood epilepsy. Methods: We conducted a retrospective cohort study using linked maternal-child billing data for Medicaid births in South Carolina from 1996 through 2002, with follow-up billing data for children through December 2008. Women with PE (exposed) and children with epilepsy (outcome) were identi…	[Mann, Joshua R.; McDermott, Suzanne] Univ S Carolina, Sch Med, Dept Family & Prevent Med, Columbia, SC 29210 USA	Mann, JR (reprint author), Univ S Carolina, Sch Med, Dept Family & Prevent Med, 3209 Colonial Dr, Columbia, SC 29210 USA.	Joshua.mann@sc.edu					Ananth CV, 2008, CLIN PERINATOL, V35, P53, DOI 10.1016/j.clp.2007.11.001; *CDCP, 2008, MMWR-MORBID MORTAL W, V57, P1; Chammas MF, 2000, AM J OBSTET GYNECOL, V183, P853, DOI 10.1067/mob.2000.109049; Cole SR, 2010, INT J EPIDEMIOL, V39, P417, DOI 10.1093/ije/dyp334; Crawford P, 2005, EPILEPSIA, V46, P117, DOI 10.1111/j.1528-1167.2005.00323.x; DEGEN R, 1978, J NEUROL, V217, P145, DOI 10.1007/BF00312…	38	6	6	0	2	ACADEMIC PRESS INC ELSEVIER SCIENCE	SAN DIEGO	525 B ST, STE 1900, SAN DIEGO, CA 92101-4495 USA	1525-5050	1525-5069		EPILEPSY BEHAV	Epilepsy Behav.	MAR	2011	20	3
J	Nadebaum, C; Anderson, VA; Vajda, F; Reutens, DC; Barton, S; Wood, AG				Nadebaum, C.; Anderson, V. A.; Vajda, F.; Reutens, D. C.; Barton, S.; Wood, A. G.			Language skills of school-aged children prenatally exposed to antiepileptic drugs	NEUROLOGY			English	Article							MAJOR CONGENITAL-MALFORMATIONS; IN-UTERO; PREGNANCY REGISTRIES; DEVELOPING BRAIN; EPILEPSY; NEURODEVELOPMENT; MOTHERS; CARBAMAZEPINE; MONOTHERAPY; IMPAIRMENT	Objectives: Fetal exposure to some antiepileptic drugs (AEDs) carries increased risk of major birth defects, and may be associated with reduced intellectual abilities. The impact on language remains unclear. This study aimed to investigate the impact of fetal AED exposure on language skills. Methods: Women with epilepsy and their children were recruited to this observational study through the Aus…	[Nadebaum, C.; Barton, S.] Monash Univ, Sch Psychol & Psychiat, Clayton, Vic 3800, Australia; [Wood, A. G.] Monash Univ, Dept Med, So Clin Sch, Clayton, Vic 3800, Australia; [Nadebaum, C.; Anderson, V. A.; Barton, S.; Wood, A. G.] Murdoch Childrens Res Inst, Parkville, Vic, Australia; [Anderson, V. A.] Royal Childrens Hosp, Melbourne, Vic, Australia; [Anderson, V. A.; Vajda, F.] Univ Melbourne, M…	Wood, AG (reprint author), Univ Birmingham, Sch Psychol, Edgbaston B15 2TT, W Midlands, England.	a.g.wood@bham.ac.uk	Reutens, David/C-7226-2018; Wood, Amanda/K-9595-2013	Barton, Sarah/0000-0001-7077-0906; Wood, Amanda/0000-0002-1537-6858	Australian Research Council [LP0669648]; Apex Foundation; Pearson Plc; Australian Postgraduate Award; Multiple Sclerosis Research Association; Foundations for Children; Pratt Foundation; Victorian Neurotrauma Institute; Sanofi-Aventis; UCB; Janssen; Novartis; Pfizer Inc.; GlaxoSmithKline; Epilepsy Society of Australia; The Victorian Epilepsy Foundation; Epilepsy Australia; National Health and Med…	Supported by the Australian Research Council (LP0669648 to A.W., V.A., D.R., F.V.), Apex Foundation (to A.W., V.A., D.R., F.V.), and Pearson Plc (to A.W.).; C. Nadebaum was supported by an Australian Postgraduate Award PhD scholarship. Dr. Anderson receives publishing royalties for Test of Everyday Attention for Children (Pearson, 1999) and receives research support from the Multiple Sclerosis Re…	Adab N, 2004, J NEUROL NEUROSUR PS, V75, P1575, DOI 10.1136/jnnp.2003.029132; Adab N, 2001, J NEUROL NEUROSUR PS, V70, P15, DOI 10.1136/jnnp.70.1.15; Bittigau P, 2002, P NATL ACAD SCI USA, V99, P15089, DOI 10.1073/pnas.222550499; Bromley RL, 2008, NEUROLOGY, V71, P1923, DOI 10.1212/01.wnl.0000339399.64213.1a; Conrad AL, 2009, CHILD NEUROPSYCHOL, V15, P471, DOI 10.1080/09297040802691120; Conti-Ram…	33	54	54	1	8	LIPPINCOTT WILLIAMS & WILKINS	PHILADELPHIA	TWO COMMERCE SQ, 2001 MARKET ST, PHILADELPHIA, PA 19103 USA	0028-3878	1526-632X		NEUROLOGY	Neurology	FEB 22	2011	76	8
J	Biermann, J; Boyle, J; Pielen, A; Lagreze, WA				Biermann, Julia; Boyle, Jennifer; Pielen, Amelie; Lagreze, Wolf Alexander			Histone deacetylase inhibitors sodium butyrate and valproic acid delay spontaneous cell death in purified rat retinal ganglion cells	MOLECULAR VISION			English	Article							MOOD STABILIZER; MEDIATED NEUROPROTECTION; NEURONAL APOPTOSIS; MOUSE MODEL; IN-VITRO; SURVIVAL; MECHANISMS; NEURODEGENERATION; EXPRESSION; GROWTH	Purpose: Histone deacetylase inhibitors (HDACi) have neuroprotective effects under various neurodegenerative conditions, e. g., after optic nerve crush (ONC). HDACi-mediated protection of central neurons by increased histone acetylation has not previously been demonstrated in rat retinal ganglion cells (RGCs), although epigenetic changes were shown to be associated with cell death after ONC. We i…	[Biermann, Julia; Boyle, Jennifer; Pielen, Amelie; Lagreze, Wolf Alexander] Univ Eye Hosp Freiburg, D-79106 Freiburg, Germany	Biermann, J (reprint author), Univ Eye Hosp Freiburg, Killianstr 5, D-79106 Freiburg, Germany.	julia.biermann@uniklinik-freiburg.de			Forschungskommission des Universitatsklinikums Freiburg; Deutsche Ophthalmologische Gesellschaft; Verein Rheinisch-Westfalischer Augenarzte	The authors thank Sylvia Zeitler (University Eye Hospital Freiburg) for excellent technical assistance and Dr. Gottfried Martin (University Eye Hospital Freiburg) for introducing us to the ImageJ software. Grant information: J.B. was supported by the Forschungskommission des Universitatsklinikums Freiburg, the Deutsche Ophthalmologische Gesellschaft and the Verein Rheinisch-Westfalischer Augenarz…	Biermann J, 2010, INVEST OPHTH VIS SCI, V51, P526, DOI 10.1167/iovs.09-3903; Boutillier AL, 2003, J NEUROCHEM, V84, P814, DOI 10.1046/j.0022-3042.2003.01581.x; Chen PS, 2007, NEUROSCIENCE, V149, P203, DOI 10.1016/j.neuroscience.2007.06.053; COLLINS AF, 1995, BLOOD, V85, P43; Egorin MJ, 1999, CANCER CHEMOTH PHARM, V43, P445, DOI 10.1007/s002800050922; Eyal S, 2004, EPILEPSIA, V45, P737, DOI 10.111…	45	34	35	0	2	MOLECULAR VISION	ATLANTA	C/O JEFF BOATRIGHT, LAB B, 5500 EMORY EYE CENTER, 1327 CLIFTON RD, N E, ATLANTA, GA 30322 USA	1090-0535			MOL VIS	Mol. Vis.	FEB 5	2011	17	44-46
J	van Maldegem, BT; Kloosterman, SF; Janssen, WJ; Augustijn, PB; van der Lee, JH; Ijlst, L; Waterham, HR; Duran, R; Wanders, RJA; Wijburg, FA				van Maldegem, B. T.; Kloosterman, S. F.; Janssen, W. J.; Augustijn, P. B.; van der Lee, J. H.; Ijlst, L.; Waterham, H. R.; Duran, R.; Wanders, R. J. A.; Wijburg, F. A.			High Prevalence of Short-Chain Acyl-CoA Dehydrogenase Deficiency in the Netherlands, but No Association with Epilepsy of Unknown Origin in Childhood	NEUROPEDIATRICS			English	Article						short-chain acyl-CoA dehydrogenase deficiency; epilepsy; clinical relevance	SCHOOL AGE CHILDREN; ETHYLMALONIC ACIDURIA; SCAD DEFICIENCY; ACADS GENE; POPULATION; EPIDEMIOLOGY; MUTATIONS; COENZYME; IDENTIFICATION; HETEROGENEITY	Short-chain acyl-CoA dehydrogenase deficiency (SCADD) is an autosomal recessive inborn error of metabolism, most frequently associated with developmental delay and/or epilepsy. Most SCADD patients carry common SCAD-encoding gene (ACADS) variants or these variants in combination with a rare ACADS mutation, in the Netherlands predominantly the c.1058C>T. Epilepsy in childhood often remains unexplai…	[van Maldegem, B. T.; Wijburg, F. A.] Univ Amsterdam, Acad Med Ctr, Dept Paediat, NL-1105 AZ Amsterdam, Netherlands; [Kloosterman, S. F.; Janssen, W. J.; Ijlst, L.; Waterham, H. R.; Duran, R.; Wanders, R. J. A.] Univ Amsterdam, Acad Med Ctr, Lab Genet Metab Dis, NL-1105 AZ Amsterdam, Netherlands; [van der Lee, J. H.] Univ Amsterdam, Acad Med Ctr, Dept Paediat Clin Epidemiol, NL-1105 AZ Amsterdam,…	van Maldegem, BT (reprint author), Univ Amsterdam, Acad Med Ctr, Dept Paediat, Meibergdreef 9, NL-1105 AZ Amsterdam, Netherlands.	b.van.maldegem@gelre.nl			Sigma-Tau B.V.; "Metakids" (the Dutch association for research on metabolic disorders); Stichting Emma Kinderziekenhuis; Stichting A.C. Thomsenfonds	The authors thank the epilepsy patients and their parents for their participation in this study; the RIVM for providing the neonatal screening cards; Dr. H. Geesink, Prof. Dr. B. T. Poll-The and Dr. W. C. G. Plandsoen for participating in this study; and Hetty Wijnia, Anette van Steenbergen and Mieke Stolwijk from the Stichting Epilepsie Instellingen Nederland and Thessa Westphal and Klaske Honig…	BAUMANN RJ, 1978, EPILEPSIA, V19, P75; Beilmann A, 1999, EPILEPSIA, V40, P1011, DOI 10.1111/j.1528-1157.1999.tb00811.x; CAVAZZUTI GB, 1980, EPILEPSIA, V21, P57, DOI 10.1111/j.1528-1157.1980.tb04044.x; Corydon MJ, 2001, PEDIATR RES, V49, P18; Cowan LD, 2002, MENT RETARD DEV D R, V8, P171, DOI 10.1002/mrdd.10035; Den Boer MEJ, 2000, PEDIATR RES, V48, P151, DOI 10.1203/00006450-200008000-00006; Erik…	24	4	4	0	1	GEORG THIEME VERLAG KG	STUTTGART	RUDIGERSTR 14, D-70469 STUTTGART, GERMANY	0174-304X			NEUROPEDIATRICS	Neuropediatrics	FEB	2011	42	1
J	Forsberg, L; Wide, K; Kallen, B				Forsberg, Lisa; Wide, Katarina; Kallen, Bengt			School performance at age 16 in children exposed to antiepileptic drugs in utero-A population-based study	EPILEPSIA			English	Article						Pregnancy; Epilepsy; Neurodevelopment; School performance	FETAL ANTICONVULSANT SYNDROMES; IN-UTERO; PSYCHOMOTOR DEVELOPMENT; MATERNAL EPILEPSY; CARBAMAZEPINE; PREGNANCY; MALFORMATIONS; TERATOGENESIS; OUTCOMES; MOTHERS	P>Purpose: In order to evaluate long-term effects on neurodevelopment in children born to women with epilepsy during pregnancy we studied the children's school grades at age 16. Methods: We used the Patient Register, the Medical Birth Register, and a local study at South Hospital, Stockholm, to identify women with epilepsy in Sweden who had given birth between 1973 and 1986. The Swedish School Ma…	[Forsberg, Lisa; Wide, Katarina] Karolinska Univ Hosp Huddinge, Astrid Lindgren Childrens Hosp, Div Pediat, Karolinska Inst,CLINTEC, S-14186 Stockholm, Sweden; [Kallen, Bengt] Lund Univ, Tornblad Inst, Lund, Sweden	Forsberg, L (reprint author), Karolinska Univ Hosp Huddinge, Astrid Lindgren Childrens Hosp, Div Pediat, Karolinska Inst,CLINTEC, S-14186 Stockholm, Sweden.	lisa.forsberg.1@ki.se		Wide, Katarina/0000-0003-3024-0657	Margarethahemmet Foundation; Samariten Foundation; Evy and Gunnar Sandberg Foundation	Support by grants from Margarethahemmet Foundation (LF), Samariten Foundation (KW), Evy and Gunnar Sandberg Foundation (BK).	Adab N, 2004, J NEUROL NEUROSUR PS, V75, P1575, DOI 10.1136/jnnp.2003.029132; Adab N, 2001, J NEUROL NEUROSUR PS, V70, P15, DOI 10.1136/jnnp.70.1.15; ADAB N, 2004, COCHRANE DB SYST REV, V3, P4848, DOI DOI 10.1002/14651858.CD004848; Banach R, 2010, DRUG SAFETY, V33, P73, DOI 10.2165/11317640-000000000-00000; Bittigau P, 2002, P NATL ACAD SCI USA, V99, P15089, DOI 10.1073/pnas.222550499; Eriksson K…	23	17	17	0	4	WILEY-BLACKWELL PUBLISHING, INC	MALDEN	COMMERCE PLACE, 350 MAIN ST, MALDEN 02148, MA USA	0013-9580			EPILEPSIA	Epilepsia	FEB	2011	52	2
J	Kawamoto, K; Sato, I; Tsuda, S; Yoshida, M; Yaegashi, K; Saito, N; Liu, W; Jin, YH				Kawamoto, Kosuke; Sato, Itaru; Tsuda, Shuji; Yoshida, Midori; Yaegashi, Kaori; Saito, Norimitsu; Liu, Wei; Jin, Yihe			Ultrasonic-induced tonic convulsion in rats after subchronic exposure to perfluorooctane sulfonate (PFOS)	JOURNAL OF TOXICOLOGICAL SCIENCES			English	Article						PFOS; Neurotoxicity; Convulsion; Subchronic	TOXICITY; WATER; SERUM; MICE; PREGNANCY; EMPLOYEES; MOUSE; ACIDS	Perfluorooctane sulfonate (PFOS) is one of the persistent organic pollutants distributed widely in the global environment. We have found that a single oral administration of PFOS induced tonic convulsion in mice and rats when a brief ultrasonic stimulus was applied to the animals. The aim of this study is to examine whether the neurotoxicity is caused by subchronic dietary exposure to PFOS. Rats …	[Liu, Wei; Jin, Yihe] Dalian Univ Technol, Sch Environm & Biol Sci & Technol, Dalian 116024, Liaoning, Peoples R China; [Kawamoto, Kosuke; Sato, Itaru; Tsuda, Shuji] Iwate Univ, Fac Agr, Dept Vet Med, Morioka, Iwate 0208550, Japan; [Kawamoto, Kosuke] Gifu Univ, Dept Appl Vet Sci, Doctoral Course United Grad Sch Vet Sci, Gifu 5011112, Japan; [Yoshida, Midori] Natl Inst Hlth Sci, Div Pathol, Setaga…	Jin, YH (reprint author), Dalian Univ Technol, Sch Environm & Biol Sci & Technol, Linggong Rd 2, Dalian 116024, Liaoning, Peoples R China.	yihejincmu@hotmail.com	Liu, Wei/P-5804-2014	Liu, Wei/0000-0001-8920-1172			*3M CO, AR2261486 US EPA 3M, P2003; Akaike N, 2002, PHARMACOLOGY, V66, P136, DOI 10.1159/000063795; Alexander BH, 2003, OCCUP ENVIRON MED, V60, P722, DOI 10.1136/oem.60.10.722; Giesy JP, 2001, ENVIRON SCI TECHNOL, V35, P1339, DOI 10.1021/es001834k; Hansen KJ, 2002, ENVIRON SCI TECHNOL, V36, P1681, DOI 10.1021/es010780r; Harada KH, 2006, BIOCHEM BIOPH RES CO, V351, P240, DOI 10.1016/j.bbrc.2006.10…	25	2	4	0	6	JAPANESE SOC TOXICOLOGICAL SCIENCES	TOKYO	INTERNATIONAL MEDICAL INFORMATION CENTER, SHINANOMACHI RENGAKAN, 35 SHINANO-MACHI, SHINJUKU-KU, TOKYO, 160-0016, JAPAN	0388-1350	1880-3989		J TOXICOL SCI	J. Toxicol. Sci.	FEB	2011	36	1
J	Meador, KJ; Baker, GA; Browning, N; Cohen, MJ; Clayton-Smith, J; Kalayjian, LA; Kanner, A; Liporace, JD; Pennell, PB; Privitera, M; Loring, DW				Meador, Kimford J.; Baker, Gus A.; Browning, Nancy; Cohen, Morris J.; Clayton-Smith, Jill; Kalayjian, Laura A.; Kanner, Andres; Liporace, Joyce D.; Pennell, Page B.; Privitera, Michael; Loring, David W.		NEAD Study Grp	Foetal antiepileptic drug exposure and verbal versus non-verbal abilities at three years of age	BRAIN			English	Article						antiepileptic drugs; child development; cognitive neurology; epilepsy; pregnancy	TECHNOLOGY-ASSESSMENT SUBCOMMITTEE; QUALITY STANDARDS SUBCOMMITTEE; AMERICAN EPILEPSY SOCIETY; UPDATE MANAGEMENT ISSUES; DEVELOPING RAT-BRAIN; PROPENSITY SCORE; APOPTOTIC NEURODEGENERATION; ANTICONVULSANT DRUGS; CHILDREN BORN; IN-UTERO	We previously reported that foetal valproate exposure impairs intelligence quotient. In this follow-up investigation, we examined dose-related effects of foetal antiepileptic drug exposure on verbal and non-verbal cognitive measures. This investigation is an ongoing prospective observational multi-centre study in the USA and UK, which has enrolled pregnant females with epilepsy on monotherapy fro…	[Meador, Kimford J.; Loring, David W.] Emory Univ, Dept Neurol, Atlanta, GA 30322 USA; [Baker, Gus A.] Univ Liverpool, Walton Ctr Neurol & Neurosurg, Liverpool L97 LJ, Merseyside, England; [Browning, Nancy] EMMES Corp, Rockville, MD 20850 USA; [Cohen, Morris J.] Med Coll Georgia, Dept Neurol, Augusta, GA 30912 USA; [Clayton-Smith, Jill] St Marys Hosp, Manchester M13 0JH, Lancs, England; [Kalayjia…	Meador, KJ (reprint author), Emory Univ, Dept Neurol, Woodruff Mem Res Bldg,101 Woodruff Circle,Suite 6, Atlanta, GA 30322 USA.	kimford.meador@emory.edu			National Institutes of Health [2RO1-NS038455, R01NS050659]; UK Epilepsy Research Foundation [RB219738]	National Institutes of Health (2RO1-NS038455 to K.J.M., R01NS050659 to N.B.); UK Epilepsy Research Foundation (RB219738 to G.A.B.).	Adab N, 2004, J NEUROL NEUROSUR PS, V75, P1575, DOI 10.1136/jnnp.2003.029132; Bayley N, 1993, BAYLEY SCALES INFANT; BEERY K, 2004, DEV TEST VISUO MOTOR; Bittigau P, 2003, ANN NY ACAD SCI, V993, P103, DOI 10.1111/j.1749-6632.2003.tb07517.x; Bittigau P, 2002, P NATL ACAD SCI USA, V99, P15089, DOI 10.1073/pnas.222550499; BITTIGAU P, 2003, ANN NY ACAD SCI, V993, P23; Bromley RL, 2008, NEUROLOGY, V71,…	50	86	87	2	10	OXFORD UNIV PRESS	OXFORD	GREAT CLARENDON ST, OXFORD OX2 6DP, ENGLAND	0006-8950			BRAIN	Brain	FEB	2011	134		2
J	Jagoda, A; Gupta, K				Jagoda, Andy; Gupta, Kanika			The Emergency Department Evaluation of the Adult Patient Who Presents with a First-Time Seizure	EMERGENCY MEDICINE CLINICS OF NORTH AMERICA			English	Article						Seizures; Evaluation; Discharge; Diagnostic testing	NEW-ONSET SEIZURES; QUALITY STANDARDS SUBCOMMITTEE; SERUM CHEMISTRY ABNORMALITIES; AMERICAN-EPILEPSY-SOCIETY; 1ST UNPROVOKED SEIZURE; TONIC-CLONIC SEIZURE; PRACTICE PARAMETER; RECURRENCE; NEUROLOGY; ACADEMY	Up to 5% of the population will experience at least 1 nonfebrile seizure at some point during their lifetime. The management of a patient who has had a first-time seizure is driven by the history and physical examination. In almost one-half of these patients, the cause of their seizure is not identified. In general, patients with comorbidities, a focal neurologic examination, or who have not retu…	[Jagoda, Andy; Gupta, Kanika] Mt Sinai Hosp, Mt Sinai Sch Med, Dept Emergency Med, New York, NY 10029 USA	Jagoda, A (reprint author), Mt Sinai Hosp, Mt Sinai Sch Med, Dept Emergency Med, 1 Gustave Levy Pl,Box 1620, New York, NY 10029 USA.	andy.jagoda@mountsinai.org					ANNEGERS JF, 1986, EPILEPSIA, V27, P43, DOI 10.1111/j.1528-1157.1986.tb03499.x; BERG AT, 1991, NEUROLOGY, V41, P965, DOI 10.1212/WNL.41.7.965; Centers for Disease Control and Prevention (CDC), 2005, MMWR-MORBID MORTAL W, V54, P1080; DHUNA A, 1991, NEUROTOXICOLOGY, V12, P621; EARNEST MP, 1988, NEUROLOGY, V38, P1561, DOI 10.1212/WNL.38.10.1561; EISNER RF, 1986, ANN EMERG MED, V15, P33, DOI 10.1016/…	33	12	12	0	9	W B SAUNDERS CO-ELSEVIER INC	PHILADELPHIA	1600 JOHN F KENNEDY BOULEVARD, STE 1800, PHILADELPHIA, PA 19103-2899 USA	0733-8627			EMERG MED CLIN N AM	Emerg. Med. Clin. N. Am.	FEB	2011	29	1
J	Stead, LG				Stead, Latha Ganti			Seizures in Pregnancy/Eclampsia	EMERGENCY MEDICINE CLINICS OF NORTH AMERICA			English	Article						Seizure; Pregnancy; Pre-eclampsia; Eclampsia	RANDOMIZED CONTROLLED-TRIAL; EXPECTANT MANAGEMENT; SEVERE PREECLAMPSIA; WEEKS GESTATION; PREGNANCY	The physical and emotional stress of pregnancy can precipitate new-onset seizures in a woman. In these cases, emergency department evaluationsmust rule out underlying pathology. Careful consideration of antiepileptic drug use must be considered in the first trimester as all antiepileptic drugs have been linked to some teratogenic effect. Eclampsia must always be considered in the pregnant woman w…	[Stead, Latha Ganti] Univ Florida, Coll Med, Div Clin Res, Dept Emergency Med, Gainesville, FL 32610 USA; [Stead, Latha Ganti] Mayo Clin, Coll Med, Dept Emergency Med, Rochester, MN 55905 USA	Stead, LG (reprint author), Univ Florida, Coll Med, Div Clin Res, Dept Emergency Med, 1329 SW 16th St, Gainesville, FL 32610 USA.	lstead@ufl.edu		Ganti, Latha/0000-0001-7717-3864			Churchill D, 2007, COCHRANE DB SYST REV, V1; Duley L, 2005, COCHRANE DB SYST REV, V4; DULEY L, 2006, COCHRANE DB SYST REV, V3; DULEY L, 2010, COCHRANE DB SYST REV, V4; DULEY L, 2003, COCHRANE DB SYST REV, V4, DOI DOI 10.1002/14651858.CD000128; Duley L, 2003, COCHRANE DB SYST REV, V2; Duley L, 2007, COCHRANE DB SYST REV, V2; Holmes LB, 2001, NEW ENGL J MED, V344, P1132, DOI 10.1056/NEJM20010412344…	24	6	6	1	6	W B SAUNDERS CO-ELSEVIER INC	PHILADELPHIA	1600 JOHN F KENNEDY BOULEVARD, STE 1800, PHILADELPHIA, PA 19103-2899 USA	0733-8627			EMERG MED CLIN N AM	Emerg. Med. Clin. N. Am.	FEB	2011	29	1
J	Davis, AR; Westhoff, CL; Stanczyk, FZ				Davis, Anne R.; Westhoff, Carolyn L.; Stanczyk, Frank Z.			Carbamazepine coadministration with an oral contraceptive: Effects on steroid pharmacokinetics, ovulation, and bleeding	EPILEPSIA			English	Article						Antiepileptic drugs; Contraception; Oral contraceptives; Carbamazepine	FEMALE SUBJECTS; WOMEN; ESTRADIOL	P>Purpose: Antiepileptic drugs (AEDs) are widely used in reproductive-age women. The AED carbamazepine (CBZ) induces the hepatic cytochrome P450 system, thereby accelerating hormone metabolism. We sought to assess the pharmacodynamic effects of CBZ on breakthrough bleeding and ovulation during oral contraceptive (OC) use. Methods: A double-blind, randomized, crossover study of healthy women ages …	[Davis, Anne R.; Westhoff, Carolyn L.] Columbia Univ, Med Ctr, Dept Obstet & Gynecol, New York, NY 10032 USA; [Stanczyk, Frank Z.] Univ So Calif, Keck Sch Med, Dept Obstet & Gynecol, Los Angeles, CA 90033 USA	Davis, AR (reprint author), Columbia Univ, Med Ctr, Dept Obstet & Gynecol, 622 W 168th St, New York, NY 10032 USA.	ard4@columbia.edu			NICHD [R03-HD048547-01]	Funding provided by NICHD R03-HD048547-01. The oral contraceptive was donated by Barr Laboratories (Teva Pharmaceuticals).	BACK DJ, 1980, CONTRACEPTION, V22, P495, DOI 10.1016/0010-7824(80)90102-X; BACK DJ, 1988, BRIT J CLIN PHARMACO, V25, P527, DOI 10.1111/j.1365-2125.1988.tb03341.x; CRAWFORD P, 1990, BRIT J CLIN PHARMACO, V30, P892, DOI 10.1111/j.1365-2125.1990.tb05457.x; Davis AR, 2008, CONTRACEPTION, V77, P405, DOI 10.1016/j.contraception.2008.02.002; Doose DR, 2003, EPILEPSIA, V44, P540, DOI 10.1046/j.1528-1157.…	15	28	28	0	1	WILEY-BLACKWELL PUBLISHING, INC	MALDEN	COMMERCE PLACE, 350 MAIN ST, MALDEN 02148, MA USA	0013-9580			EPILEPSIA	Epilepsia	FEB	2011	52	2
J	Ferro, MA; Avison, WR; Campbell, MK; Speechley, KN				Ferro, Mark A.; Avison, William R.; Campbell, M. Karen; Speechley, Kathy N.			The impact of maternal depressive symptoms on health-related quality of life in children with epilepsy: A prospective study of family environment as mediators and moderators	EPILEPSIA			English	Article						Depression; Family demands; Family functioning; Family resources; Growth curve modeling; Patient-centered care	NEW-ONSET EPILEPSY; CHILDHOOD EPILEPSY; BEHAVIOR PROBLEMS; PREDICTORS; PSYCHOPATHOLOGY; ADOLESCENTS; PREVALENCE; MOTHERS; RELIABILITY; VALIDATION	P>Purpose: To examine the impact of maternal depressive symptoms (DS) on health-related quality of life (HRQL) in children with new-onset epilepsy and to identify family factors that moderate and mediate this relationship during the first 24 months after epilepsy diagnosis. Methods: A sample of 339 mother-child dyads recruited from pediatric neurologists across Canada in the Health-related Qualit…	[Ferro, Mark A.; Avison, William R.; Campbell, M. Karen; Speechley, Kathy N.] Univ Western Ontario, Dept Epidemiol & Biostat, London, ON N6A 5C1, Canada; [Ferro, Mark A.; Avison, William R.; Campbell, M. Karen; Speechley, Kathy N.] Childrens Hlth Res Inst, London, ON, Canada; [Avison, William R.; Campbell, M. Karen; Speechley, Kathy N.] Univ Western Ontario, Dept Paediat, London, ON N6A 5C1, Cana…	Ferro, MA (reprint author), Univ Western Ontario, Dept Epidemiol & Biostat, Kresge Bldg,Room K201, London, ON N6A 5C1, Canada.	mark.ferro@schulich.uwo.ca	Campbell, Martha Karen/G-1291-2014	Campbell, Martha Karen/0000-0001-7376-5301	Canadian Institutes for Health Research [MOP-117493]	The authors would like to thank the families for their participation in this study and gratefully acknowledge the participation of the following physicians: British Columbia: Coleen Adams, Bruce Bjornson, Margaret Clark, Mary Connolly, Kevin Farrell, Juliette Hukin, Steven Miller, Elke Roland, Kathryn Selby, Katherine Wambera; Alberta: Karen Barlow, Lorie Hamiwka, Jean Mah, Bev Prieur, Lawrence, …	Adewuya AO, 2006, DEV MED CHILD NEUROL, V48, P600, DOI 10.1017/S0012162206001253; Adewuya AO, 2005, EPILEPSY BEHAV, V6, P342, DOI 10.1016/j.yebeh.2004.12.011; Aiken L. S, 1991, MULTIPLE REGRESSION; Austin J, 1989, FAM SYST MED, V7, P323, DOI DOI 10.1037/H0089774; AUSTIN JK, 1992, EPILEPSIA, V33, P1115, DOI 10.1111/j.1528-1157.1992.tb01768.x; Avison WR, 2010, ADVANCES IN THE CONCEPTUALIZATION OF T…	55	38	39	0	11	WILEY	HOBOKEN	111 RIVER ST, HOBOKEN 07030-5774, NJ USA	0013-9580	1528-1167		EPILEPSIA	Epilepsia	FEB	2011	52	2
J	Ferro, MA; Avison, WR; Campbell, MK; Speechley, KN				Ferro, Mark A.; Avison, William R.; Campbell, M. Karen; Speechley, Kathy N.			Prevalence and trajectories of depressive symptoms in mothers of children with newly diagnosed epilepsy	EPILEPSIA			English	Article						Depression; Family factors; Health-related quality of life; Latent class growth curve modeling; Longitudinal study	QUALITY-OF-LIFE; FAMILY APGAR; MATERNAL DEPRESSION; CHILDHOOD EPILEPSY; CANCER; ADJUSTMENT; PARENTS; PSYCHOPATHOLOGY; RELIABILITY; VALIDATION	P>Purpose: To examine the prevalence, trajectories, and predictors of depressive symptoms (DS) in mothers of children with new-onset epilepsy. Methods: A sample of 339 mothers was analyzed from the health-related quality of life in children with epilepsy study assessed four times during the first 24 months after diagnosis. Mothers' DS were measured using the Center for Epidemiological Studies Dep…	[Ferro, Mark A.; Avison, William R.; Campbell, M. Karen; Speechley, Kathy N.] Univ Western Ontario, Dept Epidemiol & Biostat, London, ON N6A 5C1, Canada; [Ferro, Mark A.; Avison, William R.; Campbell, M. Karen; Speechley, Kathy N.] Childrens Hlth Res Inst, London, ON, Canada; [Avison, William R.; Campbell, M. Karen; Speechley, Kathy N.] Univ Western Ontario, Dept Paediat, London, ON, Canada; [Avi…	Ferro, MA (reprint author), Univ Western Ontario, Dept Epidemiol & Biostat, Kresge Bldg,Room K201, London, ON N6A 5C1, Canada.	mark.ferro@schulich.uwo.ca	Campbell, Martha Karen/G-1291-2014	Campbell, Martha Karen/0000-0001-7376-5301	Canadian Institutes for Health Research [MOP-117493]	We gratefully acknowledge the parents and physicians and their staff, without whose participation, this study would not have been possible. The Canadian Paediatric Epilepsy Network effectively facilitated the participation of physicians across the country: British Columbia: Coleen Adams, Bruce Bjornson, Margaret Clark, Mary Connolly, Kevin Farrell, Juliette Hukin, Steven Miller, Elke Roland, Kath…	Austin J, 1989, FAM SYST MED, V7, P323, DOI DOI 10.1037/H0089774; AUSTIN JK, 1992, EPILEPSIA, V33, P1115, DOI 10.1111/j.1528-1157.1992.tb01768.x; Avison WR, 2010, ADVANCES IN THE CONCEPTUALIZATION OF THE STRESS PROCESS: ESSAYS IN HONOR OF LEONARD I. PEARLIN, P71, DOI 10.1007/978-1-4419-1021-9_5; Baki O, 2004, EPILEPSY BEHAV, V5, P958, DOI 10.1016/j.yebeh.2004.08.016; Bonanno GA, 2004, AM PSYCHOL,…	56	23	23	0	14	WILEY	HOBOKEN	111 RIVER ST, HOBOKEN 07030-5774, NJ USA	0013-9580	1528-1167		EPILEPSIA	Epilepsia	FEB	2011	52	2
J	Yeap, HL; Mee, P; Walker, T; Weeks, AR; O'Neill, SL; Johnson, P; Ritchie, SA; Richardson, KM; Doig, C; Endersby, NM; Hoffmann, AA				Yeap, H. L.; Mee, P.; Walker, T.; Weeks, A. R.; O'Neill, S. L.; Johnson, P.; Ritchie, S. A.; Richardson, K. M.; Doig, C.; Endersby, N. M.; Hoffmann, A. A.			Dynamics of the "Popcorn" Wolbachia Infection in Outbred Aedes aegypti Informs Prospects for Mosquito Vector Control	GENETICS			English	Article							LIFE-SHORTENING WOLBACHIA; CYTOPLASMIC INCOMPATIBILITY; DROSOPHILA-SIMULANS; NATURAL-POPULATIONS; GENETIC-VARIATION; KEY CONTAINER; F-STATISTICS; YELLOW-FEVER; DENGUE; AUSTRALIA	Forty percent of the world's population is at risk of contracting dengue virus, which produces dengue fever with a potentially fatal hemorrhagic form. The wMelPop Wolbachia infection of Drosophila melanogaster reduces life span and interferes with viral transmission when introduced into the mosquito Aedes aegypti, the primary vector of dengue virus. Wolbachia has been proposed as an agent for pre…	[Yeap, H. L.; Weeks, A. R.; Richardson, K. M.; Doig, C.; Endersby, N. M.; Hoffmann, A. A.] Univ Melbourne, Dept Genet, Inst Bio21, Melbourne, Vic 3010, Australia; [Mee, P.; Walker, T.; O'Neill, S. L.] Univ Queensland, Sch Biol Sci, Brisbane, Qld 4072, Australia; [Johnson, P.; Ritchie, S. A.] James Cook Univ, Sch Publ Hlth & Trop Med, Townsville, Qld 4811, Australia	Yeap, HL (reprint author), Univ Melbourne, Dept Genet, Inst Bio21, Melbourne, Vic 3010, Australia.	h.yeap@pgrad.unimelb.edu.au	O'Neill, Scott/B-3568-2009; Walker, Thomas/B-9198-2014; Hoffmann, Ary/C-2961-2011; Walker, Thomas/F-6572-2013	O'Neill, Scott/0000-0002-4131-3615; Walker, Thomas/0000-0002-3545-012X; Walker, Thomas/0000-0003-4475-5395; Hoffmann, Ary/0000-0001-9497-7645; Mee, Peter/0000-0002-3726-366X; Weeks, Andrew/0000-0003-3081-135X	Foundation for the National Institutes of Health; Bill and Melinda Gates Foundation; Australian Research Council	The research conducted in this article required human volunteers for mosquito blood feeding as approved by the University of Melbourne Human Ethics Committee (Approval 0723847) and the University of Queensland Human Ethics Committee (Approval 2007001379). This research was funded by a grant from the Foundation for the National Institutes of Health as part of the Grand Challenges in Global Health …	Alphey L, 2002, INSECT BIOCHEM MOLEC, V32, P1243, DOI 10.1016/S0965-1748(02)00087-5; Bedhomme S, 2003, J EVOLUTION BIOL, V16, P721, DOI 10.1046/j.1420-9101.2003.00576.x; Bian GW, 2010, PLOS PATHOG, V6, DOI 10.1371/journal.ppat.1000833; Bock M. E., 1981, P CALIF MOSQ VECTOR, V49, P64; Brookfield JFY, 1996, MOL ECOL, V5, P453, DOI 10.1046/j.1365-294X.1996.00098.x; Brownlie JC, 2009, PLOS PATHOG, V5…	53	86	87	1	39	GENETICS SOCIETY AMERICA	BETHESDA	9650 ROCKVILLE AVE, BETHESDA, MD 20814 USA	0016-6731	1943-2631		GENETICS	Genetics	FEB	2011	187	2
J	Garfinkle, J; Shevell, MI				Garfinkle, Jarred; Shevell, Michael I.			Cerebral Palsy, Developmental Delay, and Epilepsy After Neonatal Seizures	PEDIATRIC NEUROLOGY			English	Article							ANTIEPILEPTIC DRUGS; DEVELOPING BRAIN; NEWBORN-INFANTS; CHILDREN; DISCONTINUATION; PROGNOSIS; LONG; ENCEPHALOPATHY; CLASSIFICATION; RETARDATION	This study sought to identify clinical prognostic factors for cerebral palsy, global developmental delay, and epilepsy in term infants with neonatal seizures. We completed a retrospective analysis of 120 term infants who experienced clinical neonatal seizures at a single academic pediatric neurology practice. Logistic regression analysis determined the significant independent prognostic (P < 0.05…	[Garfinkle, Jarred; Shevell, Michael I.] McGill Univ, Montreal Childrens Hosp, Div Pediat Neurol, Ctr Hlth, Montreal, PQ H3H 1P3, Canada; [Garfinkle, Jarred; Shevell, Michael I.] McGill Univ, Montreal Childrens Hosp, Dept Neurol & Neurosurg, Montreal, PQ H3H 1P3, Canada; [Garfinkle, Jarred; Shevell, Michael I.] McGill Univ, Montreal Childrens Hosp, Dept Pediat, Montreal, PQ H3H 1P3, Canada	Shevell, MI (reprint author), McGill Univ, Montreal Childrens Hosp, Div Pediat Neurol, Ctr Hlth, 2300 Tupper,Room A-514, Montreal, PQ H3H 1P3, Canada.	michael.shevell@muhc.mcgill.ca			Montreal Children's Hospital Foundation	Alba Rinaldi provided the necessary secretarial assistance. The Montreal Children's Hospital Foundation provided salary support for M.I.S. during the writing of the manuscript.	*AM COLL OBST GYN, 2003, NEON ENC CER PALS DE; Andersen GL, 2008, EUR J PAEDIATR NEURO, V12, P4, DOI 10.1016/j.ejpn.2007.05.001; Bagley AM, 2007, DEV MED CHILD NEUROL, V49, P181, DOI 10.1111/j.1469-8749.2007.00181.x; Bax M, 2005, DEV MED CHILD NEUROL, V47, P571, DOI 10.1017/S001216220500112X; BERGMAN I, 1983, ANN NEUROL, V14, P642, DOI 10.1002/ana.410140607; Bittigau P, 2002, P NATL ACAD SCI USA,…	44	24	29	1	3	ELSEVIER SCIENCE INC	NEW YORK	360 PARK AVE SOUTH, NEW YORK, NY 10010-1710 USA	0887-8994	1873-5150		PEDIATR NEUROL	Pediatr. Neurol.	FEB	2011	44	2
J	Kondziella, D; Strandberg, J; Lindquist, C; Asztely, F				Kondziella, Daniel; Strandberg, Joakim; Lindquist, Catarina; Asztely, Fredrik			Lamotrigine increases the number of BrdU-labeled cells in the rat hippocampus	NEUROREPORT			English	Article						antidepressants; antiepileptics; bromodeoxyuridine; hippocampus; lamotrigine; valproate	PROGENITOR PROLIFERATION; ADULT NEUROGENESIS; BIPOLAR DEPRESSION; BRAIN	Antidepressant medication and electroconvulsive therapy stabilize mood symptoms and increase hippocampal neurogenesis. We examined whether lamotrigine, suggested to give rise to mood-stabilizing and antidepressant effects in addition to its antiepileptic properties, also increases the number of newborn cells in rat hippocampus. Rats (on day P21) received lamotrigine, valproate, or saline intraper…	[Kondziella, Daniel; Strandberg, Joakim; Lindquist, Catarina; Asztely, Fredrik] Univ Gothenburg, Epilepsy Res Grp, Inst Neurosci & Physiol, SE-41345 Gothenburg, Sweden; [Kondziella, Daniel] Univ Copenhagen Hosp, Dept Neurol, Rigshosp, DK-2100 Copenhagen, Denmark	Asztely, F (reprint author), Univ Gothenburg, Epilepsy Res Grp, Inst Neurosci & Physiol, SE-41345 Gothenburg, Sweden.	Fredrik.Asztely@neuro.gu.se	Strandberg, Joakim/B-4371-2009	Strandberg, Joakim/0000-0003-1483-6581; Kondziella, Daniel/0000-0001-5562-9808			Aberg MAI, 2000, J NEUROSCI, V20, P2896; Barha CK, HIPPOCAMPUS, DOI [10.1002/hipo.20829, DOI 10.1002/HIP0.20829]; Cameron HA, 1999, NAT NEUROSCI, V2, P894, DOI 10.1038/13197; Cameron HA, 2008, BIOL PSYCHIAT, V63, P650, DOI 10.1016/j.biopsych.2007.09.023; Coggeshall RE, 1996, J COMP NEUROL, V364, P6, DOI 10.1002/(SICI)1096-9861(19960101)364:1<6::AID-CNE2>3.0.CO;2-9; Elder GA, 2006, MT SINAI J MED,…	21	3	3	0	2	LIPPINCOTT WILLIAMS & WILKINS	PHILADELPHIA	TWO COMMERCE SQ, 2001 MARKET ST, PHILADELPHIA, PA 19103 USA	0959-4965	1473-558X		NEUROREPORT	Neuroreport	JAN 26	2011	22	2
J	Shallcross, R; Bromley, RL; Irwin, B; Bonnett, LJ; Morrow, J; Baker, GA				Shallcross, R.; Bromley, R. L.; Irwin, B.; Bonnett, L. J.; Morrow, J.; Baker, G. A.		Liverpool Manchester Neurodev Grp; UK Epilepsy Pregnancy Register	Child development following in utero exposure Levetiracetam vs sodium valproate	NEUROLOGY			English	Article							ANTIEPILEPTIC DRUGS; UK-EPILEPSY; PREGNANCY-REGISTER; WOMEN; OUTCOMES; MOTHERS; BRAIN; CARBAMAZEPINE; LANGUAGE; BORN	Objective: Children born to women with epilepsy (WWE), exposed in utero to levetiracetam (LEV, n = 51), were assessed for early cognitive development and compared to children exposed to sodium valproate in utero (VPA, n = 44) and a group of children representative of the general population (n = 97). Methods: Children were recruited prospectively from 2 cohorts in the United Kingdom and assessed u…	[Shallcross, R.; Bromley, R. L.; Bonnett, L. J.; Baker, G. A.] Univ Liverpool, Div Neurosci, Liverpool L69 3BX, Merseyside, England; [Bonnett, L. J.] Univ Liverpool, Ctr Med Stat & Hlth Evaluat, Liverpool L69 3BX, Merseyside, England; [Irwin, B.; Morrow, J.] Royal Grp Hosp, Dept Neurol, Belfast, Antrim, North Ireland	Baker, GA (reprint author), Clin Sci Ctr Res & Educ, Dept Neurol Sci, Lower Lane, Liverpool L9 7LJ, Merseyside, England.	g.baker@liv.ac.uk	Bonnett, Laura/A-2159-2015	Bonnett, Laura/0000-0002-6981-9212; Banka, Siddharth/0000-0002-8527-2210; Bromley, Rebecca/0000-0003-4008-0917; Shallcross, Rebekah/0000-0003-4764-0411	UCB; Epilepsy Research Foundation; GlaxoSmithKline; Sanofi-Aventis; Janssen-Cilag; Novartis; Pfizer Inc.; Eisai Inc.; National Institute for Health Research (NIHR) [RP-PG-0606-1062]; NEAD study National Institute of Health [2 R01 NS038455]; National Lottery Charities Board [UK RB219738]; Epilepsy Research UK; Medical Research Council UK; Epilepsy Action UK	Sponsored by UCB. Work carried out by the UK Epilepsy and Pregnancy Register is supported by a research grant from the Epilepsy Research Foundation and a number of unrestricted educational grants from pharmaceutical companies (GlaxoSmithKline, Sanofi-Aventis, UCB, Janssen-Cilag, Novartis, Pfizer Inc., Eisai Inc.). A Web site detailing the aims of the UK Epilepsy and Pregnancy Register was made po…	Abou-Khalil Bassel, 2008, Neuropsychiatr Dis Treat, V4, P507; Ackers R, 2009, ARCH DIS CHILD, V94, P443, DOI 10.1136/adc.2008.144386; Adab N, 2004, J NEUROL NEUROSUR PS, V75, P1575, DOI 10.1136/jnnp.2003.029132; Bittigau P, 2002, P NATL ACAD SCI USA, V99, P15089, DOI 10.1073/pnas.222550499; Bromley RL, 2010, EPILEPSIA, V51, P2058, DOI 10.1111/j.1528-1167.2010.02668.x; Bromley RL, 2009, EPILEPSIA,…	25	78	79	0	7	LIPPINCOTT WILLIAMS & WILKINS	PHILADELPHIA	TWO COMMERCE SQ, 2001 MARKET ST, PHILADELPHIA, PA 19103 USA	0028-3878	1526-632X		NEUROLOGY	Neurology	JAN 25	2011	76	4
J	Baran, OP; Tunik, S; Akkoc, H; Devieci, E; Ayaz, E; Soker, S; Tas, SK; Akkus, M				Baran, Ozlem Pamukcu; Tunik, Selcuk; Akkoc, Hasan; Devieci, Engin; Ayaz, Ercan; Soker, Sevda; Tas, Sevgi Kalkanli; Akkus, Murat			The Prophylactic Effects of Folic Acid and Vitamin E against Valproic Acid During Fetal Thymus Development: an Ultrastructural Study	INTERNATIONAL JOURNAL OF MORPHOLOGY			English	Article						Valproic acid; Fetal thymus; Vitamin E; Folic acid	T-CELL DIFFERENTIATION; EPITHELIAL-CELLS; RAT; PREVENTION; CHEMISTRY; FOLATE; MOUSE	To evaluate histopathologic differences in the thymus of Wistar Albino rat fetuses prenatally exposed to valproic acid (VPA), folic acid (FA) and vitamin E (Vit-E). VPA (400 mg/kg), FA (400 mcg/kg) and Vit -E (250 mg/kg) were administered to rats on each of gestation days 8,9 and 10. The fetuses (n:24) were divided into four groups: control, VPA, VPA+Vit-E and VPA+FA groups. On the 20th day of ge…	[Baran, Ozlem Pamukcu; Tunik, Selcuk; Devieci, Engin; Ayaz, Ercan; Soker, Sevda; Akkus, Murat] Dicle Univ, Fac Med, Dept Histol & Embryol, TR-21280 Diyarbakir, Turkey; [Akkoc, Hasan] Dicle Univ, Fac Med, Dept Pharmacol, TR-21280 Diyarbakir, Turkey; [Tas, Sevgi Kalkanli] Dicle Univ, Fac Med, Dept Biol, TR-21280 Diyarbakir, Turkey	Devieci, E (reprint author), Dicle Univ, Fac Med, Dept Histol & Embryol, TR-21280 Diyarbakir, Turkey.	engindeveci64@gmail.com	Tunik, Selcuk/A-5439-2012				Abo T, 2001, INT IMMUNOPHARMACOL, V1, P1261, DOI 10.1016/S1567-5769(01)00057-1; Arudchelvan Y, 2005, ARCH HISTOL CYTOL, V68, P205, DOI 10.1679/aohc.68.205; Baran O, 2006, ANN ANAT, V188, P117, DOI 10.1016/j.aanat.2005.11.010; Berg M J, 1999, J Gend Specif Med, V2, P24; Blom B, 1997, J IMMUNOL, V158, P3571; Burton B.S., 1882, AM CHEM J, V3, P385; BURTON GW, 1990, ANNU REV NUTR, V10, P357, DOI 10.1…	29	2	2	0	2	SOC CHILENA ANATOMIA	TEMUCO	CASILLA 54-D, TEMUCO, 00000, CHILE	0717-9502			INT J MORPHOL	Int. J. Morphol.		2011	29	4
J	Imosemi, IO; Osinubi, AA				Imosemi, I. O.; Osinubi, A. A.			Phenytoin-induced Toxicity in the Postnatal Developing Cerebellum of Wistar Rats, Effect of Calotropis procera on Histomorphometric Parameters	INTERNATIONAL JOURNAL OF MORPHOLOGY			English	Article						Phenytoin; Toxicity; Cerebellar development; Calotropis procera	FETAL HYDANTOIN SYNDROME; PURKINJE-CELLS; OXIDATIVE STRESS; MECHANISMS; CORTEX; TERATOGENESIS; NEUROTOXICITY; DAMAGE; BRAIN	The role of methanolic leaf extracts of Calotropis procera in phenytoin-induced toxicity on histomorphometric variables in the postnatal developing cerebellum of Wistar rat was studied. Pregnant rats were treated orally with 50 mg/kg phenytoin in pre and post natal life and 300 mg/kg methanolic leaf extract of Calotropis procera 1 hour prior to phenytoin administration. 200 mg/kg vitamin C (stand…	[Imosemi, I. O.] Univ Ibadan, Coll Med, Dept Anat, Ibadan, Nigeria; [Imosemi, I. O.; Osinubi, A. A.] Lagos State Univ, Coll Med, Dept Anat, Lagos, Nigeria	Imosemi, IO (reprint author), Univ Ibadan, Coll Med, Dept Anat, Ibadan, Nigeria.	innosemi@yahoo.co.uk					Adams J.H., 1992, GREENFIELDS NEUROPAT, P1009; ALTMAN J, 1972, J COMP NEUROL, V145, P399, DOI 10.1002/cne.901450402; Bhattacharya R, 1997, TOXICOLOGY, V123, P207, DOI 10.1016/S0300-483X(97)00130-3; Blinkov S. M., 1968, HUMAN BRAIN FIGURES, P334; Bouet V, 2005, NEUROSCI LETT, V382, P10, DOI 10.1016/j.neulet.2005.02.051; CLARK GM, 1973, BRAIN RES, V54, P397, DOI 10.1016/0006-8993(73)90068-1; Conn P…	38	3	3	0	0	SOC CHILENA ANATOMIA	TEMUCO	CASILLA 54-D, TEMUCO, 00000, CHILE	0717-9502	0717-9367		INT J MORPHOL	Int. J. Morphol.		2011	29	2
J	Moore, A; Costello, J; Wieczorek, P; Shah, V; Taddio, A; Carvalho, JCA				Moore, Albert; Costello, Joseph; Wieczorek, Paul; Shah, Vibhuti; Taddio, Anna; Carvalho, Jose C. A.			Gabapentin Improves Postcesarean Delivery Pain Management: A Randomized, Placebo-Controlled Trial	ANESTHESIA AND ANALGESIA			English	Article							ABDOMINAL HYSTERECTOMY; DOUBLE-BLIND; MORPHINE; PREGNANCY; LACTATION	BACKGROUND: Gabapentin is effective for preventing and treating acute and chronic postoperative pain; however, it has not been described for use in cesarean delivery. We hypothesized that preoperative gabapentin would reduce postcesarean delivery pain. METHODS: Women undergoing scheduled cesarean delivery were randomized to receive preoperative gabapentin 600 mg, or placebo. Spinal anesthesia was…	[Moore, Albert; Costello, Joseph; Wieczorek, Paul; Carvalho, Jose C. A.] Univ Toronto, Mt Sinai Hosp, Dept Anesthesia & Pain Management, Toronto, ON M5G 1X5, Canada; [Shah, Vibhuti] Univ Toronto, Mt Sinai Hosp, Dept Pediat, Toronto, ON M5G 1X5, Canada; [Carvalho, Jose C. A.] Univ Toronto, Mt Sinai Hosp, Dept Obstet & Gynecol, Toronto, ON M5G 1X5, Canada; [Taddio, Anna] Univ Toronto, Mt Sinai Hosp…	Moore, A (reprint author), Royal Victoria Hosp, Dept Anaesthesia, 687 Ave Pins Ouest,Room S5-05, Montreal, PQ H3A 1A1, Canada.	moore_albert@hotmail.com	Shah, Vibhuti/P-5853-2015				Behm MO, 2001, PEDIATRICS, V108, P482, DOI 10.1542/peds.108.2.482; Camann W, 2000, ANESTHESIOLOGY, V92, P3, DOI 10.1097/00000542-200001000-00006; Campagni MA, 1999, J CLIN ANESTH, V11, P208, DOI 10.1016/S0952-8180(99)00028-8; Carvalho B, 2005, ANESTH ANALG, V101, P1182, DOI 10.1213/01.ane.0000167774.36833.99; CHERNIK DA, 1990, J CLIN PSYCHOPHARM, V10, P244; Dierking G, 2004, ACTA ANAESTH SCAND, V…	23	64	66	1	8	LIPPINCOTT WILLIAMS & WILKINS	PHILADELPHIA	530 WALNUT ST, PHILADELPHIA, PA 19106-3621 USA	0003-2999			ANESTH ANALG	Anesth. Analg.	JAN	2011	112	1
J	Droz-Perroteau, C; Dureau-Pournin, C; Vespignani, H; Marchal, C; Blin, P; Blazejewski, S; Pollet, C; Jove, J; Robinson, P; Moore, N; Fourrier-Reglat, A				Droz-Perroteau, Cecile; Dureau-Pournin, Caroline; Vespignani, Herve; Marchal, Cecile; Blin, Patrick; Blazejewski, Sylvie; Pollet, Clothilde; Jove, Jeremy; Robinson, Philip; Moore, Nicholas; Fourrier-Reglat, Annie		EULEV Study Grp	The EULEV cohort study: rates of and factors associated with continuation of levetiracetam after 1 year	BRITISH JOURNAL OF CLINICAL PHARMACOLOGY			English	Article						antiepileptic drug; cohort; epilepsy; levetiracetam; effectiveness	REFRACTORY PARTIAL SEIZURES; LONG-TERM RETENTION; ANTIEPILEPTIC DRUGS; CLINICAL-PRACTICE; DOUBLE-BLIND; ANTICONVULSANT DRUG; LEARNING-DISABILITY; PREGNANT-WOMEN; EPILEPSY; TOLERABILITY	center dot Levetiracetam has shown good safety/tolerability and efficacy in regulatory trials. This was confirmed in observational investigations performed soon after marketing by using continuation or retention rates as a composite measure. center dot When an anti-epileptic drug first becomes available; however, there is evidence of channelling to more severe patients than thereafter. WHAT THIS …	[Droz-Perroteau, Cecile] Univ Bordeaux, Serv Pharmacol, INSERM, CHU Bordeaux,CIC0005, F-33076 Bordeaux, France; [Droz-Perroteau, Cecile; Dureau-Pournin, Caroline; Blin, Patrick; Pollet, Clothilde; Moore, Nicholas; Fourrier-Reglat, Annie] Univ Victor Segalen, F-33076 Bordeaux, France; [Marchal, Cecile; Blazejewski, Sylvie; Moore, Nicholas; Fourrier-Reglat, Annie] CHU Bordeaux, F-33076 Bordeaux, Fr…	Droz-Perroteau, C (reprint author), Univ Bordeaux, Serv Pharmacol, INSERM, CHU Bordeaux,CIC0005, Bat Tondu Case 41,146 Rue Leo Saignat, F-33076 Bordeaux, France.	cecile.droz@pharmaco.u-bordeaux2.fr		Blin, Patrick/0000-0003-4005-7928	UCB Pharma	H.V. has been reimbursed by UCB pharma, manufacturer of levetiracetam, for attending several conferences, received fees for speaking and consulting. C.M. has been reimbursed by UCB pharma, manufacturer of levetiracetam, for attending one conference. The other authors declared no competing interests. The study was funded by an unconditional grant from UCB Pharma who had no direct role in study des…	Anger GJ, 2008, CLIN PHARMACOL THER, V83, P184, DOI 10.1038/sj.clpt.6100377; Ben-Menachem E, 2000, EPILEPSIA, V41, P1276, DOI 10.1111/j.1528-1157.2000.tb04605.x; Bird JM, 2003, SEIZURE-EUR J EPILEP, V12, P613, DOI 10.1016/S1059-1311(03)00143-2; Bootsma HPR, 2007, EPILEPSY BEHAV, V10, P296, DOI 10.1016/j.yebeh.2006.11.016; Brass EP, 2010, CLIN PHARMACOL THER, V87, P351, DOI 10.1038/clpt.2009.218; …	34	6	7	0	3	WILEY	HOBOKEN	111 RIVER ST, HOBOKEN 07030-5774, NJ USA	0306-5251	1365-2125		BRIT J CLIN PHARMACO	Br. J. Clin. Pharmacol.	JAN	2011	71	1
J	van den Broek, MPH; Huitema, ADR; van Hasselt, JGC; Groenendaal, F; Toet, MC; Egberts, TCG; de Vries, LS; Rademaker, CMA				van den Broek, Marcel P. H.; Huitema, Alwin D. R.; van Hasselt, Johan G. C.; Groenendaal, Floris; Toet, Mona C.; Egberts, Toine C. G.; de Vries, Linda S.; Rademaker, Catharine M. A.			Lidocaine (Lignocaine) Dosing Regimen Based upon a Population Pharmacokinetic Model for Preterm and Term Neonates with Seizures	CLINICAL PHARMACOKINETICS			English	Article							INTRAVENOUS LIDOCAINE; DRUG DISPOSITION; NEWBORN-INFANTS; PHARMACODYNAMICS; INFUSION; ONTOGENY; BRAIN; METABOLISM; OVERDOSAGE; GRAPHICS	Background and Objective: The application of lidocaine (lignocaine) as an anticonvulsant in neonates originated more than 40 years ago in Scandinavia. Lidocaine has been shown to be an effective anticonvulsant for the treatment of neonatal seizures that persist in spite of first-line anticonvulsant therapy. However, lidocaine toxicity, mainly in the form of cardiac arrhythmias, can be life threat…	[van den Broek, Marcel P. H.; Egberts, Toine C. G.; Rademaker, Catharine M. A.] Univ Med Ctr Utrecht, Dept Clin Pharm, Div Lab Med & Pharm, NL-3508 GA Utrecht, Netherlands; [Huitema, Alwin D. R.; van Hasselt, Johan G. C.] Slotervaart Hosp, Netherlands Canc Inst, Dept Pharm & Pharmacol, Amsterdam, Netherlands; [Groenendaal, Floris; Toet, Mona C.; de Vries, Linda S.] Wilhelmina Childrens Hosp, Univ…	van den Broek, MPH (reprint author), Univ Med Ctr Utrecht, Dept Clin Pharm, Div Lab Med & Pharm, POB 85500, NL-3508 GA Utrecht, Netherlands.	m.p.h.vandenbroek@umcutrecht.nl	Egberts, Toine/A-6625-2012	Egberts, Toine/0000-0003-1758-7779; Groenendaal, Floris/0000-0002-9284-1637			ALDERMAN EL, 1974, AM J CARDIOL, V34, P342, DOI 10.1016/0002-9149(74)90037-X; Anderson BJ, 2009, DRUG METAB PHARMACOK, V24, P25, DOI 10.2133/dmpk.24.25; BEAL SL, 1988, NONMEM USERS GUDIES; BENOWITZ NL, 1978, CLIN PHARMACOKINET, V3, P177, DOI 10.2165/00003088-197803030-00001; BERNHARD CG, 1955, BRIT J PHARM CHEMOTH, V10, P288, DOI 10.1111/j.1476-5381.1955.tb00872.x; Brendel K, 2010, J PHARMACOKINE…	42	21	21	0	4	ADIS INT LTD	NORTHCOTE	5 THE WAREHOUSE WAY, NORTHCOTE 0627, AUCKLAND, NEW ZEALAND	0312-5963	1179-1926		CLIN PHARMACOKINET	Clin. Pharmacokinet.		2011	50	7
J	Charlton, RA; Weil, JG; Cunnington, MC; Ray, S; de Vries, CS				Charlton, Rachel A.; Weil, John G.; Cunnington, Marianne C.; Ray, Sayantani; de Vries, Corinne S.			Comparing the General Practice Research Database and the UK Epilepsy and Pregnancy Register as Tools for Postmarketing Teratogen Surveillance Anticonvulsants and the Risk of Major Congenital Malformations	DRUG SAFETY			English	Article							NEURAL-TUBE DEFECTS; ANTIEPILEPTIC DRUGS; UNINTENDED PREGNANCY; MEDICAL-RECORDS; VALPROIC ACID; VALIDATION; EXPOSURE; COHORT; WOMEN; GPRD	Background: Use of pregnancy registries is a common method of postmarketing surveillance of pregnancy outcomes to identify potential teratogens. However, with the increase in electronic capture of healthcare data for administrative, audit and research purposes, data generated during routine clinical practice might be used to address questions similar to those explored using pregnancy registries. …	[Charlton, Rachel A.; de Vries, Corinne S.] Univ Bath, Dept Pharm & Pharmacol, Bath BA2 7AY, Avon, England; [Weil, John G.; Cunnington, Marianne C.] GlaxoSmithKline Inc, Worldwide Epidemiol Dept, Harlow, Essex, England; [Ray, Sayantani] GlaxoSmithKline Inc, Biomed Data Sci Epidemiol Grp, Bangalore, Karnataka, India	Charlton, RA (reprint author), Univ Bath, Dept Pharm & Pharmacol, Claverton Down, Bath BA2 7AY, Avon, England.	r.a.charlton@bath.ac.uk	Research Datalink, Clinical Practice/H-2477-2013; CPRD, CPRD/B-9594-2017		GlaxoSmithKline; University of Bath	The authors wish to thank Brinda Bhaskar for her contribution to the early stages of the programming and analyses. This study is based in part on data from the Full Feature GPRD obtained under licence from the UK MITRA, and covers the data collection time period up to 31 March 2007. However, the interpretation and conclusions contained in this report are those of the authors alone. The study was …	Charlton R, 2009, BIRTH DEFECTS RES A, V85, P808, DOI 10.1002/bdra.20598; Charlton RA, 2008, DRUG SAFETY, V31, P39, DOI 10.2165/00002018-200831010-00004; Charlton RA, 2010, DRUG SAFETY, V33, P741, DOI 10.2165/11536820-000000000-00000; Devine S, 2008, PHARMACOEPIDEM DR S, V17, P434, DOI 10.1002/pds.1573; Devine S, 2010, PHARMACOEPIDEM DR S, V19, P45, DOI 10.1002/pds.1862; Dolk H, 2008, NEUROLOGY, …	33	18	18	0	1	ADIS INT LTD	AUCKLAND	41 CENTORIAN DR, PRIVATE BAG 65901, MAIRANGI BAY, AUCKLAND 1311, NEW ZEALAND	0114-5916			DRUG SAFETY	Drug Saf.		2011	34	2
J	Slamberova, R; Hruba, L; Metejovska, I; Bernaskova, K; Rokyta, R				Slamberova, R.; Hruba, L.; Metejovska, I.; Bernaskova, K.; Rokyta, R.			Increased seizure susceptibility induced by prenatal methamphetamine exposure in adult female rats is not affected by early postnatal cross-fostering	EPILEPSY & BEHAVIOR			English	Article						Methamphetamine; Cross-fostering; Seizures; gamma-aminobutyric acid; N-methyl-D-aspartic acid; Bicuculline	BLOOD-BRAIN-BARRIER; COCAINE-INDUCED SEIZURES; PITUITARY-ADRENAL AXIS; ACID-INDUCED SEIZURES; STATUS EPILEPTICUS; TREATED RATS; STRESS; HIPPOCAMPUS; EXPRESSION; SEX	Our previous studies repeatedly demonstrated that prenatal methamphetamine (MA) exposure alters seizure susceptibility in adult rats. Both the inhibitory GABA system and the excitatory NMDA system play a role in the effect of MA on epileptic seizures. On the basis of our previous behavioral results, the effect of cross-fostering on seizure susceptibility in adult female rats was examined in the p…	[Slamberova, R.; Hruba, L.; Metejovska, I.; Bernaskova, K.; Rokyta, R.] Charles Univ Prague, Fac Med 3, Dept Normal Pathol & Clin Physiol, Prague 12000 2, Czech Republic	Slamberova, R (reprint author), Charles Univ Prague, Fac Med 3, Dept Normal Pathol & Clin Physiol, Ke Karlovu 4, Prague 12000 2, Czech Republic.	rslamber@lf3.cuni.cz	Slamberova, Romana/K-3550-2012; Rokyta, Richard/A-9423-2017	Slamberova, Romana/0000-0002-9981-3911	Grant Agency of the Czech Republic [GACR P303/10/0580]; Ministry of Education, Youth and Sports of the Czech Republic [MSM 0021620816]; [CNS 1M0517]	This study was supported by Grants GACR P303/10/0580 from the Grant Agency of the Czech Republic, Project CNS 1M0517, and by Research Goal MSM 0021620816 from the Ministry of Education, Youth and Sports of the Czech Republic. The procedures for animal experimentation used in this study were reviewed and approved by the Institutional Animal Care and Use Committee and are in agreement with the Prin…	ANSAH TA, 1993, LIFE SCI, V53, P1947, DOI 10.1016/0024-3205(93)90016-V; Baraban SC, 1997, DEV BRAIN RES, V102, P189, DOI 10.1016/S0165-3806(97)00096-5; Bowyer JF, 2006, SYNAPSE, V60, P521, DOI 10.1002/syn.20324; Brace H, 1997, BRAIN RES BULL, V43, P447, DOI 10.1016/S0361-9230(97)00064-6; Burrows KB, 1999, NEUROSCIENCE, V90, P833, DOI 10.1016/S0306-4522(98)00506-5; DERLET RW, 1990, PHARMACOL BIOCH…	52	7	8	0	2	ACADEMIC PRESS INC ELSEVIER SCIENCE	SAN DIEGO	525 B ST, STE 1900, SAN DIEGO, CA 92101-4495 USA	1525-5050			EPILEPSY BEHAV	Epilepsy Behav.	JAN	2011	20	1
J	Ramantani, G; Ikonomidou, C; Walter, B; Rating, D; Dinger, J				Ramantani, Georgia; Ikonomidou, Chrysanthy; Walter, Beate; Rating, Dietz; Dinger, Juergen			Levetiracetam: Safety and efficacy in neonatal seizures	EUROPEAN JOURNAL OF PAEDIATRIC NEUROLOGY			English	Article						Newborn; Seizures; Levetiracetam; Phenobarbital; Prematurity	YOUNG-CHILDREN; ADJUNCTIVE LEVETIRACETAM; ELECTROGRAPHIC SEIZURES; ANTIEPILEPTIC DRUGS; REFRACTORY EPILEPSY; DEVELOPING BRAIN; OPEN-LABEL; VIDEO-EEG; INFANTS; EXPOSURE	Purpose: Neonatal seizures are common, especially in prematurity. Phenobarbital (PB) currently represents the antiepileptic drug (AED) of choice, despite being related to increased neuronal apoptosis in animal models and cognitive impairment in human subjects. Levetiracetam (LEV) may have a more favorable profile since it does not cause neuronal apoptosis in infant rodents. Methods: In a prospect…	[Ramantani, Georgia] Univ Freiburg, Epilepsy Ctr, D-79106 Freiburg, Germany; [Ramantani, Georgia; Ikonomidou, Chrysanthy; Walter, Beate] Univ Childrens Hosp Dresden, Dept Pediat Neurol, D-01307 Dresden, Germany; [Ikonomidou, Chrysanthy] Univ Wisconsin, Dept Neurol, Madison, WI 53792 USA; [Rating, Dietz] Univ Childrens Hosp Heidelberg, Dept Pediat Neurol, D-69120 Heidelberg, Germany; [Dinger, Juer…	Ramantani, G (reprint author), Univ Freiburg, Epilepsy Ctr, Breisacher Str 64, D-79106 Freiburg, Germany.	georgia.ramantani@uniklinik-freiburg.de		Ramantani, Georgia/0000-0002-7931-2327			Bartha AI, 2007, PEDIATR NEUROL, V37, P85, DOI 10.1016/j.pediatrneurol.2007.04.003; Bassan H, 2008, PEDIATR NEUROL, V38, P415, DOI 10.1016/j.pediatrneurol.2008.03.003; Ben-Ari Y, 2006, LANCET NEUROL, V5, P1055, DOI 10.1016/S1474-4422(06)70626-3; Biagioni E, 1998, Eur J Paediatr Neurol, V2, P117, DOI 10.1016/S1090-3798(98)80027-5; Bittigau P, 2003, ANN NY ACAD SCI, V993, P103, DOI 10.1111/j.1749-6…	49	57	63	0	4	ELSEVIER SCI LTD	OXFORD	THE BOULEVARD, LANGFORD LANE, KIDLINGTON, OXFORD OX5 1GB, OXON, ENGLAND	1090-3798			EUR J PAEDIATR NEURO	Eur. J. Paediatr. Neurol.	JAN	2011	15	1
J	Miceli, F; Soldovieri, MV; Iannotti, FA; Barrese, V; Ambrosino, P; Martire, M; Cilio, MR; Taglialatela, M				Miceli, Francesco; Soldovieri, Maria Virginia; Iannotti, Fabio Arturo; Barrese, Vincenzo; Ambrosino, Paolo; Martire, Maria; Cilio, Maria Roberta; Taglialatela, Maurizio			The voltage-sensing domain of K(v)7.2 channels as a molecular target for epilepsy-causing mutations and anticonvulsants	FRONTIERS IN PHARMACOLOGY			English	Review						potassium channels; K(v)7 channels; epilepsy; neuronal excitability; voltage-sensing; retigabine; gating; anticonvulsant drugs		Understanding the molecular mechanisms underlying voltage-dependent gating in voltage-gated ion channels (VGICs) has been a major effort over the last decades. In recent years, changes in the gating process have emerged as common denominators for several genetically determined channelopathies affecting heart rhythm (arrhythmias), neuronal excitability (epilepsy, pain), or skeletal muscle contract…	[Miceli, Francesco; Cilio, Maria Roberta] IRCCS Bambino Gesu Childrens Hosp, Div Neurol, Rome, Italy; [Soldovieri, Maria Virginia; Iannotti, Fabio Arturo; Ambrosino, Paolo; Taglialatela, Maurizio] Univ Molise, Dept Hlth Sci, Campobasso, Italy; [Barrese, Vincenzo; Taglialatela, Maurizio] Univ Naples Federico II, Dept Neurosci, I-80131 Naples, Italy; [Martire, Maria] Univ Cattolica Sacro Cuore, Ins…	Taglialatela, M (reprint author), Univ Naples Federico II, Sch Med, Dept Neurosci, Div Pharmacol, Ed 19,Via Pansini 5, I-80131 Naples, Italy.	mtaglial@unina.it	Taglialatela, Maurizio/A-2062-2019; Miceli, Francesco/H-3767-2013; Taglialatela, Maurizio/K-1840-2013	Miceli, Francesco/0000-0002-5393-1402; Taglialatela, Maurizio/0000-0002-8202-0560; iannotti, fabio/0000-0003-4480-8370; ambrosino, paolo/0000-0002-7761-5551; Soldovieri, Maria Virginia/0000-0002-3601-9374	European Union (E-Rare, EUROBFNS); Fondazione Telethon Italy [GGP07125]; Fondazione San Polo - IMI (Project Neuroscience); Regione Molise (Convenzione AIFA/Regione Molise)	Work on KCNQ/I<INF>KM</INF> channels in the Author's laboratories is currently supported by grants from: the European Union (E-Rare 2007, EUROBFNS); Fondazione Telethon Italy (GGP07125); the Fondazione San Polo - IMI (Project Neuroscience); and Regione Molise (Convenzione AIFA/Regione Molise).	Aggarwal SK, 1996, NEURON, V16, P1169, DOI 10.1016/S0896-6273(00)80143-9; Ahern CA, 2004, TRENDS NEUROSCI, V27, P303, DOI 10.1016/j.tins.2004.03.008; Andreasen JT, 2009, BEHAV PHARMACOL, V20, P286, DOI 10.1097/FBP.0b013e32832c713e; ARMSTRONG CM, 1973, NATURE, V242, P459, DOI 10.1038/242459a0; Barrese V, 2010, CLIN PHARMACOL-ADV A, V2, P225, DOI 10.2147/CPAA.S15369; Bellini G, 2010, GENEREVIEWS; B…	133	16	16	0	6	FRONTIERS MEDIA SA	LAUSANNE	PO BOX 110, EPFL INNOVATION PARK, BUILDING I, LAUSANNE, 1015, SWITZERLAND	1663-9812			FRONT PHARMACOL	Front. Pharmacol.		2011	2
J	Nadebaum, C; Anderson, V; Vajda, F; Reutens, D; Barton, S; Wood, A				Nadebaum, Caroline; Anderson, Vicki; Vajda, Frank; Reutens, David; Barton, Sarah; Wood, Amanda			The Australian Brain and Cognition and Antiepileptic Drugs Study: IQ in School-Aged Children Exposed to Sodium Valproate and Polytherapy	JOURNAL OF THE INTERNATIONAL NEUROPSYCHOLOGICAL SOCIETY			English	Article						Intelligence; Epilepsy; Anticonvulsants; Pregnancy; Child development; Prenatal exposure delayed effects	PREGNANCY; INTELLIGENCE; EPILEPSY; MALFORMATIONS; ATTENTION; REGISTER; OUTCOMES; MOTHERS; MEMORY; WOMEN	Prenatal exposure to sodium valproate (VPA) and polytherapy has been linked with increased risk of birth defects and cognitive impairment in young children. We evaluated the cognitive impact of prenatal exposure to VPA and polytherapy in school-aged children. Fifty-seven children exposed to VPA (a = 23), polytherapy with VPA (n = 15), or polytherapy without VPA (a = 19) were assessed using the We…	[Wood, Amanda] Univ Birmingham, Sch Psychol, Edgbaston B15 2TT, England; [Nadebaum, Caroline; Barton, Sarah] Monash Univ, Sch Psychol & Psychiat, Melbourne, Vic 3004, Australia; [Nadebaum, Caroline; Anderson, Vicki; Barton, Sarah; Wood, Amanda] Murdoch Childrens Res Inst, Melbourne, Vic, Australia; [Anderson, Vicki] Royal Childrens Hosp, Dept Psychol, Melbourne, Vic, Australia; [Anderson, Vicki] …	Wood, A (reprint author), Univ Birmingham, Sch Psychol, Edgbaston B15 2TT, England.	a.g.wood@bham.ae.uk	Reutens, David/C-7226-2018; Wood, Amanda/K-9595-2013	Reutens, David/0000-0002-1652-9369; Barton, Sarah/0000-0001-7077-0906; Wood, Amanda/0000-0002-1537-6858	Australian Research Council [LP0669648]; Apex Foundation; Pearson Plc.; Australian Postgraduate Award; NHMRC [251755]; Australian Rotary Health; Sanofi-Synthelabo; UCB Pharma; Janssen Cilag; Novartis; Pfizer; Glaxo; Epilepsy Society of Australia; Victorian Epilepsy Foundation; Epilepsy Australia	This research was supported by grants from the Australian Research Council (LP0669648), Apex Foundation and Pearson Plc. The sponsors of the study had no role in study design, data collection, data analysis, data interpretation, the writing of the report, or in the decision to submit the paper for publication. The corresponding author had full access to all the data in the study and had final res…	Adab N, 2004, J NEUROL NEUROSUR PS, V75, P1575, DOI 10.1136/jnnp.2003.029132; ADAB N, 2004, COCHRANE DB SYST REV, V3, P4848, DOI DOI 10.1002/14651858.CD004848; Burden MJ, 2005, ALCOHOL CLIN EXP RES, V29, P443, DOI 10.1097/01.ALC.0000156125.50577.EC; Ceci SJ, 1997, AM PSYCHOL, V52, P1051, DOI 10.1037/0003-066X.52.10.1051; COOK ET, 1994, J ABNORM CHILD PSYCH, V22, P205, DOI 10.1007/BF02167900; Dean…	29	42	42	0	5	CAMBRIDGE UNIV PRESS	NEW YORK	32 AVENUE OF THE AMERICAS, NEW YORK, NY 10013-2473 USA	1355-6177	1469-7661		J INT NEUROPSYCH SOC	J. Int. Neuropsychol. Soc.	JAN	2011	17	1
J	Thomas, SV				Thomas, Sanjeev V.			Managing epilepsy in pregnancy	NEUROLOGY INDIA			English	Review						Antiepileptic drugs; pregnancy; teratogenic effects; women with epilepsy	TECHNOLOGY-ASSESSMENT SUBCOMMITTEE; QUALITY STANDARDS SUBCOMMITTEE; UPDATE MANAGEMENT ISSUES; MAJOR CONGENITAL-MALFORMATIONS; DRUGS IN-UTERO; ANTIEPILEPTIC DRUGS; AMERICAN ACADEMY; FOLIC-ACID; WOMEN; CHILDREN	There are close to one and half million women with epilepsy (WWE) in reproductive age group in India. WWE have several unique gender-specific problems in the biological and social domains. Women experience more social stigma from epilepsy and have more difficulty with education and employment. They have more difficulty to get married and sustain successful family life. Reproductive hormones like …	Sree Chitra Tirunal Inst Med Sci & Technol, Dept Neurol, Kerala Registry Epilepsy & Pregnancy, Trivandrum, Kerala, India	Thomas, SV (reprint author), Sree Chitra Tirunal Inst Med Sci & Technol, Dept Neurol, Kerala Registry Epilepsy & Pregnancy, Trivandrum, Kerala, India.	sanjeev.v.thomas@gmail.com					Adab N, 2001, J NEUROL NEUROSUR PS, V70, P15, DOI 10.1136/jnnp.70.1.15; Almgren M, 2009, SEIZURE-EUR J EPILEP, V18, P672, DOI 10.1016/j.seizure.2009.09.002; Bauer J, 2002, J NEUROL NEUROSUR PS, V73, P121, DOI 10.1136/jnnp.73.2.121; Borthen I, 2010, BJOG-INT J OBSTET GY, V117, P1537, DOI 10.1111/j.1471-0528.2010.02694.x; Chen YH, 2009, ARCH NEUROL-CHICAGO, V66, P979, DOI 10.1001/archneurol.2009.14…	38	14	16	0	17	MEDKNOW PUBLICATIONS	MUMBAI	B-9, KANARA BUSINESS CENTRE, OFF LINK RD, GHAKTOPAR-E, MUMBAI, 400075, INDIA	0028-3886			NEUROL INDIA	Neurol. India	JAN-FEB	2011	59	1
J	Sun, YL; Vestergaard, M; Christensen, J; Olsen, J				Sun, Yuelian; Vestergaard, Mogens; Christensen, Jakob; Olsen, Jorn			Prenatal exposure to elevated maternal body temperature and risk of epilepsy in childhood: a population-based pregnancy cohort study	PAEDIATRIC AND PERINATAL EPIDEMIOLOGY			English	Article						Danish National Birth Cohort; childhood epilepsy; maternal prenatal pyrexia; maternal urinary infection	NATIONAL-HOSPITAL-REGISTER; ADULT SCHIZOPHRENIA; BIRTH COHORT; HOT-TUB; HYPERTHERMIA; FEVER; INFECTIONS; BRAIN; INFLUENZA; DEFECTS	P>Sun Y, Vestergaard M, Christensen J, Olsen J. Prenatal exposure to elevated maternal body temperature and risk of epilepsy in childhood: a population-based pregnancy cohort study. Paediatric and Perinatal Epidemiology 2010. Elevated maternal body temperature during pregnancy is of clinical concern as side effects have been reported. We estimated the association between maternal fever and sauna …	[Sun, Yuelian] Univ Aarhus, Dept Epidemiol, Inst Publ Hlth, DK-8000 Aarhus C, Denmark; [Vestergaard, Mogens] Univ Aarhus, Dept Gen Practice, Inst Publ Hlth, DK-8000 Aarhus, Denmark; [Vestergaard, Mogens] Univ Aarhus, Res Unit Gen Practice, DK-8000 Aarhus C, Denmark; [Christensen, Jakob] Aarhus Univ Hosp, Dept Neurol, DK-8000 Aarhus, Denmark; [Christensen, Jakob] Aarhus Univ Hosp, Dept Clin Pharma…	Sun, YL (reprint author), Univ Aarhus, Dept Epidemiol, Inst Publ Hlth, Bartholins Alle 2, DK-8000 Aarhus C, Denmark.	ys@soci.au.dk	Vestergaard, Mogens/M-9333-2014; Olsen, Jorn/F-8801-2015	Vestergaard, Mogens/0000-0001-8830-2174; Olsen, Jorn/0000-0001-7462-5140; Christensen, Jakob/0000-0002-9385-6435	Danish National Research Foundation; Pharmacy Foundation; Egmont Foundation; March of Dimes Birth Defects Foundation; Augustinus Foundation; Health Foundation	Yuelian Sun is supported by the Danish National Research Foundation. The Danish National Research Foundation has established the Danish Epidemiology Science Centre that initiated and created the Danish National Birth Cohort. The cohort is furthermore a result of a major grant from this Foundation. Additional support for the Danish National Birth Cohort is obtained from the Pharmacy Foundation, th…	Andersen AMN, 2002, LANCET, V360, P1552, DOI 10.1016/S0140-6736(02)11518-2; Andersen TF, 1999, DAN MED BULL, V46, P263; Babulas V, 2006, AM J PSYCHIAT, V163, P927, DOI 10.1176/appi.ajp.163.5.927; Brown AS, 2000, SCHIZOPHRENIA BULL, V26, P287, DOI 10.1093/oxfordjournals.schbul.a033453; Brown AS, 2004, ARCH GEN PSYCHIAT, V61, P774, DOI 10.1001/archpsyc.61.8.774; Chambers CD, 2006, BIRTH DEFECTS RES…	29	11	11	0	12	WILEY-BLACKWELL PUBLISHING, INC	MALDEN	COMMERCE PLACE, 350 MAIN ST, MALDEN 02148, MA USA	0269-5022			PAEDIATR PERINAT EP	Paediatr. Perinat. Epidemiol.	JAN	2011	25	1
J	Sun, J; Shah, N; Karpawich, PP; Humes, R				Sun, Jie; Shah, Nishant; Karpawich, Peter P.; Humes, Richard			Refractory Idiopathic Ventricular Tachycardia in a Newborn Treated Successfully With Phenytoin: Old Therapies Are Still Effective in the Current Era	PEDIATRIC CARDIOLOGY			English	Article							ARRHYTHMIAS		[Sun, Jie; Shah, Nishant; Karpawich, Peter P.; Humes, Richard] Wayne State Univ, Childrens Hosp Michigan, Carmen & Ann Adams Dept Pediat, Pediat Cardiol Sect, Detroit, MI USA	Sun, J (reprint author), Wayne State Univ, Childrens Hosp Michigan, Carmen & Ann Adams Dept Pediat, Pediat Cardiol Sect, Detroit, MI USA.	jsun@dmc.org					De Rosa G, 2006, ARCH DIS CHILD-FETAL, V91, pF419, DOI 10.1136/adc.2005.092932; GARSON A, 1980, AM J CARDIOL, V46, P290, DOI 10.1016/0002-9149(80)90073-9; Pfammatter JP, 1999, J AM COLL CARDIOL, V33, P2067, DOI 10.1016/S0735-1097(99)00105-9; WIT AL, 1975, AM HEART J, V90, P397, DOI 10.1016/0002-8703(75)90331-2	4	3	3	0	0	SPRINGER	NEW YORK	233 SPRING ST, NEW YORK, NY 10013 USA	0172-0643			PEDIATR CARDIOL	Pediatr. Cardiol.	JAN	2011	32	1
J	Ahir, BK; Pratten, MK				Ahir, Bhavesh K.; Pratten, Margaret K.			Association of anxiolytic drugs diazepam and lorazepam, and the antiepileptic valproate, with heart defects-Effects on cardiomyocytes in micromass (MM) and embryonic stem cell culture	REPRODUCTIVE TOXICOLOGY			English	Article						Embryonic chick heart micromass (MM) culture; Embryonic stem cell (ESC) culture; Diazepam (DZ); Lorazepam (LZ); Teratogenicity/embryotoxicity; Cytotoxicity; Congenital heart malformations	VITRO EMBRYOTOXICITY TESTS; IN-VITRO; ALPHA-MYOSIN; PREGNANCY; VALIDATION; EXPRESSION; NEONATE; DIFFERENTIATION; PHENYTOIN; TOXICITY	Maternal exposure to antidepressant and antiepileptic drugs has been controversially associated with embryological malformations. The underlying mechanisms are unclear. Embryonic chick heart micromass (MM) and D3 mouse embryonic stem cell (ESC) derived cardiomyocyte cultures were treated with a series of concentrations of diazepam (DZ), lorazepam (12) and valproic acid (VPA). It was found that DZ…	[Ahir, Bhavesh K.; Pratten, Margaret K.] Univ Nottingham, Queens Med Ctr, Ctr Integrated Syst Biol & Med, Fac Hlth Sci & Med,Sch Biomed Sci, Nottingham NG7 2UH, England	Pratten, MK (reprint author), Univ Nottingham, Queens Med Ctr, Ctr Integrated Syst Biol & Med, Fac Hlth Sci & Med,Sch Biomed Sci, Nottingham NG7 2UH, England.	mbxab1@nottingham.ac.uk; margaret.pratten@nottingham.ac.uk			International Office, of the University of Nottingham, UK	This work was funded by Developing Research Scholarship, the International Office, of the University of Nottingham, UK.	ATTERWILL CK, 1992, NEUROTOXICOLOGY, V13, P39; BACKUS KH, 1991, BRAIN RES, V548, P41, DOI 10.1016/0006-8993(91)91104-9; Bailey Jarrod, 2005, Biogenic Amines, V19, P97, DOI 10.1163/1569391053722755; BANDMAN E, 1978, SCIENCE, V200, P559, DOI 10.1126/science.565534; Brown N A, 1983, Clin Obstet Gynecol, V26, P467, DOI 10.1097/00003081-198306000-00028; Brown NA, 2002, ATLA-ALTERN LAB ANIM, V30, P177;…	47	11	11	0	5	PERGAMON-ELSEVIER SCIENCE LTD	OXFORD	THE BOULEVARD, LANGFORD LANE, KIDLINGTON, OXFORD OX5 1GB, ENGLAND	0890-6238			REPROD TOXICOL	Reprod. Toxicol.	JAN	2011	31	1
J	Jentink, J; Dolk, H; Loane, MA; Morris, JK; Wellesley, D; Garne, E; de Jong-van den Berg, L				Jentink, Janneke; Dolk, Helen; Loane, Maria A.; Morris, Joan K.; Wellesley, Diana; Garne, Ester; de Jong-van den Berg, Lolkje		EUROCAT Antiepileptic Study Workin	Intrauterine exposure to carbamazepine and specific congenital malformations: systematic review and case-control study	BMJ-BRITISH MEDICAL JOURNAL			English	Article							ANTIEPILEPTIC DRUGS; MAJOR MALFORMATIONS; VALPROIC ACID; IN-UTERO; PREGNANCY; EPILEPSY; FETAL; RISK; TERATOGENESIS; LAMOTRIGINE	Objective To identify specific major congenital malformations associated with use of carbamazepine in the first trimester of pregnancy. Design A review of all published cohort studies to identify key indications and a population based case-control study to test these indications. Setting Review of PubMed, Web of Science, and Embase for papers about carbamazepine exposure in the first trimester of…	[Jentink, Janneke; de Jong-van den Berg, Lolkje] Univ Groningen, Dept PharmacoEpidemiol & PharmacoEcon, Div Pharm, NL-9700 AB Groningen, Netherlands; [Morris, Joan K.] Queen Mary Univ London, Barts & London Sch Med & Dent, Wolfson Inst Prevent Med, London, England; [Wellesley, Diana] Southampton Univ Hosp Trust, Wessex Clin Genet Serv, Southampton, Hants, England; [de Jong-van den Berg, Lolkje] L…	de Jong-van den Berg, L (reprint author), Univ Groningen, Dept PharmacoEpidemiol & PharmacoEcon, Div Pharm, NL-9700 AB Groningen, Netherlands.	l.t.w.de.jong-van.den.berg@rug.nl	Khoshnood, Babak/N-9096-2017; Barisic, Ingeborg/A-7314-2016	Morris, Joan/0000-0002-7164-612X; Pierini, Anna/0000-0003-3321-9343; Loane, Maria/0000-0002-1206-3637	European Public Health Programme; GlaxoSmithKline	The EUROCAT Central Database is supported in part by the European Public Health Programme, with various sources of public funding for individual registries. Additional funding was obtained from GlaxoSmithKline for a study of lamotrigine, during which the antiepileptic study database was constructed (all authors were involved in this study). GlaxoSmithKline was not involved in the present study.	Diav-Citrin O, 2001, NEUROLOGY, V57, P321, DOI 10.1212/WNL.57.2.321; Dolk H, 2008, NEUROLOGY, V71, P714, DOI 10.1212/01.wnl.0000316194.98475.d8; EUROCAT European Surveillance of Congenital Anomalies, 2005, EUROCAT GUID 1 3 REF; Harden CL, 2009, EPILEPSIA, V50, P1237, DOI 10.1111/j.1528-1167.2009.02129.x; Hernandez-Diaz S, 2007, BIRTH DEFECTS RES A, V79, P357; Jentink J, 2010, NEW ENGL J MED, V362…	20	84	86	0	6	BMJ PUBLISHING GROUP	LONDON	BRITISH MED ASSOC HOUSE, TAVISTOCK SQUARE, LONDON WC1H 9JR, ENGLAND	1756-1833			BMJ-BRIT MED J	BMJ-British Medical Journal	DEC 2	2010	341
J	Wegner, I; Edelbroek, P; de Haan, GJ; Lindhout, D; Sander, JW				Wegner, Ilse; Edelbroek, Peter; de Haan, Gerrit-Jan; Lindhout, Dick; Sander, Josemir W.			Drug monitoring of lamotrigine and oxcarbazepine combination during pregnancy	EPILEPSIA			English	Article						Epilepsy; Pregnancy; Lamotrigine; Oxcarbazepine; Pharmacokinetics	ANTIEPILEPTIC DRUGS; PHARMACOKINETICS; PUERPERIUM; EPILEPSY; WOMEN	P>Little is known about pregnancy-induced alterations in the pharmacokinetics of the newer antiepileptic drugs, especially when used in combinations. Two women receiving combination therapy of lamotrigine (LTG) and oxcarbazepine (OXC) were followed prospectively during pregnancy and puerperium. Steady-state concentrations of LTG and the active metabolite of OXC, 10-hydroxycarbazepine (MHD), were …	[Wegner, Ilse; Edelbroek, Peter; de Haan, Gerrit-Jan; Lindhout, Dick; Sander, Josemir W.] SEIN, Epilepsy Inst Netherlands, NL-8025 BV Zwolle, Netherlands; [Lindhout, Dick] Univ Med Ctr Utrecht, DBG Dept Med Genet, Utrecht, Netherlands; [Sander, Josemir W.] UCL Inst Neurol, Dept Clin & Expt Epilepsy, London, England	Wegner, I (reprint author), SEIN, Epilepsy Inst Netherlands, Dr Denekampweg 20, NL-8025 BV Zwolle, Netherlands.	iwegner@sein.nl	Sander, Josemir/C-1576-2008	Sander, Josemir/0000-0001-6041-9661; Lindhout, Dick/0000-0001-9580-624X; de Haan, Gerrit-Jan/0000-0003-2373-9863	Christian Society	IW is supported by the Christian Society for the Care of People with Epilepsy in The Netherlands (Christelijke Vereniging voor de Verpleging van Lijders aan Epilepsie).	Christensen J, 2006, NEUROLOGY, V67, P1497, DOI 10.1212/01.wnl.0000240047.11166.0e; de Haan GJ, 2004, NEUROLOGY, V63, P571, DOI 10.1212/01.WNL.0000133213.10244.FD; Kramer Gunter, 2003, Epilepsia, V44, P95; LANDMARK CJ, 2010, EXPERT REV NEUROTHER, V10, P1119; Mazzucchelli I, 2006, EPILEPSIA, V47, P504, DOI 10.1111/j.1528-1167.2006.00459.x; Ohman I, 2008, EPILEPSIA, V49, P1075, DOI 10.1111/j.1528-1…	13	17	18	0	2	WILEY-BLACKWELL PUBLISHING, INC	MALDEN	COMMERCE PLACE, 350 MAIN ST, MALDEN 02148, MA USA	0013-9580			EPILEPSIA	Epilepsia	DEC	2010	51	12
J	Sethi, NK; Wasterlain, A; Harden, CL				Sethi, Nitin K.; Wasterlain, Amy; Harden, Cynthia L.			Pregnancy and epilepsy-when you're managing both	JOURNAL OF FAMILY PRACTICE			English	Article							TECHNOLOGY-ASSESSMENT SUBCOMMITTEE; QUALITY STANDARDS SUBCOMMITTEE; UPDATE MANAGEMENT ISSUES; ANTIEPILEPTIC DRUGS; AMERICAN ACADEMY; CONGENITAL-MALFORMATIONS; FOLIC-ACID; IN-UTERO; WOMEN; THERAPEUTICS		[Sethi, Nitin K.] New York Presbyterian Hosp, Comprehens Epilepsy Ctr, Weill Cornell Med Ctr, Dept Neurol, New York, NY 10021 USA	Sethi, NK (reprint author), New York Presbyterian Hosp, Comprehens Epilepsy Ctr, Weill Cornell Med Ctr, Dept Neurol, 525 E 68th St,Room K-615, New York, NY 10021 USA.	sethinitinmd@hotmail.com			Forest Pharmaceuticals	Dr. Sethi and Ms. Wasterlain reported no potential conflict of interest relevant to this article. Dr. Harden reported that she receives research support from Forest Pharmaceuticals; serves as a consultant to H. Lundbeck A/S, Novartis, Sepracor Inc., and UCB; and is on the speakers' bureau of GlaxoSmithKline, H. Lundbeck A/S, and UCB.	Artama M, 2005, NEUROLOGY, V64, P1874, DOI 10.1212/01.WNL.0000163771.96962.1F; Bittigau P, 2002, P NATL ACAD SCI USA, V99, P15089, DOI 10.1073/pnas.222550499; Bromley RL, 2009, CURR OPIN NEUROL, V22, P162, DOI 10.1097/WCO.0b013e3283292401; *EP FDN, PREGN PAR; Harden CL, 2009, NEUROLOGY, V73, P142, DOI 10.1212/WNL.0b013e3181a6b325; Harden CL, 2009, NEUROLOGY, V73, P133, DOI 10.1212/WNL.0b013e3181a…	19	2	2	0	0	DOWDEN HEALTH MEDIA	MONTVALE	110 SUMMIT AVE, MONTVALE, NJ 07645-1712 USA	0094-3509			J FAM PRACTICE	J. Fam. Pract.	DEC	2010	59	12
J	Lee, W; Kim, JH; Kim, HS; Kwon, OH; Lee, BI; Heo, K				Lee, Woonhyoung; Kim, Jeong-Ho; Kim, Hyon-Suk; Kwon, Oh Hun; Lee, Byung In; Heo, Kyoung			Determination of lamotrigine in human serum by high-performance liquid chromatography tandem mass spectrometry	NEUROLOGICAL SCIENCES			English	Article						Lamotrigine; Tandem mass spectrometry; High pressure liquid chromatography; Epilepsy; Drug monitoring	HUMAN PLASMA; GAS-CHROMATOGRAPHY; CARBAMAZEPINE EPOXIDE; ANTIEPILEPTIC DRUG; METABOLITES; PHARMACOKINETICS; PREGNANCY	A rapid and sensitive liquid chromatography tandem mass spectrometry method was developed and validated for quantification of lamotrigine in human serum. After a simple protein precipitation using acetonitrile, the analytes were separated on a Shideido 150 mm x 2.0 mm, 5 pm Capcell Pak C18 MG column using 70% acetonitrile as mobile phase at a flow rate of 200 mu l/min. Lamotrigine was eluted at 1…	[Lee, Byung In; Heo, Kyoung] Yonsei Univ, Coll Med, Dept Neurol, Seoul, South Korea; [Lee, Woonhyoung; Kim, Jeong-Ho; Kim, Hyon-Suk; Kwon, Oh Hun] Yonsei Univ, Coll Med, Dept Lab Med, Seoul, South Korea	Heo, K (reprint author), Yonsei Univ, Coll Med, Dept Neurol, 250 Seonsanno, Seoul, South Korea.	kheo@yumc.yonsei.ac.kr	Kim, Hyon-Suk/R-4113-2017	Kim, Hyon-Suk/0000-0001-5662-7740; Kim, Jeong-Ho/0000-0003-2479-0548			Beck O, 2006, THER DRUG MONIT, V28, P603, DOI 10.1097/01.ftd.0000245779.64080.30; Cheng CL, 2005, J CHROMATOGR B, V817, P199, DOI 10.1016/j.jchromb.2004.12.004; Dasgupta A, 1997, J CHROMATOGR B, V693, P101, DOI 10.1016/S0378-4347(97)00064-9; Dickins Maurice, 1995, P871; DOIG MV, 1991, J CHROMATOGR, V554, P181, DOI 10.1016/S0021-9673(01)88448-X; FAZIO A, 1992, THER DRUG MONIT, V14, P509, DOI 10.10…	25	12	15	0	7	SPRINGER-VERLAG ITALIA SRL	MILAN	VIA DECEMBRIO, 28, MILAN, 20137, ITALY	1590-1874	1590-3478		NEUROL SCI	Neurol. Sci.	DEC	2010	31	6
J	Florian, ML; Nunes, ML				Florian, Mariana Lorenzet; Nunes, Magda Lahorgue			Effects of intra-uterine and early extra-uterine malnutrition on seizure threshold and hippocampal morphometry of pup rats	NUTRITIONAL NEUROSCIENCE			English	Article						early malnutrition; seizure; hippocampus; morphometry; rodent model	GRANULE CELL GENESIS; PRENATAL PROTEIN-MALNUTRITION; PITUITARY-ADRENAL AXIS; DENTATE GYRUS; STATUS EPILEPTICUS; MATERNAL-DEPRIVATION; INFANT RAT; INDUCED NEUROGENESIS; UNDERNOURISHED RATS; LIMBIC SEIZURES	We evaluate the influence of different malnutrition paradigms (intra-uterine x extra-uterine) in body and brain weight, in seizure threshold and in hippocampus morphometry, in developing rats. Intrauterine malnutrition model consisted in reduction by half of the ration offered to pregnant female; extra-uterine malnutrition consisted of progressive limitation of lactation, from P2 to P15. Seizure …	[Florian, Mariana Lorenzet; Nunes, Magda Lahorgue] Pontificia Univ Catilica Rio Grande Sul PUCRS, Sch Med, Neurosci Lab, Porto Alegre, RS, Brazil	Nunes, ML (reprint author), Pontificia Univ Catolica Rio Grande do Sul, Div Neurol, Hosp Sao Lucas, Jardim Bot, Ave Ipiranga 6690,Sala 322, BR-90610000 Porto Alegre, RS, Brazil.	nunes@pucrs.br	Neurociencia, Inct/I-1011-2013		CNPq(process) [478065/2006-0]	This work was supported by a grant from CNPq (process 478065/2006-0). We wish to thank Dr. Vinicius Duval da Silva for assistance in morphometric procedures.	Bengzon J, 1997, P NATL ACAD SCI USA, V94, P10432, DOI 10.1073/pnas.94.19.10432; BOHN MC, 1980, DEV NEUROSCI-BASEL, V3, P81, DOI 10.1159/000112380; BOHN MC, 1980, NEUROSCIENCE, V5, P2003, DOI 10.1016/0306-4522(80)90045-7; BONTHIUS DJ, 1990, ALCOHOL CLIN EXP RES, V14, P107, DOI 10.1111/j.1530-0277.1990.tb00455.x; BONTHIUS DJ, 1991, TERATOLOGY, V44, P147, DOI 10.1002/tera.1420440203; Boukhezra O, 2…	68	12	13	0	0	TAYLOR & FRANCIS LTD	ABINGDON	2-4 PARK SQUARE, MILTON PARK, ABINGDON OR14 4RN, OXON, ENGLAND	1028-415X	1476-8305		NUTR NEUROSCI	Nutr. Neurosci.	DEC	2010	13	6
J	Fucic, A; Stojkovic, R; Miskov, S; Zeljezic, D; Markovic, D; Gjergja, R; Katic, J; Jazbec, AM; Bakulic, TI; Demarin, V				Fucic, Aleksandra; Stojkovic, Ranko; Miskov, Snjezana; Zeljezic, Davor; Markovic, Darko; Gjergja, Romana; Katic, Jelena; Jazbec, Ana Marija; Bakulic, Tomislav Ivicevic; Demarin, Vida			Transplacental genotoxicity of antiepileptic drugs Animal model and pilot study on mother/newborn cohort	REPRODUCTIVE TOXICOLOGY			English	Article						Antiepileptic drug; Genotoxicology; Micronucleus assay; Newborn; Mouse; Transplacental	NEURAL-TUBE DEFECTS; VALPROIC ACID; IN-VITRO; MICRONUCLEUS ASSAY; METABOLIZING-ENZYMES; ALZHEIMERS-DISEASE; EPILEPTIC CHILDREN; EPOXIDE HYDROLASE; ESTROGEN-RECEPTOR; DNA-ADDUCTS	Antiepileptic drugs (AED) as transplacental agents are known to have adverse effects on fetal development Genotoxicity of AEDs is still not fully understood The aim of present study was to investigate the transplacental genotoxicity of valproate on animal model and in 21 mothers and their newborns receiving AED In both studies in vivo micronucleus (MN) assay was used Pregnant dams were exposed to…	[Fucic, Aleksandra; Zeljezic, Davor; Katic, Jelena] Inst Med Res & Occupat Hlth, Zagreb 41000, Croatia; [Stojkovic, Ranko] Rudjer Boskovic Inst, Zagreb, Croatia; [Miskov, Snjezana; Gjergja, Romana; Bakulic, Tomislav Ivicevic; Demarin, Vida] Univ Hosp, Zagreb, Croatia; [Markovic, Darko] GlaxoSmithKline Res Ctr Zagreb Ltd, Zagreb, Croatia; [Jazbec, Ana Marija] Univ Zagreb, Fac Forestry, Zagreb 4100…	Fucic, A (reprint author), Inst Med Res & Occupat Hlth, Ksaverska C 2, Zagreb 41000, Croatia.		Stojkovic, Ranko/P-8849-2015; Jazbec, Anamarija/U-9521-2017	Stojkovic, Ranko/0000-0002-1095-4575;	Ministry of Science Education and Sport of Republic Croatia	This work was supported by the Ministry of Science Education and Sport of Republic Croatia	Al Deeb S, 2000, NEUROSCI LETT, V292, P179, DOI 10.1016/S0304-3940(00)01457-9; Amicarelli F, 2000, TERATOLOGY, V62, P100, DOI 10.1002/1096-9926(200008)62:2<100::AID-TERA6>3.3.CO;2-4; Anderson GD, 2002, EPILEPSIA, V43, P53, DOI 10.1046/j.1528-1157.43.s.3.5.x; ARCE C, 2007, MNC CANC, V7, P23; Awara WM, 1998, TOXICOLOGY, V125, P45, DOI 10.1016/S0300-483X(97)00160-1; Balduini W., 2004, Current Drug T…	106	7	7	1	4	PERGAMON-ELSEVIER SCIENCE LTD	OXFORD	THE BOULEVARD, LANGFORD LANE, KIDLINGTON, OXFORD OX5 1GB, ENGLAND	0890-6238			REPROD TOXICOL	Reprod. Toxicol.	DEC	2010	30	4
[truncated: 321 more rows]
[truncated: 18 more columns]
