# Supplementary material for: Emerging trends and knowledge structure of epilepsy during pregnancy research for 2000–2018: a bibliometric analysis
Source: PeerJ. 2019 Jun 7;7:e7115. doi: 10.7717/peerj.7115 (PMC6557303; doi:10.7717/peerj.7115)
Supplement: Supplemental Information 8 [file peerj-07-7115-s008.zip › Raw data that was imported into the Online Analysis Platform of Literature Metrology/Record download_1501-2000.txt]

PT	AU	BA	BE	GP	AF	BF	CA	TI	SO	SE	BS	LA	DT	CT	CY	CL	SP	HO	DE	ID	AB	C1	RP	EM	RI	OI	FU	FX	CR	NR	TC	Z9	U1	U2	PU	PI	PA	SN	EI	BN	J9	JI	PD	PY	VL	IS	PN	SU	SI
J	Westin, AA; Reimers, A; Helde, G; Nakken, KO; Brodtkorb, E				Westin, Andreas Austgulen; Reimers, Arne; Helde, Grethe; Nakken, Karl Otto; Brodtkorb, Eylert			Serum concentration/dose ratio of levetiracetam before, during and after pregnancy	SEIZURE-EUROPEAN JOURNAL OF EPILEPSY			English	Article						epilepsy; levetiracetam; pregnancy; pharmacokinetics; clearance; elimination	ANTIEPILEPTIC DRUG; PHARMACOKINETICS; LACTATION; OXCARBAZEPINE; PUERPERIUM; EPILEPSY	Purpose: To investigate changes in levetiracetam (LEV) serum concentration/dose ratio (C/D-ratio) in relation to pregnancy. Methods: Altogether 21 consecutive pregnancies in 20 women with epilepsy receiving LEV during gestation were studied retrospectively. The main target variable was the C/D-ratio before and during pregnancy, and in the post partum period. Secondary target variables were change…	[Westin, Andreas Austgulen; Reimers, Arne] St Olavs Hosp, Dept Clin Pharmacol, N-7006 Trondheim, Norway; [Helde, Grethe; Brodtkorb, Eylert] Norwegian Univ Sci & Technol, Dept Neurosci, Trondheim, Norway; [Nakken, Karl Otto] Natl Ctr Epilepsy, Sandviken, Sweden; [Reimers, Arne; Brodtkorb, Eylert] St Olavs Hosp, Dept Neurol & Clin Neurophysiol, Trondheim, Norway	Westin, AA (reprint author), St Olavs Hosp, Dept Clin Pharmacol, Olav Kyrres Gate 17, N-7006 Trondheim, Norway.	andreas.westin@tegemidter.no		Reimers, Arne/0000-0002-6286-554X			Anderson GD, 2005, CLIN PHARMACOKINET, V44, P989, DOI 10.2165/00003088-200544100-00001; Christensen J, 2006, NEUROLOGY, V67, P1497, DOI 10.1212/01.wnl.0000240047.11166.0e; De Smedt T, 2007, CNS DRUG REV, V13, P57, DOI 10.1111/j.1527-3458.2007.00005.x; Hirsch LJ, 2007, EPILEPSIA, V48, P1351, DOI 10.1111/j.1528-1167.2007.01043.x; Johannessen SI, 2005, EPILEPSIA, V46, P775, DOI 10.1111/j.1528-1167.2…	14	43	45	0	4	W B SAUNDERS CO LTD	LONDON	32 JAMESTOWN RD, LONDON NW1 7BY, ENGLAND	1059-1311			SEIZURE-EUR J EPILEP	Seizure	MAR	2008	17	2
J	Ohman, I; Luef, G; Tomson, T				Ohman, Inger; Luef, Gerhard; Tomson, Torbjorn			Effects of pregnancy and contraception on lamotrigine disposition: New insights through analysis of lamotrigine metabolites	SEIZURE-EUROPEAN JOURNAL OF EPILEPSY			English	Article						lamotrigine; pharmacokinetics; anticonception; pregnancy; interaction; metabolites	PLASMA-LEVELS; PHARMACOKINETICS; LACTATION	Objective: To investigate possible underlying mechanisms for alterations in lamotrigine (LTG) kinetics by gestation and use of contraceptives. Methods: Plasma concentrations of LTG and its main metabolite lamotrigine-2-N-glucuronide (2-N-GLUC) were measured in 31 women on LTG taking combined oral contraceptives (COC), in 12 with contraceptive intrauterine devices containing levonorgestrel (CIUD),…	[Ohman, Inger] Karolinska Inst, Dept Med, Clin Pharmacol Unit, Stockholm, Sweden; [Luef, Gerhard] Med Univ Innsbruck, Dept Neurol, Innsbruck, Austria	Ohman, I (reprint author), Karolinska Univ Hosp, Dept Clin Pharmacol, S-17176 Stockholm, Sweden.	inger.ohman@ki.se	Ohman, Inger/B-5513-2008	Ohman, Inger/0000-0001-7784-6272			BECK N, 2006, THER DRUG MONIT, V28, P603; Christensen J, 2007, EPILEPSIA, V48, P484, DOI 10.1111/j.1528-1167.2007.00997.x; de Haan GJ, 2004, NEUROLOGY, V63, P571, DOI 10.1212/01.WNL.0000133213.10244.FD; Forssblad E, 1996, J PHARMACEUT BIOMED, V14, P755, DOI 10.1016/0731-7085(95)01669-4; GREEN MD, 1995, DRUG METAB DISPOS, V23, P299; Ohman I, 2000, EPILEPSIA, V41, P709, DOI 10.1111/j.1528-1157.2000…	15	43	45	0	7	W B SAUNDERS CO LTD	LONDON	32 JAMESTOWN RD, LONDON NW1 7BY, ENGLAND	1059-1311			SEIZURE-EUR J EPILEP	Seizure	MAR	2008	17	2
J	Galanopoulou, AS				Galanopoulou, Aristea S.			Dissociated gender-specific effects of recurrent seizures on GABA signaling in CA1 pyramidal neurons: Role of GABA(A) receptors	JOURNAL OF NEUROSCIENCE			English	Article						seizure; patch clamp; GABA(A) receptor; development; hippocampus; histochemistry	CL-COTRANSPORTER KCC2; RAT SUBSTANTIA-NIGRA; NEONATAL STATUS EPILEPTICUS; TEMPORAL-LOBE EPILEPSY; DEVELOPING BRAIN; CHLORIDE HOMEOSTASIS; DELTA-SUBUNIT; MEDIATED EXCITATION; HIPPOCAMPAL INJURY; DOWN-REGULATION	Early in development, the depolarizing GABA(A) ergic signaling is needed for normal neuronal differentiation. It is shown here that hyperpolarizing reversal potentials of GABA(A) ergic postsynaptic currents (E-GABA) appear earlier in female than in male rat CA1 pyramidal neurons because of increased potassium chloride cotransporter 2 (KCC2) expression and decreased bumetanide-sensitive chloride t…	[Galanopoulou, Aristea S.] Albert Einstein Coll Med, Saul R Korey Dept Neurol, Bronx, NY 10461 USA; [Galanopoulou, Aristea S.] Albert Einstein Coll Med, Dominick P Purpura Dept Neurosci, Bronx, NY 10461 USA	Galanopoulou, AS (reprint author), Albert Einstein Coll Med, Dept Neurol, 1410 Pelham Pkwy S,Kennedy Ctr Room 306, Bronx, NY 10461 USA.	agalan@aecom.yu.edu			NINDS NIH HHS [NS 20253, NS 45243]		AKAIKE N, 1994, JPN J PHYSIOL, V44, pS113; Akers KG, 2006, EUR J NEUROSCI, V24, P547, DOI 10.1111/j.1460-9568.2006.04921.x; Anselmo AN, 2006, P NATL ACAD SCI USA, V103, P10883, DOI 10.1073/pnas.0604607103; Aronica E, 2007, NEUROSCIENCE, V145, P185, DOI 10.1016/j.neuroscience.2006.11.041; Auger AP, 2001, BRAIN RES, V890, P110, DOI 10.1016/S0006-8993(00)03151-6; Banke TG, 2006, J NEUROSCI, V26, P11…	77	82	83	1	4	SOC NEUROSCIENCE	WASHINGTON	11 DUPONT CIRCLE, NW, STE 500, WASHINGTON, DC 20036 USA	0270-6474			J NEUROSCI	J. Neurosci.	FEB 13	2008	28	7
J	Sun, Y; Vestergaard, M; Pedersen, CB; Christensen, J; Basso, O; Olsen, J				Sun, Yuelian; Vestergaard, Mogens; Pedersen, Carsten B.; Christensen, Jakob; Basso, Olga; Olsen, Jorn			Gestational age, birth weight, intrauterine growth, and the risk of epilepsy	AMERICAN JOURNAL OF EPIDEMIOLOGY			English	Article						birth weight; Denmark; epilepsy; follow-up studies; infant; small for gestational age; premature birth; siblings	NATIONAL-HOSPITAL-REGISTER; CEREBRAL-PALSY; POSTTERM DELIVERY; POPULATION; SEIZURES; CHILDREN; PRETERM; COHORT; CHILDHOOD; 1ST	The authors evaluated the association between gestational age, birth weight, intrauterine growth, and epilepsy in a population-based cohort of 1.4 million singletons born in Denmark (1979-2002). A total of 14,334 inpatients (1979-2002) and outpatients (1995-2002) with epilepsy were registered in the Danish National Hospital Register. Children who were potentially growth restricted were identified…	[Sun, Yuelian; Vestergaard, Mogens] Univ Aarhus, Dept Epidemiol, Inst Publ Hlth, DK-8000 Aarhus C, Denmark; [Sun, Yuelian] Shanghai Inst Planned Parenthood Res, Shanghai, Peoples R China; [Vestergaard, Mogens] Univ Aarhus, Dept Gen Practice, Inst Publ Hlth, Aarhus, Denmark; [Pedersen, Carsten B.] Univ Aarhus, Natl Ctr Register Based Res, Aarhus, Denmark; [Christensen, Jakob] Aarhus Univ Hosp, Dep…	Sun, Y (reprint author), Univ Aarhus, Dept Epidemiol, Inst Publ Hlth, Vennelyst Blvd 6, DK-8000 Aarhus C, Denmark.	ys@soci.au.dk	Vestergaard, Mogens/M-9333-2014; Pedersen, Carsten Bocker/B-8441-2013; Olsen, Jorn/F-8801-2015; Basso, Olga/E-5384-2010	Vestergaard, Mogens/0000-0001-8830-2174; Pedersen, Carsten Bocker/0000-0003-2077-8533; Olsen, Jorn/0000-0001-7462-5140; Basso, Olga/0000-0001-9298-4921; Christensen, Jakob/0000-0002-9385-6435	Intramural NIH HHS [Z99 ES999999]		Andersen TF, 1999, DAN MED BULL, V46, P263; ARNOLD CC, 1991, AM J EPIDEMIOL, V134, P604, DOI 10.1093/oxfordjournals.aje.a116133; Basso O, 2005, EPIDEMIOLOGY, V16, P657, DOI 10.1097/01.ede.0000173040.55187.fa; Basso O, 2006, JAMA-J AM MED ASSOC, V296, P1357, DOI 10.1001/jama.296.11.1357; Breslow NE, 1987, STAT METHODS CANC RE; Christensen J, 2007, EPILEPSY RES, V76, P60, DOI 10.1016/j.eplepsyres.2…	49	48	48	0	7	OXFORD UNIV PRESS INC	CARY	JOURNALS DEPT, 2001 EVANS RD, CARY, NC 27513 USA	0002-9262	1476-6256		AM J EPIDEMIOL	Am. J. Epidemiol.	FEB 1	2008	167	3
J	Titze, K; Koch, S; Helge, H; Lehmkuhl, U; Rauh, H; Steinhausen, HC				Titze, Karl; Koch, Sabine; Helge, Hans; Lehmkuhl, Ulrike; Rauh, Hellgard; Steinhausen, Hans-Christoph			Prenatal and family risks of children born to mothers with epilepsy: effects on cognitive development	DEVELOPMENTAL MEDICINE AND CHILD NEUROLOGY			English	Article							IN-UTERO; PSYCHOLOGICAL-DEVELOPMENT; EXPOSURE; ANTICONVULSANTS; PREGNANCY; CARBAMAZEPINE; INTELLIGENCE; ASSOCIATION; MEDICATION; PHENYTOIN	The offspring of mothers with epilepsy are considered to be at developmental risk during pregnancy from: (1) generalized maternal seizures (hypoxia); (2) teratogenicity of antiepileptic drugs (AEDs); and (3) adverse socio-familial conditions associated with having a chronically sick mother. Sixty-seven children of mothers with epilepsy and 49 children from non-affected mothers, matched for contro…	[Titze, Karl; Steinhausen, Hans-Christoph] Univ Zurich, Dept Child & Adolescent Psychiat, CH-8032 Zurich, Switzerland; [Koch, Sabine] Klinikum Neukoelln, Ctr Diagnosis & Therapy, Berlin, Germany; [Rauh, Hellgard] Univ Potsdam, Inst Psychol, Potsdam, Germany; [Lehmkuhl, Ulrike] Univ Med Berlin, Clin Child & Adolescent Psychiat, Berlin, Germany	Titze, K (reprint author), Univ Zurich, Dept Child & Adolescent Psychiat, Neumunsterallee 3, CH-8032 Zurich, Switzerland.	karl.titze@kjpdzh.ch					Adab N, 2004, J NEUROL NEUROSUR PS, V75, P1575, DOI 10.1136/jnnp.2003.029132; ADAB N, 2004, COCHRANE DB SYST REV, DOI DOI 10.1002/14651858.CD004848; ARBUCKLE JL, 1991, AMOS 7 0 USERS GUIDE; CALDWELL BM, 1980, HOME SCALE HOME OBSE; Dessens AB, 2000, ACTA PAEDIATR, V89, P533, DOI 10.1080/080352500750027808; DESSENS AB, 1994, ACTA PAEDIATR, V83, P54, DOI 10.1111/j.1651-2227.1994.tb13385.x; Dessens A…	32	43	44	0	1	WILEY	HOBOKEN	111 RIVER ST, HOBOKEN 07030-5774, NJ USA	0012-1622	1469-8749		DEV MED CHILD NEUROL	Dev. Med. Child Neurol.	FEB	2008	50	2
J	Orefice, LL; Heinfichs, SC				Orefice, Lauren L.; Heinfichs, Stephen C.			Paternal care paradoxically increases offspring seizure susceptibility in the E1 mouse model of epilepsy	EPILEPSY & BEHAVIOR			English	Article						parental care; seizure susceptibility; tail suspension handling; epilepsy	CORTICOTROPIN-RELEASING-FACTOR; PRONE EL MICE; MATERNAL-CARE; ANIMAL-MODEL; PEROMYSCUS-CALIFORNICUS; COGNITIVE-DEVELOPMENT; STRESS; IMPAIRMENT; MECHANISMS; REACTIVITY	The El mouse is a model of idiopathic epilepsy in which seizures emerge on Postnatal Days (PNDs) 80-90, although time to first seizure can be modified by experiential factors including handling during development and history of past seizures. This study tested the hypothesis that a significant increase in the amount of parental investment would impact seizure susceptibility in adult El offspring.…	[Orefice, Lauren L.; Heinfichs, Stephen C.] Boston Coll, Dept Psychol, Chestnut Hill, MA 02467 USA	Heinfichs, SC (reprint author), Vet Adm Med Ctr Jamaica Plain, 150 S Huntington Ave, Boston, MA 02130 USA.	sheinr4143@verizon.net		Heinrichs, Stephen/0000-0002-8395-6096			ANNEGERS JF, 1976, EPILEPSIA, V17, P1, DOI 10.1111/j.1528-1157.1976.tb03375.x; Balcombe JP, 2004, CONTEMP TOP LAB ANIM, V43, P42; Bond TLY, 2003, EPILEPSY BEHAV, V4, P57, DOI 10.1016/S1525-5050(02)00645-5; Bredy TW, 2004, HORM BEHAV, V46, P30, DOI 10.1016/j.yhbeh.2003.09.017; Bredy TW, 2003, NEUROSCIENCE, V118, P571, DOI 10.1016/S0306-4522(02)00918-1; Bredy TW, 2003, EUR J NEUROSCI, V18, P2903, D…	41	7	7	0	1	ACADEMIC PRESS INC ELSEVIER SCIENCE	SAN DIEGO	525 B ST, STE 1900, SAN DIEGO, CA 92101-4495 USA	1525-5050	1525-5069		EPILEPSY BEHAV	Epilepsy Behav.	FEB	2008	12	2
J	Manent, JB; Jorquera, I; Franco, V; Ben-Ari, Y; Perucca, E; Represa, A				Manent, Jean-Bernard; Jorquera, Isabel; Franco, Valentina; Ben-Ari, Yehezkel; Perucca, Emilio; Represa, Alfonso			Antiepileptic drugs and brain maturation: Fetal exposure to lamotrigine generates cortical malformations in rats	EPILEPSY RESEARCH			English	Article						lamotrigine; antiepileptic drugs; cortical malformations; fetal development; rats	NEURONAL MIGRATION; ANTICONVULSANT DRUGS; NMDA RECEPTORS; IN-UTERO; GABA; HIPPOCAMPAL; MECHANISMS; EPILEPSY; CHILDREN; RELEASE	Intake of antiepileptic drugs (AEDs) during pregnancy can provoke severe and subtle fetal malformations associated with deleterious sequelae, reflecting the need for experimental investigations on the comparative teratogenic potential of these agents. We recently reported that prenatal exposure to vigabatrin and valproate, two AEDs which act through GABAergic mechanisms, induces hippocampal and c…	[Manent, Jean-Bernard; Jorquera, Isabel; Ben-Ari, Yehezkel; Represa, Alfonso] Univ Aix Marseille 2, Fac Sci Luminy, F-13009 Marseille, France; [Franco, Valentina; Perucca, Emilio] Univ Pavia, Dept Internal Med & Therapeut, I-27100 Pavia, Italy; [Perucca, Emilio] C Mondino Fdn, IRCCS, Inst Neurol, Pavia, Italy	Represa, A (reprint author), INSERM U29, INMED, 163 Route Luminy BP13, F-13273 Marseille 09, France.	represa@inmed.univ-mrs.fr	Manent, Jean-Bernard/A-2162-2015; Represa, Alfonso/M-7383-2016	Manent, Jean-Bernard/0000-0002-2436-8593; Represa, Alfonso/0000-0002-5096-8939			Adab N, 2001, J NEUROL NEUROSUR PS, V70, P15, DOI 10.1136/jnnp.70.1.15; Ahmad S, 2005, EPILEPSY RES, V63, P141, DOI 10.1016/j.eplepsyres.2005.02.002; Bartoli A, 1997, THER DRUG MONIT, V19, P100, DOI 10.1097/00007691-199702000-00020; Bittigau P, 2002, P NATL ACAD SCI USA, V99, P15089, DOI 10.1073/pnas.222550499; Castel-Branco MM, 2005, FUND CLIN PHARMACOL, V19, P669, DOI 10.1111/j.1472-8206.2005.0…	26	28	28	0	3	ELSEVIER SCIENCE BV	AMSTERDAM	PO BOX 211, 1000 AE AMSTERDAM, NETHERLANDS	0920-1211			EPILEPSY RES	Epilepsy Res.	FEB	2008	78	2-3
J	Sankar, MJ; Agarwal, R; Aggarwal, R; Deorari, AK; Paul, VK				Sankar, M. Jeeva; Agarwal, Ramesh; Aggarwal, Rajiv; Deorari, Ashok K.; Paul, Vinod K.			Seizures in the newborn	INDIAN JOURNAL OF PEDIATRICS			English	Article						seizures; newborn; anti-epileptic therapy	NEONATAL SEIZURES; PERINATAL ASPHYXIA	Seizures in the newborn period constitute a medical emergency. Subtle seizures are the commonest type of neonatal seizures, other types being clonic, tonic, and myoclonic. Myoclonic seizures carry the worst prognosis in terms of long-term neurodevelopmental outcome. Hypoxic-ischemic encephalopathy is the most common cause of neonatal seizures. Multiple etiologies often co-exist in neonates and he…	[Sankar, M. Jeeva; Agarwal, Ramesh; Deorari, Ashok K.; Paul, Vinod K.] All India Inst Med Sci, Div Neonatol, Dept Pediat, New Delhi 110029, India; [Aggarwal, Rajiv] Narayana Hridalaya, Bangalore, Karnataka, India	Deorari, AK (reprint author), All India Inst Med Sci, Div Neonatol, Dept Pediat, New Delhi 110029, India.						Ajayi OA, 1998, TROP MED INT HEALTH, V3, P592, DOI 10.1046/j.1365-3156.1998.00274.x; ELLENBERG JH, 1984, ANN NEUROL, V15, P127, DOI 10.1002/ana.410150204; Hall RT, 1998, J PEDIATR-US, V132, P345, DOI 10.1016/S0022-3476(98)70458-5; Laroia N, 2000, Indian Pediatr, V37, P367; Mizrahi EM, 1998, DIAGNOSIS MANAGEMENT, P15; *NAT NEON PER DAT, NAT NEON FOR; Painter MJ, 1999, NEW ENGL J MED, V341, P485, D…	10	9	11	0	1	ALL INDIA INST MEDICAL SCIENCES	NEW DELHI	ANSARI NAGAR, NEW DELHI 110 029, INDIA	0019-5456			INDIAN J PEDIATR	Indian J. Pediatr.	FEB	2008	75	2
J	Khan, RL; Nunes, ML; da Silva, LFG; da Costa, JC				Khan, Richard Lester; Nunes, Magda Lahorgue; Garcias da Silva, Luis Fernando; da Costa, Jaderson Costa			Predictive value of sequential electroencephalogram (EEG) in neonates with seizures and its relation to neurological outcome	JOURNAL OF CHILD NEUROLOGY			English	Article						neonatal EEG; outcome; neonatal seizures; epilepsy; west syndrome	PROGNOSTIC VALUE; FULL-TERM; ELECTROGRAPHIC SEIZURES; PREMATURE-INFANTS; FOLLOW-UP; PRETERM; NEWBORNS; RISK; ENCEPHALOPATHY; PATTERNS	The aim of this study was to evaluate the relationship of sequential neonatal electroencephalography (EEG) and neurological outcome in neonates with seizures to identify polysomnographic features predictive of outcome. Sequential EEGs recordings of 58 neonates that belonged to 2 historical cohorts of newborns with seizures from the same neonatal intensive care unit and who had follow-up at the Ne…	[Khan, Richard Lester; Nunes, Magda Lahorgue; Garcias da Silva, Luis Fernando; da Costa, Jaderson Costa] Pontificia Univ Catolica Rio Grande do Sul, Hosp Sao Lucas, Div Neurol, Sch Med, BR-90610000 Porto Alegre, RS, Brazil	Nunes, ML (reprint author), Pontificia Univ Catolica Rio Grande do Sul, Hosp Sao Lucas, Div Neurol, Sch Med, Av Ipiranga 6690,Cj220, BR-90610000 Porto Alegre, RS, Brazil.	nunes@pucrs.br	DaCosta, Jaderson/C-4968-2015	DaCosta, Jaderson/0000-0001-6776-1515			ABROMS IF, 1971, P ROY SOC MED, V64, P471; ANDRE M, 1988, NEUROPEDIATRICS, V19, P201, DOI 10.1055/s-2008-1052446; BERRATT S, 2000, ARCH PEDIAT ADOLESC, V154, P411; Bye A, 1995, J PAEDIATR CHILD H, V31, P503, DOI 10.1111/j.1440-1754.1995.tb00872.x; CLANCY RR, 1991, EPILEPSIA, V32, P69, DOI 10.1111/j.1528-1157.1991.tb05614.x; *COMM CLASS TERM I, 1989, EPILEPSIA, V30, P389, DOI DOI 10.1111/J.1528-11…	45	33	34	0	3	SAGE PUBLICATIONS INC	THOUSAND OAKS	2455 TELLER RD, THOUSAND OAKS, CA 91320 USA	0883-0738			J CHILD NEUROL	J. Child Neurol.	FEB	2008	23	2
J	Chen, XH; Johnson, GS; Schnabel, RD; Taylor, JF; Johnson, GC; Parker, HG; Patterson, EE; Katz, ML; Awano, T; Khan, S; O'Brien, DP				Chen, Xuhua; Johnson, Gary S.; Schnabel, Robert D.; Taylor, Jeremy F.; Johnson, Gayle C.; Parker, Heidi G.; Patterson, Edward E.; Katz, Martin L.; Awano, Tomoyuki; Khan, Shahwanaz; O'Brien, Dennis P.			A neonatal encephalopathy with seizures in standard poodle dogs with a missense mutation in the canine ortholog of ATF2	NEUROGENETICS			English	Article						ATF2; activating transcription factor 2; neonatal encephalopathy; seizures; dogs	ACTIVATING TRANSCRIPTION FACTOR-2; JUN NH2-TERMINAL KINASE; CYCLIN-A PROMOTER; NEWBORN ENCEPHALOPATHY; GENOTYPE PROBABILITIES; EFFICIENT COMPUTATION; PROTEIN-KINASES; RISK-FACTORS; PHOSPHORYLATION; GENE	Neonatal encephalopathy with seizures (NEWS) is a previously undescribed autosomal recessive disease of standard poodle puppies. Affected puppies are small and weak at birth. Many die in their first week of life. Those surviving past 1 week develop ataxia, a whole-body tremor, and, by 4 to 6 weeks of age, severe generalized clonic-tonic seizures. None have survived to 7 weeks of age. Cerebella fr…	[Chen, Xuhua; Johnson, Gary S.; Johnson, Gayle C.; Katz, Martin L.; Awano, Tomoyuki; Khan, Shahwanaz] Univ Missouri, Dept Vet Pathobiol, Columbia, MO 65211 USA; [Schnabel, Robert D.; Taylor, Jeremy F.] Univ Missouri, Div Anim Sci, Columbia, MO 65211 USA; [Parker, Heidi G.] NHGRI, Canc Genet Branch, NIH, Bethesda, MD 20892 USA; [Patterson, Edward E.] Univ Minnesota, Dept Vet Clin Sci, St Paul, MN …	Johnson, GS (reprint author), Univ Missouri, Dept Vet Pathobiol, 322 Connaway Hall, Columbia, MO 65211 USA.	johnsongs@missouri.edu		Schnabel, Robert/0000-0001-5018-7641			American Collge of O. and Gynecologists, 2004, OBSTET GYNECOL, V103, P780; Bacchelli E, 2003, MOL PSYCHIATR, V8, P916, DOI 10.1038/sj.mp.4001340; Badawi N, 1998, BMJ-BRIT MED J, V317, P1549, DOI 10.1136/bmj.317.7172.1549; Badawi N, 1998, BMJ-BRIT MED J, V317, P1554, DOI 10.1136/bmj.317.7172.1554; BARDWELL L, 2006, BIOCHEM SOC T, V34, P5; Beier F, 2000, J BIOL CHEM, V275, P12948, DOI 10.1074/jbc.2…	40	11	11	0	10	SPRINGER	NEW YORK	233 SPRING STREET, NEW YORK, NY 10013 USA	1364-6745			NEUROGENETICS	Neurogenetics	FEB	2008	9	1
J	Chang, YC; Huang, CC; Huang, SC; Hung, FC				Chang, Ying-Chao; Huang, Chao-Ching; Huang, Song-Chei; Hung, Fang-Chih			Neonatal adrenoleukodystrophy presenting with seizure at birth: A case report and review of the literature	PEDIATRIC NEUROLOGY			English	Article							PYRIDOXINE-DEPENDENT SEIZURES; FETAL SEIZURES; DIAGNOSIS; CONVULSIONS; ULTRASOUND; NEWBORN; ONSET	Neonatal seizures are critical conditions because they are usually related to significant illnesses that require a specific therapy. Antepartum and peripartum seizures are very rare, and represent signs of prenatal-onset neurologic dysfunction. A review of the literature revealed that the main etiologies include severe brain malformations, multiple anomalies, and metabolic encephalopathy. A high …	[Chang, Ying-Chao; Huang, Song-Chei; Hung, Fang-Chih] Chang Gung Univ, Coll Med, Dept Pediat, Chang Gung Mem Hosp,Kaohsiung Med Ctr, Kaohsiung 833, Taiwan; [Huang, Chao-Ching] Natl Cheng Kung Univ, Coll Med, Inst Clin Med, Tainan 70101, Taiwan; [Huang, Chao-Ching] Natl Cheng Kung Univ, Coll Med, Dept Pediat, Tainan 70101, Taiwan	Chang, YC (reprint author), Chang Gung Univ, Coll Med, Dept Pediat, Chang Gung Mem Hosp,Kaohsiung Med Ctr, 123 Tai Pei Rd, Kaohsiung 833, Taiwan.	ycchao@adm.cgmh.org.tw		Huang, Chao-Ching/0000-0003-2799-7181			Abrams LA, 1996, OBSTET GYNECOL, V88, P661, DOI 10.1016/0029-7844(96)00138-X; Baumgartner Matthias R, 2002, Semin Neonatol, V7, P85, DOI 10.1053/siny.2001.0089; BEJSOVEC M, 1967, ARCH DIS CHILD, V42, P201, DOI 10.1136/adc.42.222.201; CONOVER WB, 1986, AM J OBSTET GYNECOL, V155, P846, DOI 10.1016/S0002-9378(86)80036-9; DUPLESSIS AJ, 1993, J CHILD NEUROL, V8, P164, DOI 10.1177/088307389300800210; E…	16	4	5	0	2	ELSEVIER SCIENCE INC	NEW YORK	360 PARK AVE SOUTH, NEW YORK, NY 10010-1710 USA	0887-8994	1873-5150		PEDIATR NEUROL	Pediatr. Neurol.	FEB	2008	38	2
J	Dobryakova, YV; Dubynin, VA; van Luijtelaar, G				Dobryakova, Yulia V.; Dubynin, Vyacheslav A.; van Luijtelaar, Gilles			Maternal behavior in a genetic animal model of absence epilepsy	ACTA NEUROBIOLOGIAE EXPERIMENTALIS			English	Article						dopaminergic system; maternal behavior; WAG/Rij rats; genetic models; absence seizures	WAG/RIJ RATS; DOPAMINE; ANTAGONISTS; SEIZURES; STRAIN; BRAIN	In this study we quantified maternal behavior in genetic epileptic rats with deficiencies in the DA system known to be involved in maternal behavior in order to assess whether these rats have disturbances in maternal care. Wistar Albino Glaxo/Rijswijk (WAG/Rij) rats, a genetic model for generalized absence epilepsy and Wistar rats were compared. Maternal behavior parameters and activity scores we…	[Dobryakova, Yulia V.; Dubynin, Vyacheslav A.] Moscow MV Lomonosov State Univ, Fac Biol, Dept Human & Anim Physiol, Moscow, Russia; [van Luijtelaar, Gilles] Radboud Univ Nijmegen, Donders Inst Brain Cognit & Behav, NL-6525 ED Nijmegen, Netherlands	Dobryakova, YV (reprint author), Moscow MV Lomonosov State Univ, Fac Biol, Dept Human & Anim Physiol, Moscow, Russia.	julkadobr@gmail.com	van Luijtelaar, Gilles/D-2290-2010				Birioukova LM, 2005, EPILEPSY RES, V63, P89, DOI 10.1016/j.eplepsyres.2004.12.001; Byrnes EM, 2002, PHARMACOL BIOCHEM BE, V73, P869, DOI 10.1016/S0091-3057(02)00941-3; COENEN AML, 1991, NEUROSCI BIOBEHAV R, V15, P259, DOI 10.1016/S0149-7634(05)80005-3; de Bruin NMWJ, 2001, BEHAV PHARMACOL, V12, P517, DOI 10.1097/00008877-200111000-00013; Depaulis A, 2006, MODELS OF SEIZURES AND EPILEPSY, P233, DO…	22	12	13	0	1	NENCKI INST EXPERIMENTAL BIOLOGY	WARSAW	UL PASTEURA 3, 02-093 WARSAW, POLAND	0065-1400	1689-0035		ACTA NEUROBIOL EXP	Acta Neurobiol. Exp.		2008	68	4
J	Deepa, D; Jayakumari, B; Thomas, SV				Deepa, D.; Jayakumari, B.; Thomas, Sanjeev V.			Lipid peroxidation in women with epilepsy	ANNALS OF INDIAN ACADEMY OF NEUROLOGY			English	Article						antioxidants; free radicals; oxidative stress; reactive oxygen species; teratogenicity	FETAL HYDANTOIN SYNDROME; FREE-RADICALS; PHENYTOIN; INHIBITION; THERAPY; SERUM	Background: Lipid peroxidation is an indicator of free radical metabolism and oxidative stress in human beings and other organisms. Malondialdehyde (MDA), an end product of lipid peroxidation, is a metabolite that can be readily estimated in serum samples. Excess oxidative stress may be a final common pathway through which anti epileptic drugs may exert their teratogenic potential in pregnant wom…	[Deepa, D.; Jayakumari, B.; Thomas, Sanjeev V.] Sree Chitra Tirunal Inst Med Sci & Technol, Kerala Registry Epilepsy & Pregnancy, Trivandrum 695011, Kerala, India	Thomas, SV (reprint author), Sree Chitra Tirunal Inst Med Sci & Technol, Kerala Registry Epilepsy & Pregnancy, Trivandrum 695011, Kerala, India.	sanjeev@sctimst.ac.in					Agarwal A, 2004, REPROD BIOMED ONLINE, V9, P338, DOI 10.1016/S1472-6483(10)62151-7; Bedaiwy MA, 2002, HUM REPROD, V17, P426, DOI 10.1093/humrep/17.2.426; Beuge JA, 1978, METHOD ENZYMOL, V52, P306; Danielsson BR, 1997, TERATOLOGY, V56, P271, DOI 10.1002/(SICI)1096-9926(199710)56:4<271::AID-TERA6>3.0.CO;2-1; FINNELL RH, 1991, PHARMACOL TOXICOL, V69, P223, DOI 10.1111/bcpt.1991.69.4.223; FINNELL RH,…	21	9	9	0	3	MEDKNOW PUBLICATIONS	MUMBAI	A-108-109 KANARA BUSINESS CENTRE, GHAKTOPAR, MUMBAI, 400075, INDIA	0972-2327			ANN INDIAN ACAD NEUR	Ann. Indian Acad. Neurol.	JAN-MAR	2008	11	1
J	Kjaer, D; Horvath-Puho, E; Christensen, J; Vestergaard, M; Czeizel, AE; Sorensen, HT; Olsen, J				Kjaer, D.; Horvath-Puho, E.; Christensen, J.; Vestergaard, M.; Czeizel, A. E.; Sorensen, H. T.; Olsen, J.			Antiepileptic drug use, folic acid supplementation, and congenital abnormalities: a population-based case-control study	BJOG-AN INTERNATIONAL JOURNAL OF OBSTETRICS AND GYNAECOLOGY			English	Article						anticonvulsants; congenital abnormalities; epidemiological studies; folic acid; pregnancy	NEURAL-TUBE DEFECTS; CASE-CONTROL SURVEILLANCE; ANTICONVULSANT DRUGS; MAJOR MALFORMATIONS; PREGNANCY REGISTRY; BIRTH-DEFECTS; WOMEN; EPILEPSY; ANTAGONISTS; PREVENTION	Objective To investigate whether folic acid supplementation in early pregnancy modifies the association between the prevalence of congenital abnormalities in the offspring and maternal use of carbamazepine (CBZ), phenobarbital (PB), phenytoin (PHT), and primidone (PRI). Design A population-based case-control study. Setting The Hungarian Case-Control Surveillance of Congenital Abnormalities (HCCSC…	[Kjaer, D.] Aarhus Univ, Danish Epidemiol Sci Ctr, Dept Epidemiol, Inst Publ Hlth, DK-8000 Aarhus, Denmark; [Horvath-Puho, E.] Natl Ctr Healthcare Audit & Improvement, Dept Human Genet & Teratol, Budapest, Hungary; [Christensen, J.] Aarhus Univ Hosp, Dept Neurol, DK-8000 Aarhus, Denmark; [Vestergaard, M.] Univ Aarhus, Dept Gen Practice, Inst Publ Hlth, Aarhus, Denmark; [Czeizel, A. E.] Fdn Commun…	Kjaer, D (reprint author), Aarhus Univ, Danish Epidemiol Sci Ctr, Dept Epidemiol, Inst Publ Hlth, Vennelyst Blvd 6, DK-8000 Aarhus, Denmark.	dkkj@soci.au.dk	Vestergaard, Mogens/M-9333-2014	Vestergaard, Mogens/0000-0001-8830-2174; Christensen, Jakob/0000-0002-9385-6435; Toft Sorensen, Henrik/0000-0003-4299-7040			Acs N, 2005, BIRTH DEFECTS RES A, V73, P989, DOI 10.1002/bdra.20195; Berry RJ, 1999, NEW ENGL J MED, V341, P1485, DOI 10.1056/NEJM199911113412001; Carmichael SL, 2006, AM J OBSTET GYNECOL, V194, P203, DOI 10.1016/j.ajog.2005.06.018; Czeizel AE, 2004, AM J OBSTET GYNECOL, V191, P790, DOI 10.1016/j.ajog.2004.02.018; CZEIZEL AE, 1992, NEW ENGL J MED, V327, P1832, DOI 10.1056/NEJM199212243272602; Cze…	34	35	37	0	7	WILEY	HOBOKEN	111 RIVER ST, HOBOKEN 07030-5774, NJ USA	1470-0328	1471-0528		BJOG-INT J OBSTET GY	BJOG	JAN	2008	115	1
J	Pavlidou, E; Tzitiridou, M; Kontopoulos, E; Panteliadis, CP				Pavlidou, Efterpi; Tzitiridou, Maria; Kontopoulos, Eleftherios; Panteliadis, Christos P.			Which factors determine febrile seizure recurrence? A prospective study	BRAIN & DEVELOPMENT			English	Article						febrile seizure; recurrence risk; prognostic factors; multiple recurrences	DIAZEPAM PROPHYLAXIS; UNPROVOKED SEIZURES; RISK-FACTORS; CONVULSIONS; CHILDREN; PREDICTORS; EPILEPSY; COHORT; TEMPERATURE; PREVENTION	Purpose. Many factors have been studied as potential predictors of recurrent febrile seizures (FS), however the available data in literature are inconsistent. The aim of the present paper is to determine which factors are responsible for the first and for multiple recurrences of FS, in a large sample of children with a long-term follow up. Methods. Two hundred and sixty children were followed aft…	[Pavlidou, Efterpi; Tzitiridou, Maria; Kontopoulos, Eleftherios; Panteliadis, Christos P.] Aristotle Univ Thessaloniki, Ippokratio Hosp, Dept Paediat Neurol, Thessaloniki, Greece	Panteliadis, CP (reprint author), Aristotle Univ Thessaloniki, Ippokratio Hosp, Dept Paediat Neurol, Thessaloniki, Greece.	cpantel@hol.gr					AKSU F, 2005, PAEDIAT NEUROLOGY TH, P523; ALEISSA YA, 1992, DEV MED CHILD NEUROL, V34, P1085; ANNEGERS JF, 1987, NEW ENGL J MED, V316, P493, DOI 10.1056/NEJM198702263160901; ANNEGERS JF, 1979, NEUROLOGY, V29, P297, DOI 10.1212/WNL.29.3.297; ANNEGERS JF, 1990, EPILEPSY RES, V5, P209, DOI 10.1016/0920-1211(90)90040-3; AUTRET E, 1990, J PEDIATR-US, V117, P490, DOI 10.1016/S0022-3476(05)81104-7; BERG…	48	29	32	0	3	ELSEVIER SCIENCE BV	AMSTERDAM	PO BOX 211, 1000 AE AMSTERDAM, NETHERLANDS	0387-7604	1872-7131		BRAIN DEV-JPN	Brain Dev.	JAN	2008	30	1
J	Pisani, F; Barilli, AL; Sisti, L; Bevilacqua, G; Seri, S				Pisani, Francesco; Barilli, Angela Luciana; Sisti, Lisa; Bevilacqua, Giulio; Seri, Stefano			Preterm infants with video-EEG confirmed seizures: Outcome at 30 months of age	BRAIN & DEVELOPMENT			English	Article						neonatal seizures; outcome; epilepsy; EEG	BIRTH-WEIGHT INFANTS; NEONATAL CRANIAL ULTRASOUND; INTENSIVE-CARE UNIT; CEREBRAL-PALSY; RISK-FACTORS; PROGNOSTIC VALUE; GESTATIONAL-AGE; EPILEPSY; BRAIN; TERM	Objective: Our aim was to identify early predictors of poor neurodevelopmental outcome and of subsequent epilepsy in very early preterm and late preterm newborns with neonatal seizures. Study design: Fifty-one preterm infants with gestational age (GA) <= 36 weeks were identified among those admitted to the NICU of University Hospital of Parma between January 1999 and December 2003 and prospective…	[Pisani, Francesco; Sisti, Lisa] Univ Parma, Dept Neurosci, Child Neuropsychiat Unit, I-43100 Parma, Italy; [Barilli, Angela Luciana] Univ Parma, Internal Med & Biochem Sci Dept, I-43100 Parma, Italy; [Bevilacqua, Giulio] Univ Parma, Dept Sci Gynaecol Obstet & Neonatol, Neonatal Intens Care Unit, I-43100 Parma, Italy; [Seri, Stefano] Univ Parma, Sch Life & Hlth Sci, Clin Neurophysiol Unit, I-4310…	Pisani, F (reprint author), Univ Parma, Dept Pediat, Child Neuropsychiat Unit, Via Gramsci 14, I-43100 Parma, Italy.	francesco.pisani@unipr.it					AICARDI J, 1990, DEV MED CHILD NEUROL, V32, P191; Amess PN, 1998, DEV MED CHILD NEUROL, V40, P724; Amiel-Tison C., 1986, NEUROLOGICAL ASSESSM; ANDRE M, 1988, NEUROPEDIATRICS, V19, P201, DOI 10.1055/s-2008-1052446; Ben-Ari Y, 2006, LANCET NEUROL, V5, P1055, DOI 10.1016/S1474-4422(06)70626-3; BERGMAN I, 1983, ANN NEUROL, V14, P642, DOI 10.1002/ana.410140607; Brooks-Kayal AR, 2005, EPILEPSIA, V46, P…	65	34	34	0	2	ELSEVIER SCIENCE BV	AMSTERDAM	PO BOX 211, 1000 AE AMSTERDAM, NETHERLANDS	0387-7604	1872-7131		BRAIN DEV-JPN	Brain Dev.	JAN	2008	30	1
J	Bring, P; Ensom, MHH				Bring, Penny; Ensom, Mary H. H.			Does Oxcarbazepine Warrant Therapeutic Drug Monitoring?	CLINICAL PHARMACOKINETICS			English	Review							NEWER ANTIEPILEPTIC DRUGS; PERFORMANCE LIQUID-CHROMATOGRAPHY; SOLID-PHASE EXTRACTION; TECHNOLOGY-ASSESSMENT SUBCOMMITTEE; QUALITY STANDARDS SUBCOMMITTEE; AMERICAN EPILEPSY SOCIETY; HUMAN PLASMA; CLINICAL PHARMACOKINETICS; ACTIVE METABOLITE; MAIN METABOLITES	Oxcarbazepine, the 10-keto analogue of carbamazepine, is approved for the treatment of partial seizures or generalized tonic-clonic seizures. The primary metabolite of oxcarbazepine is monohydroxylated derivative (MHD). This review follows a decision-making algorithm to determine if therapeutic drug monitoring of MHD is warranted. Important factors to take into account include the appropriateness…	[Bring, Penny; Ensom, Mary H. H.] Univ British Columbia, Fac Pharmaceut Sci, Vancouver, BC, Canada; [Bring, Penny] Vancouver Gen Hosp, Dept Pharm, Vancouver, BC, Canada; [Ensom, Mary H. H.] Childrens & Womens Hlth Ctr British Columbia, Dept Pharm, Vancouver, BC V6H 3N1, Canada	Ensom, MHH (reprint author), Childrens & Womens Hlth Ctr British Columbia, Pharm Dept 0B7, 4500 Oak St, Vancouver, BC V6H 3N1, Canada.	ensom@interchange.ubc.ca		Ensom, Mary/0000-0002-7802-0939			Alves G, 2007, BIOMED CHROMATOGR, V21, P1127, DOI 10.1002/bmc.858; Armijo JA, 2005, THER DRUG MONIT, V27, P199, DOI 10.1097/01.ftd.0000155342.93489.fd; Bialer M, 2007, CNS DRUGS, V21, P765, DOI 10.2165/00023210-200721090-00005; Bill PA, 1997, EPILEPSY RES, V27, P195, DOI 10.1016/S0920-1211(97)00024-7; Borusiak P, 1998, J EPILEPSY, V11, P355, DOI 10.1016/S0896-6974(98)00041-3; Breton H, 2005, J CH…	66	12	14	1	5	ADIS INT LTD	NORTHCOTE	5 THE WAREHOUSE WAY, NORTHCOTE 0627, AUCKLAND, NEW ZEALAND	0312-5963	1179-1926		CLIN PHARMACOKINET	Clin. Pharmacokinet.		2008	47	12
J	Manoguerra, AS; Erdman, AR; Woolf, AD; Chyka, PA; Caravati, EM; Scharman, EJ; Booze, LL; Christianson, G; Nelson, LS; Cobaugh, DJ; Troutman, WG				Manoguerra, Anthony S.; Erdman, Andrew R.; Woolf, Alan D.; Chyka, Peter A.; Caravati, E. Martin; Scharman, Elizabeth J.; Booze, Lisa L.; Christianson, Gwenn; Nelson, Lewis S.; Cobaugh, Daniel J.; Troutman, William G.			Valproic acid poisoning: An evidence-based consensus guideline for out-of-hospital management	CLINICAL TOXICOLOGY			English	Article						valproic acid/poisoning; poison control centers/standards; practice guidelines	CLINICAL-PRACTICE GUIDELINES; HIGH-FLUX HEMODIALYSIS; L-CARNITINE THERAPY; SODIUM VALPROATE; ACTIVATED-CHARCOAL; EXTRACORPOREAL MANAGEMENT; FATAL INTOXICATION; CEREBRAL EDEMA; OVERDOSE; HEMOPERFUSION	A review of US poison center data for 2004 showed over 9000 ingestions of valproic acid. A guideline that determines the conditions for emergency department referral and prehospital care could potentially optimize patient outcome, avoid unnecessary emergency department visits, reduce health care costs, and reduce life disruption for patients and caregivers. An evidence-based expert consensus proc…	[Manoguerra, Anthony S.; Erdman, Andrew R.; Woolf, Alan D.; Chyka, Peter A.; Caravati, E. Martin; Scharman, Elizabeth J.; Booze, Lisa L.; Christianson, Gwenn; Nelson, Lewis S.; Cobaugh, Daniel J.; Troutman, William G.] Amer Assoc Poison Control Ctr, Washington, DC 20016 USA	Woolf, AD (reprint author), Amer Assoc Poison Control Ctr, 3201 New Mexico Ave NW,Suite 330, Washington, DC 20016 USA.	info@aapcc.org		Nelson, Lewis/0000-0001-9551-3922	PHS HHS [8 U4BHS00084]		Al Aly Z, 2005, SEMIN DIALYSIS, V18, P62; ALBERTO G, 1989, ANN EMERG MED, V18, P889, DOI 10.1016/S0196-0644(89)80220-3; AlShareef A, 1997, BRIT J CLIN PHARMACO, V43, P109, DOI 10.1111/j.1365-2125.1997.tb00041.x; ANDERSEN GO, 1995, J TOXICOL-CLIN TOXIC, V33, P279, DOI 10.3109/15563659509018000; Azaroual N, 2000, MAGN RESON MATER PHY, V10, P177; BARRUETO F, 2005, PEDIAT TOXICOLOGY DI; Blayac D, 200…	84	16	16	0	4	TAYLOR & FRANCIS LTD	ABINGDON	2-4 PARK SQUARE, MILTON PARK, ABINGDON OR14 4RN, OXON, ENGLAND	1556-3650	1556-9519		CLIN TOXICOL	Clin. Toxicol.		2008	46	7
J	Auvin, S				Auvin, Stephane			Treatment of juvenile myoclonic epilepsy	CNS NEUROSCIENCE & THERAPEUTICS			English	Review						EEG; generalized epilepsy; myoclonic seizure; myoclonic epilepsy; antiepileptic drugs	IDIOPATHIC GENERALIZED EPILEPSY; EXPERT OPINION; OPEN-LABEL; ANTIEPILEPTIC DRUGS; PEDIATRIC EPILEPSY; PREGNANCY-REGISTER; CALCIUM-CHANNEL; BINDING-SITE; UK-EPILEPSY; LONG-TERM	Drug treatment of juvenile myoclonic epilepsy (JME) is mainly based on clinical experience and prospective and retrospective studies, with little evidence from randomized clinical trials. There are almost no head-to-head comparisons between old and new antiepileptic drugs (AEDs). Valproate is the drug of the first choice in men with JME. In women, lamotrigine (LTG) should be preferred regarding t…	[Auvin, Stephane] Lille Univ Hosp, Dept Pediat Neurol, Lille, France; [Auvin, Stephane] Lille Sch Med, Pharmacol Lab, EA 1046, Lille, France	Auvin, S (reprint author), Hop Roger Salengro, Pediat Neurol Dept, F-59037 Lille, France.	auvin@invivo.edu		Auvin, Stephane/0000-0003-3874-9749			ALIBERTI V, 1994, EPILEPSIA, V35, P297, DOI 10.1111/j.1528-1157.1994.tb02433.x; Andermann F, 2001, EPILEPSIA, V42, P317, DOI 10.1046/j.1528-1157.2001.36400.x; Atakli D, 1998, SEIZURE-EUR J EPILEP, V7, P63, DOI 10.1016/S1059-1311(98)90010-3; Baise-Zung C, 2006, EUR J NEUROL, V13, P171, DOI 10.1111/j.1468-1331.2006.01164.x; BARUZZI A, 1998, DIAGNOSTIC THERAPEUT, P117; Berkovic SF, 2007, NEUROLOGY, …	74	9	9	0	2	WILEY-BLACKWELL	MALDEN	COMMERCE PLACE, 350 MAIN ST, MALDEN 02148, MA USA	1755-5930			CNS NEUROSCI THER	CNS Neurosci. Ther.		2008	14	3
J	Winterbottom, JB; Smyth, RMD; Jacoby, A; Baker, GA				Winterbottom, Janine B.; Smyth, Rebecca M. D.; Jacoby, Ann; Baker, Gus A.			Preconception counselling for women with epilepsy to reduce adverse pregnancy outcome	COCHRANE DATABASE OF SYSTEMATIC REVIEWS			English	Review							NEURAL-TUBE DEFECT; ANTIEPILEPTIC DRUGS; PRACTICE GUIDELINES; SEIZURE CONTROL; CHILDREN BORN; IN-UTERO; CARE; MANAGEMENT; MALFORMATIONS; EXPERIENCE	Background The provision of preconception counselling to women with epilepsy (WWE) has become established as recommended practice and includes a review of drug treatment and the provision of information and advice on both seizure and treatment-related risks to both mother and child. In this review we assess the evidence regarding the effectiveness of preconception counselling for WWE. Objectives …	[Winterbottom, Janine B.] Walton Ctr Neurol & Neurosurgery, Liverpool L9 7LJ, Merseyside, England; [Smyth, Rebecca M. D.] Univ Liverpool, Liverpool L69 3BX, Merseyside, England; [Jacoby, Ann] Univ Liverpool, Dept Publ Hlth, Liverpool L69 3BX, Merseyside, England; [Baker, Gus A.] Clin Sci Ctr Res & Educ, Dept Neurol Sci, Liverpool, Merseyside, England	Winterbottom, JB (reprint author), Walton Ctr Neurol & Neurosurgery, Lower Lane, Liverpool L9 7LJ, Merseyside, England.	janine.winterbottom@thewaltoncentre.nhs.uk	Smyth, Rebecca/P-5124-2014	Smyth, Rebecca/0000-0002-2108-1503			Adab N, 2004, J NEUROL NEUROSUR PS, V75, P1575, DOI 10.1136/jnnp.2003.029132; Adab N, 2001, J NEUROL NEUROSUR PS, V70, P15, DOI 10.1136/jnnp.70.1.15; ADAB N, 2004, COCHRANE DB SYST REV, DOI DOI 10.1002/14651858.CD004848; Barrett Camilla, 2003, Epilepsy Research, V52, P147, DOI 10.1016/S0920-1211(02)00237-1; Belldegrun A, 2002, PROSTATE CANCER P D, V5, P2, DOI 10.1038/sj/pcan/4500576; Betts T, 199…	68	12	14	0	0	WILEY	HOBOKEN	111 RIVER ST, HOBOKEN 07030-5774, NJ USA	1469-493X	1361-6137		COCHRANE DB SYST REV	Cochrane Database Syst Rev.		2008		3
J	Zimmermann, A; Domoki, F; Bari, F				Zimmermann, Aliz; Domoki, Ferenc; Bari, Ferenc			Seizure-induced alterations in cerebrovascular function in the neonate	DEVELOPMENTAL NEUROSCIENCE			English	Review						neonatal seizures; epilepsy; cerebral blood flow; pial arteriole; neurovascular coupling	CEREBRAL-BLOOD-FLOW; CENTRAL-NERVOUS-SYSTEM; ACID-INDUCED SEIZURES; METHYL-D-ASPARTATE; BICUCULLINE-INDUCED SEIZURES; VASOACTIVE INTESTINAL POLYPEPTIDE; OXIDE SYNTHASE INHIBITION; EXTRACELLULAR AMINO-ACIDS; PIAL ARTERIOLAR RESPONSES; BRAIN INTERSTITIAL FLUID	Epileptiform seizures are most common during the neonatal period, affecting at least 0.3% of term neonates and more than 10% of preterm neonates. The adverse impact of neonatal seizures on the long-term neurological outcome has been well documented, but their cerebrovascular consequences are rarely emphasized. The cerebral blood flow is controlled by the interaction of the vascular and parenchyma…	[Zimmermann, Aliz; Domoki, Ferenc; Bari, Ferenc] Univ Szeged, Dept Physiol, HU-6720 Szeged, Hungary; [Domoki, Ferenc] Wake Forest Univ, Sch Med, Dept Physiol & Pharmacol, Winston Salem, NC 27109 USA	Bari, F (reprint author), Univ Szeged, Dept Physiol, Dom Ter 10, HU-6720 Szeged, Hungary.	bari@phys.szote.u-szeged.hu	Domoki, Ferenc/K-5336-2012		National Scientific Research Fund of Hungary (OTKA) [K68976, K63401]; Hungarian Health Science Board [ETT 194042006]; National Bureau of Research and Development [DNT 25-11-OR126]	This study was supported by grants from the National Scientific Research Fund of Hungary (OTKA, K68976 and K63401), the Hungarian Health Science Board (ETT 194042006) and by the National Bureau of Research and Development (DNT 25-11-OR126).	Adelson PD, 1999, EPILEPSIA, V40, P1484, DOI 10.1111/j.1528-1157.1999.tb02030.x; Albrecht J, 2005, NEUROCHEM RES, V30, P1615, DOI 10.1007/s11064-005-8986-6; Alloisio S, 2004, BRIT J PHARMACOL, V141, P935, DOI 10.1038/sj.bjp.0705707; Anderson CM, 2003, TRENDS NEUROSCI, V26, P340, DOI 10.1016/S0166-2236(03)00141-3; Andresen J, 2006, J APPL PHYSIOL, V100, P318, DOI 10.1152/japplphysiol.00937.2005; A…	174	10	10	0	2	KARGER	BASEL	ALLSCHWILERSTRASSE 10, CH-4009 BASEL, SWITZERLAND	0378-5866	1421-9859		DEV NEUROSCI-BASEL	Dev. Neurosci.		2008	30	5
J	Rodriguez-Pinilla, E; Mejias, C; Prieto-Merino, D; Fernandez, P; Martinez-Frias, ML				Rodriguez-Pinilla, Elvira; Mejias, Consuelo; Prieto-Merino, David; Fernandez, Paloma; Martinez-Frias, Maria L.		ECEMC Working Grp	Risk of hypospadias in newborn infants exposed to valproic acid during the first trimester of pregnancy - A case-control study in Spain	DRUG SAFETY			English	Article							NEURAL-TUBE DEFECTS; MAJOR MALFORMATIONS; ANTIEPILEPTIC DRUGS; MALFORMED INFANTS; PHENOTYPE	Background: Hypospadias is one of the most frequently occurring genital anomalies described in infants prenatally exposed to valproic acid (VA). However, to our knowledge, only one publication has studied a potential causal relationship between VA and hypospadias, only estimating the unadjusted global risk. Here we present the results of a multivariate case-control study aimed at analysing and qu…	[Rodriguez-Pinilla, Elvira; Mejias, Consuelo; Fernandez, Paloma; Martinez-Frias, Maria L.] Minist Sanidad & Consumo, Inst Salud Carlos III, Spanish Collaborat Study Congenital Malformat ECE, Res Ctr Congenital Anomalies CIAC, Madrid 28029, Spain; [Rodriguez-Pinilla, Elvira; Martinez-Frias, Maria L.] CIBERER, Madrid, Spain; [Prieto-Merino, David] London Sch Hyg & Trop Med, Med Stat Unit, Dept Epid…	Rodriguez-Pinilla, E (reprint author), Minist Sanidad & Consumo, Inst Salud Carlos III, Spanish Collaborat Study Congenital Malformat ECE, Res Ctr Congenital Anomalies CIAC, Sinesio Delgado 4-6,Pabellon 6, Madrid 28029, Spain.	e.rodriguez-pinilla@isciii.es	Centeno, Fernando/R-5056-2017	Centeno, Fernando/0000-0002-4816-7649; Prieto-Merino, David/0000-0001-5001-0061			ARDINGER HH, 1988, AM J MED GENET, V29, P171, DOI 10.1002/ajmg.1320290123; Arpino C, 2000, EPILEPSIA, V41, P1436, DOI 10.1111/j.1528-1157.2000.tb00119.x; BERMEJO E, 2005, B ECEMC REV DISMORFO, V5, P62; BERTOLLINI R, 1987, EUR J EPIDEMIOL, V3, P164; BHASIN S, 1985, J CLIN ENDOCR METAB, V60, P998, DOI 10.1210/jcem-60-5-998; BJERKEDAL T, 1982, LANCET, V2, P1096; Bradai R., 1998, Journal de Gynecolog…	24	20	21	1	2	ADIS INT LTD	AUCKLAND	41 CENTORIAN DR, PRIVATE BAG 65901, MAIRANGI BAY, AUCKLAND 1311, NEW ZEALAND	0114-5916			DRUG SAFETY	Drug Saf.		2008	31	6
J	Perucca, E				Perucca, Emilio			The treatment of the first seizure: The risks	EPILEPSIA			English	Article						antiepileptic drugs; first seizure; treatment; adverse effects; risks	LAMOTRIGINE-ASSOCIATED RASH; IMPORTANT DRUG-INTERACTIONS; TOXIC EPIDERMAL NECROLYSIS; TONIC CLONIC SEIZURES; ANTIEPILEPTIC DRUGS; ADVERSE-REACTIONS; EPILEPSY; CARBAMAZEPINE; ADULTS; PREGNANCY	The risks associated with prescribing antiepileptic drugs (AEDs) in a person who had a single unprovoked seizure fall into three domains: (1) the risk that treatment will not be effective in preventing seizure relapse, and the consequences thereof; (2) the risks of a person's life being affected by the psychological, social, and legal aspects of receiving treatment for a seizure disorder; (3) the…	Univ Pavia, Dept Internal Med & Therapeut, Clin Pharmacol Unit, I-27100 Pavia, Italy; [Perucca, Emilio] Univ Pavia, Inst Neurol, IRCCS C Mondino Fdn, I-27100 Pavia, Italy	Perucca, E (reprint author), Univ Pavia, Dept Internal Med & Therapeut, Clin Pharmacol Unit, Piazza Botta,10, I-27100 Pavia, Italy.	perucca@unipv.it					Adab Naghme, 2006, Expert Rev Neurother, V6, P833, DOI 10.1586/14737175.6.6.833; Aguiar D, 2004, J NEURO-ONCOL, V66, P345, DOI 10.1023/B:NEON.0000014538.31561.bc; [Anonymous], 2006, EPILEPSY RES S1, V68, P49; Arroyo S, 2001, EPILEPSY RES, V47, P155, DOI 10.1016/S0920-1211(01)00306-0; Baker GA, 1997, EPILEPSIA, V38, P353, DOI 10.1111/j.1528-1157.1997.tb01128.x; Baker GA, 1998, EPILEPSIA, V39, P213…	37	7	8	0	0	BLACKWELL PUBLISHING	OXFORD	9600 GARSINGTON RD, OXFORD OX4 2DQ, OXON, ENGLAND	0013-9580			EPILEPSIA	Epilepsia		2008	49			1
J	Uziel, D; Rozental, R				Uziel, Daniela; Rozental, Renato			Neurologic birth defects after prenatal exposure to antiepileptic drugs	EPILEPSIA			English	Review						Development; Nervous system; Teratogeny; Gap junction; AED	HUMAN CEREBRAL-CORTEX; COMPLEX PARTIAL SEIZURE; CENTRAL-NERVOUS-SYSTEM; PROGRAMMED CELL-DEATH; GAP JUNCTION CHANNEL; NEURONAL MIGRATION; DEVELOPING BRAIN; CORTICAL DEVELOPMENT; APOPTOTIC NEURODEGENERATION; PREIMPLANTATION DEVELOPMENT	Maternal epilepsy has a potential for fetal injury, either antiepileptic drug (AED)-induced or as a consequence of seizures per se. The intent of this article is to explore this relationship, discussing similar patterns of malformations seen with AEDs or different disease exposure during pregnancy, and the potential role of gap junctional intercellular communication in abnormal morphogenesis.	[Uziel, Daniela; Rozental, Renato] New York Med Coll, Dept Cell Biol & Anat, Valhalla, NY 10595 USA; [Rozental, Renato] New York Med Coll, Dept Neurosurg, Valhalla, NY 10595 USA; [Rozental, Renato] New York Med Coll, Dept Pediat Gastroenterol, Valhalla, NY 10595 USA; [Rozental, Renato] New York Med Coll, Dept Otolaryngol, Valhalla, NY 10595 USA; [Uziel, Daniela; Rozental, Renato] Univ Fed Rio de …	Rozental, R (reprint author), New York Med Coll, Dept Cell Biol & Anat, Valhalla, NY 10595 USA.	r_rozental@nymc.edu	PCM, PG/D-1034-2013; Rozental, Renato/D-5302-2012		New York State Dept of Health; FAPERJ; CNPq (Brazil)	We are indebted to Dr. Roberto Lent, Federal University of Rio de Janeiro, for his continuing intellectual support and for the use of his facilities for conducting part of the observations reported herein. We thank Academic Press for granting us permission to adapt Fig. 2. We thank Drs. J. Etlinger and Peter Carlen for their support. This work was supported, in part, by the New York State Dept of…	Almgren M, 2008, EUR J PAEDIATR NEURO, V12, P438, DOI 10.1016/j.ejpn.2007.11.008; ANNEGERS JF, 1974, ARCH NEUROL-CHICAGO, V31, P364, DOI 10.1001/archneur.1974.00490420030002; Bagri A, 2003, CELL, V113, P285, DOI 10.1016/S0092-8674(03)00267-8; BARKOVICH AJ, 1992, RADIOLOGY, V182, P493, DOI 10.1148/radiology.182.2.1732969; BARRES BA, 1992, CELL, V70, P31, DOI 10.1016/0092-8674(92)90531-G; BARRON DJ…	103	5	5	0	3	WILEY	HOBOKEN	111 RIVER ST, HOBOKEN 07030-5774, NJ USA	0013-9580	1528-1167		EPILEPSIA	Epilepsia		2008	49			9
J	Pennell, PB				Pennell, Page B.			Antiepileptic drugs during pregnancy: What is known and which AEDs seem to be safest?	EPILEPSIA			English	Review						Teratogen; Malformation; Neurodevelopment; Clearance; Epilepsy; Seizure	NEURAL-TUBE DEFECTS; FOLIC-ACID ANTAGONISTS; PLASMA-PROTEIN BINDING; FETAL HEART-RATE; IN-UTERO; MAJOR MALFORMATIONS; CONGENITAL-MALFORMATIONS; ANTICONVULSANT DRUGS; EPILEPTIC WOMEN; UK-EPILEPSY	Most infants born to women with epilepsy are healthy, but there are increased risks related to in utero antiepileptic drug (AED) exposure and seizures. Emerging data from pregnancy registries and other studies allow us to better balance the anatomic teratogenic and neurodevelopmental effects of AEDs against the need to maintain maternal seizure control. Several large prospective pregnancy registr…	Emory Univ, Sch Med, Dept Neurol, Emory Epilepsy Program, Atlanta, GA 30322 USA	Pennell, PB (reprint author), Emory Univ, Sch Med, Dept Neurol, Emory Epilepsy Program, Woodruff Mem Res Bldg,101 Woodruff Circle,Suite 6, Atlanta, GA 30322 USA.	page.pennell@emory.edu			National Institutes of Health (NIH) Specialized Center of Research [P50 MH 68036]	Funded in part by a National Institutes of Health (NIH) Specialized Center of Research (P50 MH 68036).	Adab N, 2004, J NEUROL NEUROSUR PS, V75, P1575, DOI 10.1136/jnnp.2003.029132; Adab N, 2001, J NEUROL NEUROSUR PS, V70, P15, DOI 10.1136/jnnp.70.1.15; Arpino C, 2000, EPILEPSIA, V41, P1436, DOI 10.1111/j.1528-1157.2000.tb00119.x; Artama M, 2005, NEUROLOGY, V64, P1874, DOI 10.1212/01.WNL.0000163771.96962.1F; BARDY AH, 1987, ACTA NEUROL SCAND, V75, P374, DOI 10.1111/j.1600-0404.1987.tb05464.x; Barre…	127	48	50	0	4	WILEY-BLACKWELL PUBLISHING, INC	MALDEN	COMMERCE PLACE, 350 MAIN ST, MALDEN 02148, MA USA	0013-9580			EPILEPSIA	Epilepsia		2008	49
J	Porter, BE				Porter, Brenda E.			Neurogenesis and epilepsy in the developing brain	EPILEPSIA			English	Article						neurogenesis; dentate gyrus; hippocampus; development; seizure; epilepsy	TEMPORAL-LOBE EPILEPSY; PROLONGED FEBRILE SEIZURES; GRANULE CELL NEUROGENESIS; EARLY-LIFE SEIZURES; STATUS EPILEPTICUS; DENTATE GYRUS; NEONATAL SEIZURES; NEURONAL LOSS; RAT-BRAIN; ADULT-RAT	Multiple studies have highlighted how seizures induce different molecular, cellular, and physiologic consequences in an immature brain as compared to a mature brain. In keeping with these studies, seizures early in life alter dentate granule cell birth in different, and even opposing, fashion to adult seizure models (see Table 1). During the first week of rodent postnatal life, seizures decrease …	Univ Penn, Childrens Hosp Philadelphia, Philadelphia, PA 19104 USA	Porter, BE (reprint author), Univ Penn, Childrens Hosp Philadelphia, 502C Abramson Res Bldg,3516 Civ Ctr Blvd, Philadelphia, PA 19104 USA.	porterb@email.chop.edu			NINDS NIH HHS [K08 NS044869, K08 NS044869-05]		Akman C, 2004, EPILEPSY BEHAV, V5, P446, DOI 10.1016/j.yebeh.2004.03.008; Arnold SE, 1996, J COMP NEUROL, V367, P274, DOI 10.1002/(SICI)1096-9861(19960401)367:2<274::AID-CNE9>3.0.CO;2-2; BAYER SA, 1980, J COMP NEUROL, V190, P87, DOI 10.1002/cne.901900107; Bender RA, 2003, HIPPOCAMPUS, V13, P399, DOI 10.1002/hipo.10089; Blumcke I, 2001, HIPPOCAMPUS, V11, P311, DOI 10.1002/hipo.1045; Cha BH, 2004, …	35	20	22	0	0	WILEY	HOBOKEN	111 RIVER ST, HOBOKEN 07030-5774, NJ USA	0013-9580	1528-1167		EPILEPSIA	Epilepsia		2008	49			5
J	Vajda, FJE; Hitchcock, A; Graham, J; O'Brien, T; Lander, C; Eadie, M				Vajda, Frank J. E.; Hitchcock, Alison; Graham, Janet; O'Brien, Terence; Lander, Cecilie; Eadie, Mervyn			Seizure control in antiepileptic drug-treated pregnancy	EPILEPSIA			English	Article						epilepsy; register; women; outcomes; seizure freedom	EPILEPTIC WOMEN; REGISTRY	This brief report covers an analysis of 7 years outcome data from the Australian Register of Antiepileptic Drugs in Pregnancy. In studying the control of antiepileptic drug-treated epileptic seizures during pregnancy, it was found that pregnancy had little influence on antiepileptic drug-treated epileptic seizure disorders. Seizures during pregnancy occurred in 49.7% of 841 antiepileptic drug (AE…	[Vajda, Frank J. E.; Hitchcock, Alison; Graham, Janet] Monash Univ, Med Ctr, Clayton, Vic 3168, Australia; [Vajda, Frank J. E.] Univ Melbourne, St Vincent Hosp, Dept Med, Fitzroy, Vic 3065, Australia; [O'Brien, Terence] Univ Melbourne, Royal Melbourne Hosp, Dept Med, Parkville, Vic 3052, Australia; [Lander, Cecilie; Eadie, Mervyn] Royal Brisbane Hosp, Dept Neurol, Brisbane, Qld 4029, Australia; […	Vajda, FJE (reprint author), Monash Univ, Med Ctr, 246 Clayton Rd, Clayton, Vic 3168, Australia.	vajda@netspace.net.au	O'Brien, Terence/L-8102-2013	O'Brien, Terence/0000-0002-7198-8621			BARDY AH, 1987, ACTA NEUROL SCAND, V75, P356, DOI 10.1111/j.1600-0404.1987.tb05459.x; GJERDE IO, 1988, ACTA NEUROL SCAND, V78, P198, DOI 10.1111/j.1600-0404.1988.tb03646.x; KNIGHT AH, 1975, EPILEPSIA, V16, P99, DOI 10.1111/j.1528-1157.1975.tb04726.x; MUSKENS LJJ, 1928, EPILEPSY COMP PATHOG; REMILLARD G, 1982, EPILEPSY PREGNANCY C, P15; SCHAFFLER L, 1990, SCHWEIZ MED WSCHR, V120, P1508; SCHMIDT D,…	12	49	53	0	3	BLACKWELL PUBLISHING	OXFORD	9600 GARSINGTON RD, OXFORD OX4 2DQ, OXON, ENGLAND	0013-9580			EPILEPSIA	Epilepsia	JAN	2008	49	1
J	Manent, JB; Ben-Ari, Y; Represa, A				Manent, Jean-Bernard; Ben-Ari, Yehezkel; Represa, Alfonso			Antiepileptic drugs and pregnancy: brain malformations in rats prenatally exposed to lamotrigine, vigabatrin and valproate	EPILEPSIES			English	Article						antiepileptic drug; development; epilepsy; neuronal migration; pregnancy	FETAL ALCOHOL SYNDROME; NEURAL-TUBE DEFECTS; IN-UTERO; APOPTOTIC NEURODEGENERATION; NEURONAL MIGRATION; SPINA-BIFIDA; GABA; EPILEPSY; CHILDREN; ACID	The treatment of epilepsy during pregnancy entails a number of concerns. While maternal seizures may adversely affect maternal and fetal outcome, prenatal exposure to antiepileptic drugs may increase the incidence of congenital abnormalities and affect postnatal cognitive development. In two recent studies, we have reported an increased incidence of cortical and hippocampal malformations in rats …	[Manent, Jean-Bernard; Ben-Ari, Yehezkel; Represa, Alfonso] INSERM, Unite 901, Inst Neurobiol Mediterranee, F-13009 Marseille, France	Manent, JB (reprint author), INSERM, Unite 901, Inst Neurobiol Mediterranee, Parc Sci Luminy,BP 13, F-13009 Marseille, France.	manent@inmed.univ-mrs.fr	Represa, Alfonso/M-7383-2016; Manent, Jean-Bernard/A-2162-2015	Represa, Alfonso/0000-0002-5096-8939; Manent, Jean-Bernard/0000-0002-2436-8593			Adab N, 2001, J NEUROL NEUROSUR PS, V70, P15, DOI 10.1136/jnnp.70.1.15; BAYER SA, 1993, NEUROTOXICOLOGY, V14, P83; Bittigau P, 2002, P NATL ACAD SCI USA, V99, P15089, DOI 10.1073/pnas.222550499; BJERKEDAL T, 1982, LANCET, V2, P1096; EHLERS K, 1992, TERATOLOGY, V45, P145, DOI 10.1002/tera.1420450208; Eriksson K, 2005, EPILEPSY RES, V65, P189, DOI 10.1016/j.eplepsyres.2005.06.001; Fairgrieve SD, 20…	34	1	1	0	5	JOHN LIBBEY EUROTEXT LTD	MONTROUGE	127 AVE DE LA REPUBLIQUE, 92120 MONTROUGE, FRANCE	1149-6576			EPILEPSIES	Epilepsies	JAN-FEB	2008	20	1
S	Dutton, C; Foldvary-Schaefer, N		Gidal, BE; Harden, CL		Dutton, Caryn; Foldvary-Schaefer, Nancy			Contraception in women with epilepsy: Pharmacokinetic interactions, contraceptive options, and management	EPILEPSY IN WOMEN: THE SCIENTIFIC BASIS FOR CLINICAL MANAGEMENT	International Review of Neurobiology		English	Review							RANDOMIZED CONTROLLED-TRIAL; LAMOTRIGINE PLASMA-LEVELS; ORAL-CONTRACEPTIVES; ETHINYL ESTRADIOL; ANTIEPILEPTIC DRUGS; HEALTHY WOMEN; ENHANCED METABOLISM; CATAMENIAL EPILEPSY; CYCLE CONTROL; DOUBLE-BLIND	Contraceptive counseling is a critical component of the management of the female patient with epilepsy because of the increased risk of pregnancy associated with epilepsy and the multitude of interactions between antiepileptic drugs (AEDs) and hormonal contraception. Steroid hormones and many of the AEDs are substrates for the cytochrome P450 enzyme system, in particular, the 3A4 isoenzyme. As a …	[Dutton, Caryn] Univ Wisconsin, Sch Med & Publ Hlth, Madison, WI 53704 USA; [Foldvary-Schaefer, Nancy] Case Western Reserve Univ, Cleveland Clin, Lerner Coll Med, Cleveland, OH 44195 USA	Dutton, C (reprint author), Univ Wisconsin, Sch Med & Publ Hlth, Madison, WI 53704 USA.						[Anonymous], 2006, OBSTET GYNECOL, V107, P1453; ASBELL B, 1995, PILL BIOGRAPHY DRUG; Audet MC, 2001, JAMA-J AM MED ASSOC, V285, P2347, DOI 10.1001/jama.285.18.2347; BACK DJ, 1980, CONTRACEPTION, V22, P495, DOI 10.1016/0010-7824(80)90102-X; Bartoli A, 1997, EPILEPSIA, V38, P702, DOI 10.1111/j.1528-1157.1997.tb01240.x; Bounds W, 2002, J FAM PLAN REPROD H, V28, P78, DOI 10.1783/147118902101195992; B…	70	32	34	0	6	ELSEVIER ACADEMIC PRESS INC	SAN DIEGO	525 B STREET, SUITE 1900, SAN DIEGO, CA 92101-4495 USA	0074-7742		978-0-12-374276-6	INT REV NEUROBIOL	Int. Rev. Neurobiol.		2008	83
J	DeToledo, J				DeToledo, John			Pregnancy in epilepsy: Issues of concern	EPILEPSY IN WOMEN: THE SCIENTIFIC BASIS FOR CLINICAL MANAGEMENT	INTERNATIONAL REVIEW OF NEUROBIOLOGY		English	Review							NEURAL-TUBE DEFECTS; CONGENITAL-MALFORMATIONS; ANTIEPILEPTIC DRUGS; RISK FACTOR; ANOMALIES; REDUCTASE; CHILDREN; INFANTS; MOTHERS; BIRTH	Every pregnancy, even under the best of circumstances, carries risks with it. Having epilepsy and taking medications to treat seizures further increase these risks and not all patients are willing to accept risks. The issues related to pregnancy, epilepsy, and antiepileptic drugs and pregnancy are fraught with confusion and misperceptions. Lay publications may misinform the public by assigning ri…	Wake Forest Univ, Bowman Gray Sch Med, Winston Salem, NC 27157 USA	DeToledo, J (reprint author), Wake Forest Univ, Bowman Gray Sch Med, Med Ctr Blvd, Winston Salem, NC 27157 USA.						Adab N, 2004, J NEUROL NEUROSUR PS, V75, P1575, DOI 10.1136/jnnp.2003.029132; ANNEGERS JF, 1978, INT J EPIDEMIOL, V7, P241, DOI 10.1093/ije/7.3.241; BARONE C, 1979, Haematologica, V64, P190; Bell GS, 2002, EPILEPSY RES, V52, P139, DOI 10.1016/S0920-1211(02)00135-3; CARTER CO, 1963, PRACTITIONER, V191, P129; *CDCP, 2006, BRITH DEF FREQ ASK Q; CHRISTIANSON RE, 1981, AM J PUBLIC HEALTH, V71, P1333, …	33	0	0	0	1	ELSEVIER ACADEMIC PRESS INC	SAN DIEGO	525 B STREET, SUITE 1900, SAN DIEGO, CA 92101-4495 USA	0074-7742			INT REV NEUROBIOL			2008	83
J	Yerby, MS				Yerby, Mark S.			Teratogenicity and antiepileptic drugs: Potential mechanisms	EPILEPSY IN WOMEN: THE SCIENTIFIC BASIS FOR CLINICAL MANAGEMENT	INTERNATIONAL REVIEW OF NEUROBIOLOGY		English	Review							NEURAL-TUBE DEFECTS; PERICONCEPTIONAL VITAMIN SUPPLEMENTATION; FOLIC-ACID SUPPLEMENTATION; COLLABORATIVE STUDY-GROUP; FETAL HYDANTOIN SYNDROME; VALPROIC ACID; CONGENITAL-MALFORMATIONS; ANTICONVULSANT DRUGS; EPILEPTIC WOMEN; SPINA-BIFIDA	Congenital malformations often the most concerning risk of taking antiepileptic drugs (AEDs) during pregnancy for both the patient and the physician. This chapter reviews aspects of the association between AEDs and congenital malformations, including a historical perspective, type and patterns of congenital malformations, possible confounding factors, and potential mechanisms of teratogenicity. T…	N Pacific Epilepsy Res, Portland, OR 97210 USA	Yerby, MS (reprint author), N Pacific Epilepsy Res, Portland, OR 97210 USA.						ABRISHAMCHIAN AR, 1994, GENET EPIDEMIOL, V11, P343, DOI 10.1002/gepi.1370110404; ANDERSON RC, 1976, J PEDIATR-US, V89, P318, DOI 10.1016/S0022-3476(76)80479-9; ANNEGERS JF, 1974, ARCH NEUROL-CHICAGO, V31, P364, DOI 10.1001/archneur.1974.00490420030002; ANNEGERS JF, 1978, INT J EPIDEMIOL, V7, P241, DOI 10.1093/ije/7.3.241; ANNEGERS JF, 1982, EPILEPSY PREGNANCY C, P263; Battino D, 2001, EPILEPSY RE…	165	6	6	1	13	ELSEVIER ACADEMIC PRESS INC	SAN DIEGO	525 B STREET, SUITE 1900, SAN DIEGO, CA 92101-4495 USA	0074-7742			INT REV NEUROBIOL			2008	83
J	Harden, CL				Harden, Cynthia L.			Antiepileptic drug teratogenesis: What are the risks for congenital malformations and adverse cognitive outcomes?	EPILEPSY IN WOMEN: THE SCIENTIFIC BASIS FOR CLINICAL MANAGEMENT	INTERNATIONAL REVIEW OF NEUROBIOLOGY		English	Review							EXPOSED IN-UTERO; ANTICONVULSANT DRUGS; PRENATAL EXPOSURE; MATERNAL EPILEPSY; CHILDREN; PREGNANCY; WOMEN; INTELLIGENCE; VALPROATE; CARBAMAZEPINE	Antiepileptic drug (AED) exposure in ulero has been associated with major congenital malformations (MCMs) and adverse cognitive outcomes in the offspring of women with epilepsy (WWE). However, determining the exact risk and the relative risks of AEDs for these outcomes has been challenging, and only in recent years has improved study designs enabled us to get a clearer picture of the risks. Still…	Univ Miami, Leonard M Miller Sch Med, Dept Neurol, Miami, FL 33152 USA	Harden, CL (reprint author), Univ Miami, Leonard M Miller Sch Med, Dept Neurol, Miami, FL 33152 USA.						Adab N, 2004, J NEUROL NEUROSUR PS, V75, P1575, DOI 10.1136/jnnp.2003.029132; Arpino C, 2000, EPILEPSIA, V41, P1436, DOI 10.1111/j.1528-1157.2000.tb00119.x; Artama M, 2005, NEUROLOGY, V64, P1874, DOI 10.1212/01.WNL.0000163771.96962.1F; BERTOLLINI R, 1985, European Journal of Epidemiology, V1, P67; Canger R, 1999, EPILEPSIA, V40, P1231, DOI 10.1111/j.1528-1157.1999.tb00851.x; Cunnington M, 2005, N…	29	12	15	0	1	ELSEVIER ACADEMIC PRESS INC	SAN DIEGO	525 B STREET, SUITE 1900, SAN DIEGO, CA 92101-4495 USA	0074-7742			INT REV NEUROBIOL			2008	83
S	Sankar, R; Lerner, JT		Gidal, BE; Harden, CL		Sankar, Raman; Lerner, Jason T.			Teratogenicity of antiepileptic drugs: Role of pharmacogenomics	EPILEPSY IN WOMEN: THE SCIENTIFIC BASIS FOR CLINICAL MANAGEMENT	International Review of Neurobiology		English	Review							PHENYTOIN-INDUCED TERATOGENESIS; VALPROIC ACID-DERIVATIVES; STEVENS-JOHNSON-SYNDROME; MOUSE MODEL; CARBAMAZEPINE; STIRIPENTOL; RISK; MALFORMATIONS; METABOLITE; PREGNANCY	The teratogenic potential of an antiepileptic drug is determined by the chemical attributes of the molecule under discussion and the genetic attributes of the host. The role of the hepatic mixed function oxidase system may be especially important in conferring teratogenic risk. However, systems such as epoxide hydrolase, glutathione reductase, and superoxide dismutase and other toxin scavenging s…	[Sankar, Raman; Lerner, Jason T.] Univ Calif Los Angeles, David Geffen Sch Med, Mattel Childrens Hosp, Los Angeles, CA 90095 USA	Sankar, R (reprint author), Univ Calif Los Angeles, David Geffen Sch Med, Mattel Childrens Hosp, Los Angeles, CA 90095 USA.						Amicarelli F, 2000, TERATOLOGY, V62, P100, DOI 10.1002/1096-9926(200008)62:2<100::AID-TERA6>3.3.CO;2-4; ANDERSON GD, 1992, EPILEPSIA, V33, P736, DOI 10.1111/j.1528-1157.1992.tb02355.x; BUEHLER BA, 1990, NEW ENGL J MED, V322, P1567, DOI 10.1056/NEJM199005313222204; Cunnington M, 2005, NEUROLOGY, V64, P955, DOI 10.1212/01.WNL.0000154515.94346.89; Eikel D, 2006, CHEM RES TOXICOL, V19, P272, DOI 10.1…	28	1	1	0	9	ELSEVIER ACADEMIC PRESS INC	SAN DIEGO	525 B STREET, SUITE 1900, SAN DIEGO, CA 92101-4495 USA	0074-7742		978-0-12-374276-6	INT REV NEUROBIOL	Int. Rev. Neurobiol.		2008	83
J	Pennell, PB; Hovinga, CA				Pennell, Page B.; Hovinga, Collin A.			Antiepileptic drug therapy in pregnancy I: Gestation-induced effects on aed pharmacokinetics	EPILEPSY IN WOMEN: THE SCIENTIFIC BASIS FOR CLINICAL MANAGEMENT	INTERNATIONAL REVIEW OF NEUROBIOLOGY		English	Review							PLASMA-PROTEIN BINDING; HUMAN UGT1.4 PROTEIN; EPILEPTIC WOMEN; SEIZURE CONTROL; MANAGEMENT ISSUES; DISPOSITION; LAMOTRIGINE; PUERPERIUM; PHENYTOIN; LACTATION	The ideal management of women with epilepsy during pregnancy involves achieving an optimal balance between minimizing fetal exposure to the deleterious influences of both antiepileptic drugs (AEDs) and of seizures. Women with increased seizures during pregnancy tend to have subtherapeutic AED concentrations. Multiple physiological changes during pregnancy influence drug disposition, including inc…	[Pennell, Page B.] Emory Univ, Sch Med, Emory Epilepsy Program, Atlanta, GA 30322 USA; [Hovinga, Collin A.] Univ Tennessee, Hlth Sci Ctr, Dept Clin Pharm, LeBonheur Childrens Med Ctr, Memphis, TN 38105 USA; [Hovinga, Collin A.] Univ Tennessee, Hlth Sci Ctr, Dept Pediat, LeBonheur Childrens Med Ctr, Memphis, TN 38105 USA	Pennell, PB (reprint author), Emory Univ, Sch Med, Emory Epilepsy Program, Atlanta, GA 30322 USA.				NCATS NIH HHS [UL1 TR000454]		BARDY AH, 1987, ACTA NEUROL SCAND, V75, P374, DOI 10.1111/j.1600-0404.1987.tb05464.x; BATTINO D, 1985, CLIN PHARMACOKINET, V10, P279, DOI 10.2165/00003088-198510030-00007; BATTINO D, 1984, CLIN PHARMACOKINET, V9, P252, DOI 10.2165/00003088-198409030-00006; BOSSI L, 1980, ANTIEPILEPTIC THERAP, P9; Chen SJ, 2005, J BIOL CHEM, V280, P37547, DOI 10.1074/jbc.M506683200; CHEN SS, 1982, BRIT J CLIN PHAR…	52	20	23	0	1	ELSEVIER ACADEMIC PRESS INC	SAN DIEGO	525 B STREET, SUITE 1900, SAN DIEGO, CA 92101-4495 USA	0074-7742			INT REV NEUROBIOL			2008	83
J	Hovinga, CA; Pennell, PB				Hovinga, Collin A.; Pennell, Page B.			Antiepileptic drug therapy in pregnancy II: Fetal and neonatal exposure	EPILEPSY IN WOMEN: THE SCIENTIFIC BASIS FOR CLINICAL MANAGEMENT	INTERNATIONAL REVIEW OF NEUROBIOLOGY		English	Review							HUMAN-BREAST-MILK; SOLID-PHASE EXTRACTION; VALPROIC ACID; PLACENTAL-TRANSFER; NURSED INFANTS; CLINICAL PHARMACOKINETICS; PEDIATRIC-PATIENTS; EPILEPTIC MOTHERS; PROTEIN-BINDING; CARBAMAZEPINE EXPOSURE	The issue of how much an antiepileptic drug (AED) crosses the placenta and relative safety of lactation in mothers receiving AEDs are common clinical questions. Educating potential mothers with epilepsy regarding available information is warranted so that informed decisions and any needed neonatal monitoring is performed. Unfortunately, there is still limited data regarding the degree in which an…	[Hovinga, Collin A.] Univ Tennessee, Hlth Sci Ctr, LeBonheur Childrens Med Ctr, Dept Clin Pharm, Memphis, TN 38105 USA; [Hovinga, Collin A.] Univ Tennessee, Hlth Sci Ctr, LeBonheur Childrens Med Ctr, Dept Pediat, Memphis, TN 38105 USA; [Pennell, Page B.] Emory Univ, Sch Med, Emory Epilepsy Program, Atlanta, GA 30322 USA	Hovinga, CA (reprint author), Univ Tennessee, Hlth Sci Ctr, LeBonheur Childrens Med Ctr, Dept Clin Pharm, Memphis, TN 38105 USA.				NCATS NIH HHS [UL1 TR000454]		Allegaert K, 2006, EPILEPSIA, V47, P1068, DOI 10.1111/j.1528-1167.2006.00576.x; Anderson GD, 2002, EPILEPSIA, V43, P53, DOI 10.1046/j.1528-1157.43.s.3.5.x; Atkinson DE, 2007, PEDIATR RES, V62, P120, DOI 10.1203/PDR.0b013e3180a02e50; BATTINO D, 1995, CLIN PHARMACOKINET, V29, P341, DOI 10.2165/00003088-199529050-00004; BATTINO D, 1995, CLIN PHARMACOKINET, V29, P257, DOI 10.2165/00003088-199529040-0…	65	18	18	0	3	ELSEVIER ACADEMIC PRESS INC	SAN DIEGO	525 B STREET, SUITE 1900, SAN DIEGO, CA 92101-4495 USA	0074-7742			INT REV NEUROBIOL			2008	83
S	Beach, RL; Kaplan, PW		Gidal, BE; Harden, CL		Beach, Robert L.; Kaplan, Peter W.			Seizures in pregnancy: Diagnosis and management	EPILEPSY IN WOMEN: THE SCIENTIFIC BASIS FOR CLINICAL MANAGEMENT	International Review of Neurobiology		English	Review							ELEVATED LIVER-ENZYMES; LOW PLATELETS HELLP; MAGNESIUM-SULFATE; SEVERE PREECLAMPSIA; INDUCED HYPERTENSION; OBSTETRIC PATIENTS; SINUS THROMBOSIS; EPILEPTIC WOMEN; ECLAMPSIA; PHENYTOIN	Most seizures during pregnancy occur in women who already have epilepsy. During pregnancy most women will continue their previous level of seizure control, although 15-30% may experience an increase in seizures. Pregnancy-induced changes in antiepileptic drug pharmacokine tics are a major factor affecting changes in seizure control during pregnancy, although compliance is also a significant facto…	[Beach, Robert L.] Upstate Med Univ, Dept Neurol, Syracuse, NY 13210 USA; [Kaplan, Peter W.] Johns Hopkins Univ, Sch Med, Johns Hopkins Bayview Med Ctr, Dept Neurol, Baltimore, MD 21224 USA	Beach, RL (reprint author), Upstate Med Univ, Dept Neurol, Syracuse, NY 13210 USA.						*AM COLL OBST GYN, 1996, ACOG TECHN B, V219; *AM COLL OBST GYN, 2002, PRACT B AM COLL OBST, V33; AMGRMSSON R, 1997, AM J HUM GENET, V61, P354; APPLETON MP, 1991, AM J OBSTET GYNECOL, V165, P907, DOI 10.1016/0002-9378(91)90437-V; BARDY AH, 1987, ACTA NEUROL SCAND, V75, P356, DOI 10.1111/j.1600-0404.1987.tb05459.x; BARNETT C, 2003, EPILEPSY RES, V52, P147; BATTINO D, 1984, CLIN PHARMACOKINET, V9, P…	72	16	19	0	4	ELSEVIER ACADEMIC PRESS INC	SAN DIEGO	525 B STREET, SUITE 1900, SAN DIEGO, CA 92101-4495 USA	0074-7742		978-0-12-374276-6	INT REV NEUROBIOL	Int. Rev. Neurobiol.		2008	83
J	Robinson, JN; Cleary-Goldman, J				Robinson, Julian N.; Cleary-Goldman, Jane			Management of epilepsy and pregnancy: An obstetrical perspective	EPILEPSY IN WOMEN: THE SCIENTIFIC BASIS FOR CLINICAL MANAGEMENT	INTERNATIONAL REVIEW OF NEUROBIOLOGY		English	Review							ANTIEPILEPTIC DRUGS; SEIZURE CONTROL; WOMEN; CARBAMAZEPINE; CHILDREN; MOTHERS	Women with epilepsy who take antiseizure medicines have successful and unremarkable pregnancies the majority of the time. Achieving seizure freedom is important for successful pregnancies, and it is also highly predictive of seizure freedom during pregnancy. From data derived from the general population, vitamin supplementation is important to prevent birth defects, and women with epilepsy of chi…	[Robinson, Julian N.] Brigham & Womens Hosp, Boston, MA 02115 USA; [Cleary-Goldman, Jane] Englewood Hosp, Englewood, NJ 07631 USA	Robinson, JN (reprint author), Brigham & Womens Hosp, Boston, MA 02115 USA.						BELLS T, 1999, SEIZURE, V8, P322; CZEIZEL AE, 1992, NEW ENGL J MED, V327, P1832, DOI 10.1056/NEJM199212243272602; Fox C, 1999, SEIZURE-EUR J EPILEP, V8, P367, DOI 10.1053/seiz.1999.0324; GAILY E, 1988, J PEDIATR-US, V112, P520, DOI 10.1016/S0022-3476(88)80162-8; HANSON JW, 1975, J PEDIATR-US, V87, P285, DOI 10.1016/S0022-3476(75)80604-4; JONES KL, 1989, NEW ENGL J MED, V320, P1661, DOI 10.1056/NE…	17	5	6	0	0	ELSEVIER ACADEMIC PRESS INC	SAN DIEGO	525 B STREET, SUITE 1900, SAN DIEGO, CA 92101-4495 USA	0074-7742			INT REV NEUROBIOL			2008	83
J	Sabers, A; Petrenaite, V				Sabers, Anne; Petrenaite, Vaiva			Pharmacokinetics of antiepileptic drugs in pregnancy	EXPERT REVIEW OF CLINICAL PHARMACOLOGY			English	Review						carbamazepine; gabapentin; lamotrigine; levetiracetam; oxcarbazepine; pharmacokinetics; phenobarbital; phenytoin; pregnancy; topiramate; valproate		A substantial proportion of women with epilepsy experience seizure deterioration during pregnancy. This is most likely explained by a drop in plasma levels of antiepileptic drugs (AEDs) as a consequence of altered drug pharmacokinetics. It has been known for many years that gestation induces the elimination of standard AEDs (phenytoin, barbiturates, carbamazepine and valproate). In general, newer…	[Sabers, Anne] Glostrup Univ Hosp, Dept Neurol, Epilepsy Clin, DK-2600 Glostrup, Denmark; [Petrenaite, Vaiva] Roskilde Hosp, Dept Neurol, Roskilde, Denmark	Sabers, A (reprint author), Glostrup Univ Hosp, Dept Neurol, Epilepsy Clin, DK-2600 Glostrup, Denmark.	a@sabers.dk; vaivape@gmail.com					Anderson GD, 2005, CLIN PHARMACOKINET, V44, P989, DOI 10.2165/00003088-200544100-00001; BARDY AH, 1982, EPILEPSY PREGNANCY C, P141; Beach AJ, 2005, EPILIPSIA, V46, P110; CHEN SS, 1982, BRIT J CLIN PHARMACO, V13, P547; Christensen J, 2006, NEUROLOGY, V67, P1497, DOI 10.1212/01.wnl.0000240047.11166.0e; Dansky L, 1982, EPILEPSY PREGNANCY C, P141; de Haan GJ, 2004, NEUROLOGY, V63, P571, DOI 10.1212/0…	40	3	3	0	4	TAYLOR & FRANCIS LTD	ABINGDON	2-4 PARK SQUARE, MILTON PARK, ABINGDON OR14 4RN, OXON, ENGLAND	1751-2433	1751-2441		EXPERT REV CLIN PHAR	Expert Rev. Clin. Pharmacol.		2008	1	1
J	Ahantarig, A; Trinachartvanit, W; Chauvatcharin, N; Kittayapong, P; Baimai, V				Ahantarig, A.; Trinachartvanit, W.; Chauvatcharin, N.; Kittayapong, P.; Baimai, V.			Wolbachia and Bacteriophage WO-B Density of Wolbachia A-Infected Aedes albopictus Mosquito	FOLIA MICROBIOLOGICA			English	Article							CYTOPLASMIC INCOMPATIBILITY; CULEX-PIPIENS; POPULATIONS; DYNAMICS; VECTORS; GENOMES	Wolbachia are maternally inherited symbiotic bacteria capable of inducing an extensive range of reproductive abnormalities in their hosts, including cytoplasmic incompatibility (CI). Its density (concentration) is likely to influence the penetrance of CI in incompatible crosses. The variations of Wolbachia density could also be linked with phage WO density. We determined the relative density (rel…	[Ahantarig, A.; Trinachartvanit, W.; Kittayapong, P.; Baimai, V.] Mahidol Univ, Fac Sci, Dept Biol, Bangkok 10400, Thailand; [Ahantarig, A.; Chauvatcharin, N.; Kittayapong, P.; Baimai, V.] Mahidol Univ, Fac Sci, Ctr Vectors & Vector Borne Dis, Bangkok 10400, Thailand	Ahantarig, A (reprint author), Mahidol Univ, Fac Sci, Dept Biol, Rama 6 Rd, Bangkok 10400, Thailand.	scaah@mahidol.ac.th			Thailand Research Fund [MRG5080332]; TRF/BIOTEC [BRT 245008]	We thank Drs S. Hirunkanokpun and T. Ruang-Areerate for their helpful suggestions; Mr K. Theinthong, Ms S. Theinthong and Ms N. Klinpikul for their technical assistance. This work was supported by the Thailand Research Fund (MRG5080332) and the TRF/BIOTEC Special Program for Biodiversity Research and Training (BRT 245008).	Bordenstein SR, 2006, PLOS PATHOG, V2, P384, DOI 10.1371/journal.ppat.0020043; Brownlie JC, 2005, CURR BIOL, V15, pR507, DOI 10.1016/j.cub.2005.06.029; Curtis CF, 1998, PARASITOLOGY, V116, pS111, DOI 10.1017/S0031182000084997; Duron O, 2006, MOL ECOL, V15, P3061, DOI 10.1111/j.1365-294X.2006.02996.x; Guillemaud T, 1997, P ROY SOC B-BIOL SCI, V264, P245, DOI 10.1098/rspb.1997.0035; KAMBHAMPATI S, …	22	5	5	1	13	SPRINGER	DORDRECHT	VAN GODEWIJCKSTRAAT 30, 3311 GZ DORDRECHT, NETHERLANDS	0015-5632	1874-9356		FOLIA MICROBIOL	Folia Microbiol.		2008	53	6
J	Yang, F; Wang, JC; Han, JL; Zhao, G; Jiang, W				Yang, Fang; Wang, Jin-Cun; Han, Jun-Liang; Zhao, Gang; Jiang, Wen			Different effects of mild and severe seizures on hippocampal neurogenesis in adult rats	HIPPOCAMPUS			English	Article						epilepsy; neurogenesis; DG; 5-bromodeoxyuridine; kainic acid	MICROTUBULE-ASSOCIATED PROTEIN; GRANULE CELL NEUROGENESIS; DENTATE GYRUS; STATUS-EPILEPTICUS; LIMBIC SEIZURES; INTERMEDIATE FILAMENT; NEUROTROPHIC FACTORS; MIGRATING NEURONS; PROGENITOR CELLS; EPH RECEPTORS	Recent evidence shows that functional neurogenesis exists in the adult hippocampus and that epileptic seizures can increase neurogenesis in the dentate gyrus (DG). However, it is unknown whether different seizure severity has different effects on neurogenesis in the DG of adult rats. In this study, we examined hippocampal neurogenesis in the rat mild and severe seizure preparations characterized …	[Yang, Fang; Wang, Jin-Cun; Han, Jun-Liang; Zhao, Gang; Jiang, Wen] Fourth Mil Med Univ, Xijing Hosp, Dept Neurol, Xian, Peoples R China	Jiang, W (reprint author), Fourth Mil Med Univ, Xijing Hosp, Dept Neurol, Xian, Peoples R China.	jiangwen@fmmu.edu.cn					Alcantara S, 2000, DEVELOPMENT, V127, P1359; Arvidsson A, 2002, NAT MED, V8, P963, DOI 10.1038/nm747; Bengzon J, 1997, P NATL ACAD SCI USA, V94, P10432, DOI 10.1073/pnas.94.19.10432; Cameron HA, 2001, J COMP NEUROL, V435, P406, DOI 10.1002/cne.1040; CAMERON HA, 1993, NEUROSCIENCE, V56, P337, DOI 10.1016/0306-4522(93)90335-D; Carlen M, 2002, CURR BIOL, V12, P606, DOI 10.1016/S0960-9822(02)00771-6;…	66	37	40	0	3	WILEY-LISS	HOBOKEN	DIV JOHN WILEY & SONS INC, 111 RIVER ST, HOBOKEN, NJ 07030 USA	1050-9631			HIPPOCAMPUS	Hippocampus		2008	18	5
J	Witczak, M; Ferenc, T; Lopaczynska, D; Nowakowska, D; Kociszewska, I; Wilczynski, J				Witczak, Monika; Ferenc, Tomasz; Lopaczynska, Dobroslawa; Nowakowska, Dorota; Kociszewska, Iwona; Wilczynski, Jan			The effect of antiepileptic drugs administered in pregnancy on micronucleus frequency in cord blood lymphocytes	INTERNATIONAL JOURNAL OF OCCUPATIONAL MEDICINE AND ENVIRONMENTAL HEALTH			English	Article						antiepileptic drugs; micronuclei; mother; newborn	COMMON FRAGILE SITES; CARBAMAZEPINE; THERAPY	Objectives: Epidemiological data indicate that the pregnancies of epileptic women constitute about 1% of all pregnancies. A large group of antiepileptic drugs (AEDs) applied in long-term monotherapy or polytherapy produce toxic metabolites as well as free radicals and reactive oxygen species. The aim of this study was to assess the potential genotoxic effect of AED therapy in pregnancy on DNA str…	[Witczak, Monika; Ferenc, Tomasz; Lopaczynska, Dobroslawa] Med Univ Lodz, Dept Biol & Genet, PL-90647 Lodz, Poland; [Nowakowska, Dorota; Kociszewska, Iwona; Wilczynski, Jan] Med Univ Lodz, Feto Maternal & Gynaecol Dept, PL-90647 Lodz, Poland	Ferenc, T (reprint author), Med Univ Lodz, Dept Biol & Genet, Pl Hallera 1, PL-90647 Lodz, Poland.	biolgen@achilles.wam.lodz.pl			Medical University of Lodz [502-15-366]	The study was financed by the Medical University of Lodz, Project No. 502-15-366.	Arlt MF, 2003, CYTOGENET GENOME RES, V100, P92, DOI 10.1159/000072843; Biswas SJ, 2004, MUTAT RES-GEN TOX EN, V563, P1, DOI 10.1016/j.mrgentox.2004.05.016; Celik A, 2006, DRUG CHEM TOXICOL, V29, P227, DOI 10.1080/01480540600566832; Fenech M, 1999, MUTAT RES-FUND MOL M, V428, P271, DOI 10.1016/S1383-5742(99)00053-8; Fenech M, 2000, MUTAT RES-FUND MOL M, V455, P81, DOI 10.1016/S0027-5107(00)00065-8…	21	2	2	3	4	NOFER INST OCCUPATIONAL MEDICINE, SW	LODZ	TERESY 8, LODZ, 91-348, POLAND	1232-1087	1896-494X		INT J OCCUP MED ENV	Int. J. Occup. Med. Environ. Health		2008	21	1
J	Vajda, FJE; O'Brien, T; Hitchcock, A; Graham, J; Lander, C; Eadie, M				Vajda, Frank J. E.; O'Brien, Terrence; Hitchcock, Alison; Graham, Janet; Lander, Cecilie; Eadie, Mervyn			The internal control group in a register of antiepileptic drug use in pregnancy	JOURNAL OF CLINICAL NEUROSCIENCE			English	Article						epilepsy; pregnancy; malformations; antiepileptic drugs; register	CONGENITAL-MALFORMATIONS; EPILEPSY; RISK; TERATOGENICITY; MEDICATIONS; LAMOTRIGINE; WOMEN; BIRTH	The aim of this study was to determine how valid 68 first-trimester pregnancies of untreated epileptic women would prove as an internal control group for investigating foetal malformation rates in 709 simultaneously collected antiepileptic drug-exposed pregnancies in an Australian register of pregnancies in epileptic women. We carried out comparisons of values for parameters relating to personal …	[Vajda, Frank J. E.] Monash Univ, Dept Med, Clayton, Vic 3468, Australia; [Vajda, Frank J. E.] Monash Med Ctr, Clayton, Vic 3468, Australia; [O'Brien, Terrence] Univ Melbourne, Royal Melbourne Hosp, Dept Med, Melbourne, Vic 3050, Australia; [Vajda, Frank J. E.; Hitchcock, Alison; Graham, Janet] Univ Melbourne, St Vincents Hosp, Raoul Wallenberg Ctr, Australia Ctr Clin Neuropharmacol, Melbourne, V…	Vajda, FJE (reprint author), Monash Univ, Dept Med, 246 Clayton Rd, Clayton, Vic 3468, Australia.	vajda@netspace.net.au	O'Brien, Terence/L-8102-2013	O'Brien, Terence/0000-0002-7198-8621			ALYARMAN F, 2002, AUSTR CHILD THEIR HL; BIRCH MR, 2004, AIHW CAT PER, V23; Canger R, 1999, EPILEPSIA, V40, P1231, DOI 10.1111/j.1528-1157.1999.tb00851.x; Cunnington M, 2005, NEUROLOGY, V64, P955, DOI 10.1212/01.WNL.0000154515.94346.89; DANSKY L, 1982, EPILEPSY PREGNANCY C, P223; Dean JCS, 2002, J MED GENET, V39, P251, DOI 10.1136/jmg.39.4.251; Dolk H, 2002, J MED GENET, V39, P243, DOI 10.1136/jmg…	24	6	6	0	1	CHURCHILL LIVINGSTONE	EDINBURGH	JOURNAL PRODUCTION DEPT, ROBERT STEVENSON HOUSE, 1-3 BAXTERS PLACE, LEITH WALK, EDINBURGH EH1 3AF, MIDLOTHIAN, SCOTLAND	0967-5868			J CLIN NEUROSCI	J. Clin. Neurosci.	JAN	2008	15	1
J	Cetinkaya, M; Ozkan, H; Koksal, N				Cetinkaya, Merih; Oezkan, Hilal; Koeksal, Nilguen			Unilateral radius aplasia due to lamotrigine and oxcarbazepine use in pregnancy	JOURNAL OF MATERNAL-FETAL & NEONATAL MEDICINE			English	Article						Pregnancy; lamotrigine; oxcarbazepine; polytherapy; unilateral radius aplasia	ANTIEPILEPTIC DRUGS; EPILEPSY; MALFORMATIONS; TERATOGENICITY; EXPOSURE; WOMEN	Lamotrigine (LTG) has been used in epilepsia patients for treatment of partial seizures. It can cross the placenta and there are limited data about its use in pregnancy and foetal adverse effects. Extremity and cardiac malformations, dysmorphic facial appearance, coanal atresia and upper respiratory and gastrointestinal anomalies have been reported because of LTG use in pregnancy. Oxcarbazepine (…	[Cetinkaya, Merih; Oezkan, Hilal; Koeksal, Nilguen] Uludag Univ, Div Neonatol, Dept Pediat, Fac Med, TR-16059 Gorukle, Bursa, Turkey	Cetinkaya, M (reprint author), Uludag Univ, Div Neonatol, Dept Pediat, Fac Med, Cocuk Sagligi Hastaliklari ABD, TR-16059 Gorukle, Bursa, Turkey.	drmerih@yahoo.com					Arpino C, 2000, EPILEPSIA, V41, P1436, DOI 10.1111/j.1528-1157.2000.tb00119.x; BILIC S, 2004, Z EPILEPTOL, V17, P165; CLAYTONSMITH J, 1995, J MED GENET, V32, P724, DOI 10.1136/jmg.32.9.724; Cunnington M, 2007, EPILEPSIA, V48, P1207, DOI 10.1111/j.1528-1167.2007.01021.x; Gentile S, 2006, BIPOLAR DISORD, V8, P207, DOI 10.1111/j.1399-5618.2006.00295.x; Holmes LB, 2001, NEW ENGL J MED, V344, P1132, D…	25	7	7	0	1	TAYLOR & FRANCIS LTD	ABINGDON	4 PARK SQUARE, MILTON PARK, ABINGDON OX14 4RN, OXON, ENGLAND	1476-7058			J MATERN-FETAL NEO M	J. Matern.-Fetal Neonatal Med.		2008	21	12
J	Rees, GJ; Francis, HC; Sizer, AR				Rees, G. J.; Francis, H. C.; Sizer, A. R.			Convulsions in an undiagnosed pregnancy due to blocked ventriculo-peritoneal shunt	JOURNAL OF OBSTETRICS AND GYNAECOLOGY			English	Article									[Rees, G. J.; Francis, H. C.; Sizer, A. R.] Univ Wales Hosp, Dept Obstet & Gynaecol, Cardiff CF14 4XN, S Glam, Wales	Sizer, AR (reprint author), Univ Wales Hosp, Dept Obstet & Gynaecol, Heath Pk, Cardiff CF14 4XN, S Glam, Wales.	sizerAR@cardiff.ac.uk					Bradley NK, 1998, NEUROSURGERY, V43, P448, DOI 10.1097/00006123-199809000-00030; KLEINMAN G, 1983, OBSTET GYNECOL, V61, P753; MIELE VJ, 2004, NEUROSURGERY, V55, P444	3	3	3	0	0	INFORMA HEALTHCARE	NEW YORK	52 VANDERBILT AVE, NEW YORK, NY 10017 USA	0144-3615			J OBSTET GYNAECOL	J. Obstet. Gynaecol.		2008	28	5
J	Juarez-Olguin, H; Belmont-Gomez, A; Flores-Perez, J; Barranco-Garduno, LM; Flores-Perez, C				Juarez-Olguin, Hugo; Belmont-Gomez, Aurora; Flores-Perez, Janett; Barranco-Garduno, Lina M.; Flores-Perez, Carmen			Malformations in newborns associated to anticonvulsant consumption during pregnancy. Experience in third level hospital of Mexico	REVISTA DE INVESTIGACION CLINICA-CLINICAL AND TRANSLATIONAL INVESTIGATION			English	Article						anticonvulsants; malformations; newborns; pregnancy; theratogenic	ANTIEPILEPTIC DRUGS; SPINA-BIFIDA; EPILEPSY; WOMEN; CARBAMAZEPINE	Aim. The purpose of the present study is to determine the relationship between the anticonvulsant drug use during pregnancy and the presence of malformations in the newborns. Methods. The frequency of malformations in the neonates of epileptic mothers under anticonvulsant treatment was analyzed in two periods, one from 1988 to 1992, which included 76 epileptic mothers, and another from 1996 to 20…	[Juarez-Olguin, Hugo; Flores-Perez, Janett; Barranco-Garduno, Lina M.; Flores-Perez, Carmen] Inst Nacl Pediat, Farmacol Lab, Mexico City 04530, DF, Mexico; [Juarez-Olguin, Hugo; Flores-Perez, Janett; Barranco-Garduno, Lina M.] Univ Nacl Autonoma Mexico, Dept Farmacol, Fac Med, Mexico City 04510, DF, Mexico; [Belmont-Gomez, Aurora] Inst Nacl Perinatol, Dept Farmacol, Mexico City, DF, Mexico	Juarez-Olguin, H (reprint author), Inst Nacl Pediat, Farmacol Lab, Av Iman 1,3Er Piso,Col Cuicuilco, Mexico City 04530, DF, Mexico.	juarezol@yahoo.com		Flores-Perez, Janett/0000-0002-0546-730X			BILINGUE S, 2001, DICCIONARIO CIENCIAS; Campistol J, 2002, REV NEUROLOGIA, V35, pS135; *CDCP, 1992, MMWR-MORBID MORTAL W, V41, P1; CLARK NAC, 1994, BRIT J OBSTET GYNAEC, V101, P709, DOI 10.1111/j.1471-0528.1994.tb13190.x; Crawford Pamela, 2002, Seizure, V11 Suppl A, P212; Diav-Citrin O, 2001, NEUROLOGY, V57, P321, DOI 10.1212/WNL.57.2.321; Holmes LB, 2001, NEW ENGL J MED, V344, P1132, DOI 10.1056…	27	4	4	0	1	INST NACIONAL NUTRICION	MEXICO	VASCO DE QUIROZA 15, COLONIA SECCION XVI, TLALPAN, MEXICO 14000 D F, MEXICO	2385-3956			REV INVEST CLIN	Rev. Investig. Clin.	JAN-FEB	2008	60	1
J	Prakash, R; Prabhu, LV; Rai, R; Pai, MM; Yadav, SK; Madhyastha, S; Goel, RK; Singh, G; Nasar, MA				Prakash, R.; Prabhu, L., V; Rai, R.; Pai, M. M.; Yadav, S. K.; Madhyastha, S.; Goel, R. K.; Singh, G.; Nasar, M. A.			Teratogenic effects of the anticonvulsant gabapentin in mice	SINGAPORE MEDICAL JOURNAL			English	Article						anticonvulsant drugs; birth defects; gabapentin; mice; pregnancy; teratogenicity	NEWER ANTIEPILEPTIC DRUGS; PREGNANCY; PHARMACOKINETICS; PERIOD	Introduction: We aim to study and elucidate the safety profile of the antiepileptic doses of gabapentin during pregnancy, and to evaluate gabapentin-induced murine fetotoxicity at different dose levels. Methods: A total of 60 pregnant mice, divided into 12 groups of five mice each, were exposed to gabapentin in four different doses of 0 (control), 1 13, 226, or 452 mg/kg body weight per day, at t…	[Prakash, R.; Prabhu, L., V; Rai, R.; Pai, M. M.; Yadav, S. K.; Madhyastha, S.] Kasturba Med Coll & Hosp, Dept Anat, Mangalore 575004, Karnataka, India; [Goel, R. K.] Banaras Hindu Univ, Inst Med Sci, Dept Pharmacol, Varanasi 221005, Uttar Pradesh, India; [Singh, G.] Banaras Hindu Univ, Inst Med Sci, Dept Anat, Varanasi 221005, Uttar Pradesh, India; [Nasar, M. A.] Raichur Inst Med Sci Dist Hosp, …	Prakash, R (reprint author), Vydehi Inst Med Sci & Res Ctr, Dept Anat, 82 EPIP Area, Bangalore 560066, Karnataka, India.	prakashrinku@rediffmail.com		Rai, Rajalakshmi/0000-0003-0776-2254; Prabhu, Latha/0000-0002-1386-0099; Pai, Mangala/0000-0001-6995-5807			Adab N, 2006, CNS DRUGS, V20, P791, DOI 10.2165/00023210-200620100-00001; Beran RG, 2006, SEIZURE-EUR J EPILEP, V15, P563, DOI 10.1016/j.seizure.2006.08.008; Crawford P, 1997, Prof Care Mother Child, V7, P17; Ghosh M. N., 1984, FUNDAMENTALS EXPT PH; Goodman A, 2006, PHARM BASIS THERAPEU; Johannessen SI, 2006, CLIN PHARMACOKINET, V45, P1061, DOI 10.2165/00003088-200645110-00002; Koren G, 1998, NEW…	17	12	13	0	2	SINGAPORE MEDICAL ASSOC	SINGAPORE	LEVEL 2 ALUMNI MEDICAL CENTRE, 2 COLLEGE RD, SINGAPORE 169850, SINGAPORE	0037-5675			SINGAP MED J	Singap. Med. J.	JAN	2008	49	1
J	Pisani, F; Cerminara, C; Fusco, C; Sisti, L				Pisani, Francesco; Cerminara, Caterina; Fusco, Carlo; Sisti, Lisa			Neonatal status epilepticus vs recurrent neonatal seizures - Clinical findings and outcome	NEUROLOGY			English	Article							BRAIN-DEVELOPMENT; CHILDREN; EPILEPSY; IMMATURE; INFANTS; CONSEQUENCES; POPULATION; PATTERNS; PRETERM; LESSONS	Background: Although most children with status epilepticus have a good prognosis, its effects on newborns are unclear. Objective: We compare the neurodevelopmental consequences of recurrent seizures and status epilepticus in newborns. Methods: One hundred six newborns with video-EEG-confirmed seizures, consecutively admitted to the neonatal intensive care unit of the University of Parma between J…	Univ Parma, Dept Neurosci, Child Neuropsychiat Unit, I-43100 Parma, Italy; Univ Roma Tor Vergata, Pediat Neurol Unit, Rome, Italy	Pisani, F (reprint author), Via Gramsci 14, I-43100 Parma, Italy.	francesco.pisani@unipr.it					Amiel-Tison C., 1986, NEUROLOGICAL ASSESSM; Ben-Ari Y, 2006, LANCET NEUROL, V5, P1055, DOI 10.1016/S1474-4422(06)70626-3; BERGMAN I, 1983, ANN NEUROL, V14, P642, DOI 10.1002/ana.410140607; Brooks-Kayal AR, 2005, EPILEPSIA, V46, P29, DOI 10.1111/j.1528-1167.2005.00301.x; BYE AME, 1995, EPILEPSIA, V36, P1009, DOI 10.1111/j.1528-1157.1995.tb00960.x; Carlsson M, 2003, DEV MED CHILD NEUROL, V45, P371,…	46	93	94	0	3	LIPPINCOTT WILLIAMS & WILKINS	PHILADELPHIA	530 WALNUT ST, PHILADELPHIA, PA 19106-3621 USA	0028-3878			NEUROLOGY	Neurology	DEC 4	2007	69	23
J	Gentile, S; Vozzi, F				Gentile, S.; Vozzi, F.			Consecutive exposure to lamotrigine and citalopram during pregnancy	ARCHIVES OF WOMENS MENTAL HEALTH			English	Article						breastfeeding; citalopram; lamotrigine; pregnancy		We describe the case of a pregnancy healthy outcome after in utero consecutive exposure to lamotrigine and citalopram.	[Gentile, S.; Vozzi, F.] Mental Hlth Ctr 4, Dept Mental Hlth, I-84013 Salerno, Italy	Gentile, S (reprint author), Mental Hlth Ctr 4, Dept Mental Hlth, ASL Salerno 1, I-84013 Salerno, Italy.	salvatore_gentile@alice.it		Gentile, Salvatore/0000-0002-8303-725X			Gentile S, 2006, ARCH WOMEN MENT HLTH, V9, P158, DOI 10.1007/s00737-006-0126-z; Gentile S, 2006, BIPOLAR DISORD, V8, P207, DOI 10.1111/j.1399-5618.2006.00295.x; Gentile S, 2005, DRUG SAFETY, V28, P137, DOI 10.2165/00002018-200528020-00005; Gentile Salvatore, 2007, Paediatr Drugs, V9, P97, DOI 10.2165/00148581-200709020-00003; Holmes LB, 2006, BIRTH DEFECTS RES A, V76, P318; Sivojelezova A, 2005, …	6	2	2	0	0	SPRINGER WIEN	WIEN	SACHSENPLATZ 4-6, PO BOX 89, A-1201 WIEN, AUSTRIA	1434-1816			ARCH WOMEN MENT HLTH	Arch. Womens Ment. Health	DEC	2007	10	6
J	Vajda, FJE; Hitchcock, A; Graham, J; O'Brien, T; Lander, C; Eadie, M				Vajda, Frank J. E.; Hitchcock, Alison; Graham, Janet; O'Brien, Terence; Lander, Cecilie; Eadie, Mervyn			The Australian Register of Antiepileptic Drugs in Pregnancy: The first 1002 pregnancies	AUSTRALIAN & NEW ZEALAND JOURNAL OF OBSTETRICS & GYNAECOLOGY			English	Article						antiepileptic drugs; epilepsy; malformations; pregnancy; seizures	NEURAL-TUBE DEFECTS; FETAL MALFORMATIONS; SEIZURE CONTROL; EPILEPSY; EXPERIENCE	Prospective studies are needed to assess the maternal and fetal hazards of antiepileptic drug (AED) therapy in pregnancy. To make the Australian Register of AEDs in Pregnancy better known to the Australian obstetric community by presenting results derived from it. Analysis of data collected by the Register between 1999 and December 2006. The Register contained data on 1002 epileptic or AED-treate…	Monash Univ, Dept Med, Clayton, Vic 3168, Australia; Med Ctr, Clayton, Vic 3168, Australia; Univ Melbourne, Royal Melbourne Hosp, Dept Med, Parkville, Vic, Australia; Royal Brisbane Hosp, Dept Neurol, Brisbane, Qld 4029, Australia; Univ Queensland, Cent Clin Sch, Royal Brisbane Hosp, Brisbane, Qld, Australia	Vajda, FJE (reprint author), Monash Univ, Dept Med, 246 Clayton Rd, Clayton, Vic 3168, Australia.	vajda@netspace.net.au	O'Brien, Terence/L-8102-2013	O'Brien, Terence/0000-0002-7198-8621			BEGIN H, 2001, EPILEPSIA, V42, P1422; BERRY RJ, 1992, NEW ENGL J MED, V327, P1875; DANSKY L, 1982, EPILEPSY PREGNANCY C, P223; EADIE M, 2004, THER CLIN RISK MANAG, V1, P21; Holmes LB, 2004, ARCH NEUROL-CHICAGO, V61, P673, DOI 10.1001/archneur.61.5.673; MEADOW SR, 1970, P ROY SOC MED, V63, P48; Morrow J, 2006, J NEUROL NEUROSUR PS, V77, P193, DOI 10.1136/jnnp.2005.074203; Morrow JI, 2003, EXPERT O…	19	62	62	0	1	BLACKWELL PUBLISHING	OXFORD	9600 GARSINGTON RD, OXFORD OX4 2DQ, OXON, ENGLAND	0004-8666			AUST NZ J OBSTET GYN	Aust. N. Z. J. Obstet. Gynaecol.	DEC	2007	47	6
J	Hermann, B; Jones, J; Dabbs, K; Allen, CA; Sheth, R; Fine, J; McMillan, A; Seidenberg, M				Hermann, Bruce; Jones, Jana; Dabbs, Kevin; Allen, Chase A.; Sheth, Raj; Fine, Jason; McMillan, Alan; Seidenberg, Michael			The frequency, complications and aetiology of ADHD in new onset paediatric epilepsy	BRAIN			English	Article						epilepsy; ADHD	ATTENTION-DEFICIT/HYPERACTIVITY DISORDER; DEFICIT-HYPERACTIVITY DISORDER; INCIDENT UNPROVOKED SEIZURES; VOXEL-BASED MORPHOMETRY; QUALITY-OF-LIFE; BRAIN-DEVELOPMENT; PSYCHIATRIC COMORBIDITY; EXECUTIVE DYSFUNCTION; CORTICAL THICKNESS; CHILDHOOD EPILEPSY	Recent studies suggest that Attention Deficit Hyperactivity Disorder (ADHD) is a common comorbid condition in childhood epilepsy, but little is known regarding the nature, frequency and timing of associated neurobehavioural/cognitive complications or the underlying aetiology of ADHD in epilepsy. This investigation examined: (i) the prevalence of ADHD and its subtypes; (ii) the association of ADHD…	Univ Wisconsin, Dept Neurol, Matthews Neuropsychol Lab, Madison, WI 53792 USA; Univ Wisconsin, Sch Med & Pulb Hlth, Dept Phys Med, Madison, WI 53792 USA; Univ Wisconsin, Sch Med & Pulb Hlth, Dept Biostat, Madison, WI 53792 USA; Rosalind Franklin Univ Med & Sci, Dept Psychol, N Chicago, IL USA	Hermann, B (reprint author), Univ Wisconsin, Dept Neurol, Matthews Neuropsychol Lab, Madison, WI 53792 USA.	hermann@neurology.wisc.edu			PHS HHS [R01 44351]; NIMH NIH HHS [F32 MH64988-01A2]; NCRR NIH HHS [MO1 RR 03186]		Ambrosini PJ, 2000, J AM ACAD CHILD PSY, V39, P49, DOI 10.1097/00004583-200001000-00016; Anderson P, 2002, CHILD NEUROPSYCHOL, V8, P71, DOI 10.1076/chin.8.2.71.8724; Andreasen NC, 1996, J COMPUT ASSIST TOMO, V20, P98, DOI 10.1097/00004728-199601000-00018; Angold A, 1996, J CHILD PSYCHOL PSYC, V37, P657, DOI 10.1111/j.1469-7610.1996.tb01457.x; Anisman H, 2002, J NEUROSCI, V22, P7809; Ashburner J, …	81	153	168	0	12	OXFORD UNIV PRESS	OXFORD	GREAT CLARENDON ST, OXFORD OX2 6DP, ENGLAND	0006-8950			BRAIN	Brain	DEC	2007	130		12
J	Aarabi, A; Grebe, R; Wallois, F				Aarabi, Ardalan; Grebe, Reinhard; Wallois, Fabrice			A multistage knowledge-based system for EEG seizure detection in newborn infants	CLINICAL NEUROPHYSIOLOGY			English	Article						feature extraction; feature selection; mutual information; relevance; redundancy; EEG; classification; pattern recognition; seizure detection; newborn	NEONATAL SEIZURES; NEURAL-NETWORK; MUTUAL INFORMATION; FEATURE-SELECTION; BRAIN; ALGORITHM; ELECTROENCEPHALOGRAM; CLASSIFICATION; RECORDINGS; DIAGNOSIS	Objective: Automatic seizure detection has attracted attention as a method to obtain valuable information concerning the duration, timing, and frequency of seizures. Methods currently used to detect EEG seizures in adults show high false detection rates in neonates because they lack information about specific age-dependent features of normal and pathological EEG and artifacts. This paper describe…	[Aarabi, Ardalan; Grebe, Reinhard] Fac Med, Lab Bioph, GRAMFC, F-80036 Amiens, France; [Aarabi, Ardalan; Wallois, Fabrice] CHU Nord, EFSN Ped, GRAMFC, F-80054 Amiens, France; [Wallois, Fabrice] Fac Med, Lab Neurophysio, GRAMFC, F-80036 Amiens, France	Aarabi, A (reprint author), Fac Med, Lab Bioph, GRAMFC, 3 Rue Louvels, F-80036 Amiens, France.	ardalan.aarabi@u-picardie.fr					Aarabi A, 2006, CLIN NEUROPHYSIOL, V117, P328, DOI 10.1016/j.clinph.2005.10.006; BANKMAN IN, 1993, IEEE T BIO-MED ENG, V40, P836, DOI 10.1109/10.238472; BATTITI R, 1994, IEEE T NEURAL NETWOR, V5, P537, DOI 10.1109/72.298224; Bellman R., 1961, ADAPTIVE CONTROL PRO; Celka P, 2002, IEEE T BIO-MED ENG, V49, P556, DOI 10.1109/TBME.2002.1001970; Cover T M, 1991, ELEMENTS INFORM THEO; DALLEST AM, 1983, …	52	71	72	1	4	ELSEVIER IRELAND LTD	CLARE	ELSEVIER HOUSE, BROOKVALE PLAZA, EAST PARK SHANNON, CO, CLARE, 00000, IRELAND	1388-2457			CLIN NEUROPHYSIOL	Clin. Neurophysiol.	DEC	2007	118	12
J	Thomas, SV; Sukumaran, S; Lukose, N; George, A; Sarma, PS				Thomas, Sanjeev V.; Sukumaran, Sajith; Lukose, Neetha; George, Annamma; Sarma, P. S.			Intellectual and language functions in children of mothers with epilepsy	EPILEPSIA			English	Article						epilepsy; pregnancy; antenatal exposure; neurocognitive effects	IN-UTERO; PRENATAL EXPOSURE; MATERNAL EPILEPSY; PREGNANCY; ANTICONVULSANTS; CARBAMAZEPINE; NEURODEVELOPMENT; INTELLIGENCE; PHENYTOIN; RISKS	Purpose: To compare the intellectual and language functions of children of mothers with epilepsy (CME) with that of controls matched for age and socioeconomic status. Methods: Cases were CME, aged six years or more (n = 71), drawn from a prospective cohort in the Kerala Registry of Epilepsy and Pregnancy. Controls were 201 children of parents without epilepsy, matched for age and socioeconomic st…	[Thomas, Sanjeev V.; Sukumaran, Sajith; Lukose, Neetha; George, Annamma; Sarma, P. S.] Sree Chitra Tirunal Inst Med Sci & Technol, Dept Neurol, Kerala Registry Epilepsy & Pregnancy, Trivandrum 695011, Kerala, India	Thomas, SV (reprint author), Sree Chitra Tirunal Inst Med Sci & Technol, Dept Neurol, Kerala Registry Epilepsy & Pregnancy, Trivandrum 695011, Kerala, India.	sanjeev.v.thomas@gmail.com					Adab N, 2001, J NEUROL NEUROSUR PS, V70, P15, DOI 10.1136/jnnp.70.1.15; Beghi E, 2001, EPILEPSIA, V42, P1422, DOI 10.1046/j.1528-1157.2001.11201.x; Eriksson K, 2005, EPILEPSY RES, V65, P189, DOI 10.1016/j.eplepsyres.2005.06.001; GAILY E, 1988, J PEDIATR-US, V113, P677; Gaily E, 2004, NEUROLOGY, V62, P28, DOI 10.1212/WNL.62.1.28; HANSON JW, 1976, J PEDIATR-US, V89, P662, DOI 10.1016/S0022-3476(76)…	20	41	45	0	5	BLACKWELL PUBLISHING	OXFORD	9600 GARSINGTON RD, OXFORD OX4 2DQ, OXON, ENGLAND	0013-9580			EPILEPSIA	Epilepsia	DEC	2007	48	12
J	Moreira, MF; dos Santos, AS; Marotta, HR; Mansur, JF; Ramos, IB; Machado, EA; Souza, GHMF; Eberlin, MN; Kaiser, CR; Kramer, KJ; Muthukrishnan, S; Vasconcellos, AMH				Moreira, Monica F.; dos Santos, Amanda S.; Marotta, Humberto R.; Mansur, Juliana F.; Ramos, Isabela B.; Machado, Ednildo A.; Souza, Gustavo H. M. F.; Eberlin, Marcos N.; Kaiser, Carlos R.; Kramer, Karl J.; Muthukrishnan, Subbaratnam; Vasconcellos, Ana Maria H.			A chitin-like component in Aedes aegypti eggshells, eggs and ovaries	INSECT BIOCHEMISTRY AND MOLECULAR BIOLOGY			English	Article						chitin; ovaries; eggshell; chitin staining; lufenuron; benzoylphenylurea; Aedes aegypti; chemical control; mosquito; insect growth regulator	CTENOCEPHALIDES-FELIS SIPHONAPTERA; INSECT GROWTH-REGULATORS; WHEAT-GERM-AGGLUTININ; DROSOPHILA-MELANOGASTER; SYNTHESIS INHIBITORS; PARASITIC NEMATODE; SALIVARY-GLANDS; LUFENURON; SYNTHASE; GLYCOPROTEINS	An insoluble white substance was prepared from extracts of eggshells of Aedes aegypti, the yellow fever mosquito and dengue vector. Its infrared and proton NMR spectra were similar to that of standard commercial chitin. This putative chitin-like material, also obtained from ovaries, newly laid and dark eggs, was hydrolyzed in acid and a major product was identified by HPLC to be glucosamine. The …	Univ Fed Rio de Janeiro, Inst Quim, Dept Bioquim, Lab Bioquim Vetores Doencas, BR-21941590 Rio De Janeiro, RJ, Brazil; Univ Fed Rio de Janeiro, Inst Biofis Carlos Chagas Filho, Lab Entomol Med, BR-21941590 Rio De Janeiro, RJ, Brazil; Univ Estadual Campinas, UNICAMP, Inst Quim, Lab Espectrometria Massas Thomson, BR-13083970 Campinas, SP, Brazil; Univ Fed Rio de Janeiro, Inst Quim, Dept Quim Organ,…	Moreira, MF (reprint author), Kansas State Univ, Dept Biochem, Manhattan, KS 66506 USA.	monica@iq.ufrj.br	Eberlin, Marcos/B-8106-2012; Ramos, Isabela/N-7091-2017; Marotta, Humberto/F-9554-2012; Kaiser, Carlos/D-1049-2015; SOUZA, Gustavo/B-5101-2017	Ramos, Isabela/0000-0003-0874-7902; SOUZA, Gustavo/0000-0002-9410-8578			ALLEN AK, 1973, BIOCHEM J, V131, P155, DOI 10.1042/bj1310155; ALTSTEIN M, 1993, ARCH INSECT BIOCHEM, V22, P5, DOI 10.1002/arch.940220103; Arakane Y, 2005, INSECT MOL BIOL, V14, P453, DOI 10.1111/j.1365-2583.2005.00576.x; Arakane Y, 2004, INSECT BIOCHEM MOLEC, V34, P291, DOI 10.1016/j.ibmb.2003.11.004; ARNOLD K, 1993, MOL BIOCHEM PARASIT, V58, P317, DOI 10.1016/0166-6851(93)90054-2; Atrih A, 2005,…	63	40	43	0	23	PERGAMON-ELSEVIER SCIENCE LTD	OXFORD	THE BOULEVARD, LANGFORD LANE, KIDLINGTON, OXFORD OX5 1GB, ENGLAND	0965-1748	1879-0240		INSECT BIOCHEM MOLEC	Insect Biochem. Mol. Biol.	DEC	2007	37	12
J	Palmer, BS				Palmer, Bret Sheldon			Meta-analysis of three case controlled studies and an ecological study into the link between cryptogenic epilepsy and chronic toxoplasmosis infection	SEIZURE-EUROPEAN JOURNAL OF EPILEPSY			English	Article						toxoplasmosis; prevalence; epilepsy; pathophysiology; seroprevalence; Toxoplasma gondii; microglial nodule; ecological study	PREGNANT-WOMEN; MICROGLIAL NODULES; POPULATION; PREVALENCE; GONDII; SEROPREVALENCE; EPIDEMIOLOGY; ENCEPHALITIS; SWEDEN; BRAZIL	A meta-analysis was performed on three case controlled studies which examined the relationship between latent toxoplasmosis gondii infection in the immunocompetent host and cryptogenic epilepsy. Further comparison was also made by examining the seroprevalence of toxoplasmosis rates for 17 various countries, cities or regions against the prevalence rates for epilepsy in those regions. Results: The…	Univ London, Queen Marys Sch Med & Dent, London WC1E 7HU, England	Palmer, BS (reprint author), 27 Langley Meadows, Loughton IG10 2DL, Essex, England.	bret_palmer@yahoo.co.uk					ADAMS JH, 1992, GREENFIELDS NEUROPAT, P1254; AHLFORS K, 1989, SCAND J INFECT DIS, V21, P315, DOI 10.3109/00365548909035702; AHMED M M, 1992, Journal of the Egyptian Society of Parasitology, V22, P407; Al Rajeh S, 2001, SEIZURE-EUR J EPILEP, V10, P410, DOI 10.1053/seiz.2001.0602; Allain JP, 1998, J INFECTION, V36, P189, DOI 10.1016/S0163-4453(98)80012-1; Aronica E, 2005, NEUROPATH APPL NEURO, V31,…	56	44	51	1	5	W B SAUNDERS CO LTD	LONDON	32 JAMESTOWN RD, LONDON NW1 7BY, ENGLAND	1059-1311	1532-2688		SEIZURE-EUR J EPILEP	Seizure	DEC	2007	16	8
J	Sheizaf, B; Mazor, M; Landau, D; Burstein, E; Bashiri, A; Hershkovitz, R				Sheizaf, B.; Mazor, M.; Landau, D.; Burstein, E.; Bashiri, A.; Hershkovitz, R.			Early sonographic prenatal diagnosis of seizures	ULTRASOUND IN OBSTETRICS & GYNECOLOGY			English	Article						arthrogryposis; convulsions; fetal behavior; fetal movement; prenatal diagnosis; seizures; ultrasound	FETAL SEIZURES; ULTRASOUND; MOTILITY	Fetal seizures are an unusual phenomenon. When diagnosed by ultrasonography, they are frequently associated with malformations and carry a poor prognosis. We describe first trimester seizures in two siblings with arthro-gryposis multiplex congenita. In both cases, convulsions appeared before other sonographic signs of the disease. Review of the literature revealed I I other cases of fetal seizure…	[Sheizaf, B.; Mazor, M.; Burstein, E.; Bashiri, A.; Hershkovitz, R.] Ben Gurion Univ Negev, Soroka Univ Med Ctr, Dept Obstet & Gynecol, Ultrasound Unit, IL-84101 Beer Sheva, Israel; [Landau, D.] Ben Gurion Univ Negev, Soroka Univ Med Ctr, Neonatol Unit, IL-84101 Beer Sheva, Israel	Hershkovitz, R (reprint author), Ben Gurion Univ Negev, Soroka Univ Med Ctr, Dept Obstet & Gynecol, Ultrasound Unit, POB 151, IL-84101 Beer Sheva, Israel.	ralikah@bgu.ac.il		Bashiri, Asher/0000-0003-3083-0868			Abrams LA, 1996, OBSTET GYNECOL, V88, P661, DOI 10.1016/0029-7844(96)00138-X; CONOVER WB, 1986, AM J OBSTET GYNECOL, V155, P846, DOI 10.1016/S0002-9378(86)80036-9; De Vries JIP, 2007, ULTRASOUND OBST GYN, V29, P590, DOI 10.1002/uog.3917; de Vries JIP, 2006, ULTRASOUND OBST GYN, V27, P701, DOI 10.1002/uog.2740; Hall JG, 1997, J PEDIATR ORTHOP B, V6, P159, DOI 10.1097/01202412-199707000-00002; Inge…	16	5	5	0	0	WILEY	HOBOKEN	111 RIVER ST, HOBOKEN 07030-5774, NJ USA	0960-7692	1469-0705		ULTRASOUND OBST GYN	Ultrasound Obstet. Gynecol.	DEC	2007	30	7
J	Licht, BG; Lin, S; Luo, Y; Hyson, LL; Licht, MH; Harper, KM; Sullivan, SA; Fernandez, SA; Johnston, EV				Licht, Barbara G.; Lin, Shili; Luo, Yuqun; Hyson, Linda L.; Licht, Mark H.; Harper, Kathleen M.; Sullivan, Stacey A.; Fernandez, Soledad A.; Johnston, Eric V.			Clinical characteristics and mode of inheritance of familial focal seizures in Standard Poodles	JAVMA-JOURNAL OF THE AMERICAN VETERINARY MEDICAL ASSOCIATION			English	Article; Proceedings Paper	57th Annual Meeting of the American-Epilepsy-Society	DEC 05-10, 2003	BOSTON, MA	Amer Epilepsy Soc			TONIC-CLONIC SEIZURES; IDIOPATHIC EPILEPSY; ELECTROENCEPHALOGRAPHIC FINDINGS; BELGIAN TERVUEREN; DOGS; CLASSIFICATION; HERITABILITY; SIMILARITIES; TERMINOLOGY; RETRIEVERS	Objective-To determine clinical characteristics and mode of inheritance of seizures in a family of Standard Poodles. Design-Case series. Animals-90 Standard Poodles descended from the same maternal bloodline (30 with probable idiopathic epilepsy [PIE] and 60 without any history of seizures). Procedures-Researchers contacted owners to determine whether dogs had ever had any seizures and, if so, th…	Florida State Univ, Off Vice President Res, Dept Psychol, Tallahassee, FL 32306 USA; Florida State Univ, Off Vice President Res, Coll Arts & Sci, Dept Lab Anim Resources, Tallahassee, FL 32306 USA; Ohio State Univ, Dept Stat, Columbus, OH 43210 USA; Ohio State Univ, Ctr Biostat, Coll Math & Phys Sci, Columbus, OH 43210 USA; N Carolina State Univ, Coll Vet Med, Dept Clin Sci, Raleigh, NC 27606 USA…	Licht, BG (reprint author), Florida State Univ, Off Vice President Res, Dept Psychol, Tallahassee, FL 32306 USA.						BANCAUD J, 1981, EPILEPSIA, V22, P489; Berendt M, 2004, EPILEPSY RES, V61, P167, DOI 10.1016/j.eplepsyres.2004.07.009; Berendt M, 1999, J VET INTERN MED, V13, P14; BERENDT M, 2004, A32300704 INT VET IN; BIELFELT SW, 1971, AM J VET RES, V32, P2039; BROWNE TR, 2004, HDB EPILEPSY; Casal ML, 2006, J VET INTERN MED, V20, P131, DOI 10.1892/0891-6640(2006)20[131:EIIW]2.0.CO;2; Chandler K, 2006, VET J, V…	39	27	27	1	7	AMER VETERINARY MEDICAL ASSOC	SCHAUMBURG	1931 N MEACHAM RD SUITE 100, SCHAUMBURG, IL 60173-4360 USA	0003-1488			JAVMA-J AM VET MED A	JAVMA-J. Am. Vet. Med. Assoc.	NOV 15	2007	231	10
J	St-Pierre, LS; Parker, GH; Bubenik, GA; Persinger, MA				St-Pierre, L. S.; Parker, G. H.; Bubenik, G. A.; Persinger, M. A.			Enhanced mortality of rat pups following inductions of epileptic seizures after perinatal exposures to 5 nT, 7 Hz magnetic fields	LIFE SCIENCES			English	Article						weak magnetic fields; sudden death; seizures; perinatal exposures; rat; NanoTesla	INFANT-DEATH-SYNDROME; LOW-FREQUENCY; GEOMAGNETIC-ACTIVITY; HIPPOCAMPAL SLICES; SUDDEN-DEATH; STIMULATION; MECHANISM; MELATONIN; FEAR; PILOCARPINE	While investigating the effects of weak complex magnetic fields upon neuroplasticity following induction of early epilepsy, an unprecedented increase in post-seizure mortality (76%) was observed for young rats that had been exposed perinatally to 7 Hz magnetic fields with maximum intensities around 5 nT. Pups exposed to less intense or more intense fields of this frequency did not display this ma…	Laurentian Univ, Dept Biol, Behav Neurosci Lab, Sudbury, ON P3E 2C6, Canada; Univ Guelph, Dept Integrat Biol, Guelph, ON N1G 2W1, Canada	Persinger, MA (reprint author), Laurentian Univ, Dept Biol, Behav Neurosci Lab, Sudbury, ON P3E 2C6, Canada.	mpersinger@laurentian.ca					Akdag MZ, 2007, ELECTROMAGN BIOL MED, V26, P99, DOI 10.1080/15368370701357866; Alberts B., 2002, MOL BIOL CELL; Bawin SM, 1996, BIOELECTROMAGNETICS, V17, P388, DOI 10.1002/(SICI)1521-186X(1996)17:5<388::AID-BEM6>3.0.CO;2-#; Blackman CF, 2006, ELECTROMAGN BIOL MED, V25, P217, DOI 10.1080/15368370601034086; BURKE HE, 1986, HDB MAGNETIC PHENOME, P106; Byard RW, 2003, PEDIATR DEVEL PATHOL, V6, P112, …	36	7	7	0	3	PERGAMON-ELSEVIER SCIENCE LTD	OXFORD	THE BOULEVARD, LANGFORD LANE, KIDLINGTON, OXFORD OX5 1GB, ENGLAND	0024-3205			LIFE SCI	Life Sci.	NOV 10	2007	81	21-22
J	Ronen, GM; Buckley, D; Penney, S; Streiner, DL				Ronen, Gabriel M.; Buckley, David; Penney, Sharon; Streiner, David L.			Long-term prognosis in children with neonatal seizures - A population-based study	NEUROLOGY			English	Article							BRAIN; INFANTS; EEG; NEWBORNS; EPILEPSY; PRETERM; FETAL; RISK	Objective: To examine outcome and explore for prognostic markers in a cohort <10 years following neonatal seizures. Methods: We prospectively diagnosed clinical neonatal seizures with high specificity for true epileptic seizures in a population-based setting of all live newborns in the province of Newfoundland, Canada, between 1990 and 1995. Children with neonatal seizures were followed by specia…	McMaster Univ, Fac Hlth Sci, Dept Pediat, Hamilton, ON, Canada; Mem Univ Newfoundland, Fac Med, Dept Pediat, St John, NF, Canada; Janeway Child Hlth Ctr, St John, NF, Canada; Univ Toronto, Baycrest Ctr, Toronto, ON, Canada; Univ Toronto, Dept Psychiat, Toronto, ON, Canada	Ronen, GM (reprint author), HSC 3N11,1200 Main St W, Hamilton, ON L8N 3Z5, Canada.	roneng@mcmaster.ca					American College of Radiology BI- RADS Committee, 2003, ACR BI RADS BREAST I, P1; ANDRE M, 1988, NEUROPEDIATRICS, V19, P201, DOI 10.1055/s-2008-1052446; BERGMAN I, 1983, ANN NEUROL, V14, P642, DOI 10.1002/ana.410140607; Bhutta AT, 2002, JAMA-J AM MED ASSOC, V288, P2543, DOI 10.1001/jama.288.20.2543-JLT1127-4-2; Booth D, 2004, COCHRANE DB SYST REV, V18; Boylan GB, 2002, ARCH DIS CHILD, V86, P165; …	33	125	127	2	11	LIPPINCOTT WILLIAMS & WILKINS	PHILADELPHIA	530 WALNUT ST, PHILADELPHIA, PA 19106-3621 USA	0028-3878			NEUROLOGY	Neurology	NOV 6	2007	69	19
J	Mefford, HC; Clauin, S; Sharp, AJ; Moller, RS; Ullmann, R; Kapur, R; Pinkel, D; Cooper, GM; Ventura, M; Ropers, HH; Tommerup, N; Eichler, EE; Bellanne-Chantelot, C				Mefford, Heather C.; Clauin, Severine; Sharp, Andrew J.; Moller, Rikke S.; Ullmann, Reinhard; Kapur, Raj; Pinkel, Dan; Cooper, Gregory M.; Ventura, Mario; Ropers, H. Hilger; Tommerup, Niels; Eichler, Evan E.; Bellanne-Chantelot, Christine			Recurrent reciprocal genomic Rearrangements of 17q12 are associated with renal disease, diabetes, and epilepsy	AMERICAN JOURNAL OF HUMAN GENETICS			English	Article							COPY-NUMBER; MENTAL-RETARDATION; ARRAY-CGH; TCF2 GENE; ARCHITECTURE; DISORDERS; 22Q11.2; MICRODUPLICATION; MICROARRAY; ANOMALIES	Most studies of genomic disorders have focused on patients with cognitive disability and/or peripheral nervous system defects. In an effort to broaden the phenotypic spectrum of this disease model, we assessed 155 autopsy samples from fetuses with well-defined developmental pathologies in regions predisposed to recurrent rearrangement, by array-based comparative genomic hybridization. We found th…	Univ Washington, Dept Genome Sci, Seattle, WA 98195 USA; Univ Washington, Div Med Genet, Seattle, WA 98195 USA; Childrens Hosp & Reg Med Ctr, Dept Labs, Seattle, WA USA; Howard Hughes Med Inst, Seattle, WA USA; Assistance Publ Hop Paris Pitie Salpetriere, Ctr Mol Genet & Cytogenet, Paris, France; Univ Paris 06, Paris, France; Danish Epilepsy Ctr, Dianalund, Denmark; Wilhelm Johannsen Ctr Funct Ge…	Eichler, EE (reprint author), Univ Washington, Dept Genome Sci, 1705 NE Pacific St,Box 355065, Seattle, WA 98195 USA.	eee@gs.washington.edu	Cooper, Gregory/D-6914-2011; Sharp, Andrew/A-5783-2008; Ventura, Mario/E-6420-2011	Cooper, Gregory/0000-0001-5509-9923; Ventura, Mario/0000-0001-7762-8777; Moller, Rikke/0000-0002-9664-1448; Tommerup, Niels/0000-0003-2304-0112	NICHD NIH HHS [HD043569, R01 HD043569]; NHLBI NIH HHS [U01 HL069757]		Bellanne-Chantelot C, 2005, DIABETES, V54, P3126, DOI 10.2337/diabetes.54.11.3126; de Vries BBA, 2005, AM J HUM GENET, V77, P606, DOI 10.1086/491719; Decramer S, 2007, J AM SOC NEPHROL, V18, P923, DOI 10.1681/ASN.2006091057; Ensenauer RE, 2003, AM J HUM GENET, V73, P1027, DOI 10.1086/378818; Friedman JM, 2006, AM J HUM GENET, V79, P500, DOI 10.1086/507471; Horikawa Y, 1997, NAT GENET, V17, P384, …	31	148	151	1	3	CELL PRESS	CAMBRIDGE	50 HAMPSHIRE ST, FLOOR 5, CAMBRIDGE, MA 02139 USA	0002-9297	1537-6605		AM J HUM GENET	Am. J. Hum. Genet.	NOV	2007	81	5
J	Qiu, C; Johnson, BN; Tallent, MK				Qiu, Cuie; Johnson, Brian N.; Tallent, Melanie K.			K+ M-current regulates the transition to seizures in immature and adult hippocampus	EPILEPSIA			English	Article						linopirdine; retigabine; ictal; Kv7; M-channel	CA1 PYRAMIDAL CELLS; POTASSIUM CHANNEL GENE; EPILEPTIFORM ACTIVITY; IN-VITRO; DEVELOPMENTAL EXPRESSION; DEPENDENT MODULATION; BURST GENERATION; NEURONS; 4-AMINOPYRIDINE; MECHANISMS	Purpose: Loss-of-function mutations in Kv7.2 or Kv7.3 K+ channel subunits underlies the neonatal epilepsy benign familial neonatal convulsions (BFNC). These two subunits interact to form a functional K+ channel that underlies the M-current (I-M), a voltage-dependent noninactivating K+ current. In BFNC, seizures begin shortly after birth, and spontaneously remit in the first few months of life. Th…	Drexel Univ, Dept Physiol & Pharmacol, Coll Med, Kennett Sq, PA 19348 USA	Tallent, MK (reprint author), Drexel Univ, Dept Physiol & Pharmacol, Coll Med, MS 488,245 N 15th St, Kennett Sq, PA 19348 USA.	tallent@drexel.edu			NINDS NIH HHS [NS 38633, NS 048241]		ALGER BE, 1980, SCIENCE, V210, P1122, DOI 10.1126/science.7444438; AMAND V, 1999, N-S ARCH PHARMACOL, V359, P33; AMAND V, 2000, EPILEPSIA, V41, P28; Azouz R, 1996, J PHYSIOL-LONDON, V492, P211, DOI 10.1113/jphysiol.1996.sp021302; Bains JS, 1999, NAT NEUROSCI, V2, P720; Barbaro NM, 2004, NEUROSCIENCE, V128, P655, DOI 10.1016/j.neuroscience.2004.07.007; Barbarosie M, 1997, J NEUROSCI, V17, P9308; B…	56	21	21	0	0	WILEY	HOBOKEN	111 RIVER ST, HOBOKEN 07030-5774, NJ USA	0013-9580	1528-1167		EPILEPSIA	Epilepsia	NOV	2007	48	11
J	Pennell, PB; Gidal, BE; Sabers, A; Gordon, J; Perucca, E				Pennell, Page B.; Gidal, Barry E.; Sabers, Anne; Gordon, Jacki; Perucca, Emilio		Int AED Pharmacol Work Grp	Pharmacology of antiepileptic drugs during pregnancy and lactation	EPILEPSY & BEHAVIOR			English	Article						epilepsy; antiepileptic drugs; pregnancy; puerperium; lactation; drug treatment; drug safety; pharmacokinetics; research; breast milk	P-GLYCOPROTEIN; ORAL-CONTRACEPTIVES; BREAST-MILK; PLACENTAL-TRANSFER; NEONATAL-PERIOD; EPILEPTIC WOMEN; FEMALE SUBJECTS; NURSED INFANTS; DOUBLE-BLIND; PHARMACOKINETICS	Most women with epilepsy require continuous treatment during pregnancy, making antiepileptic drugs (AEDs) one of the most frequent chronic teratogen exposures. Therapeutic decisions should balance the risks to the developing fetus of AED exposure and of not treating or undertreating the epilepsy. The International AED Pharmacology Work Group of the Health Outcomes in Pregnancy and Epilepsy (HOPE)…	Emory Univ, Sch Med, Dept Neurol, Emory Epilepsy Program, Atlanta, GA 30322 USA; Univ Wisconsin, Sch Pharm, Madison, WI 53706 USA; Univ Wisconsin, Dept Neurol, Madison, WI 53706 USA; Glostrup Univ Hosp, Epilepsy Clin, Glostrup, Denmark; Epilepsy Therapy Dev Program, Reston, VA USA; Univ Pavia, Clin Pharmacol Unit, I-27100 Pavia, Italy; IRCCS, C Mondino Fdn, Inst Neurol, Pavia, Italy	Pennell, PB (reprint author), Emory Univ, Sch Med, Dept Neurol, Emory Epilepsy Program, Woodruff Mem Res Bldg,101 Woodruff Circle,Suite 6, Atlanta, GA 30322 USA.	page.pennell@emoryhealthcare.org					Alcorn J, 2002, J PHARMACOL EXP THER, V303, P487, DOI 10.1124/jpet.102.038315; Audus KL, 1999, EUR J PHARM SCI, V8, P161, DOI 10.1016/S0928-0987(99)00031-7; BACK DJ, 1990, CLIN PHARMACOKINET, V18, P472, DOI 10.2165/00003088-199018060-00004; Baltes S, 2007, NEUROPHARMACOLOGY, V52, P333, DOI 10.1016/j.neuropharm.2006.07.038; Bittigau P, 2002, P NATL ACAD SCI USA, V99, P15089, DOI 10.1073/pnas.22255…	53	14	15	0	9	ACADEMIC PRESS INC ELSEVIER SCIENCE	SAN DIEGO	525 B ST, STE 1900, SAN DIEGO, CA 92101-4495 USA	1525-5050			EPILEPSY BEHAV	Epilepsy Behav.	NOV	2007	11	3
J	Holmes, GL; Harden, C; Liporace, J; Gordon, J				Holmes, Gregory L.; Harden, Cynthia; Liporace, Joyce; Gordon, Jacki			Postnatal concerns in children born to women with epilepsy	EPILEPSY & BEHAVIOR			English	Article						antiepileptic drugs; neuronal migration; malformations of cortical development; seizures; development	DEVELOPING RAT-BRAIN; HYPOXIA-INDUCED SEIZURES; SPINAL-CORD NEURONS; NMDA RECEPTORS; ANTIEPILEPTIC DRUGS; APOPTOTIC NEURODEGENERATION; CEREBRAL-CORTEX; EARLY EXPOSURE; PHENOBARBITAL EXPOSURE; CORTICAL DEVELOPMENT	Infants born to mothers with epilepsy are at substantial risk for neurocognitive and behavioral disorders. Although exposure of the child to antiepileptic drugs (AEDs) during pregnancy and postnatally through breast milk has been implicated in disorders of higher cortical function, there have been relatively few clinical or animal studies examining the long-term effects of AEDs on cognition in th…	Dartmouth Med Sch, Dartmouth Hitchcock Med Ctr, Ctr Neurosci, Lebanon, NH 03756 USA; Weill Cornell Med Coll, Dept Neurol, New York, NY USA; Thomas Jefferson Univ, Jefferson Med Coll, Dept Neurol, Philadelphia, PA 19107 USA; Epilepsy Therapy Dev Project, Reston, VA USA	Holmes, GL (reprint author), Dartmouth Med Sch, Dartmouth Hitchcock Med Ctr, Ctr Neurosci, 1 Med Ctr Dr, Lebanon, NH 03756 USA.	Gregory.L.Holmes@Dartmouth.edu					Abraham H, 2004, EARLY HUM DEV, V78, P29, DOI 10.1016/j.earlhumdev.2004.03.004; Adab N, 2004, J NEUROL NEUROSUR PS, V75, P1575, DOI 10.1136/jnnp.2003.029132; Adab N, 2001, J NEUROL NEUROSUR PS, V70, P15, DOI 10.1136/jnnp.70.1.15; ADAMS J, 1990, NEUROTOXICOL TERATOL, V12, P203, DOI 10.1016/0892-0362(90)90092-Q; AIBA K, 1986, BRAIN DEV-JPN, V8, P630, DOI 10.1016/S0387-7604(86)80012-2; BARKOVICH AJ,…	77	16	17	0	6	ACADEMIC PRESS INC ELSEVIER SCIENCE	SAN DIEGO	525 B ST, STE 1900, SAN DIEGO, CA 92101-4495 USA	1525-5050			EPILEPSY BEHAV	Epilepsy Behav.	NOV	2007	11	3
J	Tomson, T; Battino, D; French, J; Harden, C; Holmes, L; Morrow, J; Robert-Gnansia, E; Scheuerle, A; Vajda, F; Wide, K; Gordon, J				Tomson, Torbjorn; Battino, Dina; French, Jacqueline; Harden, Cynthia; Holmes, Lewis; Morrow, Jim; Robert-Gnansia, Elisabeth; Scheuerle, Angela; Vajda, Frank; Wide, Katarina; Gordon, Jacki		ETDP Work Grp	Antiepileptic drug exposure and major congenital malformations: The role of pregnancy registries	EPILEPSY & BEHAVIOR			English	Article						epilepsy; pregnancy; antiepileptic drugs; malformations; teratogenicity	UK-EPILEPSY; EXPERIENCE; INFANTS	The use of antiepileptic drugs (AEDs) in pregnancy is associated with an increased risk of fetal malformations. Although it is known that AEDs may differ with respect to the type of malformations they can induce, earlier studies have generally lacked the power to demonstrate differences between AEDs in their overall teratogenic potential. Furthermore, there is an urgent need to assess the clinica…	Karolinska Inst, Dept Clin Neurosci, Stockholm, Sweden; Neurol Inst Carlo Besta, Milan, Italy; Univ Penn, Philadelphia, PA 19104 USA; Weill Cornell Med Coll, Dept Neurol, New York, NY USA; MassGen Hosp Children, Genet Unit, Boston, MA USA; Royal Grp Hosp, Dept Neurol, Belfast, Antrim, North Ireland; RTH Laennec, Fac Med, REMERA, Lyon, France; Tesserae Genet, Dallas, TX USA; Monash Med Ctr, Melbou…	Tomson, T (reprint author), Karolinska Univ Hosp, Dept Neurol, SE-17176 Stockholm, Sweden.	torbjorn.tomson@karolinska.se	French, Jacqueline/G-6795-2013	French, Jacqueline/0000-0003-2242-8027; Wide, Katarina/0000-0003-3024-0657			Artama M, 2005, NEUROLOGY, V64, P1874, DOI 10.1212/01.WNL.0000163771.96962.1F; Barrett Camilla, 2003, Epilepsy Research, V52, P147, DOI 10.1016/S0920-1211(02)00237-1; Beghi E, 2001, EPILEPSIA, V42, P1422, DOI 10.1046/j.1528-1157.2001.11201.x; Cunnington M, 2007, EPILEPSIA, V48, P1207, DOI 10.1111/j.1528-1167.2007.01021.x; HERNANDEZDIAZ S, 2007, CLIN MOL TERATOL A, V79, P357; Holmes LB, 2004, ARCH…	15	24	24	0	3	ACADEMIC PRESS INC ELSEVIER SCIENCE	SAN DIEGO	525 B ST, STE 1900, SAN DIEGO, CA 92101-4495 USA	1525-5050			EPILEPSY BEHAV	Epilepsy Behav.	NOV	2007	11	3
J	Kaplan, PW; Norwitz, ER; Ben-Menachem, E; Pennell, PB; Druzin, M; Robinson, JN; Gordon, JC				Kaplan, Peter W.; Norwitz, Errol R.; Ben-Menachem, Elinor; Pennell, Page B.; Druzin, Maurice; Robinson, Julian N.; Gordon, Jacki C.			Obstetric risks for women with epilepsy during pregnancy	EPILEPSY & BEHAVIOR			English	Article						women; epilepsy; pregnancy; outcome; nutrition; neurosteroids; seizures; antiepileptic drugs; stillbirth; small for dates; abruptio; eclampsia; Imaging; ultrasound	COMPLEX PARTIAL SEIZURE; ANTIEPILEPTIC DRUGS; BIRTH-WEIGHT; NEUROACTIVE STEROIDS; SPONTANEOUS-ABORTION; LABOR; FREQUENCY; ABNORMALITIES; COMPLICATIONS; ASSOCIATION	Women with epilepsy (WWE) face particular challenges during their pregnancy. Among the several obstetric issues for which there is some concern and the need for further investigation are: the effects of seizures, epilepsy, and antiepileptic drugs on pregnancy outcome and, conversely, the effects of pregnancy and hormonal neurotransmitters on seizure control and antiepileptic drug metabolism. Obst…	Johns Hopkins Univ, Sch Med, Baltimore, MD USA; Yale Univ, Sch Med, New Haven, CT USA; Sahlgrens Univ Hosp, Sahlgrenska Acad, Inst Clin Neurosci & Rehabil, Gothenburg, Sweden; Emory Univ, Sch Med, Emory Epilepsy Program, Atlanta, GA USA; Stanford Univ, Med Ctr, Dept Obstet & Gynecol, Div Maternal Fetal Med, Stanford, CA 94305 USA; Harvard Univ, Sch Med, Cambridge, MA 02138 USA; Epilepsy Therapy D…	Kaplan, PW (reprint author), Johns Hopkins Bayview Med Ctr, Dept Neurol, B-123,4940 Eastern Ave, Baltimore, MD 21224 USA.	pkaplan@jhmi.edu					ACOG Committee, 2004, OBSTET GYNECOL, V104, P647; ANNEGERS JF, 1988, EPILEPSIA, V29, P451, DOI 10.1111/j.1528-1157.1988.tb03745.x; BAG S, 1989, J NEUROL, V236, P311, DOI 10.1007/BF00314466; BARDY AH, 1987, ACTA NEUROL SCAND, V75, P356, DOI 10.1111/j.1600-0404.1987.tb05459.x; Beghi E, 2001, EPILEPSIA, V42, P1422, DOI 10.1046/j.1528-1157.2001.11201.x; BENTUR Y, 1994, MATERNAL FETAL TOXIC; BJERKEDA.…	71	34	34	0	8	ACADEMIC PRESS INC ELSEVIER SCIENCE	SAN DIEGO	525 B ST, STE 1900, SAN DIEGO, CA 92101-4495 USA	1525-5050			EPILEPSY BEHAV	Epilepsy Behav.	NOV	2007	11	3
J	Kini, U; Lee, R; Jones, A; Smith, S; Ramsden, S; Fryer, A; Clayton-Smith, J				Kini, Usha; Lee, Rebecca; Jones, Alison; Smith, Sarah; Ramsden, Simon; Fryer, Alan; Clayton-Smith, Jill		Liverpool Manchester Neurodev	Influence of the MTHFR genotype on the rate of malformations following exposure to antiepileptic drugs in utero	EUROPEAN JOURNAL OF MEDICAL GENETICS			English	Article						MTHFR genotype; antiepileptic drugs; major malformations; teratogenicity	NEURAL-TUBE DEFECTS; METHYLENETETRAHYDROFOLATE REDUCTASE GENE; RISK-FACTOR; VALPROIC ACID; FOLIC-ACID; MAJOR MALFORMATIONS; BIRTH-DEFECTS; FOLATE; EPILEPSY; PREGNANCY	Folate deficiency and the presence of the 677C > T (CT) polymorphism in the methylenetetrahydrofolate reductase (MTHFR) gene have been implicated in the causation of malformations in the fetus (particularly cleft lip and palate and neural tube defects). These birth defects are also recognised complications of exposure to antiepileptic drugs (AEDs). In pregnant women with epilepsy, the use of AEDs…	[Kini, Usha] Churchill Hosp, Dept Clin Genet, Oxford OX3 7LJ, England; [Lee, Rebecca; Jones, Alison; Smith, Sarah; Ramsden, Simon; Clayton-Smith, Jill] St Marys Hosp, Acad Dept Med Genet, Manchester M13 0JH, Lancs, England; [Fryer, Alan] Alder Hey Childrens Hosp, Dept Clin Genet, Liverpool L12 2AP, Merseyside, England	Kini, U (reprint author), Churchill Hosp, Dept Clin Genet, Old Rd, Oxford OX3 7LJ, England.	usha.kini@orh.nhs.uk		Lee, Rebecca/0000-0003-2540-2009			Adab N, 2004, J NEUROL NEUROSUR PS, V75, P1575, DOI 10.1136/jnnp.2003.029132; Alonso-Aperte E, 1999, NEUROLOGY, V52, P750, DOI 10.1212/WNL.52.4.750; Artama M, 2005, NEUROLOGY, V64, P1874, DOI 10.1212/01.WNL.0000163771.96962.1F; Botto LD, 2000, AM J EPIDEMIOL, V151, P862; Canger R, 1999, EPILEPSIA, V40, P1231, DOI 10.1111/j.1528-1157.1999.tb00851.x; Castro R, 2004, J MED GENET, V41, P454, DOI 10.1…	49	16	18	0	5	ELSEVIER SCIENCE BV	AMSTERDAM	PO BOX 211, 1000 AE AMSTERDAM, NETHERLANDS	1769-7212			EUR J MED GENET	Eur. J. Med. Genet.	NOV-DEC	2007	50	6
J	Shahar, E; Genizi, J; Neuo, Y; Kaufman, R; Cabot, S; Zelnik, N				Shahar, Eli; Genizi, Jacob; Neuo, Yoram; Kaufman, Ram; Cabot, Susana; Zelnik, Nathanel			Typical absence epilepsy presenting prior to age of 3 years: An uncommon form of idiopathic generalized epilepsy	EUROPEAN JOURNAL OF PAEDIATRIC NEUROLOGY			English	Article						typical absence epilepsy; infancy; childhood; adolescence; electroencephalography; seizure control; valproic acid	INTERNATIONAL LEAGUE; SEIZURES; CHILDHOOD; MYOCLONIA; ONSET	Purpose: An attempt to allocate patients with the clinical features and electroencephalography (EEG) abnormalities of typical absence epilepsy presenting before the age of 3 years, similar to childhood and juvenile absence epilepsy (JAE) and delineate the clinical manifestations, EEG abnormalities, therapy and outcome of such an epileptic disorder by conducting a nationwide survey. Results: Overa…	Rambam Med Ctr, Rappaport Sch Med, Meyer Children Hosp, Child Neurol Unit, IL-31096 Haifa, Israel; Rambam Med Ctr, Rappaport Sch Med, Meyer Children Hosp, Epilepsy Serv, IL-31096 Haifa, Israel	Shahar, E (reprint author), Rambam Med Ctr, Rappaport Sch Med, Meyer Children Hosp, Child Neurol Unit, IL-31096 Haifa, Israel.	e_shahar@rambam.health.gov.il					Aicardi J., 1995, ABSENCES RELATED EPI, P284; Bilgic B, 2001, EPILEPTIC DISORD, V3, P23; CAVAZZUTI GB, 1989, EPILEPSIA, V30, P802, DOI 10.1111/j.1528-1157.1989.tb05342.x; CAVAZZUTI GB, 1970, RIV NEUROL, V4, P242; Chaix Y, 2003, EPILEPSIA, V44, P944, DOI 10.1046/j.1528-1157.2003.54902.x; COVANIS F, 1998, P 3 EUR C EP INT P D, P93; Darra F, 1996, EPILEPSIA S4, V37, P95, DOI 10.1111/0528-1157.1996.t…	20	17	18	0	1	ELSEVIER SCI LTD	OXFORD	THE BOULEVARD, LANGFORD LANE, KIDLINGTON, OXFORD OX5 1GB, OXON, ENGLAND	1090-3798			EUR J PAEDIATR NEURO	Eur. J. Paediatr. Neurol.	NOV	2007	11	6
J	Fitzgerald, KC; Williams, LS; Garg, BP; Golomb, MR				Fitzgerald, Karima C.; Williams, Linda S.; Garg, Bhuwan P.; Golomb, Meredith R.			Epilepsy in children with delayed presentation of perinatal stroke	JOURNAL OF CHILD NEUROLOGY			English	Article						stroke; epilepsy; perinatal; infantile spasms	NEONATAL CEREBRAL INFARCTION; CLINICAL PRESENTATION; ARTERIAL STROKE; TERM INFANTS; SEIZURES; NEWBORN; EPIDEMIOLOGY	A subgroup of children with perinatal stroke do not present clinically until after the perinatal period. Detailed epilepsy outcomes in these children have not been well studied. A retrospective cohort study of 45 children with delayed presentation of perinatal stroke identified by review of pediatric stroke clinic records, physician referral, and International Classification of Diseases, Ninth ed…	Indiana Univ, Sch Med, Div Pediat Neurol, Indianapolis, IN 46202 USA; Indiana Univ, Sch Med, Dept Neurol, Indianapolis, IN 46202 USA; Richard L Roudebush Vet Affairs Med Ctr, Indianapolis, IN 46202 USA; Regenstrief Inst Hlth Care, Indianapolis, IN 46202 USA	Golomb, MR (reprint author), Indiana Univ, Sch Med, Div Pediat Neurol, Bldg XE 040,575 W Dr, Indianapolis, IN 46202 USA.	mgolomb@iupui.edu			NINDS NIH HHS [K23 NS 048024, R01 NS 39571]		ASO K, 1990, J CHILD NEUROL, V5, P224, DOI 10.1177/088307389000500315; CLANCY R, 1985, AM J DIS CHILD, V139, P601, DOI 10.1001/archpedi.1985.02140080071035; Cowan LD, 2002, MENT RETARD DEV D R, V8, P171, DOI 10.1002/mrdd.10035; Engel Jr J, 1987, SURG TREATMENT EPILE; Estan J, 1997, ARCH DIS CHILD, V76, pF88, DOI 10.1136/fn.76.2.F88; FILIPEK PA, 1987, PEDIATR NEUROL, V3, P141, DOI 10.1016/0887-899…	26	25	27	0	2	SAGE PUBLICATIONS INC	THOUSAND OAKS	2455 TELLER RD, THOUSAND OAKS, CA 91320 USA	0883-0738			J CHILD NEUROL	J. Child Neurol.	NOV	2007	22	11
J	Plioplys, S; Dunn, DW; Caplan, R				Plioplys, Sigita; Dunn, David W.; Caplan, Rochelle			10-year research update review: Psychiatric problems in children with epilepsy	JOURNAL OF THE AMERICAN ACADEMY OF CHILD AND ADOLESCENT PSYCHIATRY			English	Review						epilepsy; psychopathology; children; cognitive functioning; family factors; antiepileptic drugs	QUALITY-OF-LIFE; COMPLEX PARTIAL SEIZURES; NEWLY-DIAGNOSED EPILEPSY; CHILDHOOD-ONSET EPILEPSY; MENTAL-HEALTH PROBLEMS; DEFICIT HYPERACTIVITY DISORDER; INCIDENT UNPROVOKED SEIZURES; PRIMARY GENERALIZED EPILEPSY; TUBEROUS SCLEROSIS COMPLEX; MATERNAL EXPRESSED EMOTION	Objective: To critically review literature published from 1996 to 2007 on psychopathology in children with epilepsy (CWE). Method: Using Ovid, we searched Medline and PsychInfo databases for original studies on epidemiology, risk factors, clinical characteristics, treatment, and outcome of psychopathology in CWE, ages 0 to 18 years, using the terms "psychopathology," "emotional and behavioral pro…	Childrens Mem Hosp, Dept Child & Adolescent Psychiat, Chicago, IL 60614 USA; Northwestern Univ, Feinberg Sch Med, Evanston, IL 60208 USA; Indiana Univ, Riley Hosp, Sch Med, Bloomington, IN 47405 USA; Univ Calif Los Angeles, Semel Inst Neurosci & Human Behav, Los Angeles, CA USA	Plioplys, S (reprint author), Childrens Mem Hosp, Dept Child & Adolescent Psychiat, 2300 Childrens Pl,Box 10, Chicago, IL 60614 USA.	splioply@childrensmemorial.org					Adewuya AO, 2005, EPILEPSY BEHAV, V6, P342, DOI 10.1016/j.yebeh.2004.12.011; Aldenkamp AP, 2006, EPILEPSIA, V47, P1153, DOI 10.1111/j.1528-1167.2006.00589.x; Aldenkamp AP, 1998, EPILEPSIA, V39, P1070, DOI 10.1111/j.1528-1157.1998.tb01292.x; Aldenkamp AP, 2003, EPILEPSIA, V44, P21, DOI 10.1046/j.1528-1157.44.s4.3.x; Aldenkamp T, 2004, EPILEPSIA, V45, P54, DOI 10.1111/j.0013-9580.2004.33403.x; Alld…	170	59	60	0	30	ELSEVIER SCIENCE INC	NEW YORK	360 PARK AVE SOUTH, NEW YORK, NY 10010-1710 USA	0890-8567	1527-5418		J AM ACAD CHILD PSY	J. Am. Acad. Child Adolesc. Psychiatr.	NOV	2007	46	11
J	Forcadas, MI; Mayor, PP; Puig, JS				Forcadas, Maria Isabel; Mayor, Pilar Pena; Puig, Javier Salas			Special situations in epilepsy: Women and the elderly	NEUROLOGIST			English	Review						teratogenicity; lactation; adverse effects; polypharmacy; special issues in women with epilepsy	TECHNOLOGY-ASSESSMENT SUBCOMMITTEE; QUALITY STANDARDS SUBCOMMITTEE; TONIC CLONIC SEIZURES; ANTIEPILEPTIC DRUGS; DOUBLE-BLIND; LONG-TERM; REPRODUCTIVE DYSFUNCTION; PREGNANCY REGISTRY; AMERICAN ACADEMY; CONTROLLED-TRIAL	Background: The treatment of epilepsy requires special considerations for certain groups of patients. In this review we will address some of these situations, such as epilepsy in women and the elderly. Review Summary: Epilepsy in women has specific implications, because a significant proportion of women will present epilepsy during reproductive age, affecting contraception, pregnancy, fetal devel…	Hosp Cruces, Dept Neurol, E-48903 Baracaldo, Spain; Hosp Cent Asturias, Madrid, Spain	Forcadas, MI (reprint author), Hosp Cruces, Dept Neurol, Plaza Cruces S-N, E-48903 Baracaldo, Spain.	misabel.forcadasberdusan@osakidetza.net					ADAB N, 2004, COCHRANE DB SYST REV, DOI DOI 10.1002/14651858.CD004848; Ali II, 2004, EPILEPSY BEHAV, V5, P296, DOI 10.1016/j.yebeh.2004.02.005; Arroyo S, 2004, EPILEPSIA, V45, P20, DOI 10.1111/j.0013-9580.2004.31203.x; Bauer J, 2006, ACTA NEUROL SCAND, V114, P169, DOI 10.1111/j.1600-0404.2006.00657.x; Bauer J, 2002, J NEUROL NEUROSUR PS, V73, P121, DOI 10.1136/jnnp.73.2.121; Bergey GK, 2004, NEUR…	65	3	4	0	1	LIPPINCOTT WILLIAMS & WILKINS	PHILADELPHIA	530 WALNUT ST, PHILADELPHIA, PA 19106-3621 USA	1074-7931			NEUROLOGIST	Neurologist	NOV	2007	13	6		1
J	Harden, CL				Harden, Cynthia L.			Pregnancy and epilepsy	SEMINARS IN NEUROLOGY			English	Article						pregnancy; epilepsy; seizure	IN-UTERO; ANTIEPILEPTIC DRUGS; ANTICONVULSANT DRUGS; MAJOR MALFORMATIONS; PRACTICE PARAMETER; SEIZURE CONTROL; UK-EPILEPSY; LAMOTRIGINE; EXPOSURE; WOMEN	The management of women with epilepsy who are planning a pregnancy or who are currently pregnant remains one of the most perplexing and engaging clinical issues for neurologists. A refinement of surveillance methods, along with a greater understanding of teratogenesis, has provided us with better information regarding specific antiepileptic drug (AED) -associated teratogenic risk than in the past…	Weill Cornell Med Coll, Comprehens Epilepsy Ctr, Dept Neurol, New York, NY 10021 USA	Harden, CL (reprint author), Weill Cornell Med Coll, Comprehens Epilepsy Ctr, Dept Neurol, 525 E 68th St, New York, NY 10021 USA.	clharden@med.cornell.edu					Angelsen NK, 2001, ARCH DIS CHILD, V85, P183, DOI 10.1136/adc.85.3.183; Artama M, 2005, NEUROLOGY, V64, P1874, DOI 10.1212/01.WNL.0000163771.96962.1F; BATTINO D, 1984, CLIN PHARMACOKINET, V9, P252, DOI 10.2165/00003088-198409030-00006; BECKMANNAGETTA G, 1991, EPILEPSY RES, P105; Christensen J, 2006, NEUROLOGY, V67, P1497, DOI 10.1212/01.wnl.0000240047.11166.0e; Correa-Villasenor A, 2003, BIRTH DE…	42	7	8	0	1	THIEME MEDICAL PUBL INC	NEW YORK	333 SEVENTH AVE, NEW YORK, NY 10001 USA	0271-8235	1098-9021		SEMIN NEUROL	Semin. Neurol.	NOV	2007	27	5
J	Tomson, T; Hiilesmaa, V				Tomson, Torbjorn; Hiilesmaa, Vilho			Pregnancy plus - Epilepsy in pregnancy	BRITISH MEDICAL JOURNAL			English	Article							ANTIEPILEPTIC DRUGS; MAJOR MALFORMATIONS; IN-UTERO; CONGENITAL-MALFORMATIONS; PLASMA-CONCENTRATIONS; PRENATAL EXPOSURE; SEIZURE CONTROL; BIRTH-DEFECTS; WOMEN; LAMOTRIGINE		Karolinska Inst, Dept Clin Neurosci, SE-17176 Stockholm, Sweden; Univ Helsinki, Dept Obstet & Gynaecol, Helsinki 00029, Finland	Tomson, T (reprint author), Karolinska Inst, Dept Clin Neurosci, SE-17176 Stockholm, Sweden.	torbjorn.tomson@karolinska.se					Adab N, 2004, J NEUROL NEUROSUR PS, V75, P1575, DOI 10.1136/jnnp.2003.029132; ADAB N, 2004, COCHRANE DB SYST REV, DOI DOI 10.1002/14651858.CD004848; Artama M, 2005, NEUROLOGY, V64, P1874, DOI 10.1212/01.WNL.0000163771.96962.1F; BARDY AH, 1987, ACTA NEUROL SCAND, V75, P356, DOI 10.1111/j.1600-0404.1987.tb05459.x; Breen DP, 2006, BRIT MED J, V333, P615, DOI 10.1136/bmj.38961.437639.BE; Christensen …	47	39	41	0	0	B M J PUBLISHING GROUP	LONDON	BRITISH MED ASSOC HOUSE, TAVISTOCK SQUARE, LONDON WC1H 9JR, ENGLAND	0959-8146			BRIT MED J	Br. Med. J.	OCT 13	2007	335	7623
J	Dean, J; Robertson, Z; Reid, V; Wang, QD; Hailey, H; Moore, S; Rasalam, AD; Turnpenny, P; Lloyd, D; Cardy, A; Shaw, D; Little, J				Dean, John; Robertson, Zoe; Reid, V.; Wang, Q. Diana; Hailey, Hazel; Moore, Sue; Rasalam, A. Dee; Turnpenny, Peter; Lloyd, David; Cardy, Amanda; Shaw, Duncan; Little, Julian			Fetal anticonvulsant syndromes and polymorphisms in MTHFR, MTR, and MTRR	AMERICAN JOURNAL OF MEDICAL GENETICS PART A			English	Article						anticonvulsants; epilepsy; folic acid; MTHFR; teratogens	NEURAL-TUBE DEFECTS; METHYLENETETRAHYDROFOLATE REDUCTASE GENE; GENOMIC DNA METHYLATION; FOLIC-ACID ANTAGONISTS; CASE-PARENT TRIADS; COMMON MUTATION; ANTIEPILEPTIC DRUGS; METHIONINE SYNTHASE; VASCULAR-DISEASE; SODIUM VALPROATE	The malformations found in fetal anticonvulsant syndromes (FACS) are associated with folic acid deficiency and methylene-tetrahydrofolate reductase (MTHFR) polymorphisms in the general population. To investigate a possible association between FACS and MTHFR genotype, we recruited 200 mothers who had taken anti-epileptic drugs in pregnancy, and delivered at Aberdeen Maternity Hospital over a 26-ye…	Clin Genet Ctr, Dept Med Genet, Aberdeen AB25 2ZR, Scotland; Univ Aberdeen, Aberdeen AB9 1FX, Scotland; Mem Univ Newfoundland, St John, NF A1B 3V6, Canada; Peninsula Clin Genet Serv, Exeter, Devon, England; Univ Ottawa, Ottawa, ON K1N 6N5, Canada	Dean, J (reprint author), Clin Genet Ctr, Dept Med Genet, Argyll House, Aberdeen AB25 2ZR, Scotland.	j.dean@abdn.ac.uk		Dean, John/0000-0003-3841-0841			Adab N, 2004, J NEUROL NEUROSUR PS, V75, P1575, DOI 10.1136/jnnp.2003.029132; BEUHLER BA, 1990, NEW ENGL J MED, V322, P1567; Botto LD, 2000, AM J EPIDEMIOL, V151, P862; Castro R, 2004, J MED GENET, V41, P454, DOI 10.1136/jmg.2003.017244; Craig J, 1999, SEIZURE-EUR J EPILEP, V8, P253, DOI 10.1053/seiz.1999.0283; Czeizel AE, 1996, AM J MED GENET, V62, P179, DOI 10.1002/(SICI)1096-8628(19960315)62:2…	48	14	15	0	3	WILEY-LISS	HOBOKEN	DIV JOHN WILEY & SONS INC, 111 RIVER ST, HOBOKEN, NJ 07030 USA	1552-4825			AM J MED GENET A	Am. J. Med. Genet. A	OCT 1	2007	143A	19
J	Zimmermann, A; Leffler, CW; Tcheranova, D; Fedinec, AL; Parfenova, H				Zimmermann, Aliz; Leffler, Charles W.; Tcheranova, Dilyara; Fedinec, Alexander L.; Parfenova, Helena			Cerebroprotective effects of the CO-releasing molecule CORM-A1 against seizure-induced neonatal vascular injury	AMERICAN JOURNAL OF PHYSIOLOGY-HEART AND CIRCULATORY PHYSIOLOGY			English	Article						cerebral circulation; newborn pig; heme oxygenase; vasoprotection; epilepsy; postictal state; bicuculline	SMOOTH-MUSCLE-CELLS; CARBON-MONOXIDE; ENDOTHELIAL-CELLS; HEME OXYGENASE; INHIBITS APOPTOSIS; OXIDATIVE STRESS; NEWBORN PIGS; RMS; REPERFUSION; DYSFUNCTION	Endogenous CO, a product of heme oxygenase activity, has vasodilator and cytoprotective effects in the cerebral circulation of newborn pigs. CO-releasing molecule (CORM)-A1 (sodium boranocarbonate) is a novel, watersoluble, CO-releasing compound. We addressed the hypotheses that CORM-A11) can deliver CO to the brain and exert effects of CO on the cerebral microvasculature and 2) is cerebroprotect…	Univ Tennessee, Ctr Hlth Sci, Dept Physiol, Lab Res Neonatal Physiol,Vasc Biol Ctr, Memphis, TN 38163 USA; Univ Szeged, Fac Med, Dept Physiol, Szeged, Hungary	Parfenova, H (reprint author), Univ Tennessee, Ctr Hlth Sci, Dept Physiol, Lab Res Neonatal Physiol,Vasc Biol Ctr, 894 Union Ave, Memphis, TN 38163 USA.	hparf@physio1.utmem.edu					Alberto R, 2001, J AM CHEM SOC, V123, P3135, DOI 10.1021/ja003932b; Arregui B, 2004, KIDNEY INT, V65, P564, DOI 10.1111/j.1523-1755.2004.00409.x; Bani-Hani Mohamed G, 2006, Pharmacol Rep, V58 Suppl, P132; Barkoudah E, 2004, AM J PHYSIOL-HEART C, V287, pH1459, DOI 10.1152/ajpheart.00369.2004; Basuroy S, 2006, AM J PHYSIOL-CELL PH, V291, pC897, DOI 10.1182/ajpcell.00032.2006; Carratu P, 2003, AM J …	41	35	36	0	3	AMER PHYSIOLOGICAL SOC	BETHESDA	9650 ROCKVILLE PIKE, BETHESDA, MD 20814 USA	0363-6135	1522-1539		AM J PHYSIOL-HEART C	Am. J. Physiol.-Heart Circul. Physiol.	OCT	2007	293	4
J	Vajda, FJE; O'Brien, T; Hitchcock, A; Graham, J; Lander, C; Eadle, M				Vajda, Frank J. E.; O'Brien, Terrence; Hitchcock, Alison; Graham, Janet; Lander, Cecilie; Eadle, Mervyn			The Australian antiepileptic drug in pregnancy register: Aspects of data collection and analysis	JOURNAL OF CLINICAL NEUROSCIENCE			English	Article						pregnancy; antiepileptic drugs; foetal malformations registers	FETAL MALFORMATIONS; ABNORMALITIES; EPILEPSY	Internal comparisons using the data of the Australian Register of Antiepileptic Drugs in Pregnancy as of November 2005. and comparisons with Australian population data, were carried out. It was found that (i) except for under-representation of mothers of Asian origin. the demography of the register population was reasonably representative of the Australian situation; (ii) except for more pregnanc…	Monash Univ, Med Ctr, Clayton, Vic 3168, Australia; Univ Melbourne, Royal Melbourne Hosp, Dept Med, Parkville, Vic, Australia; Royal Brisbane Hosp, Dept Neurol, Herston, Qld, Australia; Univ Queensland, Royal Brisbane Hosp, Cent Clin Hosp, Herston, Qld, Australia	Vajda, FJE (reprint author), Monash Univ, Med Ctr, 246 Clayton Rd, Clayton, Vic 3168, Australia.	vajda@netspace.net.au	O'Brien, Terence/L-8102-2013	O'Brien, Terence/0000-0002-7198-8621			*AUSTR BUR STAT, 2003, AUSTR BUR STAT PUBLI; *AUSTR I HLTH WELF, 2004, AUSTR HLTH 2004 CANB; Australian Bureau of Statistics, 2001, CENS POP HOUS AUSTR; Brodie MJ, 2006, J NEUROL NEUROSUR PS, V77, P145, DOI 10.1136/jnnp.2005.079376; EADIE M, 2004, THER CLIN RISK MANAG, V1, P21; Laws PJ, 2005, PERINATAL STAT SERIE, V16; MEADOW SR, 1970, P ROY SOC MED, V63, P48; Morrow J, 2006, J NEUROL NEUROSUR PS…	17	20	20	0	0	CHURCHILL LIVINGSTONE	EDINBURGH	JOURNAL PRODUCTION DEPT, ROBERT STEVENSON HOUSE, 1-3 BAXTERS PLACE, LEITH WALK, EDINBURGH EH1 3AF, MIDLOTHIAN, SCOTLAND	0967-5868			J CLIN NEUROSCI	J. Clin. Neurosci.	OCT	2007	14	10
J	Golomb, MR; Garg, BP; Carvalho, KS; Johnson, CS; Williams, LS				Golomb, Meredith R.; Garg, Bhuwan P.; Carvalho, Karen S.; Johnson, Cynthia S.; Williams, Linda S.			Perinatal stroke and the risk of developing childhood epilepsy	JOURNAL OF PEDIATRICS			English	Article							NEONATAL CEREBRAL INFARCTION; CLINICAL PRESENTATION; ISCHEMIC-STROKE; TERM INFANTS; CHILDREN; PALSY; SEIZURES; NEWBORN; PROFILE	Objectives To describe the prevalence of epilepsy after 6 months of age in children with perinatal stroke and examine whether perinatal data predict epilepsy onset and resolution. Study design A retrospective review of 64 children with perinatal stroke. In children with at least 6 months of follow-up data, Kaplan-Meier curves, univariate log-rank tests,and Cox proportional hazards models were use…	Indiana Univ, Sch Med, Div Pediat Neurol, Regenstnef Inst, Indianapolis, IN 46202 USA; Indiana Univ, Sch Med, Div Biostat, Regenstnef Inst, Indianapolis, IN 46202 USA; Indiana Univ, Sch Med, Dept Neurol, Regenstnef Inst, Indianapolis, IN 46202 USA; Indiana Univ, Sch Med, Roudebush VAMC, Regenstnef Inst, Indianapolis, IN 46202 USA	Golomb, MR (reprint author), Indiana Univ, Sch Med, Div Pediat Neurol, Regenstnef Inst, Bldg XE,Room 040 Pediat Nephrol,575 W Dr, Indianapolis, IN 46202 USA.	mgolomb@iupui.edu			NINDS NIH HHS [R01 NS 39571, K23 NS048024-03, K23 NS048024-04, K23 NS048024-01, K23 NS048024-02, R01 NS039571, K23 NS048024]		Bruck I, 2001, ARQ NEURO-PSIQUIAT, V59, P35, DOI 10.1590/S0004-282X2001000100008; Carlsson M, 2003, DEV MED CHILD NEUROL, V45, P371, DOI 10.1017/S0012162203000719; Cowan LD, 2002, MENT RETARD DEV D R, V8, P171, DOI 10.1002/mrdd.10035; deVeber GA, 2000, J CHILD NEUROL, V15, P316, DOI 10.1177/088307380001500508; Engel Jr J, 1987, SURG TREATMENT EPILE; Estan J, 1997, ARCH DIS CHILD, V76, pF88, DOI 1…	22	48	51	0	1	MOSBY-ELSEVIER	NEW YORK	360 PARK AVENUE SOUTH, NEW YORK, NY 10010-1710 USA	0022-3476	1097-6833		J PEDIATR-US	J. Pediatr.	OCT	2007	151	4
J	Kim, J; Kondratyev, A; Gale, K				Kim, Jinsook; Kondratyev, Alexei; Gale, Karen			Antiepileptic drug-induced neuronal cell death in the immature brain: Effects of carbamazepine, topiramate, and levetiracetam as monotherapy versus polytherapy	JOURNAL OF PHARMACOLOGY AND EXPERIMENTAL THERAPEUTICS			English	Article							DEVELOPING RAT-BRAIN; APOPTOTIC NEURODEGENERATION; ANTICONVULSANT ACTION; CORTICAL STIMULATION; MOTOR SEIZURES; PHENYTOIN; EXPOSURE; CHILDREN; PHARMACOKINETICS; COMBINATION	The aim of this study was to test the potential neurotoxicity of three antiepileptic drugs (AEDs), carbamazepine (5H-dibenzepine-5-carboxamide), topiramate [2,3: 4,5-bis-O-(1-methylethylidene)beta- D- fructopyranose sulfamate], and levetiracetam [2-(2-oxopyrrolidin-1-yl)butanamide], in the developing rat brain, when given alone or in combinations. The extent of cell death induced by AEDs was meas…	Georgetown Univ, Interdisciplinary Program Neurosci, Med Ctr, Washington, DC 20057 USA; Georgetown Univ, Dept Pharmacol, Med Ctr, Washington, DC 20057 USA; Georgetown Univ, Dept Pediat, Med Ctr, Washington, DC 20057 USA	Gale, K (reprint author), Georgetown Univ, Interdisciplinary Program Neurosci, Med Ctr, W215,Res Bldg,3970 Reservoir Rd NW, Washington, DC 20057 USA.	galek@georgetown.edu			NICHD NIH HHS [U10 HD047890, U10 HD047890-04]; NIMH NIH HHS [K01 MH002040, K01 MH002040-05, MH 02040]; NINDS NIH HHS [NS 20576, NS 041231, R01 NS020576-15S1, T32 NS041231-07]		ADAB N, 2004, COCHRANE DATABASE SY; Bittigau P, 2002, P NATL ACAD SCI USA, V99, P15089, DOI 10.1073/pnas.222550499; BOROWICZ KK, 1995, EUR J PHARMACOL, V281, P319, DOI 10.1016/0014-2999(95)00266-N; Cha BH, 2002, EPILEPSY RES, V51, P217, DOI 10.1016/S0920-1211(02)00157-2; Coppola G, 2004, EPILEPSY RES, V59, P35, DOI 10.1016/j.eplepsyres.2004.03.006; FARBER NB, 2005, 2005 ASTR VIEW IT PL; Fountain …	40	73	75	0	4	AMER SOC PHARMACOLOGY EXPERIMENTAL THERAPEUTICS	BETHESDA	9650 ROCKVILLE PIKE, BETHESDA, MD 20814-3995 USA	0022-3565	1521-0103		J PHARMACOL EXP THER	J. Pharmacol. Exp. Ther.	OCT	2007	323	1
J	Bartocci, A; Elia, M; Cali, F; Tiacci, C; Cantisani, AT; Perticoni, G				Bartocci, A.; Elia, M.; Cali, F.; Tiacci, C.; Cantisani, A. T.; Perticoni, G.			Juvenile myoclonic epilepsy with generallsed and focal electroencephalographic abnormalities: a case report with a molecular genetic study	NEUROLOGICAL SCIENCES			English	Article						JME; focal EEG; molecular genetic study		This is the case of a 16-year-old girl with juvenile myoclonic epilepsy (JME) and maternal family history positive for epilepsy and febrile seizures, presenting ictal and interictal generalised, as well as focal paroxysmal abnormalities over the right central-temporal regions activated during sleep. The brain magnetic resonance image was normal and the seizures responded to therapy with valproate…	SC Neurofisiopatol Azienda Osped R Silvestrini S, I-06156 Perugia, Italy; IRCCS Oasi Maria SS, UO Neurol & Neurofisiopatol Clin & Strumentale, Troina, Italy; IRCCS Oasi Maria SS, Genet Mol Lab, Troina, Italy	Bartocci, A (reprint author), SC Neurofisiopatol Azienda Osped R Silvestrini S, I-06156 Perugia, Italy.	arnybart@infinito.it	Elia, Maurizio/K-3285-2016; Cali, Francesco/D-9178-2017	Elia, Maurizio/0000-0002-0414-1359; Cali, Francesco/0000-0001-8667-8223			ALIBERTI V, 1994, EPILEPSIA, V35, P297, DOI 10.1111/j.1528-1157.1994.tb02433.x; Cossette P, 2002, NAT GENET, V31, P184, DOI 10.1038/ng885; JANZ D, 1985, ACTA NEUROL SCAND, V72, P339; LANCMAN ME, 1994, EPILEPSIA, V35, P302, DOI 10.1111/j.1528-1157.1994.tb02434.x; Suzuki T, 2004, NAT GENET, V36, P842, DOI 10.1038/ng1393; Usui N, 2005, EPILEPSIA, V46, P1668, DOI 10.1111/j.1528-1167.2005.00262.x	6	2	2	0	1	SPRINGER-VERLAG ITALIA SRL	MILAN	VIA DECEMBRIO, 28, MILAN, 20137, ITALY	1590-1874	1590-3478		NEUROL SCI	Neurol. Sci.	OCT	2007	28	5
J	Fonseca, LC; Tedrus, GMAS; Pacheco, EMD; Berretta, MF; Campregher, AA; Costa, DM				Fonseca, Lineu Correa; Tedrus, Gloria Maria A. S.; de Camargo Pacheco, Elisabeth Marinelli; Berretta, Marcela Fernanda; Campregher, Amanda Augusta; Costa, Debora Macedo			Benign childhood epilepsy with centro-temporal spikes	ARQUIVOS DE NEURO-PSIQUIATRIA			English	Article						benign childhood epilepsy; epileptiform activity; electroencephalogram; cognition	WECHSLER INTELLIGENCE SCALE; CENTROTEMPORAL SPIKES; ROLANDIC EPILEPSY; NEUROPSYCHOLOGICAL FINDINGS; WISC-III; CHILDREN; LANGUAGE; EEG; DISCHARGES; DISORDERS	Benign childhood epilepsy with centro-temporal spikes (BECTS) is a form of epilepsy with no demonstrable anatomical lesion showing spontaneous seizure remission. During the active phase of the disease the children may show cognitive deficits. The objective of this study was to assess, in children with BECTS, the relationship between clinical-EEG aspects and performance in the school performance t…	Pontificia Univ Catolica Campinas, Campinas, SP, Brazil	Fonseca, LC (reprint author), Rua Sebastiao de Souza 205-122, BR-13013910 Campinas, SP, Brazil.						Aldenkamp AP, 2004, CHILD NEUROPSYCHOL, V10, P297, DOI 10.1080/09297040490909341; Baglietto MG, 2001, DEV MED CHILD NEUROL, V43, P407, DOI 10.1017/S0012162201000755; BEAUSSART M, 1972, EPILEPSIA, V13, P795, DOI 10.1111/j.1528-1157.1972.tb05164.x; BINNIE CD, 1992, EPILEPSIA, V33, pS11; Carlsson G, 2000, EPILEPTIC DISORD, V2, pS63; *COMM CLASS TERM I, 1989, EPILEPSIA, V30, P389, DOI DOI 10.1111/J.1…	31	12	16	0	2	ASSOC ARQUIVOS NEURO- PSIQUIATRIA	SAO PAULO SP	PR AMADEU AMARAL 47/33, 01327-010 SAO PAULO SP, BRAZIL	0004-282X			ARQ NEURO-PSIQUIAT	Arq. Neuro-Psiquiatr.	SEP	2007	65	3A
J	Yamamoto, H; Murakami, H; Kamiyama, N; Miyamoto, Y; Fukuda, M				Yamamoto, Hitoshi; Murakami, Hiroshi; Kamiyama, Noriko; Miyamoto, Yusaku; Fukuda, Miho			A peculiar form of epilepsy induced by crying in infancy	BRAIN & DEVELOPMENT			English	Article						crying; epilepsy; breath holding spells; hyperventilation; pH	BREATH-HOLDING SPELLS; CHILDREN	We describe a peculiar form of epilepsy following prolonged and vigorous bouts of crying in infancy which was misdiagnosed as breath holding spells. Three patients with crying-induced epilepsy had the following characteristics. The patients were born after uncomplicated pregnancy, labor, and delivery. The seizures presented between the ages of 10 and 18 months, the patients had normal development…	St Marianna Univ, Sch Med, Dept Pediat, Miyamae Ku, Kanagawa 2168511, Japan	Yamamoto, H (reprint author), St Marianna Univ, Sch Med, Dept Pediat, Miyamae Ku, 2-16-1 Sugao, Kanagawa 2168511, Japan.	h3yama@marianna-u.ac.jp					Altura BM, 1996, SCAND J CLIN LAB INV, V56, P211, DOI 10.3109/00365519609088642; ALTURA BT, 1992, METHOD FIND EXP CLIN, V14, P297; ALTURA BT, 1994, SCAND J CLIN LAB INV, V54, P21, DOI 10.3109/00365519409095208; DiMario FJ, 2001, PEDIATRICS, V107, P265, DOI 10.1542/peds.107.2.265; Horrocks IA, 2005, ARCH DIS CHILD, V90, P1283, DOI 10.1136/adc.2005.075408; KRUESI MJP, 1988, BIOL PSYCHIAT, V24, P507…	9	1	1	0	1	ELSEVIER SCIENCE BV	AMSTERDAM	PO BOX 211, 1000 AE AMSTERDAM, NETHERLANDS	0387-7604	1872-7131		BRAIN DEV-JPN	Brain Dev.	SEP	2007	29	8
J	Oyen, N; Vollset, SE; Eide, MG; Bjerkedal, T; Skjaerven, R				Oyen, Nina; Vollset, Stein E.; Eide, Martha G.; Bjerkedal, Tor; Skjaerven, Rolv			Maternal epilepsy and offsprings' adult intelligence: A population-based study from Norway	EPILEPSIA			English	Article						anticonvulsants; body height; epilepsy; follow-up studies; intelligence; intelligence tests; long-term effects; pregnancy complications	DRUGS IN-UTERO; ANTIEPILEPTIC DRUGS; CHILDREN BORN; BIRTH-WEIGHT; WOMEN; PREGNANCY; EXPOSURE; HEIGHT; CARBAMAZEPINE; INFANTS	Purpose: We examined if children of mothers with epilepsy had normal intelligence, speculating that either epilepsy or its therapy might affect this parameter. Methods: In a population-based cohort study in Norway, information on maternal epilepsy reported to the Medical Birth Registry of Norway, 1967-1979 was linked to information on 18-19-year-old men's intellectual ability and anthropometric m…	Univ Bergen, Dept Publ Hlth & Primary Hlth Care, N-5020 Bergen, Norway; Haukeland Hosp, Ctr Med Genet & Mol Med, N-5021 Bergen, Norway; Norwegian Inst Publ Hlth, Med Birth Registry Norway, Bergen, Norway; Norwegian Armed Forces Med Serv, Oslo, Norway; Ullevaal Univ Hosp, Inst Epidemiol, Oslo, Norway	Oyen, N (reprint author), Statens Serum Inst, Dept Epidemiol Res, Artillerivej 5, DK-2300 Copenhagen, Denmark.	noy@ssi.dk					Adab N, 2004, J NEUROL NEUROSUR PS, V75, P1575, DOI 10.1136/jnnp.2003.029132; Adab N, 2001, J NEUROL NEUROSUR PS, V70, P15, DOI 10.1136/jnnp.70.1.15; ADAB N, 2004, COCHRANE DATABASE SY; Artama M, 2006, INT J EPIDEMIOL, V35, P280, DOI 10.1093/ije/dyi234; BJERKEDAL T, 1982, EPILEPSY PREGNANCY C, P75; DELGADOESCUETA AV, 1992, NEUROLOGY, V42, P149; Dessens AB, 2000, ACTA PAEDIATR, V89, P533, DOI 10.1…	39	16	18	1	3	WILEY	HOBOKEN	111 RIVER ST, HOBOKEN 07030-5774, NJ USA	0013-9580	1528-1167		EPILEPSIA	Epilepsia	SEP	2007	48	9
J	Somera-Molina, KC; Robin, B; Somera, CA; Anderson, C; Stine, C; Koh, S; Behanna, HA; Van Eldik, LJ; Watterson, M; Wainwright, MS				Somera-Molina, Kathleen C.; Robin, Beverley; Somera, Cherie Ann; Anderson, Christopher; Stine, Christy; Koh, Sookyong; Behanna, Heather A.; Van Eldik, Linda J.; Watterson, Martin; Wainwright, Mark S.			Glial activation links early-life seizures and long-term neurologic dysfunction: Evidence using a small molecule inhibitor of proinflammatory cytokine upregulation	EPILEPSIA			English	Article						seizures; newborn; glia; neuroinflammation; glutamate	INDUCED BRAIN-INJURY; STATUS EPILEPTICUS; PERINATAL HYPOXIA; GLUTAMATE TRANSPORTERS; THERAPEUTIC TARGET; ALZHEIMERS-DISEASE; RAT HIPPOCAMPUS; TRANSGENIC MICE; SPATIAL MEMORY; SUSCEPTIBILITY	Purpose: Early-life seizures increase vulnerability to subsequent neurologic insult. We tested the hypothesis that early-life seizures increase susceptibility to later neurologic injury by causing chronic glial activation. To determine the mechanisms by which glial activation may modulate neurologic injury, we examined both acute changes in proinflammatory cytokines and long-term changes in astro…	Northwestern Univ, Integrated Grad Program, Dept Pediat, Chicago, IL 60611 USA; Northwestern Univ, Div Neurol, Chicago, IL 60611 USA; Northwestern Univ, Div Neonatol, Chicago, IL 60611 USA; Northwestern Univ, Ctr Drug Discovery & Chem Biol, Chicago, IL 60611 USA; Northwestern Univ, Dept Cell & Mol Biol, Chicago, IL 60611 USA; Northwestern Univ, Dept Mol Pharmacol & Biol Chem, Chicago, IL 60611 USA	Wainwright, MS (reprint author), Childrens Mem Hosp, Div Neurol, 51 2300 Childrens Plaza, Chicago, IL 60614 USA.	m-wainwright@northwestern.edu		Watterson, Daniel/0000-0001-7605-5866	NINDS NIH HHS [K08 NS044998, K02 NS048237]; NIA NIH HHS [T32 AG000260]		Akiyama H, 2000, NEUROBIOL AGING, V21, P383, DOI 10.1016/S0197-4580(00)00124-X; Cardona AE, 2006, NAT NEUROSCI, V9, P917, DOI 10.1038/nn1715; Craft JM, 2005, GLIA, V51, P209, DOI 10.1002/glia.20194; Craft JM, 2005, EXPERT OPIN THER TAR, V9, P887, DOI 10.1517/14728222.9.5.887; DRAGUNOW M, 1995, MOL BRAIN RES, V32, P279, DOI 10.1016/0169-328X(95)00088-A; DUBE C, 2000, ANN NEUROL, V34, P774; FRENCH …	46	80	84	0	9	BLACKWELL PUBLISHING	OXFORD	9600 GARSINGTON RD, OXFORD OX4 2DQ, OXON, ENGLAND	0013-9580			EPILEPSIA	Epilepsia	SEP	2007	48	9
J	Cramer, JA; Gordon, J; Schachter, S; Devinsky, O				Cramer, Joyce A.; Gordon, Jacki; Schachter, Steven; Devinsky, Orrin			Women with epilepsy: Hormonal issues from menarche through menopause	EPILEPSY & BEHAVIOR			English	Review						epilepsy; women's health; pregnancy; teratogenicity; reproductive health; antiepileptic drugs; menopause	BONE-MINERAL DENSITY; FOLIC-ACID SUPPLEMENTATION; NEURAL-TUBE DEFECTS; REPRODUCTIVE ENDOCRINE DISORDERS; ANTIEPILEPTIC DRUG MONOTHERAPY; PRIMARY GENERALIZED EPILEPSY; AMYGDALA-KINDLED SEIZURES; POLYCYSTIC-OVARY-SYNDROME; CATAMENIAL EPILEPSY; ORAL-CONTRACEPTIVES	Epilepsy is a multilayered disorder complicated by numerous comorbid conditions and hormonal changes. More than 1.5 million girls and women with epilepsy face side effects that are compounded at different ages by menstruation, fertility, pregnancy, fetal health, bone health, and other health issues. Changes in hormonal balance during maturation, from menarche through menopause, affect seizure thr…	Yale Univ, Sch Med, Dept Psychiat, West Haven, CT 06516 USA; Epilepsy Therapy Dev Project, Reston, VA USA; Harvard Univ, Sch Med, Beth Israel Deaconess Med Ctr, Dept Neurol, Boston, MA 02115 USA; NYU, Dept Neurol, New York, NY 10012 USA	Cramer, JA (reprint author), Yale Univ, Sch Med, Dept Psychiat, 950 Campbell Ave,151D, West Haven, CT 06516 USA.	Joyce.Cramer@Yale.Edu		Devinsky, Orrin/0000-0003-0044-4632			ABASSI F, 1999, EPILEPSIA, V40, P205; Adab N, 2004, J NEUROL NEUROSUR PS, V75, P1575, DOI 10.1136/jnnp.2003.029132; Adab N, 2001, J NEUROL NEUROSUR PS, V70, P15, DOI 10.1136/jnnp.70.1.15; Adab N, 2006, CNS DRUGS, V20, P791, DOI 10.2165/00023210-200620100-00001; Ali II, 2004, EPILEPSY BEHAV, V5, P296, DOI 10.1016/j.yebeh.2004.02.005; [Anonymous], 1997, INT J GYNECOL OBSTET, V56, P279; ANSELL B, 19…	225	23	24	0	5	ACADEMIC PRESS INC ELSEVIER SCIENCE	SAN DIEGO	525 B ST, STE 1900, SAN DIEGO, CA 92101-4495 USA	1525-5050			EPILEPSY BEHAV	Epilepsy Behav.	SEP	2007	11	2
J	Pandian, JD; Venkateswaralu, K; Thomas, SV; Sarma, PS				Pandian, Jeyaraj Durai; Venkateswaralu, K.; Thomas, Sanjeev V.; Sarma, P. S.			Maternal and fetal outcome in women with epilepsy associated with neurocysticercosis	EPILEPTIC DISORDERS			English	Article						neurocysticercosis; epilepsy; pregnancy registry; india; IREP	CEREBRAL CYSTICERCUS GRANULOMA; CT LESIONS; DIAGNOSTIC-CRITERIA; INDIAN PATIENTS; PREGNANCY; SEIZURE; REGISTRY; RING	Aim. We wanted to characterize the clinical profile and outcome of pregnancy in women with epilepsy due to neurocysticercosis (NCC) enrolled in the Indian Registry of Epilepsy and Pregnancy (IREP).Methods. We identified all women with NCC in the IREP between January 2000 and September 2005. Age- and parity-matched patients without NCC were identified from the respective centers of IREP for compar…	Christian Med Coll & Hosp, Dept Neurol, Ludhiana, Punjab, India; Andra Med Coll, Dept Neurol, Vizagapatnam, Andhra Pradesh, India; Sree Chitra Tirunal Inst Med Sci & Technol, Dept Neurol, Thiruvananthapuram, Kerala, India; Sree Chitra Tirunal Inst Med Sci & Technol, Achutha Menon Ctr Hlth Sci, Thiruvananthapuram, Kerala, India	Pandian, JD (reprint author), Royal Brisbane & Womens Hosp, Dept Neurol, Herston Rd, Brisbane, Qld 4029, Australia.	jeyarajpandian@yahoo.co.in					BANCAUD J, 1981, EPILEPSIA, V22, P489; BAZLEY WS, 1972, OBSTET GYNECOL, V39, P362; Cao W, 1997, EPIDEMIOL INFECT, V119, P231, DOI 10.1017/S0950268897007619; Carpio A, 2002, NEUROLOGY, V59, P1730, DOI 10.1212/01.WNL.0000036320.69823.EA; CHOPRA JS, 1992, J NEUROL SCI, V107, P40, DOI 10.1016/0022-510X(92)90207-2; *COMM CLASS TERM I, 1989, EPILEPSIA, V30, P389, DOI DOI 10.1111/J.1528-1157.1989.TB0531…	29	6	7	0	3	JOHN LIBBEY EUROTEXT LTD	MONTROUGE	127 AVE DE LA REPUBLIQUE, 92120 MONTROUGE, FRANCE	1294-9361			EPILEPTIC DISORD	Epileptic Disord.	SEP	2007	9	3
J	Davis, JL; Posner, LP; Elce, Y				Davis, Jennifer L.; Posner, Lysa P.; Elce, Yvonne			Gabapentin for the treatment of neuropathic pain in a pregnant horse	JAVMA-JOURNAL OF THE AMERICAN VETERINARY MEDICAL ASSOCIATION			English	Article							ALPHA(2)DELTA SUBUNIT; DRAFT HORSES; NEURONTIN; DOGS; RATS; MICE	Case Description-A 24-year-old 732-kg (1,610-lb) pregnant Belgian draft horse mare developed neuropathy and signs of intractable pain following colic surgery. Clinical Findings-Following recovery from colic surgery to treat compression of the small and large intestines because of a large fetus, the mare was noticed to have signs of femoral neuropathy involving the left hind limb. Within 36 hours …	N Carolina State Univ, Coll Vet Med, Dept Clin Sci, Raleigh, NC 27606 USA; N Carolina State Univ, Coll Vet Med, Dept Mol & Biomed Sci, Raleigh, NC 27606 USA	Davis, JL (reprint author), N Carolina State Univ, Coll Vet Med, Dept Clin Sci, 4700 Hillsborough St, Raleigh, NC 27606 USA.						Collins NM, 2006, J VET INTERN MED, V20, P1014; Field MJ, 2000, BRIT J PHARMACOL, V131, P282, DOI 10.1038/sj.bjp.0703604; Gee NS, 1996, J BIOL CHEM, V271, P5768, DOI 10.1074/jbc.271.10.5768; GLEED R, 1980, VET MED SM ANIM CLIN, V75, P1409; Govendir M, 2005, AUST VET J, V83, P602, DOI 10.1111/j.1751-0813.2005.tb13269.x; Gustafsson H, 2003, EXP NEUROL, V182, P427, DOI 10.1016/S0014-4886(03)00097-9;…	21	25	25	0	14	AMER VETERINARY MEDICAL ASSOC	SCHAUMBURG	1931 N MEACHAM RD SUITE 100, SCHAUMBURG, IL 60173-4360 USA	0003-1488			JAVMA-J AM VET MED A	JAVMA-J. Am. Vet. Med. Assoc.	SEP 1	2007	231	5
J	Vajda, FJE				Vajda, Frank J. E.			Pharmacotherapy of epilepsy: New armamentarium, new issues	JOURNAL OF CLINICAL NEUROSCIENCE			English	Review						antiepileptic drugs; cost; diagnosis; epilepsy; indications; pharmacological issues; seizures; treatment options	NEW-ONSET EPILEPSY; ANTIEPILEPTIC DRUGS; PARTIAL SEIZURES; PREGNANCY; LAMOTRIGINE; WOMEN; VALPROATE; PHARMACOGENETICS; ADENOSINE; NEUROPROTECTION	Since 1990 there have been over ten antiepileptic drugs (AEDs) approved for the therapy of epilepsy. These agents have a new spectrum of efficacy and novel adverse effects, some totally unexpected. They also represent an enormous escalation of costs. Few have been subjected to head-to-head comparisons in monotherapy against established AEDs. The aim of therapy is to eliminate rather than to reduc…	Monash Univ & Med Ctr, Dept Med, Clayton, Vic 3168, Australia; Univ Melbourne, St Vincents Hosp, Dept Med, Melbourne, Vic, Australia	Vajda, FJE (reprint author), Monash Univ & Med Ctr, Dept Med, 246 Clayton Rd, Clayton, Vic 3168, Australia.	Frank.Vajda@med.monash.edu.au					ACHARYA NV, 2005, J CLIN PHARMACOL, V45, P358; Aldenkamp AP, 2003, EPILEPSIA, V44, P21, DOI 10.1046/j.1528-1157.44.s4.3.x; Artama M, 2005, NEUROLOGY, V64, P1874, DOI 10.1212/01.WNL.0000163771.96962.1F; ARZIMANOGLOU A, 2002, EPILEPITIC DISORD, V3, P173; Bauer J, 2000, EPILEPSY RES, V41, P163, DOI 10.1016/S0920-1211(00)00139-X; Beghi E, 2004, LANCET NEUROL, V3, P618, DOI 10.1016/S1474-4422(04)00882…	88	20	21	0	5	CHURCHILL LIVINGSTONE	EDINBURGH	JOURNAL PRODUCTION DEPT, ROBERT STEVENSON HOUSE, 1-3 BAXTERS PLACE, LEITH WALK, EDINBURGH EH1 3AF, MIDLOTHIAN, SCOTLAND	0967-5868			J CLIN NEUROSCI	J. Clin. Neurosci.	SEP	2007	14	9
J	Saracino, MA; Bugamelli, F; Conti, M; Amore, M; Raggi, MA				Saracino, Maria Addolorata; Bugamelli, Francesca; Conti, Matteo; Amore, Mario; Raggi, Maria Augusta			Rapid HPLC analysis of the antiepileptic lamotrigine and its metabolites in human plasma	JOURNAL OF SEPARATION SCIENCE			English	Article						biological fluids; DAD detection; lamotrigine; liquid chromatography; metabolites	PERFORMANCE LIQUID-CHROMATOGRAPHY; PHARMACOKINETICS; EPILEPSY; DRUGS; OXCARBAZEPINE; CARBAMAZEPINE; PREGNANCY	A liquid chromatographic method with diode array detection (DAD) has been developed for the analysis of the antiepileptic agent larnotrigine (LTG) and its metabolites, lamotrigine 2-N-glucuronide and 2-N-methylated in plasma samples. The analytes were separated on a C8 RP column, using a mobile phase composed of methanol and a 0.45 mM, pH 3.5 phosphate buffer containing 0.17% triethylamine (24:76…	Univ Bologna, Fac Pharmaceut Sci, Lab Pharmacotoxicol Anal, Dept Pharmaceut Sci, I-40126 Bologna, Italy; Hosp Ravenna Santa Maria Croci, Lab Clin Pharmacol & Toxicol, Ravenna, Italy; Univ Parma, Fac Med & Surg, Dept Neurosci, Psychiat Div, I-43100 Parma, Italy	Raggi, MA (reprint author), Univ Bologna, Fac Pharmaceut Sci, Lab Pharmacotoxicol Anal, Dept Pharmaceut Sci, Alma Mater Studiorum, I-40126 Bologna, Italy.	mariaaugusta.raggi@unibo.it	conti, matteo/L-8432-2016; Raggi, Maria Augusta/A-4545-2011	conti, matteo/0000-0002-1579-9674;			Bartoli A, 1997, THER DRUG MONIT, V19, P252, DOI 10.1097/00007691-199706000-00002; Beck O, 2006, THER DRUG MONIT, V28, P603, DOI 10.1097/01.ftd.0000245779.64080.30; Bugamelli F, 2002, ANAL CHIM ACTA, V472, P1, DOI 10.1016/S0003-2670(02)00980-7; Cheng CL, 2005, J CHROMATOGR B, V817, P199, DOI 10.1016/j.jchromb.2004.12.004; Contin M, 2005, J CHROMATOGR B, V828, P113, DOI 10.1016/j.jchromb.2005.09.0…	22	22	22	1	7	WILEY-V C H VERLAG GMBH	WEINHEIM	PO BOX 10 11 61, D-69451 WEINHEIM, GERMANY	1615-9306			J SEP SCI	J. Sep. Sci.	SEP	2007	30	14
J	Cahill, AG; Macones, GA; Odibo, AO; Stamilio, DM				Cahill, Alison G.; Macones, George A.; Odibo, Anthony O.; Stamilio, David M.			Magnesium for seizure prophylaxis in patients with mild preeclampsia	OBSTETRICS AND GYNECOLOGY			English	Article							RANDOMIZED CONTROLLED-TRIAL; BIRTH OUTCOMES; SULFATE; WOMEN; ECLAMPSIA; PREVENTION; THERAPY; PLACEBO; RISK	OBJECTIVE: To estimate whether magnesium therapy is the optimal management for women with mild preeclampsia. METHODS: A decision analytic model was designed for women with mild preeclampsia to estimate whether empiric magnesium therapy or no magnesium therapy is the optimal management strategy. The model considered relevant clinical events: seizure, placental abruption, an magnesium toxicity. Mod…	Washington Univ, Sch Med, Dept Obstet & Gynecol, Div Maternal Fetal Med, St Louis, MO 63110 USA	Cahill, AG (reprint author), Washington Univ, Sch Med, Dept Obstet & Gynecol, Div Maternal Fetal Med, St Louis, MO 63110 USA.	cahilla@wusl.edu					*ACOG COMM PRACT B, 2002, OBSTET GYNECOL, V99, P159, DOI DOI 10.1016/S0029-7844(01)01747-1.PUBMED:16175681; Ananth CV, 2001, AM J EPIDEMIOL, V153, P332, DOI 10.1093/aje/153.4.332; Belfort MA, 2003, NEW ENGL J MED, V348, P304, DOI 10.1056/NEJMoa021180; BROZEK JL, 1909, HEALTH QUAL LIFE OUT, V4, P69; Coetzee EJ, 1998, BRIT J OBSTET GYNAEC, V105, P300, DOI 10.1111/j.1471-0528.1998.tb10090.x; *DHHS, …	22	16	16	0	3	LIPPINCOTT WILLIAMS & WILKINS	PHILADELPHIA	TWO COMMERCE SQ, 2001 MARKET ST, PHILADELPHIA, PA 19103 USA	0029-7844			OBSTET GYNECOL	Obstet. Gynecol.	SEP	2007	110	3
J	Schneider, T; Ziolkowska, B; Gieryk, A; Tyminska, A; Przewlocki, R				Schneider, Tomasz; Ziolkowska, Barbara; Gieryk, Agnieszka; Tyminska, Anna; Przewlocki, Ryszard			Prenatal exposure to valproic acid disturbs the enkephalinergic system functioning, basal hedonic tone, and emotional responses in an animal model of autism	PSYCHOPHARMACOLOGY			English	Article						animal model; autism; enkephalins; opioids; valproic acid	PROENKEPHALIN MESSENGER-RNA; ELEVATED PLUS-MAZE; CONDITIONED PLACE AVERSION; STRESS-INDUCED ANXIETY; ONE-TRIAL TEST; BRAIN-STEM; ENDOGENOUS OPIOIDS; NUCLEUS-ACCUMBENS; BEHAVIORAL ALTERATIONS; RECEPTOR ACTIVATION	Rationale It has been suggested that behavioral aberrations observed in autism could be the result of dysfunction of the neuroregulatory role performed by the endogenous opioid peptides. Many of those aberrations have been recently modeled in rats exposed to valproic acid (VPA) on the 12th day of gestation (VPA rats). Objectives The aim of the present study was to elucidate functioning of the enk…	Polish Acad Sci, Inst Pharmacol, Dept Mol Neuropharmacol, PL-31343 Krakow, Poland; Kings Coll London, Inst Psychiat P049, London SE5 8AF, England	Przewlocki, R (reprint author), Polish Acad Sci, Inst Pharmacol, Dept Mol Neuropharmacol, 12 Smetna St, PL-31343 Krakow, Poland.	nfprzewl@cyf-kr.edu.pl		Schneider, Tomasz/0000-0002-9163-7597; Ziolkowska, Barbara/0000-0002-6782-7737			Akil H, 1998, DRUG ALCOHOL DEPEN, V51, P127, DOI 10.1016/S0376-8716(98)00071-4; AKIL H, 1984, ANNU REV NEUROSCI, V7, P223, DOI 10.1146/annurev.ne.07.030184.001255; *AM PSYCH ASS, 1994, DIAGN STAT MAN MENT, P66; ANGULO JA, 1992, J NEUROCHEM, V58, P1104, DOI 10.1111/j.1471-4159.1992.tb09368.x; BELZUNG C, 1992, BEHAV BRAIN RES, V51, P149, DOI 10.1016/S0166-4328(05)80208-6; Bilkei-Gorzo A, 2004, PSYC…	82	43	44	1	5	SPRINGER	NEW YORK	233 SPRING ST, NEW YORK, NY 10013 USA	0033-3158	1432-2072		PSYCHOPHARMACOLOGY	Psychopharmacology	SEP	2007	193	4
J	Noe, KH				Noe, Katherine H.			Gender-specific challenges in the management of epilepsy in women	SEMINARS IN NEUROLOGY			English	Article						antiepileptic drugs; catamenial epilepsy; teratogenesis; pregnancy; contraception	BONE-MINERAL DENSITY; ESTROGEN PLUS PROGESTIN; COMPLEX PARTIAL SEIZURE; FETAL HEART-RATE; ANTIEPILEPTIC DRUGS; MAJOR MALFORMATIONS; FRACTURE RISK; CONGENITAL-MALFORMATIONS; POSTMENOPAUSAL WOMEN; ORAL-CONTRACEPTIVES	The management of epilepsy in women encompasses a complex interplay between seizures, sex steroid hormones, and antiepileptic drugs (AEDs). These interactions impact every aspect of the sexual and reproductive health of women with epilepsy throughout their lifetimes. Neurologists comfortable treating seizures may feel unprepared to handle questions related to reproductive health. Several cases ar…	Mayo Clin Hosp, Dept Neurol, Phoenix, AZ 85054 USA	Noe, KH (reprint author), Mayo Clin Hosp, Dept Neurol, 5 East,5777 E Mayo Blvd, Phoenix, AZ 85054 USA.						Abbasi F, 1999, EPILEPSIA, V40, P205, DOI 10.1111/j.1528-1157.1999.tb02076.x; Adab N, 2004, J NEUROL NEUROSUR PS, V75, P1575, DOI 10.1136/jnnp.2003.029132; Artama M, 2006, INT J EPIDEMIOL, V35, P280, DOI 10.1093/ije/dyi234; Bensyl Diana M., 2005, Morbidity and Mortality Weekly Report, V54, P1; Binkley N, 2006, J CLIN DENSITOM, V9, P4, DOI 10.1016/j.jocd.2006.05.002; Boluk A, 2004, PHARMACOL RES, …	77	3	3	0	1	THIEME MEDICAL PUBL INC	NEW YORK	333 SEVENTH AVE, NEW YORK, NY 10001 USA	0271-8235			SEMIN NEUROL	Semin. Neurol.	SEP	2007	27	4
J	Orbak, Z; Karacan, M; Doneray, H; Karakelleoglu, C				Orbak, Z.; Karacan, M.; Doneray, H.; Karakelleoglu, C.			Congenital rickets presenting with hypocaleaemic seizures	WEST INDIAN MEDICAL JOURNAL			English	Article							VITAMIN-D DEFICIENCY	At Ataturk University Hospital, eight infants who presented with hypocalcaemic seizures were subsequently found to have rickets. Their mothers had osteomalacia. Neither mothers nor infants received vitamin D supplementation. Maternal vitamin D deficiency and non-supplementation in the infants were causes of rickets in these patients. It is recommended that neonatal hypocalcaemia maybe due to mate…	Ataturk Univ, Fac Med, Dept Paediat, Erzurum, Turkey	Orbak, Z (reprint author), Ataturk Univ, Fak Hekimligi Peridontolji Anabilim, TR-12540 Erzurum, Turkey.	zerrinorbak@yahoo.com					AICARDI J, 1998, DIS NERVOUS SYSTEM C, P32; Andiran N, 2002, NUTRITION, V18, P47, DOI 10.1016/S0899-9007(01)00724-9; COSGROVE L, 1985, J FAM PRACTICE, V21, P205; ElSonbaty MR, 1996, EUR J CLIN NUTR, V50, P315; Falkenbach A, 2001, WIEN KLIN WOCHENSCHR, V113, P328; Fuller K E, 2000, Ethn Dis, V10, P432; GERTNER JM, 1980, J PEDIATR-US, V97, P637, DOI 10.1016/S0022-3476(80)80029-1; Joiner T A, 2000, …	14	14	14	0	2	UNIV WEST INDIES FACULTY MEDICAL SCIENCES	KINGSTON	MONA CAMPUS, KINGSTON 7, JAMAICA	0043-3144			W INDIAN MED J	West Ind. Med. J.	SEP	2007	56	4
J	Jessberger, S; Zhao, CM; Toni, N; Clemenson, GD; Li, Y; Gage, FH				Jessberger, Sebastian; Zhao, Chunmei; Toni, Nicolas; Clemenson, Gregory D., Jr.; Li, Yan; Gage, Fred H.			Seizure-associated, aberrant neurogenesis in adult rats characterized with retrovirus-mediated cell labeling	JOURNAL OF NEUROSCIENCE			English	Article						neurogenesis; hippocampus; seizure; basal dendrite; dendritic spine; maturation; epilepsy	GENERATED GRANULE CELLS; TEMPORAL-LOBE EPILEPSY; SPONTANEOUS RECURRENT SEIZURES; INDUCED STATUS EPILEPTICUS; DENDRITIC SPINE GEOMETRY; CENTRAL-NERVOUS-SYSTEM; HILAR BASAL DENDRITES; DENTATE GYRUS; COGNITIVE DECLINE; LIMBIC SEIZURES	Seizure activity within the hippocampal circuitry not only affects pre-existing structures, but also dramatically increases the number of newborn granule cells. Aretroviral strategy was used to label dividing cells and their progeny in the adult dentate gyrus and to analyze the impact of epileptic activity on adult-generated cells labeled before or after seizures. We show that epileptic activity …	Salk Inst Biol Studies, Genet Lab, La Jolla, CA 92037 USA	Gage, FH (reprint author), Salk Inst Biol Studies, Genet Lab, 10010 N Torrey Pines Rd, La Jolla, CA 92037 USA.	gage@salk.edu	Toni, Nicolas/M-2057-2014	Toni, Nicolas/0000-0001-5585-268X			Abrous DN, 2005, PHYSIOL REV, V85, P523, DOI 10.1152/physrev.00055.2003; Araya R, 2006, P NATL ACAD SCI USA, V103, P17961, DOI 10.1073/pnas.0608755103; Bengzon J, 1997, P NATL ACAD SCI USA, V94, P10432, DOI 10.1073/pnas.94.19.10432; Dalby NO, 2001, CURR OPIN NEUROL, V14, P187, DOI 10.1097/00019052-200104000-00009; Dashtipour K, 2003, EPILEPSY RES, V54, P141, DOI 10.1016/S0920-1211(03)00082-2; Elg…	48	225	234	0	6	SOC NEUROSCIENCE	WASHINGTON	11 DUPONT CIRCLE, NW, STE 500, WASHINGTON, DC 20036 USA	0270-6474			J NEUROSCI	J. Neurosci.	AUG 29	2007	27	35
J	Silverstein, FS; Jensen, FE				Silverstein, Faye S.; Jensen, Frances E.			Neonatal seizures	ANNALS OF NEUROLOGY			English	Article							HYPOXIA-INDUCED SEIZURES; DEVELOPING RAT-BRAIN; RECEPTOR SUBUNIT EXPRESSION; CEREBRAL ENERGY-METABOLISM; BIRTH-WEIGHT INFANTS; TERM NEWBORN-INFANTS; SPINAL-CORD NEURONS; PERINATAL HYPOXIA; APOPTOTIC NEURODEGENERATION; DEVELOPMENTAL REGULATION	In childhood, the risk for seizures is greatest in the neonatal period. Currently used therapies have limited efficacy. Although the treatment of neonatal seizures has not significantly changed in the past several decades, there has been substantial progress in understanding developmental mechanisms that influence seizure generation and responsiveness to anticonvulsants. This review includes an o…	Univ Michigan, Dept Pediat, Ann Arbor, MI 48109 USA; Univ Michigan, Dept Neurol, Ann Arbor, MI 48109 USA; Harvard Univ, Sch Med, Childrens Hosp, Dept Neurol, Boston, MA USA	Silverstein, FS (reprint author), Univ Michigan, Dept Pediat, Room 8301 MSRB3, Ann Arbor, MI 48109 USA.	fsilvers@med.umich.edu; frances.jensen@childrens.harvard.edu			NINDS NIH HHS [NS31718, R56 NS031718, NS35059]		AICARDI J, 1970, EPILEPSIA, V11, P187, DOI 10.1111/j.1528-1157.1970.tb03880.x; BARTHA A, IN PRESS J CHILD NEU; BERGEY GK, 1981, ANN NEUROL, V9, P584, DOI 10.1002/ana.410090612; Bittigau P, 2002, P NATL ACAD SCI USA, V99, P15089, DOI 10.1073/pnas.222550499; BOOTH D, 2004, COCHRANE DB SYST REV, P4218, DOI DOI 10.1002/14651858.CD004218.PUB2.1-17; Boylan GB, 2006, CLIN NEUROPHYSIOL, V117, P1412, DOI …	94	116	126	0	5	WILEY	HOBOKEN	111 RIVER ST, HOBOKEN 07030-5774, NJ USA	0364-5134	1531-8249		ANN NEUROL	Ann. Neurol.	AUG	2007	62	2
J	Danielsson, C; Azarbayjani, F; Skold, AC; Sjogren, N; Danielsson, BR				Danielsson, Christian; Azarbayjani, Faranak; Skold, Anna-Carin; Sjogren, Niklas; Danielsson, Bengt R.			Polytherapy with hERG-Blocking antiepileptic drugs: Increased risk for embryonic cardiac arrhythmia and teratogenicity	BIRTH DEFECTS RESEARCH PART A-CLINICAL AND MOLECULAR TERATOLOGY			English	Article						polytherapy; phenytoin; phenobarbital; dimethadione; carbamazepine; antiepileptics; teratogenicity; hERG; embryonic arrhythmia; hypoxia-reoxygenation damage	RECTIFIER K+ CHANNELS; SPANNING 3 DECADES; DEVELOPMENTAL TOXICITY; ANTICONVULSANT DRUGS; CONGENITAL MALFORMATIONS; PHENYTOIN TERATOGENICITY; REOXYGENATION DAMAGE; PARENTAL EPILEPSY; HYPOXIA MARKER; MECHANISM	BACKGROUND: The antiepileptic drugs (AEDs) phenytoin, phenobarbital, dimethadione, and carbamazepine cause a similar pattern of malformations in humans, with an increased risk after polytherapy. The teratogenicity has been linked to cardiac rhythm disturbances and hypoxic damage as a consequence of their common potential to inhibit a specific potassium ion current (IKr). The IKr is of major impor…	Uppsala Univ, Dept Med Cell Biol, Uppsala, Sweden; Karolinska Univ Hosp, Karolinska Inst, Dept Med, S-14186 Stockholm, Sweden; Astrazeneca, Safety Assessment, Sodertalje, Sweden	Danielsson, BR (reprint author), Uppsala Univ, Dept Pharmaceut Biosci, Div Toxicol, Uppsala, Sweden.	bengt.danielsson@mpa.se					ABRAHAMSSON C, 1994, CARDIOVASC RES, V28, P337, DOI 10.1093/cvr/28.3.337; Azarbayjani F, 1998, TERATOLOGY, V57, P117, DOI 10.1002/(SICI)1096-9926(199803)57:3<117::AID-TERA1>3.0.CO;2-Y; Azarbayjani F, 2002, EPILEPSIA, V43, P457, DOI 10.1046/j.1528-1157.2002.28999.x; Azarbayjani F, 2001, TERATOLOGY, V63, P152, DOI 10.1002/tera.1026; BIALE Y, 1975, OBSTET GYNECOL, V45, P439; BRENT RL, 1960, SCIENCE,…	39	13	13	0	3	WILEY	HOBOKEN	111 RIVER ST, HOBOKEN 07030-5774, NJ USA	1542-0752	1542-0760		BIRTH DEFECTS RES A	Birth Defects Res. Part A-Clin. Mol. Teratol.	AUG	2007	79	8
J	Shapiro, LA; Figueroa-Aragon, S; Ribak, CE				Shapiro, Lee A.; Figueroa-Aragon, Sergio; Ribak, Charles E.			Newly generated granule cells show rapid neuroplastic changes in the adult rat dentate gyrus during the first five days following pilocarpine-induced seizures	EUROPEAN JOURNAL OF NEUROSCIENCE			English	Article						adult neurogenesis; doublecortin immunocytochemistry; epilepsy; hippocampus; subgranular zone	TEMPORAL-LOBE EPILEPSY; HILAR BASAL DENDRITES; INDUCED NEUROGENESIS; STATUS EPILEPTICUS; PROGENITOR CELLS; NEURONS; PROLIFERATION; DOUBLECORTIN; HIPPOCAMPUS; EXPRESSION	Long-term neuroplastic changes to dentate granule cells have been reported after seizures and were shown to contribute to recurrent excitatory circuitry. These changes include increased numbers of newborn granule cells, sprouted mossy fibers, granule cell layer dispersion, increased hilar ectopic granule cells and formation of hilar basal dendrites on granule cells. The goal of the current study …	Univ Calif Irvine, Sch Med, Dept Anat & Neurobiol, Irvine, CA 92697 USA	Ribak, CE (reprint author), Univ Calif Irvine, Sch Med, Dept Anat & Neurobiol, Irvine, CA 92697 USA.	ribak@uci.edu			NINDS NIH HHS [T32-NS45540, R01-NS38331]		Austin JE, 2004, J COMP NEUROL, V476, P205, DOI 10.1002/cne.20182; Binder DK, 2001, TRENDS NEUROSCI, V24, P47, DOI 10.1016/S0166-2236(00)01682-9; Brown JP, 2003, J COMP NEUROL, V467, P1, DOI 10.1002/cne.10874; Danzer SC, 2002, J NEUROSCI, V22, P9754; Dashtipour K, 2003, EPILEPSY RES, V54, P141, DOI 10.1016/S0920-1211(03)00082-2; DUNNETT CW, 1955, J AM STAT ASSOC, V50, P1096; Gray WP, 1998, BRAIN …	31	38	39	0	1	BLACKWELL PUBLISHING	OXFORD	9600 GARSINGTON RD, OXFORD OX4 2DQ, OXON, ENGLAND	0953-816X			EUR J NEUROSCI	Eur. J. Neurosci.	AUG	2007	26	3
J	Katz, I; Kim, J; Gale, K; Kondratyev, A				Katz, Irina; Kim, Jinsook; Gale, Karen; Kondratyev, Alexei			Effects of lamotrigine alone and in combination with MK-801, phenobarbital, or phenytoin on cell death in the neonatal rat brain	JOURNAL OF PHARMACOLOGY AND EXPERIMENTAL THERAPEUTICS			English	Article							ANTIEPILEPTIC DRUGS; APOPTOTIC NEURODEGENERATION; ANTICONVULSANT; EXPOSURE	The neonatal rat brain is vulnerable to neuronal apoptosis induced by antiepileptic drugs (AEDs), especially when given in combination. This study evaluated lamotrigine alone or in combination with phenobarbital, phenytoin, or the glutamate antagonist (+)-5-methyl-10,11-dihydro-5H-dibenzo[a,d]cyclohepten-5,10-imine hydrogen maleate ( MK-801) for a proapoptotic action in the developing rat brain. …	Georgetown Univ, Med Ctr, Dept Pediat, Interdisciplinary Program Neurosci, Washington, DC 20007 USA; Georgetown Univ, Med Ctr, Dept Pharmacol, Interdisciplinary Program Neurosci, Washington, DC 20007 USA	Kondratyev, A (reprint author), Georgetown Univ, Med Ctr, Dept Pediat, Interdisciplinary Program Neurosci, Washington, DC 20007 USA.	kondrata@georgetown.edu			NIMH NIH HHS [MH02040]; PHS HHS [D047890]		Ben-Ari Y, 2006, LANCET NEUROL, V5, P1055, DOI 10.1016/S1474-4422(06)70626-3; Bialer M, 2007, EPILEPSY RES, V73, P1, DOI 10.1016/j.eplepsyres.2006.10.008; Bittigau P, 2002, P NATL ACAD SCI USA, V99, P15089, DOI 10.1073/pnas.222550499; Dalby NO, 1997, EPILEPSY RES, V28, P63, DOI 10.1016/S0920-1211(97)00031-4; Gao KM, 2005, BIPOLAR DISORD, V7, P13, DOI 10.1111/j.1399-5618.2005.00250.x; *GLAX SMITH …	25	57	57	0	0	AMER SOC PHARMACOLOGY EXPERIMENTAL THERAPEUTICS	BETHESDA	9650 ROCKVILLE PIKE, BETHESDA, MD 20814-3995 USA	0022-3565	1521-0103		J PHARMACOL EXP THER	J. Pharmacol. Exp. Ther.	AUG	2007	322	2
J	Atkinson, DE; Brice-Bennett, S; D'Souza, SW				Atkinson, Diane E.; Brice-Bennett, Sophie; D'Souza, Stephen W.			Antiepileptic medication during pregnancy: Does fetal genotype affect outcome?	PEDIATRIC RESEARCH			English	Review							CANCER RESISTANCE PROTEIN; MEDICALLY INTRACTABLE EPILEPSY; BLOOD-BRAIN-BARRIER; MULTIDRUG-RESISTANCE; P-GLYCOPROTEIN; HUMAN PLACENTA; TRANSPORTER GENE; MAJOR MALFORMATIONS; DRUG-TRANSPORTER; IN-UTERO	Congenital abnormalities and impaired development in childhood are attributable to fetal exposure to antiepileptic drugs (AEDs). Pregnancy registries set up to obtain information about the potential risks of fetal exposure to AEDs, in particular major congenital malformations (MCMs), suggest that valproate exposure increases the frequency of congenital malformations more than other AEDs. Furtherm…	St Marys Hosp, Div Human Dev, Acad Unit Child Hlth, Manchester M13 0JH, Lancs, England; Univ Manchester, Sch Med, Div Human Dev, Manchester M13 0JH, Lancs, England	Atkinson, DE (reprint author), St Marys Hosp, Div Human Dev, Acad Unit Child Hlth, Hathersage Rd, Manchester M13 0JH, Lancs, England.	diane.e.atkinson@manchester.ac.uk					Adab N, 2004, J NEUROL NEUROSUR PS, V75, P1575, DOI 10.1136/jnnp.2003.029132; Adab N, 2001, J NEUROL NEUROSUR PS, V70, P15, DOI 10.1136/jnnp.70.1.15; ADAB N, 2004, COCHRANE DB SYST REV, V3, P4848, DOI DOI 10.1002/14651858.CD004848; Artama M, 2005, NEUROLOGY, V64, P1874, DOI 10.1212/01.WNL.0000163771.96962.1F; Atkinson DE, 2006, KNOBIL AND NEILL'S PHYSIOLOGY OF REPRODUCTION, VOLS 1 AND 2, 3RD EDIT…	83	29	31	0	1	INT PEDIATRIC RESEARCH FOUNDATION, INC	BALTIMORE	351 W CAMDEN ST, BALTIMORE, MD 21201-2436 USA	0031-3998			PEDIATR RES	Pediatr. Res.	AUG	2007	62	2
J	Walter, C; Murphy, BL; Pun, RYK; Spieles-Engemann, AL; Danzer, SC				Walter, Cynthia; Murphy, Brian L.; Pun, Raymund Y. K.; Spieles-Engemann, Anne L.; Danzer, Steve C.			Pilocarpine-induced seizures cause selective time-dependent changes to adult-generated hippocampal dentate granule cells	JOURNAL OF NEUROSCIENCE			English	Article						basal dendrites; dentate gyrus; epilepsy; migration; neurogenesis; transplantation	INDUCED STATUS EPILEPTICUS; TEMPORAL-LOBE EPILEPSY; HILAR BASAL DENDRITES; CA3 PYRAMIDAL CELLS; INDUCED NEUROGENESIS; RAT HIPPOCAMPUS; MORPHOLOGICAL ANALYSIS; INCREASED EXPRESSION; NEUROTROPHIC FACTOR; MOSSY FIBERS	Aberrantly interconnected granule cells are characteristic of temporal lobe epilepsy. By reducing network stability, these abnormal neurons may contribute directly to disease development. Only subsets of granule cells, however, exhibit abnormalities. Why this is the case is not known. Ongoing neurogenesis in the adult hippocampus may provide an explanation. Newly generated granule cells may be un…	Childrens Hosp, Med Ctr, Dept Anesthesia, Cincinnati, OH 45229 USA; Univ Cincinnati, Dept Anesthesia, Cincinnati, OH 45221 USA; Univ Cincinnati, Dept Pediat, Cincinnati, OH 45221 USA; Univ Cincinnati, Neurosci Program, Cincinnati, OH 45229 USA	Danzer, SC (reprint author), 3333 Burnet Ave,ML 2001, Cincinnati, OH 45229 USA.	steve.danzer@cchmc.org		Spieles-Engemann, Anne/0000-0003-1416-8798			Ackman JB, 2006, J NEUROSCI, V26, P11413, DOI 10.1523/JNEUROSCI.3340-06.2006; Acsady L, 1998, J NEUROSCI, V18, P3386; ALHUSSAIN S, 1995, CELL MOL NEUROBIOL, V15, P207, DOI 10.1007/BF02073329; Ambrogini P, 2004, BRAIN RES, V1017, P21, DOI 10.1016/j.brainres.2004.05.039; Austin JE, 2004, J COMP NEUROL, V476, P205, DOI 10.1002/cne.20182; Auvergne R, 2002, BRAIN RES, V954, P277, DOI 10.1016/S0006-899…	72	120	126	1	4	SOC NEUROSCIENCE	WASHINGTON	11 DUPONT CIRCLE, NW, STE 500, WASHINGTON, DC 20036 USA	0270-6474			J NEUROSCI	J. Neurosci.	JUL 11	2007	27	28
J	Soldovieri, MV; Miceli, F; Bellini, G; Coppola, G; Pascotto, A; Taglialatela, M				Soldovieri, Maria Virginia; Miceli, Francesco; Bellini, Giulia; Coppola, Giangennaro; Pascotto, Antonio; Taglialatela, Maurizio			Correlating the Clinical and Genetic Features of Benign Familial Neonatal Seizures (BFNS) with the Functional Consequences of Underlying Mutations	CHANNELS			English	Article						epilepsy; Kv7.2 potassium channels; benign familial neonatal seizures; channel gating; mutations; genotype-phenotype correlations	POTASSIUM CHANNEL GENE; KCNQ2 K+ CHANNEL; CENTROTEMPORAL SPIKES; CONVULSIONS BFNC; VOLTAGE SENSOR; EPILEPSY; SUBUNIT; CALMODULIN; EXPRESSION; PEDIGREE	Almost ten years have passed since the identification of Kv7.2 and Kv7.3, the genes altered in Benign Familial Neonatal Seizures (BFNS), a familial autosomal dominant focal epilepsy of the newborn. Despite the rarity of the disease, clinical and genetic data have been gathered from more than 50 BFNS affected families; these studies reveal that each family harbours a specific disease causing mutat…	[Soldovieri, Maria Virginia; Miceli, Francesco; Taglialatela, Maurizio] Univ Naples Federico II, Dept Neurosci, Sect Pharmacol, I-80131 Naples, Italy; [Bellini, Giulia; Coppola, Giangennaro; Pascotto, Antonio] Univ Naples 2, Dept Child Neuropsychiat, I-80138 Naples, Italy; [Taglialatela, Maurizio] Univ Molise, Dept Hlth Sci, Campobasso, Italy	Taglialatela, M (reprint author), Univ Naples Federico II, Dept Neurosci, Via Pansini 5, I-80131 Naples, Italy.	mtaglial@unina.it	Taglialatela, Maurizio/A-2062-2019; Taglialatela, Maurizio/K-1840-2013; Miceli, Francesco/H-3767-2013	Taglialatela, Maurizio/0000-0002-8202-0560; Miceli, Francesco/0000-0002-5393-1402; Soldovieri, Maria Virginia/0000-0002-3601-9374	Telethon [GP07125]; European Commission STREP [503038]	The present study was supported by grants from: Telethon GP07125 and the European Commission STREP n. 503038 to M. T.	Bassi MT, 2005, NEUROGENETICS, V6, P185, DOI 10.1007/s10048-005-0012-2; Biervert C, 1999, HUM GENET, V104, P234, DOI 10.1007/s004390050941; Biervert C, 1998, SCIENCE, V279, P403, DOI 10.1126/science.279.5349.403; BJERRE I, 1968, ACTA PAEDIATR SCAND, V57, P557, DOI 10.1111/j.1651-2227.1968.tb06980.x; Borgatti R, 2004, NEUROLOGY, V63, P57, DOI 10.1212/01.WNL.0000132979.08394.6D; Castaldo P, 2002, J…	46	24	26	1	4	TAYLOR & FRANCIS INC	PHILADELPHIA	530 WALNUT STREET, STE 850, PHILADELPHIA, PA 19106 USA	1933-6950	1933-6969		CHANNELS	Channels	JUL-AUG	2007	1	4
J	Vajda, FJE; Lander, CM; Hitchcock, A; Graham, J; Solinas, C; O'Brien, T; Eadie, MJ				Vajda, F. J. E.; Lander, C. M.; Hitchcock, A.; Graham, J.; Solinas, C.; O'Brien, T.; Eadie, M. J.			Changing Australian prescribing patterns for antiepileptic drugs in pregnancy and their possible consequences	JOURNAL OF CLINICAL NEUROSCIENCE			English	Review						epilepsy; pregnancy; pregnancy register; antiepileptic drugs; prescribing; education; folate; fetal malformations	NEURAL-TUBE DEFECTS; FOLIC-ACID SUPPLEMENTATION; SODIUM VALPROATE; CONGENITAL-MALFORMATIONS; EPILEPSY; REGISTRY; WOMEN; RISK; LAMOTRIGINE; PREVENTION	We report progress in the accumulation of data by the Australian Pregnancy Register over 64 months, confirming the rise in enrolment and the predominantly epileptic indication for taking antiepileptic drugs. Eighty percent of the enrolment was prospective. The focus of the current report is the observation that as a possible result of education and dissemination of information about the risks of …	St Vincents Hosp, Australian Ctr Clin Neuropharmacol, Raoul Wallenberg Ctr, Melbourne, Vic, Australia; Monash Univ, Clayton, Vic 3168, Australia; Med Ctr, Clayton, Vic 3168, Australia; Univ Queensland, Dept Med, Brisbane, Qld, Australia; Royal Melbourne Hosp, Dept Med, Parkville, Vic 3050, Australia	Vajda, FJE (reprint author), St Vincents Hosp, Australian Ctr Clin Neuropharmacol, Raoul Wallenberg Ctr, Melbourne, Vic, Australia.	Vajda@ozemail.com.au	O'Brien, Terence/L-8102-2013	O'Brien, Terence/0000-0002-7198-8621			Artama M, 2005, NEUROLOGY, V64, P1874, DOI 10.1212/01.WNL.0000163771.96962.1F; Berry RJ, 1999, NEW ENGL J MED, V341, P1485, DOI 10.1056/NEJM199911113412001; BOURGEOIS BFD, 2003, EPILEPSIA S2, V44, P22; Craig J, 1999, SEIZURE-EUR J EPILEP, V8, P253, DOI 10.1053/seiz.1999.0283; Cunnington M, 2005, NEUROLOGY, V64, P955, DOI 10.1212/01.WNL.0000154515.94346.89; Eadie Mervyn J, 2005, Ther Clin Risk Man…	26	22	22	0	1	CHURCHILL LIVINGSTONE	EDINBURGH	JOURNAL PRODUCTION DEPT, ROBERT STEVENSON HOUSE, 1-3 BAXTERS PLACE, LEITH WALK, EDINBURGH EH1 3AF, MIDLOTHIAN, SCOTLAND	0967-5868			J CLIN NEUROSCI	J. Clin. Neurosci.	JUL	2007	14	7
J	Kantola-Sorsa, E; Gaily, E; Isoaho, M; Korkman, M				Kantola-Sorsa, Elisa; Gaily, Eija; Isoaho, Mirva; Korkman, Marit			Neuropsychological outcomes in children of mothers with epilepsy	JOURNAL OF THE INTERNATIONAL NEUROPSYCHOLOGICAL SOCIETY			English	Article						maternal epilepsy; antiepileptic drugs; fetal effects; cognitive development; attention working; memory	IN-UTERO; COGNITIVE IMPAIRMENT; ANTIEPILEPTIC DRUGS; EEG DISCHARGES; NEURODEVELOPMENT; DISORDERS; EXPOSURE; DEFECTS; HEALTH; BIRTH	The study investigated the nature of the effects of maternal epilepsy on cognitive performance of the offspring. One hundred fifty-four children of mothers with epilepsy aged 5 to 11 years (study group), along with 130 control children, comparable with respect to IQ, socio-economic status, age, and gender underwent a neuropsychological assessment using subtests from the NEPSY: A Developmental Neu…	Univ Helsinki, Cent Hosp, Hosp Children & Adolescents, Dept Pediat Neurol, Helsinki 00029, Finland; Abo Akad Univ, Dept Psychol, Turku, Finland	Kantola-Sorsa, E (reprint author), Univ Helsinki, Cent Hosp, Dept Children & Adolescents, Epilepsy Unit, POB 280, Helsinki 00029, Finland.	elisa.kantola-sorsa@hus.fi					ADAB N, 2004, COCHRANE DB SYST REV, DOI DOI 10.1002/14651858.CD004848; Aldenkamp AP, 2004, EPILEPSY BEHAV, V5, pS25, DOI 10.1016/j.yebeh.2003.11.005; ALDENKAMP AP, 1990, EPILEPSIA S4, V41, P9; AYLWARD GP, 1997, INFANT EARLY CHILDHO; BINNIE CD, 1993, BRAIN DEV-JPN, V15, P23, DOI 10.1016/0387-7604(93)90003-Q; *COMM CLASS TERM I, 1989, EPILEPSIA, V30, P389, DOI DOI 10.1111/J.1528-1157.1989.TB05316.X…	35	27	27	0	7	CAMBRIDGE UNIV PRESS	NEW YORK	32 AVENUE OF THE AMERICAS, NEW YORK, NY 10013-2473 USA	1355-6177			J INT NEUROPSYCH SOC	J. Int. Neuropsychol. Soc.	JUL	2007	13	4
J	Pekcec, A; Muhlenhoff, M; Gerardy-Schahn, R; Potschka, H				Pekcec, Anton; Muehlenhoff, Martina; Gerardy-Schahn, Rita; Potschka, Heidrun			Impact of the PSA-NCAM system on pathophysiology in a chronic rodent model of temporal lobe epilepsy	NEUROBIOLOGY OF DISEASE			English	Article						PSA-NCAM; neurogenesis; epilepsy; epileptogenesis; proliferation	CELL-ADHESION MOLECULE; FIBER SYNAPTIC REORGANIZATION; DENTATE GRANULE CELLS; ADULT-RAT; INDUCED NEUROGENESIS; PIRIFORM CORTEX; BASOLATERAL AMYGDALA; STATUS EPILEPTICUS; KINDLING MODEL; HIPPOCAMPUS	Polysialylation is a posttranslational modification of the neural cell adhesion molecule (NCAM)., In the adult brain, polysialylated NCAM (PSA-NCAM) is restricted to regions of neurogenesis and neuroplasticity, where PSA promotes plastic changes. Because a variety of plastic changes including neurogenesis have been suggested to be functionally involved in the pathophysiology of epilepsies, it is …	Univ Munich, Inst Pharmacol Toxicol & Pharm, D-80539 Munich, Germany; Hannover Med Sch, Dept Cellular Chem, D-3000 Hannover, Germany	Potschka, H (reprint author), Univ Munich, Inst Pharmacol Toxicol & Pharm, Koeniginstr 16, D-80539 Munich, Germany.	potschka@pharmtox.vetmed.uni-muenchen.de		Potschka, Heidrun/0000-0003-1506-0252			*AC PRESS, 1998, RAT BRAIN STER COORD; Adamec R, 2004, BRAIN RES, V1024, P44, DOI 10.1016/j.brainres.2004.06.074; Amoureux MC, 2000, J NEUROSCI, V20, P3631; Angata K, 2003, BIOCHIMIE, V85, P195, DOI 10.1016/S0300-9084(03)00051-8; Bengzon J, 1997, P NATL ACAD SCI USA, V94, P10432, DOI 10.1073/pnas.94.19.10432; Brandt C, 2006, NEUROPHARMACOLOGY, V51, P789, DOI 10.1016/j.neuropharm.2006.05.021; Brow…	54	41	42	0	1	ACADEMIC PRESS INC ELSEVIER SCIENCE	SAN DIEGO	525 B ST, STE 1900, SAN DIEGO, CA 92101-4495 USA	0969-9961	1095-953X		NEUROBIOL DIS	Neurobiol. Dis.	JUL	2007	27	1
J	Carta, M; Cimador, M; Giuffre, M; Sergio, M; Di Pace, MR; De Grazia, E; Corsello, G				Carta, Maurizio; Cimador, Marcello; Giuffre, Mario; Sergio, Maria; Di Pace, Maria Rita; De Grazia, Enrico; Corsello, Giovanni			Unilateral multicystic dysplastic kidney in infants exposed to antiepileptic drugs during pregnancy	PEDIATRIC NEPHROLOGY			English	Article						multicystic dysplastic kidney; antiepileptic drugs; major congenital anomalies; infant	MALFORMATIONS; APOPTOSIS; EPILEPSY; WOMEN; CARBAMAZEPINE; ANTICONVULSANTS; TERATOGENICITY; METAANALYSIS; EMPHASIS; BCL-2	Prenatal exposure to antiepileptic drugs (AEDs) increases the risk of major congenital malformations (MCM) in the fetus. AED-related abnormalities include heart and neural tube defects, cleft palate, and urogenital abnormalities. Among the various congenital anomalies of the kidney and urinary tract (CAKUT), multicystic dysplastic kidney (MCDK) disease is one of the most severe expressions. Altho…	Univ Palermo, Dipartimento Materno Infantile, Unita Chirurg Pediat, I-90100 Palermo, Italy; Univ Palermo, UTIN & Pediat, I-90100 Palermo, Italy	Carta, M (reprint author), Univ Palermo, Dipartimento Materno Infantile, Unita Chirurg Pediat, Via Cardinale Rampolla 1, I-90100 Palermo, Italy.	mauriziocarta@yahoo.it	Giuffre, Mario/J-7804-2016	Giuffre, Mario/0000-0001-9576-1635; DI PACE, Maria Rita/0000-0003-2170-8035; Cimador, Marcello/0000-0001-6681-3838; SERGIO, Maria/0000-0003-2433-6281			Arpino C, 2000, EPILEPSIA, V41, P1436, DOI 10.1111/j.1528-1157.2000.tb00119.x; Canger R, 1999, EPILEPSIA, V40, P1231, DOI 10.1111/j.1528-1157.1999.tb00851.x; CHANDLER D, 1994, HUM PATHOL, V25, P789, DOI 10.1016/0046-8177(94)90248-8; Fairgrieve SD, 2000, BRIT MED J, V321, P674, DOI 10.1136/bmj.321.7262.674; Fried S, 2004, DRUG SAFETY, V27, P197, DOI 10.2165/00002018-200427030-00004; Hernandez-Diaz…	21	8	8	0	3	SPRINGER	NEW YORK	233 SPRING STREET, NEW YORK, NY 10013 USA	0931-041X			PEDIATR NEPHROL	Pediatr. Nephrol.	JUL	2007	22	7
J	Erdeve, O; Atasay, B; Arsan, S; Siklar, Z; Ocal, G; Berberoglu, M				Erdeve, Oemer; Atasay, Beguem; Arsan, Saadet; Siklar, Zeynep; Oecal, Goenuel; Berberoglu, Merih			Hypocalcemic seizure due to congenital rickets in the first day of life	TURKISH JOURNAL OF PEDIATRICS			English	Article						congenital rickets; hypocalcemia; newborn; seizure; vitamin D	VITAMIN-D DEFICIENCY; INFANTS; PREGNANCY	Congenital rickets is considered a rare disease entity in the newborn period. Hypocalcemic seizure due to congenital rickets has been reported, but this symptom generally appears at the earliest at the end of the first month of life. A congenital rickets case presented unusually with seizure on the first day of life is reported, and the continuing occurrence of the disease with serious consequenc…	Ankara Univ, Fac Med, Div Neonatol, Dept Pediat, TR-06100 Ankara, Turkey; Ankara Univ, Fac Med, Div Pediat Endocrinol, Dept Pediat, TR-06100 Ankara, Turkey	Erdeve, O (reprint author), Ankara Univ, Fac Med, Div Neonatol, Dept Pediat, TR-06100 Ankara, Turkey.						CLEMENTS MR, 1988, J CLIN INVEST, V81, P1768, DOI 10.1172/JCI113518; Grover SR, 2001, MED J AUSTRALIA, V175, P251; Hatun S, 2005, J NUTR, V135, P279; Hollis BW, 2004, AM J CLIN NUTR, V79, P717; Maiyegun SO, 2002, ANN TROP PAEDIATR, V22, P191, DOI 10.1179/027249302125000940; Mohapatra A, 2003, J TROP PEDIATRICS, V49, P126, DOI 10.1093/tropej/49.2.126; Nozza JM, 2001, MED J AUSTRALIA, V175, P253; O…	11	14	15	1	6	TURKISH J PEDIATRICS	ANKARA	P K 66 SAMANPAZARI, 06240 ANKARA, TURKEY	0041-4301			TURKISH J PEDIATR	Turk. J. Pediatr.	JUL-SEP	2007	49	3
J	Turkmen, M; Eliacik, K; Temocin, K; Savk, E; Tosun, A; Dikicioglu, E				Tuerkmen, Muenevver; Eliacik, Kayi; Temocin, Kuebra; Savk, Ekin; Tosun, Ayse; Dikicioglu, Emel			A rare cause of neonatal seizure: incontinentia pigmenti	TURKISH JOURNAL OF PEDIATRICS			English	Article						incontinentia pigmenti; neonatal seizures; NF-kappa B essential modulator (NEMO) gene mutation		Incontinentia pigmenti (IP) is a rare genetic multisystem disorder that may affect many organs including the skin, bone, eyes and the central nervous system. Central nervous system manifestations are seen in 30% of cases with seizures and mental retardation. Seizures occurring as the presenting sign of IP are rarely reported. We report a case of a female newborn with IP who had seizures on day 4 …	Adnan Menderes Univ, Fac Med, Dept Pediat, Aydin, Turkey; Adnan Menderes Univ, Fac Med, Dept Med Genet, Aydin, Turkey; Adnan Menderes Univ, Fac Med, Dept Dermatol, Aydin, Turkey; Adnan Menderes Univ, Fac Med, Dept Pathol, Aydin, Turkey	Turkmen, M (reprint author), Adnan Menderes Univ, Fac Med, Dept Pediat, Aydin, Turkey.						Faloyin M, 2004, PEDIATRICS, V114, P270, DOI 10.1542/peds.114.2.e270; Fiorillo L, 2003, PEDIATR NEUROL, V29, P66, DOI 10.1016/S0887-8994(03)00144-9; HADJRABIA S, 2003, ARCH DERMATOL, V139, P1206; Hennel SJ, 2003, PEDIATR NEUROL, V29, P148, DOI 10.1016/S0887-8994(03)00150-4; Hubert JN, 2002, PEDIATR DERMATOL, V19, P550, DOI 10.1046/j.1525-1470.2002.00231.x; ITIN PH, 2003, PEDIAT DERMATOLOGY, P264;…	12	3	3	0	3	TURKISH J PEDIATRICS	ANKARA	P K 66 SAMANPAZARI, 06240 ANKARA, TURKEY	0041-4301			TURKISH J PEDIATR	Turk. J. Pediatr.	JUL-SEP	2007	49	3
J	Baumgartner-Sigl, S; Haberlandt, E; Mumm, S; Scholl-Burgi, S; Sergi, C; Ryan, L; Ericson, KL; Whyte, MP; Hogler, W				Baumgartner-Sigl, Sara; Haberlandt, Edda; Mumm, Steven; Scholl-Buergi, Sabine; Sergi, Consolato; Ryan, Lawrence; Ericson, Karen L.; Whyte, Michael P.; Hoegler, Wolfgang			Pyridoxine-responsive seizures as the first symptom of infantile hypophosphatasia caused by two novel missense mutations (c.677T > C, p.M226T; c.1112C > T, p.T371I) of the tissue-nonspecific alkaline phosphatase gene	BONE			English	Article						rickets; vitamin B-6; epilepsy; phosphoethanolamine; pyridoxal phosphate	DEPENDENT SEIZURES; NEONATAL HYPOPHOSPHATASIA; VITAMIN-B-6; PYRIDOXAL-5'-PHOSPHATE; ANTIQUITIN; EPILEPSY; NEWBORN; ACID	Pyridoxine-responsive seizures (PRS) and the role of pyridoxine (PN, vitamin B-6) in hypophosphatasia (HPP) are incompletely understood. Typically, PRS and HPP are rare, independent, metabolic disorders. In PRS, seizures resist standard anticonvulsants apart from PN, yet have a good prognosis. In HPP, inactivation of the tissue nonspecific isoenzyme of alkaline phosphatase (TNSALP) impairs skelet…	Med Univ Vienna, Dept Pediat, A-6020 Innsbruck, Austria; Washington Univ, Sch Med, Ctr Metab Bone Dis & Mol Res, Shriners Hosp Children, St Louis, MO USA; Washington Univ, Sch Med, Div Bone & Mineral Dis, St Louis, MO USA; Med Univ Vienna, Inst Pathol, A-6020 Innsbruck, Austria; Med Coll Wisconsin, Dept Med, Div Rheumatol, Milwaukee, WI 53226 USA; Indiana Univ Purdue Univ, Dept Chem, Ft Wayne, IN…	Hogler, W (reprint author), Med Univ Vienna, Dept Pediat, Anichstr 35, A-6020 Innsbruck, Austria.	wolfgang.hoegler@i-med.ac.at		Sergi, Consolato/0000-0002-2779-7879			Baxter P, 1999, ARCH DIS CHILD, V81, P431, DOI 10.1136/adc.81.5.431; Baxter P, 2003, BBA-PROTEINS PROTEOM, V1647, P36, DOI 10.1016/S1570-9639(03)00045-1; Bethenod M, 1967, Ann Pediatr (Paris), V14, P835; CAHILL RA, UNPUB INFANTILE HYPO; COBURN SP, 1983, ANAL BIOCHEM, V129, P310, DOI 10.1016/0003-2697(83)90555-9; Deeb AA, 2000, ACTA PAEDIATR, V89, P730, DOI 10.1080/080352500750044106; den Dunnen J…	37	72	75	0	2	ELSEVIER SCIENCE INC	NEW YORK	360 PARK AVE SOUTH, NEW YORK, NY 10010-1710 USA	8756-3282			BONE	Bone	JUN	2007	40	6
J	Shor, S; Koren, G; Nulman, I				Shor, Sarit; Koren, Gideon; Nulman, Irena			Teratogenicity of lamotrigine	CANADIAN FAMILY PHYSICIAN			English	Article							ANTIEPILEPTIC DRUGS; IN-UTERO; PREGNANCY; MALFORMATIONS; REGISTER; EPILEPSY	QUESTION One of my female patients has epilepsy and is currently receiving lamotrigine monotherapy. She has recently found that she is 6 weeks pregnant and is concerned about possible side effects of lamotrigine on her fetus. How should I advise her and should I switch to another antiepileptic drug? ANSWER Lamotrigine (LTG) has not been associated with an increased risk for major malformations in…								DANSKY LV, 1980, EPILEPSIA, V21, P261, DOI 10.1111/j.1528-1157.1980.tb04072.x; DILLON JA, 2006, HLTH CANADA ENDORSED; *GLAXOSMITHKLINE, 2007, LAM PREGN REG INT RE; Holmes LB, 2006, BIRTH DEFECTS RES A, V76, P318; Meador KJ, 2006, NEUROLOGY, V67, P407, DOI 10.1212/01.wnl.0000227919.81208.b2; Morrow J, 2006, J NEUROL NEUROSUR PS, V77, P193, DOI 10.1136/jnnp.2005.074203; Vajda FJE, 2006, EUR J NEURO…	9	12	12	0	0	COLL FAMILY PHYSICIANS CANADA	MISSISSAUGA	2630 SKYMARK AVE, MISSISSAUGA, ONTARIO L4W 5A4, CANADA	0008-350X			CAN FAM PHYSICIAN	Can. Fam. Phys.	JUN	2007	53
J	Greene, BR; Boylan, GB; Reilly, RB; de Chazal, P; Connolly, S				Greene, Barry R.; Boylan, Geraldine B.; Reilly, Richard B.; de Chazal, Philip; Connolly, Sean			Combination of EEG and ECG for improved automatic neonatal seizure detection	CLINICAL NEUROPHYSIOLOGY			English	Article						neonatal seizure detection; EEG; ECG; EKG	CEREBRAL FUNCTION MONITOR; INTENSIVE-CARE; NEWBORN; PRETERM; TOOL	Objective: Neonatal seizures are the most common central nervous system disorder in newborn infants. A system that could automatically detect the presence of seizures in neonates would be a significant advance facilitating timely medical intervention. Methods: A novel method is proposed for the robust detection of neonatal seizures through the combination of simultaneously-recorded electroencepha…	Univ Coll Dublin, Sch Elect Elect & Mech Engn, Dublin 2, Ireland; Natl Univ Ireland Univ Coll Cork, Dept Paediat & Child Hlth, Cork, Ireland; St Vincent Hosp, Cognit Neurophysiol Lab, Dublin, Ireland; St Vincent Univ Hosp, Dept Clin Neurophysiol, Dublin, Ireland	Greene, BR (reprint author), Univ Coll Dublin, Sch Elect Elect & Mech Engn, Dublin 2, Ireland.	barry.greene@ee.ucd.ie	Boylan, Geraldine/F-3019-2012; Reilly, Richard/F-7034-2011	Reilly, Richard/0000-0001-8578-1245; Boylan, Geraldine/0000-0003-0920-5291; de Chazal, Philip/0000-0002-2091-207X			Altenburg J, 2003, CLIN NEUROPHYSIOL, V114, P50, DOI 10.1016/S1388-2457(02)00322-X; Benitez D, 2001, COMPUT BIOL MED, V31, P399, DOI 10.1016/S0010-4825(01)00009-9; Boylan GB, 2002, ARCH DIS CHILD, V86, P165; Celka P, 2002, IEEE T BIO-MED ENG, V49, P455, DOI 10.1109/10.995684; D'Alessandro M, 2003, IEEE T BIO-MED ENG, V50, P603, DOI 10.1109/TBME.2003.810706; de Chazal P, 2003, IEEE T BIO-MED ENG, …	27	55	56	0	7	ELSEVIER IRELAND LTD	CLARE	ELSEVIER HOUSE, BROOKVALE PLAZA, EAST PARK SHANNON, CO, CLARE, 00000, IRELAND	1388-2457			CLIN NEUROPHYSIOL	Clin. Neurophysiol.	JUN	2007	118	6
J	Tomson, T; Palm, R; Kallen, K; Ben-Menachem, E; Soderfeldt, B; Danielsson, B; Johansson, R; Luef, G; Ohman, I				Tomson, Torbjorn; Palm, Ragnar; Kallen, Kristina; Ben-Menachem, Elinor; Soderfeldt, Birgitta; Danielsson, Bo; Johansson, Rune; Luef, Gerhard; Ohman, Inger			Pharmacokinetics of levetiracetam during pregnancy, delivery, in the neonatal period, and lactation	EPILEPSIA			English	Article						epilepsy; pregnancy; levetiracetam; pharmacokinetics; breast milk	BIRTH	Purpose: To study pharmacokinetics of levetiracetam (LEV) during pregnancy, delivery, lactation, and in the neonatal period. Methods: Fourteen women with epilepsy receiving LEV treatment during pregnancy and lactation contributed with 15 pregnancies to this prospective study in which LEV concentrations in plasma and breast milk were determined. Trough maternal plasma samples were collected each t…	Karolinska Univ Hosp, Dept Neurol, S-17176 Stockholm, Sweden; Neurologmottagning Ankaret, Karlstad, Sweden; Univ Lund Hosp, Dept Neurol, S-22185 Lund, Sweden; Univ Gothenburg, Sahlgrenska Hosp, Dept Clin Neurosci & Physiol, Gothenburg, Sweden; Stockholm S Hosp, Dept Internal Med, Stockholm, Sweden; Malarsjukhuset, Dept Neurol, Eskilstuna, Sweden; Cent Hosp Karlstad, Dept Neurol & Rehabil, Karlsta…	Tomson, T (reprint author), Karolinska Univ Hosp, Dept Neurol, S-17176 Stockholm, Sweden.	torbjorn.tomson@karolinska.se	Ohman, Inger/B-5513-2008	Ohman, Inger/0000-0001-7784-6272			Allegaert K, 2006, EPILEPSIA, V47, P1068, DOI 10.1111/j.1528-1167.2006.00576.x; Anderson GD, 2005, CLIN PHARMACOKINET, V44, P989, DOI 10.2165/00003088-200544100-00001; Blackburn S T, 1994, J Perinat Neonatal Nurs, V8, P37; French JA, 2004, NEUROLOGY, V62, P1261, DOI 10.1212/01.WNL.0000123695.22623.32; Grunewald R, 2005, EPILEPSIA, V46, P154, DOI 10.1111/j.1528-1167.2005.00329.x; Johannessen SI, 2…	14	114	118	1	10	WILEY-BLACKWELL	HOBOKEN	111 RIVER ST, HOBOKEN 07030-5774, NJ USA	0013-9580	1528-1167		EPILEPSIA	Epilepsia	JUN	2007	48	6
J	Cunnington, M; Ferber, S; Quartey, G				Cunnington, Marianne; Ferber, Sandy; Quartey, George		ILPRSAC	Effect of dose on the frequency of major birth defects following fetal exposure to lamotrigine monotherapy in an international observational study	EPILEPSIA			English	Article						lamotrigine; dose; major birth defects; pregnancy	PREGNANCY; MALFORMATIONS; INFANTS; DRUGS; RISK	Data from the International Lamotrigine Pregnancy Registry were analyzed to examine the effect of maximal first-trimester maternal dose of lamotrigine monotherapy on the risk of major birth defects (MBDs). Among 802 exposures, the frequency of MBDs was 2.7% (95% confidence interval [CI] 1.8-4.2%). The distribution of dose did not differ between infants with and those without MBDs (mean 248.3 mill…	GlaxoSmithKline Inc, Worldwide Epidemiol, Harlow CM19 5AW, Essex, England; Kendle, Chicago, IL USA	Cunnington, M (reprint author), GlaxoSmithKline Inc, Worldwide Epidemiol, New Frontiers Pk S,3rd Ave, Harlow CM19 5AW, Essex, England.	Marianne.C.Cunnington@gsk.com					Cunnington M, 2005, NEUROLOGY, V64, P955, DOI 10.1212/01.WNL.0000154515.94346.89; Holmes LB, 2006, BIRTH DEFECTS RES A, V76, P318; Holmes LB, 2004, ARCH NEUROL-CHICAGO, V61, P673, DOI 10.1001/archneur.61.5.673; Holmes LB, 2001, NEW ENGL J MED, V344, P1132, DOI 10.1056/NEJM200104123441504; Honein MA, 1999, TERATOLOGY, V60, P356, DOI 10.1002/(SICI)1096-9926(199912)60:6<356::AID-TERA8>3.0.CO;2-B; *L…	11	52	52	0	2	BLACKWELL PUBLISHING	OXFORD	9600 GARSINGTON RD, OXFORD OX4 2DQ, OXON, ENGLAND	0013-9580			EPILEPSIA	Epilepsia	JUN	2007	48	6
J	Kampman, MT				Kampman, Margitta T.			Folate status in women of childbearing age with epilepsy	EPILEPSY RESEARCH			English	Article						anticonvulsants; dietary supplements	ANTIEPILEPTIC DRUG MONOTHERAPY; PLASMA TOTAL HOMOCYSTEINE; FOLIC-ACID; HORDALAND HOMOCYSTEINE; SERUM; HYPERHOMOCYSTEINEMIA; VITAMIN-B-12; LAMOTRIGINE; THERAPY	Treatment with cytochrome P450 enzyme-inducing antiepileptic drugs (P450-inducing AEDs) is known to interfere with folate metabolism. Low folate status is of special concern in women with epilepsy who might become pregnant. Therefore, folate status was assessed in women age 16-42 treated for epilepsy. Staple food is not folic acid fortified in Norway. Only 1/94 women was folate-deficient by the l…	Univ Hosp N Norway, Dept Neurol, N-9038 Tromso, Norway; Univ Tromso, Inst Clin Med, N-9037 Tromso, Norway	Kampman, MT (reprint author), Univ Hosp N Norway, Dept Neurol, POB 33, N-9038 Tromso, Norway.	margitta.kampman@unn.no					Apeland T, 2002, EPILEPSY RES, V51, P237, DOI 10.1016/S0920-1211(02)00153-5; Apeland T, 2001, EPILEPSY RES, V47, P27, DOI 10.1016/S0920-1211(01)00288-1; Apeland T, 2001, ACTA NEUROL SCAND, V103, P294, DOI 10.1034/j.1600-0404.2001.103005294.x; Gidal BE, 2005, EPILEPSY RES, V64, P161, DOI 10.1016/j.eplepsyres.2005.03.005; GOGGIN T, 1987, Q J MED, V65, P911; Huemer M, 2005, EPILEPSIA, V46, P1677, DO…	17	9	9	0	1	ELSEVIER SCIENCE BV	AMSTERDAM	PO BOX 211, 1000 AE AMSTERDAM, NETHERLANDS	0920-1211			EPILEPSY RES	Epilepsy Res.	JUN	2007	75	1
J	Vecchi, M; Suppiej, A; Mastrangelo, M; Boniver, C				Vecchi, Marilena; Suppiej, Agnese; Mastrangelo, Massimo; Boniver, Clementina			Focal motor seizure with automatisms in a newborn	EPILEPTIC DISORDERS			English	Article						newborn; temporal seizure; classification; neonatal seizures; focal seizures	PROPOSED DIAGNOSTIC SCHEME; EPILEPTIC SEIZURES; NEONATAL SEIZURES; CLASSIFICATION; PEOPLE	Continuous synchronized video-EEG-polygraphic recordings allow us to better define the electroclinical patterns of epileptic events and to study the semiological features of neonatal seizures. Recently, complex behaviours and motor automatisms in newborns have been reported as being epileptic in nature. However, the debate on physiopathology (cortical or brainstem release phenomena) is ongoing. W…	Azienda Osped Padova, Dept Pediat, I-35100 Padua, Italy	Vecchi, M (reprint author), Azienda Osped Padova, Dept Pediat, Via Giustiniani 2, I-35100 Padua, Italy.	vecchim@libero.it		Suppiej, Agnese/0000-0001-5130-1450			Blume Warren T., 2001, Epilepsia, V42, P1212, DOI 10.1046/j.1528-1157.2001.22001.x; Engel J, 2001, EPILEPSIA, V42, P796, DOI 10.1046/j.1528-1157.2001.10401.x; Lortie A, 2002, EPILEPSY RES, V51, P133, DOI 10.1016/S0920-1211(02)00102-X; Mastrangelo M, 2006, EPILEPSIA, V47, P27; Mastrangelo M, 2005, SEIZURE-EUR J EPILEP, V14, P304, DOI 10.1016/j.seizure.2005.04.001; Mizrahi E. M., 2005, EPILEPTIC SY…	11	0	0	0	1	JOHN LIBBEY EUROTEXT LTD	MONTROUGE	127 AVE DE LA REPUBLIQUE, 92120 MONTROUGE, FRANCE	1294-9361			EPILEPTIC DISORD	Epileptic Disord.	JUN	2007	9	2
J	Cansu, A; Serdaroglu, A; Yuksel, D; Dogan, V; Ozkan, S; Hirfanoglu, T; Senbil, N; Gucuyener, K; Soysal, S; Camurdan, A; Gurer, YK				Cansu, Ali; Serdaroglu, Ayse; Yuksel, Deniz; Dogan, Vehbi; Ozkan, Secil; Hirfanoglu, Tugba; Senbil, Nesrin; Gucuyener, Kivilcim; Soysal, Sebnem; Camurdan, Aysu; Gurer, Yavuz Kemal			Prevalence of some risk factors in children with epilepsy compared to their controls	SEIZURE-EUROPEAN JOURNAL OF EPILEPSY			English	Article; Proceedings Paper	4th United-States-China-Japan- Academic Conference	FEB 22, 2006	Awaji, JAPAN	US China Japan Acad		epilepsy; children; risk factors; Turkey	COMPLEX FEBRILE CONVULSIONS; UNPROVOKED SEIZURES; CHILDHOOD EPILEPSY; OLMSTED-COUNTY; HEAD TRAUMA; POPULATION; EPIDEMIOLOGY; DISORDERS; MINNESOTA; ANTECEDENTS	Aim: The goal of this case-control study was to identify the significance of certain Risk factors; risk factors for epilepsy in Turkey. Method: A total of 805 cases, aged 1-16 years, followed-up for epilepsy at the Pediatric Neurology Department and a control group consisting of 846 age-matched cases without epilepsy were included in the study. The risk factors examined were gender, neurological …	Gazi Univ, Fac Med, Dept Pediat Neurol, TR-06500 Ankara, Turkey; Dr Sami Ulus Pediat Dis Training & Res Hosp, Ankara, Turkey; Gazi Univ, Fac Med, Dept Publ Hlth, Ankara, Turkey; Gazi Univ, Fac Med, Dept Social Pediat, Ankara, Turkey	Cansu, A (reprint author), Gazi Univ, Fac Med, Dept Pediat Neurol, TR-06500 Ankara, Turkey.	acansu2003@yahoo.com					Al Rajeh S, 2001, SEIZURE-EUR J EPILEP, V10, P410, DOI 10.1053/seiz.2001.0602; ALEISSA YA, 1992, DEV MED CHILD NEUROL, V34, P1085; ANLAR B, 2002, STANDARDIZATION ADAP; ANNEGERS JF, 1988, NEUROLOGY, V38, P1407, DOI 10.1212/WNL.38.9.1407; ANNEGERS JF, 1987, NEW ENGL J MED, V316, P493, DOI 10.1056/NEJM198702263160901; ANNEGERS JF, 1980, NEUROLOGY, V30, P683, DOI 10.1212/WNL.30.7.683; ANNEGERS JF, 19…	52	22	24	0	9	W B SAUNDERS CO LTD	LONDON	32 JAMESTOWN RD, LONDON NW1 7BY, ENGLAND	1059-1311	1532-2688		SEIZURE-EUR J EPILEP	Seizure	JUN	2007	16	4
J	Jessberger, S; Nakashima, K; Clemenson, GD; Mejia, E; Mathews, E; Ure, K; Ogawa, S; Sinton, CM; Gage, FH; Hsieh, J				Jessberger, Sebastian; Nakashima, Kinichi; Clemenson, Gregory D., Jr.; Mejia, Eunice; Mathews, Emily; Ure, Kerstin; Ogawa, Shiori; Sinton, Christopher M.; Gage, Fred H.; Hsieh, Jenny			Epigenetic modulation of seizure-induced neurogenesis and cognitive decline	JOURNAL OF NEUROSCIENCE			English	Article						valproic acid; neurogenesis; hippocampus; seizure; object recognition; learning; histone deacetylase	HISTONE DEACETYLASE INHIBITION; ADULT HIPPOCAMPAL NEUROGENESIS; TEMPORAL-LOBE EPILEPSY; HILAR BASAL DENDRITES; NEURAL STEM-CELLS; STATUS-EPILEPTICUS; DENTATE GYRUS; VALPROIC ACID; RAT HIPPOCAMPUS; GENE-EXPRESSION	The conceptual understanding of hippocampal function has been challenged recently by the finding that new granule cells are born throughout life in the mammalian dentate gyrus (DG). The number of newborn neurons is dynamically regulated by a variety of factors. Kainic acid-induced seizures, a rodent model of human temporal lobe epilepsy, strongly induce the proliferation of DG neurogenic progenit…	Salk Inst Biol Studies, Genet Lab, La Jolla, CA 92037 USA; Univ Texas, SW Med Ctr, Dept Mol Biol, Cecil H & Ida Green Ctr Reprod Biol Sci, Dallas, TX 75390 USA; Univ Texas, SW Med Ctr, Dept Internal Med, Dallas, TX 75390 USA; Nara Inst Sci & Technol, Lab Mol Neurosci, Ikoma 6300101, Japan	Gage, FH (reprint author), Salk Inst Biol Studies, Genet Lab, 10010 N Torrey Pines Rd, La Jolla, CA 92037 USA.	gage@salk.edu; jenny.hsieh@utsouthwestern.edu					Ballas N, 2001, NEURON, V31, P353, DOI 10.1016/S0896-6273(01)00371-3; Ben-Ari Y, 2000, TRENDS NEUROSCI, V23, P580, DOI 10.1016/S0166-2236(00)01659-3; Bengzon J, 1997, P NATL ACAD SCI USA, V94, P10432, DOI 10.1073/pnas.94.19.10432; Bengzon J, 2002, PROG BRAIN RES, V135, P111; Beuckmann CT, 2004, J NEUROSCI, V24, P4469, DOI 10.1523/JNEUROSCI.5560-03.2004; Bolanos AR, 1998, NEUROLOGY, V51, P41, DOI …	73	216	222	0	7	SOC NEUROSCIENCE	WASHINGTON	11 DUPONT CIRCLE, NW, STE 500, WASHINGTON, DC 20036 USA	0270-6474			J NEUROSCI	J. Neurosci.	MAY 30	2007	27	22
J	Soldovieri, MV; Cilio, MR; Miceli, F; Bellini, G; del Giudice, EM; Castaldo, P; Hernandez, CC; Shapiro, MS; Pascotto, A; Annunziato, L; Taglialatela, M				Soldovieri, Maria Virginia; Cilio, Maria Roberta; Miceli, Francesco; Bellini, Giulia; del Giudice, Emanuele Miraglia; Castaldo, Pasqualina; Hernandez, Ciria C.; Shapiro, Mark S.; Pascotto, Antonio; Annunziato, Lucio; Taglialatela, Maurizio			Atypical gating of M-type potassium channels conferred by mutations in uncharged residues in the S-4 region of KCNQ2 causing benign familial neonatal convulsions	JOURNAL OF NEUROSCIENCE			English	Article						epilepsy; potassium channels; KCNQ2 subunits; benign familial neonatal convulsions; channel gating; mutations	SHAKER K+-CHANNELS; VOLTAGE SENSOR; ANTICONVULSANT RETIGABINE; EPILEPTIC SEIZURES; PATCH RECORDINGS; ION-CHANNEL; ACTIVATION; CURRENTS; MODULATION; SUBUNITS	Heteromeric assembly of KCNQ2 and KCNQ3 subunits underlie the M-current (I-KM), a slowly activating and noninactivating neuronal K+ current. Mutations in KCNQ2 and KCNQ3 genes cause benign familial neonatal convulsions (BFNCs), a rare autosomal-dominant epilepsy of the newborn. In the present study, we describe the identification of a novel KCNQ2 heterozygous mutation (c587t) in a BFNC-affected f…	Univ Naples Federico II, Div Pharmacol, Dept Neurosci, Sch Med,Sect Pharmacol, I-80131 Naples, Italy; Bambino Gesu Pediat Hosp, Div Neurol, I-00165 Rome, Italy; Univ Naples 2, Dept Child Neuropsychiat, I-80138 Naples, Italy; Univ Naples 2, Dept Pediat, I-80138 Naples, Italy; Univ Texas, Hlth Sci Ctr, Dept Physiol, San Antonio, TX 78229 USA; Univ Molise, Dept Hlth Sci, I-86100 Campobasso, Italy	Taglialatela, M (reprint author), Univ Naples Federico II, Div Pharmacol, Dept Neurosci, Sch Med,Sect Pharmacol, Ed 19,Via Pansini 5, I-80131 Naples, Italy.	mtaglial@unina.it	Taglialatela, Maurizio/K-1840-2013; Taglialatela, Maurizio/A-2062-2019; Miceli, Francesco/H-3767-2013	Taglialatela, Maurizio/0000-0002-8202-0560; Miceli, Francesco/0000-0002-5393-1402; ANNUNZIATO, LUCIO/0000-0002-8534-8270; Soldovieri, Maria Virginia/0000-0002-3601-9374	NINDS NIH HHS [R01 NS043394]; Telethon [GGP030209]		Aggarwal SK, 1996, NEURON, V16, P1169, DOI 10.1016/S0896-6273(00)80143-9; BEZANILLA F, 1994, BIOPHYS J, V66, P1011, DOI 10.1016/S0006-3495(94)80882-3; Biervert C, 1998, SCIENCE, V279, P403, DOI 10.1126/science.279.5349.403; Blackburn-Munro G, 2003, EUR J PHARMACOL, V460, P109, DOI 10.1016/S0014-2999(02)02924-2; Boscia F, 2006, NEUROPHARMACOLOGY, V51, P283, DOI 10.1016/j.neuropharm.2006.03.024; BR…	60	31	32	0	3	SOC NEUROSCIENCE	WASHINGTON	11 DUPONT CIRCLE, NW, STE 500, WASHINGTON, DC 20036 USA	0270-6474			J NEUROSCI	J. Neurosci.	MAY 2	2007	27	18
J	Lommen, CML; Pasman, JW; van Kranen, VHJM; Andriessen, P; Cluitmans, PJM; van Rooij, LGM; Oetomo, SB				Lommen, C. M. L.; Pasman, J. W.; van Kranen, V. H. J. M.; Andriessen, P.; Cluitmans, P. J. M.; van Rooij, L. G. M.; Bambang Oetomo, S.			An algorithm for the automatic detection of seizures in neonatal amplitude-integrated EEG	ACTA PAEDIATRICA			English	Article						cerebral function monitor; detection; neonatal seizures	CEREBRAL FUNCTION MONITOR; NEWBORN EEG; BRAIN; ENCEPHALOPATHY	Aim: To develop and evaluate an algorithm for the automatic screening of electrographic neonatal seizures (ENS) in amplitude-integrated electroencephalography (aEEG) signals. Methods: CFM recordings were recorded in asphyxiated (near)term newborns. ENS of at least 60 sec were detected based on their characteristic pattern in the aEEG signal, an increase of its lower boundary. The algorithm was tr…	Maxima Med Ctr Veldhoven, Dept Neonatol, NL-5500 MB Veldhoven, Netherlands; Radboud Univ Nijmegen, Med Ctr, Nijmegen, Netherlands; Univ Hosp, Maastricht, Netherlands; Eindhoven Univ Technol, Signal Proc Syst, NL-5600 MB Eindhoven, Netherlands; Univ Utrecht, Med Ctr, NL-3508 TC Utrecht, Netherlands	Lommen, CML (reprint author), Maxima Med Ctr Veldhoven, Dept Neonatol, Postbus 7777, NL-5500 MB Veldhoven, Netherlands.	c.lommen@mmc.nl	Pasman, Jacobus/J-6460-2012; Cluitmans, Pierre/J-5132-2013				Armitage P, 1994, STAT METHODS MED RES; Ben-Ari Y, 2006, LANCET NEUROL, V5, P1055, DOI 10.1016/S1474-4422(06)70626-3; Binnie C, 2003, CLIN NEUROPHYSIOLOGY; BJERRE I, 1983, ARCH DIS CHILD, V58, P997, DOI 10.1136/adc.58.12.997; Boylan GB, 2002, ARCH DIS CHILD, V86, P165; de Vries LS, 2005, ARCH DIS CHILD-FETAL, V90, P201, DOI 10.1136/adc.2004.062745; Evans D, 1998, ARCH DIS CHILD, V78, pF70, DOI 10…	34	15	15	0	4	WILEY	HOBOKEN	111 RIVER ST, HOBOKEN 07030-5774, NJ USA	0803-5253	1651-2227		ACTA PAEDIATR	Acta Paediatr.	MAY	2007	96	5
J	Josephson, CB; Rahey, S; Sadler, RM				Josephson, Colin B.; Rahey, Susan; Sadler, R. Mark			Neurocardiogenic syncope: Frequency and consequences of its misdiagnosis as epilepsy	CANADIAN JOURNAL OF NEUROLOGICAL SCIENCES			English	Article							AUTONOMIC NERVOUS-SYSTEM; MANAGEMENT; DISORDERS; CRITERIA	Background: Neurocardiogenic syncope (NCS) can be mistaken as a seizure. We reviewed the frequency and diagnostic consequences of this misdiagnosis. Methods: A retrospective review Of Outpatient adult epilepsy clinic charts (QEII Health Sciences Centre, Halifax, NS) was conducted to identify NCS patients referred with a provisional diagnosis of seizures. Charts were reviewed in detail with an emp…	Dalhousie Univ, Neuroelectrodiagnost Unit, Halifax, NS B3H 3A7, Canada; Dalhousie Univ, Capital Hlth Author, Div Neurol, Dept Med, Halifax, NS B3H 3A7, Canada	Sadler, RM (reprint author), Dalhousie Univ, Halifax Infirm, Queen Elizabeth II Hlth Sci Ctr, 1796 Summer St,Room 3829, Halifax, NS B3H 3A7, Canada.						Bergfeldt L, 2003, HEART, V89, P353, DOI 10.1136/heart.89.3.353; BLECK TP, 1997, EPILEPSY COMPREHENSI; Chadwick D, 2002, BRIT MED J, V324, P495, DOI 10.1136/bmj.324.7336.495; GESTAUT H, 1957, LANCET, V2, P1018; Grubb BP, 2005, NEW ENGL J MED, V352, P1004, DOI 10.1056/NEJMcp042601; Grubb BP, 1999, PACE, V22, P798, DOI 10.1111/j.1540-8159.1999.tb00546.x; GUBERMAN A, 2006, ADV NEUROLOGY, V97; Jacoby…	19	22	26	1	2	CANADIAN J NEUROL SCI INC	CALGARY	PO BOX 4220, STATION C EDITORIAL & SUBSCRIPTION SERV, CALGARY, AB T2T 5N1, CANADA	0317-1671			CAN J NEUROL SCI	Can. J. Neurol. Sci.	MAY	2007	34	2
J	Kothare, SV; Kaleyias, J				Kothare, Sanjeev V.; Kaleyias, Joseph			The adverse effects of antiepileptic drugs in children	EXPERT OPINION ON DRUG SAFETY			English	Review						adverse effects; antiepileptic drugs; childen; epilepsy	BONE-MINERAL DENSITY; NONCONVULSIVE STATUS EPILEPTICUS; FOLIC-ACID ANTAGONISTS; NEURAL-TUBE DEFECTS; EPILEPSY PATIENTS; ANTICONVULSANT THERAPY; VALPROIC ACID; LONG-TERM; PREGNANCY-REGISTER; SODIUM VALPROATE	Efficacy of antiepileptic drugs (AEDs) are often equivalent, hence selection of an AED is often determined by the adverse effects (AEs). The development of neurocognitive AEs is almost inevitable with use of AEDs, especially in high-risk groups. Teratogenesis with major or minor malformations is of great concern during the first trimester of pregnancy, but an increasing body of information sugges…	Drexel Univ, Coll Med, St Christophers Hosp Children, Neurol Sect,Dept Pediat, Philadelphia, PA 19134 USA	Kothare, SV (reprint author), Drexel Univ, Coll Med, St Christophers Hosp Children, Neurol Sect,Dept Pediat, Erie Ave & Front St, Philadelphia, PA 19134 USA.	skothare@drexelmed.edu		Kothare, Sanjeev/0000-0001-7849-6649			Adab N, 2004, J NEUROL NEUROSUR PS, V75, P1575, DOI 10.1136/jnnp.2003.029132; Adab N, 2001, J NEUROL NEUROSUR PS, V70, P15, DOI 10.1136/jnnp.70.1.15; ADAB N, 2004, COCHRANE DB SYST REV, V3, P4848, DOI DOI 10.1002/14651858.CD004848; Ali II, 2004, EPILEPSY BEHAV, V5, P296, DOI 10.1016/j.yebeh.2004.02.005; Alsdorf Rachel, 2005, Expert Opin Drug Saf, V4, P345, DOI 10.1517/14740338.4.2.345; *AM AC PED…	132	23	28	1	7	TAYLOR & FRANCIS LTD	ABINGDON	2-4 PARK SQUARE, MILTON PARK, ABINGDON OR14 4RN, OXON, ENGLAND	1474-0338	1744-764X		EXPERT OPIN DRUG SAF	Expert Opin. Drug Saf.	MAY	2007	6	3
J	Wieck, A; Rao, S; Sein, K; Haddad, PM				Wieck, A.; Rao, S.; Sein, K.; Haddad, P. M.			A survey of antiepileptic prescribing to women of childbearing potential in psychiatry	ARCHIVES OF WOMENS MENTAL HEALTH			English	Article						antiepileptic drugs; pregnancy; bipolar; counselling	EPILEPSY; MALFORMATIONS; METAANALYSIS; CHILDREN; DRUGS	Antiepileptic drugs (AEDs) are teratogenic. The aim of this survey was to ascertain whether clinicians followed recently published guidelines for prescribing AEDs to women of childbearing potential in England and Wales. We reviewed the case notes of all women aged 16-47 years who were initiated on valproate or carbamazapine in the psychiatric departments of three teaching hospitals over a 12 mont…	Wythenshawe Hosp, Dept Psychiat, Manchester Mental Hlth & Social Care Trust, Manchester M23 9LT, Lancs, England; Hope Hosp, Bolton Salford & Trafford Mental Hlth Trust, Dept Psychiat, Manchester, Lancs, England	Wieck, A (reprint author), Wythenshawe Hosp, Dept Psychiat, Manchester Mental Hlth & Social Care Trust, Southmoor Rd, Manchester M23 9LT, Lancs, England.	awieck@globalnet.co.uk		Haddad, Peter/0000-0003-3383-9294			Adab N, 2004, J NEUROL NEUROSUR PS, V75, P1575, DOI 10.1136/jnnp.2003.029132; American Psychiatric Association, 2002, PRACT GUID TREATM PA; Fried S, 2004, DRUG SAFETY, V27, P197, DOI 10.2165/00002018-200427030-00004; Goodwin GM, 2003, J PSYCHOPHARMACOL, V17, P3; Lumley J., 2001, COCHRANE DATABASE SY; Matalon S, 2002, REPROD TOXICOL, V16, P9, DOI 10.1016/S0890-6238(01)00199-X; Medicines and Health…	12	12	12	0	0	SPRINGER WIEN	WIEN	SACHSENPLATZ 4-6, PO BOX 89, A-1201 WIEN, AUSTRIA	1434-1816			ARCH WOMEN MENT HLTH	Arch. Womens Ment. Health	APR	2007	10	2
J	Gilby, KL; Thorne, V; Patey, A; McIntyre, DC				Gilby, Krista L.; Thorne, Victoria; Patey, Andrea; McIntyre, Dan C.			Ruling out postnatal origins to attention-deficit/hyperactivity disorder (ADHD)-like behaviors in a seizure-prone rat strain	BEHAVIORAL NEUROSCIENCE			English	Article						ADHD; maternal care; cross-fostering; genetics; neurodevelopment	SLOW KINDLING RATS; EARLY-LIFE EVENTS; MATERNAL-CARE; RESISTANT RATS; NEUROGENIC STRESSORS; STATUS EPILEPTICUS; FEAR RESPONSES; SEIZING RAT; EXPRESSION; HIPPOCAMPAL	Adult Fast (seizure-prone) and Slow (seizure-resistant) kindling rat strains exhibit divergent behaviors in paradigms relevant to attention-deficit/hyperactivity disorder (ADHD) in humans. Similar dissociations in rodent behavior have been linked to disparities in early life experience, suggesting that differential maternal care or postnatal interactions may underlie these behaviors. Consequently…	Carleton Univ, Inst Neurosci, Life Sci Res Ctr, Ottawa, ON K1S 5B6, Canada	Gilby, KL (reprint author), Carleton Univ, Inst Neurosci, Life Sci Res Ctr, Ottawa, ON K1S 5B6, Canada.	krista_gilby@carleton.ca					Alberts J.R., 1988, Handbook of Behavioral Neurobiology, V9, P1; Anisman H, 1998, INT J DEV NEUROSCI, V16, P149, DOI 10.1016/S0736-5748(98)00025-2; Anisman H, 1997, BRAIN BEHAV IMMUN, V11, P63, DOI 10.1006/brbi.1997.0482; Anisman H, 2002, J NEUROSCI, V22, P7809; Bredy TW, 2003, NEUROSCIENCE, V118, P571, DOI 10.1016/S0306-4522(02)00918-1; Caldji C, 1998, P NATL ACAD SCI USA, V95, P5335, DOI 10.107…	42	19	19	0	2	AMER PSYCHOLOGICAL ASSOC/EDUCATIONAL PUBLISHING FOUNDATION	WASHINGTON	750 FIRST ST NE, WASHINGTON, DC 20002-4242 USA	0735-7044			BEHAV NEUROSCI	Behav. Neurosci.	APR	2007	121	2
J	Yamamoto, H; Kamiyama, N; Murakami, H; Miyamoto, Y; Fukuda, M				Yamamoto, Hitoshi; Kamiyama, Noriko; Murakami, Hiroshi; Miyamoto, Yusaku; Fukuda, Miho			Spontaneous resolution of intractable epileptic seizures following HHV-7 infection	BRAIN & DEVELOPMENT			English	Article						spontaneous resolution; intractable epileptic seizures; HHV-7 infection	SPONTANEOUS REMISSION; WEST-SYNDROME; SPASMS	Purpose: We report a three-year-old female with intractable epilepsy post West syndrome whose seizures disappeared following an acute viral infection, without changes in anti-epileptic therapy. Methods: The female infant was born at term to a healthy mother after an uneventful pregnancy and delivery. At the age of five months, she developed intractable brief tonic spasms which had a series of inf…	St Marianna Univ, Sch Med, Dept Pediat, Kawasaki, Kanagawa 2168511, Japan	Yamamoto, H (reprint author), St Marianna Univ, Sch Med, Dept Pediat, 2-16-1 Sugao, Kawasaki, Kanagawa 2168511, Japan.	h3yama@marianna-u.ac.jp					ARIIZUMI M, 1987, BRAIN DEV-JPN, V9, P422, DOI 10.1016/S0387-7604(87)80117-1; ARIIZUMI M, 1983, LANCET, V2, P162, DOI 10.1016/S0140-6736(83)90144-7; Hattori H, 2001, BRAIN DEV-JPN, V23, P705, DOI 10.1016/S0387-7604(01)00278-9; HRACHOVY RA, 1991, EPILEPSIA, V32, P212, DOI 10.1111/j.1528-1157.1991.tb05246.x; RIIKONEN R, 1987, BRAIN DEV-JPN, V9, P409, DOI 10.1016/S0387-7604(87)80114-6; West J. W., 1…	7	6	6	0	0	ELSEVIER SCIENCE BV	AMSTERDAM	PO BOX 211, 1000 AE AMSTERDAM, NETHERLANDS	0387-7604	1872-7131		BRAIN DEV-JPN	Brain Dev.	APR	2007	29	3
J	Beghi, E				Beghi, Ettore			Epilepsy	CURRENT OPINION IN NEUROLOGY			English	Article						diagnosis; epilepsy; mechanisms; review treatment	NEWLY-DIAGNOSED EPILEPSY; POPULATION-BASED SURVEY; TEMPORAL-LOBE EPILEPSY; STATUS EPILEPTICUS; DOUBLE-BLIND; ANTIEPILEPTIC DRUGS; CHILDHOOD EPILEPSY; CLINICAL-EVIDENCE; SEIZURE CONTROL; ONSET EPILEPSY	Purpose of review To provide a critical review,of studies pulblished between December 2005 and November 2006, and detect the advances of basic and clinical research in epillepsy. Recent findings The complexity of the mechanisms underlying epileptogenesis and drug resistance was repeatedly highlighted. Seizure diagnosis and classification are still difficult, despite the use of valid and reliable …	Ist Ric Farmacol Mario Negri, Lab Neurol Didorders, I-20157 Milan, Italy; Osped San Gerardo, Epilepsy Ctr, Monza, Italy	Beghi, E (reprint author), Ist Ric Farmacol Mario Negri, Lab Neurol Didorders, Via Eritrea 62, I-20157 Milan, Italy.	beghi@marionegri.it					Ahmad S, 2006, LANCET, V367, P1591, DOI 10.1016/S0140-6736(06)68696-0; Alpherts WCJ, 2006, NEUROLOGY, V67, P626, DOI 10.1212/01.wnl.0000230139.45304.eb; Amatniek JC, 2006, EPILEPSIA, V47, P867, DOI 10.1111/j.1528-1167.2006.00554.x; Araujo D, 2006, EPILEPSIA, V47, P1354, DOI 10.1111/j.1528-1167.2006.00605.x; Berg AT, 2006, EPILEPSIA, V47, P431, DOI 10.1111/j.1528-1167.2006.00440.x; Biton V, 2005, …	48	1	1	0	3	LIPPINCOTT WILLIAMS & WILKINS	PHILADELPHIA	530 WALNUT ST, PHILADELPHIA, PA 19106-3621 USA	1350-7540			CURR OPIN NEUROL	Curr. Opin. Neurol.	APR	2007	20	2
J	Rankin, PM; Harrison, S; Chong, WK; Boyd, S; Aylett, SE				Rankin, Peter M.; Harrison, Sue; Chong, W. K.; Boyd, Stewart; Aylett, Sarah E.			Pyridoxine-dependent seizures: a family phenotype that leads to severe cognitive deficits, regardless of treatment regime	DEVELOPMENTAL MEDICINE AND CHILD NEUROLOGY			English	Article							SENSORY NEUROPATHY; EPILEPSY	The neuropsychological and clinical histories of three male siblings affected by pyridoxine-dependent seizures with known homozygous antiquitin mutations are presented. Neuropsychological evaluation is reported from when the siblings were 11, 9, and 7 years of age. Two of the siblings had received early pyridoxine treatment (antenatal, 2-4wks into pregnancy) and one had received late treatment (2…	UCL, Dev Cognit Neurosci Unit, Inst Child Hlth, London WC1N 1EH, England; UCL, Radiol & Phys Unit, Inst Child Hlth, London WC1N 1EH, England; UCL, Neurosci Unit, Inst Child Hlth, London WC1N 1EH, England	Rankin, PM (reprint author), UCL, Dev Cognit Neurosci Unit, Inst Child Hlth, 30 Guilford St, London WC1N 1EH, England.	p.rankin@ich.ucl.ac.uk					Baxter P, 1999, ARCH DIS CHILD, V81, P431, DOI 10.1136/adc.81.5.431; Baxter P, 1996, DEV MED CHILD NEUROL, V38, P998; Baxter P, 1999, LANCET, V354, P2082, DOI 10.1016/S0140-6736(05)76825-2; BAXTER P, 2002, VITAMIN RESPONSIVE C, P109; Baynes K, 2003, DEV MED CHILD NEUROL, V45, P782, DOI 10.1017/S0012162203001440; BERNSTEIN AL, 1990, ANN NY ACAD SCI, V585, P250; Cormier-Daire V, 2000, AM J HUM GENE…	19	39	41	0	1	WILEY	HOBOKEN	111 RIVER ST, HOBOKEN 07030-5774, NJ USA	0012-1622	1469-8749		DEV MED CHILD NEUROL	Dev. Med. Child Neurol.	APR	2007	49	4
J	Manent, JB; Jorquera, I; Mazzucchelli, I; Depaulis, A; Perucca, E; Ben-Ari, Y; Represa, A				Manent, Jean-Bernard; Jorquera, Isabel; Mazzucchelli, Iolanda; Depaulis, Antoine; Perucca, Emilio; Ben-Ari, Yehezkel; Represa, Alfonso			Fetal exposure to GABA-acting antiepileptic drugs generates hippocampal and cortical dysplasias	EPILEPSIA			English	Article						development; epilepsy; neuronal migration; seizures	PRENATAL EXPOSURE; IN-UTERO; CHILDREN BORN; EPILEPSY; TERM; ANTICONVULSANT; VALPROATE; MOTHERS; PREGNANCY; MIGRATION	Purpose: The management of epilepsy during pregnancy entails a number of concerns. While seizures may affect adversely maternal and fetal outcome, antiepileptic drugs (AEDs) may increase the incidence of congenital abnormalities and possibly affect postnatal cognitive development in the offspring. Experimental animal studies can aid in assessing teratogenic features associated with individual AED…	Univ Mediterranee, INSERM, U29, INMED, Marseille, France; Univ Pavia, Dept Internal Med & Therapeut, I-27100 Pavia, Italy; Univ Grenoble 1, INSERM U704, F-38026 Grenoble, France; C Mondino Fdn, IRCCS, Inst Neurol, Pavia, Italy	Represa, A (reprint author), Parc Sci & Technol Luminy, F-13009 Marseille, France.	represa@inmed.univ-mrs.fr	Manent, Jean-Bernard/A-2162-2015; Represa, Alfonso/M-7383-2016; Mazzucchelli, Iolanda/K-4366-2012; Depaulis, Antoine/B-6098-2012	Manent, Jean-Bernard/0000-0002-2436-8593; Represa, Alfonso/0000-0002-5096-8939; Depaulis, Antoine/0000-0001-6543-6700; Ben-Ari, Yehezkel/0000-0001-6208-8480; Mazzucchelli, Iolanda/0000-0003-2715-0685			Adab N, 2004, J NEUROL NEUROSUR PS, V75, P1575, DOI 10.1136/jnnp.2003.029132; Adab N, 2001, J NEUROL NEUROSUR PS, V70, P15, DOI 10.1136/jnnp.70.1.15; Arpino C, 2000, EPILEPSIA, V41, P1436, DOI 10.1111/j.1528-1157.2000.tb00119.x; Barkovich AJ, 2004, NEUROIMAG CLIN N AM, V14, P231, DOI 10.1016/j.nic.2004.03.003; Barrett Camilla, 2003, Epilepsy Research, V52, P147, DOI 10.1016/S0920-1211(02)00237-1;…	38	76	76	1	12	WILEY	HOBOKEN	111 RIVER ST, HOBOKEN 07030-5774, NJ USA	0013-9580	1528-1167		EPILEPSIA	Epilepsia	APR	2007	48	4
J	Greene, BR; de Chazal, P; Boylan, GB; Connolly, S; Reilly, RB				Greene, Barry R.; de Chazal, Philip; Boylan, Geraldine B.; Connolly, Sean; Reilly, Richard B.			Electrocardiogram based neonatal seizure detection	IEEE TRANSACTIONS ON BIOMEDICAL ENGINEERING			English	Article						ECG; linear discriminant; neonatal; seizure detection	EPILEPTIC SEIZURES; EEG; HEART; CLASSIFICATION; NEWBORN; ABNORMALITIES; RECORDINGS; SIGNALS	A method for the detection of seizures in the newborn using the electrocardiogram (ECG) signal is presented. Using a database of eight recordings, a method was developed for automatically annotating each 1-min epoch as "nonseizure" or "seizure." The system uses a linear discriminant classifier to process 41 heartbeat timing interval features. Performance assessment of the method showed that on a …	Univ Coll Dublin, Sch Elect Elect & Mech Engn, Dublin, Ireland; BiancaMed Ltd, Dublin, Ireland; Univ Coll Cork, Dept Paediat & Child Hlth, Cork, Ireland; St Vincents Univ Hosp, Dept Clin Neurophysiol, Dublin, Ireland	Greene, BR (reprint author), Univ Coll Dublin, Sch Elect Elect & Mech Engn, Dublin, Ireland.	barry.greene@ee.ucd.ie; dechazal@biancamed.com; g.boylan@ucc.ie; sean.connolly@ucd.ie; richard.reilly@ucd.ie	Reilly, Richard/F-7034-2011; Boylan, Geraldine/F-3019-2012	Reilly, Richard/0000-0001-8578-1245; de Chazal, Philip/0000-0002-2091-207X; Boylan, Geraldine/0000-0003-0920-5291			Acharya RA, 2004, MED BIOL ENG COMPUT, V42, P288, DOI 10.1007/BF02344702; Altenburg J, 2003, CLIN NEUROPHYSIOL, V114, P50, DOI 10.1016/S1388-2457(02)00322-X; Benitez D, 2001, COMPUT BIOL MED, V31, P399, DOI 10.1016/S0010-4825(01)00009-9; Boylan GB, 2006, CLIN NEUROPHYSIOL, V117, P1412, DOI 10.1016/j.clinph.2006.03.001; Boylan GB, 2002, ARCH DIS CHILD, V86, P165; BYE AME, 1995, EPILEPSIA, V36, P10…	31	29	29	0	0	IEEE-INST ELECTRICAL ELECTRONICS ENGINEERS INC	PISCATAWAY	445 HOES LANE, PISCATAWAY, NJ 08855 USA	0018-9294			IEEE T BIO-MED ENG	IEEE Trans. Biomed. Eng.	APR	2007	54	4
J	Scher, MS; Kidder, BM; Bangert, BA				Scher, Mark S.; Kidder, Brenda M.; Bangert, Barbara A.			Pediatric epilepsy evaluations from the prenatal perspective	JOURNAL OF CHILD NEUROLOGY			English	Article; Proceedings Paper	57th Annual Meeting of the American-Epilepsy-Society	DEC 05-10, 2003	BOSTON, MA	Amer Epilepsy Soc		epilepsy; placenta; fetus; neonate; dual pathology	MATERNAL-PLACENTAL DISEASE; NEUROLOGIC CASE-HISTORIES; DEVELOPING BRAIN; FETAL; CONSULTATIONS; ANTEPARTUM; DISORDERS; APOPTOSIS; SEIZURES; CONTEXT	Prenatal contributions to childhood epilepsy include malformations and acquired injuries, which can occur from conception and throughout gestation. Five case histories from the Pediatric Epilepsy Service are discussed that exemplify maternal, fetal, and placental conditions that contribute to childhood epilepsy. Two full-term neonates presented with neonatal seizures, with or without accompanying…	Case Western Reserve Univ, Rainbow Babies & Childrens Hosp, MacDonald Hosp Women, Dept Pediat, Cleveland, OH 44106 USA; Case Western Reserve Univ, Rainbow Babies & Childrens Hosp, MacDonald Hosp Women, Dept Radiol, Cleveland, OH USA	Scher, MS (reprint author), Case Western Reserve Univ, Rainbow Babies & Childrens Hosp, MacDonald Hosp Women, Dept Pediat, 11100 Euclid Ave,MS 6090, Cleveland, OH 44106 USA.	Mark.Scher@uhhs.com			NINDS NIH HHS [NS34508]		American College of Radiology BI- RADS Committee, 2003, ACR BI RADS BREAST I, P1; Ballem P, 1998, SEMIN THROMB HEMOST, V24, P41; Barkovich AJ, 2005, NEUROLOGY, V65, P1873, DOI 10.1212/01.wnl.0000183747.05269.2d; Bredesen DE, 1995, ANN NEUROL, V38, P839, DOI 10.1002/ana.410380604; CALZOLARI E, 1995, AM J MED GENET, V58, P187, DOI 10.1002/ajmg.1320580218; Dobyns WB, 1999, MARIANI F P, V7, P261; Eri…	24	2	2	0	1	SAGE PUBLICATIONS INC	THOUSAND OAKS	2455 TELLER RD, THOUSAND OAKS, CA 91320 USA	0883-0738			J CHILD NEUROL	J. Child Neurol.	APR	2007	22	4
J	Okumus, N; Onal, EE; Turkyilmaz, C; Serdaroglu, A; Atalay, Y; Oztas, M; Cansu, A; Erdem, O				Okumus, Nurullah; Onal, E. Esra; Turkyilmaz, Canan; Serdaroglu, Ayse; Atalay, Yidiz; Oztas, Murat; Cansu, Ali; Erdem, Oezlem			A case report of neonatal convulsions due to maternal herpes gestationis	JOURNAL OF CHILD NEUROLOGY			English	Article						convulsion; herpes gestationis	PEMPHIGOID GESTATIONIS	Herpes gestationis is a rarely seen autoimmune vesiculobullous and pruritic dermatosis of pregnancy Neonatal morbidity associated with maternal herpes gestationis is controversial. The authors report the first case of neonatal convulsion with abnormal electroencephalography findings and transient vesicular eruption due to maternal herpes gestationis.	Gazi Univ, Sch Med, Div Neonatol, Ankara, Turkey; Gazi Univ, Sch Med, Div Pediat Neurol, Ankara, Turkey; Gazi Univ, Sch Med, Dept Dermatol, Ankara, Turkey; Gazi Univ, Sch Med, Dept Pathol, Ankara, Turkey	Okumus, N (reprint author), Sehit Veli Kara Sokak 37-10, Ankara, Turkey.	okumusn@gazi.edu.tr					Berthier M, 1996, ARCH PEDIATRIE, V3, P460, DOI 10.1016/0929-693X(96)86405-0; GUILLET G, 1988, DERMATOLOGICA, V176, P143, DOI 10.1159/000248691; HOLMES RC, 1984, BRIT J DERMATOL, V110, P67, DOI 10.1111/j.1365-2133.1984.tb07314.x; HOLMES RC, 1983, J AM ACAD DERMATOL, V8, P405, DOI 10.1016/S0190-9622(83)70046-0; Jenkins RE, 1996, BRIT J DERMATOL, V135, P595, DOI 10.1046/j.1365-2133.1996.d01-1047.x;…	13	3	3	0	0	SAGE PUBLICATIONS INC	THOUSAND OAKS	2455 TELLER RD, THOUSAND OAKS, CA 91320 USA	0883-0738			J CHILD NEUROL	J. Child Neurol.	APR	2007	22	4
J	Ates, U; Baka, M; Uyanikgil, Y; Turgut, M; Yavasoglu, A; Yurtseven, M				Ates, Utku; Baka, Meral; Uyanikgil, Yigit; Turgut, Mehmet; Yavasoglu, Altug; Yurtseven, Mine			Efficacy of melatonin on offspring liver maturation in pinealectomized pregnant rats subjected to experimental epilepsy	JOURNAL OF GASTROENTEROLOGY AND HEPATOLOGY			English	Article						epilepsy; liver; melatonin; pinealectomy; postnatal; rat	PLACEBO-CONTROLLED TRIAL; LIPID-PEROXIDATION; NESTIN EXPRESSION; DOUBLE-BLIND; APOPTOSIS; LIGHT; DAMAGE; CHILDREN; STRESS	Background and Aims: In clinical practice, maternal epilepsy is a disabling disease for newborn infants, but current data concerning the effect of epileptic phenomena in pregnant mothers on newborns are still limited. This study was undertaken to investigate the effects of pinealectomy (Px) and melatonin treatments on the morphological changes in the liver tissue of newborn rats following experim…	Adnan Menderes Univ, Sch Med, Dept Neurosurg, TR-09100 Aydin, Turkey; Ege Univ, Sch Med, Dept Histol & Embryol, Izmir, Turkey	Turgut, M (reprint author), Adnan Menderes Univ, Sch Med, Dept Neurosurg, TR-09100 Aydin, Turkey.	drmturgut@yahoo.com	uyanikgil, Yigit/K-3544-2017	uyanikgil, Yigit/0000-0002-4016-0522; ates, utku/0000-0002-7709-3626			ANSARI B, 1993, J PATHOL, V170, P1, DOI 10.1002/path.1711700102; Baka M, 2004, CHILD NERV SYST, V20, P726, DOI 10.1007/s00381-004-1010-7; BARLOWWALDEN LR, 1995, NEUROCHEM INT, V26, P497, DOI 10.1016/0197-0186(94)00154-M; BlancoRodriguez J, 1996, CELL PROLIFERAT, V29, P13, DOI 10.1111/j.1365-2184.1996.tb00091.x; BLISS DK, 1973, PHYSIOL BEHAV, V11, P111, DOI 10.1016/0031-9384(73)90132-7; Coppola G,…	38	0	0	0	3	BLACKWELL PUBLISHING	OXFORD	9600 GARSINGTON RD, OXFORD OX4 2DQ, OXON, ENGLAND	0815-9319			J GASTROEN HEPATOL	J. Gastroenterol. Hepatol.	APR	2007	22	4
J	Gorman, MP; Soul, JS				Gorman, Mark P.; Soul, Janet S.			Neonatal hypocalcemic seizures in siblings exposed to topiramate in utero	PEDIATRIC NEUROLOGY			English	Article							CALCIUM-SENSING RECEPTOR; PREGNANCY	We describe two siblings with neonatal hypocalcemic seizures whose mother took topiramate during both pregnancies. Apart from hypocalcemia, the patients had no identifiable etiology for their seizures. Although biochemical data suggested that the hypocalcemia was caused by hypoparathyroidism, no disorders typically associated with this condition were identified in the patients. We propose that to…	Childrens Hosp, Dept Neurol, Boston, MA 02115 USA	Soul, JS (reprint author), Childrens Hosp, Dept Neurol, Fegan 11,300 Longwood Ave, Boston, MA 02115 USA.	janet.soul@childrens.harvard.edu		Soul, Janet/0000-0001-6998-7753			Angehagen M, 2005, J NEUROCHEM, V94, P1124, DOI 10.1111/j.1471-4159.2005.03259.x; Bosel J, 2003, EXP CLIN ENDOCR DIAB, V111, P21, DOI 10.1055/s-2003-37496; Glauser TA, 1999, EPILEPSIA, V40, P71; Hsu Stephanie C, 2004, Semin Neonatol, V9, P23, DOI 10.1016/j.siny.2003.10.002; Kossoff EH, 2002, J CHILD NEUROL, V17, P236, DOI 10.1177/088307380201700319; Kovacs CS, 2001, ENDOCRINOLOGY, V142, P4983, DO…	15	6	6	0	0	ELSEVIER SCIENCE INC	NEW YORK	360 PARK AVE SOUTH, NEW YORK, NY 10010-1710 USA	0887-8994			PEDIATR NEUROL	Pediatr. Neurol.	APR	2007	36	4
J	Marson, AG; Al-Kharusi, AM; Alwaidh, M; Appleton, R; Baker, GA; Chadwick, DW; Cramp, C; Cockerell, OC; Cooper, PN; Doughty, J; Eaton, B; Gamble, C; Goulding, PJ; Howell, SJL; Hughes, A; Jackson, M; Jacoby, A; Kellett, M; Lawson, GR; Leach, JP; Nicolaides, P; Roberts, R; Shackley, P; Shen, J; Smith, DF; Smith, PEM; Smith, CT; Vanoli, AA; Williamson, PR				Marson, Anthony G.; Al-Kharusi, Asya M.; Alwaidh, Muna; Appleton, Richard; Baker, Gus A.; Chadwick, David W.; Cramp, Celia; Cockerell, Oliver C.; Cooper, Paul N.; Doughty, Julie; Eaton, Barbara; Gamble, Carrot; Goulding, Peter J.; Howell, Stephen J. L.; Hughes, Adrian; Jackson, Margaret; Jacoby, Ann; Kellett, Mark; Lawson, Geoffrey R.; Leach, John Paul; Nicolaides, Paola; Roberts, Richard; Shackl…		SANAD Study Grp	The SANAD study of effectiveness of valproate, lamotrigine, or topiramate for generalised and unclassifiable epilepsy: an unblinded randomised controlled trial	LANCET			English	Article							NEWLY-DIAGNOSED EPILEPSY; DOUBLE-BLIND; ANTIEPILEPTIC DRUGS; CARBAMAZEPINE; SEIZURES; CHILDREN; MONOTHERAPY	Background Valproate is widely accepted as a drug of first choice for patients with generalised onset seizures, and its broad spectrum of efficacy means it is recommended for patients with seizures that are difficult to classify. Lamotrigine and topiramate are also thought to possess broad spectrum activity. The SANAD study aimed to compare the longer-term effects of these drugs in patients with …	Univ Liverpool, Div Neurol Sci, Liverpool L9 7LJ, Merseyside, England; Royal Liverpool Childrens NHS Trust Alder Hey, Dept Neurol, Liverpool, Merseyside, England; Univ Newcastle, Sch Populat & Hlth Sci, Newcastle Upon Tyne, Tyne & Wear, England; Univ Liverpool, Ctr Med Stat & Hlth Evaluat, Liverpool L69 3BX, Merseyside, England; Univ Liverpool, Div Publ Hlth, Liverpool L69 3BX, Merseyside, Englan…	Marson, AG (reprint author), Univ Liverpool, Div Neurol Sci, Clin Sci Bldg,Lower Lane, Liverpool L9 7LJ, Merseyside, England.	a.g.marson@liv.ac.uk	Lueck, Christian/O-4031-2016; von Oertzen, Tim J/B-6295-2013	Lueck, Christian/0000-0003-1537-7612; von Oertzen, Tim J/0000-0003-2164-7842; Leach, John Paul/0000-0003-2086-9937	Wellcome Trust; Department of Health [HTA/95/13/01, HTA_485]		Adab N, 2004, J NEUROL NEUROSUR PS, V75, P1575, DOI 10.1136/jnnp.2003.029132; [Anonymous], 1981, Epilepsia, V22, P489; [Anonymous], 1989, EPILEPSIA, V30, P389; Beran RG, 1998, EPILEPSIA, V39, P1329, DOI 10.1111/j.1528-1157.1998.tb01332.x; Biton V, 2005, NEUROLOGY, V65, P1737, DOI 10.1212/01.wnl.0000187118.19221.e4; BRODIE MJ, 1995, LANCET, V345, P476, DOI 10.1016/S0140-6736(95)90581-2; *COMM CLAS…	23	427	443	1	27	ELSEVIER SCIENCE INC	NEW YORK	360 PARK AVE SOUTH, NEW YORK, NY 10010-1710 USA	0140-6736	1474-547X		LANCET	Lancet	MAR 24	2007	369	9566
J	Gaby, AR				Gaby, Alan R.			Natural approaches to epilepsy	ALTERNATIVE MEDICINE REVIEW			English	Review							PYRIDOXINE-DEPENDENT SEIZURES; MEDIUM-CHAIN TRIGLYCERIDES; DRUG-INDUCED OSTEOMALACIA; FREE AMINO-ACIDS; ADD-ON THERAPY; KETOGENIC DIET; FOLIC-ACID; INTRACTABLE EPILEPSY; CELIAC-DISEASE; DOUBLE-BLIND	This article reviews research on the use of diet, nutritional supplements, and hormones in the treatment of epilepsy. Potentially beneficial dietary interventions include identifying and treating blood glucose dysregulation, identifying and avoiding allergenic foods, and avoiding suspected triggering agents such as alcohol, aspartame, and monosodium glutamate. The ketogenic diet may be considered…	Amer Holist Hlth Assoc, Albuquerque, NM 87112 USA	Gaby, AR (reprint author), 301 Dorwood Dr, Carlisle, PA 17013 USA.						Afzal S, 1985, J Assoc Physicians India, V33, P161; Apeland T, 2001, ACTA NEUROL SCAND, V103, P294, DOI 10.1034/j.1600-0404.2001.103005294.x; ARNOLD JD, 1983, AUST PAEDIATR J, V19, P45; Ballaban-Gil K, 1998, EPILEPSIA, V39, P744, DOI 10.1111/j.1528-1157.1998.tb01160.x; BANKIER A, 1983, ARCH DIS CHILD, V58, P415, DOI 10.1136/adc.58.6.415; BARBEAU A, 1974, ARCH NEUROL-CHICAGO, V30, P52, DOI 10.1001…	166	40	42	0	8	ALTERNATIVE MEDICINE REVIEW, LLC	DOVER	PO BOX 555, DOVER, ID 83825 USA	1089-5159			ALTERN MED REV	Altern. Med. Rev.	MAR	2007	12	1
J	Rennie, J; Boylan, G				Rennie, Janet; Boylan, Geraldine			Treatment of neonatal seizures	ARCHIVES OF DISEASE IN CHILDHOOD-FETAL AND NEONATAL EDITION			English	Review							DEVELOPING RAT-BRAIN; CEREBRAL-BLOOD-FLOW; ANTIEPILEPTIC DRUGS; RECURRENT SEIZURES; STATUS EPILEPTICUS; IMMATURE RATS; TOPIRAMATE; EPILEPSY	Newborn babies with unusual movements thought to represent seizures are usually given a loading dose of phenobarbitone without electroencephalography being performed. Antlepileptic drugs (AEDs) are then continued, with the outcome determined by clinical observation alone. AED treatment, often involving multiple drugs for long periods, is undesirable at a time when the brain is developing rapidly …	UCL Hosp NHS Fdn Trust, London, England; Univ Coll Cork, Dept Paediat & Child Hlth, Cork, Ireland	Rennie, J (reprint author), Elizabeth Garrett Anderson Obstet Hosp, Huntley St, London WC1E 6DH, England.	janetmrennie@btinternet.com	Boylan, Geraldine/F-3019-2012	Boylan, Geraldine/0000-0003-0920-5291			Ben-Ari Y, 2006, EPILEPTIC DISORD, V8, P91; Bittigau P, 2002, P NATL ACAD SCI USA, V99, P15089, DOI 10.1073/pnas.222550499; Borch K, 1998, J PEDIATR-US, V132, P431; Boylan GB, 2006, CLIN NEUROPHYSIOL, V117, P1412, DOI 10.1016/j.clinph.2006.03.001; Boylan GB, 2004, NEUROLOGY, V62, P486, DOI 10.1212/01.WNL.0000106944.59990.E6; Boylan GB, 1999, ARCH DIS CHILD, V80, pF105, DOI 10.1136/fn.80.2.F105; C…	32	24	26	0	3	B M J PUBLISHING GROUP	LONDON	BRITISH MED ASSOC HOUSE, TAVISTOCK SQUARE, LONDON WC1H 9JR, ENGLAND	1359-2998			ARCH DIS CHILD-FETAL	Arch. Dis. Child.-Fetal Neonatal Ed.	MAR	2007	92	2
J	Henderson, J; Gray, R; Brocklehurst, P				Henderson, J.; Gray, R.; Brocklehurst, P.			Common antiepileptic drugs in pregnancy in women with epilepsy	BJOG-AN INTERNATIONAL JOURNAL OF OBSTETRICS AND GYNAECOLOGY			English	Review							MATERNAL ALCOHOL-CONSUMPTION; LOW-BIRTH-WEIGHT; PRETERM DELIVERY; SPONTANEOUS-ABORTION; CIGARETTE-SMOKING; GESTATIONAL-AGE; SOCIOECONOMIC-FACTORS; COFFEE CONSUMPTION; NATIONAL SAMPLE; RISK	Objective The aim of this study was to review systematically the available evidence on studies in humans on the effects of low-moderate levels of prenatal alcohol consumption (up to 10.4 UK units or 83 g/week) compared with consumption of no alcohol on pregnancy outcome. Design Systematic review. Population Pregnant women or women who are trying to become pregnant. Methods The search strategy inc…	Univ Oxford, Natl Perinatal Epidemiol Unit, Oxford OX1 2JD, England	Gray, R (reprint author), Univ Oxford, Natl Perinatal Epidemiol Unit, Old Rd Campus, Oxford OX1 2JD, England.	ron.gray@npeu.ox.ac.uk					Abel E., 1998, FETAL ALCOHOL ABUSE; ADAB N, 2006, COMMON ANTIEPILEPTIC; Albertsen K, 2004, AM J EPIDEMIOL, V159, P155, DOI 10.1093/aje/kwh034; ARMSTRONG BG, 1992, AM J PUBLIC HEALTH, V82, P85, DOI 10.2105/AJPH.82.1.85; BELL R, 1989, COMMUNITY HEALTH ST, V13, P484; BERKOWITZ GS, 1982, EARLY HUM DEV, V7, P239, DOI 10.1016/0378-3782(82)90086-X; BROOKE OG, 1989, BRIT MED J, V298, P795, DOI 10.1136/bm…	56	211	212	0	14	WILEY	HOBOKEN	111 RIVER ST, HOBOKEN 07030-5774, NJ USA	1470-0328	1471-0528		BJOG-INT J OBSTET GY	BJOG	MAR	2007	114	3
J	Lateef, TM; Nelson, KB				Lateef, Tarannum Musvee; Nelson, Karin B.			In utero exposure to Antiepileptic drugs: Teratogenicity and neonatal morbidity	CURRENT NEUROLOGY AND NEUROSCIENCE REPORTS			English	Review							MATERNAL ANTICONVULSANT THERAPY; VITAMIN-K DEFICIENCY; CONGENITAL-MALFORMATIONS; MAJOR MALFORMATIONS; PREGNANCY; EPILEPSY; WOMEN; REGISTER; RISK; COMPLICATIONS	Clinical studies have extensively documented the various risks posed by in utero exposure to antiepileptic drugs (AEDs). However, it is difficult to sort out the extent to which any given AED is responsible for a particular outcome, given the disparities in patients taking the drugs, their type and severity of epilepsy, and the various possible AEDs, as well as the vast number of outcomes that co…	[Lateef, Tarannum Musvee] Childrens Natl Med Ctr, Dept Neurol, Washington, DC 20010 USA	Lateef, TM (reprint author), Childrens Natl Med Ctr, Dept Neurol, 111 Michigan Ave NW, Washington, DC 20010 USA.	tlateef@cnmc.org					Artama M, 2005, NEUROLOGY, V64, P1874, DOI 10.1212/01.WNL.0000163771.96962.1F; Berg K., 2005, REPROD TOXICOL, V20, P175; Burja S, 2006, WIEN KLIN WOCHENSCHR, V118, P12, DOI 10.1007/s00508-006-0539-8; CORNELISSEN M, 1993, AM J OBSTET GYNECOL, V168, P923, DOI 10.1016/S0002-9378(12)90846-7; CORNELISSEN M, 1993, AM J OBSTET GYNECOL, V168, P884, DOI 10.1016/S0002-9378(12)90839-X; Cunnington M, 2005, N…	31	5	5	0	1	CURRENT SCIENCE INC	PHILADELPHIA	400 MARKET STREET, STE 700, PHILADELPHIA, PA 19106 USA	1528-4042			CURR NEUROL NEUROSCI	Curr. Neurol. Neurosci. Rep.	MAR	2007	7	2
J	Balci, S; Unal, A; Engiz, O; Aktas, D; Liehr, T; Gross, M; Mrasek, K; Saygi, S				Balci, Sevim; Unal, Aysun; Engiz, Ozlem; Aktas, Dilek; Liehr, Thomas; Gross, Madelaine; Mrasek, Kristin; Saygi, Serap			Bilateral periventricular nodular heterotopia, severe learning disability, and epilepsy in a male patient with 46,XY,der(19)t(X;19)(q11.1-11.2;p13-3)	DEVELOPMENTAL MEDICINE AND CHILD NEUROLOGY			English	Article							NEURONAL MIGRATION; CEREBRAL-CORTEX; MUTATIONS; CHROMOSOMES; TRANSLOCATION; GENES; FLN1	Periventricular nodular heterotopia (PNH) is a rare neuronal migration disorder in which immature neurons fail to undergo a directed migration from the ventricular and subventricular zones to the cerebral cortex. Classic PNH occurs predominantly in females and is associated with periods of epilepsy and nearnormal intelligence. One gene associated with PNH was mapped to chromosome Xq28. PNH with l…	Hacettepe Univ, Fac Med, Dogramaci Childrens Hosp, Dept Clin Genet, TR-06100 Ankara, Turkey; Hacettepe Univ, Fac Med, Dogramaci Childrens Hosp, Dept Neurol, TR-06100 Ankara, Turkey; Inst Human Genet & Anthropol, Jena, Germany; Hacettepe Univ, Fac Med, Dept Neurol, TR-06100 Ankara, Turkey	Balci, S (reprint author), Kibris Sok 17-8, TR-06690 Ankara, Turkey.	sbalci@hacettepe.edu.tr					Alpman A, 2005, DEV MED CHILD NEUROL, V47, P343, DOI 10.1017/S0012162205000642; Dobyns WB, 1997, NEUROLOGY, V49, P1042, DOI 10.1212/WNL.49.4.1042; Dobyns WB, 1996, NEUROLOGY, V47, P331, DOI 10.1212/WNL.47.2.331; Fink JM, 1997, AM J HUM GENET, V61, P379, DOI 10.1086/514863; Fox JW, 1999, AM J HUM GENET, V65, P19, DOI 10.1086/302474; Gorlin RJ, 2001, SYNDROMES HEAD NECK, P62; Guerrini R, 2004, NEUR…	22	6	8	0	2	BLACKWELL PUBLISHING	OXFORD	9600 GARSINGTON RD, OXFORD OX4 2DQ, OXON, ENGLAND	0012-1622			DEV MED CHILD NEUROL	Dev. Med. Child Neurol.	MAR	2007	49	3
J	Shany, E; Benzaqen, O; Watemberg, N				Shany, Eilon; Benzaqen, Oshra; Watemberg, Nathan			Comparison of continuous drip of midazolam or lidocaine in the treatment of intractable neonatal seizures	JOURNAL OF CHILD NEUROLOGY			English	Article; Proceedings Paper	Autumn Meeting of the Neonatal-Society	NOV 24, 2005	London, ENGLAND	Neonatal Soc		neonatal seizures; midazolam; lidocaine	HYPOXIC-ISCHEMIC ENCEPHALOPATHY; NEWBORN-INFANTS; PERIOD; EEG	Seizures constitute the most common neurological symptom in the neonatal period. Treatment usually involves the administration of intravenous benzodiazepines followed by either phenobarbital or phenytoin. For nonresponsive cases, continuous intravenous drip of either midazolam or lidocaine has been suggested for seizure control. Some reports suggest that seizures themselves may have a deleterious…	Soroka Med Ctr, Dept Neonatol, IL-84101 Beer Sheva, Israel; Ben Gurion Univ Negev, Fac Hlth Sci, IL-84105 Beer Sheva, Israel; Tel Aviv Univ, Wolfson Med Ctr, Pediat Epilepsy Serv, Pediat Neurol Unit, Holon, Israel	Shany, E (reprint author), Soroka Med Ctr, Dept Neonatol, POB 151, IL-84101 Beer Sheva, Israel.	eshany@bgu.ac.il	SHANY, EILON/F-2108-2012				BOOTH D, 2004, COCHRANE DB SYST REV, P4218, DOI DOI 10.1002/14651858.CD004218.PUB2.1-17; Boylan GB, 2004, NEUROLOGY, V62, P486, DOI 10.1212/01.WNL.0000106944.59990.E6; Conde JRC, 2005, NEUROLOGY, V64, P876; de Vries LS, 2005, ARCH DIS CHILD-FETAL, V90, P201, DOI 10.1136/adc.2004.062745; FINER NN, 1981, J PEDIATR-US, V98, P112, DOI 10.1016/S0022-3476(81)80555-0; FINER NN, 1983, AM J DIS CHILD, V13…	24	29	30	0	6	SAGE PUBLICATIONS INC	THOUSAND OAKS	2455 TELLER RD, THOUSAND OAKS, CA 91320 USA	0883-0738	1708-8283		J CHILD NEUROL	J. Child Neurol.	MAR	2007	22	3
J	Polo, R; Gomez-Candela, C; Miralles, C; Locutura, J; Alvarez, J; Barreiro, F; Bellido, D; Cancer, E; Canoves, D; Domingo, P; Estrada, V; Fumaz, CR; Galindo, MJ; Garcia-Benayas, T; Iglesias, C; Irles, JA; Jimenez-Nacher, I; Lozano, F; Marques, I; Martinez-Alvarez, JR; Mellado, MJ; Mijan, A; Ramos, JT; Riobo, P				Polo, R.; Gomez-Candela, C.; Miralles, C.; Locutura, J.; Alvarez, J.; Barreiro, F.; Bellido, D.; Cancer, E.; Canoves, D.; Domingo, P.; Estrada, V.; Fumaz, C. R.; Galindo, M. J.; Garcia-Benayas, T.; Iglesias, C.; Irles, J. A.; Jimenez-Nacher, I.; Lozano, F.; Marques, I.; Martinez-Alvarez, J. R.; Mellado, M. J.; Mijan, A.; Ramos, J. T.; Riobo, P.			Recommendations from SPNS/GEAM/SENBA/SENPE/AEDN/SEDCA/GESIDA on nutrition in the HIV-infected patient	NUTRICION HOSPITALARIA			English	Review						nutrition; HIV; caquexia	HUMAN-IMMUNODEFICIENCY-VIRUS; QUALITY-OF-LIFE; BIOELECTRICAL-IMPEDANCE ANALYSIS; ACTIVE ANTIRETROVIRAL THERAPY; PLACEBO-CONTROLLED TRIAL; BODY-COMPOSITION; WEIGHT-LOSS; NANDROLONE DECANOATE; DISEASE PROGRESSION; MEGESTROL-ACETATE	Objective: to make recommendations on the approach to nutritional problems (malnutrition, cachexia, micronutrient deficiency, obesity, lipodystrophy) affecting HIV-infected patients. Methods: these recommendations have been agreed upon by a group of expertes in the nutrition and care of HIV-infected patients, on behalf of the different groups involved in drafting them. Therefore, the latest advan…	Complejo Hosp Xeral Vigo, Unidad VIH, Vigo, Spain				Bellido Guerrero, Diego/0000-0003-0631-2710; Estrada, Vicente/0000-0002-7795-5986			ALVAREZ J, 1998, TRATADO NUTR ARTIFIC, P369; *AM DIET ASS, 1996, NUTR MAN HIV INF AID, P388; *ANSA, 2002, NUTR GUID AG PROV FO; *ASPEN, 2002, J PARENTER ENTERAL N, V26, pSA85; Batterham MJ, 2001, INT J ANDROL, V24, P232, DOI 10.1046/j.1365-2605.2001.00291.x; BAUM MK, 1995, AIDS, V9, P1051, DOI 10.1097/00002030-199509000-00010; BEAL JE, 1995, J PAIN SYMPTOM MANAG, V10, P89, DOI 10.1016/0885-3924(9…	112	7	8	0	7	ARAN EDICIONES, S L	MADRID	C/ CASTELLO, 128, 1O, MADRID, 28006, SPAIN	0212-1611	1699-5198		NUTR HOSP	Nutr. Hosp.	MAR-APR	2007	22	2
J	Ehrenstein, V; Pedersen, L; Holsteen, V; Larsen, H; Rothman, KJ; Srensen, HT				Ehrenstein, Vera; Pedersen, Lars; Holsteen, Vibeke; Larsen, Helle; Rothman, Kenneth J.; Srensen, Henrik T.			Postterm delivery and risk for epilepsy in childhood	PEDIATRICS			English	Article						epidemiology; postterm delivery; epilepsy; prolonged pregnancy; child	FETAL-GROWTH RESTRICTION; GESTATIONAL-AGE; POSTDATE PREGNANCIES; PROLONGED PREGNANCY; COHORT; OUTCOMES; EPIDEMIOLOGY; MECHANISMS; MANAGEMENT; MECONIUM	OBJECTIVE. Postterm delivery is a risk factor for perinatal complications, some of which increase risk for neurologic morbidity. We aimed to examine the association between postterm delivery and risk for epilepsy in childhood. METHODS. We conducted a cohort study of singleton children who were born in 3 Danish counties from 1980 to 2001. Birth registry data were linked with hospital records to id…	Aarhus Univ Hosp, Dept Clin Epidemiol, DK-8000 Aarhus C, Denmark; Boston Univ, Sch Publ Hlth, Dept Epidemiol, Boston, MA 02215 USA; Aalborg Hosp, Dept Paediat, DK-9000 Aalborg, Denmark; Aalborg Hosp, Dept Obstet & Gynaecol, DK-9000 Aalborg, Denmark	Ehrenstein, V (reprint author), Aarhus Univ Hosp, Dept Clin Epidemiol, Ole Worms Alle 1150, DK-8000 Aarhus C, Denmark.	verad@bu.edu		Ehrenstein, Vera/0000-0002-3415-3254; Toft Sorensen, Henrik/0000-0003-4299-7040; Rothman, Kenneth/0000-0003-2398-1705			*ACOG COMM PRACT B, 2004, OBSTET GYNECOL, V104, P639; Ahanya SN, 2005, OBSTET GYNECOL SURV, V60, P45, DOI 10.1097/01.ogx.0000149659.89530.c2; Alexander JM, 2000, OBSTET GYNECOL, V96, P291, DOI 10.1016/S0029-7844(00)00862-0; Artama M, 2006, INT J EPIDEMIOL, V35, P280, DOI 10.1093/ije/dyi234; Briscoe D, 2005, AM FAM PHYSICIAN, V71, P1935; Callas PW, 1998, AM J IND MED, V33, P33; Campbell MK, 1997, …	46	21	21	0	4	AMER ACAD PEDIATRICS	ELK GROVE VILLAGE	141 NORTH-WEST POINT BLVD,, ELK GROVE VILLAGE, IL 60007-1098 USA	0031-4005			PEDIATRICS	Pediatrics	MAR	2007	119	3
J	Chakravarty, A; Mukherjee, A; Roy, D				Chakravarty, A.; Mukherjee, A.; Roy, D.			Observations on juvenile myoclonic epilepsy amongst ethnic Bengalees in West Bengal - An Eastern Indian state	SEIZURE-EUROPEAN JOURNAL OF EPILEPSY			English	Article						juvenile myoclonic epilepsy; sodium valproate; clinical heterogeneity; polycystic ovarian disease; valproate teratogenicity	ANTIEPILEPTIC DRUGS; CHANNEL GENE; MUTATION; SEIZURES; GAMMA-2-SUBUNIT; ASSOCIATION; POPULATION; EXPRESSION; FAMILIES; ABSENCE	Background: Juvenile myoclonic epilepsy (JME) is not too uncommonly encountered in Indian neurological practice. A number of reports from different parts of India have documented the clinical phenomenology and EEG characteristics of this genetically determined epileptic syndrome. However, no study has yet been reported from the Eastern part of India and none done so far in patients in a specific …	Vivekananda Inst Med Sci, Dept Neurol, Kolkata, W Bengal, India	Chakravarty, A (reprint author), 59 Beadon St, Kolkata 700006, W Bengal, India.	saschakra@yahoo.com					Andermann F, 2001, EPILEPSIA, V42, P317, DOI 10.1046/j.1528-1157.2001.36400.x; ASCONAPE J, 1984, EPILEPSIA, V25, P108, DOI 10.1111/j.1528-1157.1984.tb04163.x; Baulac S, 2001, NAT GENET, V28, P46, DOI 10.1038/88254; Buono RJ, 2004, EPILEPSY RES, V58, P175, DOI 10.1016/j.eplepsyres.2004.02.003; Charlier C, 1998, NAT GENET, V18, P53, DOI 10.1038/ng0198-53; CLEMENT MJ, 1990, ARCH DIS CHILD, V63, P104…	30	6	6	0	3	W B SAUNDERS CO LTD	LONDON	32 JAMESTOWN RD, LONDON NW1 7BY, ENGLAND	1059-1311	1532-2688		SEIZURE-EUR J EPILEP	Seizure	MAR	2007	16	2
J	Legros, B; Boon, P; De Jonghe, P; Sadzot, B; Van Rijckevorsel, K; Schmedding, E				Legros, B.; Boon, P.; De Jonghe, P.; Sadzot, B.; Van Rijckevorsel, K.; Schmedding, E.			Opinion of belgian neurologists on antiepileptic drugs: Belgian study on epilepsy treatment (BESET)	ACTA NEUROLOGICA SCANDINAVICA			English	Article						antiepileptic drugs; consensus; epilepsy; expert; survey; treatment	QUALITY STANDARDS SUBCOMMITTEE; AMERICAN-ACADEMY; REFRACTORY EPILEPSY; PREGNANCY; TOLERABILITY; EFFICACY; SOCIETY; CARBAMAZEPINE; GABAPENTIN; CONSENSUS	Objectives - To describe the choice of treatment in adult patients with epilepsy in Belgium, to detect the presence or absence of consensus among neurologists in epilepsy treatment, and to analyze the gaps between current guidelines and prescriptions. Materials and methods - Hundred Belgian neurologists were systematically interviewed between May and June 2003 using a structured questionnaire (mo…	Univ Libre Bruxelles, Reference Ctr Treatment Refractory Epilepsy, Dept Neurol, Hop Erasme, B-1070 Brussels, Belgium; Univ Ziekenhuis St Rafael, Dept Neurol, Ghent, Belgium; Univ Ziekenhuis Antwerpen, Dept Neurol, Antwerp, Belgium; CHU Sart Tilman, Dept Neurol, B-4000 Liege, Belgium; Ctr Neurol William Lennox, Dept Neurol, Ottignies, Belgium; Vrije Univ Brussel, Dept Neurol, Acad Ziekenhuis, Brus…	Legros, B (reprint author), Univ Libre Bruxelles, Reference Ctr Treatment Refractory Epilepsy, Dept Neurol, Hop Erasme, 808 Route Lennik, B-1070 Brussels, Belgium.	blegros@ulb.ac.be					Beghi E, 2004, LANCET NEUROL, V3, P618, DOI 10.1016/S1474-4422(04)00882-8; Beghi E, 2001, EPILEPSIA, V42, P1422, DOI 10.1046/j.1528-1157.2001.11201.x; Ben-Menachem E, 2003, ACTA NEUROL SCAND, V108, P5, DOI 10.1046/j.0065-1427.2003.00213.x; Boon P, 2002, EPILEPSIA, V43, P96, DOI 10.1046/j.1528-1157.2002.40100.x; Boon P, 2004, ACTA NEUROL BELG, V104, P6; BOON P, 2005, UNPUB BELGIAN STUDY; Brook R H…	23	12	12	0	1	WILEY	HOBOKEN	111 RIVER ST, HOBOKEN 07030-5774, NJ USA	0001-6314	1600-0404		ACTA NEUROL SCAND	Acta Neurol. Scand.	FEB	2007	115	2
J	Bauder, F; Wohlrab, G; Schmitt, B				Bauder, Florian; Wohlrab, Gabriele; Schmitt, Bernhard			Neonatal seizures: Eyes open or closed ?	EPILEPSIA			English	Article						neonate; seizure; eye	CLOSURE	Purpose: It has been shown that persistent eye closure during paroxysmal events in infants makes seizures unlikely. Our study aims to assess whether this is also true in neonates. Methods: We reviewed and classified all archived neonatal seizures in our video database, considering electroclinical seizures only and excluding electrographic seizures and clinical seizures without ictal change in EEG…	Univ Childrens Hosp, CH-8032 Zurich, Switzerland	Schmitt, B (reprint author), Univ Childrens Hosp, Steinwiesstr 75, CH-8032 Zurich, Switzerland.	bernhard.schmitt@kispi.unizh.ch					Chung SS, 2006, NEUROLOGY, V66, P1730, DOI 10.1212/01.wnl.0000218160.31557.87; CLANCY RR, 1988, EPILEPSIA, V29, P256, DOI 10.1111/j.1528-1157.1988.tb03715.x; Evans D, 1998, ARCH DIS CHILD, V78, pF70, DOI 10.1136/fn.78.1.F70; Korff CM, 2005, PEDIATRICS, V116, pE485, DOI 10.1542/peds.2005-0632; MIZRAHI EM, 1987, NEUROLOGY, V37, P1837, DOI 10.1212/WNL.37.12.1837; Mizrahi EM, 1987, EPILEPSIA S1, V28,…	11	2	2	0	0	BLACKWELL PUBLISHING	OXFORD	9600 GARSINGTON RD, OXFORD OX4 2DQ, OXON, ENGLAND	0013-9580			EPILEPSIA	Epilepsia	FEB	2007	48	2
J	Vazquez, B; Gibson, P; Kustra, R				Vazquez, Blanca; Gibson, Patricia; Kustra, Robert			Epilepsy and women's health issues: Unmet needs - Survey results from women with epilepsy	EPILEPSY & BEHAVIOR			English	Article						epilepsy; patient knowledge; women's health; antiepileptic drugs; online survey	ANTIEPILEPTIC DRUGS; TREATMENT PROGRAM; KNOWLEDGE; EFFICACY	The impact of epilepsy on women involves unique issues related to hormone effects on seizure control, seizure and drug effects on reproductive health, birth control options, and bone mineral density. Patient-physician communication on these critical issues may not be adequate. This survey evaluated women's perceptions and misconceptions of the issues they face with the diagnosis of epilepsy and t…	NYU, Med Ctr, Comprehens Epilepsy Ctr, New York, NY 10016 USA; Wake Forest Univ, Comprehens Epilepsy Ctr, Epilepsy Informat Serv, Winston Salem, NC 27109 USA; GlaxoSmithKline Neurosci Clin Res, Res Triangle Pk, NC USA	Vazquez, B (reprint author), NYU, Med Ctr, Comprehens Epilepsy Ctr, 403 E 34th St, New York, NY 10016 USA.	blancavs@netscape.net					Betts T, 2003, SEIZURE-EUR J EPILEP, V12, P323, DOI 10.1016/S1059-1311(03)00065-7; Crawford P, 2003, SEIZURE-EUR J EPILEP, V12, P502, DOI 10.1016/S1059-1311(03)00085-2; Crawford P, 1999, SEIZURE-EUR J EPILEP, V8, P135, DOI 10.1053/seiz.1999.0274; DAWKINS JL, 1993, BRIT J GEN PRACT, V43, P453; Farhat G, 2002, NEUROLOGY, V58, P1348, DOI 10.1212/WNL.58.9.1348; Fisher RS, 2000, EPILEPSY RES, V41, P39…	19	23	24	1	3	ACADEMIC PRESS INC ELSEVIER SCIENCE	SAN DIEGO	525 B ST, STE 1900, SAN DIEGO, CA 92101-4495 USA	1525-5050			EPILEPSY BEHAV	Epilepsy Behav.	FEB	2007	10	1
J	Kjaer, D; Horvath-Puho, E; Christensen, J; Vestergaard, M; Czeizel, AE; Sorensen, HT; Olsen, J				Kjaer, Dorte; Horvath-Puho, Erzsebet; Christensen, Jakob; Vestergaard, Mogens; Czeizel, Andrew E.; Sorensen, Henrik Toft; Olsen, Jorn			Use of phenytoin, phenobarbital, or diazepam during pregnancy and risk of congenital abnormalities: a case-time-control study	PHARMACOEPIDEMIOLOGY AND DRUG SAFETY			English	Article						anticonvulsants; phenytoin/adverse effects; phenobarbital/adverse effects; diazepam/adverse effects; teratogens; pregnancy; congenital abnormalities; pharmacoepidemiology; case-time-control study; epidemiologic methods	CASE-CONTROL SURVEILLANCE; CASE-CROSSOVER DESIGN; MAJOR MALFORMATIONS; ANTIEPILEPTIC DRUGS; ORAL CLEFTS; BENZODIAZEPINE USE; ANTICONVULSANT DRUGS; BIRTH-DEFECTS; EPILEPSY; REGISTRY	Purpose Case-control studies are often used to examine putative teratogenic drug effects during organogenesis but these studies are subject to confounding by indication, recall, and participation bias. The case-time-control approach is less susceptible to these sources of bias. We studied congenital abnormalities following exposure to phenytoin, phenobarbital, and diazepam in early pregnancy, i.e…	Univ Aarhus, Inst Publ Hlth, Danish Epidemiol Sci Ctr, Dept Epidemiol, DK-8000 Aarhus, Denmark; Univ Aarhus, Univ Hosp, Dept Pharmacol, Ctr Clin Pharmacol, DK-8000 Aarhus C, Denmark; Natl Ctr Epidemiol, Budapest, Hungary; Aarhus Univ Hosp, Dept Neurol, Aarhus, Denmark; Fdn Commun Control Hereditary Dis, Budapest, Hungary; Boston Univ, Dept Epidemiol, Boston, MA 02215 USA; Univ Calif Los Angeles, …	Kjaer, D (reprint author), Univ Aarhus, Inst Publ Hlth, Danish Epidemiol Sci Ctr, Dept Epidemiol, Vennelyst Blvd, DK-8000 Aarhus, Denmark.	dkkj@soci.au.dk	Vestergaard, Mogens/M-9333-2014; Olsen, Jorn/F-8801-2015	Vestergaard, Mogens/0000-0001-8830-2174; Olsen, Jorn/0000-0001-7462-5140; Christensen, Jakob/0000-0002-9385-6435; Toft Sorensen, Henrik/0000-0003-4299-7040			Arpino C, 2000, EPILEPSIA, V41, P1436, DOI 10.1111/j.1528-1157.2000.tb00119.x; Beghi E, 2001, EPILEPSIA, V42, P1422, DOI 10.1046/j.1528-1157.2001.11201.x; BERGMAN U, 1992, LANCET, V340, P694, DOI 10.1016/0140-6736(92)92232-5; BRIGGS GG, 2002, DRUGS PREGNANCY LACA; Cates C, 1999, BRIT MED J, V319, P918; Cunnington MC, 2004, EPILEPSIA, V45, P1468, DOI 10.1111/j.0013-9580.2004.451105.x; CZEIZEL A, 1…	44	21	23	0	5	WILEY	HOBOKEN	111 RIVER ST, HOBOKEN 07030-5774, NJ USA	1053-8569	1099-1557		PHARMACOEPIDEM DR S	Pharmacoepidemiol. Drug Saf.	FEB	2007	16	2
J	Candito, M; Naimi, M; Boisson, C; Rudigoz, JC; Pascal, G; Gueant, JL; Luton, D; Van Obberghen, E				Candito, Mirande; Naimi, Mourad; Boisson, Catherine; Rudigoz, Jean-Charles; Pascal, Gaucherand; Gueant, Jean-Louis; Luton, Dominique; Van Obberghen, Emmanuel			Plasma vitamin values and antiepileptic therapy: Case reports of pregnancy outcomes affected by a neural tube defect	BIRTH DEFECTS RESEARCH PART A-CLINICAL AND MOLECULAR TERATOLOGY			English	Article						neural tube defects; valproic acid; folate; vitamin B6; pregnancy	METHYLENETETRAHYDROFOLATE REDUCTASE; C677T POLYMORPHISM; FOLINIC ACID; VALPROATE; RISK; SUPPLEMENTATION; MALFORMATIONS; METABOLISM; FOLATE; RATS	BACKGROUND: Folic acid supplementation reduces the occurrence of neural tube defects (NTDs); however, it is not clear whether it protects against teratogenic effects of antiepileptic drugs. METHODS: We report the cases of four pregnant women receiving valproic acid therapy, who all had NTD-affected offspring, despite periconceptional 5 mg/day of folic acid supplementation (cases), and investigate…	Hop Louis Pasteur, Biochim Lab, INSERM, UI 148 & Biochem, F-06002 Nice 1, France; Hosp Croix Rousse & Edouard Heriot, Biochem Unit, Lyon, France; Hosp Croix Rousse & Edouard Heriot, Gynecoobstet Unit, Lyon, France; Univ Ctr Nancy, Inserm 751, Nancy, France; Hop Robert Debre, Gynecoobstet Unit, F-75019 Paris, France	Candito, M (reprint author), Hop Louis Pasteur, Biochim Lab, INSERM, UI 148 & Biochem, 30 Av Voie Romaine, F-06002 Nice 1, France.	candito.m@chu-nice.fr					Candito M, 2006, PEDIATR NEUROL, V34, P323, DOI 10.1016/j.pediatrneurol.2005.08.023; Candito M, 2004, ANN BIOL CLIN-PARIS, V62, P235; CZEIZEL AE, 1992, NEW ENGL J MED, V327, P1832, DOI 10.1056/NEJM199212243272602; ELMAZAR MMA, 1992, FUND APPL TOXICOL, V18, P389, DOI 10.1016/0272-0590(92)90137-7; FROSST P, 1995, NAT GENET, V10, P111, DOI 10.1038/ng0595-111; Gueant-Rodriguez RM, 2003, NEUROSCI LETT…	20	10	11	0	0	WILEY-LISS	HOBOKEN	DIV JOHN WILEY & SONS INC, 111 RIVER ST, HOBOKEN, NJ 07030 USA	1542-0752			BIRTH DEFECTS RES A	Birth Defects Res. Part A-Clin. Mol. Teratol.	JAN	2007	79	1
J	Tomson, T; Battino, D				Tomson, Torbjorn; Battino, Dina			Pharmacokinetics and therapeutic drug monitoring of newer antiepileptic drugs during pregnancy and the puerperium	CLINICAL PHARMACOKINETICS			English	Review							PLASMA-PROTEIN BINDING; CLINICAL PHARMACOKINETICS; SEIZURE CONTROL; EPILEPSY; LAMOTRIGINE; CARBAMAZEPINE; MANAGEMENT; DISPOSITION; TOPIRAMATE; LACTATION	The treatment of epilepsy in pregnancy is particularly challenging in that the fetal and maternal risks associated with maternal seizures need to be balanced against the potential teratogenic effects of antiepileptic drugs (AEDs). Pregnancy is known to affect the pharmacokinetics of older-generation AEDs. Understanding such alterations is important in the effort to optimise drug therapy since the…	Karolinska Inst, Dept Clin Neurosci, Stockholm, Sweden; Natl Neurol Inst, Milan, Italy	Tomson, T (reprint author), Univ Stockholm, Dept Neurol, Karolinska Hosp, SE-17176 Stockholm, Sweden.	torbjorn.tomson@karolinska.se					Adab N, 2004, J NEUROL NEUROSUR PS, V75, P1575, DOI 10.1136/jnnp.2003.029132; ADAP N, 2006, EXPERT REV NEUROTHER, V6, P833; Adin J, 2004, THER DRUG MONIT, V26, P251; Adkins JC, 1998, DRUGS, V55, P437, DOI 10.2165/00003495-199855030-00013; Anderson GD, 2005, CLIN PHARMACOKINET, V44, P989, DOI 10.2165/00003088-200544100-00001; [Anonymous], 1997, INT J GYNECOL OBSTET, V56, P279; BARDY AH, 1987, ACTA…	66	75	75	0	6	ADIS INTERNATIONAL LTD	AUCKLAND	41 CENTORIAN DR, PRIVATE BAG 65901, MAIRANGI BAY, AUCKLAND 1311, NEW ZEALAND	0312-5963			CLIN PHARMACOKINET	Clin. Pharmacokinet.		2007	46	3
J	Evans, DJ; Levene, MI; Tsakmakis, M				Evans, D. J.; Levene, M., I; Tsakmakis, M.			Anticonvulsants for preventing mortality and morbidity in full term newborns with perinatal asphyxia	COCHRANE DATABASE OF SYSTEMATIC REVIEWS			English	Review						anticonvulsants [therapeutic use]; asphyxia neonatorum [drug therapy; mortality]; infant, newborn; randomized controlled trials; humans	HYPOXIC-ISCHEMIC ENCEPHALOPATHY; RANDOMIZED CONTROLLED-TRIAL; NEONATAL SEIZURES; BIRTH ASPHYXIA; FREE-RADICALS; INFANTS; DAMAGE; SEVERITY; THERAPY; BRAIN	Background Seizures are common following perinatal asphyxia and may exacerbate secondary neuronal injury by increasing cerebral metabolic demand, causing fluctuations in oxygenation and perfusion, and triggering the release of excitatory neurotransmitters. Anticonvulsant therapy has been used in infants with perinatal asphyxia in order to prevent seizures. However, long term anticonvulsant therap…	Southmead Hosp, Neonatal Intens Care Unit, Bristol BS10 5NB, Avon, England	Evans, DJ (reprint author), Southmead Hosp, Neonatal Intens Care Unit, Bristol BS10 5NB, Avon, England.	david.evans@nbt.nhs.uk					AIREDE AI, 1991, ANN TROP PAEDIATR, V11, P331, DOI 10.1080/02724936.1991.11747524; ALALFY A, 1990, ANN TROP PAEDIATR, V10, P355, DOI 10.1080/02724936.1990.11747457; BOO NY, 1992, J TROP PEDIATRICS, V38, P284, DOI 10.1093/tropej/38.6.284; BUTTKE TM, 1994, IMMUNOL TODAY, V15, P7, DOI 10.1016/0167-5699(94)90018-3; CLOZEL M, 1985, DEV PHARMACOL THERAP, V8, P189, DOI 10.1159/000457036; DEMOPOULOS HB, …	30	32	33	1	3	WILEY	HOBOKEN	111 RIVER ST, HOBOKEN 07030-5774, NJ USA	1469-493X	1361-6137		COCHRANE DB SYST REV	Cochrane Database Syst Rev.		2007		3
J	Thomas, JT; Muller, P; Wilkinson, C				Thomas, J. T.; Muller, P.; Wilkinson, C.			Antenatal phenobarbital for reducing neonatal jaundice after red cell isoimmunization	COCHRANE DATABASE OF SYSTEMATIC REVIEWS			English	Review							EXCHANGE-TRANSFUSION; HEMOLYTIC-DISEASE; PREVENTION	Background Neonates from isoimmunized pregnancies have increased morbidity from neonatal jaundice. The increased bilirubin from haemolysis often needs phototherapy, exchange transfusion or both after birth. Various trials in pregnant women who were not isoimmunized but had other risk factors for neonatal jaundice have shown a reduction in need for phototherapy and exchange transfusion by the use …			joseph.thomas@adelaide.edu.au					*AAP ACOG, 2002, GUID PER CAR; GABBE SG, 2002, OBSTETRICS NORMAL PR, P893; KATZUNG BG, 1998, DRUG BIOTRANSFORMATI, P50; KAWASAKI H, 1982, HEPATO-GASTROENTEROL, V29, P252; PRICE DE, 1986, BRIT J CLIN PHARMACO, V22, P744; RAMBOER C, 1969, LANCET, V1, P966; RAMBOER C, 1969, BRIT SOC GASTROENTER, V1, P414; RAYBURN W, 1988, AM J OBSTET GYNECOL, V159, P1491, DOI 10.1016/0002-9378(88)90580-7; THOMAS CR,…	15	4	4	1	3	JOHN WILEY & SONS LTD	CHICHESTER	THE ATRIUM, SOUTHERN GATE, CHICHESTER PO19 8SQ, W SUSSEX, ENGLAND	1469-493X			COCHRANE DB SYST REV	Cochrane Database Syst Rev.		2007		2
J	Whitelaw, A; Odd, D				Whitelaw, A.; Odd, D.			Postnatal phenobarbital for the prevention of intraventricular hemorrhage in preterm infants	COCHRANE DATABASE OF SYSTEMATIC REVIEWS			English	Review						cerebral hemorrhage [*prevention & control]; cerebral ventricles; excitatory amino acid antagonists [*therapeutic use]; infant, newborn; infant, premature; infant, premature, diseases [*prevention & control]; phenobarbital [*therapeutic use]; randomized controlled trials; humans	BIRTH-WEIGHT INFANTS; CEREBRAL BLOOD-FLOW; PERIVENTRICULAR HEMORRHAGE; CONTROLLED TRIAL; PROPHYLAXIS; EVOLUTION; BRAIN	Background Intraventricular hemorrhage ( IVH) is a major complication of preterm birth. Large hemorrhages are associated with a high risk of disability and hydrocephalus. Instability of blood pressure and cerebral blood flow are postulated as causative factors. Another mechanism may involve reperfusion damage from oxygen free radicals. Phenobarbital has been suggested as a safe treatment that sta…	Univ Bristol, Southmead Hosp, Neonatal Intens Care Unit, Bristol BS10 5NB, Avon, England	Whitelaw, A (reprint author), Univ Bristol, Southmead Hosp, Neonatal Intens Care Unit, Bristol BS10 5NB, Avon, England.	andrew.whitelaw@bristol.ac.uk	Odd, David/G-8418-2016	Odd, David/0000-0002-6416-4966			ANWAR M, 1986, ARCH DIS CHILD, V61, P196, DOI 10.1136/adc.61.2.196; BEDARD MP, 1984, PEDIATRICS, V73, P435; CROWTHER CA, 2003, COCHRANE DATABASE SY; DONN SM, 1981, LANCET, V2, P215; GODDARDFINEGOLD J, 1987, PEDIATRICS, V79, P901; GOULD SJ, 1987, NEUROPATH APPL NEURO, V13, P421, DOI 10.1111/j.1365-2990.1987.tb00072.x; HAMBLETON G, 1976, ARCH DIS CHILD, V51, P651, DOI 10.1136/adc.51.9.651; HOPE PL,…	33	16	20	0	1	WILEY	HOBOKEN	111 RIVER ST, HOBOKEN 07030-5774, NJ USA	1469-493X	1361-6137		COCHRANE DB SYST REV	Cochrane Database Syst Rev.		2007		4
J	Reynolds, MF; Sisk, EC; Rasgon, NL				Reynolds, M. F.; Sisk, E. C.; Rasgon, N. L.			Valproate and neuroendocrine changes in relation to women treated for epilepsy and bipolar disorder: A review	CURRENT MEDICINAL CHEMISTRY			English	Review						valproate; bipolar disorder; menstrual abnormalities; PCOS; insulin resistance; hyperandrogenemia; anovulation; reproductive dysfunction	POLYCYSTIC-OVARY-SYNDROME; BONE-MINERAL DENSITY; COMPLEX PARTIAL SEIZURES; NEURAL-TUBE DEFECTS; REPRODUCTIVE ENDOCRINE DISORDERS; HISTONE DEACETYLASE INHIBITION; LUTEINIZING-HORMONE SECRETION; IMPAIRED GLUCOSE-TOLERANCE; CEREBRAL CORTICAL-NEURONS; PULSATILE LH-SECRETION	Valproic acid (2-n-propylpentanoic acid, VPA) is well-established as a mood-stabilizer for bipolar disorder, in addition to its application as a treatment in neurological disorders such as epilepsy, migraine headaches, and chronic neuropathic pain. Its mechanisms of actions in any of the disorders have not yet been fully elucidated but currently include GABA-ergic inhibitory effects, the suppress…	[Reynolds, M. F.] Yale Univ, Sch Med, New Haven, CT 06510 USA; [Sisk, E. C.; Rasgon, N. L.] Stanford Univ, Dept Psychiat & Behav Sci, Stanford, CA 94305 USA	Reynolds, MF (reprint author), Yale Univ, Sch Med, 367 Cedar St, New Haven, CT 06510 USA.	Margaret.reynolds@yale.edu					ABEAL JL, 1991, CLIN ENDOCRINOL, V35, P477, DOI 10.1111/j.1365-2265.1991.tb00931.x; ABEAL JL, 1994, CLIN ENDOCRINOL, V40, P127, DOI 10.1111/j.1365-2265.1994.tb02454.x; ABRAHAM RR, 1985, CLIN ENDOCRINOL, V22, P639, DOI 10.1111/j.1365-2265.1985.tb03000.x; Adab N, 2004, J NEUROL NEUROSUR PS, V75, P1575, DOI 10.1136/jnnp.2003.029132; Adkison KDK, 1996, J PHARMACOL EXP THER, V276, P1189; Akdeniz F, 20…	256	29	30	2	6	BENTHAM SCIENCE PUBL LTD	SHARJAH	EXECUTIVE STE Y-2, PO BOX 7917, SAIF ZONE, 1200 BR SHARJAH, U ARAB EMIRATES	0929-8673	1875-533X		CURR MED CHEM	Curr. Med. Chem.		2007	14	26
J	Battino, D; Tomson, T				Battino, Dina; Tomson, Torbjorn			Management of epilepsy during pregnancy	DRUGS			English	Review							NEURAL-TUBE DEFECTS; DRUGS IN-UTERO; FETAL HYDANTOIN SYNDROME; MAJOR CONGENITAL-MALFORMATIONS; SPINA-BIFIDA-APERTA; ANTIEPILEPTIC DRUGS; ANTICONVULSANT DRUGS; VALPROIC ACID; MATERNAL EPILEPSY; BREAST-MILK	Managing epilepsy during pregnancy is to balance the maternal and fetal risks associated with uncontrolled seizures against the potential teratogenic effects of antiepileptic drugs (AEDs). A rational approach requires knowledge of such risks as well as an understanding of the effects of pregnancy on seizure control and of gestational effects on AED disposition. Uncontrolled tonic-clonic seizures …	[Battino, Dina] Fondaz IRCCS, Ist Neurol Carlo Besta, I-20133 Milan, Italy; [Tomson, Torbjorn] Karolinska Inst, Dept Clin Neurosci, Stockholm, Sweden	Battino, D (reprint author), Fondaz IRCCS, Ist Neurol Carlo Besta, Via Celoria 11, I-20133 Milan, Italy.	dbattino@istituto-besta.it					ABRISHAMCHIAN AR, 1994, GENET EPIDEMIOL, V11, P343, DOI 10.1002/gepi.1370110404; Adab N, 2004, J NEUROL NEUROSUR PS, V75, P1575, DOI 10.1136/jnnp.2003.029132; Adab N, 2001, J NEUROL NEUROSUR PS, V70, P15, DOI 10.1136/jnnp.70.1.15; ADAB N, 2004, COMMON ANTIPILEPTIC; AKHTAR N, 1987, BRIT J CLIN PRACT, V41, P862; Al Bunyan M, 1999, SEIZURE-EUR J EPILEP, V8, P26, DOI 10.1053/seiz.1998.0239; Andermann…	274	52	54	0	8	ADIS INT LTD	NORTHCOTE	5 THE WAREHOUSE WAY, NORTHCOTE 0627, AUCKLAND, NEW ZEALAND	0012-6667	1179-1950		DRUGS	Drugs		2007	67	18
J	Kim, JS; Kondratyev, A; Tomita, Y; Gale, K				Kim, Jin-Sook; Kondratyev, Alexei; Tomita, York; Gale, Karen			Neurodevelopmental impact of antiepileptic drugs and seizures in the immature brain	EPILEPSIA			English	Article; Proceedings Paper	8th Workshop on Neurobiology of Epilepsy	AUG 24-26, 2005	Villiers le Mahieu, FRANCE			neuroprotection; electroconvulsive shock; levetiracetam; apoptotic cell death; neonate; pregnancy; programmed cell death; striatum; thalamus	DEVELOPING RAT-BRAIN; APOPTOTIC NEURODEGENERATION; ADD-ON; LEVETIRACETAM; EPILEPSY; CHILDREN; EXPOSURE; DEFICITS; PLASMA; TRIAL	Seizure incidence during the neonatal period is higher than any other period in the lifespan, yet we know little about this period in terms of the effect of seizures or of the drugs used in their treatment. The fact that several antiepileptic drugs (AEDs) induce pronounced apoptotic neuronal death in specific regions of the immature brain prompts a search for AEDs that may be devoid of this actio…	Georgetown Univ, Dept Pharmacol, Washington, DC 20057 USA; Georgetown Univ, Interdisciplinary Program Neurosci, Washington, DC USA; Georgetown Univ, Dept Pediat, Washington, DC 20057 USA; Georgetown Univ, Lombardi Comprehens Canc Ctr & Oncol, Washington, DC USA	Gale, K (reprint author), Georgetown Univ, Dept Pharmacol, W217 Res Bldg,3970 Reservoir Rd NW, Washington, DC 20057 USA.	galek@georgetown.edu			NICHD NIH HHS [U10 HD047890]; NINDS NIH HHS [NS20576]; NIMH NIH HHS [MH 02040]		Adab N, 2004, J NEUROL NEUROSUR PS, V75, P1575, DOI 10.1136/jnnp.2003.029132; Baram TZ, 2003, ANN NEUROL, V54, P701, DOI 10.1002/ana.10833; Bittigau P, 2002, P NATL ACAD SCI USA, V99, P15089, DOI 10.1073/pnas.222550499; Eikel D, 2006, CHEM RES TOXICOL, V19, P272, DOI 10.1021/tx0502241; FARWELL JR, 1985, EPILEPSIA, V26, P395, DOI 10.1111/j.1528-1157.1985.tb05670.x; Glier C, 2004, EXP NEUROL, V187,…	33	69	70	0	2	WILEY	HOBOKEN	111 RIVER ST, HOBOKEN 07030-5774, NJ USA	0013-9580	1528-1167		EPILEPSIA	Epilepsia		2007	48			5
J	Milh, M; Becq, H; Villeneuve, N; Ben-Ari, Y; Aniksztejn, L				Milh, Mathieu; Becq, Helene; Villeneuve, Nathalie; Ben-Ari, Yehezkel; Aniksztejn, Laurent			Inhibition of glutamate transporters results in a "suppression-burst" pattern and partial seizures in the newborn rat	EPILEPSIA			English	Article						suppression-burst; glutamate transporters; animal model; EEG; neonates	DEVELOPING BRAIN; EPILEPTIC ENCEPHALOPATHIES; NEONATAL SEIZURES; GENERATION; SUBTYPES; PROTEIN	Purpose: To determine the electrophysiological pattern and propose a clinical relevance of a deficient glutamate transport in the developing brain. Methods: (a) Surface EEG-video monitoring in freely moving pups; (b) intracortical multiple unit activity (MUA) and local field potential recordings in 5- to 7-day-old rats after pharmacological inhibition of the glutamate transporters by DL-TBOA. Res…	Univ Mediterranee, INMED, INSERM, U29, F-13273 Marseille 09, France; Hop Henri Gastaud, Ctr St Paul, Marseille, France; Hop Enfants La Timone, Serv Neurophysiol Clin, Marseille, France	Aniksztejn, L (reprint author), Univ Mediterranee, INMED, INSERM, U29, Parc Sci Luminy BP13, F-13273 Marseille 09, France.	anik@inmed.univ-mrs.fr	Aniksztejn, Laurent/E-2072-2017	Aniksztejn, laurent/0000-0001-9215-1698; Ben-Ari, Yehezkel/0000-0001-6208-8480			Aicardi J, 1985, EPILEPTIC SYNDROMES, P12; Baram TZ, 1998, TRENDS NEUROSCI, V21, P471, DOI 10.1016/S0166-2236(98)01275-2; BARBOUR B, 1991, J PHYSIOL-LONDON, V436, P169, DOI 10.1113/jphysiol.1991.sp018545; BarPeled O, 1997, J NEUROCHEM, V69, P2571; Danbolt NC, 2001, PROG NEUROBIOL, V65, P1, DOI 10.1016/S0301-0082(00)00067-8; Demarque M, 2004, J NEUROSCI, V24, P3289, DOI 10.1523/JNEUROSCI.5338-03.2…	27	34	34	0	7	WILEY	HOBOKEN	111 RIVER ST, HOBOKEN 07030-5774, NJ USA	0013-9580	1528-1167		EPILEPSIA	Epilepsia	JAN	2007	48	1
J	Malarvili, MB; Mesbah, M; Boashash, B				Malarvili, M. B.; Mesbah, Mostefa; Boashash, Boualem			Time-frequency analysis of heart rate variability for neonatal seizure detection	EURASIP JOURNAL ON ADVANCES IN SIGNAL PROCESSING			English	Article							EPILEPTIC SEIZURES; EEG; ABNORMALITIES	There are a number of automatic techniques available for detecting epileptic seizures using solely electroencephalogram ( EEG), which has been the primary diagnosis tool in newborns. The electrocardiogram ( ECG) has been much neglected in automatic seizure detection. Changes in heart rate and ECG rhythm were previously linked to seizure in case of adult humans and animals. However, little is know…	Univ Queensland, Sch Med, Perinatal Res Ctr, Herston, Qld 4029, Australia; Univ Sharjah, Coll Engn, Dept Elect & Comp Engn, Signal Proc Res Ctr, Sharjah, U Arab Emirates	Malarvili, MB (reprint author), Univ Queensland, Sch Med, Perinatal Res Ctr, Herston, Qld 4029, Australia.		Boashash, Boualem/A-9687-2010	Boashash, Boualem/0000-0002-2404-9103			ABEYSEKERA RMS, 1989, THESIS U QUEENSLAND; Boashash B, 2001, IEEE ENG MED BIOL, V20, P54, DOI 10.1109/51.956820; Boashash B., 2003, TIME FREQUENCY SIGNA; BOASHASH B, 1990, ADV SPECTRUM ANAL AR, P418; Faul S, 2005, CLIN NEUROPHYSIOL, V116, P1533, DOI 10.1016/j.clinph.2005.03.006; FINLEY JP, 1995, J AUTONOM NERV SYST, V51, P103, DOI 10.1016/0165-1838(94)00117-3; GOLDBERG RN, 1982, PEDIATRICS, V69, …	25	14	14	1	6	SPRINGER INTERNATIONAL PUBLISHING AG	CHAM	GEWERBESTRASSE 11, CHAM, CH-6330, SWITZERLAND	1687-6180			EURASIP J ADV SIG PR	EURASIP J. Adv. Signal Process.		2007
J	Sun, YL; Vestergaard, M; Christensen, J; Zhu, JL; Bech, BH; Olsen, J				Sun, Yuelian; Vestergaard, Mogens; Christensen, Jakob; Zhu, Jin Liang; Bech, Bodil Hammer; Olsen, Jorn			Epilepsy and febrile seizures in children of treated and untreated subfertile couples	HUMAN REPRODUCTION			English	Article						artificial reproduction technology; epilepsy; febrile seizures; infertility	IN-VITRO FERTILIZATION; DANISH NATIONAL BIRTH; ASSISTED REPRODUCTION; RISK-FACTORS; IVF; PREGNANCIES; SINGLETON; SWEDEN; COHORT; WOMEN	BACKGROUND: Only few studies have addressed the long-term neurological outcomes of children born by subfertile couples. We studied the risk of epilepsy and febrile seizures in children of treated and untreated subfertile couples. METHODS: The study included 83 194 live singletons born by mothers who took part in the Danish National Birth Cohort (DNBC). Information on time to pregnancy (TTP) and i…	Aarhus Univ, Dept Epidemiol, Inst Publ Hlth, Danish Epidemiol Sci Ctr, DK-8000 Aarhus C, Denmark; Shanghai Inst Planned Parenthood Res, Shanghai, Peoples R China; Aarhus Univ Hosp, Dept Neurol, DK-8000 Aarhus, Denmark; Aarhus Univ Hosp, Dept Clin Pharmacol, DK-8000 Aarhus, Denmark; Univ Calif Los Angeles, Sch Publ Hlth, Dept Epidemiol, Los Angeles, CA 90024 USA	Sun, YL (reprint author), Aarhus Univ, Dept Epidemiol, Inst Publ Hlth, Danish Epidemiol Sci Ctr, DK-8000 Aarhus C, Denmark.	ys@soci.au.dk	Olsen, Jorn/F-8801-2015; Vestergaard, Mogens/M-9333-2014; Bech, Bodil Hammer/B-9646-2016	Olsen, Jorn/0000-0001-7462-5140; Vestergaard, Mogens/0000-0001-8830-2174; Christensen, Jakob/0000-0002-9385-6435			Andersen AN, 1999, DAN MED BULL, V46, P357; Andersen TF, 1999, DAN MED BULL, V46, P263; [Anonymous], 1981, Epilepsia, V22, P377; Basso O, 2003, HUM REPROD, V18, P2478, DOI 10.1093/humrep/deg444; Christensen J, 2005, EPILEPSIA, V46, P386; Commission on Epidemiology and Prognosis International League Against Epilepsy, 1993, EPILEPSIA, V34, P592; De Geyter C, 2006, HUM REPROD, V21, P705, DOI 10.1093…	36	21	23	0	5	OXFORD UNIV PRESS	OXFORD	GREAT CLARENDON ST, OXFORD OX2 6DP, ENGLAND	0268-1161	1460-2350		HUM REPROD	Hum. Reprod.	JAN	2007	22	1
J	Kumar, A; Gupta, A; Talukdar, B				Kumar, Ajay; Gupta, Ashish; Talukdar, Bibek			Clinico-etiological and EEG profile of neonatal seizures	INDIAN JOURNAL OF PEDIATRICS			English	Article						neonatal seizures; electroencephalography	CONVULSIONS; SEQUELAE	Objective. To evaluate clinical, etiological and EEG profile of neonatal seizures. Methods. In all the neonates enrolled in the study baseline information recorded was sex, gestational age, weight, ponderal index etc. Clinical profile of seizure episode included age at onset of seizure, type and duration of seizure, associated autonomic changes, medication given, response time to medication and p…	Associated Lok Nayak Hosp, Maulana Azad Med Coll, Dept Pediat, New Delhi 110002, India	Kumar, A (reprint author), Associated Lok Nayak Hosp, Maulana Azad Med Coll, Dept Pediat, New Delhi 110002, India.	ajayanu@vsnl.net					*AM EEG SOC, 1985, GUID EEG, P1; BERGMAN I, 1983, ANN NEUROL, V14, P642, DOI 10.1002/ana.410140607; BERNES SM, 1994, PEDIATR CLIN N AM, V41, P1069; GOLDBERG HJ, 1983, ARCH DIS CHILD, V57, P633; KEEN JH, 1973, ARCH DIS CHILD, V48, P542, DOI 10.1136/adc.48.7.542; LANSKA MJ, 1995, NEUROLOGY, V45, P724, DOI 10.1212/WNL.45.4.724; Laroia N, 2000, Indian Pediatr, V37, P367; LEVENE MI, 1986, ARCH DIS CHI…	20	13	16	0	1	ALL INDIA INST MEDICAL SCIENCES	NEW DELHI	ANSARI NAGAR, NEW DELHI 110 029, INDIA	0019-5456			INDIAN J PEDIATR	Indian J. Pediatr.	JAN	2007	74	1
J	Narang, M; Shah, D; Natasha, G				Narang, Manish; Shah, Dheeraj; Natasha, Gupta			Intracranial arteriovenous malformation with maternal carbamazepine use	INDIAN JOURNAL OF PEDIATRICS			English	Article						intracranial arteriovenous malformations; maternal carbamazepine therapy; fetal anticonvulsant syndrome	WOMEN; EPILEPSY	11/2 month old child born to primigravida mother on prolonged carbamazepine therapy presented with recurrent seizures. The child had abnormal facies and was diagnosed to be having arteriovenous malformation with intracranial hemorrhage on neuroimaging. This case suggests that development of arteriovenous malformation in a child with maternal carbamazepine therapy may occur as a part of clinical p…	Univ Coll Med Sci, GTB Hosp, Dept Pediat, Delhi, India; Aruna Asif Ali Govt Hosp, Dept Radiol, Delhi, India	Narang, M (reprint author), A 16 F1,Dilshad Garden, Delhi 110095, India.	manish_2710@yahoo.com					Artama M, 2005, NEUROLOGY, V64, P1874, DOI 10.1212/01.WNL.0000163771.96962.1F; Crawford P, 2005, EPILEPSIA, V46, P117, DOI 10.1111/j.1528-1167.2005.00323.x; Gupta Gaurav, 2002, Indian Pediatr, V39, P101; HALEM RHA, 1999, NELSON TXB PEDIAT, P1856; JONES KL, 1989, NEW ENGL J MED, V320, P1661, DOI 10.1056/NEJM198906223202505; LINDHOUT D, 1984, EPILEPSIA, V25, P77, DOI 10.1111/j.1528-1157.1984.tb0415…	7	1	1	0	0	ALL INDIA INST MEDICAL SCIENCES	NEW DELHI	ANSARI NAGAR, NEW DELHI 110 029, INDIA	0019-5456			INDIAN J PEDIATR	Indian J. Pediatr.	JAN	2007	74	1
J	Gomez-Martinez, LE				Gomez-Martinez, Lisbeth E.			Gestational age dependency in the prenatal toxicity and in the disposition kinetics of the novel anticonvulsant HEPP (D,L-3-hydroxy-3-ethyl-3-phenylpropionamide) after subcutaneous administration in pregnant rats	INTERNATIONAL JOURNAL OF TOXICOLOGY			English	Article						embryotoxicity; HEPP; multiple dose; pharmacokinetics; pregnant rats; subcutaneous administration	INDUCED EMBRYONIC DYSRHYTHMIA; DRUG DISPOSITION; PHARMACOKINETICS; EPILEPSY; RABBITS; BIOAVAILABILITY; TERATOGENICITY; MECHANISM; INFUSION; REGIMENS	HEPP(D,L-3-hydroxy-3-ethyl-3-phenylpropionamide) is a novel anticonvulsant with promising anticonvulsant profile, which is being actively researched. The potential maternal and embryo/fetal toxicities of HEPP were evaluated in pregnant rats following subcutaneous (s.c.)administration during organogenesis (gestation days 6 through 14, GDs 6-14) and the fetal period (GDs 14-21). Single-and multiple…	CINVESTAV, IPN, Ctr Invest & Estudios Avanzados, Dept Recursos Mar,Unidad Merida, Merida 97310, Yucatan, Mexico	Gomez-Martinez, LE (reprint author), CINVESTAV, IPN, Ctr Invest & Estudios Avanzados, Dept Recursos Mar,Unidad Merida, Km 6 Antigua Carretera a Progreso AP73 Cordemex, Merida 97310, Yucatan, Mexico.	lgomez@mda.cinvestav.mx					Allison C, 2006, NEUROPSYCHOPHARMACOL, V31, P602, DOI 10.1038/sj.npp.1300800; Anderson GD, 2005, CLIN PHARMACOKINET, V44, P989, DOI 10.2165/00003088-200544100-00001; Azarbayjani F, 1998, TERATOLOGY, V57, P117, DOI 10.1002/(SICI)1096-9926(199803)57:3<117::AID-TERA1>3.0.CO;2-Y; BRAILOWSKY S, 1992, EPILEPSY RES, V11, P167, DOI 10.1016/0920-1211(92)90095-B; BRAILOWSKY S, 1988, BRAIN RES, V442, P175, …	45	1	1	0	3	SAGE PUBLICATIONS INC	THOUSAND OAKS	2455 TELLER RD, THOUSAND OAKS, CA 91320 USA	1091-5818	1092-874X		INT J TOXICOL	Int. J. Toxicol.		2007	26	3
J	Guerra, MP; Cavalleri, F; Migone, N; Lugli, L; Delalande, O; Cavazzuti, GB; Ferrari, F				Guerra, Maria P.; Cavalleri, Francesca; Migone, Nicola; Lugli, Licia; Delalande, Olivier; Cavazzuti, Giovanni B.; Ferrari, Fabrizio			Intractable epilepsy in hemimegalencephaly and tuberous sclerosis complex	JOURNAL OF CHILD NEUROLOGY			English	Article						epilepsy; hemimegalencephaly; tuberous sclerosis complex		Hemimegalencephaly is a rare brain malformation consisting of the enlargement of I hemisphere, often associated with abnormal cortical gyration, thick cortex, large neurons, and increased astrocytes. Cranial asymmetry is the first clinical sign usually present at birth; in the most severe cases, hemimegalencephaly may be evident during pregnancy. Hemiparesis, intractable epilepsy, and development…	Univ Hosp, Serv Neuroradiol, Modena, Italy; Univ Toronto, Genet Sect, Dept Genet, Toronto, ON, Canada; Fdn Adolphe De Rothschild, Unite Neurochirurg Pediat & Chirurg Epilepsie, Paris, France; Modena Univ Hosp, Intens Care Unit, Dept Obstet & Gynecol, I-41100 Modena, Italy; Modena Univ Hosp, Div Neonatol, Dept Obstet & Gynecol, I-41100 Modena, Italy	Ferrari, F (reprint author), Modena Univ Hosp, Neonatal Intens Care Unit, Dept Obstet & Gynecol, Via Pozzo 71, I-41100 Modena, Italy.	ferrari.fabrizio@unimore.it	Ferrari, Fabrizio/F-5980-2012	Ferrari, Fabrizio/0000-0001-6504-4715			BARKOVICH AJ, 1990, AM J NEURORADIOL, V11, P523; Broumandi DD, 2004, RADIOGRAPHICS, V24, P843, DOI 10.1148/rg.243035135; Cartwright MS, 2005, NEUROLOGY, V64, P1634, DOI 10.1212/01.WNL.0000154465.87255.78; Curatolo Paolo, 2002, Eur J Paediatr Neurol, V6, P15, DOI 10.1053/ejpn.2001.0538; Flores-Sarnat L, 2003, J CHILD NEUROL, V18, P776, DOI 10.1177/08830738030180111101; Flores-Sarnat L, 2002, J CHI…	15	5	5	0	0	SAGE PUBLICATIONS INC	THOUSAND OAKS	2455 TELLER RD, THOUSAND OAKS, CA 91320 USA	0883-0738			J CHILD NEUROL	J. Child Neurol.	JAN	2007	22	1
J	Viguera, AC; Koukopoulos, A; Muzina, DJ; Baldessarini, RJ				Viguera, Adele Casals; Koukopoulos, Alexia; Muzina, David J.; Baldessarini, Ross J.			Teratogenicity and anticonvulsants: Lessons from neurology to psychiatry	JOURNAL OF CLINICAL PSYCHIATRY			English	Article; Proceedings Paper	Teleconference on Special Issues Related to the Management of Bipolar Disorder in Women - Tolerability of Treatment	JAN-FEB -, 2006	ELECTR NETWORK				PREGNANCY REGISTRY; CHILDREN BORN; EPILEPSY; MALFORMATIONS; LAMOTRIGINE; MANAGEMENT; MOTHERS	Anticonvulsants are considered first-line treatments for epilepsy, and some also exert useful effects as mood stabilizers for the treatment of bipolar (manic-depressive) disorder. Much of the research on anticonvulsant use during pregnancy has been done by neurologists studying women with epilepsy. Anticonvulsant use during pregnancy is associated with increased risk of fetal malformations, but w…	Massachusetts Gen Hosp, Perinatal & Reproduct Psychiat Progran, Boston, MA 02114 USA; Cleveland Clin Fdn, Dept Psychiat & Psychol, Cleveland, OH 44195 USA; McLean Hosp, Dept Neuropharmacol, Belmont, MA 02178 USA	Viguera, AC (reprint author), Massachusetts Gen Hosp, Perinatal & Reproduct Psychiat Progran, 185 Cambridge St,Suite 2200, Boston, MA 02114 USA.	aviguera@partners.org	Kothari, Khyati/B-5008-2014				Adab N, 2004, J NEUROL NEUROSUR PS, V75, P1575, DOI 10.1136/jnnp.2003.029132; Adab N, 2001, J NEUROL NEUROSUR PS, V70, P15, DOI 10.1136/jnnp.70.1.15; *AM AC NEUR, AAN GUID SUMM CLIN M; Bromfield EB, 2003, HARVARD REV PSYCHIAT, V11, P257, DOI 10.1080/10673220390246979; Cunnington M, 2005, NEUROLOGY, V64, P955, DOI 10.1212/01.WNL.0000154515.94346.89; DELGADOESCUETA AV, 1992, NEUROLOGY, V42, P149; *…	22	13	13	0	3	PHYSICIANS POSTGRADUATE PRESS	MEMPHIS	P O BOX 240008, MEMPHIS, TN 38124 USA	0160-6689			J CLIN PSYCHIAT	J. Clin. Psychiatry		2007	68			9
J	Birbeck, G; Chomba, E; Atadzhanov, M; Mbewe, E; Haworth, A				Birbeck, Gretchen; Chomba, Elwyn; Atadzhanov, Masharip; Mbewe, Edward; Haworth, Alan			The social and economic impact of epilepsy in Zambia: a cross-sectional study	LANCET NEUROLOGY			English	Article							SUB-SAHARAN AFRICA; RURAL ZAMBIA; STIGMA; PREVALENCE; COMMUNITY; KNOWLEDGE; TEACHERS; WOMEN; CARE	Background Among the 40 million people with epilepsy worldwide, 80% reside in low-income regions where human and technological resources for care are extremely limited. Qualitative and experiential reports indicate that people with epilepsy in Africa are also disadvantaged socially and economically, but few quantitative systematic data are available. We sought to assess the social and economic ef…	Michigan State Univ, Int Neurol & Psychiat Epidemiol Program, E Lansing, MI 48824 USA; Univ Zambia, Dept Pediat & Child Hlth, Lusaka, Zambia; UNZA, Dept Med, Lusaka, Zambia; Chainama Hills Hosp, Lusaka, Zambia; Univ Zambia, Dept Psychiat, Lusaka, Zambia; Chainama Hills Hosp, Lusaka, Zambia	Birbeck, G (reprint author), Michigan State Univ, Int Neurol & Psychiat Epidemiol Program, E Lansing, MI 48824 USA.	gretchen.birbeck@ht.msu.edu			NINDS NIH HHS [NS48060, K23 NS046086, R21 NS048060, R21 NS048060-03, NS46086]		Amoroso C, 2006, LANCET, V367, P1143, DOI 10.1016/S0140-6736(06)68503-6; Atadzhanov M, 2006, EPILEPSY BEHAV, V9, P83, DOI 10.1016/j.yebeh.2006.03.012; Baskind R, 2005, EPILEPSY BEHAV, V7, P68, DOI 10.1016/j.yabeh.2005.04.009; Baskind R, 2005, EPILEPSIA, V46, P1121, DOI 10.1111/j.1528-1167.2005.03505.x; Benicio MHD, 2004, B WORLD HEALTH ORGAN, V82, P516; Bernet-Bernady P, 1997, Med Trop (Mars), V5…	34	85	87	0	6	LANCET LTD	LONDON	84 THEOBALDS RD, LONDON WC1X 8RR, ENGLAND	1474-4422			LANCET NEUROL	Lancet Neurol.	JAN	2007	6	1
J	Camadoo, L; Tibbott, R; Isaza, F				Camadoo, Laxmi; Tibbott, Rebecca; Isaza, Fernando			Maternal vitamin D deficiency associated with neonatal hypocalcaemic convulsions	NUTRITION JOURNAL			English	Article								Maternal vitamin D insufficiency is not uncommon. Infants born to mothers who are deficient in vitamin D and or calcium, usually due to cultural modifications in their diets or clothing habits, and in addition are breastfed, are at risk of developing vitamin D deficiency and hypocalcaemia. We present a case of neonatal hypocalcaemic seizures secondary to vitamin D deficiency. Rickets in children …	[Isaza, Fernando] Northwick Pk Hosp & Clin Res Ctr, Harrow HA1 3UJ, Middx, England; [Camadoo, Laxmi] Nambour Hosp, Nambour, Qld 4560, Australia; [Tibbott, Rebecca] Ealing Gen Hosp, Southall UB1 3EU, Middx, England	Isaza, F (reprint author), Northwick Pk Hosp & Clin Res Ctr, Harrow HA1 3UJ, Middx, England.	laxmi71@tpg.com.au; rt399@doctors.org.uk; fernando.isaza@nwlh.nhs.uk					BROOKE OG, 1981, BRIT J OBSTET GYNAEC, V88, P18, DOI 10.1111/j.1471-0528.1981.tb00931.x; Dawodu A, 2005, J PEDIATR-US, V147, P109, DOI 10.1016/j.jpeds.2005.03.001; Dawodu A, 2003, J PEDIATR-US, V142, P169, DOI 10.1067/mpd.2003.63; Department of Health, 1991, 41 DEP HLTH; Mughal MZ, 1999, BRIT MED J, V318, P39; PARK W, 1987, EUR J PEDIATR, V146, P292, DOI 10.1007/BF00716477; SPECKER BL, 1985, AM J…	7	35	37	1	2	BMC	LONDON	CAMPUS, 4 CRINAN ST, LONDON N1 9XW, ENGLAND	1475-2891			NUTR J	Nutr. J.		2007	6
J	Coskun, A; Ozdemirli, B; Memisogullari, R				Coskun, Abdurrahman; Oezdemirli, Burcu; Memisogullari, Ramazan			Pregnancy associated plasma protein-A and epilepsy	TURKISH JOURNAL OF MEDICAL SCIENCES			English	Article						brain tumor; epilepsy; IGF-I; IGFBP; ICFBP-4; neurogenesis; PAPP-A	RECEPTOR	In this study, we aimed to investigate the role of pregnancy-associated plasma protein-A (PAPP-A) as insulin-like growth factor binding protein-4 (IGFBP-4) protease in epilepsy patients. We studied 16 epilepsy patients and 10 healthy controls. Serum PAPP-A levels of epilepsy patients (6.8 +/- 3.2 mU/L) were higher than of the control group (5.1 +/- 1.9 mU/L), but the difference was not statistica…	[Coskun, Abdurrahman; Memisogullari, Ramazan] Duzce Univ, Fac Med, Dept Clin Biochem, TR-81620 Konuralp, Duzce, Turkey; [Oezdemirli, Burcu] Duzce Univ, Fac Med, Dept Neurol, Duzce, Turkey	Coskun, A (reprint author), Duzce Univ, Fac Med, Dept Clin Biochem, TR-81620 Konuralp, Duzce, Turkey.	dr.abdurrahmancoskun@gmail.com	Coskun, Abdurrahman/C-3906-2015	Coskun, Abdurrahman/0000-0002-1273-0604			Bayes-Genis A, 2001, NEW ENGL J MED, V345, P1022, DOI 10.1056/NEJMoa003147; Ekdahl CT, 2001, EUR J NEUROSCI, V14, P937, DOI 10.1046/j.0953-816x.2001.01713.x; Firth SM, 2002, ENDOCR REV, V23, P824, DOI 10.1210/er.2001-0033; Glick RP, 1997, J NEURO-ONCOL, V35, P315, DOI 10.1023/A:1005876819455; Hattiangady B, 2004, NEUROBIOL DIS, V17, P473, DOI 10.1016/j.nbd.2004.08.008; Jacoby AS, 2002, MOL BRAIN …	12	0	0	0	0	TUBITAK SCIENTIFIC & TECHNICAL RESEARCH COUNCIL TURKEY	ANKARA	ATATURK BULVARI NO 221, KAVAKLIDERE, ANKARA, 00000, TURKEY	1300-0144			TURK J MED SCI	Turk. J. Med. Sci.		2007	37	1
J	Cherian, PJ; Blok, JH; Swarte, RM; Govaert, P; Visser, GH				Cherian, P. J.; Blok, J. H.; Swarte, R. M.; Govaert, P.; Visser, G. H.			Heart rate changes are insensitive for detecting postasphyxial seizures in neonates	NEUROLOGY			English	Article; Proceedings Paper	33rd Annual Meeting of the Child-Neurology-Society	OCT 13-16, 2004	Ottawa, CANADA	Child Neurol Soc			EPILEPTIC SEIZURES; ECG ABNORMALITIES	Seizures are a common manifestation of CNS dysfunction in newborn babies and are associated with poor outcome. 1 Seizures are often subclinical, detectable only by EEG. Depending on their location, seizures may affect heart function. Heart rate (HR) monitoring has therefore been suggested as method for seizure detection. 2 Relative immaturity of the newborn brain may result in cardiac responses t…	Erasmus Univ, Med Ctr, Dept Clin Neurophysiol, NL-3015 GD Rotterdam, Netherlands; Erasmus MC Sophia Childrens Hosp, Dept Neonatol, Rotterdam, Netherlands	Cherian, PJ (reprint author), Erasmus Univ, Med Ctr, Dept Clin Neurophysiol, Molewaterpl 40, NL-3015 GD Rotterdam, Netherlands.	j.perumpillichira@erasmusmc.nl		Blok, Joleen/0000-0001-9661-5816; Perumpillichira, Joseph Cherian/0000-0003-3853-6372			Griffin MP, 2004, PEDIATR RES, V55, P782, DOI 10.1203/01.PDR.0000119366.21770.9E; Leutmezer F, 2003, EPILEPSIA, V44, P348, DOI 10.1046/j.1528-1157.2003.34702.x; Lombroso CT., 1993, ELECTROENCEPHALOGRAP, P803; Mayer H, 2004, NEUROLOGY, V63, P324, DOI 10.1212/01.WNL.0000129830.72973.56; McBride MC, 2000, NEUROLOGY, V55, P506, DOI 10.1212/WNL.55.4.506; Omokhodion S I, 2003, West Afr J Med, V22, P253…	10	10	11	0	2	LIPPINCOTT WILLIAMS & WILKINS	PHILADELPHIA	TWO COMMERCE SQ, 2001 MARKET ST, PHILADELPHIA, PA 19103 USA	0028-3878	1526-632X		NEUROLOGY	Neurology	DEC 26	2006	67	12
J	Harden, CL; Leppik, I				Harden, Cynthia L.; Leppik, Ilo			Optimizing therapy of seizures in women who use oral contraceptives	NEUROLOGY			English	Article							ETHINYL ESTRADIOL; ANTIEPILEPTIC DRUGS; LAMOTRIGINE; PHARMACOKINETICS; ANTICONVULSANTS; CARBAMAZEPINE; NORETHINDRONE; TOPIRAMATE; REDUCE	There is no evidence that oral contraceptives (OCs) increase seizure activity, and OC use in the setting of antiepileptic drug (AED) treatment provides pregnancy prevention at among the highest rates of any available contraceptive method. One concern, however, is the increased risk for OC failure with the use of cytochrome P450 3A4 enzyme-inducing AEDs, such as phenobarbital, carbamazepine, pheny…	Cornell Univ, Weill Med Coll, Comprehens Epilepsy Ctr, Dept Neurol & Neurosci, New York, NY USA; Univ Minnesota, MINCEP Epilepsy Ctr, Dept Pharm, Minneapolis, MN 55455 USA; Univ Minnesota, MINCEP Epilepsy Ctr, Dept Neurol, Minneapolis, MN 55455 USA	Harden, CL (reprint author), Weill Cornell Med Ctr, Comprehens Epilepsy Ctr, Room K-616,525 E 68th St, New York, NY 10021 USA.	clharden@med.cornell.edu					Anderson GD, 2004, NEUROLOGY, V63, pS3, DOI 10.1212/WNL.63.10_suppl_4.S3; BACK DJ, 1980, CONTRACEPTION, V22, P495, DOI 10.1016/0010-7824(80)90102-X; COULAM CB, 1979, EPILEPSIA, V20, P519, DOI 10.1111/j.1528-1157.1979.tb04834.x; Crawford P, 2002, CNS DRUGS, V16, P263, DOI 10.2165/00023210-200216040-00005; CRAWFORD P, 1990, BRIT J CLIN PHARMACO, V30, P892, DOI 10.1111/j.1365-2125.1990.tb05457.x; Cu…	15	31	32	0	1	LIPPINCOTT WILLIAMS & WILKINS	PHILADELPHIA	530 WALNUT ST, PHILADELPHIA, PA 19106-3621 USA	0028-3878			NEUROLOGY	Neurology	DEC 26	2006	67	12		4
J	Kalviainen, R; Tomson, T				Kalviainen, Reetta; Tomson, Torbjorn			Optimizing treatment of epilepsy during pregnancy	NEUROLOGY			English	Article							ANTIEPILEPTIC DRUGS; CONGENITAL-MALFORMATIONS; MAJOR MALFORMATIONS; IN-UTERO; LAMOTRIGINE; PHARMACOKINETICS; CARBAMAZEPINE; LACTATION; VALPROATE; REGISTER	Freedom from seizures is the ultimate goal in treatment of patients with epilepsy. At the same time, the side effects of antiepileptic drugs (AEDs) should not outweigh the benefits of treatment. This is particularly important in women with epilepsy who wish to become pregnant. These women and their partners should be made aware of the risks associated with uncontrolled seizures as well as the ter…	Kuopio Univ Hosp, Dept Neurol, Kuopio Epilepsy Ctr, Kuopio 70211, Finland; Karolinska Inst, Dept Clin Neurosci, Stockholm, Sweden	Kalviainen, R (reprint author), Kuopio Univ Hosp, Dept Neurol, Kuopio Epilepsy Ctr, POB 1777, Kuopio 70211, Finland.	reetta.kalviainen@kuh.fi					Adab N, 2004, J NEUROL NEUROSUR PS, V75, P1575, DOI 10.1136/jnnp.2003.029132; Artama M, 2005, NEUROLOGY, V64, P1874, DOI 10.1212/01.WNL.0000163771.96962.1F; BARDY AH, 1987, ACTA NEUROL SCAND, V75, P356, DOI 10.1111/j.1600-0404.1987.tb05459.x; BATTINO D, 1984, CLIN PHARMACOKINET, V9, P252, DOI 10.2165/00003088-198409030-00006; de Haan GJ, 2004, NEUROLOGY, V63, P571, DOI 10.1212/01.WNL.0000133213.1…	33	13	14	0	1	LIPPINCOTT WILLIAMS & WILKINS	PHILADELPHIA	530 WALNUT ST, PHILADELPHIA, PA 19106-3621 USA	0028-3878			NEUROLOGY	Neurology	DEC 26	2006	67	12		4
J	Hrubec, TC; Yan, MJ; Ye, KY; Salafia, CM; Holladay, SD				Hrubec, Terry C.; Yan, Mingjin; Ye, Keying; Salafia, Carolyn M.; Holladay, Steven D.			Valproic acid-induced fetal malformations are reduced by maternal immune stimulation with granulocyte-macrophage colony-stimulating factor or interferon-gamma	ANATOMICAL RECORD PART A-DISCOVERIES IN MOLECULAR CELLULAR AND EVOLUTIONARY BIOLOGY			English	Article						maternal immune stimulation; valproic acid; neural tube defects; development	NEURAL-TUBE DEFECTS; METHYLNITROSOUREA-EXPOSED MICE; GENE-EXPRESSION; BIRTH-DEFECTS; NONSPECIFIC STIMULATION; PLACENTAL IMPROVEMENT; KNOCKOUT MICE; CELL-CYCLE; ICR MICE; GM-CSF	Valproic acid, a drug commonly used to treat seizures and other psychiatric disorders, causes neural tube defects (NTDs) in exposed fetuses at a rate 20 times higher than in the general population. Failure of the neural tube to close during development results in exencephaly or anencephaly, as well as spina bifida. In mice, nonspecific activation of the maternal immune system can reduce fetal abn…	E Via Virginia Coll Osteopath Med, Dept Biomed Sci, Blacksburg, VA 24060 USA; Virginia Polytech Inst & State Univ, VA MD Reg Coll Vet Med, Dept Biomed Sci & Pathobiol, Blacksburg, VA 24061 USA; Medtron Sofamor Danek, Memphis, TN USA; Univ Texas, Dept Management Sci & Stat, San Antonio, TX 78285 USA; Columbia Univ, Mailman Sch Publ Hlth, Dept Epidemiol, New York, NY 10025 USA	Hrubec, TC (reprint author), E Via Virginia Coll Osteopath Med, Dept Biomed Sci, 2265 Kraft Dr, Blacksburg, VA 24060 USA.	thrubec@vcom.vt.edu			NCRR NIH HHS [K01 RR016241, K01 RR016241-01A1, K01RR16241-01A1]		Al Deeb S, 2000, NEUROSCI LETT, V292, P179, DOI 10.1016/S0304-3940(00)01457-9; Beck SL, 1999, REPROD TOXICOL, V13, P353, DOI 10.1016/S0890-6238(99)00038-6; Bennett GD, 2000, REPROD TOXICOL, V14, P1, DOI 10.1016/S0890-6238(99)00064-7; Cederberg J, 2003, DIABETOLOGIA, V46, P1245, DOI 10.1007/s00125-003-1100-1; COSTA MD, 1980, BRIT J HAEMATOL, V46, P575, DOI 10.1111/j.1365-2141.1980.tb06014.x; Craig…	36	12	13	0	2	WILEY-LISS	HOBOKEN	DIV JOHN WILEY & SONS INC, 111 RIVER ST, HOBOKEN, NJ 07030 USA	1552-4884	1552-4892		ANAT REC PART A	Anat. Rec. Part A	DEC	2006	288A	12
J	Biton, V				Biton, Victor			Pharmacokinetics, toxicology and safety of lamotrigine in epilepsy	EXPERT OPINION ON DRUG METABOLISM & TOXICOLOGY			English	Review						antiepileptic drug; epilepsy; lamotrigine	PARTIAL SEIZURES; HEALTHY-SUBJECTS; CLINICAL PHARMACOKINETICS; ANTIEPILEPTIC DRUGS; GLUTAMATE RELEASE; PLASMA-LEVELS; DOUBLE-BLIND; PREGNANCY; VALPROATE; MONOTHERAPY	Optimisation of pharmacotherapy for epilepsy requires consideration of the impact of drug metabolism and toxicology on the therapeutic profiles and clinical use of antiepileptic drugs (AEDs). This review discusses the pharmacokinetics and toxicology of the AED lamotrigine, and considers the implications of these data for optimising its use in the management of epilepsy. Lamotrigine has good absor…	Arkansas Epilepsy Program, Little Rock, AR USA	Biton, V (reprint author), Arkansas Epilepsy Program, Little Rock, AR USA.	vbiton@alltel.net					Aldenkamp AP, 2001, EPILEPSY BEHAV, V2, P85, DOI 10.1006/ebeh.2001.0168; Anderson GD, 1996, CLIN PHARMACOL THER, V60, P145, DOI 10.1016/S0009-9236(96)90130-7; Begley CE, 2000, EPILEPSIA, V41, P342, DOI 10.1111/j.1528-1157.2000.tb00166.x; Besag FMC, 1998, EPILEPSIA, V39, P183, DOI 10.1111/j.1528-1157.1998.tb01356.x; Besag Frank M C, 2004, Expert Opin Drug Saf, V3, P1; Biton V, 2005, NEUROLOGY, V65…	66	40	43	0	12	INFORMA HEALTHCARE	LONDON	TELEPHONE HOUSE, 69-77 PAUL STREET, LONDON EC2A 4LQ, ENGLAND	1742-5255			EXPERT OPIN DRUG MET	Expert Opin. Drug Metab. Toxicol.	DEC	2006	2	6
J	Valentich, MA; Eynard, AR; Barotto, NN; Diaz, MP; Bongiovanni, GA				Valentich, M. A.; Eynard, A. R.; Barotto, N. N.; Diaz, M. P.; Bongiovanni, G. A.			Effect of the co-administration of phenobarbital, quercetin and mancozeb on nitrosomethylurea-induced pancreatic tumors in rats	FOOD AND CHEMICAL TOXICOLOGY			English	Article						drug-drug interaction; mancozeb; nitrosomethylurea; pancreatic carcinogenesis model; phenobarbital; quercetin	DRUG-METABOLIZING-ENZYMES; ANTIEPILEPTIC DRUGS; CANCER-CHEMOTHERAPY; CARCINOGENESIS; EPILEPSY; LESIONS; GROWTH	We have previously shown that a single i.p. injection of nitrosomethylurea (NMU) in 3-day-old rats orally treated with the pesticide mancozeb (MZ), the flavonoid quercetin (Q) or in combination (MZ-Q) induces hyperplasia, atypical acinar cell proliferation and carcinoma in situ (CIS) in the pancreas. This work studies the effect of oral administration of phenobarbital (PB) on this model of pancre…	Univ Nacl Cordoba, Fac Ciencias Med, Inst Biol Celular, Catedra Biol Celular Histol & Embriol 2A, RA-5000 Cordoba, Argentina; Univ Nacl Cordoba, Fac Ciencias Med, Inst Biol Celular, Catedra Biol Celular Histol & Embriol 1A, RA-5000 Cordoba, Argentina; Univ Nacl Cordoba, Fac Ciencias Med, Escuela Nutr, Cat Estadist & Bioestadist, RA-5000 Cordoba, Argentina	Valentich, MA (reprint author), Univ Nacl Cordoba, Fac Ciencias Med, Inst Biol Celular, Catedra Biol Celular Histol & Embriol 2A, CC 220, RA-5000 Cordoba, Argentina.	mvalent@cmefcm.uncor.edu		Bongiovanni, Guillermina/0000-0001-7877-2586; Valentich, Mirta/0000-0001-6601-0947; Diaz, Maria del Pilar/0000-0001-5207-4253			[Anonymous], 1977, J Nutr, V107, P1340; Armijo JA, 2006, REV NEUROLOGIA, V42, P681, DOI 10.33588/rn.4211.2005656; Barotto NN, 1998, CANCER LETT, V129, P1, DOI 10.1016/S0304-3835(98)00033-0; Belpoggi F, 2002, ANN NY ACAD SCI, V982, P123; FOSTER JR, 1993, J PATHOL, V169, P457, DOI 10.1002/path.1711690412; Guengerich F Peter, 2003, Mol Interv, V3, P194, DOI 10.1124/mi.3.4.194; GUENGERICH FP, 1988, C…	28	10	11	0	3	PERGAMON-ELSEVIER SCIENCE LTD	OXFORD	THE BOULEVARD, LANGFORD LANE, KIDLINGTON, OXFORD OX5 1GB, ENGLAND	0278-6915	1873-6351		FOOD CHEM TOXICOL	Food Chem. Toxicol.	DEC	2006	44	12
J	Karayiannis, NB; Xiong, YH; Frost, JD; Wise, MS; Hrachovy, RA; Mizrahi, EM				Karayiannis, Nicolaos B.; Xiong, Yaohua; Frost, James D., Jr.; Wise, Merrill S.; Hrachovy, Richard A.; Mizrahi, Eli M.			Automated detection of videotaped neonatal seizures based on motion tracking methods	JOURNAL OF CLINICAL NEUROPHYSIOLOGY			English	Article						motion tracking; motion trajectory signal; motor activity signal; neonatal seizure; neural network; seizure detection; video recording	MOTOR-ACTIVITY SIGNALS; QUANTUM NEURAL-NETWORKS; QUANTIFYING MOTION; RECORDINGS; EEG; EXTRACTION; NEWBORN	This study was carried out during the second phase of the project "Video Technologies for Neonatal Seizures" and aimed at the development of a seizure detection system by training neural networks, using quantitative motion information extracted by motion tracking methods from short video segments of infants monitored for seizures. The motion of the infants' body parts was quantified by temporal m…	Baylor Coll Med, Peter Kellaway Sect Neurophysiol, Dept Neurol, Houston, TX 77030 USA; Baylor Coll Med, Peter Kellaway Sect Neurophysiol, Dept Pediat, Houston, TX 77030 USA; Univ Houston, Dept Elect & Comp Engn, Houston, TX USA; Michael E DeBakey Vet Affairs Med Ctr, Houston, TX USA	Frost, JD (reprint author), Baylor Coll Med, Peter Kellaway Sect Neurophysiol, Dept Neurol, NB302,1 Baylor Plaza, Houston, TX 77030 USA.				NINDS NIH HHS [N01-NS-2316]; NIBIB NIH HHS [1 R01 EB00183]		BERGMAN I, 1983, ANN NEUROL, V14, P642, DOI 10.1002/ana.410140607; Bishop C. M., 1995, NEURAL NETWORKS PATT; Bye AME, 1997, PEDIATR NEUROL, V16, P225, DOI 10.1016/S0887-8994(97)00019-2; CLANCY RR, 1991, EPILEPSIA, V32, P69, DOI 10.1111/j.1528-1157.1991.tb05614.x; FENICHEL GM, 1990, NEONATAL NEUROLOGY; Gotman J, 1997, ELECTROEN CLIN NEURO, V103, P363, DOI 10.1016/S0013-4694(97)00005-2; Gotman J, 1…	32	9	9	0	3	LIPPINCOTT WILLIAMS & WILKINS	PHILADELPHIA	530 WALNUT ST, PHILADELPHIA, PA 19106-3621 USA	0736-0258			J CLIN NEUROPHYSIOL	J. Clin. Neurophysiol.	DEC	2006	23	6
J	Mach, M; Dubovicky, M; Navarova, J; Kovacovsky, P; Ujhazy, E				Mach, Mojmir; Dubovicky, Michal; Navarova, Jana; Kovacovsky, Pavel; Ujhazy, Eduard			Vitamin E supplementation in phenytoin induced developmental toxicity in rats: postnatal study	NEUROENDOCRINOLOGY LETTERS			English	Article; Proceedings Paper	11th Interdisciplinary Slovak-Czech Toxicological Conference	JUN 05-07, 2006	Trencianske Teplice, SLOVAKIA	Slovak Acad Sci, Inst Expt Pharmaccol, Slovak Toxicol Soc, Czech Soc Expt & Clin Pharmacol, Czech Med Assoc JE Purkyne, Slovak Assoc Lab Anim Sci		vitamin E; developmental toxicity; phenytoin; intrauterine hypoxia; rat	ANTIEPILEPTIC DRUGS; PREGNANCY; TERATOGENICITY; ANTIOXIDANTS; MICE	OBJECTIVES: The aim of this study was to test the effect of supranutritional dosage of the natural antioxidant vitamin E (VitE) on phenytoin (PHT) induced developmental toxicity and possible long-term effects in rat offspring. METHODS: PHT (150 mg/kg) was administered by oral gavage daily from day 7 to 18 of gestation and VitE prior to PHT orally on the same days. RESULTS: PHT administration alon…	Slovak Acad Sci, Inst Expt Pharmacol, Bratislava 84104, Slovakia; Comenius Univ, Fac Philosoph, Dept Psychol, Bratislava, Slovakia	Mach, M (reprint author), Slovak Acad Sci, Inst Expt Pharmacol, Dubravska Cesta 9, Bratislava 84104, Slovakia.	mojmir.mach@savba.sk					ADAMS J, 1986, HDB BEHAV TERATOLOGY, P67; Bittigau P, 2002, P NATL ACAD SCI USA, V99, P15089, DOI 10.1073/pnas.222550499; Brigelius-Flohe R, 2002, AM J CLIN NUTR, V76, P703; Cederberg J, 2001, PEDIATR RES, V49, P755, DOI 10.1203/00006450-200106000-00007; Cohen-Kerem R, 2003, NEUROTOXICOL TERATOL, V25, P1, DOI 10.1016/S0892-0362(02)00324-0; DANIELSSON MK, 1992, TERATOLOGY, V5, P485; Dubovicky M, 2…	25	5	6	0	4	MAGHIRA & MAAS PUBLICATIONS	STOCKHOLM	PO BOX 26132, S-100 41 STOCKHOLM, SWEDEN	0172-780X			NEUROENDOCRINOL LETT	Neuroendocrinol. Lett.	DEC	2006	27			2
J	Manakova, E; Hubickova-Heringova, L; Jelinek, R				Manakova, Eva; Hubickova-Heringova, Lucie; Jelinek, Richard			Czech Teratology Information Service: Comparison of treatments by psychotropic and antiepileptic drugs	NEUROENDOCRINOLOGY LETTERS			English	Article; Proceedings Paper	11th Interdisciplinary Slovak-Czech Toxicological Conference	JUN 05-07, 2006	Trencianske Teplice, SLOVAKIA	Slovak Acad Sci, Inst Expt Pharmaccol, Slovak Toxicol Soc, Czech Soc Expt & Clin Pharmacol, Czech Med Assoc JE Purkyne, Slovak Assoc Lab Anim Sci		embryotoxicity; drugs; pregnancy; risk assessment	PREGNANCY; METAANALYSIS; RISK; TERATOGENICITY; SCHIZOPHRENIA; DEPRESSION; WOMEN; RATES	OBJECTIVES: Care, treatment and follow-up in psychiatric and epileptic pregnant women were compared with women inquiring Czech Teratology Information Service (CZTIS) due to other exposure to drugs during pregnancy. METHODS: Data were collected by CZTIS, member of European Network of Teratology Information Services from 1996. Exposed groups were compared with pregnant women exposed to drugs which …	Charles Univ Prague, Dept Histol & Embryol, Fac Med 3, Prague 10000 10, Czech Republic	Manakova, E (reprint author), Charles Univ Prague, Dept Histol & Embryol, Fac Med 3, Ruska 87, Prague 10000 10, Czech Republic.	eva.manak@post.cz					Ansorge MS, 2004, SCIENCE, V306, P879, DOI 10.1126/science.1101678; Bennett HA, 2004, CLIN DRUG INVEST, V24, P157, DOI 10.2165/00044011-200424030-00004; Bonari L, 2004, CAN J PSYCHIAT, V49, P726, DOI 10.1177/070674370404901103; BRIGGS GG, 2005, DRUGS PREGNANCY LACT; Fried S, 2004, DRUG SAFETY, V27, P197, DOI 10.2165/00002018-200427030-00004; Garbis-Berkvens J M, 1993, Ned Tijdschr Geneeskd, V137,…	23	1	1	1	2	MAGHIRA & MAAS PUBLICATIONS	STOCKHOLM	PO BOX 26132, S-100 41 STOCKHOLM, SWEDEN	0172-780X			NEUROENDOCRINOL LETT	Neuroendocrinol. Lett.	DEC	2006	27			2
J	Herrgard, EA; Karvonen, M; Luoma, L; Saavalainen, P; Maatta, S; Laukkanen, E; Partanen, J				Herrgard, Eila A.; Karvonen, Marjo; Luoma, Laila; Saavalainen, Pia; Maatta, Sara; Laukkanen, Eila; Partanen, Juhani			Increased number of febrile seizures in children born very preterm: Relation of neonatal, febrile and epileptic seizures and neurological dysfunction to seizure outcome at 16 years of age	SEIZURE-EUROPEAN JOURNAL OF EPILEPSY			English	Article						febrile seizure; neonatal seizure; epilepsy; neurological dysfunction; prematurity; preterm	TEMPORAL-LOBE EPILEPSY; LESS-THAN-OR-EQUAL-TO-32 WEEKS GESTATION; PROSPECTIVE FOLLOW-UP; NEW-ONSET SEIZURES; LONG-TERM; HIPPOCAMPAL EXCITABILITY; NATIONAL COHORT; NEWBORN-INFANT; CONVULSIONS; INJURY	Purpose: In prematurely born population, a cascade of events from initial injury in the developing brain to morbidity may be followed. The aim of our study was to assess seizures in prematurely born children from birth up to 16 years and to evaluate the contribution of different seizures, and of neurological dysfunction to the seizure outcome. Methods: Pre- and neonatal data and data from neurode…	Univ Kuopio, Dept Pediat, Div Pediat Neurol, Kuopio 70211, Finland; Kuopio Univ Hosp, Kuopio 70211, Finland; Kellokoski Hosp, Hosp Dist Helsinki & Uusimaa, Dept Psychiat, Helsinki, Finland; Univ Joensuu, Dept Psychol, FIN-80101 Joensuu, Finland; Univ Kuopio, Dept Clin Neurophysiol, FIN-70211 Kuopio, Finland; Univ Kuopio, Dept Psychiat, FIN-70211 Kuopio, Finland	Herrgard, EA (reprint author), Univ Kuopio, Dept Pediat, Div Pediat Neurol, POB 1777, Kuopio 70211, Finland.	eila.herrgard@kuh.fi					ABOUKHALIL B, 1993, EPILEPSIA, V34, P878, DOI 10.1111/j.1528-1157.1993.tb02105.x; ANNEGERS JF, 1987, NEW ENGL J MED, V316, P493, DOI 10.1056/NEJM198702263160901; Baram TZ, 2002, FEBRILE SEIZURES; Baulac S, 2004, LANCET NEUROL, V3, P421, DOI 10.1016/S1474-4422(04)00808-7; BAYLEY N, 1969, INFANT SCALES DEV ME; Bender RA, 2003, HIPPOCAMPUS, V13, P399, DOI 10.1002/hipo.10089; BETHUNE P, 1993, AM J DI…	43	10	10	0	3	W B SAUNDERS CO LTD	LONDON	32 JAMESTOWN RD, LONDON NW1 7BY, ENGLAND	1059-1311	1532-2688		SEIZURE-EUR J EPILEP	Seizure	DEC	2006	15	8
J	Al Za'abi, M; Lanner, A; Xiao, XN; Donovan, T; Charles, B				Al Za'abi, Mohammed; Lanner, Anders; Xiao Xiaonian; Donovan, Timothy; Charles, Bruce			Application of routine monitoring data for determination of the population pharmacokinetics and enteral bioavailability of phenytoin in neonates and infants with seizures	THERAPEUTIC DRUG MONITORING			English	Article						phenytoin; infants; NONMEM; pharmacokinetics; enteral bioavailability	INTRAVENOUS PHENYTOIN; NEWBORN; DISPOSITION; ELIMINATION; PARAMETERS; LIVER	This study investigated the population pharmacokinetics and the enteral bioavailability of phenytoin (PTN) in neonates and infants with seizures. Data from 83 patients were obtained retrospectively from medical records. A 1-compartment model was fitted to the log-transformed concentration data using NONMEM. Between-subject variability and interoccasion variability were modelled exponentially toge…	Univ Queensland, Sch Pharm, Brisbane, Qld 4072, Australia; Royal Brisbane & Womens Hosp, Grantley Stavle Neonatal Unit, Brisbane, Qld, Australia	Charles, B (reprint author), Univ Queensland, Sch Pharm, Steele Bldg, Brisbane, Qld 4072, Australia.	B.Charles@pharmacy.uq.edu.au	Donovan, Timothy/E-2314-2012; Charles, Bruce/A-3828-2012; Charles, Bruce/G-4411-2010				Anderson B J, 1999, Paediatr Drugs, V1, P93, DOI 10.2165/00128072-199901020-00003; BACH B, 1981, CLIN PHARMACOKINET, V6, P389, DOI 10.2165/00003088-198106050-00005; Battino D, 2004, EPILEPSY RES, V59, P155, DOI 10.1016/j.eplepsyres.2004.04.006; BESUNDER JB, 1988, CLIN PHARMACOKINET, V14, P189, DOI 10.2165/00003088-198814040-00001; BLAIN PG, 1981, BRIT J CLIN PHARMACO, V12, P659, DOI 10.1111/j.136…	31	13	13	2	3	LIPPINCOTT WILLIAMS & WILKINS	PHILADELPHIA	530 WALNUT ST, PHILADELPHIA, PA 19106-3621 USA	0163-4356			THER DRUG MONIT	Ther. Drug Monit.	DEC	2006	28	6
J	Hunt, S; Craig, J; Russell, A; Guthrie, E; Parsons, L; Robertson, I; Waddell, R; Irwin, B; Morrison, PJ; Morrow, J				Hunt, S.; Craig, J.; Russell, A.; Guthrie, E.; Parsons, L.; Robertson, I.; Waddell, R.; Irwin, B.; Morrison, P. J.; Morrow, J.			Levetiracetam in pregnancy: Preliminary experience from the UK Epilepsy and Pregnancy Register	NEUROLOGY			English	Article							ANTIEPILEPTIC DRUGS; TERATOGENICITY; MALFORMATIONS	Prenatal exposure to antiepileptic drugs (AEDs) increases the risk of a major congenital malformation (MCM) from the background risk of 1% to 2%(1,2) to between 4% and 9%.(2-4) However, except for lamotrigine, 5 information is limited on the more recently available AEDs (vigabatrin, lamotrigine, gabapentin, topiramate, tiagabine, oxcarbazepine, levetiracetam, pregabalin, and zonisamide). Levetira…	Royal Grp Hosp, Dept Neurol, Dept Neurol, Belfast BT12 6BA, Antrim, North Ireland; So Gen Hosp, Dept Clin Neurophysiol, Glasgow G51 4TF, Lanark, Scotland; St Albans Hosp, Dept Neurol, St Albans, Herts, England; Lancashire Teaching Hosp, NHS Trust, Dept Obstet & Gynaecol, Preston, Lancs, England; Royal Grp Hosp, Belfast, Antrim, North Ireland; Belfast City Hosp, Dept Med Genet, Belfast BT9 7AD, An…	Craig, J (reprint author), Royal Grp Hosp, Dept Neurol, Dept Neurol, Grosvenor Rd, Belfast BT12 6BA, Antrim, North Ireland.	john.craig@royalhospitals.n-i.nhs.uk					Cunnington M, 2005, NEUROLOGY, V64, P955, DOI 10.1212/01.WNL.0000154515.94346.89; Holmes LB, 2001, NEW ENGL J MED, V344, P1132, DOI 10.1056/NEJM200104123441504; Isoherranen N, 2003, EPILEPSIA, V44, P1280, DOI 10.1046/j.1528-1157.2003.21503.x; Kaneko S, 1999, EPILEPSY RES, V33, P145, DOI 10.1016/S0920-1211(98)00084-9; Long L, 2003, EPILEPSY BEHAV, V4, P447, DOI 10.1016/S1525-5050(03)00122-7; McInt…	10	76	77	0	4	LIPPINCOTT WILLIAMS & WILKINS	PHILADELPHIA	530 WALNUT ST, PHILADELPHIA, PA 19106-3621 USA	0028-3878			NEUROLOGY	Neurology	NOV 28	2006	67	10
J	Yo, CH; Tsai, YL; Lee, CC; Fan, CM				Yo, Chia-Hung; Tsai, Yi-Lun; Lee, Chien-Chang; Fan, Chieli-Min			Seizure and multiple lesions on brain image in a pregnant woman	AMERICAN JOURNAL OF EMERGENCY MEDICINE			English	Article							POSTERIOR LEUKOENCEPHALOPATHY SYNDROME		Natl Taiwan Univ Hosp, Dept Emergency Med, Taipei 100, Taiwan; Far Eastern Mem Hosp, Dept Emergency Med, Taipei 220, Taiwan	Yo, CH (reprint author), Natl Taiwan Univ Hosp, Dept Emergency Med, Taipei 100, Taiwan.	chnchnglee@ha.mc.ntu.edu.tw		LEE, CHIEN-CHANG/0000-0002-1243-2463			Gass A, 2001, J NEUROL SCI, V186, pS15, DOI 10.1016/S0022-510X(01)00487-7; Hinchey J, 1996, NEW ENGL J MED, V334, P494, DOI 10.1056/NEJM199602223340803; Mukherjee P, 2001, RADIOLOGY, V219, P756, DOI 10.1148/radiology.219.3.r01jn48756; Zeeman GG, 2004, AM J OBSTET GYNECOL, V190, P714, DOI 10.1016/j.ajog.2003.09.015	4	1	1	0	0	W B SAUNDERS CO-ELSEVIER INC	PHILADELPHIA	1600 JOHN F KENNEDY BOULEVARD, STE 1800, PHILADELPHIA, PA 19103-2899 USA	0735-6757			AM J EMERG MED	Am. J. Emerg. Med.	NOV	2006	24	7
J	Kohelet, D; Shochat, R; Lusky, A; Reichman, B				Kohelet, David; Shochat, Rina; Lusky, Ayala; Reichman, Brian			Risk factors for seizures in very low birthweight infants with periventricular leukomalacia	JOURNAL OF CHILD NEUROLOGY			English	Article							NECROSIS-FACTOR-ALPHA; INTRAVENTRICULAR HEMORRHAGE; INTERLEUKIN-1-BETA; BRAIN; CYTOKINES; LESIONS; SEPSIS; BLOOD	This population-based observational study aimed to determine the perinatal factors that were associated with the occurrence of seizures in very low birthweight infants with periventricular leukomalacia. The study sample consisted of 545 infants from the Israel National Very Low Birthweight Infant Database, gestational age 24 to 36 weeks, who survived beyond 28 days of age, in whom a late cranial …	Edith Wolfson Med Ctr, Dept Neonatol, Holon, Israel; Gertner Inst, Women & Childrens Hlth Res Unit, Tel Hashomer, Israel; Tel Aviv Univ, Sackler Sch Med, IL-69978 Tel Aviv, Israel	Kohelet, D (reprint author), Edith Wolfson Med Ctr, Dept Neonatol, Holon, Israel.	kdavid@post.tau.ac.il					[Anonymous], 1993, VERM OXF NETW DAT MA; BELLINGER FP, 1993, BRAIN RES, V628, P227, DOI 10.1016/0006-8993(93)90959-Q; BLATTEIS CM, 1992, INTERLEUKIN 1 BRAIN, P135; DeVries HE, 1997, PHARMACOL REV, V49, P143; Dommergues MA, 2000, ANN NEUROL, V47, P54, DOI 10.1002/1531-8249(200001)47:1<54::AID-ANA10>3.0.CO;2-Y; Edelson MB, 1999, PEDIATRICS, V103, P766, DOI 10.1542/peds.103.4.766; Fields RD, 2002, S…	25	20	22	0	1	SAGE PUBLICATIONS INC	THOUSAND OAKS	2455 TELLER RD, THOUSAND OAKS, CA 91320 USA	0883-0738	1708-8283		J CHILD NEUROL	J. Child Neurol.	NOV	2006	21	11
J	Kristensen, JH; Ilett, KF; Hackett, LP; Kohan, R				Kristensen, Judith H.; Ilett, Kenneth F.; Hackett, L. Peter; Kohan, Rolland			Gabapentin and breastfeeding: A case report	JOURNAL OF HUMAN LACTATION			English	Article						gabapentin; human milk; relative infant dose; breastfeeding	PHARMACOKINETICS; PREGNANCY	The aim of this study was to describe the milk-plasma ratio and relative infant dose of gabapentin in a breastfeeding mother and to determine the well-being of her exposed infant. The mother-infant pair was studied over a 24-hour dose interval at steady state. Gabapentin concentrations were quantified by high-performance liquid chromatography. Infant exposure was calculated as concentration in mi…	Womens & Childrens Hlth Serv, Dept Pharm, Subiaco, WA 6008, Australia; Univ Western Australia, Pharmacol Unit, Sch Med & Pharmacol, Crawley, Australia; PathWest Lab Med, Clin Pharmacol & Toxicol Lab, Nedlands, WA, Australia; Womens & Childrens Hlth Serv, Dept Neonatal Serv, Subiaco, WA, Australia	Kristensen, JH (reprint author), Womens & Childrens Hlth Serv, Dept Pharm, Bagot Rd, Subiaco, WA 6008, Australia.						BEGG EJ, 2002, J HUM LACT, V18, P319; Bennett PN, 1996, DRUGS HUMAN LACTATIO, P67; FRANKENBURG WK, 1967, J PEDIATR-US, V71, P181, DOI 10.1016/S0022-3476(67)80070-2; *MEDIMEDIA AUSTR, 2006, NEUR MIMS ABBR PRESC; National Center for Health Statistics, CLIN GROWTH CHARTS; Ohman I, 2005, EPILEPSIA, V46, P1621, DOI 10.1111/j.1528-1167.2005.00251.x; Ouellet D, 2001, EPILEPSY RES, V47, P229, DOI 10.1016…	9	15	16	0	1	SAGE PUBLICATIONS INC	THOUSAND OAKS	2455 TELLER RD, THOUSAND OAKS, CA 91320 USA	0890-3344			J HUM LACT	J. Hum. Lact.	NOV	2006	22	4
J	Pakalapati, RK; Bolisetty, S; Austin, MP; Oei, J				Pakalapati, Ravi K.; Bolisetty, Srinivas; Austin, Marie-Paule; Oei, Julee			Neonatal seizures from in utero venlafaxine exposure	JOURNAL OF PAEDIATRICS AND CHILD HEALTH			English	Article						neonatal seizure; toxicity; venlafaxine; withdrawal	SEROTONIN REUPTAKE INHIBITORS; WITHDRAWAL SYNDROME; PREGNANCY; SYMPTOMS; ANTIDEPRESSANTS; INTOXICATION; WOMEN	Venlafaxine (Efexor), a selective noradrenergic reuptake inhibitor, is an important therapeutic option in the treatment of perinatal depression, but its effects on the newborn are uncertain. We present a report of two infants with neonatal seizures attributed to maternal use of venlafaxine. The first infant was hypotonic and required resuscitation at birth. The second was born in a good condition…	Royal Hosp Women, Dept Newborn Care, Randwick, NSW 2031, Australia; Univ New S Wales, Prince Wales Hosp, Sch Psychiat, Randwick, NSW, Australia; Univ New S Wales, Black Dog Inst, Randwick, NSW, Australia	Oei, J (reprint author), Royal Hosp Women, Dept Newborn Care, Barker St, Randwick, NSW 2031, Australia.	oeij@sesahs.nsw.gov.au		Austin, Marie-Paule/0000-0002-6957-0656			de Moor R A, 2003, Ned Tijdschr Geneeskd, V147, P1370; Einarson A, 2001, AM J PSYCHIAT, V158, P1728, DOI 10.1176/appi.ajp.158.10.1728; FINNEGAN LP, 1975, ADDICT DIS, V2, P141; Hostetter A, 2000, BIOL PSYCHIAT, V48, P1032, DOI 10.1016/S0006-3223(00)00958-6; Kunsman GW, 2000, J FORENSIC SCI, V45, P926; Laine K, 2003, ARCH GEN PSYCHIAT, V60, P720, DOI 10.1001/archpsyc.60.7.720; Oberlander TF, 2004, …	11	19	19	0	0	BLACKWELL PUBLISHING	OXFORD	9600 GARSINGTON RD, OXFORD OX4 2DQ, OXON, ENGLAND	1034-4810			J PAEDIATR CHILD H	J. Paediatr. Child Health	NOV	2006	42	11
J	Christensen, J; Sabers, A; Sidenius, P				Christensen, Jakob; Sabers, Anne; Sidenius, Per			Oxcarbazepine concentrations during pregnancy: A retrospective study in patients with epilepsy	NEUROLOGY			English	Article							PHARMACOKINETICS	We assessed the concentration of the oxcarbazepine metabolite 10-hydroxycarbazepine (MHD) in nine pregnancies among seven women before, during, and after pregnancy. The mean dose-corrected concentration of MHD was decreased during pregnancy (analysis of variance, p = 0.0016), being 72% (SD = 13%) in the first trimester, 74% (SD = 17%) in the second trimester, 64% (SD = 6%) in the third trimester,…	Aarhus Univ Hosp, Dept Neurol, DK-8000 Aarhus C, Denmark; Aarhus Univ Hosp, Dept Clin Pharmacol, DK-8000 Aarhus, Denmark; Glostrup Univ Hosp, Dept Neurol, Glostrup, Denmark	Christensen, J (reprint author), Aarhus Univ Hosp, Dept Neurol, Norrebrogade 44, DK-8000 Aarhus C, Denmark.	Jakob@farm.au.dk		Christensen, Jakob/0000-0002-9385-6435			Christensen J, 2005, EPILEPSIA, V46, P956, DOI 10.1111/j.1528-1167.2005.51204.x; Christensen J, 2001, THER DRUG MONIT, V23, P374, DOI 10.1097/00007691-200108000-00009; French JA, 2004, EPILEPSIA, V45, P401, DOI 10.1111/j.0013-9580.2004.06204.x; May TW, 2003, CLIN PHARMACOKINET, V42, P1023, DOI 10.2165/00003088-200342120-00002; Mazzucchelli I, 2006, EPILEPSIA, V47, P504, DOI 10.1111/j.1528-1167.20…	10	51	53	0	0	LIPPINCOTT WILLIAMS & WILKINS	PHILADELPHIA	530 WALNUT ST, PHILADELPHIA, PA 19106-3621 USA	0028-3878			NEUROLOGY	Neurology	OCT 24	2006	67	8
J	Tomson, T; Luef, G; Sabers, A; Pittschieler, S; Ohman, I				Tomson, T.; Luef, G.; Sabers, A.; Pittschieler, S.; Ohman, I.			Valproate effects on kinetics of lamotrigine in pregnancy and treatment with oral contraceptives	NEUROLOGY			English	Article							PHARMACOKINETICS; EPILEPSY	In eight women treated with lamotrigine monotherapy, the lamotrigine dose/plasma concentration (D/C) ratio increased by 295% from baseline outside pregnancy to midgestation, whereas in six women treated with lamotrigine in combination with valproate, the increase was only 60%. No difference in lamotrigine D/C ratio was found between users and nonusers of oral contraceptives comedicated with valpr…	Karolinska Inst, Dept Clin Neurosci, Stockholm, Sweden; Karolinska Inst, Dept Clin Pharmacol, Stockholm, Sweden; Med Univ Innsbruck, Dept Neurol, Innsbruck, Austria; Glostrup Univ Hosp, Dept Neurol, Glostrup, Denmark	Tomson, T (reprint author), Karolinska Univ Hosp, Dept Neurol, SE-17176 Stockholm, Sweden.	torbjorn.tomson@karolinska.se	Ohman, Inger/B-5513-2008				Cunnington M, 2005, NEUROLOGY, V64, P955, DOI 10.1212/01.WNL.0000154515.94346.89; de Haan GJ, 2004, NEUROLOGY, V63, P571, DOI 10.1212/01.WNL.0000133213.10244.FD; Gidal BE, 2000, EPILEPSY RES, V42, P23, DOI 10.1016/S0920-1211(00)00160-1; Liston HL, 2001, J CLIN PSYCHOPHARM, V21, P500, DOI 10.1097/00004714-200110000-00008; Morrow J, 2006, J NEUROL NEUROSUR PS, V77, P193, DOI 10.1136/jnnp.2005.07420…	10	29	30	0	1	LIPPINCOTT WILLIAMS & WILKINS	PHILADELPHIA	530 WALNUT ST, PHILADELPHIA, PA 19106-3621 USA	0028-3878			NEUROLOGY	Neurology	OCT 10	2006	67	7
J	Morimoto, M; Mazaki, E; Nishimura, A; Chiyonobu, T; Sawai, Y; Murakami, A; Nakamura, K; Inoue, I; Ogiwara, I; Sugimoto, T; Yamakawa, K				Morimoto, Masafumi; Mazaki, Emi; Nishimura, Akira; Chiyonobu, Tomohiro; Sawai, Yasuko; Murakami, Aki; Nakamura, Keiko; Inoue, Ikuyo; Ogiwara, Ikuo; Sugimoto, Tohru; Yamakawa, Kazuhiro			SCN1A mutation mosaicism in a family with severe myoclonic epilepsy in infancy	EPILEPSIA			English	Article						severe myoclonic epilepsy in infancy; SCN1A; mosaicism	SODIUM-CHANNEL; FEBRILE SEIZURES; SPECTRUM; GENE	Purpose: To investigate the genetic background of familial severe myoclonic epilepsy in infancy (SMEI) cases. Methods: We performed mutation analyses of the sodium-channel gene SCN1A in two Japanese brothers with clinical features of SMEI and their parents, who had no history of febrile and epileptic seizures. Results: Each patient showed nucleotide changes (c.[730G > T; 735G > T; 736A > T]) in t…	Kyoto Prefectural Univ Med, Dept Pediat, Kamigyo Ku, Kyoto 6028566, Japan	Morimoto, M (reprint author), Kyoto Prefectural Univ Med, Dept Pediat, Kamigyo Ku, Kawaramachi Hirokoji, Kyoto 6028566, Japan.	morimoto@koto.kpu-m.ac.jp; yamakawa@brain.riken.jp	Yamakawa, Kazuhiro/N-5050-2015	Yamakawa, Kazuhiro/0000-0002-1478-4390			Benlounis A, 2001, EPILEPSIA, V42, P204, DOI 10.1046/j.1528-1157.2001.4220204.x; Claes L, 2001, AM J HUM GENET, V68, P1327, DOI 10.1086/320609; *COMM CLASS TERM I, 1989, EPILEPSIA, V30, P389, DOI DOI 10.1111/J.1528-1157.1989.TB05316.X; DRAVET C, 1982, ADV EPILEPTOL, P135; Escayg A, 2000, NAT GENET, V24, P343; Fujiwara T, 2003, BRAIN, V126, P531, DOI 10.1093/brain/awg053; FUJIWARA T, 1990, EPILEPS…	17	46	52	0	0	WILEY	HOBOKEN	111 RIVER ST, HOBOKEN 07030-5774, NJ USA	0013-9580	1528-1167		EPILEPSIA	Epilepsia	OCT	2006	47	10
J	Noh, MR; Kim, SK; Sun, W; Park, SK; Choi, HC; Lim, JH; Kim, IH; Kim, HJ; Kim, H; Eun, BL				Noh, Mi-Ra; Kim, Sung Koo; Sun, Woong; Park, Soon Kwon; Choi, Hyung Chol; Lim, Ji Hyae; Kim, Il Hwan; Kim, Hyun-Ju; Kim, Hyun; Eun, Baik-Lin			Neuroprotective effect of topiramate on hypoxic ischemic brain injury in neonatal rats	EXPERIMENTAL NEUROLOGY			English	Article						cerebral ischemia; oxygen-glucose deprivation; neuroprotection; topiramate; AMPA; newborn	NEURONAL INJURY; ANTIEPILEPTIC DRUGS; RECEPTOR SUBUNITS; GLOBAL-ISCHEMIA; GLUTAMATE; HIPPOCAMPAL; EXPRESSION; AMPA; DAMAGE; MODEL	Perinatal hypoxia-ischemia is one of the most common risk factors for neonatal mortality and permanent neurodevelopmental disability. Topiramate [2,3:4,5-bis-o-(1-methylethylidene) beta-D-fructo-pyranose sulfamate; TPM] is widely used as an antiepileptic agent with multiple targets. In the present study, we found that treatment with TPM reduced the neuronal damage induced by oxygen-glucose depriv…	Korea Univ, Coll Med, Dept Pediat, Seoul, South Korea; Hallym Univ, Sch Med, Dept Pediat, Chunchon, Kangwon, South Korea	Eun, BL (reprint author), Korea Univ, Coll Med, Dept Pediat, 80 Guro Dong, Seoul, South Korea.	bleun@korea.ac.kr		Lim, Ji Hyae/0000-0002-1105-7235			Angehagen M, 2003, EPILEPSY RES, V54, P63, DOI 10.1016/S0920-1211(03)00039-1; Angehagen M, 2003, NEUROCHEM RES, V28, P333, DOI 10.1023/A:1022393604014; BAHN S, 1994, J NEUROSCI, V14, P5525; Bourgeois BFD, 1999, DRUGS TODAY, V35, P43, DOI 10.1358/dot.1999.35.1.522947; Calabresi P, 2003, ANN NEUROL, V53, P693, DOI 10.1002/ana.10603; Chang S, 2001, NAT NEUROSCI, V4, P787, DOI 10.1038/90489; CHOI DW,…	44	54	57	0	2	ACADEMIC PRESS INC ELSEVIER SCIENCE	SAN DIEGO	525 B ST, STE 1900, SAN DIEGO, CA 92101-4495 USA	0014-4886	1090-2430		EXP NEUROL	Exp. Neurol.	OCT	2006	201	2
J	Valencia, I; Mishra, OP; Fritz, K; Zubrow, A; Katsetos, CD; Delivoria-Papadopoulos, M; Legido, A				Valencia, Ignacio; Mishra, Om P.; Fritz, Karen; Zubrow, Alan; Katsetos, Christos D.; Delivoria-Papadopoulos, Maria; Legido, Agustin			Increased neuronal nuclear calcium influx in neonatal seizures	NEUROCHEMICAL RESEARCH			English	Article; Proceedings Paper	13th Congress of the Academia-Iberoamericana-de-Neurologia-Pediatrica	MAR 31-APR 02, 2005	Philadelphia, PA	Acad Iberoamer Neurol Pediat		neonatal seizures; status epilepticus; nuclear calcium influx; nitric oxide; neuronal damage	GUINEA-PIG FETUS; HYPOXIC NEWBORN PIGLETS; ISCHEMIC BRAIN-DAMAGE; NITRIC-OXIDE SYNTHASE; STATUS EPILEPTICUS; RAT HIPPOCAMPUS; CORTICAL SYNAPTOSOMES; CELLULAR MECHANISMS; SUSTAINED ELEVATION; POLYMERASE-ACTIVITY	We hypothesized that neonatal seizures lead to increased Ca2+ influx (nCa(2+)I) in neuronal nuclei of newborn rats and that such increase is nitric-oxide mediated. Neuronal nuclear Ca-45(2+) influx (nCa(2+)I) was measured in neuronal nuclei of 25 10-day-old male rat-pups newborn brains. They were divided into five groups (n = 5/group). (I) control; (II) hypoxia without seizures; (III) hypoxia wit…	Drexel Univ, Coll Med, St Christophers Hosp Children, Sect Neurol,Dept Pediat, Philadelphia, PA 19134 USA; Drexel Univ, Coll Med, St Christophers Hosp Children, Sect Neonatol,Dept Pediat, Philadelphia, PA 19134 USA; St Christophers Hosp Children, Dept Pathol & Lab Med, Philadelphia, PA 19134 USA	Valencia, I (reprint author), Drexel Univ, Coll Med, St Christophers Hosp Children, Sect Neurol,Dept Pediat, Erie Ave Front St, Philadelphia, PA 19134 USA.	Ignacio.Valencia@drexelmed.edu			NICHD NIH HHS [HD 38079, HD 20337]		Akhter W, 2001, BIOL NEONATE, V79, P187; AUSTOKER J, 1972, BIOCHEM J, V129, P1139, DOI 10.1042/bj1291139; BICKLER PE, 1994, BRAIN RES, V665, P269, DOI 10.1016/0006-8993(94)91347-1; CATALTEPE O, 1995, PEDIATR RES, V38, P251, DOI 10.1203/00006450-199508000-00019; Chawla S, 2001, J NEUROCHEM, V79, P849, DOI 10.1046/j.1471-4159.2001.00645.x; Cilio MR, 2003, EPILEPSIA, V44, P518, DOI 10.1046/j.1528-11…	57	1	1	0	0	SPRINGER/PLENUM PUBLISHERS	NEW YORK	233 SPRING ST, NEW YORK, NY 10013 USA	0364-3190	1573-6903		NEUROCHEM RES	Neurochem. Res.	OCT	2006	31	10
J	Bachiocco, V; Lorenzini, L; Baroncini, S				Bachiocco, Valeria; Lorenzini, Laura; Baroncini, Simonetta			Severe withdrawal syndrome in three newborns subjected to continuous opioid infusion and seizure activity dependent on brain hypoxia-ischemia. A possible link	PEDIATRIC ANESTHESIA			English	Article						newborns; opioid; tolerance; withdrawal syndrome; brain hypoxia; sepsis	NMDA RECEPTOR ANTAGONIST; PROTEIN-KINASE-C; MORPHINE-TOLERANCE; GENE-EXPRESSION; MECHANISMS; CHILDREN; SYSTEM; MK-801; PAIN; MICE	Background : The aim of this investigation was to verify whether brain hypoxia represented a risk factor for the occurrence and severity of opioid abstinence syndrome. Methods: Three newborns who manifested seizure activity as a result of hypoxia, focal brain ischemia, and hypoxia and sepsis, respectively, were compared with 17 neonates who suffered from hypoxia without developing seizure activit…	St Orsola Hosp, Dept Anaesthesia, Analgesia & Intens Care Unit, Bologna, Italy	Bachiocco, V (reprint author), Vicolo Broglio 6, I-40125 Bologna, Italy.	valebachiocco@libero.it					Akaike N, 2002, PHARMACOLOGY, V66, P136, DOI 10.1159/000063795; ANAND KJS, 1994, CRIT CARE MED, V22, P334, DOI 10.1097/00003246-199402000-00027; ANAND KJS, 1999, PAIN NEONATES PAIN R, V5, P155; CHOI DW, 1990, J NEUROSCI, V10, P2493; CODERRE TJ, 1993, PAIN, V52, P259, DOI 10.1016/0304-3959(93)90161-H; Coule LW, 2001, CRIT CARE MED, V29, P420, DOI 10.1097/00003246-200102000-00037; FINNEGAN L, 1995,…	25	3	3	1	1	BLACKWELL PUBLISHING	OXFORD	9600 GARSINGTON RD, OXFORD OX4 2DQ, OXON, ENGLAND	1155-5645			PEDIATR ANESTH	Pediatr. Anesth.	OCT	2006	16	10
J	Innamaa, A; Deering, P; Powell, MC				Innamaa, Anni; Deering, Petra; Powell, Martin C.			Advanced lung cancer presenting with a generalized seizure in pregnancy	ACTA OBSTETRICIA ET GYNECOLOGICA SCANDINAVICA			English	Article						lung cancer; placental metastases; seizure in pregnancy			Queens Med Ctr, Nottingham NG7 2UH, England	Powell, MC (reprint author), Queens Med Ctr, Nottingham NG7 2UH, England.	martin.powell@mail.qmcuh-tr.tent.nhs.uk					Dildy G A 3rd, 1989, Obstet Gynecol Surv, V44, P535, DOI 10.1097/00006254-198907000-00008; Mujaibel K, 2001, J Matern Fetal Med, V10, P426, DOI 10.1080/714052775; READ EJ, 1981, OBSTET GYNECOL, V58, P387; STARK P, 1985, RADIOLOGE, V25, P30; VANWINTER JT, 1995, MAYO CLIN PROC, V70, P384, DOI 10.4065/70.4.384; WALKER JWT, 2002, PAEDIAT PATHOL MOL M, V21, P2157	6	3	3	0	0	TAYLOR & FRANCIS AS	OSLO	PO BOX 12 POSTHUSET, NO-0051 OSLO, NORWAY	0001-6349			ACTA OBSTET GYN SCAN	Acta Obstet. Gynecol. Scand.	SEP	2006	85	9
J	Clancy, RR				Clancy, Robert R.			The newborn drug development initiative workshop: Summary proceedings from the Neurology Group on neonatal seizures	CLINICAL THERAPEUTICS			English	Article; Proceedings Paper	Newborn Drug Development Initiative Workshop	MAR 29-30, 2004	Baltimore, MD	NICHD, FDA		neonatal seizures; phenobarbital; randomized controlled trials; EEG monitoring	SEVERE PERINATAL ASPHYXIA; HEART-SURGERY; EEG; THERAPY; INFANTS; RISK; ENCEPHALOPATHY; CONVULSIONS; COUNTY; BIRTH	Background: The neonatal period eclipses all other epochs of the human life span for the highest incidence of seizures. Neonatal seizures are most commonly incited by serious acute illnesses such as hypoxic-ischemic encephalopathy, birth trauma, or infection. Objective: The goal of this article was to summarize some of the Neurology Group's discussion on neonatal seizures and their treatment with…	Univ Penn, Childrens Hosp Philadelphia, Sch Med, Div Neurol, Philadelphia, PA 19104 USA	Clancy, RR (reprint author), Univ Penn, Childrens Hosp Philadelphia, Sch Med, Div Neurol, 324 S 34th St, Philadelphia, PA 19104 USA.	clancy@email.chop.edu					Andrew M E, 2001, Hematology Am Soc Hematol Educ Program, P358; BERGMAN I, 1983, ANN NEUROL, V14, P642, DOI 10.1002/ana.410140607; Boylan GB, 2004, NEUROLOGY, V62, P486, DOI 10.1212/01.WNL.0000106944.59990.E6; BYE AME, 1995, EPILEPSIA, V36, P1009, DOI 10.1111/j.1528-1157.1995.tb00960.x; Clancy Robert R., 1992, Epilepsia, V33, P112; Clancy RR, 1996, EPILEPSIA, V37, pS52, DOI 10.1111/j.1528-1157.19…	41	6	7	0	0	ELSEVIER	BRIDGEWATER	685 ROUTE 202-206, BRIDGEWATER, NJ 08807 USA	0149-2918			CLIN THER	Clin. Ther.	SEP	2006	28	9
J	Clancy, RR				Clancy, Robert R.			Prolonged electroencephalogram monitoring for seizures and their treatment	CLINICS IN PERINATOLOGY			English	Article							HYPOTHERMIC CIRCULATORY ARREST; FLOW CARDIOPULMONARY BYPASS; SEVERE PERINATAL ASPHYXIA; PROVEN NEONATAL SEIZURES; ARTERIAL BLOOD-PRESSURE; ROLANDIC SHARP WAVES; INFANT HEART-SURGERY; DEVELOPING RAT-BRAIN; INTENSIVE-CARE UNIT; ELECTROGRAPHIC SEIZURES	Examining cerebral cortical function in an awake, cooperative adult is a reasonably easy, straightforward task. Cognitive function can be reliably determined by the assessment of orientation, receptive and expressive language, memory, problem solving, mathematical skills, and proverb interpretation. These traditional cognitive tasks are sensitive measures of the integrity of cerebral cortical fun…	Univ Penn, Sch Med, Childrens Hosp Philadelphia, Philadelphia, PA 19104 USA	Clancy, RR (reprint author), Univ Penn, Sch Med, Childrens Hosp Philadelphia, 34th St & Civ Ctr Blvd, Philadelphia, PA 19104 USA.	Clancy@email.chop.edu					Bellinger DC, 1999, CIRCULATION, V100, P526, DOI 10.1161/01.CIR.100.5.526; BELLINGER DC, 1995, NEW ENGL J MED, V332, P549, DOI 10.1056/NEJM199503023320901; Bellinger DC, 2001, J THORAC CARDIOV SUR, V121, P374, DOI 10.1067/mtc.2001.111206; BERGMAN I, 1983, ANN NEUROL, V14, P642, DOI 10.1002/ana.410140607; Bittigau P, 2002, P NATL ACAD SCI USA, V99, P15089, DOI 10.1073/pnas.222550499; Boylan GB, 20…	67	36	38	0	0	W B SAUNDERS CO-ELSEVIER INC	PHILADELPHIA	1600 JOHN F KENNEDY BOULEVARD, STE 1800, PHILADELPHIA, PA 19103-2899 USA	0095-5108	1557-9840		CLIN PERINATOL	Clin. Perinatol.	SEP	2006	33	3
J	Harden, CL; Herzog, AG; Nikolov, BG; Koppel, BS; Christos, PJ; Fowler, K; Labar, DR; Hauser, WA				Harden, Cynthia L.; Herzog, Andrew G.; Nikolov, Blagovest G.; Koppel, Barbara S.; Christos, Paul J.; Fowler, Kristen; Labar, Douglas R.; Hauser, W. Allen			Hormone replacement therapy in women with epilepsy: A randomized, double-blind, placebo-controlled study	EPILEPSIA			English	Article						seizures; epilepsy; postmenopausal; menopause; hormone replacement therapy	LOCALIZATION-RELATED EPILEPSY; QUALITY-OF-LIFE; PROGESTERONE THERAPY; FOLLOW-UP; LAMOTRIGINE; SEIZURES; METABOLISM; MENOPAUSE; PREGNANCY; ESTRADIOL	Purpose: Previous reports have suggested that hormone replacement therapy (HRT) could increase seizure activity in women with epilepsy. We sought to determine whether adding HRT to the medication regimen of postmenopausal women with epilepsy was associated with an increase in seizure frequency. Methods: This was a randomized, double-blind, placebo-controlled trial of the effect of HRT on seizure …	Cornell Univ, Weill Med Ctr,Weill Med Coll, Comprehens Epilepsy Ctr, Dept Neurol & Neurosci, New York, NY 10021 USA; Harvard Univ, Beth Israel Deaconess Med Ctr, Neuroendocrine Unit, Boston, MA 02215 USA; New York Med Coll, Metropolitan Hosp Ctr, Dept Neurol, Valhalla, NY 10595 USA; Cornell Univ, Weill Med Coll, Dept Publ Hlth, Div Biostat & Epidemiol, New York, NY 10021 USA; Columbia Univ, Coll …	Harden, CL (reprint author), Cornell Univ, Weill Med Ctr,Weill Med Coll, Comprehens Epilepsy Ctr, Dept Neurol & Neurosci, Room K-615,525 E 68th St, New York, NY 10021 USA.	clharden@med.cornell.edu		Fowler, Kristen/0000-0003-0196-5747	NINDS NIH HHS [R01-NS38473]		Burger HG, 1996, MATURITAS, V23, P129, DOI 10.1016/0378-5122(95)00969-8; de Haan GJ, 2004, NEUROLOGY, V63, P571, DOI 10.1212/01.WNL.0000133213.10244.FD; Frye CA, 2002, EPILEPSIA, V43, P14, DOI 10.1046/j.1528-1157.43.s.5.19.x; Giuliani A, 2000, WIEN KLIN WOCHENSCHR, V112, P629; Harden CL, 1999, EPILEPSIA, V40, P1402, DOI 10.1111/j.1528-1157.1999.tb02012.x; Herzog AG, 2004, ANN NEUROL, V56, P431, D…	20	60	60	0	1	BLACKWELL PUBLISHING	OXFORD	9600 GARSINGTON RD, OXFORD OX4 2DQ, OXON, ENGLAND	0013-9580			EPILEPSIA	Epilepsia	SEP	2006	47	9
J	Turner, K; Piazzini, A; Franza, A; Fumarola, C; Chifari, R; Marconi, AM; Canevini, MP; Canger, R				Turner, Katherine; Piazzini, Ada; Franza, Albertina; Fumarola, Cristina; Chifari, Rosanna; Marconi, Anna Maria; Canevini, Maria Paola; Canger, Raffaele			Postpartum depression in women with epilepsy versus women without epilepsy	EPILEPSY & BEHAVIOR			English	Article						postpartum depression; epilepsy; pregnancy; Edinburgh Postnatal Depression Scale	QUALITY-OF-LIFE; POSTNATAL DEPRESSION; RISK WOMEN; SCALE; METAANALYSIS; PREDICTION; PERIOD; RATES	The goal of this study was to determine if there is a significant difference in the rate of postpartum depression among patients with epilepsy and healthy controls. All patients were recruited from the Epilepsy Center and the Department of Obstetrics and Gynecology, University of Milan, St. Paolo Hospital (Milan, Italy). Thirty-five pregnant women with epilepsy and an equal number of pregnant wom…	Univ Milan, St Paolo Hosp, Epilepsy Ctr, Milan, Italy; Univ Milan, St Paolo Hosp, Dept Obstet & Gynecol, Milan, Italy	Turner, K (reprint author), Univ Milan, St Paolo Hosp, Epilepsy Ctr, Milan, Italy.	kturner@fastwebnet.it	marconi, anna maria/O-2580-2017; Canevini, Maria Paola/F-4098-2015	marconi, anna maria/0000-0001-6295-1854; Canevini, Maria Paola/0000-0002-2292-4015; Turner, Katherine/0000-0001-7268-4681			*AM PSYCH ASS, 2000, DSM5TR DIAGN MAN STA; Austin M-P, 2004, Arch Womens Ment Health, V7, P1, DOI 10.1007/s00737-003-0034-4; Barrett Camilla, 2003, Epilepsy Research, V52, P147, DOI 10.1016/S0920-1211(02)00237-1; Beck C T, 1992, J Obstet Gynecol Neonatal Nurs, V21, P287, DOI 10.1111/j.1552-6909.1992.tb01739.x; Beck CT, 2005, JOGNN-J OBST GYN NEO, V34, P569, DOI 10.1177/0884217505279995; Beck CT, …	44	17	17	1	3	ACADEMIC PRESS INC ELSEVIER SCIENCE	SAN DIEGO	525 B ST, STE 1900, SAN DIEGO, CA 92101-4495 USA	1525-5050			EPILEPSY BEHAV	Epilepsy Behav.	SEP	2006	9	2
J	Kanaumi, T; Takashima, S; Iwasaki, H; Mitsudome, A; Hirose, S				Kanaumi, Takeshi; Takashima, Sachio; Iwasaki, Hiroshi; Mitsudome, Akihisa; Hirose, Shinichi			Developmental changes in the expression of GABA(A) receptor alpha 1 and gamma 2 subunits in human temporal lobe, hippocampus and basal ganglia: An implication for consideration on age-related epilepsy	EPILEPSY RESEARCH			English	Article						GABA receptor; epilepsy; SMEI; human; brain development; neuropathology	PLASMA-MEMBRANE TRANSPORTER; CHILDHOOD ABSENCE EPILEPSY; GAMMA-AMINOBUTYRIC-ACID; MYOCLONIC EPILEPSY; FEBRILE SEIZURES; CEREBRAL-CORTEX; RAT-BRAIN; NEURONS; MUTATION; GAT-1	Mutations of genes encoding GABA(A) receptor alpha 1 (GABARA1) and gamma 2 subunit (GABARG2) are associated with age-dependent epilepsy. The development of the subunits expression may be related to the age-dependency of epilepsy. Nevertheless, developmental and spatial changes in expression of GABAA receptors have not been examined in the human brain. Using immunohistochemistry, we examined the d…	Fukuoka Univ, Sch Med, Dept Pediat, Jonan Ku, Fukuoka 8140180, Japan; Int Univ Hlth & Welf, Yanagawa Inst Dev Disabil, Fukuoka, Japan; Fukuoka Univ, Sch Med, Dept Pathol, Jonan Ku, Fukuoka 8140180, Japan	Kanaumi, T (reprint author), Fukuoka Univ, Sch Med, Dept Pediat, Jonan Ku, 45-1,7 Chome Nanakuma, Fukuoka 8140180, Japan.	kanaumi@fukuoka-u.ac.jp		HIROSE, Shinichi/0000-0001-6796-3790			Barnard EA, 1998, PHARMACOL REV, V50, P291; Baulac S, 2001, NAT GENET, V28, P46, DOI 10.1038/88254; BENARI Y, 1989, J PHYSIOL-LONDON, V416, P303, DOI 10.1113/jphysiol.1989.sp017762; Cossette P, 2002, NAT GENET, V31, P184, DOI 10.1038/ng885; Hachiya Y, 2001, PEDIATR NEUROL, V25, P390, DOI 10.1016/S0887-8994(01)00348-4; Harkin LA, 2002, AM J HUM GENET, V70, P530, DOI 10.1086/338710; Hubner CA, 2001…	22	21	22	0	1	ELSEVIER SCIENCE BV	AMSTERDAM	PO BOX 211, 1000 AE AMSTERDAM, NETHERLANDS	0920-1211			EPILEPSY RES	Epilepsy Res.	SEP	2006	71	1
J	Keranen, T; Kuusisto, H				Keranen, Tapani; Kuusisto, Hanna			NARP syndrome and adult-onset generalised seizures	EPILEPTIC DISORDERS			English	Article						NARP; mitochondrial disease; epilepsy; generalised; adult; retinitis pigmentosa	CLINICAL PRESENTATION; RETINITIS-PIGMENTOSA; DNA MUTATION; MITOCHONDRIAL; DISEASE; MTDNA; HETEROPLASMY; FAMILIES; ATAXIA	The neurogenic muscle weakness, ataxia and retinitis pigmentosa (NARP) syndrome is a maternally inherited disorder attributable to a heteroplasmic mtDNA point mutation. Catastrophic epilepsy may accompany severe, early onset forms of NARP, but seizures seem to be rare in cases with adolescent and adult onset. We describe a patient who developed clumsiness and visual problems in her teens. She had…	Tampere Univ Hosp, Dept Neurol, Tampere 33251, Finland	Keranen, T (reprint author), Tampere Univ Hosp, Dept Neurol, POB 2000, Tampere 33251, Finland.	tapani.keranen@pshp.fi					CIAFALONI E, 1993, J PEDIATR-US, V122, P419, DOI 10.1016/S0022-3476(05)83431-6; Desguerre I, 2003, NEUROPEDIATRICS, V34, P265; FRYER A, 1994, ARCH DIS CHILD, V71, P419, DOI 10.1136/adc.71.5.419; HOLT IJ, 1990, AM J HUM GENET, V46, P428; MAKELABENGS P, 1995, PEDIATR RES, V37, P634; ORTIZ RG, 1993, ARCH OPHTHALMOL-CHIC, V111, P1525, DOI 10.1001/archopht.1993.01090110091031; Parfait B, 1999, EUR J P…	12	8	8	0	0	JOHN LIBBEY EUROTEXT LTD	MONTROUGE	127 AVE DE LA REPUBLIQUE, 92120 MONTROUGE, FRANCE	1294-9361			EPILEPTIC DISORD	Epileptic Disord.	SEP	2006	8	3
J	Malingre, MM; Van Rooij, LGM; Rademaker, CMA; Toet, MC; Ververs, TFFT; van Kesteren, C; de Vries, LS				Malingre, Mirte M.; Van Rooij, Linda G. M.; Rademaker, Carin M. A.; Toet, Mona C.; Ververs, Tessa F. F. T.; van Kesteren, Charlotte; Vries, Linda S. de			Development of an optimal lidocaine infusion strategy for neonatal seizures	EUROPEAN JOURNAL OF PEDIATRICS			English	Article						cardiac arrhythmias; lidocaine; neonatal seizures; pharmacokinetics	INTRAVENOUS LIDOCAINE; NEWBORN-INFANTS; METABOLITES; PHARMACOKINETICS; ARRHYTHMIAS; GRAPHICS	Introduction: Lidocaine is an effective drug for the treatment of neonatal convulsions not responding to traditional anticonvulsant therapy. However, one of the side-effects is a risk of cardiac arrhythmias. The aim of this study was to develop an optimal dosing strategy with minimal risk of cardiac arrhythmias. Materials and methods: As a first step, we studied 20 neonates during routine treatme…	Univ Utrecht, Med Ctr, Dept Neonatol, Wilhelmina Childrens Hosp, NL-3508 AB Utrecht, Netherlands; Univ Utrecht, Med Ctr, Dept Pharm, Wilhelmina Childrens Hosp, NL-3508 AB Utrecht, Netherlands	de Vries, LS (reprint author), Univ Utrecht, Med Ctr, Dept Neonatol, Wilhelmina Childrens Hosp, KE 04-123-1,POB 85090, NL-3508 AB Utrecht, Netherlands.	L.S.deVries@umcutrecht.nl					BEAL SL, 1988, NONMEM USERS GUIDES; BENOWITZ NL, 1978, CLIN PHARMACOKINET, V3, P177, DOI 10.2165/00003088-197803030-00001; Berger I, 2002, J CHILD NEUROL, V17, P400, DOI 10.1177/088307380201700520; BLUMER J, 1973, J PHARMACOL EXP THER, V186, P31; BURNEY RG, 1974, AM HEART J, V88, P765, DOI 10.1016/0002-8703(74)90287-7; Campbell TJ, 1998, BRIT J CLIN PHARMACO, V46, P307, DOI 10.1046/j.1365-2125.19…	21	42	43	0	2	SPRINGER	NEW YORK	233 SPRING ST, NEW YORK, NY 10013 USA	0340-6199	1432-1076		EUR J PEDIATR	Eur. J. Pediatr.	SEP	2006	165	9
J	Artama, M; Isojarvi, JIT; Auvinen, A				Artama, Miia; Isojarvi, J. I. T.; Auvinen, A.			Antieplileptic drug use and birth rate in patients with epilepsy - a population-based cohort study in Finland	HUMAN REPRODUCTION			English	Article						antiepileptic drug; birth rate; cohort study; epilepsy	REPRODUCTIVE ENDOCRINE DISORDERS; TEMPORAL-LOBE ORIGIN; ANTIEPILEPTIC DRUGS; IDIOPATHIC/CRYPTOGENIC EPILEPSY; ANTICONVULSANT MEDICATION; PARTIAL SEIZURES; RISK-FACTORS; WOMEN; FERTILITY; PREGNANCY	BACKGROUND: Antiepileptic medication use affects reproductive endocrine function, but its impact on fertility is not well known. METHODS: All epilepsy patients, who were approved as being eligible for reimbursement for antiepileptic drug (AED) costs from the Social Insurance Institution (SII) of Finland for the first time 1985-94, were identified from the SII database. A reference cohort without …	Tampere Univ, Tampere Sch Publ Hlth, Tampere 33014, Finland; Oulu Univ, Dept Neurol, Oulu, Finland; Tampere Univ Hosp, Pediat Res Ctr, Tampere, Finland	Artama, M (reprint author), Tampere Univ, Tampere Sch Publ Hlth, Tampere 33014, Finland.	miia.artama@uta.fi		Auvinen, Anssi/0000-0003-1125-4818			Arpino C, 2000, EPILEPSIA, V41, P1436, DOI 10.1111/j.1528-1157.2000.tb00119.x; Artama M, 2005, NEUROLOGY, V64, P1874, DOI 10.1212/01.WNL.0000163771.96962.1F; Artama M, 2004, AM J EPIDEMIOL, V159, P1057, DOI 10.1093/aje/kwh140; Barrett Camilla, 2003, Epilepsy Research, V52, P147, DOI 10.1016/S0920-1211(02)00237-1; Betts T, 2003, SEIZURE-EUR J EPILEP, V12, P323, DOI 10.1016/S1059-1311(03)00065-7; B…	40	18	19	0	0	OXFORD UNIV PRESS	OXFORD	GREAT CLARENDON ST, OXFORD OX2 6DP, ENGLAND	0268-1161			HUM REPROD	Hum. Reprod.	SEP	2006	21	9
J	Hall, DA; Wadwa, RP; Goldenberg, NA; Norris, JM				Hall, Deborah A.; Wadwa, R. Paul; Goldenberg, Neil A.; Norris, Jill M.			Maternal risk factors for term neonatal seizures: Population-based study in Colorado, 1989-2003	JOURNAL OF CHILD NEUROLOGY			English	Article							EXPOSURE; INFANTS; COUNTY	Neonatal seizures in term infants are rare but have important potential implications for brain development. Risk factors for neonatal seizures in term infants have been less well defined than those among preterm infants. To evaluate the relationship between maternal risk factors and neonatal seizures in the first 72 hours of life in term infants, a case-control study using the Colorado Birth Cert…	Univ Colorado, Dept Neurol, Barbara Davis Ctr Childhood Diabet, Denver, CO 80262 USA; Univ Colorado, Dept Pediat, Sect Hematol Oncol & Bone Marrow Transplantat, Denver, CO 80262 USA; Univ Colorado, Dept Prevent Med & Biometr, Denver, CO 80262 USA; Univ Colorado, Hlth Sci Ctr, Denver, CO USA	Hall, DA (reprint author), Univ Colorado, Dept Neurol, Barbara Davis Ctr Childhood Diabet, 4200 E 9th Ave,B183, Denver, CO 80262 USA.	Deborah.Hall@uchsc.edu					Adediran IA, 2004, POSTGRAD MED J, V80, P610, DOI 10.1136/pgmj.2003.017996; ANDRE M, 1988, NEUROPEDIATRICS, V19, P201, DOI 10.1055/s-2008-1052446; Chen J, 2002, CIRC RES, V90, P1290, DOI 10.1161/01.RES.0000022161.42655.98; Cooper ME, 2001, AM J HYPERTENS, V14, P475, DOI 10.1016/S0895-7061(00)01323-6; Crowther CA, 2005, NEW ENGL J MED, V352, P2477, DOI 10.1056/NEJMoa042973; Du XL, 2001, J CLIN INV…	18	12	12	0	0	SAGE PUBLICATIONS INC	THOUSAND OAKS	2455 TELLER RD, THOUSAND OAKS, CA 91320 USA	0883-0738	1708-8283		J CHILD NEUROL	J. Child Neurol.	SEP	2006	21	9
J	Wiwatanaratanabutr, S; Kittayapong, P				Wiwatanaratanabutr, S.; Kittayapong, P.			Effects of temephos and temperature on Wolbachia load and life history traits of Aedes aliblopictus	MEDICAL AND VETERINARY ENTOMOLOGY			English	Article						Aedes albopictus; Wolbachia; fitness; mosquito bionomics; temephos; temperature; survival rate; development time; wing size	MEDITERRANEAN FLOUR MOTH; CYTOPLASMIC INCOMPATIBILITY; FLUCTUATING ASYMMETRY; MOLECULAR-IDENTIFICATION; DEVELOPMENTAL STABILITY; ALMOND MOTH; ALBOPICTUS; DENSITY; HOST; POPULATIONS	Maternally inherited Wolbachia (gram-negative bacteria) often affect the reproductive fitness of their arthropod hosts and may cause cytoplasmic incompatibility (CI). Comparing Wolbachia-infected and uninfected strains of the mosquito Aedes albopictus (Skuse) (Diptera: Culicidae), we assessed the effects on fitness of two stressors: temperature elevation (25 degrees C vs. 37 degrees C) and exposu…	Mahidol Univ, Fac Sci, Ctr Vectors & Vector Borne Dis, Bangkok 10400, Thailand; Mahidol Univ, Fac Sci, Dept Biol, Bangkok 10400, Thailand	Wiwatanaratanabutr, S (reprint author), Mahidol Univ, Fac Sci, Ctr Vectors & Vector Borne Dis, Rama 6 Rd, Bangkok 10400, Thailand.	grpkt@mahidol.ac.th					Agnew P, 1997, P ROY SOC B-BIOL SCI, V264, P9, DOI 10.1098/rspb.1997.0002; BEEHLER JW, 1991, J AM MOSQUITO CONTR, V7, P121; Bouchon D, 1998, P ROY SOC B-BIOL SCI, V265, P1081, DOI 10.1098/rspb.1998.0402; Campbell WB, 1996, OIKOS, V77, P540, DOI 10.2307/3545943; Clarke GM, 1997, EVOLUTION, V51, P2021, DOI 10.1111/j.1558-5646.1997.tb05124.x; Dutton TJ, 2004, INSECT MOL BIOL, V13, P317, DOI 10.1111/…	38	29	29	2	11	WILEY	HOBOKEN	111 RIVER ST, HOBOKEN 07030-5774, NJ USA	0269-283X	1365-2915		MED VET ENTOMOL	Med. Vet. Entomol.	SEP	2006	20	3
J	Eisenschenk, S				Eisenschenk, Stephen			Treatment with oxcarbazepine during pregnancy	NEUROLOGIST			English	Article						epilepsy; complex partial seizures; pregnancy; oxcarbazepine	ANTIEPILEPTIC DRUGS; MAJOR MALFORMATIONS; EPILEPSY; WOMEN; OUTCOMES; PHARMACOKINETICS; CARBAMAZEPINE; LAMOTRIGINE; MINNESOTA; ROCHESTER	Background: Managing epilepsy during pregnancy is a critical challenge as maternal seizures may have deleterious effects on the fetus. While many patients with epilepsy have been managed successfully with antiepileptic drugs (AEDs), the potential teratogenicity of AEDs is a major concern. First-generation AEDs such as valproate have been associated with at least a 2-fold risk of fetal malformatio…	Univ Florida, McKnight Brain Inst, Gainesville, FL 32610 USA	Eisenschenk, S (reprint author), Univ Florida, McKnight Brain Inst, POB 100236, Gainesville, FL 32610 USA.	eisenschenk@neurology.ufl.edu					Artama M, 2004, EPILEPSIA, V45, P130; BULAU P, 1988, EUR J CLIN PHARMACOL, V34, P311, DOI 10.1007/BF00540963; Crawford P, 1999, SEIZURE-EUR J EPILEP, V8, P201, DOI 10.1053/seiz.1999.0295; Fonager K, 2000, ACTA NEUROL SCAND, V101, P289, DOI 10.1034/j.1600-0404.2000.90193a.x; FRIIS ML, 1993, ACTA NEUROL SCAND, V87, P224; Hauser WA, 1996, MAYO CLIN PROC, V71, P576, DOI 10.4065/71.6.576; HAUSER WA, 1…	25	10	11	0	2	LIPPINCOTT WILLIAMS & WILKINS	PHILADELPHIA	530 WALNUT ST, PHILADELPHIA, PA 19106-3621 USA	1074-7931			NEUROLOGIST	Neurologist	SEP	2006	12	5
J	Stodgell, CJ; Ingram, JL; O'Bara, M; Tisdale, BK; Nau, H; Rodier, PM				Stodgell, Christopher J.; Ingram, Jennifer L.; O'Bara, Melanie; Tisdale, Barbara K.; Nau, Heinz; Rodier, Patricia M.			Induction of the homeotic gene Hoxa1 through valproic acid's teratogenic mechanism of action	NEUROTOXICOLOGY AND TERATOLOGY			English	Article						development; autism; teratogens; rat; gene expression; 4-vn-VPA; IE-VPA; retinoic acid	NEURAL-TUBE DEFECTS; PERVASIVE DEVELOPMENTAL DISORDERS; FETAL ANTICONVULSANT SYNDROME; RETINOIC ACID; HISTONE DEACETYLASE; ANTIEPILEPTIC DRUGS; PRESCHOOL-CHILDREN; A218G POLYMORPHISM; ALLELIC VARIANTS; AUTISM	Background: Valproic acid (VPA) exposure in utero has been associated with an increased risk of both neural tube defects and autism spectrum disorders (ASDs). The terata induced by VPA suggest interference with pattern formation. Retinoic acid produces similar terata and is known to act in part by increasing the expression of Hoxa1. We tested the hypotheses that exposure to VPA would alter the ex…	Univ Rochester, Sch Med & Dent, Dept Obstet & Gynecol, Rochester, NY 14642 USA; Univ Hannover, Ctr Food Sci, Dept Food Toxicol, D-30167 Hannover, Germany	Stodgell, CJ (reprint author), Univ Rochester, Sch Med & Dent, Dept Obstet & Gynecol, Rochester, NY 14642 USA.	Chris_Stodgell@urmc.rochester.edu		Stodgell, Christopher/0000-0002-1666-5299	NICHD NIH HHS [P01HD35466, R01HD34969, R01HD34295]		Alsdorf Rachel, 2005, Expert Opin Drug Saf, V4, P345, DOI 10.1517/14740338.4.2.345; ANDREWS JE, 1995, TOXICOL APPL PHARM, V132, P310, DOI 10.1006/taap.1995.1112; ARDINGER HH, 1988, AM J MED GENET, V29, P171, DOI 10.1002/ajmg.1320290123; Bailey A, 1996, J CHILD PSYCHOL PSYC, V37, P89, DOI 10.1111/j.1469-7610.1996.tb01381.x; Begemann G, 2001, BIOESSAYS, V23, P981, DOI 10.1002/bies.1142; Bojic U, 19…	67	34	34	0	6	PERGAMON-ELSEVIER SCIENCE LTD	OXFORD	THE BOULEVARD, LANGFORD LANE, KIDLINGTON, OXFORD OX5 1GB, ENGLAND	0892-0362			NEUROTOXICOL TERATOL	Neurotoxicol. Teratol.	SEP-OCT	2006	28	5
J	Dubnov-Raz, G; Shapiro, R; Merlob, P				Dubnov-Raz, Gal; Shapiro, Rivka; Merlob, Paul			Maternal lamotrigine treatment and elevated neonatal gamma-glutamyl transpeptidase	PEDIATRIC NEUROLOGY			English	Article							PREGNANCY; SERUM; LACTATION; MOTHER; CHILD; DRUGS	Lamotrigine is an antiepileptic drug with a low adverse-effect profile. This report describes an infant born to an epileptic mother treated with lamotrigine, who had a highly elevated gamma-glutamyl transpeptidase level after birth. There was no other clinical or biochemical evidence of liver or bile duct dysfunction. Infant serum level of lamotrigine, which crosses the placenta, was within thera…	Schneider Childrens Med Ctr, Dept Pediat B, Inst Gastroenterol Hepatol & Nutr, IL-49202 Petah Tiqwa, Israel; Tel Aviv Univ, Sackler Sch Med, IL-69978 Tel Aviv, Israel; Rabin Med Ctr, Dept Neonatol, Petah Tiqwa, Israel	Dubnov-Raz, G (reprint author), Schneider Childrens Med Ctr, Dept Pediat B, Inst Gastroenterol Hepatol & Nutr, 14 Kaplan St, IL-49202 Petah Tiqwa, Israel.	gald@clalit.org.il	Dubnov-Raz, Gal/L-3297-2016	Dubnov-Raz, Gal/0000-0003-1469-8043			ACHEAMPONGMENSAH D, 1976, CLIN BIOCHEM, V9, P67, DOI 10.1016/S0009-9120(76)80019-7; Arnon R, 1998, PEDIATR NEUROL, V18, P251, DOI 10.1016/S0887-8994(97)00196-3; BATRES LA, 2001, LIVER DIS CHILDREN, P155; BRIGGS GG, 2002, DRUGS PREGNANCY LACT, P894; DEUTSCH J, 1986, J PEDIATR GASTR NUTR, V5, P542, DOI 10.1097/00005176-198607000-00006; Fayad M, 2000, PEDIATR NEUROL, V22, P49, DOI 10.1016/S0887-8994…	18	6	8	0	0	ELSEVIER SCIENCE INC	NEW YORK	360 PARK AVE SOUTH, NEW YORK, NY 10010-1710 USA	0887-8994			PEDIATR NEUROL	Pediatr. Neurol.	SEP	2006	35	3
J	Agarwal, P; Mehndiratta, MM; Antony, AR; Kumar, N; Dwivedi, RN; Sharma, P; Kumar, S				Agarwal, P.; Mehndiratta, M. M.; Antony, A. R.; Kumar, N.; Dwivedi, R. N.; Sharma, P.; Kumar, S.			Epilepsy in India: Nuptiality behaviour and fertility	SEIZURE-EUROPEAN JOURNAL OF EPILEPSY			English	Article						epilepsy; nuptiality behavior; fertility; marital status; mean age at marriage	MARITAL-STATUS; PUBLIC AWARENESS; MARRIAGE; INDIVIDUALS; ATTITUDES; STIGMA	Purpose: The study was conducted to assess the marital status and fertility in adults with epilepsy. Methods: The study group consisted of 240 subjects with epilepsy aged 15 and above, Unmarried mates (m) 55, unmarried females (f) 73 and married mates 48, married females 64. Data was collected according to standard protocol regarding age, sex, age at marriage and onset of seizure, effect of epile…	CSJM Univ Kanpur, GSVM Med Coll, PG Inst Med, Neurol Unit, Kanpur 208002, Uttar Pradesh, India	Agarwal, P (reprint author), CSJM Univ Kanpur, GSVM Med Coll, PG Inst Med, Neurol Unit, Kanpur 208002, Uttar Pradesh, India.	agpuneet@hotmail.com	Antony, Arun/W-2439-2018	Antony, Arun/0000-0002-0368-4570			Artama M, 2004, AM J EPIDEMIOL, V159, P1057, DOI 10.1093/aje/kwh140; Aziz H, 1997, EPILEPSIA, V38, P1069, DOI 10.1111/j.1528-1157.1997.tb01195.x; BATZEL LW, 1984, EPILEPSIA, V25, P594, DOI 10.1111/j.1528-1157.1984.tb03467.x; Carran MA, 1999, EPILEPSIA, V40, P1755, DOI 10.1111/j.1528-1157.1999.tb01594.x; CHUNG MY, 1995, EPILEPSIA, V36, P488, DOI 10.1111/j.1528-1157.1995.tb00491.x; DANSKY LV, 1980,…	25	28	30	0	2	W B SAUNDERS CO LTD	LONDON	32 JAMESTOWN RD, LONDON NW1 7BY, ENGLAND	1059-1311	1532-2688		SEIZURE-EUR J EPILEP	Seizure	SEP	2006	15	6
J	Bhuller, Y; Jeng, W; Wells, PG				Bhuller, Yadvinder; Jeng, Winnie; Wells, Peter G.			Variable in vivo embryoprotective role for ataxia-telangiectasia-mutated against constitutive and phenytoin-enhanced oxidative stress in Atm knockout mice	TOXICOLOGICAL SCIENCES			English	Article; Proceedings Paper	35th Annual Symposium of the Society-of-Toxicology-of-Canada	DEC, 2002	Montreal, CANADA	Soc Toxicol Canada		Atm; ataxia-telangiectasia; oxidative stress; reactive oxygen species; phenytoin; development; embryopathy; developmental toxicology	CENTRAL-NERVOUS-SYSTEM; DNA-DAMAGE; IONIZING-RADIATION; CHEMICAL TERATOGENESIS; SUPEROXIDE-DISMUTASE; GENOTOXIC STRESS; DEFICIENT MICE; CELL-DEATH; GENE; P53	Knockout mice lacking the ataxia-telangiectasia-mutated (Atm) protein exhibit impaired detection and repair of DNA damage and increased embryopathies from ionizing radiation in vivo, and vehicle or phenytoin in embryo culture. Here we determined if Atm-deficient mice are more susceptible in vivo to phenytoin embryopathies. Wild-type (+/+) or heterozygous (+/-) Atm knockout dams were mated with +/…	Univ Toronto, Fac Pharm, Toronto, ON M5S 3M2, Canada; Univ Toronto, Dept Pharmacol, Toronto, ON M5S 3M2, Canada	Wells, PG (reprint author), Univ Toronto, Fac Pharm, 144 Coll St, Toronto, ON M5S 3M2, Canada.	pg.wells@utoronto.ca					Banin S, 1998, SCIENCE, V281, P1674, DOI 10.1126/science.281.5383.1674; Barlow C, 2000, P NATL ACAD SCI USA, V97, P871, DOI 10.1073/pnas.97.2.871; Barlow C, 1996, CELL, V86, P159, DOI 10.1016/S0092-8674(00)80086-0; Bhuller Y, 2006, TOXICOL SCI, V93, P156, DOI 10.1093/toxsci/kfl045; Canman CE, 1998, SCIENCE, V281, P1677, DOI 10.1126/science.281.5383.1677; Chong MJ, 2000, P NATL ACAD SCI USA, V97, …	37	19	21	0	2	OXFORD UNIV PRESS	OXFORD	GREAT CLARENDON ST, OXFORD OX2 6DP, ENGLAND	1096-6080			TOXICOL SCI	Toxicol. Sci.	SEP	2006	93	1
J	Bhuller, Y; Wells, PG				Bhuller, Yadvinder; Wells, Peter G.			A developmental role for ataxia-telangiectasia mutated in protecting the embryo from spontaneous and phenytoin-enhanced embryopathies in culture	TOXICOLOGICAL SCIENCES			English	Article; Proceedings Paper	45th Annual Meeting of the Canadian-Federation-of-Biological-Societies	JUN 12-15, 2002	MONTREAL, CANADA	Canadian Federat Biol Soc		Atm; ataxia-telangiectasia; oxidative stress; reactive oxygen species; phenytoin; development; embryopathy; developmental toxicology	SYNTHASE-CATALYZED BIOACTIVATION; IONIZING-RADIATION; OXIDATIVE STRESS; DNA-DAMAGE; SUPEROXIDE-DISMUTASE; GENOTOXIC STRESS; CELL-DEATH; ATM; P53; TERATOGENICITY	Ataxia-telangiectasia (A-T) is characterized by impaired recognition and repair of DNA damage and increased sensitivity to ionizing radiation (IR), cancer, and neurodegeneration. We previously showed pregnant knockout mice lacking the A-T gene product ataxia-telangiectasia mutated (Atm) are highly susceptible to the embryopathic effects of IR, which damages DNA, possibly via generation of reactiv…	Univ Toronto, Fac Pharm, Toronto, ON M5S 3M2, Canada; Univ Toronto, Dept Pharmacol, Toronto, ON M5S 3M2, Canada	Wells, PG (reprint author), Univ Toronto, Fac Pharm, 144 Coll St, Toronto, ON M5S 3M2, Canada.	pg.wells@utoronto.ca					Andegeko Y, 2001, J BIOL CHEM, V276, P38224; Banin S, 1998, SCIENCE, V281, P1674, DOI 10.1126/science.281.5383.1674; Barlow C, 2000, P NATL ACAD SCI USA, V97, P871, DOI 10.1073/pnas.97.2.871; Bhuller Y, 2006, TOXICOL SCI, V93, P146, DOI 10.1093/toxsci/kfl022; Canman CE, 1998, SCIENCE, V281, P1677, DOI 10.1126/science.281.5383.1677; Herzog KH, 1998, SCIENCE, V280, P1089, DOI 10.1126/science.280.53…	33	17	19	0	0	OXFORD UNIV PRESS	OXFORD	GREAT CLARENDON ST, OXFORD OX2 6DP, ENGLAND	1096-6080			TOXICOL SCI	Toxicol. Sci.	SEP	2006	93	1
J	Meador, KJ; Baker, GA; Finnell, RH; Kalayjian, LA; Liporace, JD; Loring, DW; Mawer, G; Pennell, PB; Smith, JC; Wolff, MC				Meador, K. J.; Baker, G. A.; Finnell, R. H.; Kalayjian, L. A.; Liporace, J. D.; Loring, D. W.; Mawer, G.; Pennell, P. B.; Smith, J. C.; Wolff, M. C.		NEAD Study Grp	In utero antiepileptic drug exposure - Fetal death and malformations	NEUROLOGY			English	Article							CONGENITAL-MALFORMATIONS; MAJOR MALFORMATIONS; PRENATAL EXPOSURE; CHILDREN BORN; EPILEPSY; WOMEN; PREGNANCY; CARBAMAZEPINE; VALPROATE; MOTHERS	Background: Pregnancy outcomes following in utero exposure to antiepileptic drugs ( AEDs) are uncertain, limiting an evidenced-based approach. Objective: To determine if fetal outcomes vary as a function of different in utero AED exposures. Methods: This ongoing prospective observational study across 25 epilepsy centers in the USA and UK enrolled pregnant women with epilepsy from October 1999 to …	Univ Florida, McKnight Brain Inst, Dept Neurol, Gainesville, FL 32610 USA; Univ Liverpool, Liverpool L69 3BX, Merseyside, England; Texas A&M Univ, Hlth Sci Ctr, Houston, TX USA; Univ So Calif, Dept Neurol, Los Angeles, CA 90089 USA; Emory Univ, Dept Neurol, Atlanta, GA 30322 USA; Riddle Hlth Care, Dept Neurol, Media, PA USA; St Marys Hosp, Manchester M13 0JH, Lancs, England; EMMES Corp, Rockville…	Meador, KJ (reprint author), Univ Florida, McKnight Brain Inst, Dept Neurol, POB 100236, Gainesville, FL 32610 USA.	kimford.meador@neurology.ufl.edu		Finnell, Richard/0000-0002-5962-8754	NINDS NIH HHS [R01 NS038455, 2 R01 NS038455, R01 NS038455-07]; PHS HHS [1 R01050659]		Adab N, 2004, J NEUROL NEUROSUR PS, V75, P1575, DOI 10.1136/jnnp.2003.029132; Adab N, 2001, J NEUROL NEUROSUR PS, V70, P15, DOI 10.1136/jnnp.70.1.15; [Anonymous], 1997, INT J GYNECOL OBSTET, V56, P279; Artama M, 2005, NEUROLOGY, V64, P1874, DOI 10.1212/01.WNL.0000163771.96962.1F; Canger R, 1999, EPILEPSIA, V40, P1231, DOI 10.1111/j.1528-1157.1999.tb00851.x; Commission on Genetics Pregnacy and the…	27	164	170	0	4	LIPPINCOTT WILLIAMS & WILKINS	PHILADELPHIA	530 WALNUT ST, PHILADELPHIA, PA 19106-3621 USA	0028-3878			NEUROLOGY	Neurology	AUG 8	2006	67	3
J	Wang, H; Huang, M; Peng, RX; Le, J				Wang, Hui; Huang, Min; Peng, Ren-xiu; Le, Jiang			Influences of 3-methylcholanthrene, phenobarbital and dexamethasone on xenobiotic metabolizing-related cytochrome P450 enzymes and steroidogenesis in human fetal adrenal cortical cells	ACTA PHARMACOLOGICA SINICA			English	Article						xenobiotics; steroidogenesis; adrenal glands; cytochrome P-450 enzyme system; fetal development	PARTURITION; MODULATION; PREGNANCY; HORMONE; PROTEIN; PATHWAY; RAT	Aim: To explore the influence and possible mechanism of xenobiotics on adrenal steroidogenesis during fetal development. Methods: Primary human fetal adrenal cortical cells were prepared, cultured and treated with 3-methylcholanthrene, phenobarbital and dexamethasone. The activities of 7-ethoxyresorufin O-dealkylase, benzphetamine, aminopyrine and erythromycin N-demethylases were measured by enzy…	Wuhan Univ, Basic Med Sch, Dept Pharmacol, Wuhan 430071, Peoples R China	Wang, H (reprint author), Wuhan Univ, Basic Med Sch, Dept Pharmacol, Wuhan 430071, Peoples R China.	clbwhcbd@yahoo.com					ALBRECHT ED, 1990, ENDOCRINOLOGY, V126, P3083, DOI 10.1210/endo-126-6-3083; Aluru N, 2005, TOXICOL SCI, V84, P260, DOI 10.1093/toxsci/kfi077; Dennery PA, 2001, NEW ENGL J MED, V344, P581, DOI 10.1056/NEJM200102223440807; GUENGERICH FP, 1992, LIFE SCI, V50, P1471; Khisti RT, 2003, EUR J PHARMACOL, V473, P225, DOI 10.1016/S0014-2999(03)01969-1; Lisurek M, 2004, MOL CELL ENDOCRINOL, V215, P149, DOI …	16	8	9	0	3	ACTA PHARMACOLOGICA SINICA	SHANGHAI	294 TAI-YUAN RD, SHANGHAI, 200031, PEOPLES R CHINA	1671-4083	1745-7254		ACTA PHARMACOL SIN	Acta Pharmacol. Sin.	AUG	2006	27	8
J	Jan, MMS				Jan, Mohammed M. S.			Intractable childhood epilepsy and maternal fatigue	CANADIAN JOURNAL OF NEUROLOGICAL SCIENCES			English	Article							QUALITY-OF-LIFE; CHILDREN; FAMILY; EPIDEMIOLOGY; MOTHERS; STRESS; SCALE; ONSET	Background: Mothers of children with intractable epilepsy are generally stressed and experience more emotional problems. Fatigue may affect their productivity, social interactions, and their ability to adequately take care of their children. The objectives were to examine the relationship between intractable childhood epilepsy and maternal fatigue, and explore possible contributing factors. Metho…	King Abdulaziz Univ Hosp, Dept Pediat, Jeddah 21589, Saudi Arabia	Jan, MMS (reprint author), King Abdulaziz Univ Hosp, Dept Pediat Neurol, POB 80215, Jeddah 21589, Saudi Arabia.			Jan, Mohammed/0000-0002-5188-8922			Altman DG, 1991, PRACTICAL STAT MED R, P122; ANNEGERS JF, 1994, NEUROL CLIN, V12, P15; AUSTIN JK, 1994, EPILEPSIA, V35, P608, DOI 10.1111/j.1528-1157.1994.tb02481.x; Baker GA, 1997, EPILEPSIA, V38, P353, DOI 10.1111/j.1528-1157.1997.tb01128.x; Buck D, 1997, EPILEPSIA, V38, P439, DOI 10.1111/j.1528-1157.1997.tb01733.x; Butau T, 1993, Cent Afr J Med, V39, P183; Camfield C, 2001, EPILEPSIA, V42, P10…	29	7	7	1	2	CANADIAN J NEUROL SCI INC	CALGARY	PO BOX 4220, STATION C EDITORIAL & SUBSCRIPTION SERV, CALGARY, AB T2T 5N1, CANADA	0317-1671			CAN J NEUROL SCI	Can. J. Neurol. Sci.	AUG	2006	33	3
J	Thorneycroft, I; Klein, P; Simon, J				Thorneycroft, Ian; Klein, Pavel; Simon, James			The impact of antiepileptic drug therapy on steroidal contraceptive efficacy	EPILEPSY & BEHAVIOR			English	Review						antiepileptic drugs; contraception; efficacy; enzyme induction; epilepsy; treatment guidelines; hepatic metabolism; steroidal contraceptives; women	LAMOTRIGINE PLASMA-LEVELS; ORAL-CONTRACEPTIVES; ETHINYL ESTRADIOL; EPILEPSY; WOMEN; PHARMACOKINETICS; NORETHINDRONE; MANAGEMENT; ISSUES; ANTICONVULSANTS	Women with epilepsy face unique challenges in maintaining steroidal contraceptive efficacy because some antiepileptic drugs (AEDs) increase the rate of hepatic metabolism of contraceptive steroids, leading to higher potential for contraceptive failure in this population. Planned pregnancy is of great clinical and social importance for women with epilepsy because of the increased risk of birth def…	Mid Atlantic Epilepsy & Sleep Ctr, Bethesda, MD USA; Univ S Alabama, Coll Med, Mobile, AL USA; Bay Area Phys Women, Mobile, AL USA; George Washington Univ, Washington, DC USA; Womens Hlth Res Ctr, Washington, DC USA	Klein, P (reprint author), Mid Atlantic Epilepsy & Sleep Ctr, Bethesda, MD USA.	kleinp@epilepsydc.com					Anderson GD, 2004, NEUROLOGY, V63, pS3, DOI 10.1212/WNL.63.10_suppl_4.S3; BACK DJ, 1980, CONTRACEPTION, V22, P495, DOI 10.1016/0010-7824(80)90102-X; Bartoli A, 1997, EPILEPSIA, V38, P702, DOI 10.1111/j.1528-1157.1997.tb01240.x; BELSEY EM, 1988, CONTRACEPTION, V38, P181, DOI 10.1016/0010-7824(88)90038-8; Benagiano G, 2004, EUR J CONTRACEP REPR, V9, P182, DOI 10.1080/1362518040007736; *BERL, 2003, …	45	14	15	0	0	ACADEMIC PRESS INC ELSEVIER SCIENCE	SAN DIEGO	525 B ST, STE 1900, SAN DIEGO, CA 92101-4495 USA	1525-5050	1525-5069		EPILEPSY BEHAV	Epilepsy Behav.	AUG	2006	9	1
J	Wang, JJ; Chen, YH; Li, KY; Hou, LL				Wang, Jijiang; Chen, Yonghua; Li, Keyong; Hou, Lili			Blockade of inhibitory neurotransmission evoked seizure-like firing of cardiac parasympathetic neurons in brainstem slices of newborn rats: Implications for sudden deaths in patients of epilepsy	EPILEPSY RESEARCH			English	Article						epilepsy; nucleus ambiguus; cardiac; vagal activity; GABA; glycine	PRE-BOTZINGER COMPLEX; RESPIRATORY RHYTHM; ICTAL BRADYCARDIA; HEART; ASYSTOLE; NETWORKS; VIRUS	In patients of epilepsy a proportion of unexplained sudden deaths had been attributed to neurogenic arrhythmias. Although some evidence has suggested that epileptogenic activation of the cardiac parasympathetic nerves, which is revealed by ictal bradyarrhythmias or cardiac asystole, might be very critical in causing sudden deaths of patients of epilepsy the firing behavior of cardiac parasympathe…	Fudan Univ, Shanghai Med Coll, State Key Lab Med Neurobiol, Shanghai 200032, Peoples R China	Wang, JJ (reprint author), Fudan Univ, Shanghai Med Coll, State Key Lab Med Neurobiol, 138 Xi Xue Yuan Rd, Shanghai 200032, Peoples R China.	wangjj@shmu.edu.cn	LI, KEYONG/A-2394-2015	LI, KEYONG/0000-0001-9682-7819			Brockhaus J, 2000, NEUROSCIENCE, V96, P359, DOI 10.1016/S0306-4522(99)00544-8; Evans C, 2005, NEUROSCIENCE, V133, P1073, DOI 10.1016/j.neuroscience.2005.03.053; Ficker DM, 1998, NEUROLOGY, V51, P1270, DOI 10.1212/WNL.51.5.1270; Fuhr P, 2000, NEUROLOGY, V54, P2026; Grkovic I, 2005, CELL TISSUE RES, V321, P335, DOI 10.1007/s00441-005-1145-1; Irnaten M, 2001, J NEUROPHYSIOL, V85, P435; IZZO PN, 1993…	24	4	5	0	1	ELSEVIER SCIENCE BV	AMSTERDAM	PO BOX 211, 1000 AE AMSTERDAM, NETHERLANDS	0920-1211	1872-6844		EPILEPSY RES	Epilepsy Res.	AUG	2006	70	2-3
J	Scher, MS				Scher, Mark S.			Neonatal seizure classification: A fetal perspective concerning childhood epilepsy	EPILEPSY RESEARCH			English	Article; Proceedings Paper	International Symposium on Epileptic Syndromes in Infancy and Early Childhood	APR 29-MAY 01, 2005	Tokyo, JAPAN	Infantile Seizure Soc		neonatal seizures; encephalopathy; fetus; neural plasticity; childhood epilepsy	BRAIN-DEVELOPMENT; GENE-EXPRESSION; CEREBRAL-PALSY; INFANT; STROKE; INJURY; TERM; ENCEPHALOPATHY; NEUROGENESIS; HYPOTHERMIA	Neonatal seizures are markers for time-specific etiologies during antepartum, intrapartum and neonatal time periods. Seizures with or without encephalopathic signs can represent a continuum of maternal, placental, fetal and neonatal risk factors and disease states. A multi-dimensional classification scheme for neonatal seizures is suggested that will help strategize specific therapeutic intervent…	Case Western Reserve Univ, Sch Med, Dept Pediat, Div Chief Pediat Neurol,Rainbow Babies & Children, Cleveland, OH 44106 USA	Scher, MS (reprint author), Case Western Reserve Univ, Sch Med, Dept Pediat, Div Chief Pediat Neurol,Rainbow Babies & Children, 11100 Euclid Ave,M-S 6090, Cleveland, OH 44106 USA.	Mark.Scher@uhhs.com					American College of Radiology BI- RADS Committee, 2003, ACR BI RADS BREAST I, P1; BARKER DJ, 1988, BRIT MED J, V9, P134; BARKER DJP, 1986, LANCET, V1, P1077; BROWNING RA, 1985, FED PROC, V44, P2425; Casey BJ, 2005, TRENDS COGN SCI, V9, P104, DOI 10.1016/j.tics.2005.01.011; CLANCY RR, 1991, EPILEPSIA, V32, P69, DOI 10.1111/j.1528-1157.1991.tb05614.x; Curristin SM, 2002, P NATL ACAD SCI USA, V99, P…	55	18	19	0	0	ELSEVIER SCIENCE BV	AMSTERDAM	PO BOX 211, 1000 AE AMSTERDAM, NETHERLANDS	0920-1211	1872-6844		EPILEPSY RES	Epilepsy Res.	AUG	2006	70			1
J	Ornoy, A				Ornoy, Asher			Neuroteratogens in man: An overview with special emphasis on the teratogenicity of antiepileptic drugs in pregnancy	REPRODUCTIVE TOXICOLOGY			English	Article; Proceedings Paper	34th Annual Conference of the European-Teratology-Society	SEP 03-06, 2006	Abano Terme, ITALY	European Teratol Soc		brain development; pregnancy; antiepileptic drugs; AEDS; intellectual impairment	FETAL VALPROATE SYNDROME; EXPOSED IN-UTERO; NEURAL-TUBE DEFECTS; SCHOOL-AGE-CHILDREN; ANTICONVULSANT DRUGS; PRENATAL EXPOSURE; CONGENITAL-MALFORMATIONS; SODIUM VALPROATE; CARBAMAZEPINE MONOTHERAPY; DEVELOPMENTAL TOXICITY	The most active growth and development of the human cerebrum and cerebellum occurs in the second half of pregnancy and in the first year of life. It is therefore not surprising that many teratogens may also affect development causing slight, moderate or even severe brain damage. The "classical" antiepileptic drugs (AEDs) valproic acid (VPA), phenytoin, phenobarbital, primidone and carbamazepine a…	Hebrew Univ Jerusalem, Hadassah Med Sch, Lab Teratol, Jerusalem, Israel; Israeli Minist Hlth, Jerusalem, Israel	Ornoy, A (reprint author), Hebrew Univ Jerusalem, Hadassah Med Sch, Lab Teratol, Jerusalem, Israel.	ornoy@cc.huji.ac.il					Adab N, 2001, J NEUROL NEUROSUR PS, V70, P15, DOI 10.1136/jnnp.70.1.15; ADAMS J, 1990, NEUROTOXICOL TERATOL, V12, P203, DOI 10.1016/0892-0362(90)90092-Q; ANDERMANN E, 1994, EPILEPSIA, V35, pS26, DOI 10.1111/j.1528-1157.1994.tb05944.x; ARDINGER HH, 1988, AM J MED GENET, V29, P171, DOI 10.1002/ajmg.1320290123; Arndt TL, 2005, INT J DEV NEUROSCI, V23, P189, DOI 10.1016/j.ijdevneu.2004.11.001; Arpino…	123	71	77	0	6	PERGAMON-ELSEVIER SCIENCE LTD	OXFORD	THE BOULEVARD, LANGFORD LANE, KIDLINGTON, OXFORD OX5 1GB, ENGLAND	0890-6238			REPROD TOXICOL	Reprod. Toxicol.	AUG	2006	22	2			SI
J	Groenendaal, F; Elferink-Stinkens, PM				Groenendaal, F; Elferink-Stinkens, PM		Netherlands Perinatal Registry	Hypoglycaemia and seizures in large-for-gestational-age (LGA) full-term neonates	ACTA PAEDIATRICA			English	Article						brain; diabetes gravidarum; glucose; neonate; seizures		Aim/methods: To assess the risk of hypoglycaemia-associated seizures in large-for-gestational-age (LGA) full-term neonates data from the Netherlands Perinatal Registry were analysed. Results: From 1997 to 2002 hypoglycaemia was recorded in 1513 of 9318 (16.2%) admitted LGA (defined as birthweight >= 97.7 percentile) full-term neonates without maternal diabetes, of whom 20 (1.3%) had seizures. In …	Univ Utrecht, Med Ctr, Wilhelmina Childrens Hosp, Dept Neonatol, NL-3584 EA Utrecht, Netherlands; Netherlands Perinatal Registry, Bilthoven, Netherlands	Groenendaal, F (reprint author), Univ Utrecht, Med Ctr, Wilhelmina Childrens Hosp, Dept Neonatol, Room KE 04-123-1,Lundlaan 6, NL-3584 EA Utrecht, Netherlands.	f.groenendaal@umcutrecht.nl		Groenendaal, Floris/0000-0002-9284-1637			Barkovich AJ, 1998, AM J NEURORADIOL, V19, P523; Brand PLP, 2005, ARCH DIS CHILD, V90, P78, DOI 10.1136/adc.2003.039412; Cornblath M, 2000, PEDIATRICS, V105, P1141, DOI 10.1542/peds.105.5.1141; Kloosterman G J, 1969, Maandschr Kindergeneeskd, V37, P209; KOH THHG, 1988, ARCH DIS CHILD, V63, P1353, DOI 10.1136/adc.63.11.1353; Stanley CA, 1997, PEDIATR CLIN N AM, V44, P363, DOI 10.1016/S0031-3955(05…	8	9	10	0	0	TAYLOR & FRANCIS AS	OSLO	PO BOX 12 POSTHUSET, NO-0051 OSLO, NORWAY	0803-5253			ACTA PAEDIATR	Acta Paediatr.	JUL	2006	95	7
J	Karayiannis, NB; Tao, GZ; Frost, JD; Wise, MS; Hrachovy, RA; Mizrahi, EM				Karayiannis, Nicolaos B.; Tao, Guozhi; Frost, James D., Jr.; Wise, Merrill S.; Hrachovy, Richard A.; Mizrahi, Eli M.			Automated detection of videotaped neonatal seizures based on motion segmentation methods	CLINICAL NEUROPHYSIOLOGY			English	Article						clustering; motion segmentation; motion strength signal; neonatal seizure; optical flow; quantitative feature; velocity field; videorecording	MOTOR-ACTIVITY SIGNALS; QUANTIFYING MOTION; OPTICAL-FLOW; RECORDINGS; EEG; EXTRACTION; NEWBORN	Objective: This study was aimed at the development of a seizure detection system by training neural networks using quantitative motion information extracted by motion segmentation methods from short video recordings of infants monitored for seizures. Methods: The motion of the infants' body parts was quantified by temporal motion strength signals extracted from video recordings by motion segmenta…	Univ Houston, Dept Elect & Comp Engn, Houston, TX 77204 USA; Baylor Coll Med, Dept Neurol, Peter Kellaway Sect Neurophysiol, Houston, TX 77030 USA; Baylor Coll Med, Dept Pediat, Houston, TX 77030 USA; Michael E DeBakey Vet Affairs Med Ctr, Houston, TX 77030 USA	Karayiannis, NB (reprint author), Univ Houston, Dept Elect & Comp Engn, N308 Engn Bldg 1, Houston, TX 77204 USA.	karayiannis@uh.edu			NIBIB NIH HHS [1 R01 EB00183]; NINDS NIH HHS [N01-NS-2316]		BERGMAN I, 1983, ANN NEUROL, V14, P642, DOI 10.1002/ana.410140607; Bishop C. M., 1995, NEURAL NETWORKS PATT; Bye AME, 1997, PEDIATR NEUROL, V16, P225, DOI 10.1016/S0887-8994(97)00019-2; CLANCY RR, 1991, EPILEPSIA, V32, P69, DOI 10.1111/j.1528-1157.1991.tb05614.x; Dowdy S, 2004, STAT RES; FENICHEL GM, 1990, NEONATAL NEUROL; Gotman J, 1997, ELECTROEN CLIN NEURO, V103, P363, DOI 10.1016/S0013-4694(9…	24	31	31	0	1	ELSEVIER IRELAND LTD	CLARE	ELSEVIER HOUSE, BROOKVALE PLAZA, EAST PARK SHANNON, CO, CLARE, 00000, IRELAND	1388-2457			CLIN NEUROPHYSIOL	Clin. Neurophysiol.	JUL	2006	117	7
J	Motamedi, GK; Meador, KJ				Motamedi, Gholam K.; Meador, Kimford J.			Antiepileptic drugs and neurodevelopment	CURRENT NEUROLOGY AND NEUROSCIENCE REPORTS			English	Review							DEVELOPING RAT-BRAIN; PRENATAL EXPOSURE; IN-UTERO; CONGENITAL-MALFORMATIONS; MAJOR MALFORMATIONS; SODIUM VALPROATE; CHILDREN BORN; LATE INFANCY; EPILEPSY; PREGNANCY	Clinical studies have documented the teratogenic potential of antiepileptic drugs (AEDs). More recent cohort studies have been trying to sort out which AEDs impose the highest risk of teratogenicity. Currently, there is evidence demonstrating an increased risk of major congenital malformations (MCMs) for valproate, phenobarbital, and polytherapy during pregnancy. Based on the current data from mu…	Georgetown Univ Hosp, Dept Neurol, Washington, DC 20007 USA	Motamedi, GK (reprint author), Georgetown Univ Hosp, Dept Neurol, PHC 7,3800 Reservoir Rd NW, Washington, DC 20007 USA.	Motamedi@georgetown.edu					Adab N, 2004, J NEUROL NEUROSUR PS, V75, P1575, DOI 10.1136/jnnp.2003.029132; Adab N, 2001, J NEUROL NEUROSUR PS, V70, P15, DOI 10.1136/jnnp.70.1.15; Artama M, 2005, NEUROLOGY, V64, P1874, DOI 10.1212/01.WNL.0000163771.96962.1F; Bittigau P, 2002, P NATL ACAD SCI USA, V99, P15089, DOI 10.1073/pnas.222550499; Committee on Educational Bulletins of the American College of Obstetricians and Gynecologi…	47	19	19	0	2	SPRINGER	NEW YORK	233 SPRING ST, NEW YORK, NY 10013 USA	1528-4042	1534-6293		CURR NEUROL NEUROSCI	Curr. Neurol. Neurosci. Rep.	JUL	2006	6	4
J	Krebs, L; Langhoff-Roos, J				Krebs, Lone; Langhoff-Roos, Jens			The relation of breech presentation at term to epilepsy in childhood	EUROPEAN JOURNAL OF OBSTETRICS GYNECOLOGY AND REPRODUCTIVE BIOLOGY			English	Article						breech presentation; epilepsy; intrauterine growth restriction; small for gestational age	CEREBRAL-PALSY; DELIVERY; GROWTH; BIRTH	Objective: To investigate the relation between breech at term and epilepsy in childhood, and identify risk factors for epilepsy in term breech infants. Study design: Register-based study of all (n = 7514) singleton term infants without malformations, born between 1980 and 1994 and hospitalised with epilepsy until year 1996. For each case delivered in breech presentation (n = 290), the two subsequ…	Univ Copenhagen, Hvidovre Hosp, Dept Obstet & Gynaecol, DK-2650 Hvidovre, Denmark; Univ Copenhagen, Rigshosp, Dept Obstet, DK-2650 Hvidovre, Denmark	Krebs, L (reprint author), Univ Copenhagen, Hvidovre Hosp, Dept Obstet & Gynaecol, 537,Kettegaard Alle 30, DK-2650 Hvidovre, Denmark.	lone.krebs@dadlnet.dk		Krebs, Lone/0000-0001-5433-4776; Langhoff-Roos, Jens/0000-0003-2838-2533			BERGAMASCO B, 1983, EPILEPSY UPGRADE RES, P185; Bos AF, 2001, DEV MED CHILD NEUROL, V43, P61, DOI 10.1017/S001216220100010X; CHURCHILL JA, 1959, ELECTROEN CLIN NEURO, V11, P1, DOI 10.1016/0013-4694(59)90002-1; DANELIAN PJ, 1996, BRIT MED J, V312, P1451; DEGEN R, 1978, J NEUROL, V217, P145, DOI 10.1007/BF00312956; Hannah ME, 2000, LANCET, V356, P1375, DOI 10.1016/S0140-6736(00)02840-3; Krebs L, 19…	15	5	5	0	1	ELSEVIER IRELAND LTD	CLARE	ELSEVIER HOUSE, BROOKVALE PLAZA, EAST PARK SHANNON, CO, CLARE, 00000, IRELAND	0301-2115			EUR J OBSTET GYN R B	Eur. J. Obstet. Gynecol. Reprod. Biol.	JUL	2006	127	1
J	Sabers, A				Sabers, A.			Lamotrigine pharmacokinetics during anticonception and pregnancy	LETTERS IN DRUG DESIGN & DISCOVERY			English	Article						lamotrigine; pharmacokinetics; anticonception; pregnancy; interaction	ORAL-CONTRACEPTIVE STEROIDS; DRUG GLUCURONIDATION; PLASMA-LEVELS; EPILEPSY; METABOLISM; HUMANS; WOMEN	Lamotrigine (LTG) is a modern, effective and well-tolerated antiepileptic drug (AED) with an expected low teratogenic potential and therefore regarded as a relative safe drug for women of reproductive age. Recent studies, however, have demonstrated that co-administration of LTG and combined oral contraceptives (OC's) and pregnancy interfere with the metabolism of LTG with the risk of therapeutic …	Glostrup Univ Hosp, Epilepsy Clin, Dept Neurol, DK-2600 Glostrup, Denmark	Sabers, A (reprint author), Glostrup Univ Hosp, Epilepsy Clin, Dept Neurol, DK-2600 Glostrup, Denmark.	anns@glostruphosp.kbhamt.dk					Bell GS, 2002, EPILEPSY RES, V52, P139, DOI 10.1016/S0920-1211(02)00135-3; Bhagwagar Z, 2005, EXPERT OPIN PHARMACO, V6, P1401, DOI 10.1517/14656566.6.8.1401; BINNIE CD, 1986, EPILEPSIA, V27, P248, DOI 10.1111/j.1528-1157.1986.tb03536.x; Choi H, 2003, EXPERT OPIN PHARMACO, V4, P243, DOI 10.1517/eoph.4.2.243.21081; COHEN AF, 1987, CLIN PHARMACOL THER, V42, P535, DOI 10.1038/clpt.1987.193; Crawford …	29	2	2	0	2	BENTHAM SCIENCE PUBL LTD	SHARJAH	EXECUTIVE STE Y-2, PO BOX 7917, SAIF ZONE, 1200 BR SHARJAH, U ARAB EMIRATES	1570-1808	1875-628X		LETT DRUG DES DISCOV	Lett. Drug Des. Discov.	JUL	2006	3	5
J	Schuchmann, S; Schmitz, D; Rivera, C; Vanhatalo, S; Salmen, B; Mackie, K; Sipila, ST; Voipio, J; Kaila, K				Schuchmann, Sebastian; Schmitz, Dietmar; Rivera, Claudio; Vanhatalo, Sampsa; Salmen, Benedikt; Mackie, Ken; Sipila, Sampsa T.; Voipio, Juha; Kaila, Kai			Experimental febrile seizures are precipitated by a hyperthermia-induced respiratory alkalosis	NATURE MEDICINE			English	Article							TEMPORAL-LOBE EPILEPSY; IMMATURE RAT MODEL; LONG-TERM; VENTILATORY RESPONSES; AMBIENT-TEMPERATURE; HIPPOCAMPAL SLICES; CARBON-DIOXIDE; NEWBORN RATS; PH; CHILDREN	Febrile seizures are frequent during early childhood, and prolonged ( complex) febrile seizures are associated with an increased susceptibility to temporal lobe epilepsy. The pathophysiological consequences of febrile seizures have been extensively studied in rat pups exposed to hyperthermia. The mechanisms that trigger these seizures are unknown, however. A rise in brain pH is known to enhance n…	Univ Helsinki, Dept Biol & Environm Sci, FIN-00014 Helsinki, Finland; Univ Med Berlin, Neurosci Res Ctr, Charite, D-10119 Berlin, Germany; Univ Helsinki, Inst Biotechnol, FIN-00014 Helsinki, Finland; Univ Helsinki, Cent Hosp, Dept Clin Neurophysiol, Childrens Hosp, Helsinki 00029, Finland; Univ Washington, Dept Anesthesiol, Seattle, WA 98195 USA; Univ Helsinki, Ctr Neurosci, FIN-00014 Helsinki, F…	Kaila, K (reprint author), Univ Helsinki, Dept Biol & Environm Sci, Viikinkaari 1 POB 65, FIN-00014 Helsinki, Finland.	kai.kaila@helsinki.fi	Kaila, Kai/R-8528-2016; Vanhatalo, Sampsa/B-1393-2013; Mackie, Kenneth/B-7358-2011; Mackie, Ken/E-3715-2013	Kaila, Kai/0000-0003-0668-5955; Mackie, Ken/0000-0001-8501-6199; Voipio, Juha/0000-0001-7096-1286; Rivera, Claudio/0000-0003-2462-6561	NIDA NIH HHS [K02 DA000286, R01 DA011322]		ARAM JA, 1987, NEUROSCI LETT, V83, P345, DOI 10.1016/0304-3940(87)90112-1; BALESTRINO M, 1988, J PHYSIOL-LONDON, V396, P247, DOI 10.1113/jphysiol.1988.sp016961; Banke TG, 2005, J NEUROSCI, V25, P42, DOI 10.1523/JNEUROSCI.3154-04.2005; Baram TZ, 1997, DEV BRAIN RES, V98, P265, DOI 10.1016/S0165-3806(96)00190-3; Baulac S, 2004, LANCET NEUROL, V3, P421, DOI 10.1016/S1474-4422(04)00808-7; Bender RA, …	50	159	168	0	14	NATURE PUBLISHING GROUP	NEW YORK	75 VARICK STREET, 9TH FLOOR, NEW YORK, NY 10013-1917 USA	1078-8956			NAT MED	Nat. Med.	JUL	2006	12	7
J	Murray, DM; Ryan, CA; Boylan, GB; Fitzgerald, AP; Connolly, S				Murray, Deidre M.; Ryan, C. Anthony; Boylan, Geraldine B.; Fitzgerald, Anthony P.; Connolly, Sean			Prediction of seizures in asphyxiated neonates: Correlation with continuous video-electroencephalographic monitoring	PEDIATRICS			English	Article						hypoxic-ischemic encephalopathy; video electroencephalography; neonatal seizures; seizure prediction	HYPOXIC-ISCHEMIC ENCEPHALOPATHY; INTRAPARTUM ASPHYXIA; EEG; MORBIDITY; NEWBORNS; INFANTS	BACKGROUND. After perinatal asphyxia, predicting which infants will develop significant hypoxic-ischemic encephalopathy and neonatal seizures remains a difficult task. High-risk markers ( Apgar score, acidosis, nucleated red blood cells, and resuscitation) have been used to predict neonatal seizures with varying success. The "3 strikes" of Apgar score of < 5 at 5 minutes, pH < 7.00, and need for …	Natl Univ Ireland Univ Coll Cork, Dept Pediat & Child Hlth, Unified Matern Serv, Cork, Ireland; St Vincents Univ Hosp, Dept Clin Neurophysiol, Dublin, Ireland	Ryan, CA (reprint author), Erinville Hosp, Unified Matern Serv, Western Rd, Cork, Ireland.	ryant1@shb.ie	Boylan, Geraldine/F-3019-2012	Boylan, Geraldine/0000-0003-0920-5291			Andres RL, 1999, AM J OBSTET GYNECOL, V181, P867, DOI 10.1016/S0002-9378(99)70316-9; Blackwell SC, 2000, AM J OBSTET GYNECOL, V182, P1452, DOI 10.1067/mob.2000.106854; Boylan GB, 1999, DEV MED CHILD NEUROL, V41, P819, DOI 10.1017/S0012162299001632; Cheung PY, 2000, ACTA PAEDIATR, V89, P262, DOI 10.1080/080352500750028357; da Silva S, 2000, ACTA PAEDIATR, V89, P320, DOI 10.1080/080352500750028465;…	22	40	45	0	2	AMER ACAD PEDIATRICS	ELK GROVE VILLAGE	141 NORTH-WEST POINT BLVD,, ELK GROVE VILLAGE, IL 60007-1098 USA	0031-4005	1098-4275		PEDIATRICS	Pediatrics	JUL	2006	118	1
J	Xi, ZY; Khoo, CCH; Dobson, SL				Xi, ZY; Khoo, CCH; Dobson, SL			Interspecific transfer of Wolbachia into the mosquito disease vector Aedes albopictus	PROCEEDINGS OF THE ROYAL SOCIETY B-BIOLOGICAL SCIENCES			English	Article						Wolbachia; Aedes albopictus; Drosophila; cytoplasmic incompatibility	INDUCED CYTOPLASMIC INCOMPATIBILITY; WSP GENE-SEQUENCES; DROSOPHILA-SIMULANS; SPECIES COMPLEX; INFECTIONS; DIPTERA; CULICIDAE; ENDOSYMBIONTS; POPULATIONS; HOST	Intracellular Wolbachia bacteria are obligate, maternally inherited endosymbionts found frequently in insects and other invertebrates. The evolutionary success of Wolbachia is due in part to an ability to manipulate reproduction. In mosquitoes and many other insects, Wolbachia causes a form of sterility known as cytoplasmic incompatibility (CI). Wolbachia-induced CI has attracted interest as a po…	Univ Kentucky, Dept Entomol, Lexington, KY 40546 USA	Dobson, SL (reprint author), Univ Kentucky, Dept Entomol, S-225 Agr Sci Ctr N, Lexington, KY 40546 USA.	sdobson@uky.edu	Dobson, Stephen/E-5853-2010	Dobson, Stephen/0000-0001-5486-8225	NIAID NIH HHS [R01 AI051533, AI 51533]		ARUNACHALAM N, 1985, J MED ENTOMOL, V22, P648, DOI 10.1093/jmedent/22.6.648; BOYLE L, 1993, SCIENCE, V260, P1796, DOI 10.1126/science.8511587; BRAIG HR, 1994, NATURE, V367, P453, DOI 10.1038/367453a0; Charlat S, 2003, TRENDS GENET, V19, P217, DOI 10.1016/S0168-9525(03)00024-6; Clancy DJ, 1997, AM NAT, V149, P975, DOI 10.1086/286033; Dobson SL, 2003, TRENDS PARASITOL, V19, P128, DOI 10.1016/S1471-…	35	48	51	0	17	ROYAL SOCIETY	LONDON	6-9 CARLTON HOUSE TERRACE, LONDON SW1Y 5AG, ENGLAND	0962-8452			P R SOC B	Proc. R. Soc. B-Biol. Sci.	JUN 7	2006	273	1592
J	Stebelova, K; Mach, M; Herichova, I; Ujhazy, E; Zeman, M				Stebelova, K.; Mach, M.; Herichova, I.; Ujhazy, E.; Zeman, M.			Melatonin concentration in plasma, pineal gland and duodenum of pregnant rats and their fetuses after melatonin and phenytoin administration	ACTA VETERINARIA BRNO			English	Article						exogenous melatonin; fetus; gastrointestinal tract; rat; phenytoin	GASTROINTESTINAL-TRACT; METABOLIC PARAMETERS; EXOGENOUS MELATONIN; OXIDATIVE STRESS; INDUCED COLITIS; L-TRYPTOPHAN; LOCALIZATION; ISCHEMIA; ETHANOL; TISSUES	Melatonin (MEL) is involved in regulation of variety of physiological processes. Beside the pineal gland, the presence of MEL was confirmed in the gastrointestinal tract (GIT), where it may exert multiple actions. We investigated the effects of a single MEL administration of 0.4, 4.0 and 40.0 mu g MEL/ml of tap water on MEL levels in rat plasma, pineal gland and duodenum. In addition, we studied …	Comenius Univ, Fac Nat Sci, Dept Anim Physiol & Ethol, Bratislava 84215, Slovakia; Slovak Acad Sci, Inst Expt Pharmacol, Bratislava 84216, Slovakia	Stebelova, K (reprint author), Comenius Univ, Fac Nat Sci, Dept Anim Physiol & Ethol, Mlynska Dolina B-2, Bratislava 84215, Slovakia.	stebelova@fns.uniba.sk	Herichova, Iveta/B-3860-2009; Zeman, Michal/S-4175-2017	Herichova, Iveta/0000-0002-0475-0461;			BINKLEY S, 1988, PINEAL; Bothorel B, 2002, EUR J NEUROSCI, V16, P1090, DOI 10.1046/j.1460-9568.2002.02176.x; Brzozowski T, 1997, J PINEAL RES, V23, P79, DOI 10.1111/j.1600-079X.1997.tb00339.x; Bubenik GA, 2002, DIGEST DIS SCI, V47, P2336, DOI 10.1023/A:1020107915919; Bubenik GA, 1997, GEN COMP ENDOCR, V106, P415, DOI 10.1006/gcen.1997.6889; BUBENIK GA, 1977, EXPERIENTIA, V33, P662, DOI 10.1007/BF…	39	1	1	0	3	VETERINARNI A FARMACEUTICKA UNIVERZITA BRNO	BRNO	PALACKEHO 1-3, BRNO CS-612 42, CZECH REPUBLIC	0001-7213			ACTA VET BRNO	Acta Vet. BRNO	JUN	2006	75	2
J	Gebremariam, A; Gutema, Y; Leuel, A; Fekadu, H				Gebremariam, Ayele; Gutema, Yoseph; Leuel, Abadi; Fekadu, Habtamu			Early-onset neonatal seizures: types, risk factors and short-term outcome	ANNALS OF TROPICAL PAEDIATRICS			English	Article							PERINATAL-CARE; QUALITY; CONVULSIONS; ASPHYXIA; INFANTS	In a large majority of term newborns, early-onset neonatal seizures (EONS) are believed to relate to perinatal risk factors. Aim: To identify risk factors for EONS. Methods: Among a cohort of 1293 newborns admitted over a period of 2 years to the neonatal intensive care unit of Tikur Anbasa Hospital, Addis Ababa, 93 had seizures. The case control study method was used to identify risk factors ass…	Univ Addis Ababa, Fac Med, Dept Pediat & Child Hlth, Addis Ababa, Ethiopia; Jimma Coll Med Sci, Dept Pediat, Kefa, Ethiopia	Gebremariam, A (reprint author), Univ Addis Ababa, Fac Med, Dept Pediat & Child Hlth, POB 1768, Addis Ababa, Ethiopia.	agebremar12@yahoo.com					BROWN JK, 1974, DEV MED CHILD NEUROL, V16, P567; BROWN JK, 1972, LANCET, V7742, P135; DENNIS J, 1982, BRIT J OBSTET GYNAEC, V89, P418, DOI 10.1111/j.1471-0528.1982.tb03630.x; DENNIS J, 1978, DEV MED CHILD NEUROL, V20, P143; DERHAM RJ, 1985, ARCH DIS CHILD, V60, P809, DOI 10.1136/adc.60.9.809; ERIKSSON M, 1979, ACTA PAEDIATR SCAND, V68, P807; FREEMAN JM, 1988, PEDIATRICS, V82, P240; HOLDEN KR, 198…	13	6	6	0	0	MANEY PUBLISHING	LEEDS	STE 1C, JOSEPHS WELL, HANOVER WALK, LEEDS LS3 1AB, W YORKS, ENGLAND	0272-4936	1465-3281		ANN TROP PAEDIATR	Ann. Trop. Paediatr.	JUN	2006	26	2
[truncated: 283 more rows]
[truncated: 18 more columns]
