# Supplementary material for: Emerging trends and knowledge structure of epilepsy during pregnancy research for 2000–2018: a bibliometric analysis
Source: PeerJ. 2019 Jun 7;7:e7115. doi: 10.7717/peerj.7115 (PMC6557303; doi:10.7717/peerj.7115)
Supplement: Supplemental Information 8 [file peerj-07-7115-s008.zip › Raw data that was imported into the Online Analysis Platform of Literature Metrology/Record download_2001-2225.txt]

PT	AU	BA	BE	GP	AF	BF	CA	TI	SO	SE	BS	LA	DT	CT	CY	CL	SP	HO	DE	ID	AB	C1	RP	EM	RI	OI	FU	FX	CR	NR	TC	Z9	U1	U2	PU	PI	PA	SN	EI	BN	J9	JI	PD	PY	VL	IS	PN	SU	SI
J	Angehagen, M; Ben-Menachem, E; Ronnback, L; Hansson, E				Angehagen, M; Ben-Menachem, E; Ronnback, L; Hansson, E			Topiramate protects against glutamate- and kainate-induced neurotoxicity in primary neuronal-astroglial cultures	EPILEPSY RESEARCH			English	Article						topiramate; neuron; glutamate; kainate; viability; primary cultures	CEREBELLAR GRANULE CELLS; ASTROCYTES; RAT; RECEPTORS; DEATH; NEUROPROTECTANT; EXCITOTOXICITY; ANTICONVULSANT; MODULATION; RESPONSES	Potential neuroprotective effects of the antiepileptic drug (AED) topiramate (TPM) were evaluated using primary neuronal-astroglial cultures or astroglial-enriched cultures from newborn rats exposed to excitotoxic concentrations of glutamate (Glu) or kainate. Neurons expressed functional Gin receptors of the NMDA and AMPA/kainate types as evaluated by immunocytochemistry and Ca2+ imaging. When Gl…	Univ Gothenburg, Inst Clin Neurosci, SE-40530 Gothenburg, Sweden	Angehagen, M (reprint author), Univ Gothenburg, Inst Clin Neurosci, POB 420, SE-40530 Gothenburg, Sweden.						ANGEHAGEN M, 2003, UNPUB TOPIRAMATE MOD; Berntson Z, 1998, J NEUROSCI RES, V52, P559, DOI 10.1002/(SICI)1097-4547(19980601)52:5<559::AID-JNR8>3.0.CO;2-B; Blomstrand F, 1999, NEUROSCIENCE, V88, P1241, DOI 10.1016/S0306-4522(98)00351-0; BOZYCZKOCOYNE D, 1993, J NEUROSCI METH, V50, P205, DOI 10.1016/0165-0270(93)90009-G; BRORSON JR, 1994, J NEUROSCI, V14, P187; Cha BH, 2002, EPILEPSY RES, V51, P217,…	44	34	36	0	1	ELSEVIER SCIENCE BV	AMSTERDAM	PO BOX 211, 1000 AE AMSTERDAM, NETHERLANDS	0920-1211			EPILEPSY RES	Epilepsy Res.	APR	2003	54	1
J	Liporace, J; D'Abreu, A				Liporace, J; D'Abreu, A			Epilepsy and women's health: Family planning, bone health, menopause, and menstrual-related seizures	MAYO CLINIC PROCEEDINGS			English	Article							NEURAL-TUBE DEFECTS; MATERNAL ANTICONVULSANT THERAPY; FETAL HEART-RATE; ANTIEPILEPTIC DRUGS; IDIOPATHIC/CRYPTOGENIC EPILEPSY; PROGESTERONE THERAPY; CATAMENIAL EPILEPSY; ORAL-CONTRACEPTIVES; VALPROIC ACID; SPINA-BIFIDA	Epilepsy uniquely affects more than 1 million American women and girls. Health care providers must be aware of the specific concerns and issues regarding the different effects epilepsy has on male and female patients. Epilepsy and antiepileptic drugs substantially affect women's health in the areas of menstruation, contraception, sexual function, pregnancy, menopause, and bone health. Optimal car…	Thomas Jefferson Univ, Jefferson Med Coll, Dept Neurol, Philadelphia, PA 19107 USA	Liporace, J (reprint author), Thomas Jefferson Univ, Jefferson Med Coll, Dept Neurol, Philadelphia, PA 19107 USA.			D'Abreu, Anelyssa/0000-0001-6786-555X			ABASSI F, 1999, EPILEPSIA, V40, P205; Adab N, 2001, J NEUROL NEUROSUR PS, V70, P15, DOI 10.1136/jnnp.70.1.15; BACKSTROM T, 1984, ACTA NEUROL SCAND, V69, P240; CHIEN LT, 1975, AM J CLIN NUTR, V28, P51; Crawford P, 2002, CNS DRUGS, V16, P263, DOI 10.2165/00023210-200216040-00005; CRAWFORD P, 1990, BRIT J CLIN PHARMACO, V30, P892, DOI 10.1111/j.1365-2125.1990.tb05457.x; CUMMINGS LN, 1995, EPILEPSIA,…	90	15	15	0	3	MAYO CLINIC PROCEEDINGS	ROCHESTER	660 SIEBENS BLDG MAYO CLINIC, ROCHESTER, MN 55905 USA	0025-6196			MAYO CLIN PROC	Mayo Clin. Proc.	APR	2003	78	4
J	Scher, MS; Alvin, J; Gaus, L; Minnigh, B; Painter, MJ				Scher, MS; Alvin, J; Gaus, L; Minnigh, B; Painter, MJ			Uncoupling of EEG-clinical neonatal seizures after antiepileptic drug use	PEDIATRIC NEUROLOGY			English	Article								A prospective study of the efficacy of seizure cessation by phenobarbital versus phenytoin administration utilized both clinical and electroencephalographic expressions of seizure behaviors. The phenomenon of uncoupling was defined as the persistence of electrographic seizures despite the suppression of greater than or equal to50% clinical seizures after either one or both antiepileptic drugs use…	Case Western Reserve Univ, Dept Pediat, Cleveland, OH 44106 USA; Univ Pittsburgh, Childrens Hosp Pittsburgh, Sch Med, Dept Pediat, Pittsburgh, PA 15213 USA; Magee Womens Hosp, Dev Neurophysiol Lab, Pittsburgh, PA USA	Scher, MS (reprint author), Case Western Reserve Univ, Dept Pediat, 11100 Euclid Ave, Cleveland, OH 44106 USA.				PHS HHS [R00084]; NINDS NIH HHS [NS26793, NS26946]		BANCAUD J, 1981, EPILEPSIA, V22, P489; BYE AME, 1995, EPILEPSIA, V36, P1009, DOI 10.1111/j.1528-1157.1995.tb00960.x; CONNELL J, 1989, ARCH DIS CHILD, V64, P459, DOI 10.1136/adc.64.4_Spec_No.459; Mizrahi Eli M., 1992, Epilepsia, V33, P114; MIZRAHI EM, 1998, DIAGNOSIS MANAGEMENT, P1; PAINTER MJ, 1994, J CLIN PHARMACOL, V34, P312, DOI 10.1002/j.1552-4604.1994.tb01999.x; Scher M., 2001, TREATMENT EPI…	14	112	114	0	0	ELSEVIER SCIENCE INC	NEW YORK	360 PARK AVE SOUTH, NEW YORK, NY 10010-1710 USA	0887-8994			PEDIATR NEUROL	Pediatr. Neurol.	APR	2003	28	4
J	Schindler, CJ; Slamberova, R; Vathy, I				Schindler, CJ; Slamberova, R; Vathy, I			Bicuculline seizure susceptibility and nigral GABAA alpha(1) receptor mRNA is altered in adult prenatally morphine-exposed females	PSYCHONEUROENDOCRINOLOGY			English	Article						epilepsy; prenatal drug exposure; opiates; estrogen; progesterone; steroid hormones; GABA(A) receptor	SUBUNIT MESSENGER-RNAS; IN-SITU HYBRIDIZATION; INDUCED CELL-DEATH; DIFFERENTIAL EXPRESSION; MALE-RATS; STEROID MODULATION; ESTRADIOL BENZOATE; CORTICAL-NEURONS; SEXUAL-BEHAVIOR; DOWN-REGULATION	Prenatal morphine exposure (5-10 mg/kg twice daily on gestation days 11-18) can adversely affect neurological development, including seizure susceptibility. The present study examines the effects of prenatal morphine exposure on seizure susceptibility to the GABA antagonist and convulsant bicuculline and GABA(A) (alpha1) receptor mRNA in the substantia nigra (SN) of female rats. The results demon…	Yeshiva Univ Albert Einstein Coll Med, Dept Psychiat & Behav Sci, Bronx, NY 10461 USA; Yeshiva Univ Albert Einstein Coll Med, Dept Neurosci, Bronx, NY 10461 USA; Charles Univ Prague, Fac Med 3, Dept Normal Pathol & Clin Physiol, Prague, Czech Republic	Vathy, I (reprint author), Yeshiva Univ Albert Einstein Coll Med, Dept Psychiat & Behav Sci, 1300 Morris Pk Ave,Ullmann 111, Bronx, NY 10461 USA.	vathy@aecom.yu.edu	Slamberova, Romana/K-3550-2012	Slamberova, Romana/0000-0002-9981-3911	NIDA NIH HHS [DA05833]		Akk G, 2001, J PHYSIOL-LONDON, V532, P673, DOI 10.1111/j.1469-7793.2001.0673e.x; Alkayed NJ, 2000, STROKE, V31, P161, DOI 10.1161/01.STR.31.1.161; BACKSTROM T, 1997, EPILEPSY COMPREHENSI, P2003; Banerjee PK, 1998, EXP NEUROL, V154, P213, DOI 10.1006/exnr.1998.6928; BEHL C, 1995, BIOCHEM BIOPH RES CO, V216, P473, DOI 10.1006/bbrc.1995.2647; BELELLI D, 1989, EUR J PHARMACOL, V166, P325, DOI 10.1016…	82	10	11	0	0	PERGAMON-ELSEVIER SCIENCE LTD	OXFORD	THE BOULEVARD, LANGFORD LANE, KIDLINGTON, OXFORD OX5 1GB, ENGLAND	0306-4530			PSYCHONEUROENDOCRINO	Psychoneuroendocrinology	APR	2003	28	3
J	Yoneda, S; Tanaka, E; Goto, W; Ota, T; Hara, H				Yoneda, S; Tanaka, E; Goto, W; Ota, T; Hara, H			Topiramate reduces excitotoxic and ischemic injury in the rat retina	BRAIN RESEARCH			English	Article						topiramate; retinal cell culture; retinal ischemia; retinal ganglion cell; rat	RECEPTOR-MEDIATED NEUROTOXICITY; GANGLION-CELLS; GLUTAMATE NEUROTOXICITY; SYNAPTIC TRANSMISSION; PROTECTIVE ACTION; CORTICAL-NEURONS; PLEXIFORM LAYER; RABBIT RETINA; NITRIC-OXIDE; ASPARTATE	The effects of topiramate, a drug used clinically as an anti-epileptic, were investigated in excitotoxin-induced neurotoxicity models involving two different retinal primary cultures and in a rat model of retinal ischemic injury. For the in vitro studies, we used retinal-neuron cultures from rat embryos and purified retinal ganglion cells (RGCs) from newborn rats. In the retinal-neuron cultures, …	Santen Pharmaceut Co Ltd, Div Res & Dev, Glaucoma Grp, Ikoma 6300101, Japan	Hara, H (reprint author), Santen Pharmaceut Co Ltd, Div Res & Dev, Glaucoma Grp, 8916-16 Takayama, Ikoma 6300101, Japan.	hideaki.hara.@santen.co.jp					Adachi K, 1998, EUR J PHARMACOL, V350, P53, DOI 10.1016/S0014-2999(98)00317-3; AIZENMAN E, 1988, J PHYSIOL-LONDON, V396, P75, DOI 10.1113/jphysiol.1988.sp016951; Amano K, 1998, EPILEPSY RES, V31, P123, DOI 10.1016/S0920-1211(98)00021-7; AUER RN, 1994, PSYCHOPHARMACOL BULL, V30, P585; BIALER M, 1993, CLIN PHARMACOKINET, V24, P441, DOI 10.2165/00003088-199324060-00002; BLOCK F, 1994, NEUROREPORT, V…	53	31	32	0	1	ELSEVIER SCIENCE BV	AMSTERDAM	PO BOX 211, 1000 AE AMSTERDAM, NETHERLANDS	0006-8993	1872-6240		BRAIN RES	Brain Res.	28-Mar	2003	967	1?2?
J	Kellinghaus, C; Montgomery, E; Neme, S; Ruggieri, P; Luders, HO				Kellinghaus, C; Montgomery, E; Neme, S; Ruggieri, P; Luders, HO			Unilateral absence of the basal ganglia plus epilepsy without motor symptoms	NEUROLOGY			English	Article							ANTEROGRADE; PROJECTIONS; DISEASE; BRAIN	A patient with absence of the basal ganglia and refractory epilepsy without impairment of pyramidal or extrapyramidal motor function is reported. Imaging findings suggest a vascular insult as etiology. Preserved motor function could be explained by neuronal plasticity involving contralateral corticostriatal and pallidothalamic connections and points to a lesion received in early pregnancy.	Cleveland Clin Fdn, Dept Neurol, Cleveland, OH 44195 USA; Cleveland Clin Fdn, Dept Radiol, Cleveland, OH 44195 USA	Kellinghaus, C (reprint author), Cleveland Clin Fdn, Dept Neurol, Desk S51,Euclid Ave, Cleveland, OH 44195 USA.						Bathia KP, 1994, BRAIN, V117, P859; Boltshauseur E, 1996, NEUROPEDIATRICS, V27, P50, DOI 10.1055/s-2007-973748; Christensen J, 1999, ANAT EMBRYOL, V200, P73, DOI 10.1007/s004290050261; Eyre JA, 2001, NEUROLOGY, V57, P1543, DOI 10.1212/WNL.57.9.1543; HAZRATI LN, 1991, BRAIN RES, V567, P212, DOI 10.1016/0006-8993(91)90798-Z; Lang AE, 1997, NEW ENGL J MED, V337, P1036, DOI 10.1056/NEJM19971009337150…	10	1	1	0	0	LIPPINCOTT WILLIAMS & WILKINS	PHILADELPHIA	530 WALNUT ST, PHILADELPHIA, PA 19106-3621 USA	0028-3878			NEUROLOGY	Neurology	11-Mar	2003	60	5
J	Na, L; Wartenberg, M; Nau, H; Hescheler, J; Sauer, H				Na, L; Wartenberg, M; Nau, H; Hescheler, J; Sauer, H			Anticonvulsant valproic acid inhibits cardiomyocyte differentiation of embryonic stem cells by increasing intracellular levels of reactive oxygen species	BIRTH DEFECTS RESEARCH PART A-CLINICAL AND MOLECULAR TERATOLOGY			English	Article							NEURAL-TUBE DEFECTS; ACTIVATED RECEPTOR-DELTA; IN-VITRO; CHEMICAL TERATOGENESIS; SODIUM VALPROATE; MOUSE FETUS; VITAMIN-E; MICE; MECHANISM; DAMAGE	BACKGROUND: The anticonvulsant valproic acid (VPA) exerts teratogenic properties and has been demonstrated to cause neural tube defects and malformations of the heart. The effect of VPA on the differentiation of cardiomyocytes from pluripotent murine embryonic stem cells (ES cells) was investigated. METHODS: Embryoid bodies derived from ES cells were treated with different concentrations of VPA a…	Univ Cologne, Dept Neurophysiol, D-50931 Cologne, Germany; NE Normal Univ, Sch Phys Educ, Changchun, Peoples R China; Tierarztlichen Hsch Hannover, Zentrumsabt Lebensmitteltoxikol, D-3000 Hannover, Germany	Sauer, H (reprint author), Univ Cologne, Dept Neurophysiol, Robert Koch Str 39, D-50931 Cologne, Germany.						Al Deeb S, 2000, NEUROSCI LETT, V292, P179, DOI 10.1016/S0304-3940(00)01457-9; Andrews JE, 1997, TERATOLOGY, V55, P314, DOI 10.1002/(SICI)1096-9926(199705)55:5<314::AID-TERA3>3.0.CO;2-Z; BROWN NA, 1980, LANCET, V1, P660; Chawla A, 2001, SCIENCE, V294, P1866, DOI 10.1126/science.294.5548.1866; Genschow E, 2000, IN VITRO MOL TOXICOL, V13, P51; Guerin P, 2001, HUM REPROD UPDATE, V7, P175, DOI 10.109…	43	42	44	0	6	WILEY-LISS	NEW YORK	DIV JOHN WILEY & SONS INC, 605 THIRD AVE, NEW YORK, NY 10158-0012 USA	1542-0752			BIRTH DEFECTS RES A	Birth Defects Res. Part A-Clin. Mol. Teratol.	MAR	2003	67	3
J	Clancy, RR; McGaurn, SA; Wernovsky, G; Gaynor, JW; Spray, TL; Norwood, WI; Jacobs, ML; Goin, JE				Clancy, RR; McGaurn, SA; Wernovsky, G; Gaynor, JW; Spray, TL; Norwood, WI; Jacobs, ML; Goin, JE			Risk of seizures in survivors of newborn heart surgery using deep hypothermic circulatory arrest	PEDIATRICS			English	Article						heart defects; congenital; hypothermia; induced; seizures; risk factors; statistical models	CHILDREN; INFANTS; DEATH	Objective. To identify pre- and intraoperative variables associated with postoperative acute neurologic events (ANEs), including seizures and coma, in newborn survivors of congenital heart surgery undergoing deep hypothermic circulatory arrest (DHCA), and to risk-stratify this population on the basis of preoperative risk variables for the purpose of designing future neuroprotection trials. Method…	Childrens Hosp Philadelphia, Div Neurol, Philadelphia, PA 19104 USA; Childrens Hosp Philadelphia, Cardiac Ctr, Philadelphia, PA 19104 USA	Clancy, RR (reprint author), Childrens Hosp Philadelphia, Div Neurol, 324 S 34th St, Philadelphia, PA 19104 USA.			gaynor, James william/0000-0001-7955-5604	NINDS NIH HHS [NS-N01-2315]; NCRR NIH HHS [M01-RR00240]		Bove EL, 1998, PEDIATR CARDIOL, V19, P308, DOI 10.1007/s002469900314; Clancy RR, 2000, J THORAC CARDIOV SUR, V119, P347, DOI 10.1016/S0022-5223(00)70191-7; Clancy RR, 2001, PEDIATRICS, V108, P61, DOI 10.1542/peds.108.1.61; ELLENBERG JH, 1988, J PEDIATR-US, V113, P546; FERRY PC, 1990, AM J DIS CHILD, V144, P369, DOI 10.1001/archpedi.1990.02150270119040; Hollingshead A. B., 1975, 4 FACTOR INDEX SOC…	15	55	58	0	1	AMER ACAD PEDIATRICS	ELK GROVE VILLAGE	141 NORTH-WEST POINT BLVD,, ELK GROVE VILLAGE, IL 60007-1098 USA	0031-4005			PEDIATRICS	Pediatrics	MAR	2003	111	3
J	Kaaja, E; Kaaja, R; Hiilesmaa, V				Kaaja, E; Kaaja, R; Hiilesmaa, V			Major malformations in offspring of women with epilepsy	NEUROLOGY			English	Article							PERICONCEPTIONAL FOLIC-ACID; CONGENITAL-MALFORMATIONS; ANTIEPILEPTIC DRUGS; PREGNANCY; RISK; ANTICONVULSANTS; TERATOGENESIS; DEFECTS; MOTHERS	Background: The offspring of women with epilepsy are at an increased risk of major congenital malformations, but the impact of the various contributing factors remains unresolved. Method: In 1980 through 1998, the authors prospectively followed up 970 pregnancies in women with epilepsy at a single maternity clinic. Of their 979 offspring, 740 were exposed to maternal antiepileptic drugs (AED) dur…	Univ Helsinki, Cent Hosp, Dept Obstet & Gynecol, Helsinki 00029, Finland; Univ Helsinki, Dept Pharm, Div Pharmacol & Toxicol, FIN-00014 Helsinki, Finland	Hiilesmaa, V (reprint author), Univ Helsinki, Cent Hosp, Dept Obstet & Gynecol, POB 140, Helsinki 00029, Finland.						*AM COLL OBST GYN, 1997, INT J GYNECOL OBSTET, V56, P279; BUEHLER BA, 1990, NEW ENGL J MED, V322, P1567, DOI 10.1056/NEJM199005313222204; Canger R, 1999, EPILEPSIA, V40, P1231, DOI 10.1111/j.1528-1157.1999.tb00851.x; Crawford P, 1999, SEIZURE-EUR J EPILEP, V8, P201, DOI 10.1053/seiz.1999.0295; Czeizel AE, 1998, EUR J OBSTET GYN R B, V78, P151, DOI 10.1016/S0301-2115(98)00061-X; DANSKY LV, 1987, A…	23	135	137	1	4	LIPPINCOTT WILLIAMS & WILKINS	PHILADELPHIA	530 WALNUT ST, PHILADELPHIA, PA 19106-3621 USA	0028-3878			NEUROLOGY	Neurology	25-Feb	2003	60	4
J	Bond, TLY; Drage, M; Heinrichs, SC				Bond, TLY; Drage, M; Heinrichs, SC			Seizure-prone EL mice exhibit deficits in pup nursing and retrieval assessed using a novel method of maternal behavior phenotyping	EPILEPSY & BEHAVIOR			English	Article						epilepsy model; seizure prone; maternal behavior; handling; activity; mouse	STRESS RESPONSES; MUS-MUSCULUS; EPILEPSY; RAT; MOUSE; WOMEN; CARE; FEARFULNESS; C57BL/6J; CHILDREN	The selectively bred EL mouse strain exhibits hyperreactivity to environmental disturbance reflected by hand ling-induced seizures and motor hyperactivity in an exploratory task relative to a non-seizure-prone control strain. One possible mechanism for the nongenomic transmission of an adult seizure-prone/hyperactive phenotype is the quality of parenting provided to immature offspring. In particu…	Boston Coll, Dept Psychol, Chestnut Hill, MA 02467 USA	Heinrichs, SC (reprint author), Boston Coll, Dept Psychol, McGuinn Hall 412,140 Commonwealth Ave, Chestnut Hill, MA 02467 USA.			Heinrichs, Stephen/0000-0002-8395-6096			Arpino C, 2001, J CHILD NEUROL, V16, P651, DOI 10.1177/088307380101600905; Bond TLY, 2002, PHYSIOL BEHAV, V75, P551, DOI 10.1016/S0031-9384(02)00659-5; BROIDA J, 1982, PHYSIOL BEHAV, V29, P153, DOI 10.1016/0031-9384(82)90380-8; Brown RE, 1999, PHYSIOL BEHAV, V67, P599, DOI 10.1016/S0031-9384(99)00109-2; Caldji C, 1998, P NATL ACAD SCI USA, V95, P5335, DOI 10.1073/pnas.95.9.5335; Caldji C, 2000, N…	36	21	21	0	1	ACADEMIC PRESS INC ELSEVIER SCIENCE	SAN DIEGO	525 B ST, STE 1900, SAN DIEGO, CA 92101-4495 USA	1525-5050			EPILEPSY BEHAV	Epilepsy Behav.	FEB	2003	4	1
J	Myllynen, PK; Pienimaki, PK; Vahakangas, KH				Myllynen, PK; Pienimaki, PK; Vahakangas, KH			Transplacental passage of lamotrigine in a human placental perfusion system in vitro and in maternal and cord blood in vivo	EUROPEAN JOURNAL OF CLINICAL PHARMACOLOGY			English	Article						lamotrigine; pregnancy; human placental perfusion	NEWBORN CHILD; VALPROIC ACID; AMINO-ACID; IN-VIVO; PREGNANCY; PHARMACOKINETICS; OXCARBAZEPINE; METABOLITES; TRANSPORT; DRUGS	Objective: We studied transplacental passage of lamotrigine (3,5-diamino-6-[2,3-dichlorophenyl]-1,2, 4-triazine; LTG) using an ex vivo human placental perfusion method and in in vivo samples. Methods: Term placentas from healthy mothers without medications were perfused in a recirculating dual perfusion system. LTG (2.5 mug/ml, n = 4; 10 mug/ml, n = 4) and reference compound antipyrine (100 mug/m…	Univ Oulu, Dept Pharmacol & Toxicol, FIN-90014 Oulu, Finland; Univ Kuopio, Dept Pharmacol & Toxicol, FIN-70211 Kuopio, Finland	Myllynen, PK (reprint author), Univ Oulu, Dept Pharmacol & Toxicol, POB 5000, FIN-90014 Oulu, Finland.	paivi.k.myllynen@oulu.fi					Ala-Kokko TI, 2000, INT J OBSTET ANESTH, V9, P26, DOI 10.1054/ijoa.1999.0312; Audus KL, 1999, EUR J PHARM SCI, V8, P161, DOI 10.1016/S0928-0987(99)00031-7; BOURGET P, 1995, CLIN PHARMACOKINET, V28, P161, DOI 10.2165/00003088-199528020-00006; BULAU P, 1988, EUR J CLIN PHARMACOL, V34, P311, DOI 10.1007/BF00540963; CHALLIER JC, 1985, BIOL NEONATE, V48, P143; CHING MS, 1987, J PHARMACOL EXP THER, V24…	33	43	44	0	5	SPRINGER HEIDELBERG	HEIDELBERG	TIERGARTENSTRASSE 17, D-69121 HEIDELBERG, GERMANY	0031-6970	1432-1041		EUR J CLIN PHARMACOL	Eur. J. Clin. Pharmacol.	FEB	2003	58	10
J	Thorp, JA; O'Connor, M; Belden, B; Etzenhouser, J; Hoffman, EL; Jones, PG				Thorp, JA; O'Connor, M; Belden, B; Etzenhouser, J; Hoffman, EL; Jones, PG			Effects of phenobarbital and multiple-dose corticosteroids on developmental outcome at age 7 years	OBSTETRICS AND GYNECOLOGY			English	Article							CENTRAL-NERVOUS-SYSTEM; ANTENATAL CORTICOSTEROIDS; INTRACRANIAL HEMORRHAGE; PRENATAL EXPOSURE; BLOOD-PRESSURE; THERAPY; BRAIN; COURSES; DEXAMETHASONE; DEATH	OBJECTIVE: To determine the effects of phenobarbital and repeated antenatal steroid use on the primary outcome (intelligence and achievement) and secondary outcomes (behavior, and head circumference) at age 7 years. METHODS: This study was a secondary analysis of a double-blind clinical trial (phenobarbital-vitamin K versus placebo). Intelligence (Wechsler Intelligence Scale for Children, third e…	Sacred Heart Womens Hosp, Reg Perinatal Ct, Pensacola, FL 32513 USA; Univ Florida, Dept Obstet & Gynecol, Pensacola, FL USA; St Lukes Hosp, Kansas City, MO USA; Childrens Mercy Hosp, Kansas City, MO 64108 USA; Special Care Pediat, Leawood, KS USA; Analyt Consultants, Lees Summit, MO USA	Thorp, JA (reprint author), Sacred Heart Womens Hosp, Reg Perinatal Ct, 5151 N 9th Ave, Pensacola, FL 32513 USA.						Abbasi S, 2000, AM J OBSTET GYNECOL, V182, P1243, DOI 10.1067/mob.2000.104789; Aghajafari F, 2001, AM J OBSTET GYNECOL, V185, P1073, DOI 10.1067/mob.2001.117635; Banks BA, 1999, AM J OBSTET GYNECOL, V181, P709, DOI 10.1016/S0002-9378(99)70517-X; BARKER DJP, 1989, LANCET, V2, P577; BARKER DJP, 1989, BRIT MED J, V298, P564, DOI 10.1136/bmj.298.6673.564; BERGMAN A, 1980, ACTA ANAT, V108, P370; Desse…	31	20	20	0	1	ELSEVIER SCIENCE INC	NEW YORK	360 PARK AVE SOUTH, NEW YORK, NY 10010-1710 USA	0029-7844			OBSTET GYNECOL	Obstet. Gynecol.	FEB	2003	101	2
J	Ozkinay, F; Cogulu, O; Gunduz, C; Yilmaz, D; Kultursay, N				Ozkinay, F; Cogulu, O; Gunduz, C; Yilmaz, D; Kultursay, N			Valproic acid and lamotrigine treatment during pregnancy - The risk of chromosomal abnormality	MUTATION RESEARCH-GENETIC TOXICOLOGY AND ENVIRONMENTAL MUTAGENESIS			English	Article						valproic acid; lamotrigine; karyotype; chromosomes	NEURAL-TUBE DEFECTS; PHARMACOKINETICS; EPILEPSY; MOUSE	A baby bom to an epileptic mother had dysmorphological features associated with 47,XXX karyotype, The mother had been treated with valproic acid (1800 mg per day) and lamotrigine (100 mg per day) throughout pregnancy. Dysmorphological features detected in baby were intrauterine growth retardation, hypertelorism, flattened nasal bridge, low set malformed auriculas, micrognathia, very small an bow-…	Ege Univ, Fac Med, Dept Paediat, Izmir, Turkey; Ege Univ, Fac Med, Dept Med Biol, Izmir, Turkey	Ozkinay, F (reprint author), Ege Univ, Fac Med, Dept Paediat, Izmir, Turkey.		Gunduz, Cumhur/C-1243-2014	Gunduz, Cumhur/0000-0002-6593-3237			BINKERD PE, 1988, FUND APPL TOXICOL, V11, P485, DOI 10.1016/0272-0590(88)90112-1; BUCHANAN N, 1995, BRIGHTER FUTURE ROYA, P89; Canger R, 1999, EPILEPSIA, V40, P1231, DOI 10.1111/j.1528-1157.1999.tb00851.x; Dominguez M, 2001, REV NEUROLOGIA, V33, P1179, DOI 10.33588/rn.3312.2001235; FINNELL RH, 1988, TERATOLOGY, V38, P313, DOI 10.1002/tera.1420380403; LAMMER EJ, 1987, TERATOLOGY, V35, P465, DOI 10…	10	3	3	0	3	ELSEVIER SCIENCE BV	AMSTERDAM	PO BOX 211, 1000 AE AMSTERDAM, NETHERLANDS	1383-5718			MUTAT RES-GEN TOX EN	Mutat. Res. Genet. Toxicol. Environ. Mutagen.	10-Jan	2003	534	1?2?
J	DeBattista, C; Cochran, M; Barry, JJ; Brock-Utne, JG				DeBattista, C; Cochran, M; Barry, JJ; Brock-Utne, JG			Fetal heart rate decelerations during ECT-induced seizures: is it important?	ACTA ANAESTHESIOLOGICA SCANDINAVICA			English	Article						electro-convulsive therapy; general anesthesia; pregnancy	ELECTROCONVULSIVE-THERAPY; ETOMIDATE; PREGNANCY; ANESTHESIA; MOTHERS	Electroconvulsive therapy (ECT) is sometimes indicated during pregnancy and may offer advantages over pharmacotherapy for the patient and the fetus (1,2). However, very little data is available on the impact of epileptic or ECT-induced seizures on the fetus. We report a case of brief fetal heart rate decelerations in a fetus associated with maternal ECT-induced convulsions.	Stanford Univ, Sch Med, Dept Anesthesia, Stanford, CA 94305 USA; Stanford Univ, Sch Med, Dept Psychiat & Behav Sci, Stanford, CA 94305 USA	Brock-Utne, JG (reprint author), Stanford Univ, Sch Med, Dept Anesthesia, Rm H3580, Stanford, CA 94305 USA.						AVRAMOV MN, 1995, ANESTH ANALG, V81, P596, DOI 10.1097/00000539-199509000-00031; BATTINO D, 1992, ACTA NEUROL SCAND, V86, P555, DOI 10.1111/j.1600-0404.1992.tb05485.x; BROCKUTNE JG, 1978, ANAESTH INTENS CARE, V6, P26, DOI 10.1177/0310057X7800600103; BUNYAN M, 1999, SEIZURE, V8, P26; DOWNING JW, 1979, BRIT J ANAESTH, V51, P135, DOI 10.1093/bja/51.2.135; Gilot B, 1999, ENCEPHALE, V25, P590; HILLERT…	17	18	19	0	0	BLACKWELL MUNKSGAARD	COPENHAGEN	35 NORRE SOGADE, PO BOX 2148, DK-1016 COPENHAGEN, DENMARK	0001-5172			ACTA ANAESTH SCAND	Acta Anaesthesiol. Scand.	JAN	2003	47	1
J	Altenburg, J; Vermeulen, RJ; Strijers, RLM; Fetter, WR; Stam, CJ				Altenburg, J; Vermeulen, RJ; Strijers, RLM; Fetter, WR; Stam, CJ			Seizure detection in the neonatal EEG with synchronization likelihood	CLINICAL NEUROPHYSIOLOGY			English	Article						non-linear; seizure; synchronization; detection; neonatal; electroencephalogram	HYPOXIC-ISCHEMIC ENCEPHALOPATHY; PROGNOSTIC VALUE; TERM INFANTS; ASPHYXIA; NEWBORN; BRAIN	Objective;. To investigate whether epileptic seizure activity can be distinguished from non-epileptic background activity in the neonatal electroenceplalogram (EEG), using synchronization likelihood as a measure of synchronization between EEG channels. Methods: Forty-two 21 s EEG epochs and two complete EEGs from 21 different neonatal patients in a 12-channet bipolar recording were studied (AD-co…	Vrije Univ Amsterdam, Med Ctr, Dept Pediat Neurol, NL-1007 MB Amsterdam, Netherlands; Free Univ Amsterdam, Ctr Med, Dept Clin Neurophysiol, MEG Ctr VUMC, NL-1081 HV Amsterdam, Netherlands; Free Univ Amsterdam, Med Ctr, Dept Neonatol, NL-1081 HV Amsterdam, Netherlands	Vermeulen, RJ (reprint author), Vrije Univ Amsterdam, Med Ctr, Dept Pediat Neurol, De Boelelaan 1117,POB 7057, NL-1007 MB Amsterdam, Netherlands.						BELL AH, 1990, DEV MED CHILD NEUROL, V32, P990; BYE AME, 1995, EPILEPSIA, V36, P1009, DOI 10.1111/j.1528-1157.1995.tb00960.x; EATON DM, 1994, NEUROPEDIATRICS, V25, P122; Gotman J, 1997, ELECTROEN CLIN NEURO, V103, P363, DOI 10.1016/S0013-4694(97)00005-2; Gotman J, 1997, ELECTROEN CLIN NEURO, V103, P356, DOI 10.1016/S0013-4694(97)00003-9; HOLMES G, 1982, ELECTROEN CLIN NEURO, V53, P60, DOI 10.1016…	20	50	52	1	4	ELSEVIER SCI IRELAND LTD	CLARE	CUSTOMER RELATIONS MANAGER, BAY 15, SHANNON INDUSTRIAL ESTATE CO, CLARE, IRELAND	1388-2457			CLIN NEUROPHYSIOL	Clin. Neurophysiol.	JAN	2003	114	1
J	Morrell, MJ				Morrell, MJ			Reproductive and metabolic disorders in women with epilepsy	EPILEPSIA			English	Article; Proceedings Paper	5th European Congress on Epileptology	6-Oct-02	MADRID, SPAIN			antiepileptic drugs; contraception; infertility; pregnancy; fetal risks; metabolic disorders	NEURAL-TUBE DEFECTS; TEMPORAL-LOBE EPILEPSY; MATERNAL ANTICONVULSANT THERAPY; NOCTURNAL PENILE TUMESCENCE; FOLIC-ACID SUPPLEMENTATION; POLYCYSTIC-OVARY-SYNDROME; VITAMIN-K DEFICIENCY; ANTIEPILEPTIC DRUGS; FOLATE METABOLISM; PARTIAL SEIZURES	Epilepsy is a common neurologic disorder affecting women during the reproductive years. Seizures and some antiepileptic drugs (AEDs) can compromise reproductive health, and some AEDs can adversely affect carbohydrate and bone metabolism. Women with epilepsy have lower birth rates and more frequent anovulatory menstrual cycles. This appears to be related to seizure- and AED-associated reproductive…	Columbia Univ Coll Phys & Surg, New York, NY 10032 USA; New York Presbyterian Hlth Syst, Columbia Comprehens Epilepsy Ctr, New York, NY USA	Morrell, MJ (reprint author), Neurol Inst, Dept Neurol, 710 W 168th St, New York, NY 10032 USA.						Adab N, 2001, J NEUROL NEUROSUR PS, V70, P15, DOI 10.1136/jnnp.70.1.15; *AM COLL OBST GYN, 1996, SEIZ DIS PREGN, V231, P1; ANNEGERS JF, 1978, INT J EPIDEMIOL, V7, P241, DOI 10.1093/ije/7.3.241; Bar-Oz B, 2000, Paediatr Drugs, V2, P113, DOI 10.2165/00128072-200002020-00004; BILO L, 1991, FERTIL STERIL, V55, P705; BLUMER D, 1967, ARCH NEUROL-CHICAGO, V16, P37, DOI 10.1001/archneur.1967.004701900410…	130	89	94	0	5	BLACKWELL PUBLISHING INC	MALDEN	350 MAIN ST, MALDEN, MA 02148 USA	0013-9580			EPILEPSIA	Epilepsia		2003	44			4
J	Yerby, MS				Yerby, MS			Clinical care of pregnant women with epilepsy: Neural tube defects and folic acid supplementation	EPILEPSIA			English	Article; Proceedings Paper	56th Annual Meeting of the American-Epilepsy-Society	7-Dec-02	SEATTLE, WASHINGTON	Amer Epilespy Soc		epilepsy; women; pregnancy; teratogenesis; antiepileptic drugs	PERICONCEPTIONAL VITAMIN SUPPLEMENTATION; SPINA-BIFIDA-APERTA; CONGENITAL-MALFORMATIONS; ANTIEPILEPTIC DRUGS; VALPROIC ACID; IN-VIVO; PREVENTION; EXPOSURE; RISK; PHARMACOKINETICS	Women with epilepsy (WWE) have a risk of bearing children with congenital malformations that is approximately twice that of the general population. Most antiepileptic drugs (AEDs) have been associated with such risk. Valproate and carbamazepine have been associated specifically with the development of neural tube defects (NTDs), especially spina bifida. Other factors may contribute to the risk, i…	Oregon Hlth Sci Univ, N Pacific Epilepsy Res, Portland, OR 97201 USA	Yerby, MS (reprint author), Oregon Hlth Sci Univ, N Pacific Epilepsy Res, 2455 NW Marshall,Suite 14, Portland, OR 97201 USA.						ABOAYGE E, 1993, HWI6336104; BATTINO D, 1992, ACTA NEUROL SCAND, V85, P204; BECERRA JE, 1990, PEDIATRICS, V85, P1; Beghi E, 2001, EPILEPSIA, V42, P1422, DOI 10.1046/j.1528-1157.2001.11201.x; BIALE Y, 1984, EUR J OBSTET GYN R B, V18, P211, DOI 10.1016/0028-2243(84)90119-9; Blatter BM, 1996, EPIDEMIOLOGY, V7, P188, DOI 10.1097/00001648-199603000-00014; BOWER C, 1992, J EPIDEMIOL COMMUN H, V46, P157…	70	52	54	0	8	BLACKWELL PUBLISHING INC	MALDEN	350 MAIN ST, MALDEN, MA 02148 USA	0013-9580			EPILEPSIA	Epilepsia		2003	44			3
J	Perucca, E				Perucca, E			Current trends in antiepileptic drug therapy	EPILEPSIA			English	Article; Proceedings Paper	5th European Congress on Epileptology	OCT 06-09, 2002	MADRID, SPAIN	GlaxoSmithKline, Janssen Cilag, Pfizer Neurosci, UCB, Novartis, Sanofi Synthelabo		epilepsy; drug treatment; antiepileptic drugs	NEWLY-DIAGNOSED EPILEPSY; RANDOMIZED CONTROLLED-TRIAL; SEVERE MYOCLONIC EPILEPSY; TONIC-CLONIC SEIZURE; PHARMACODYNAMIC INTERACTION; INFANTILE SPASMS; CLINICAL-TRIAL; DOUBLE-BLIND; ADD-ON; LAMOTRIGINE	Over the last two decades, drug therapy for epilepsy has improved substantially. This can be ascribed to a large extent to three factors, including the demonstration of the advantages of monotherapy; the realization of the need for dosage tailoring, coupled [for some antiepileptic drugs (AEDs)] with control of pharmacokinetic variability through therapeutic drug monitoring; and the introduction o…	Univ Pavia, Dept Internal Med & Therapeut, Clin Pharmacol Unit, I-27100 Pavia, Italy	Perucca, E (reprint author), Univ Pavia, Dept Internal Med & Therapeut, Clin Pharmacol Unit, Piazza Botta 10, I-27100 Pavia, Italy.						*AM AC PED, 1999, PEDIATRICS, V103, P1307; [Anonymous], 1991, Lancet, V337, P1175; Backonja M, 1998, JAMA-J AM MED ASSOC, V280, P1831, DOI 10.1001/jama.280.21.1831; Barcs G, 2000, EPILEPSIA, V41, P1597; Battino D, 2002, REV NEUROLOGIA, V34, P476, DOI 10.33588/rn.3405.2001413; Beghi E, 2001, EPILEPSIA, V42, P1422, DOI 10.1046/j.1528-1157.2001.11201.x; Beghi E, 1998, ITAL J NEUROL SCI, V19, P120, D…	62	15	15	0	3	WILEY	HOBOKEN	111 RIVER ST, HOBOKEN 07030-5774, NJ USA	0013-9580	1528-1167		EPILEPSIA	Epilepsia		2003	44			4
J	Stoll, C; Audeoud, F; Gaugler, C; Bernardin, A; Messer, J				Stoll, C; Audeoud, F; Gaugler, C; Bernardin, A; Messer, J			Multiple congenital malformations including generalized hypertrichosis with gum hypertrophy in a child exposed to valproic acid in utero	GENETIC COUNSELING			English	Article						congenital anomalies; fetal valproate syndrome; gum hypertrophy; hypertrichosis; valproic acid	NEURAL-TUBE DEFECTS; MENTAL-RETARDATION; SPINA-BIFIDA; MATERNAL USE; ANTICONVULSANT; LANUGINOSA; PHENOTYPE; ANOMALIES	Fetal valproate syndrome results from in utero exposure to valproic acid. It is characterized by a distinctive facial appearence, a cluster of minor and major anomalies, and central nervous system dysfunction. We report on a child exposed prenatally to valproic acid with unusual anomalies. This patient was the First child of young parents. Mother had several generalized seizures one year before t…	Ctr Hosp Univ Strasbourg, Serv Genet Med, Strasbourg, France; Ctr Hosp Univ Strasbourg, Serv Pediat 2, Strasbourg, France	Stoll, C (reprint author), Hop Hautepierre, Serv Genet Med, Ave Moliere, F-67098 Strasbourg, France.						ALBERS GM, 1993, HUMAN MALFORMATIONS, P341; ANAVI Y, 1989, DEV MED CHILD NEUROL, V31, P538; ARDINGER HH, 1988, AM J MED GENET, V29, P171, DOI 10.1002/ajmg.1320290123; BEIGHTON P, 1970, ARCH DERMATOL, V101, P669, DOI 10.1001/archderm.101.6.669; Bondeson J, 1996, J ROY SOC MED, V89, P403; COLLINS MD, 1991, TERATOLOGY, V44, P617, DOI 10.1002/tera.1420440604; COTARIU D, 1991, LIFE SCI, V48, P1341, DO…	35	10	13	0	1	MEDECINE ET HYGIENE	GENEVA 4	78, AVE DE LA ROSERAIE, CASE POSTALE 456,, CH-1211 GENEVA 4, SWITZERLAND	1015-8146			GENET COUNSEL	Genet. Couns.		2003	14	3
J	Dayicioglu, V; Sahinoglu, Z; Kol, E; Kucukbas, M				Dayicioglu, V; Sahinoglu, Z; Kol, E; Kucukbas, M			The use of standard dose of magnesium sulfate in prophylaxis of eclamptic seizures: Do body mass index alterations have any effect on success?	HYPERTENSION IN PREGNANCY			English	Article						eclampsia; magnesium sulphate; body mass index	PREECLAMPSIA; THERAPY; TRIAL	Objective: We anticipated that the universal use of a standard magnesium sulfate infusion to prevent eclamptic convulsions in preeclamptic patients would result in alterations in circulating magnesium levels that were negatively correlated with the patient's body mass index. We postulated that the highest failure rate with seizure prophylaxis would occur in patients with the highest body mass ind…	Zeynep Kamil Women & Childrens Dis Educ & Res Hos, Dept Perinatol, Istanbul, Turkey	Sahinoglu, Z (reprint author), Muderris Salih Rustu Sok Sidar Ap 12-3,2 Ulus, TR-80600 Istanbul, Turkey.	zekisa@ixir.com					*AM COLL OBST GYN, 1996, 219 ACOG; CHAMBERLAIN GVP, 1978, BRIT MED J, V1, P626, DOI 10.1136/bmj.1.6113.626; CHESLEY LC, 1978, HYPERTENSIVE DISORDE, P14302; COCKCROFT DW, 1976, NEPHRON, V16, P31, DOI 10.1159/000180580; Duley L, 1998, LANCET, V352, P67, DOI 10.1016/S0140-6736(05)79550-7; Duley L, 2002, LANCET, V359, P1877; Fliser D, 1997, KIDNEY INT, V51, P1196, DOI 10.1038/ki.1997.163; HUTTON JD, …	17	13	15	0	1	TAYLOR & FRANCIS INC	PHILADELPHIA	530 WALNUT STREET, STE 850, PHILADELPHIA, PA 19106 USA	1064-1955	1525-6065		HYPERTENS PREGNANCY	Hypertens. Pregnancy		2003	22	3
J	Kawanishi, CY; Hartig, P; Bobseine, KL; Schmid, J; Cardon, M; Massenburg, G; Chernoff, N				Kawanishi, CY; Hartig, P; Bobseine, KL; Schmid, J; Cardon, M; Massenburg, G; Chernoff, N			Axial skeletal and hox expression domain alterations induced by retinoic acid, valproic acid, and bromoxynil during murine development	JOURNAL OF BIOCHEMICAL AND MOLECULAR TOXICOLOGY			English	Article						retinoic acid; valproic acid; bromoxynil; mouse; supernumerary ribs; axial skeleton; vertebrae; Hoxa7; Hoxa10	ANTERIOR-POSTERIOR AXIS; IN-SITU HYBRIDIZATION; GENE-EXPRESSION; NERVOUS-SYSTEM; HOMEODOMAIN PROTEIN; SUPERNUMERARY RIBS; MATERNAL TOXICITY; RESPONSE ELEMENT; MOUSE; MICE	Retinoic acid (RA) alters the developmental fate of the axial skeletal anlagen. "Anteriorizations" or "posteriorizations," the assumption of characteristics of embryonic areas normally anterior or posterior to the affected tissues, are correlated with altered embryonal expression domains of Hox genes after in utero RA treatment. These "homeotic" changes have been hypothesized to result from alter…	US EPA, Reprod Toxicol Div, NHEERL, Res Triangle Pk, NC 27711 USA	Chernoff, N (reprint author), US EPA, Reprod Toxicol Div, NHEERL, MD-67, Res Triangle Pk, NC 27711 USA.						Bel-Vialar S, 2000, DEV BIOL, V224, P238, DOI 10.1006/dbio.2000.9791; BENSON GV, 1995, MOL CELL BIOL, V15, P1591; BEYER PE, 1986, TERATOGEN CARCIN MUT, V6, P419, DOI 10.1002/tcm.1770060508; BIROC SL, 1993, BIOTECHNIQUES, V15, P250; BURKE AC, 1995, DEVELOPMENT, V121, P333; Chen F, 1998, MECH DEVELOP, V77, P49, DOI 10.1016/S0925-4773(98)00126-9; CHERNOFF N, 1991, FUND APPL TOXICOL, V17, P448, DOI 1…	55	22	24	0	8	JOHN WILEY & SONS INC	HOBOKEN	111 RIVER ST, HOBOKEN, NJ 07030 USA	1095-6670			J BIOCHEM MOL TOXIC	J. Biochem. Mol. Toxicol.		2003	17	6
S	Bittigau, P; Sifringer, M; Ikonomidou, C		Slikker, W; Andrews, RJ; Trembly, B		Bittigau, P; Sifringer, M; Ikonomidou, C			Antiepileptic drugs and apoptosis in the developing brain	NEUROPROTECTIVE AGENTS	ANNALS OF THE NEW YORK ACADEMY OF SCIENCES		English	Article; Proceedings Paper	6th International Conference on Neuroprotective Agents	SEP 15-19, 2002	HILTON HEAD ISL, SOUTH CAROLINA			development; apoptosis; neurodegeneration; rat; neurotrophin	STATUS EPILEPTICUS; NEURODEGENERATION; PHENYTOIN; EXPOSURE; CARBAMAZEPINE; INTELLIGENCE; VIGABATRIN; DISORDERS; SEIZURES; EPILEPSY	Epilepsy is the most common neurologic disorder in young humans. Antiepileptic drugs (AEDs), used to treat seizures in children, infants, and pregnant women, cause cognitive impairment, microcephaly, and birth defects by unknown mechanisms. We tested whether common AEDs cause neurodegeneration in the developing rat brain. Rats aged 3-30days received phenytoin, phenobarbital, diazepam, clonazepam,…	Humboldt Univ, Charite Virchow Clin, Childrens Hosp, Dept Pediat Neurol, D-13353 Berlin, Germany	Bittigau, P (reprint author), Humboldt Univ, Charite Virchow Clin, Childrens Hosp, Dept Pediat Neurol, Augustenburger Pl 1, D-13353 Berlin, Germany.						Behl C, 2000, J NEUROCYTOL, V29, P351, DOI 10.1023/A:1007109222673; Brodie MJ, 1996, NEW ENGL J MED, V334, P168, DOI 10.1056/NEJM199601183340308; BUEHLER BA, 1990, NEW ENGL J MED, V322, P1567, DOI 10.1056/NEJM199005313222204; Dalby NO, 1997, EPILEPSY RES, V28, P63, DOI 10.1016/S0920-1211(97)00031-4; DEOLMOS JS, 1971, BRAIN RES, V33, P523, DOI 10.1016/0006-8993(71)90130-2; Dessens AB, 2000, ACTA P…	34	177	181	0	7	NEW YORK ACAD SCIENCES	NEW YORK	2 EAST 63RD ST, NEW YORK, NY 10021 USA	0077-8923		1-57331-468-4	ANN NY ACAD SCI	Ann.NY Acad.Sci.		2003	993
J	Isler, CM; Barrilleaux, PS; Rinehart, BK; Magann, EF; Martin, JN				Isler, CM; Barrilleaux, PS; Rinehart, BK; Magann, EF; Martin, JN			Postpartum seizure prophylaxis: Using maternal clinical parameters to guide therapy	OBSTETRICS AND GYNECOLOGY			English	Article; Proceedings Paper	Annual Clinical Meeting of the American-College-of-Obstetricians-and-Gynecologists	MAY, 2001	CHICAGO, ILLINOIS	Amer Coll Obstetricians Gynecologists			MAGNESIUM-SULFATE; PREVENTION; PREECLAMPSIA; ECLAMPSIA	OBJECTIVE: To use individual patient clinical parameters to signal cessation of postpartum magnesium sulfate seizure prophylaxis for the spectrum of pregnancy-related hypertensive disorders. METHODS: This was a prospective study using clinical symptoms (absence of headache, visual changes, epigastric pain) and signs (sustained blood pressure less than 150/100 without need for acute antihypertensi…	E Carolina Univ, Brody Sch Med, Dept Obstet & Gynecol, Greenville, NC 27858 USA; Univ Mississippi, Med Ctr, Dept Obstet & Gynecol, Jackson, MS 39216 USA	Isler, CM (reprint author), E Carolina Univ, Brody Sch Med, Dept Obstet & Gynecol, PCMH TA Room 150, Greenville, NC 27858 USA.						*AM COLL OBST GYN, 2002, ACOG PRACTICE B, V33, P159; Ascarelli MH, 1998, AM J OBSTET GYNECOL, V179, P952, DOI 10.1016/S0002-9378(98)70195-4; Belfort MA, 1999, SEMIN PERINATOL, V23, P65, DOI 10.1016/S0146-0005(99)80061-5; Coetzee EJ, 1998, BRIT J OBSTET GYNAEC, V105, P300, DOI 10.1111/j.1471-0528.1998.tb10090.x; DULEY L, 1995, LANCET, V345, P1455; LUCAS MJ, 1995, NEW ENGL J MED, V333, P201, DOI 10…	7	19	19	0	2	ELSEVIER SCIENCE INC	NEW YORK	360 PARK AVE SOUTH, NEW YORK, NY 10010-1710 USA	0029-7844			OBSTET GYNECOL	Obstet. Gynecol.	JAN	2003	101	1
J	Okruhlicova, L; Ujhazy, E; Mach, M; Sonikova, R; Tribulova, N; Guller, L; Dubovicky, M				Okruhlicova, L; Ujhazy, E; Mach, M; Sonikova, R; Tribulova, N; Guller, L; Dubovicky, M			Effect of prenatal phenytoin administration on the fine structure of rat myocardium and aorta	PATHOLOGY RESEARCH AND PRACTICE			English	Article						phenytoin; prenatal hypoxia; myocardium; aorta; ultrastructure	TERATOGENIC MECHANISM; POSTNATAL-DEVELOPMENT; REOXYGENATION DAMAGE; ANTIEPILEPTIC DRUGS; CAT MYOCARDIUM; HYPOXIA; GROWTH; MUSCLE; ULTRASTRUCTURE; DYSRHYTHMIA	Phenytoin (PHT) is an antiepileptic drug known to have teratogenic effects. The aim of this study was to examine the ultrastructure of the left ventricle, the left atrium, and the aorta of 3-month-old offspring and 4-month-old mother animals after oral PHT (150 mg/kg/day) administration to Wistar/DV rats on days 7-18 of gestation. Electron microscopy of the myocardium revealed a heterogeneous pop…	Slovak Acad Sci, Heart Res Inst, Bratislava 84005, Slovakia; Slovak Acad Sci, Inst Expt Pharmacol, Bratislava 84005, Slovakia; Comenius Univ, Inst Anat, Fac Med, Bratislava, Slovakia	Okruhlicova, L (reprint author), Slovak Acad Sci, Heart Res Inst, Dubravska Cesta 9,POB 104, Bratislava 84005, Slovakia.						Azarbayjani F, 1998, TERATOLOGY, V57, P117, DOI 10.1002/(SICI)1096-9926(199803)57:3<117::AID-TERA1>3.0.CO;2-Y; Azarbayjani F, 2002, EPILEPSIA, V43, P457, DOI 10.1046/j.1528-1157.2002.28999.x; Azarbayjani F, 2001, TERATOLOGY, V63, P152, DOI 10.1002/tera.1026; Condorelli G, 2001, P NATL ACAD SCI USA, V98, P10733, DOI 10.1073/pnas.191217898; Danielson BR, 2001, CURR PHARM DESIGN, V7, P787, DOI 10.21…	40	1	1	0	0	URBAN & FISCHER VERLAG	JENA	BRANCH OFFICE JENA, P O BOX 100537, D-07705 JENA, GERMANY	0344-0338			PATHOL RES PRACT	Pathol. Res. Pract.		2003	199	10
J	Silveira, DC; Cha, BH; Holmes, GL				Silveira, DC; Cha, BH; Holmes, GL			Effects of lesions of basal forebrain cholinergic neurons in newborn rats on susceptibility to seizures	DEVELOPMENTAL BRAIN RESEARCH			English	Article						192 IgG-saporin; generalized seizure; water maze; acetylcholinesterase	MESSENGER-RNA REGULATION; HIPPOCAMPAL-NEURONS; NEONATAL SEIZURES; 192-IGG-SAPORIN; CONSEQUENCES; DENERVATION; RECEPTOR; IMMUNOTOXIN; COGNITION; AMYGDALA	The cholinergic system modulates cerebral excitability. We recently reported that immunolesions of the basal forebrain (BF) cholinergic neurons in adult rats increase the susceptibility to generalized seizures. In this study we investigated the effects of lesions of the BF cholinergic neurons in neonatal rats on seizure susceptibility and cognitive function. Neonatal rats at postnatal day (P) 7 r…	Childrens Hosp, Dept Neurol, Medford, MA 02155 USA; Harvard Univ, Sch Med, Medford, MA 02155 USA	Silveira, DC (reprint author), Childrens Hosp, Dept Neurol, 300 Longwood Ave,Enders 320, Medford, MA 02155 USA.	diosely.silveira@tch.harvard.edu			NICHD NIH HHS [2P30HD18655]; NINDS NIH HHS [NS27984]		Berger-Sweeney J, 1998, INT J DEV NEUROSCI, V16, P603, DOI 10.1016/S0736-5748(98)00072-0; BERGERSWEENEY J, 1994, J NEUROSCI, V14, P4507; BUZSAKI G, 1984, PROG NEUROBIOL, V22, P131, DOI 10.1016/0301-0082(84)90023-6; Chapman CA, 1999, J NEUROSCI, V19, P8637; Eskazan E, 1999, EPILEPSY RES, V37, P133, DOI 10.1016/S0920-1211(99)00040-6; Ferencz I, 1997, NEUROSCIENCE, V80, P389, DOI 10.1016/S0306-4522(…	32	3	3	0	0	ELSEVIER SCIENCE BV	AMSTERDAM	PO BOX 211, 1000 AE AMSTERDAM, NETHERLANDS	0165-3806			DEV BRAIN RES	Dev. Brain Res.	15-Dec	2002	139	2
J	Bell, GS; Nashef, L; Kendall, S; Solomon, J; Poole, K; Johnson, AL; Moran, NF; McCarthy, M; McCormick, D; Shorvon, SD; Sander, JW				Bell, GS; Nashef, L; Kendall, S; Solomon, J; Poole, K; Johnson, AL; Moran, NF; McCarthy, M; McCormick, D; Shorvon, SD; Sander, JW			Information recalled by women taking anti-epileptic drugs for epilepsy: a questionnaire study	EPILEPSY RESEARCH			English	Article						women with epilepsy; information recall; anti-epileptic drugs; questionnaire	FOLIC-ACID; PREGNANCY; CARE; GUIDELINES; MANAGEMENT; SERVICES; MOTHER; DEFECT; RISK; UK	Women with epilepsy have different needs from men, particularly associated with childbearing. Despite clinical guidelines, the care of women with epilepsy remains suboptimal. The aim of this study was to establish whether women with epilepsy recall being given information on topics relating to childbearing. Design of study and methods included a postal questionnaire study of 795 women with epilep…	UCL, Inst Neurol, Dept Clin & Expt Epilepsy, London WC1N 3BG, England; UCL Hosp NHS Trust, Natl Hosp Neurol & Neurosurg, Neuroepidemiol Unit, London WC1N 3BG, England; Kings Coll Hosp London, Kings Healthcare, London SE5 9RS, England; Kent & Canterbury Hosp, Kent & Canterbury Hosps NHS Trust, Canterbury CT1 3NG, Kent, England; Univ Hertfordshire, Fac Hlth & Human Sci, Hatfield AL10 9AB, Herts, En…	Sander, JW (reprint author), UCL, Inst Neurol, Dept Clin & Expt Epilepsy, Queen Sq, London WC1N 3BG, England.		Shorvon, Simon/A-2019-2009; Sander, Josemir/C-1576-2008; McCarthy, Mark/C-1117-2009	Sander, Josemir/0000-0001-6041-9661;			Bell GS, 2001, SEIZURE-EUR J EPILEP, V10, P306, DOI 10.1053/seiz.2001.0584; Craig J, 1999, SEIZURE-EUR J EPILEP, V8, P253, DOI 10.1053/seiz.1999.0283; Crawford P, 1999, SEIZURE-EUR J EPILEP, V8, P201, DOI 10.1053/seiz.1999.0295; Crawford P, 1999, SEIZURE-EUR J EPILEP, V8, P135, DOI 10.1053/seiz.1999.0274; DEBLAY MF, 1982, LANCET, V1, P1247; Fairgrieve SD, 2000, BRIT MED J, V321, P674, DOI 10.1136…	17	26	26	0	1	ELSEVIER SCIENCE BV	AMSTERDAM	PO BOX 211, 1000 AE AMSTERDAM, NETHERLANDS	0920-1211			EPILEPSY RES	Epilepsy Res.	DEC	2002	52	2
J	Edwards, HE; Dortok, D; Tam, J; Won, D; Burnham, WM				Edwards, HE; Dortok, D; Tam, J; Won, D; Burnham, WM			Prenatal stress alters seizure thresholds and the development of kindled seizures in infant and adult rats	HORMONES AND BEHAVIOR			English	Article						adrenal hormones; developing rat; seizure models	PITUITARY-ADRENAL AXIS; AFTERDISCHARGE THRESHOLDS; JUVENILE RATS; DENTATE GYRUS; BRAIN; CORTICOSTERONE; RECEPTORS; DEXAMETHASONE; GLUCOCORTICOIDS; STIMULATION	Stressful events during gestation and in the neonatal period have important effects on the later physical and mental health of the offspring. The present study tested the hypothesis that pre- and/or postnatal stress would affect seizure susceptibility in infant and adult rats, using the hippocampal kindling model. Prenatal stress consisted of daily restraint of the dam under bright light (for 45 …	Univ Toronto, Sch Med, Dept Pharmacol, Toronto, ON, Canada; Univ Toronto, Sch Med, Bloorview Epilepsy Res Program, Toronto, ON, Canada	Burnham, WM (reprint author), Univ Toronto, Sch Med, Dept Pharmacol, Med Sci Bldg,1 Kings Coll Circle, Toronto, ON, Canada.						ANDERSON DK, 1985, BRAIN RES, V332, P113, DOI 10.1016/0006-8993(85)90394-4; BARAM TZ, 1993, ANN NEUROL, V33, P231, DOI 10.1002/ana.410330302; Barbazanges A, 1996, J NEUROSCI, V16, P3943; Clements AD, 1992, GEORGIA ED RES, V91, P1; CLIVER SP, 1992, OBSTET GYNECOL, V80, P262; Day JC, 1998, J NEUROSCI, V18, P1886; DEMINIERE JM, 1992, BRAIN RES, V586, P135, DOI 10.1016/0006-8993(92)91383-P; Edwards H…	51	71	72	0	5	ACADEMIC PRESS INC ELSEVIER SCIENCE	SAN DIEGO	525 B ST, STE 1900, SAN DIEGO, CA 92101-4495 USA	0018-506X			HORM BEHAV	Horm. Behav.	DEC	2002	42	4
J	Mawer, G; Clayton-Smith, J; Coyle, H; Kini, U				Mawer, G; Clayton-Smith, J; Coyle, H; Kini, U			Outcome of pregnancy in women attending an outpatient epilepsy clinic: adverse features associated with higher doses of sodium valproate	SEIZURE-EUROPEAN JOURNAL OF EPILEPSY			English	Article						epilepsy; pregnancy; adverse outcome; valproate; carbamazepine	ANTIEPILEPTIC DRUGS; CONGENITAL-MALFORMATIONS; RISK; CHILDREN; MOTHERS; CARE	The risk of an adverse outcome to pregnancy is increased in women with epilepsy. This is partly attributable to antiepileptic drugs. Guidelines for the management of pregnancy in women with epilepsy generally advise against polytherapy but make no distinction between the risks of different drugs. Several recent studies have however shown greater risk of adverse outcome in offspring exposed to sod…	Cent Manchester Healthcare Trust, Dept Neurosci, Manchester M13 0JH, Lancs, England; Cent Manchester Healthcare Trust, Dept Clin Genet, Manchester M13 0JH, Lancs, England	Clayton-Smith, J (reprint author), St Marys Hosp, Dept Clin Genet, Hathersage Rd, Manchester M13 0JH, Lancs, England.						Adab N, 2001, J NEUROL NEUROSUR PS, V70, P15, DOI 10.1136/jnnp.70.1.15; Canger R, 1999, EPILEPSIA, V40, P1231, DOI 10.1111/j.1528-1157.1999.tb00851.x; Crawford P, 1999, SEIZURE-EUR J EPILEP, V8, P201, DOI 10.1053/seiz.1999.0295; DELGADOESCUETA AV, 1992, NEUROLOGY, V42, P149; Fairgrieve SD, 2000, BRIT MED J, V321, P674, DOI 10.1136/bmj.321.7262.674; Kaneko S, 1999, EPILEPSY RES, V33, P145, DOI 10.…	17	67	67	0	2	W B SAUNDERS CO LTD	LONDON	24-28 OVAL RD, LONDON NW1 7DX, ENGLAND	1059-1311			SEIZURE-EUR J EPILEP	Seizure	DEC	2002	11	8
J	Kobayashi, T; Sugimura, M; Tokunaga, N; Naruse, H; Nishiguchi, T; Kanayama, N; Terao, T				Kobayashi, T; Sugimura, M; Tokunaga, N; Naruse, H; Nishiguchi, T; Kanayama, N; Terao, T			Anticholinergics induce eclamptic seizures	SEMINARS IN THROMBOSIS AND HEMOSTASIS			English	Article						anticholinergics; preeclampsia; eclampsia; HELLP syndrome; vasospasms	SEVERE PREECLAMPSIA; HELLP-SYNDROME; ENDOTHELIN-1 INJECTIONS; BIOCHEMICAL PARAMETERS; CELIAC GANGLION; HYPERTENSION; STIMULATION; PREGNANCY; RABBITS; THERAPY	Severe preeclampsia is a pathophysiological disorder specific to pregnancy and characterized by vasoconstriction and hypercoagulability. Eclampsia (convulsion associated with preeclampsia) and hemolysis, elevated liver enzymes, and low platelet count associated with preeclampsia (HELLP syndrome) are serious complications in patients with severe precclampsia. They are thought to be characterized b…	Hamamatsu Univ Sch Med, Dept Obstet & Gynecol, Hamamatsu, Shizuoka 4313192, Japan; Hamamatsu Seirei Gen Hosp, Dept Obstet & Gynecol, Hamamatsu, Shizuoka, Japan	Kobayashi, T (reprint author), Hamamatsu Univ Sch Med, Dept Obstet & Gynecol, 1-20-1 Handayama, Hamamatsu, Shizuoka 4313192, Japan.	tkoba@hama-med.ac.jp					Belayet HM, 1998, AM J PERINAT, V15, P109, DOI 10.1055/s-2007-993908; HALIM A, 1993, GYNECOL OBSTET INVES, V35, P193, DOI 10.1159/000292699; HALIM A, 1995, GYNECOL OBSTET INVES, V39, P1, DOI 10.1159/000292365; Halim A, 1996, AM J HYPERTENS, V9, P33, DOI 10.1016/0895-7061(95)00185-9; Kanayama N, 1999, J HUM HYPERTENS, V13, P167, DOI 10.1038/sj.jhh.1000783; Kanayama N, 1997, J HYPERTENS, V15, P383,…	20	7	7	0	1	THIEME MEDICAL PUBL INC	NEW YORK	333 SEVENTH AVE, NEW YORK, NY 10001 USA	0094-6176	1098-9064		SEMIN THROMB HEMOST	Semin. Thromb. Hemost.	DEC	2002	28	6
J	Bittigau, P; Sifringer, M; Genz, K; Reith, E; Pospischil, D; Govindarajalu, S; Dzietko, M; Pesditschek, S; Mai, I; Dikranian, K; Olney, JW; Ikonomidou, C				Bittigau, P; Sifringer, M; Genz, K; Reith, E; Pospischil, D; Govindarajalu, S; Dzietko, M; Pesditschek, S; Mai, I; Dikranian, K; Olney, JW; Ikonomidou, C			Antiepileptic drugs and apoptotic neurodegeneration in the developing brain	PROCEEDINGS OF THE NATIONAL ACADEMY OF SCIENCES OF THE UNITED STATES OF AMERICA			English	Article						survival; epilepsy; rat; neurotrophins	STATUS EPILEPTICUS; PHENYTOIN; EXPOSURE; CARBAMAZEPINE; INTELLIGENCE; VIGABATRIN; EPILEPSY; THERAPY; BIRTH; WOMEN	Epilepsy is the most common neurological disorder of young humans. Each year 150,000 children in the United States experience their first seizure. Antiepileptic drugs (AEDs), used to treat seizures in children, infants, and pregnant women, cause cognitive impairment, microcephaly, and birth defects. The cause of unwanted effects of therapy with AEDs is unknown. Here we reveal that phenytoin, phen…	Humboldt Univ, Charite, Childrens Hosp,Virchow Clin, Dept Pediat Neurol, D-13353 Berlin, Germany; Humboldt Univ, Dept Clin Pharmacol, D-10117 Berlin, Germany; Washington Univ, Sch Med, Dept Psychiat, St Louis, MO 63110 USA	Ikonomidou, C (reprint author), Humboldt Univ, Charite, Childrens Hosp,Virchow Clin, Dept Pediat Neurol, Augustenburger Pl 1, D-13353 Berlin, Germany.			Dzietko, Mark/0000-0002-3035-4841	NIA NIH HHS [AG11355, P01 AG011355]; NICHD NIH HHS [R01 HD037100, HD37100, R37 HD037100]; NIDA NIH HHS [DA05072, R01 DA005072]		Behl C, 2000, J NEUROCYTOL, V29, P351, DOI 10.1023/A:1007109222673; Brodie MJ, 1996, NEW ENGL J MED, V334, P168, DOI 10.1056/NEJM199601183340308; BUEHLER BA, 1990, NEW ENGL J MED, V322, P1567, DOI 10.1056/NEJM199005313222204; Dalby NO, 1997, EPILEPSY RES, V28, P63, DOI 10.1016/S0920-1211(97)00031-4; DEOLMOS JS, 1971, BRAIN RES, V33, P523, DOI 10.1016/0006-8993(71)90130-2; DeSarro G, 1996, PHARMAC…	39	444	464	0	18	NATL ACAD SCIENCES	WASHINGTON	2101 CONSTITUTION AVE NW, WASHINGTON, DC 20418 USA	0027-8424			P NATL ACAD SCI USA	Proc. Natl. Acad. Sci. U. S. A.	12-Nov	2002	99	23
J	Degen, R; Ebner, A; Lahl, R; Leonhardt, S; Pannek, HW; Tuxhorn, I				Degen, R; Ebner, A; Lahl, R; Leonhardt, S; Pannek, HW; Tuxhorn, I			Various findings in surgically treated epilepsy patients with dysembryoplastic neuroepithelial tumors in comparison with those of patients with other low-grade brain tumors and other neuronal migration disorders	EPILEPSIA			English	Article						partial epilepsies; therapy resistance; surgery; dysembryoplastic neuroepithelial tumors (DNTs); low-grade brain tumors (without DNTs)	FOCAL CORTICAL DYSPLASIA; INTRACTABLE PARTIAL EPILEPSY; PARTIAL SEIZURES; EEG; FEATURES; RESECTION; CORTEX; MRI; CLASSIFICATION; HETEROTOPIAS	Purpose: To determine whether dysembryoplastic neuroepithelial tumors (DNTs) that belong to the neuronal migration disorders (NMDs) are to be classified with them or with "other low-grade brain tumors" regarding several etiologic, clinical, magnetic resonance imaging (MRI), and EEG findings. Methods: These findings of 21 DNT patients were compared with those of 13 consecutive patients with other …	Epilepsy Ctr Bethel, D-33617 Bielefeld, Germany	Degen, R (reprint author), Telgter Str 42, D-33619 Bielefeld, Germany.		shengkun, yu/B-8440-2012				BARKOVICH AJ, 1992, AM J NEURORADIOL, V13, P95; BARKOVICH AJ, 1992, RADIOLOGY, V182, P493, DOI 10.1148/radiology.182.2.1732969; Barkovich AJ, 1996, NEUROPEDIATRICS, V27, P59, DOI 10.1055/s-2007-973750; Barkovich AJ, 1998, NEUROLOGY, V50, P1383, DOI 10.1212/WNL.50.5.1383; BERGER MS, 1993, J NEUROSURG, V79, P62, DOI 10.3171/jns.1993.79.1.0062; BLUME WT, 1982, ANN NEUROL, V12, P538, DOI 10.1002/ana.…	44	22	22	0	0	WILEY-BLACKWELL	MALDEN	COMMERCE PLACE, 350 MAIN ST, MALDEN 02148, MA USA	0013-9580			EPILEPSIA	Epilepsia	NOV	2002	43	11
J	Ogura, H; Yasuda, M; Nakamura, S; Yamashita, H; Mikoshiba, K; Ohmori, H				Ogura, H; Yasuda, M; Nakamura, S; Yamashita, H; Mikoshiba, K; Ohmori, H			Neurotoxic damage of granule cells in the dentate gyrus and the cerebellum and cognitive deficit following neonatal administration of phenytoin in mice	JOURNAL OF NEUROPATHOLOGY AND EXPERIMENTAL NEUROLOGY			English	Article						cerebellum; dentate gyrus; granule cells; neonates; phenytoin; spatial learning	INOSITOL 1,4,5-TRISPHOSPHATE RECEPTOR; SPATIAL MEMORY; DEVELOPMENTAL NEUROTOXICITY; MOUSE CEREBELLUM; PURKINJE-CELLS; NEWBORN MICE; MUTANT MICE; RATS; BRAIN; LOCALIZATION	The use of antiepileptic drugs during human gestation probably increases the risk of causing CNS disorders in later life. In brain, granule cells in the dentate gyrus (DG) and cerebellum are still developing in the last trimester of human gestation and a similar development is taking place during the mouse perinatal period. We treated newborn C57BL/6 mice orally with 35 mg/kg phenytoin (PHT) dail…	Eisai & Co Ltd, Tsukuba Res Labs, Tsukuba, Ibaraki 3002635, Japan; Hiroshima Univ, Sch Med, Dept Internal Med 3, Hiroshima, Japan; Hiroshima Univ, Sch Med, Dept Anat, Hiroshima, Japan; Hiroshima Int Univ, Dept Clin Engn, Hiroshima, Japan; Univ Tokyo, Inst Med Sci, Dept Mol Neurobiol, Tokyo, Japan; Misasakai Corp Social Welf, Suzugamine Fac Children Severe Motor & Intellectu, Hiroshima, Japan	Ogura, H (reprint author), Eisai & Co Ltd, Tsukuba Res Labs, 5-1-3 Tokohdai, Tsukuba, Ibaraki 3002635, Japan.		Mikoshiba, Katsuhiko/N-7943-2015				ADAMS J, 1990, NEUROTOXICOL TERATOL, V12, P203, DOI 10.1016/0892-0362(90)90092-Q; ALTMAN J, 1966, J COMP NEUROL, V128, P431, DOI 10.1002/cne.901280404; ALTMAN J, 1966, J COMP NEUROL, V126, P337, DOI 10.1002/cne.901260302; ANGEVINE JAY B., 1965, EXP NEUROL SUPPL, V2, P1; BAYER SA, 1974, J COMP NEUROL, V158, P55, DOI 10.1002/cne.901580105; BECKER JT, 1980, BRAIN RES, V200, P307, DOI 10.1016/0006-89…	57	31	34	0	1	AMER ASSN NEUROPATHOLOGISTS INC	LAWRENCE	1041 NEW HAMPSHIRE ST, LAWRENCE, KS 66044 USA	0022-3069			J NEUROPATH EXP NEUR	J. Neuropathol. Exp. Neurol.	NOV	2002	61	11
J	Pentney, AR; Baraban, SC; Colmers, WF				Pentney, AR; Baraban, SC; Colmers, WF			NPY sensitivity and postsynaptic properties of heterotopic neurons in the MAM model of malformation-associated epilepsy	JOURNAL OF NEUROPHYSIOLOGY			English	Article							RAT HIPPOCAMPAL SLICE; PRENATAL METHYLAZOXYMETHANOL TREATMENT; INTRACTABLE PARTIAL EPILEPSY; VOLTAGE-CLAMP ANALYSIS; IN-SITU HYBRIDIZATION; NEUROPEPTIDE-Y; MIGRATION DISORDERS; EPILEPTIFORM ACTIVITY; CORTICAL DYSPLASIA; NEOCORTICAL STRUCTURES	Neuronal migration disorders (NMDs) can be associated with neurological dysfunction such as mental retardation, and clusters of disorganized cells (heterotopias) often act as seizure foci in medically intractable partial epilepsies. Methylazoxymethanol (MAM) treatment of pregnant rats results in neuronal heterotopias in offspring, especially in hippocampal area CA1. Although the neurons in dyspla…	Univ Alberta, Dept Pharmacol, Edmonton, AB T6G 2H7, Canada; Univ Calif San Francisco, Dept Neurol Surg, Epilepsy Res Lab, San Francisco, CA 94143 USA	Colmers, WF (reprint author), Univ Alberta, Dept Pharmacol, 9-36 Med Sci Bldg, Edmonton, AB T6G 2H7, Canada.		Colmers, William/C-3106-2013	Colmers, William/0000-0001-7902-3560			AICARDI J, 1994, CAN J NEUROL SCI, V21, P185, DOI 10.1017/S0317167100041159; Baraban SC, 1995, EPILEPSY RES, V22, P145, DOI 10.1016/0920-1211(95)00045-3; Baraban SC, 1997, J NEUROSCI, V17, P8927; Baraban SC, 2000, EPILEPSY RES, V39, P87, DOI 10.1016/S0920-1211(99)00104-7; BARTH PG, 1987, CAN J NEUROL SCI, V14, P1; Berger T, 2001, J NEUROPHYSIOL, V85, P855; Bindokas VP, 1998, J NEUROSCI, V18, P457…	64	6	6	0	0	AMER PHYSIOLOGICAL SOC	BETHESDA	9650 ROCKVILLE PIKE, BETHESDA, MD 20814 USA	0022-3077			J NEUROPHYSIOL	J. Neurophysiol.	NOV	2002	88	5
J	Winn, LM; Wells, PG				Winn, LM; Wells, PG			Evidence for Ras-dependent signal transduction in phenytoin teratogenicity	TOXICOLOGY AND APPLIED PHARMACOLOGY			English	Article						phenytoin; Ras; teratogenesis; cell signaling; reactive oxygen species; oxidative stress	SYNTHASE-CATALYZED BIOACTIVATION; CHEMICAL TERATOGENESIS; K-RAS; GENE-EXPRESSION; DNA OXIDATION; IN-VITRO; SUPEROXIDE-DISMUTASE; MOLECULAR MECHANISM; MOUSE; MICE	Reactive oxygen species (ROS) can transduce intracellular signals or damage macromolecules, including mutational activation of the K-ras oncogene, particularly in A/J mice, which are reported to be highly sensitive to the ROS-initiating teratogen phenytoin. Here, we determined in embryo culture whether the Ras pathway mediated phenytoin embryopathy at the protein or gene level. Embryos from pregn…	Univ Toronto, Fac Pharm, Toronto, ON M5S 2S2, Canada; Univ Toronto, Dept Pharmacol, Toronto, ON M5S 2S2, Canada	Winn, LM (reprint author), Queens Univ, Dept Pharmacol & Toxicol, Kingston, ON K7L 3N6, Canada.						ALDER V, 1999, ONCOGENE, V18, P6104; AMES BN, 1993, ENVIRON HEALTH PERSP, V101, P35, DOI 10.2307/3431840; BHULLER Y, 2002, P ANN M CAN FED BIOL; BISHOP JG, 1988, GENE DEV, V2, P567, DOI 10.1101/gad.2.5.567; CHEN B, 1994, CARCINOGENESIS, V15, P2031, DOI 10.1093/carcin/15.9.2031; Chen Z, 1996, GENE CHROMOSOME CANC, V15, P147, DOI 10.1002/(SICI)1098-2264(199603)15:3<147::AID-GCC1>3.0.CO;2-2; DIWAN B…	46	17	19	0	0	ACADEMIC PRESS INC ELSEVIER SCIENCE	SAN DIEGO	525 B ST, STE 1900, SAN DIEGO, CA 92101-4495 USA	0041-008X			TOXICOL APPL PHARM	Toxicol. Appl. Pharmacol.	1-Nov	2002	184	3
J	Morrell, MJ				Morrell, MJ			Epilepsy in women	AMERICAN FAMILY PHYSICIAN			English	Article							LUTEINIZING-HORMONE; VALPROATE; PREGNANCY; THERAPY; ISSUES	Epilepsy in women raises special reproductive and general health concerns. Seizure frequency and severity may change at puberty, over the menstrual cycle, with pregnancy, and at. menopause. Estrogen is known to increase the risk-of seizures, while progesterone has an inhibitory effect. Many antiepileptic drugs induce liver enzymes and decrease oral contraceptive efficacy. Women with epilepsy also…	Columbia Univ, New York, NY USA	Morrell, MJ (reprint author), Neurol Inst, 710 W 168Th St, New York, NY 10032 USA.						BILO L, 1991, FERTIL STERIL, V55, P705; *CDCP, 1992, MMWR-MORBID MORTAL W, V41, P1; DRISLANE FW, 1994, NEUROLOGY, V44, P306, DOI 10.1212/WNL.44.2.306; GAILY E, 1992, NEUROLOGY, V42, P128; Harden CL, 1999, EPILEPSIA, V40, P1402, DOI 10.1111/j.1528-1157.1999.tb02012.x; HAUKKAMAA M, 1986, CONTRACEPTION, V33, P559, DOI 10.1016/0010-7824(86)90044-2; HAUSER WA, 1993, EPILEPSIA, V34, P453, DOI 10.1111/j…	29	41	43	0	2	AMER ACAD FAMILY PHYSICIANS	KANSAS CITY	8880 WARD PARKWAY, KANSAS CITY, MO 64114-2797 USA	0002-838X			AM FAM PHYSICIAN	Am. Fam. Physician	15-Oct	2002	66	8
J	Huang, LT; Holmes, GL; Lai, MC; Hung, PL; Wang, CL; Wang, TJ; Yang, CH; Liou, CW; Yang, SN				Huang, LT; Holmes, GL; Lai, MC; Hung, PL; Wang, CL; Wang, TJ; Yang, CH; Liou, CW; Yang, SN			Maternal deprivation stress exacerbates cognitive deficits in immature rats with recurrent seizures	EPILEPSIA			English	Article						pentylenetetrazol; seizures; stress; long-term consequences; learning and memory; cAMP-responsive element-binding protein	LONG-TERM-MEMORY; ELEMENT-BINDING PROTEIN; HIPPOCAMPAL NEURON LOSS; CENTRAL-NERVOUS-SYSTEM; DEVELOPING BRAIN; STATUS EPILEPTICUS; NEONATAL ISOLATION; FEBRILE SEIZURES; 10-DAY-OLD RATS; SHORT EPISODES	Purpose: Maternal deprivation is stressful for the neonate. The aim of this study was to investigate the short- and long-term effects of maternal separation on recurrent seizures in the developing brain. Methods: Rats were divided into four groups according to whether the rat pups were treated with maternal deprivation from postnatal day 2 (P2) to P9 or neonatal seizures induced by intraperitonea…	Chang Gung Mem Hosp, Dept Pediat & Neurol, Kaohsiung 833, Taiwan; Harvard Univ, Sch Med, Dept Neurol, Childrens Hosp, Boston, MA 02115 USA; Chi Mei Fdn Hosp, Dept Pediat, Tainan, Taiwan	Yang, SN (reprint author), Chang Gung Mem Hosp, Dept Pediat, 123 Ta Pei Rd, Kaohsiung 833, Taiwan.	snyang@ndmctsgh.edu.tw			NINDS NIH HHS [NS27984]; NICHD NIH HHS [2P30HD18655]		Bailey CH, 1996, P NATL ACAD SCI USA, V93, P13445, DOI 10.1073/pnas.93.24.13445; Baram TZ, 1998, TRENDS NEUROSCI, V21, P471, DOI 10.1016/S0166-2236(98)01275-2; Bartesaghi R, 2001, NEUROSCIENCE, V102, P87, DOI 10.1016/S0306-4522(00)00446-2; BARTSCH D, 1995, CELL, V83, P979, DOI 10.1016/0092-8674(95)90213-9; Bartus RT, 1998, BRAIN RES, V790, P1, DOI 10.1016/S0006-8993(97)01414-5; BOURTCHULADZE R, 1…	58	63	67	1	3	WILEY	HOBOKEN	111 RIVER ST, HOBOKEN 07030-5774, NJ USA	0013-9580	1528-1167		EPILEPSIA	Epilepsia	OCT	2002	43	10
J	Ohman, I; Vitols, S; Luef, G; Soderfeldt, B; Tomson, T				Ohman, I; Vitols, S; Luef, G; Soderfeldt, B; Tomson, T			Topiramate kinetics during delivery, lactation, and in the neonate: Preliminary observations	EPILEPSIA			English	Article						epilepsy; pregnancy; topiramate; pharmacokinetics; breast milk	NEWER ANTIEPILEPTIC DRUGS; FLUORESCENCE POLARIZATION; CLINICAL PHARMACOKINETICS; EPILEPSY; CARBAMAZEPINE; PLASMA; ASSAY	Purpose: To study the pharmacokinetics of topiramate (TPM) during delivery, lactation, and in the neonate. Methods: TPM concentrations in plasma and breast milk were measured with fluorescence polarization immunoassay (FPIA) in five women with epilepsy treated with TPM during pregnancy and lactation. Blood samples were obtained at delivery from mothers, from the umbilical cord, and from the newbo…	Karolinska Hosp, Dept Clin Pharmacol, S-17176 Stockholm, Sweden; Karolinska Hosp, Dept Internal Med, S-17176 Stockholm, Sweden; Karolinska Hosp, Dept Clin Neurosci, S-17176 Stockholm, Sweden; Linkoping Univ, Dept Neurosci & Locomot, Stockholm, Sweden; Linkoping Univ, Dept Neurosci & Locomot, Linkoping, Sweden; Univ Innsbruck, Dept Neurol, A-6020 Innsbruck, Austria	Ohman, I (reprint author), Karolinska Hosp, Dept Clin Pharmacol, S-17176 Stockholm, Sweden.	inger.ohman@ks.se	Ohman, Inger/B-5513-2008				Berry DJ, 2000, THER DRUG MONIT, V22, P460, DOI 10.1097/00007691-200008000-00016; BERTILSSON L, 1978, CLIN PHARMACOKINET, V3, P128, DOI 10.2165/00003088-197803020-00003; BIALER M, 1993, CLIN PHARMACOKINET, V24, P441, DOI 10.2165/00003088-199324060-00002; Blackburn S T, 1994, J Perinat Neonatal Nurs, V8, P37; DEGRELLA RF, 1988, AM BIOTECHNOL LAB, V6, P29; HOLLAND ML, 1988, J CHROMATOGR-BIOMED, V43…	14	85	88	0	1	WILEY-BLACKWELL	MALDEN	COMMERCE PLACE, 350 MAIN ST, MALDEN 02148, MA USA	0013-9580			EPILEPSIA	Epilepsia	OCT	2002	43	10
J	Tennis, P; Eldridge, RR				Tennis, P; Eldridge, RR		Int Lamotrigine Pregnancy Registry	Preliminary results on pregnancy outcomes in women using lamotrigine	EPILEPSIA			English	Article						lamotrigine; pregnancy; epilepsy; teratogenesis; birth defects	FETAL VALPROATE SYNDROME; ANTIEPILEPTIC DRUGS; EPILEPSY; MALFORMATIONS; TERATOGENESIS; COHORT; LACTATION; INFANTS; RISK	Purpose: In 1992, the International Lamotrigine Pregnancy Registry was initiated to enroll prospectively and to monitor pregnancies exposed to lamotrigine (LTG) for the occurrence of major birth defects. This study presents results as of September 2001 on 168 outcomes exposed to LTG monotherapy and 166 outcomes after pregnancies exposed to LTG polytherapy during the first trimester. Methods: LTG …	GlaxoSmithKline, Worldwide Epidemiol Dept, Res Triangle Pk, NC 27709 USA	Tennis, P (reprint author), GlaxoSmithKline, Worldwide Epidemiol Dept, 5 Moore Dr, Res Triangle Pk, NC 27709 USA.						ARDINGER HH, 1988, AM J MED GENET, V29, P171, DOI 10.1002/ajmg.1320290123; BATTINO D, 1992, ACTA NEUROL SCAND, V85, P204; Boyd PA, 1998, LANCET, V352, P1577, DOI 10.1016/S0140-6736(98)03202-4; DILIBERTI JH, 1984, AM J MED GENET, V19, P473, DOI 10.1002/ajmg.1320190308; DRAVET C, 1992, NEUROLOGY, V42, P75; Fleiss J. L., 1981, STAT METHODS RATES P; HOLMES LB, 1987, TERATOLOGY, V36, P291, DOI 10.1002…	26	76	78	1	2	BLACKWELL PUBLISHING INC	MALDEN	350 MAIN ST, MALDEN, MA 02148 USA	0013-9580			EPILEPSIA	Epilepsia	OCT	2002	43	10
J	Apeland, T; Mansoor, MA; Pentieva, K; McNulty, H; Seljeflot, I; Strandjord, RE				Apeland, T; Mansoor, MA; Pentieva, K; McNulty, H; Seljeflot, I; Strandjord, RE			The effect of B-vitamins on hyperhomocysteinemia in patients on antiepileptic drugs	EPILEPSY RESEARCH			English	Article						epilepsy; folic acid; riboflavine; pyridoxine; folate; homocysteine	PLASMA TOTAL HOMOCYSTEINE; CORONARY-ARTERY DISEASE; ADVERSE PREGNANCY OUTCOMES; METHYLENETETRAHYDROFOLATE REDUCTASE; VASCULAR-DISEASE; FOLIC-ACID; PYRIDOXAL 5'-PHOSPHATE; OCCLUSIVE DISEASE; COMMON MUTATION; RISK FACTOR	Patients on antiepileptic drugs (AEDs) may have elevated levels of plasma total homocysteine (p-tHcy). The aim of this study was to assess the effect of B-vitamin supplementation on the levels of p-tHcy and markers of endothelial activation and lipid peroxidation. A total of 33 adult patients on AEDs were identified with either fasting (Group 1, n = 23) or post methionine load (PML) (Group 2, n =…	Cent Hosp Rogaland, Dept Internal Med, N-4011 Stavanger, Norway; Cent Hosp Rogaland, Dept Clin Chem, N-4011 Stavanger, Norway; Univ Ulster, Sch Biomed Sci, No Ireland Ctr Diet & Hlth, Coleraine BT52 1SA, Londonderry, North Ireland; Ullevaal Univ Hosp, Clin Res Ctr, Oslo, Norway; Cent Hosp Rogaland, Stavanger Neurol Unit, N-4011 Stavanger, Norway	Apeland, T (reprint author), Cent Hosp Rogaland, Dept Internal Med, N-4011 Stavanger, Norway.			Pentieva, Kristina/0000-0003-2059-534X; McNulty, Helene/0000-0002-4366-6457			ANNEGERS JF, 1984, EPILEPSIA, V25, P699, DOI 10.1111/j.1528-1157.1984.tb03480.x; Apeland T, 2001, EPILEPSY RES, V47, P27, DOI 10.1016/S0920-1211(01)00288-1; Apeland T, 2000, ACTA NEUROL SCAND, V101, P217, DOI 10.1034/j.1600-0404.2000.101004217x./; Apeland T, 2001, ACTA NEUROL SCAND, V103, P294, DOI 10.1034/j.1600-0404.2001.103005294.x; BAILEY LB, 1995, FOLATE HLTH DIS CLIN, P4; Bates CJ, 1999, CL…	39	46	47	0	2	ELSEVIER SCIENCE BV	AMSTERDAM	PO BOX 211, 1000 AE AMSTERDAM, NETHERLANDS	0920-1211			EPILEPSY RES	Epilepsy Res.	OCT	2002	51	3
J	Tettenborn, B; Genton, P; Polson, D				Tettenborn, B; Genton, P; Polson, D			Epilepsy and women's issues: An update	EPILEPTIC DISORDERS			English	Article; Proceedings Paper	4th Sanofi-Synthelabo Symposium on Epilepsy Management on Improving Epilepsy for Life	APR, 2002	SORRENTO, ITALY	Sanofi Synthelabo		epilepsy; women; fertility; reproduction	POLYCYSTIC-OVARY-SYNDROME; ANTIEPILEPTIC DRUGS; IDIOPATHIC/CRYPTOGENIC EPILEPSY; CATAMENIAL EPILEPSY; MANAGEMENT ISSUES; YOUNG-ADULTS; PREGNANCY; FERTILITY; POPULATION; VALPROATE	Although the fundamentals of epilepsy are similar for both males and females, the clinical management of epilepsy in women should take into consideration a variety of factors including: social and cultural issues, age, relationships, diagnosis and characterization, female specific syndromes, the influence of female hormones, hormonal contraceptives and hormonal replacement therapy, the cosmetic s…	Kantonsspital, Neurol Clin, CH-9007 St Gallen, Switzerland; Hope Hosp, Manchester, Lancs, England; Ctr St Paul, Marseille, France	Tettenborn, B (reprint author), Kantonsspital, Neurol Clin, Rorchacherstr 95, CH-9007 St Gallen, Switzerland.						Adab N, 2001, J NEUROL NEUROSUR PS, V70, P15, DOI 10.1136/jnnp.70.1.15; ADAMS J, 1986, BRIT MED J, V293, P355, DOI 10.1136/bmj.293.6543.355; [Anonymous], 2000, BMJ, V320, P1404; Austin J. K., 1997, EPILEPSY COMPREHENSI, P2191; Autret-Leca E, 2001, Paediatr Drugs, V3, P1, DOI 10.2165/00128072-200103010-00001; Balen A, 1999, LANCET, V354, P966, DOI 10.1016/S0140-6736(99)00218-4; Battaglia C, 2002, …	74	11	11	0	1	JOHN LIBBEY EUROTEXT LTD	MONTROUGE	127 AVE DE LA REPUBLIQUE, 92120 MONTROUGE, FRANCE	1294-9361			EPILEPTIC DISORD	Epileptic Disord.	OCT	2002	4			2
J	Haginoya, K; Munakata, M; Kato, R; Yokoyama, H; Ishizuka, M; Iinuma, K				Haginoya, K; Munakata, M; Kato, R; Yokoyama, H; Ishizuka, M; Iinuma, K			Ictal cerebral haemodynamics of childhood epilepsy measured with near-infrared spectrophotometry	BRAIN			English	Article						near-infrared spectrophotometry; epilepsy; cerebral blood volume; cerebral blood flow; ictal monitoring	OXIDATIVE METABOLIC RESPONSES; BLOOD-FLOW; OXYGENATION CHANGES; TISSUE OXYGENATION; RECURRENT SEIZURES; NEURONAL-ACTIVITY; NEWBORN-INFANTS; SPECTROSCOPY; BRAIN; STIMULATION	Near-infrared spectrophotometry (NIRS) is a new technique that allows continuous non-invasive monitoring of tissue oxygenation and haemodynamics in the brain. We used NIRS in various types of paediatric epileptic seizures in order to understand the pathophysiology of epileptic seizures in childhood epilepsy. This study examined 15 children ranging in age from 1.5 months to 16 years (nine males an…	Tohoku Univ, Sch Med, Dept Pediat, Aoba Ku, Sendai, Miyagi 9808574, Japan; Hamamatsu Photon KK, Hamamatsu, Shizuoka, Japan	Haginoya, K (reprint author), Tohoku Univ, Sch Med, Dept Pediat, Aoba Ku, 1-1 Seiryo Machi, Sendai, Miyagi 9808574, Japan.	khaginoya@ped.med.tohoku.ac.jp					Adelson PD, 1999, EPILEPSIA, V40, P1484, DOI 10.1111/j.1528-1157.1999.tb02030.x; Avery RA, 2000, EPILEPSY RES, V40, P53, DOI 10.1016/S0920-1211(00)00109-1; BENARON DA, 1990, P IEEE BME, V12, P1117; BERNE RM, 1974, CIRC RES, V35, P262, DOI 10.1161/01.RES.35.2.262; BODE H, 1992, EUR J PEDIATR, V151, P706, DOI 10.1007/BF01957579; BONTE FJ, 1983, ARCH NEUROL-CHICAGO, V40, P267, DOI 10.1001/archneur.1…	50	49	51	0	5	OXFORD UNIV PRESS	OXFORD	GREAT CLARENDON ST, OXFORD OX2 6DP, ENGLAND	0006-8950			BRAIN	Brain	SEP	2002	125		9
J	Yager, JY; Armstrong, EA; Miyashita, H; Wirrell, EC				Yager, JY; Armstrong, EA; Miyashita, H; Wirrell, EC			Prolonged neonatal seizures exacerbate hypoxic-ischemic brain damage: Correlation with cerebral energy metabolism and excitatory amino acid release	DEVELOPMENTAL NEUROSCIENCE			English	Article; Proceedings Paper	3rd Hershey Conference on Developmental Cerebral Blood Flow and Metabolism	JUN 06-09, 2002	HERSHEY, PA	Natl Inst Neurol Disorders & Stroke		neonatal seizures; hypoxic-ischemic brain damage; cerebral energy metabolism; excitatory amino acid release	INDUCED STATUS-EPILEPTICUS; NUCLEAR-MAGNETIC-RESONANCE; RECEPTOR GENE-EXPRESSION; IN-VIVO MICRODIALYSIS; IMMATURE RAT; KAINIC-ACID; RECURRENT SEIZURES; INVIVO P-31; DEVELOPMENTAL REGULATION; OXIDATIVE-METABOLISM	Background: Perinatal hypoxia-ischemia (HI) is the most common precipitant of seizures in the first 24-48 h of a newborn's life. In a previous study, our laboratory developed a model of prolonged, continuous electrographic seizures in 10-day-old rat pups using kainic acid (KA) as a proconvulsant. Groups of animals included those receiving only KA, or HI for 15 or 30 min, followed by KA infusion. …	Univ Saskatchewan, Dept Pediat, Saskatoon, SK, Canada; Univ Calgary, Calgary, AB, Canada	Yager, JY (reprint author), Royal Univ Hosp, Room 3717,103 Hosp Dr, Saskatoon, SK S7N 0W8, Canada.	yager@duke.usask.ca					ALBALA BJ, 1984, DEV BRAIN RES, V13, P139, DOI 10.1016/0165-3806(84)90085-3; BICKLER PE, 1993, J CEREBR BLOOD F MET, V13, P811, DOI 10.1038/jcbfm.1993.103; Camfield PR, 1997, EPILEPSIA, V38, P735, DOI 10.1111/j.1528-1157.1997.tb01245.x; CARMANT L, 1995, DEV BRAIN RES, V89, P67, DOI 10.1016/0165-3806(95)00110-Y; Cataltepe O, 1996, BRAIN RES, V709, P326, DOI 10.1016/0006-8993(95)01437-3; CATALTEPE …	67	49	54	0	1	KARGER	BASEL	ALLSCHWILERSTRASSE 10, CH-4009 BASEL, SWITZERLAND	0378-5866	1421-9859		DEV NEUROSCI-BASEL	Dev. Neurosci.	SEP-OCT	2002	24	5
J	Wilton, LV; Shakir, S				Wilton, LV; Shakir, S			A postmarketing surveillance study of gabapentin as add-on therapy for 3,100 patients in England	EPILEPSIA			English	Article						gabapentin; postmarketing surveillance; prescription-event monitoring; adverse events; pregnancy outcomes	ANTICONVULSANT DRUGS; PRESCRIPTION-EVENT; LAMOTRIGINE; EPILEPSY; VIGABATRIN	Purpose: Our aim was to monitor the use of gabapentin (GBP) by patients prescribed this drug by primary care physicians in England soon after it was marketed in the United Kingdom. Methods: A noninterventional observational cohort study was conducted by using the technique of prescription-event monitoring. Patients were identified from dispensed National Health Service prescriptions. Outcome data…	Drug Safety Res Unit, Southampton SO31 1AA, Hants, England	Wilton, LV (reprint author), Drug Safety Res Unit, Bursledon Hall,Bludell Lane, Southampton SO31 1AA, Hants, England.						Appleton R, 2001, DEV MED CHILD NEUROL, V43, P269, DOI 10.1017/S0012162201000500; BATTINO D, 2000, MEYLERS SIDE EFFECTS, P188; CHADWICK D, 1990, LANCET, V335, P1114; CHADWICK D, 1994, LANCET, V343, P89, DOI 10.1016/S0140-6736(94)90820-6; CHADWICK D, 1993, ROYAL SOC MED SERV L, V198; *COUNC INT ORG MED, 1993, INT ETH GUID BIOM RE; Dunn N, 1999, CLIN EXP ALLERGY, V29, P217, DOI 10.1046/j.1365-2222.…	28	31	31	0	0	BLACKWELL PUBLISHING INC	MALDEN	350 MAIN ST, MALDEN, MA 02148 USA	0013-9580			EPILEPSIA	Epilepsia	SEP	2002	43	9
J	Leone, M; Bottacchi, E; Beghi, E; Morgando, E; Mutani, R; Cremo, R; Ceroni, LR; Floriani, I				Leone, M; Bottacchi, E; Beghi, E; Morgando, E; Mutani, R; Cremo, R; Ceroni, LR; Floriani, I		Alcohol Epilepsy Study Grp	Risk factors for a first generalized tonic-clonic seizure in adult life	NEUROLOGICAL SCIENCES			English	Article						epilepsy; case control; risk factors; alcohol drinking; reliability	NEW-ONSET SEIZURES; CEREBRAL-PALSY; EPILEPSY; DISORDERS; POPULATION; EPIDEMIOLOGY; CHILDREN; ROCHESTER	To evaluate risk factors for a first generalized tonic-clonic seizure (GTCS) in adults (greater than or equal to15 years), we performed a multicenter, case-control study involving eleven first-referral neurological departments in north-western Italy. The study enrolled 278 patients with a first GTCS, and 556 age- and sex-matched hospital controls. Cases and controls were interviewed through a que…	Osped Maggiore Novara, Neurol Clin, I-28100 Novara, Italy; Reg Hosp, Dept Neurol & Neurophysiol, Aosta, Italy; Mario Negri Pharmacol Res Inst, Neurol Dis Lab, Milan, Italy; San Gerardo Hosp, Neurol Clin, Monza, Italy; Molinette Mauriziano Hosp, Neurol Dept, Turin, Italy; Univ Turin, Dept Neurosci, Turin, Italy; Dept Publ Hlth, Aosta, Italy; Mario Negri Pharmacol Res Inst, Lab Clin Res Oncol, Mila…	Leone, M (reprint author), Osped Maggiore Novara, Neurol Clin, Corson Mazzini 18, I-28100 Novara, Italy.			Leone, Maurizio/0000-0002-6339-5738			ANNEGERS JF, 1987, NEW ENGL J MED, V316, P493, DOI 10.1056/NEJM198702263160901; Annegers JF, 1996, MAYO CLIN PROC, V71, P570, DOI 10.4065/71.6.570; ANNEGERS JF, 1980, NEUROLOGY, V30, P683, DOI 10.1212/WNL.30.7.683; BANCAUD J, 1981, EPILEPSIA, V22, P489; *COMM EP PROGN INT, 1993, EPILEPSIA, V34, P592; Conover W., 1980, PRACTICAL NONPARAMET; DEGEN R, 1978, J NEUROL, V217, P145, DOI 10.1007/BF003129…	32	18	18	0	1	SPRINGER-VERLAG	NEW YORK	175 FIFTH AVE, NEW YORK, NY 10010 USA	1590-1874			NEUROL SCI	Neurol. Sci.	SEP	2002	23	3
J	Williams, KP; Singh, A				Williams, KP; Singh, A			The correlation of seizures in newborn infants with significant acidosis at birth with umbilical artery cord gas values	OBSTETRICS AND GYNECOLOGY			English	Article							PATHOLOGICAL FETAL ACIDEMIA; NEONATAL COMPLICATIONS; MORBIDITY; ASPHYXIA; TERM; PH; DIAGNOSIS	OBJECTIVE: To correlate umbilical blood gas variables with neonatal seizures in neonates with significant acidosis at birth (pH less than or equal to 7.1). METHODS: We reviewed the maternal and neonatal charts of 238 patients at a gestational age of 32 weeks or more with cord gases done at delivery and an umbilical artery pH of 7.1 or less. All infants transferred to the neonatal intensive care u…	Yale Univ, Sch Med, Dept Obstet & Gynecol, New Haven, CT 06520 USA; Univ British Columbia, Dept Pediat, BC Childrens Hosp, Vancouver, BC, Canada	Williams, KP (reprint author), Yale Univ, Sch Med, Dept Obstet & Gynecol, 333 Cedar St,POB 208063, New Haven, CT 06520 USA.						American College of Obstetrics and Gynecologists, 1991, AM COLL OBST GYN TEC; Andres RL, 1999, AM J OBSTET GYNECOL, V181, P867, DOI 10.1016/S0002-9378(99)70316-9; DIJXHOORN MJ, 1985, EARLY HUM DEV, V11, P33, DOI 10.1016/0378-3782(85)90117-3; FEE SC, 1990, AM J OBSTET GYNECOL, V162, P802, DOI 10.1016/0002-9378(90)91014-4; FLETCHER RH, 1988, CLIN EPIDEMIOLOGY ES, P42; GILSTRAP LC, 1989, AM J OBSTET…	21	27	30	0	2	ELSEVIER SCIENCE INC	NEW YORK	360 PARK AVE SOUTH, NEW YORK, NY 10010-1710 USA	0029-7844			OBSTET GYNECOL	Obstet. Gynecol.	SEP	2002	100	3
J	Pack, AM; Morrell, MJ				Pack, AM; Morrell, MJ			Treatment of women with epilepsy	SEMINARS IN NEUROLOGY			English	Review						steroid hormones; catamenial seizures; oral contraception; bone health; reproductive health; pregnancy	NEURAL-TUBE DEFECTS; POLYCYSTIC-OVARY-SYNDROME; INCREASED BONE TURNOVER; FOLIC-ACID; ANTICONVULSANT THERAPY; IDIOPATHIC/CRYPTOGENIC EPILEPSY; ANTIEPILEPTIC DRUGS; FOLATE LEVELS; RISK-FACTORS; CONGENITAL-MALFORMATIONS	Epilepsy is equally prevalent in men and women. However, for women there are unique concerns related to hormone effects on seizures and the effects of seizures and antiepileptic drugs (AEDs) on reproductive health. Steroid hormones affect neuronal excitability and seizure frequency. Some AEDs reduce the efficacy of oral contraceptive agents, increasing the probability of unplanned pregnancies. AE…	Columbia Univ, Inst Neurol, Dept Neurol, New York, NY 10032 USA	Pack, AM (reprint author), Columbia Univ, Inst Neurol, Dept Neurol, 710 W 168th St, New York, NY 10032 USA.						Abbasi F, 1999, EPILEPSIA, V40, P205, DOI 10.1111/j.1528-1157.1999.tb02076.x; Adab N, 2001, J NEUROL NEUROSUR PS, V70, P15, DOI 10.1136/jnnp.70.1.15; ANNEGERS JF, 1978, INT J EPIDEMIOL, V7, P241, DOI 10.1093/ije/7.3.241; [Anonymous], 1992, MMWR Recomm Rep, V41, P1; BEASTALL GH, 1985, SCOT MED J, V30, P101, DOI 10.1177/003693308503000206; BENSHLOMO I, 1995, FERTIL STERIL, V63, P953, DOI 10.1016/S0…	114	16	18	0	0	THIEME MEDICAL PUBL INC	NEW YORK	333 SEVENTH AVE, NEW YORK, NY 10001 USA	0271-8235			SEMIN NEUROL	Semin. Neurol.	SEP	2002	22	3
J	Pennell, PB				Pennell, PB			Pregnancy in the woman with epilepsy: Maternal and fetal outcomes	SEMINARS IN NEUROLOGY			English	Article						epilepsy; women; pregnancy; anticonvulsants; teratogenesis	NEURAL-TUBE DEFECTS; ANTIEPILEPTIC DRUGS; CONGENITAL-MALFORMATIONS; SEIZURE DISORDERS; FOLIC-ACID; HEART-RATE; WOMEN; ANTICONVULSANTS; TERATOGENESIS; CHILDREN	Pregnancy in women with epilepsy is associated with increased obstetric risks and increased adverse neonatal outcomes. Prior to conception, folic acid should be administered and the antiepileptic drug (AED) regimen should be optimized. Effective control of maternal seizures with the least risk to the fetus is the goal, preferably using AED monotherapy. Periodic monitoring of total and free AED le…	Emory Univ, Sch Med, Emory Epilepsy Monitoring Unit, Atlanta, GA 30322 USA	Pennell, PB (reprint author), Emory Univ, Sch Med, Emory Epilepsy Monitoring Unit, WMB 6000,1639 Pierce Dr, Atlanta, GA 30322 USA.						*ACOG, 1996, ACOG ED B, V231; Adab N, 2001, J NEUROL NEUROSUR PS, V70, P15, DOI 10.1136/jnnp.70.1.15; ANNEGERS JF, 1978, INT J EPIDEMIOL, V7, P241, DOI 10.1093/ije/7.3.241; [Anonymous], 1997, INT J GYNECOL OBSTET, V56, P279; Arpino C, 2000, EPILEPSIA, V41, P1436, DOI 10.1111/j.1528-1157.2000.tb00119.x; Battino D, 1999, EPILEPSY RES, V36, P53, DOI 10.1016/S0920-1211(99)00020-0; Botto LD, 1999, NEW…	77	26	29	0	2	THIEME MEDICAL PUBL INC	NEW YORK	333 SEVENTH AVE, NEW YORK, NY 10001 USA	0271-8235			SEMIN NEUROL	Semin. Neurol.	SEP	2002	22	3
J	Williams, J; Myson, V; Steward, S; Jones, G; Wilson, JF; Kerr, MP; Smith, PEM				Williams, J; Myson, V; Steward, S; Jones, G; Wilson, JF; Kerr, MP; Smith, PEM			Self-discontinuation of antiepileptic medication in pregnancy: Detection by hair analysis	EPILEPSIA			English	Article						epilepsy; pregnancy; hair; antiepileptic drugs; compliance	CARBAMAZEPINE; POPULATION; EPILEPSY	Purpose: Concerns over teratogenicity of antiepileptic drugs (AEDs) during pregnancy must be balanced against the risks of seizures to the mother and developing fetus. Pharmacokinetic changes and vomiting may alter drug levels, but more important may be the patient's decision to stop medication before or during pregnancy. Compliance assessment traditionally relies either on self-reporting or on A…	Univ Wales Coll Med, Welsh Epilepsy Unit, Cardiff CF4 4XN, S Glam, Wales; Univ Wales Coll Med, Dept Pharmacol Toxicol & Therapeut, Cardiff CF4 4XN, S Glam, Wales; Univ Wales Coll Med, Dept Psychol Med, Cardiff CF4 4XN, S Glam, Wales	Smith, PEM (reprint author), Univ Wales Hosp, Epilepsy Unit, Cardiff CF14 4XW, S Glam, Wales.		turton, miranda/F-4682-2011				Crawford P, 1999, SEIZURE-EUR J EPILEP, V8, P201, DOI 10.1053/seiz.1999.0295; Fairgrieve SD, 2000, BRIT MED J, V321, P674, DOI 10.1136/bmj.321.7262.674; HENDERSON GL, 1993, FORENSIC SCI INT, V63, P19, DOI 10.1016/0379-0738(93)90256-A; Mei Z, 1997, THER DRUG MONIT, V19, P92, DOI 10.1097/00007691-199702000-00017; Saitoh M, 1969, ADV BIOL SKIN, V9, P183; Samren EB, 1997, EPILEPSIA, V38, P981, DOI 10…	12	39	40	0	3	BLACKWELL PUBLISHING INC	MALDEN	350 MAIN ST, MALDEN, MA 02148 USA	0013-9580			EPILEPSIA	Epilepsia	AUG	2002	43	8
J	Pal, DK; Das, T; Sengupta, S; Chaudhury, G				Pal, DK; Das, T; Sengupta, S; Chaudhury, G			Help-seeking patterns for children with epilepsy in rural India: Implications for service delivery	EPILEPSIA			English	Article						epilepsy; child; help seeking; developing countries	CHILDHOOD EPILEPSY; SOUTH-INDIA; HEALTH-CARE; COMMUNITY; KNOWLEDGE; MEDICINE; ECUADOR	Purpose: Most people in the world with epilepsy are untreated with antiepileptic drugs (AEDs). In some developing countries, this is because treatment facilities are unavailable or difficult to access. It has even been suggested that indigenous health systems threaten the prospect of the global control of epilepsy with AEDs. We have investigated patterns and costs of help seeking for children wit…	UCL, Inst Child Hlth, Neurosci Unit, London WC1E 6BT, England	Pal, DK (reprint author), Columbia Univ, New York State Psychiat Inst, Clin & Genet Epidemiol Unit, 1051 Riverside Dr,Unit 24, New York, NY 10032 USA.	dkp28@columbia.edu	Pal, Deb/F-3318-2011				Bertolote JM., 1994, TROP GEOGR MED, V46, P28; BHARUCHA EP, 1994, NEUROL INDIA, V44; BHATIA JC, 1975, SOC SCI MED, V9, P15, DOI 10.1016/0037-7856(75)90153-5; CHAUDHURY G, 1995, DISABLED CHILDREN DE, P152; DANESI MA, 1994, EPILEPSIA, V35, P344, DOI 10.1111/j.1528-1157.1994.tb02442.x; Desai P, 1998, SEIZURE-EUR J EPILEP, V7, P133, DOI 10.1016/S1059-1311(98)80069-1; ELLISON RE, 1989, ADV EPILEPTOLOG…	26	18	18	0	6	WILEY-BLACKWELL	MALDEN	COMMERCE PLACE, 350 MAIN ST, MALDEN 02148, MA USA	0013-9580			EPILEPSIA	Epilepsia	AUG	2002	43	8
J	Kroes, HY; Reefhuis, J; Cornel, MC				Kroes, HY; Reefhuis, J; Cornel, MC			Is there an association between maternal carbamazepine use during pregnancy and eye malformations in the child?	EPILEPSIA			English	Article						birth defect registry; carbamazepine; coloboma; microphthalmia; pregnancy; teratology	ANTIEPILEPTIC DRUGS; MONOTHERAPY; EXPOSURE; EPILEPSY; PATTERN; WOMEN	Purpose: To check for an association between carbamazepme (CBZ) use by the mother during pregnancy and congenital eye malformations (i.e., anophthalmia, microphthalmia, and coloboma) in the child, as suggested by Sutcliffe et al. (1998), who reported four cases. Methods: We checked all the cases with these eye malformations for CBZ use by the mother in the EUROCAT Northern Netherlands dataset. wh…	VU Univ Med Ctr, Dept Clin & Human Genet, NL-1007 MB Amsterdam, Netherlands; Univ Med Ctr Utrecht, Dept Med Genet, Utrecht, Netherlands; Univ Groningen Hosp, Dept Med Genet, Groningen, Netherlands	Cornel, MC (reprint author), VU Univ Med Ctr, Dept Clin & Human Genet, POB 7057, NL-1007 MB Amsterdam, Netherlands.						Arpino C, 2000, EPILEPSIA, V41, P1436, DOI 10.1111/j.1528-1157.2000.tb00119.x; BERTOLLINI R, 1987, EUR J EPIDEMIOL, V3, P164; Calzolari E., 1997, Teratology, V56, P397; Diav-Citrin O, 2001, NEUROLOGY, V57, P321, DOI 10.1212/WNL.57.2.321; *EUR WORK GROUP, 1997, 7 EUROCAT L PAST SCI; Fahnehjelm KT, 1999, ACTA OPHTHALMOL SCAN, V77, P530, DOI 10.1034/j.1600-0420.1999.770509.x; GRANSTROM ML, 1982, EPI…	15	12	12	0	2	BLACKWELL PUBLISHING INC	MALDEN	350 MAIN ST, MALDEN, MA 02148 USA	0013-9580			EPILEPSIA	Epilepsia	AUG	2002	43	8
J	Wester, U; Brandberg, G; Larsson, M; Lonnerholm, T; Anneren, G				Wester, U; Brandberg, G; Larsson, M; Lonnerholm, T; Anneren, G			Chondrodysplasia punctata (CDP) with features of the tibia-metacarpal type and maternal phenytoin treatment during pregnancy	PRENATAL DIAGNOSIS			English	Article						chondrodysplasia punctata; tibia-metacarpal type; phenytoin; pregnancy	VITAMIN-K DEFICIENCY; ANTICONVULSANT THERAPY; HETEROGENEITY; MALFORMATIONS; NEWBORN	We describe a 2-year-old boy with chondrodysplasia punctata (CDP). The boy was exposed to phenytoin, in combination with carbamazepine, during pregnancy. There has been previous evidence for a connection between phenytoin exposure during pregnancy and chondrodysplasia punctata. The boy had clinical and some radiological characteristic features of CDP, of the tibia-metacarpal type. We know of no o…	Uppsala Univ, Unit Paediat, Dept Women & Child Hlth, Uppsala, Sweden; Childrens Habilitat Clin, Hedemora, Sweden; Uppsala Univ, Radiol Unit, Dept Oncol Radiol & Clin Immunol, Uppsala, Sweden; Uppsala Univ, Clin Genet Unit, Dept Genet & Pathol, Uppsala, Sweden	Anneren, G (reprint author), Univ Uppsala, Childrens Hosp, Dept Clin Genet, S-75185 Uppsala, Sweden.						Argo KM, 1996, ULTRASOUND OBST GYN, V8, P350; ASANTI R, 1963, Ann Paediatr Fenn, V9, P280; BURCK U, 1982, EUR J PEDIATR, V138, P67, DOI 10.1007/BF00442333; BURCK U, 1980, PEDIATR RADIOL, V9, P161, DOI 10.1007/BF01464311; CONRADI E, 1914, JB KINDERHEILK, V80, P86; CORNELISSEN M, 1993, AM J OBSTET GYNECOL, V168, P923, DOI 10.1016/S0002-9378(12)90846-7; CORNELISSEN M, 1993, AM J OBSTET GYNECOL, V168…	31	4	5	0	0	JOHN WILEY & SONS LTD	W SUSSEX	BAFFINS LANE CHICHESTER, W SUSSEX PO19 1UD, ENGLAND	0197-3851			PRENATAL DIAG	Prenat. Diagn.	AUG	2002	22	8
J	Tran, TA; Leppik, IE; Blesi, K; Sathanandan, ST; Remmel, R				Tran, TA; Leppik, IE; Blesi, K; Sathanandan, ST; Remmel, R			Lamotrigine clearance during pregnancy	NEUROLOGY			English	Article							ANTIEPILEPTIC DRUG; METABOLISM; GLUCURONIDATION; NEWBORN; HUMANS; PHARMACOKINETICS; ANTICONVULSANT; LACTATION; BINDING; MOTHER	Objective: To evaluate changes in lamotrigine (LTG) clearance before, during, and after pregnancy. Methods: Twelve pregnancies that had complete steady-state data before, during, and after pregnancy were evaluated. Data included weight, LTG dose, and LTG blood levels at preconception, during pregnancy, and postpartum, and concomitant use of other antiepileptic drugs and their dosages. Apparent cl…	Univ Minnesota, MINCEP Epilepsy Care, Dept Neurol, Minneapolis, MN 55416 USA; Univ Minnesota, Coll Pharm, Minneapolis, MN 55416 USA	Tran, TA (reprint author), Univ Minnesota, MINCEP Epilepsy Care, Dept Neurol, 5775 Wayzata Blvd,Suite 200, Minneapolis, MN 55416 USA.		Remmel, Rory/N-2453-2015		NINDS NIH HHS [P50 NS16308]		Bajpai M, 1996, DRUG METAB DISPOS, V24, P1401; BARDY AH, 1982, EPILEPSY PREGNANCY C, P141; COHEN AF, 1987, CLIN PHARMACOL THER, V42, P535, DOI 10.1038/clpt.1987.193; *COMM CLASS TERM I, 1989, EPILEPSIA, V30, P389, DOI DOI 10.1111/J.1528-1157.1989.TB05316.X; DEAN M, 1980, CLIN PHARMACOL THER, V28, P253, DOI 10.1038/clpt.1980.158; FRIEL PN, 1987, EPILEPSY RES, V1, P70, DOI 10.1016/0920-1211(87)9005…	31	165	170	0	4	LIPPINCOTT WILLIAMS & WILKINS	PHILADELPHIA	530 WALNUT ST, PHILADELPHIA, PA 19106-3621 USA	0028-3878			NEUROLOGY	Neurology	23-Jul	2002	59	2
J	Shankaran, S; Papile, LA; Wright, LL; Ehrenkranz, RA; Mele, L; Lemons, JA; Korones, SB; Stevenson, DK; Donovan, EF; Stoll, BJ; Fanaroff, AA; Oh, W; Verter, J				Shankaran, S; Papile, LA; Wright, LL; Ehrenkranz, RA; Mele, L; Lemons, JA; Korones, SB; Stevenson, DK; Donovan, EF; Stoll, BJ; Fanaroff, AA; Oh, W; Verter, J			Neurodevelopmental outcome of premature infants after antenatal phenobarbital exposure	AMERICAN JOURNAL OF OBSTETRICS AND GYNECOLOGY			English	Article						antenatal phenobarbital; neonatal; outcome	BIRTH-WEIGHT INFANTS; INTRAVENTRICULAR HEMORRHAGE; INTRACRANIAL HEMORRHAGE; PREVENTION; THERAPY; NEWBORN; TRIAL; LESS	OBJECTIVE: We previously demonstrated that antenatal phenobarbital does not decrease the risk of intracranial hemorrhage or early death in premature infants. The objective of the present study was to evaluate the impact of antenatal phenobarbital exposure on the neurodevelopmental outcome of premature infants born to women who were participating in the randomized clinical trial of antenatal pheno…	Wayne State Univ, Detroit, MI 48202 USA; Univ New Mexico, Albuquerque, NM 87131 USA; NICHHD, Bethesda, MD 20892 USA; Yale Univ, New Haven, CT USA; George Washington Univ, Washington, DC USA; Indiana Univ, Indianapolis, IN 46204 USA; Univ Tennessee, Memphis, TN USA; Stanford Univ, Palo Alto, CA 94304 USA; Univ Cincinnati, Cincinnati, OH USA; Emory Univ, Atlanta, GA 30322 USA; Case Western Reserve …	Shankaran, S (reprint author), Childrens Hosp Michigan, 3901 Beaubien Blvd, Detroit, MI 48201 USA.				NICHD NIH HHS [U10 HD21364, U10 HD 27904, U10 HD21385, U01 HD19897, U10 HD21415, U10 HD27880, U10 HD27881, U10 HD27851, U10 HD27853, U10 HD27856, U10 HD27871]; NCRR NIH HHS [M01 RR 00070, M01 RR 00997, M01 RR 00750, M01 RR 06022, M01 RR 08084]		BAYLEY N, 1993, BAYLEY SCALES INFANT, V2; CROWTHER CA, 2001, COCHRANE LIBRARY; De Carolis S, 1988, Fetal Ther, V3, P224; Doyle LW, 2000, PEDIATRICS, V106, DOI 10.1542/peds.106.1.e2; GODDARDFINEGOLD J, 1987, PEDIATRICS, V79, P901; GROSS RT, 1990, JAMA-J AM MED ASSOC, V263, P3035; Horbar Jeffrey D., 1992, P562; KAEMPF JW, 1990, J PEDIATR-US, V117, P933, DOI 10.1016/S0022-3476(05)80141-6; MENT LR, 1…	25	19	19	0	2	MOSBY, INC	ST LOUIS	11830 WESTLINE INDUSTRIAL DR, ST LOUIS, MO 63146-3318 USA	0002-9378			AM J OBSTET GYNECOL	Am. J. Obstet. Gynecol.	JUL	2002	187	1
J	Pal, DK; Chaudhury, G; Das, T; Sengupta, S				Pal, DK; Chaudhury, G; Das, T; Sengupta, S			Predictors of parental adjustment to children's epilepsy in rural India	CHILD CARE HEALTH AND DEVELOPMENT			English	Article						epilepsy; children; India; parental adjustment; social support; outcome	RANDOMIZED CONTROLLED-TRIAL; CHILDHOOD EPILEPSY; DISABLED-CHILDREN; FAMILIES; STRESS	Background Negative societal attitudes towards disability affect the adjustment of parents when their child is diagnosed with epilepsy. Recent studies have suggested that parental and child outcomes, including adjustment, can be influenced by non-directed social support to mothers of children with disability. The objective of our study was to test the hypothesis that maternal satisfaction with so…	UCL, Inst Child Hlth, Neurosci Unit, London WC1E 6BT, England; SANCHAR AROD, Pailan, W Bengal, India	Pal, DK (reprint author), Columbia Univ, New York State Psychiat Inst, Clin & Genet Epidemiol Unit, 1051 Riverside Dr,Unit 24, New York, NY 10032 USA.	dkp28@columbia.edu	Pal, Deb/F-3318-2011				Bains H S, 1992, Indian Pediatr, V29, P1487; CARLTONFORD S, 1995, J HEALTH SOC BEHAV, V36, P285, DOI 10.2307/2137344; CHAUDHURY G, 1995, CLIN DEV MED, P152; DAVIS H, 1991, J MENT DEFIC RES, V35, P89; Dunst C., 1984, J INDIVIDUAL FAMILY, V1, P45; Hauch S., 1988, CANADIAN J COMMUNITY, V7, P5; Ju SH, 1990, ACTA PAEDIAT SIN, V31, P103; MCCONACHIE H, 1994, CHILD CARE HLTH DEV, V20, P37, DOI 10.1111/j.…	18	20	20	0	1	WILEY-BLACKWELL	MALDEN	COMMERCE PLACE, 350 MAIN ST, MALDEN 02148, MA USA	0305-1862			CHILD CARE HLTH DEV	Child Care Health Dev.	JUL	2002	28	4
J	Mesiwala, AH; Kuratani, JD; Avellino, AM; Roberts, TS; Sotero, MA; Ellenbogen, RG				Mesiwala, AH; Kuratani, JD; Avellino, AM; Roberts, TS; Sotero, MA; Ellenbogen, RG			Focal motor seizures with secondary generalization arising in the cerebellum - Case report and review of the literature	JOURNAL OF NEUROSURGERY			English	Review						epilepsy; focal seizure; ganglioglioma; cerebellum	COMPLEX PARTIAL SEIZURES; HEMIFACIAL SPASM; HYPOTHALAMIC HAMARTOMAS; SURGICAL-TREATMENT; FASTIGIAL NUCLEUS; GELASTIC SEIZURES; CHILDHOOD; EPILEPSY; CORTEX; HEMICEREBELLECTOMY	The issue of whether seizures can arise in the cerebellum remains controversial. The authors present the first known case of focal subcortical epilepsy with secondary generalization thought to arise from a dysplastic lesion within the cerebellum. A newborn infant presented with daily episodes of left eye blinking, stereotyped extremity movements. postural arching and intermittent altered consciou…	Univ Washington, Div Neurol Surg, Dept Neurol Surg, Sch Med,Childrens Hosp & Reg Med Ctr, Seattle, WA 98105 USA; Univ Washington, Div Neurol Surg, Dept Neurol, Sch Med,Childrens Hosp & Reg Med Ctr, Seattle, WA 98105 USA	Ellenbogen, RG (reprint author), Univ Washington, Div Neurol Surg, Dept Neurol Surg, Sch Med,Childrens Hosp & Reg Med Ctr, 4800 Sand Point Way NE,CH-50, Seattle, WA 98105 USA.	rellen@chmc.org					ALSHAHWAN SA, 1994, NEUROLOGY, V44, P1332, DOI 10.1212/WNL.44.7.1332; BILLS DC, 1991, J NEUROSURG, V75, P134, DOI 10.3171/jns.1991.75.1.0134; BLUME WT, 1982, ANN NEUROL, V12, P538, DOI 10.1002/ana.410120606; BRADLEY DJ, 1987, J PHYSIOL-LONDON, V393, P107, DOI 10.1113/jphysiol.1987.sp016813; CASCINO GD, 1993, NEUROLOGY, V43, P747, DOI 10.1212/WNL.43.4.747; CAVENESS WF, 1980, ANN NEUROL, V7, P213, …	45	57	57	0	3	AMER ASSOC NEUROLOGICAL SURGEONS	ROLLING MEADOWS	5550 MEADOWBROOK DRIVE, ROLLING MEADOWS, IL 60008 USA	0022-3085	1933-0693		J NEUROSURG	J. Neurosurg.	JUL	2002	97	1
J	Bokhari, A; Coull, BA; Holmes, LB				Bokhari, A; Coull, BA; Holmes, LB			Effect of prenatal exposure to anticonvulsant drugs on dermal ridge patterns of fingers	TERATOLOGY			English	Article							FETAL-HYDANTOIN SYNDROME; PHALANGEAL HYPOPLASIA; TERATOGENICITY; ASYMMETRY; MALFORMATIONS; PREGNANCY; CHILDREN; LIMB; RISK	Background: An altered frequency of specific dermal ridge patterns on fingertips, such as an increased number of arches, has been observed in children exposed in utero to anticonvulsants and other teratogens. Asymmetry of the distribution of dermal ridge patterns has been attributed to environmental exposures and genetic factors. Methods: We evaluated all of the dermal ridge patterns of 66 childr…	Massachusetts Gen Hosp, Genet & Teratol Unit, Serv Pediat, Boston, MA 02114 USA; Harvard Univ, Sch Med, Dept Pediat, Boston, MA 02115 USA; Harvard Univ, Sch Publ Hlth, Dept Biostat, Boston, MA 02115 USA	Holmes, LB (reprint author), Massachusetts Gen Hosp, Genet & Teratol Unit, Serv Pediat, Warren 801,55 Fruit St, Boston, MA 02114 USA.						AGRESTI A, 1990, CATEGORICAL DATA ANA, P311; ALTER M, 1966, J AMER MED ASSOC, V197, P685; ANDERMANN E, 1982, EPILEPSY PREGNANCY C, P235; ARDINGER HH, 1988, AM J MED GENET, V29, P172; Bokhari A., 1998, Teratology, V57, P250; BROWN JM, 1993, DEVELOPMENT, V119, P41; BUEHLER BA, 1990, NEW ENGL J MED, V322, P1567, DOI 10.1056/NEJM199005313222204; CUMMINS H, 1961, FINGER PRINTS PALMS; Danielsson BR, 19…	39	11	11	0	1	WILEY-LISS	NEW YORK	DIV JOHN WILEY & SONS INC, 605 THIRD AVE, NEW YORK, NY 10158-0012 USA	0040-3709			TERATOLOGY	Teratology	JUL	2002	66	1
J	Scher, MS				Scher, MS			Controversies regarding neonatal seizure recognition	EPILEPTIC DISORDERS			English	Article						neonates; seizures; EEG differential diagnosis; paroxysmal phenomena; brain surgery	FOCAL MOTOR SEIZURES; INDUCED BRAIN INJURY; TERM FOLLOW-UP; FULL-TERM; NEUROPHYSIOLOGICAL ASSESSMENT; ELECTROGRAPHIC SEIZURES; PREMATURE-INFANTS; PROGNOSTIC VALUE; SLEEP MYOCLONUS; NEWBORN-INFANT	Recognition and classification of neonatal seizures remain problematic, particularly when clinicians rely only on clinical criteria. Physicians should utilize synchronized video-EEG-polygraphic recordings to correlate suspicious behaviors with electrographic seizures, to help limit misdiagnosis and overtreatment of either normal or abnormal nonepileptic behaviors. Since neonatal seizures, particu…	Univ Hosp Cleveland, Div Chief Pediat Neurol, Raimbow Babies & Children Hosp, CWRU Sch Med,Dept Pediat, Cleveland, OH 44106 USA; Univ Hosp Cleveland, Sleep Epilepsy Program, Raimbow Babies & Children Hosp, CWRU Sch Med, Cleveland, OH 44106 USA; Univ Hosp Cleveland, Fetal Neonatal Neurol Program, Raimbow Babies & Children Hosp, CWRU Sch Med, Cleveland, OH 44106 USA	Scher, MS (reprint author), Univ Hosp Cleveland, Div Chief Pediat Neurol, Raimbow Babies & Children Hosp, CWRU Sch Med,Dept Pediat, 11100 Euclid Ave, Cleveland, OH 44106 USA.						Alfonso I, 2000, J CHILD NEUROL, V15, P56, DOI 10.1177/088307380001500112; Alfonso I, 2001, J CHILD NEUROL, V16, P625, DOI 10.1177/088307380101600822; ANDERMANN F, 1988, BRAIN DEV-JPN, V10, P213, DOI 10.1016/S0387-7604(88)80001-9; BANCAUD J, 1981, EPILEPSIA, V22, P489; BARTH PJ, 1992, FETAL PERINATAL NEUR, P99; Biagioni E, 1998, Eur J Paediatr Neurol, V2, P117, DOI 10.1016/S1090-3798(98)80027-5; …	93	36	39	0	5	JOHN LIBBEY EUROTEXT LTD	MONTROUGE	127 AVE DE LA REPUBLIQUE, 92120 MONTROUGE, FRANCE	1294-9361			EPILEPTIC DISORD	Epileptic Disord.	JUN	2002	4	2
J	Brunquell, PJ; Glennon, CM; DiMario, FJ; Lerer, TL; Eisenfeld, L				Brunquell, PJ; Glennon, CM; DiMario, FJ; Lerer, TL; Eisenfeld, L			Prediction of outcome based on clinical seizure type in newborn infants	JOURNAL OF PEDIATRICS			English	Article							NUCLEAR-MAGNETIC-RESONANCE; BRAIN ENERGY-STATE; NEONATAL SEIZURES; STATUS EPILEPTICUS; CONVULSIONS; CLASSIFICATION; CORTEX; P-31	Objective: To determine whether the clinical features of neonatal seizures are of value in predicting outcome. Study design: Demographic features, clinical seizure types, etiologic Factors, and laboratory findings of all 77 patients with seizures admitted to our neonatal intensive care unit over a consecutive 7-year period were extracted from the medical records. Results: Twenty-three (30%) died;…	Connecticut Childrens Med Ctr, Div Neurol, Hartford, CT 06106 USA; Connecticut Childrens Med Ctr, Div Neonatol, Hartford, CT USA; Connecticut Childrens Med Ctr, Div Biostat, Hartford, CT USA; Connecticut Childrens Med Ctr, Dept Res, Hartford, CT USA; Connecticut Childrens Med Ctr, Dept Pediat, Hartford, CT USA; Trinity Coll, Dept Neurosci, Hartford, CT 06106 USA; Univ Connecticut, Sch Med, Farmin…	Brunquell, PJ (reprint author), Connecticut Childrens Med Ctr, Div Neurol, 282 Washington St, Hartford, CT 06106 USA.						BERGMAN I, 1983, ANN NEUROL, V14, P642, DOI 10.1002/ana.410140607; BERNES SM, 1994, PEDIATR CLIN N AM, V41, P1069; BERRYKRAVIS E, 1989, ANN NEUROL, V26, P485; BROWN JK, 1972, LANCET, V1, P135; Carrascosa M C, 1996, Rev Neurol, V24, P1516; COWAN BE, 1987, PEDIATR RES, V21, P357, DOI 10.1203/00006450-198704000-00007; DANNER R, 1985, ARCH NEUROL-CHICAGO, V42, P1014, DOI 10.1001/archneur.1985.0406009…	32	67	68	0	0	MOSBY-ELSEVIER	NEW YORK	360 PARK AVENUE SOUTH, NEW YORK, NY 10010-1710 USA	0022-3476	1097-6833		J PEDIATR-US	J. Pediatr.	JUN	2002	140	6
J	Takei, Y; Takashima, S; Kumada, A; Tachibana, M; Takami, T; Miyajima, T; Hoshika, A				Takei, Y; Takashima, S; Kumada, A; Tachibana, M; Takami, T; Miyajima, T; Hoshika, A			Nitric oxide donor increases cerebral blood flow and oxygenation during kainic acid-induced seizures in newborn rabbits	PEDIATRICS INTERNATIONAL			English	Article						cerebral blood flow; near-infrared spectroscopy; neonatal seizures; nitric oxide; sodium nitroprusside	HIPPOCAMPAL-LESIONS; BRAIN-DAMAGE; INHIBITION; NITROPRUSSIDE; HYPEREMIA; ISCHEMIA	Background : We investigated the hypothesis that sodium nitroprusside (SNP), a nitric oxide (NO) donor, increased the cerebral blood flow and oxygenation during kainic acid (KA)-induced seizures in newborn rabbits. Methods : After KA administration (i.v. 12 mg/kg) to induce seizures, either 1.2 mg/kg SNP (SNP group, i.v., n = 6) or 1 mL normal saline (vehicle group, i.v., n = 6) was given. Region…	Tokyo Med Univ, Dept Pediat, Tokyo, Japan; NCNP, Natl Inst Neurosci, Dept Mental Retardat & Birth Defect Res, Tokyo, Japan	Takei, Y (reprint author), Tokyo Med Univ Hosp, Dept Pediat, Shinjuku Ku, 6-7-1 Nishi Shinjuku, Tokyo 1600023, Japan.						DAWSON VL, 1991, P NATL ACAD SCI USA, V88, P6368, DOI 10.1073/pnas.88.14.6368; DEVASCONCELOS AP, 1995, P NATL ACAD SCI USA, V92, P3175, DOI 10.1073/pnas.92.8.3175; FARACI FM, 1993, AM J PHYSIOL, V265, pH2209; GROSS PM, 1994, NEUROPHARMACOLOGY, V30, P1241; HABERNY KA, 1992, NEUROSCI LETT, V146, P187, DOI 10.1016/0304-3940(92)90074-H; MONCADA S, 1991, PHARMACOL REV, V43, P109; Montecot C, 1998, NEU…	16	3	3	0	0	BLACKWELL PUBLISHING ASIA	CARLTON	54 UNIVERSITY ST, P O BOX 378, CARLTON, VICTORIA 3053, AUSTRALIA	1328-8067			PEDIATR INT	Pediatr. Int.	JUN	2002	44	3
J	Vestergaard, M; Basso, O; Henriksen, TB; Ostergaard, JR; Olsen, J				Vestergaard, M; Basso, O; Henriksen, TB; Ostergaard, JR; Olsen, J			Risk factors for febrile convulsions	EPIDEMIOLOGY			English	Article						febrile convulsions; febrile seizures; sibling study; half-siblings; birth weight; preterm birth; and fetal growth	LOW-BIRTH-WEIGHT; PERINATAL ANTECEDENTS; GENERALIZED EPILEPSY; NATIONAL COHORT; SEIZURES; RECURRENCE; CHILDREN; DENMARK; DEFECTS; IMPACT	Background. Little is known about the relative importance of genes and early environment in the etiology of febrile convulsions, Methods. We performed a follow-up study using data from two nationwide registers in Denmark, 1980-1998. The study population comprised 10,224 younger siblings of children who had had febrile convulsions, and 21,218 younger siblings of children who had never been hospita…	Aarhus Univ Hosp, Dept Obstet & Gynaecol, Perinatal Epidemiol Res Unit, DK-8200 Aarhus N, Denmark; Univ Aarhus, Danish Epidemiol Sci Ctr, Dept Epidemiol & Social Med, Aarhus, Denmark; Aarhus Univ Hosp, Dept Paediat, Skejby, Denmark	Vestergaard, M (reprint author), Aarhus Univ Hosp, Dept Obstet & Gynaecol, Perinatal Epidemiol Res Unit, DK-8200 Aarhus N, Denmark.		Basso, Olga/E-5384-2010; Vestergaard, Mogens/M-9333-2014	Basso, Olga/0000-0001-9298-4921; Vestergaard, Mogens/0000-0001-8830-2174			Andersen TF, 1999, DAN MED BULL, V46, P263; Basso O, 1999, AM J EPIDEMIOL, V150, P598; Basso O, 1997, BRIT MED J, V315, P1498, DOI 10.1136/bmj.315.7121.1498; BERG AT, 1995, EPILEPSIA, V36, P334, DOI 10.1111/j.1528-1157.1995.tb01006.x; Berkovic SF, 1998, CURR OPIN NEUROL, V11, P129, DOI 10.1097/00019052-199804000-00009; CHRISTENSEN K, 1995, NEW ENGL J MED, V333, P161, DOI 10.1056/NEJM1995072033303…	29	41	43	0	5	LIPPINCOTT WILLIAMS & WILKINS	PHILADELPHIA	530 WALNUT ST, PHILADELPHIA, PA 19106-3621 USA	1044-3983			EPIDEMIOLOGY	Epidemiology	MAY	2002	13	3
J	Azarbayjani, F; Danielsson, BR				Azarbayjani, F; Danielsson, BR			Embryonic arrhythmia by inhibition of HERG channels: A common hypoxia-related teratogenic mechanism for antiepileptic drugs?	EPILEPSIA			English	Article						trimethadione; dimethadione; teratogenicity; embryonic arrhythmia; HERG channel; hypoxia-reoxygenation damage	FETAL TRIMETHADIONE SYNDROME; III ANTIARRHYTHMIC AGENT; RECTIFIER K+ CHANNELS; PHENYTOIN TERATOGENICITY; ISCHEMIA-REPERFUSION; IN-VITRO; DEVELOPMENTAL TOXICITY; ANTICONVULSANT AGENTS; REOXYGENATION DAMAGE; VASCULAR DISRUPTION	Purpose: There is evidence that drug-induced embryonic arrhythmia initiates phenytoin (PHT) teratogenicity. The arrhythmia, which links to the potential of PUT to inhibit a specific potassium channel (I-kr), may result in episodes of embryonic ischemia and generation of reactive oxygen species (ROS) at reperfusion. This study sought to determine whether the proposed mechanism might be relevant fo…	AstraZeneca R & D Sodertalje, Safety Assessment, S-15185 Sodertalje, Sweden; Uppsala Univ, Dept Pharmaceut Biosci, Div Toxicol, Uppsala, Sweden	Danielsson, BR (reprint author), AstraZeneca R & D Sodertalje, Safety Assessment, S-15185 Sodertalje, Sweden.	bengt.danielsson@astrazeneca.com					ABRAHAMSSON C, 1994, CARDIOVASC RES, V28, P337, DOI 10.1093/cvr/28.3.337; Azarbayjani F, 1998, TERATOLOGY, V57, P117, DOI 10.1002/(SICI)1096-9926(199803)57:3<117::AID-TERA1>3.0.CO;2-Y; Azarbayjani F, 2001, TERATOLOGY, V63, P152, DOI 10.1002/tera.1026; BAN Y, 1994, ARCH TOXICOL, V69, P65, DOI 10.1007/s002040050139; BOOKER HE, 1972, ANTIEPILEPTIC DRUGS, P403; BRENT RL, 1960, SCIENCE, V132, P89, DOI…	69	32	33	0	2	WILEY	HOBOKEN	111 RIVER ST, HOBOKEN 07030-5774, NJ USA	0013-9580	1528-1167		EPILEPSIA	Epilepsia	MAY	2002	43	5
J	Celka, P; Colditz, P				Celka, P; Colditz, P			A computer-aided detection of EEG seizures in infants: A singular-spectrum approach and performance comparison	IEEE TRANSACTIONS ON BIOMEDICAL ENGINEERING			English	Article						detection; EEG seizure; infant; MDL; newborn; singular spectrum analysis	TEMPORAL-LOBE EPILEPSY; VALUE DECOMPOSITION; NEWBORN EEG; ELECTROENCEPHALOGRAM; DIMENSION; DYNAMICS; SIGNALS; TERM	This paper presents a scalp electroencephalogram (EEG) seizure detection scheme based on singular spectrum analysis (SSA) and Rissanen minimum description length (MDL) model-order selection (SSA-MDL). Preprocessing of the signals allows for the drastic reduction of the number of false alarms. Statistical performance comparison with seizure detection schemes of Gotman et al. and Liu et al. is perf…	Queensland Univ Technol, Signal Proc Res Ctr, Brisbane, Qld 4001, Australia; Univ Queensland, Royal Hosp Women, Perinatal Res Ctr, Brisbane, Qld 4029, Australia	Celka, P (reprint author), Swiss Ctr Elect & Microtechnol, Syst Engn Div, Rue Jaquet Droz 1, CH-2007 Neuchatel, Switzerland.		Colditz, Paul/F-6772-2010	Colditz, Paul/0000-0002-6408-8238			BERGEY GK, 2001, ELECTROENCEPHALOGR C, V112, P241; BROOMHEAD DS, 1986, PHYSICA D, V20, P217, DOI 10.1016/0167-2789(86)90031-X; Celka P, 2002, MED ENG PHYS, V24, P1, DOI 10.1016/S1350-4533(01)00119-9; Celka P, 2001, IEEE ENG MED BIOL, V20, P30, DOI 10.1109/51.956817; CELKA P, 2001, EMBS2001 IST TURK; CELKA P, IN PRESS IEEE T BIOM; DASILVA FHL, 1974, KYBERNETIK, V15, P27, DOI DOI 10.1007/BF00270757…	35	83	83	0	5	IEEE-INST ELECTRICAL ELECTRONICS ENGINEERS INC	NEW YORK	345 E 47TH ST, NEW YORK, NY 10017-2394 USA	0018-9294			IEEE T BIO-MED ENG	IEEE Trans. Biomed. Eng.	MAY	2002	49	5
J	Poblano, A; Belmont, A; Sosa, J; Ibarra, J; Rosas, Y; Lopez, V; Garza, S				Poblano, A; Belmont, A; Sosa, J; Ibarra, J; Rosas, Y; Lopez, V; Garza, S			Effects of prenatal exposure to carbamazepine on brainstem auditory evoked potentials in infants of epileptic mothers	JOURNAL OF CHILD NEUROLOGY			English	Article							SYSTEM DEVELOPMENT; TIME-COURSE; CHILDREN; RESPONSES; PREGNANCY; ANTICONVULSANTS	The purpose of this study was to determine if there are any correlations between carbamazepine serum levels of epileptic mothers during pregnancy and the brainstem auditory evoked potentials in their infants as an index of drug neurotoxicity in newborns exposed prenatally. We included 20 epileptic mothers with carbamazepine medication and their 20 otherwise healthy infants. The study was conducte…	Natl Inst Perinatol, Dept Neurol, Mexico City 11000, DF, Mexico; Natl Inst Perinatol, Dept Pharmacol, Mexico City 11000, DF, Mexico; Mexicos Children Hosp, Dept Neurol, Mexico City, DF, Mexico	Poblano, A (reprint author), Natl Inst Perinatol, Dept Neurol, Montes Urales 800, Mexico City 11000, DF, Mexico.						BIRNHOLZ JC, 1983, SCIENCE, V222, P222; DAWSONSAUNDERS B, 1997, MED BIOSTATISTICS; DESPLAND PA, 1985, DEV NEUROSCI-BASEL, V7, P73, DOI 10.1159/000112278; Ferrendelli James A., 1993, P735; GAILY E, 1988, J PEDIATR-US, V113, P677; GARZA MS, 1996, GINECOL OBSTET MEX, V64, P449; GREEN JB, 1982, NEUROLOGY, V32, P85, DOI 10.1212/WNL.32.1.85; GROCE JB, 1985, THER DRUG MONIT, V7, P274, DOI 10.1097/000076…	26	10	10	0	0	B C DECKER INC	HAMILTON	20 HUGHSON ST SOUTH, PO BOX 620, L C D 1, HAMILTON, ONTARIO L8N 3K7, CANADA	0883-0738			J CHILD NEUROL	J. Child Neurol.	MAY	2002	17	5
J	Coyle, MG; Ferguson, A; Lagasse, L; Oh, W; Lester, B				Coyle, MG; Ferguson, A; Lagasse, L; Oh, W; Lester, B			Diluted tincture of opium (DTO) and phenobarbital versus DTO alone for neonatal opiate withdrawal in term infants	JOURNAL OF PEDIATRICS			English	Article							ABSTINENCE SYNDROME; METHADONE LEVELS	Objective: The purpose of this study was to test the hypothesis that treatment of neonatal opiate withdrawal (NOW) in the term infant with diluted tincture of opium (DTO) and phenobarbital was superior to treatment with DTO alone. Study design: This was a partially randomized, controlled trial in which 20 term infants exposed to methadone and/or heroin in utero were studied. The severity, of NOW …	Brown Med Sch, Dept Pediat, Providence, RI USA; St Lukes Hosp, New Bedford, MA USA	Coyle, MG (reprint author), Women & Infants Hosp Rhode Isl, Dept Pediat, 101 Dudley St, Providence, RI 02905 USA.						CARIN I, 1983, AM J DIS CHILD, V137, P1166, DOI 10.1001/archpedi.1983.02140380026008; CHANG G, 1992, J SUBST ABUSE TREAT, V9, P327, DOI 10.1016/0740-5472(92)90026-K; CHIRIBOGA CA, 1993, NEUROL CLIN, V11, P707; DOBERCZAK TM, 1991, J PEDIATR-US, V118, P933, DOI 10.1016/S0022-3476(05)82214-0; DOBERCZAK TM, 1993, OBSTET GYNECOL, V81, P936; Finnegan L P, 1979, NIDA Res Monogr, V27, P247; FINNEGAN LP, …	14	70	69	0	0	MOSBY-ELSEVIER	NEW YORK	360 PARK AVENUE SOUTH, NEW YORK, NY 10010-1710 USA	0022-3476	1097-6833		J PEDIATR-US	J. Pediatr.	MAY	2002	140	5
J	Glover, SJ; Quinn, AG; Barter, P; Hart, J; Moore, SJ; Dean, JCS; Turnpenny, PD				Glover, SJ; Quinn, AG; Barter, P; Hart, J; Moore, SJ; Dean, JCS; Turnpenny, PD			Ophthalmic findings in fetal anticonvulsant syndrome(s)	OPHTHALMOLOGY			English	Article; Proceedings Paper	Annual Meeting of the Association-for-Research-in-Vision-and-Ophthalmology	APR 30-MAY 05, 2000	FT LAUDERDALE, FLORIDA	Assoc Res Vis & Ophthalmol			NEURAL-TUBE DEFECTS; VALPROIC ACID; ANTIEPILEPTIC DRUGS; CONGENITAL-MALFORMATIONS; CARBAMAZEPINE; CHILDREN; PREGNANCY; EXPOSURE; FOLATE; MYOPIA	Purpose: To report the prevalence of ocular abnormalities in a group of children diagnosed with fetal anticonvulsant (FAC) syndrome(s). Design: Retrospective, observational, noncomparative case series. Participants: Forty-six children, age range 8 months to 16 years 5 months (mean, 7 years 1 month), with a confirmed diagnosis of an FAC syndrome. Thirty-seven subjects were exposed in utero to sodi…	Royal Devon & Exeter Hosp, W England Eye Unit, Exeter EX2 5DW, Devon, England; Aberdeen Royal Hosp NHS Trust, Dept Med Genet, Aberdeen, Scotland	Quinn, AG (reprint author), Royal Devon & Exeter Hosp, W England Eye Unit, Barrack Rd, Exeter EX2 5DW, Devon, England.			Dean, John/0000-0003-3841-0841			APT L, 1977, AM J OPHTHALMOL, V84, P439, DOI 10.1016/0002-9394(77)90693-6; AULTHOUSE AL, 1994, TERATOLOGY, V49, P208, DOI 10.1002/tera.1420490317; CLAYTONSMITH J, 1995, J MED GENET, V32, P724, DOI 10.1136/jmg.32.9.724; DABEE V, 1975, CAN MED ASSOC J, V112, P75; DANSKY LV, 1992, NEUROLOGY, V42, P32; Dean JCS, 1999, CLIN GENET, V56, P216, DOI 10.1034/j.1399-0004.1999.560306.x; DELGADOESCUETA AV, 19…	41	16	17	0	2	ELSEVIER SCIENCE INC	NEW YORK	360 PARK AVE SOUTH, NEW YORK, NY 10010-1710 USA	0161-6420			OPHTHALMOLOGY	Ophthalmology	MAY	2002	109	5
J	Pourcyrous, M; Bada, HS; Parfenova, H; Daley, ML; Korones, SB; Leffler, CW				Pourcyrous, M; Bada, HS; Parfenova, H; Daley, ML; Korones, SB; Leffler, CW			Cerebrovasodilatory contribution of endogenous carbon monoxide during seizures in newborn pigs	PEDIATRIC RESEARCH			English	Article							NITRIC-OXIDE SYNTHASE; HEME OXYGENASE SYSTEM; RAT-BRAIN; CONSCIOUS RATS; MESSENGER-RNA; RESPONSES; PROTEIN; VASODILATION; MECHANISMS; EXPRESSION	Carbon monoxide (CO) and the excitatory amino acid glutamate both dilate cerebral arterioles in newborn pigs. The key enzyme in CO synthesis is heme oxygenase, which is highly expressed in neurons with glutamatergic receptor activity as well as cerebral microvessels. During seizures the extracellular level of glutamate is increased, which results in excessive depolarization of neurons. We hypothe…	Univ Tennessee, Ctr Hlth Sci, Dept Pediat, Lab Res Neonatal Physiol, Memphis, TN 38163 USA; Univ Tennessee, Ctr Hlth Sci, Dept Obstet & Gynecol, Memphis, TN 38163 USA; Univ Tennessee, Ctr Hlth Sci, Dept Physiol, Memphis, TN 38163 USA; Memphis State Univ, Dept Elect & Comp Engn, Memphis, TN 38152 USA	Pourcyrous, M (reprint author), Newborn Ctr, 853 Jefferson Ave, Memphis, TN 38163 USA.						Anderson S., 1984, J MOL GRAPHICS, V2, P8; BALBANOVA L, 2001, FASEB J, V15, pA125; BRIAN JE, 1994, STROKE, V25, P639, DOI 10.1161/01.STR.25.3.639; BUSIJA DW, 1989, AM J PHYSIOL, V256, pH120; BUSIJA DW, 1989, AM J PHYSIOL, V257, pH1200; Chakder S, 1996, J PHARMACOL EXP THER, V277, P1376; Chen K, 2000, J NEUROCHEM, V75, P304, DOI 10.1046/j.1471-4159.2000.0750304.x; CHRISTODOULIDES N, 1995, CIRCULAT…	37	10	10	0	2	INT PEDIATRIC RESEARCH FOUNDATION, INC	BALTIMORE	351 WEST CAMDEN ST, BALTIMORE, MD 21201-2436 USA	0031-3998			PEDIATR RES	Pediatr. Res.	MAY	2002	51	5
J	Meador, KJ				Meador, KJ			Cognitive outcomes and predictive factors in epilepsy	NEUROLOGY			English	Article							TEMPORAL-LOBE EPILEPSY; QUALITY-OF-LIFE; VAGUS NERVE-STIMULATION; HEALTHY-ADULTS; DIFFERING DOSAGES; ELDERLY PATIENTS; FOLLOW-UP; CARBAMAZEPINE; LOBECTOMY; PHENYTOIN	Although most patients with epilepsy have normal cognitive abilities, they are at increased risk for cognitive deficits. Multiple factors contribute to this risk including antiepileptic drugs (AEDs), which not only reduce neuronal irritability but may also impair neuronal excitability. The major cognitive effects of AEDs are impaired attention, vigilance, and psychomotor speed, but secondary effe…	Med Coll Georgia, Dept Neurol, Augusta, GA 30912 USA; Med Coll Georgia, Dept Pharmacol Toxicol, Augusta, GA 30912 USA	Meador, KJ (reprint author), Med Coll Georgia, Dept Neurol, 1120 15th St BA3410, Augusta, GA 30912 USA.						Aldenkamp AP, 2000, EPILEPSIA, V41, P1167, DOI 10.1111/j.1528-1157.2000.tb00322.x; CHELUNE GJ, 1991, NEUROLOGY, V41, P399, DOI 10.1212/WNL.41.3.399; CHELUNE GJ, 1995, ARCH CLIN NEUROPSYCH, V10, P413; Clark KB, 1999, NAT NEUROSCI, V2, P94; CRAIG I, 1994, EPILEPSIA, V35, P381, DOI 10.1111/j.1528-1157.1994.tb02448.x; DIKMEN S, 1977, EPILEPSIA, V18, P21, DOI 10.1111/j.1528-1157.1977.tb05583.x; Dodril…	55	138	142	0	11	LIPPINCOTT WILLIAMS & WILKINS	PHILADELPHIA	530 WALNUT ST, PHILADELPHIA, PA 19106-3621 USA	0028-3878			NEUROLOGY	Neurology	23-Apr	2002	58	8		5
J	Frey, B; Braegger, CP; Ghelfi, D				Frey, B; Braegger, CP; Ghelfi, D			Neonatal cholestatic hepatitis from carbamazepine exposure during pregnancy and breast feeding	ANNALS OF PHARMACOTHERAPY			English	Article						breast feeding; carbamazepine; hepatitis; neonate		OBJECTIVE: To report a case of transient cholestatic hepatitis occurring in an infant between the third and seventh weeks of life, most likely due to carbamazepine exposure during pregnancy and breast feeding. CASE SUMMARY: A boy, born to an epileptic mother who had been treated with carbamazepine monotherapy throughout pregnancy and breast feeding, experienced asphyxia at birth with transient he…	Univ Childrens Hosp, Dept Intens Care & Neonatol, CH-8032 Zurich, Switzerland; Univ Childrens Hosp, Dept Gastroenterol & Nutr, CH-8032 Zurich, Switzerland	Frey, B (reprint author), Univ Childrens Hosp, Dept Intens Care & Neonatol, CH-8032 Zurich, Switzerland.						BERTILSSON L, 1986, CLIN PHARMACOKINET, V11, P177, DOI 10.2165/00003088-198611030-00001; CANARDO JR, 1984, GASTROEN CLIN BIOL, V8, P769; DAVION T, 1984, GASTROEN CLIN BIOL, V8, P52; FREY B, 1990, EUR J PEDIATR, V150, P136, DOI 10.1007/BF02072057; GALEONE D, 1985, J NEUROL, V232, P301, DOI 10.1007/BF00313869; Iqbal MM, 2000, PSYCHIAT ANN, V30, P297, DOI 10.3928/0048-5713-20000501-03; Larrey D, 199…	16	29	29	0	2	HARVEY WHITNEY BOOKS CO	CINCINNATI	PO BOX 42696, CINCINNATI, OH 45242 USA	1060-0280			ANN PHARMACOTHER	Ann. Pharmacother.	APR	2002	36	4
J	Dean, JCS; Hailey, H; Moore, SJ; Lloyd, DJ; Turnpenny, PD; Little, J				Dean, JCS; Hailey, H; Moore, SJ; Lloyd, DJ; Turnpenny, PD; Little, J			Long term health and neurodevelopment in children exposed to antiepileptic drugs before birth	JOURNAL OF MEDICAL GENETICS			English	Article							FETAL VALPROATE SYNDROME; IN-UTERO; SPINA-BIFIDA; CARBAMAZEPINE MONOTHERAPY; ANTICONVULSANT SYNDROMES; EPILEPTIC MOTHERS; PREGNANCY; MALFORMATIONS; ACID; PHENYTOIN	Objective: To investigate the frequency of neonatal and later childhood morbidity in children exposed to antiepileptic drugs in utero. Design: Retrospective population based study. Setting: Population of the Grampian region of Scotland. Participants: Mothers taking antiepileptic drugs in pregnancy between 1976 and 2000 were ascertained from hospital obstetric records and 149 (58% of those eligibl…	Sch Med, Dept Med Genet, Aberdeen AB25 2ZD, Scotland; Mem Univ Newfoundland, Med Genet Program, St Johns, NF A1B 3V6, Canada; Aberdeen Matern Hosp, Dept Neonatal Med, Aberdeen, Scotland; Royal Devon & Exeter Hosp, Dept Clin Genet, Exeter EX2 5DW, Devon, England; Univ Aberdeen, Dept Med & Therapeut, Aberdeen, Scotland	Dean, JCS (reprint author), Sch Med, Dept Med Genet, Aberdeen AB25 2ZD, Scotland.			Dean, John/0000-0003-3841-0841			Adab N, 2001, J NEUROL NEUROSUR PS, V70, P15, DOI 10.1136/jnnp.70.1.15; Alonso-Aperte E, 1999, NEUROLOGY, V52, P750, DOI 10.1212/WNL.52.4.750; Apeland T, 2000, ACTA NEUROL SCAND, V101, P217, DOI 10.1034/j.1600-0404.2000.101004217x./; ARDINGER HH, 1988, AM J MED GENET, V29, P171, DOI 10.1002/ajmg.1320290123; Basu A, 2000, SPINE, V25, P2158, DOI 10.1097/00007632-200009010-00003; BATTINO D, 1992, AC…	54	127	128	1	7	BRITISH MED JOURNAL PUBL GROUP	LONDON	BRITISH MED ASSOC HOUSE, TAVISTOCK SQUARE, LONDON WC1H 9JR, ENGLAND	0022-2593			J MED GENET	J. Med. Genet.	APR	2002	39	4
J	Thomas, SV				Thomas, SV			Epilepsy and pregnancy	CURRENT SCIENCE			English	Review							NEURAL-TUBE DEFECTS; FETAL ANTICONVULSANT SYNDROMES; DRUGS IN-UTERO; ANTIEPILEPTIC DRUGS; FOLIC-ACID; CONGENITAL-MALFORMATIONS; INTRAUTERINE GROWTH; POLYCYSTIC OVARIES; SEIZURE FREQUENCY; MATERNAL EPILEPSY	Pregnancy poses special problems to women with epilepsy. Seizures may aggravate in up to a third of such women, while others may experience no change or even an improvement. Teratogenic potential of anti-epileptic drugs (AEDs) remains the major concern for women with epilepsy, although close to ninety per cent of babies born to mothers taking AEDs are healthy. All commonly used AEDs have been imp…	Sree Chitra Tirunal Inst Med Sci & Technol, R Madhavan Nair Ctr Comprehens Epilepsy Care, Thiruvananthapuram 695011, Kerala, India	Thomas, SV (reprint author), Sree Chitra Tirunal Inst Med Sci & Technol, R Madhavan Nair Ctr Comprehens Epilepsy Care, Thiruvananthapuram 695011, Kerala, India.						Al Bunyan M, 1999, SEIZURE-EUR J EPILEP, V8, P26, DOI 10.1053/seiz.1998.0239; ANDERMANN E, 1980, EPILEPSY PREGNANCY C, P61; Andermann E, 1982, EPILEPSY PREGNANCY C, P61; [Anonymous], 2000, MMWR-MORBID MORTAL W, V49, P1; Antony AC, 2000, TERATOLOGY, V62, P42, DOI 10.1002/1096-9926(200007)62:1<42::AID-TERA9>3.3.CO;2-L; Appleton RE, 1997, SEIZURE, V6, P27, DOI 10.1016/S1059-1311(97)80049-0; Balen A,…	108	0	0	0	5	CURRENT SCIENCE ASSN	BANGALORE	C V RAMAN AVENUE, PO BOX 8005, BANGALORE 560 080, INDIA	0011-3891			CURR SCI INDIA	Curr. Sci.	25-Mar	2002	82	6
J	Levene, M				Levene, M			The clinical conundrum of neonatal seizures	ARCHIVES OF DISEASE IN CHILDHOOD			English	Review							FULL-TERM INFANTS; PREDICTIVE VALUE; DEVELOPING BRAIN; NEWBORN-INFANTS; EFFICACY; PHARMACOKINETICS; ENCEPHALOPATHY; MIDAZOLAM; ASPHYXIA; INJURY	There is increasing evidence that neonatal seizures have an adverse effect on neurodevelopmental progression and may predispose to cognitive, behavioural, or epileptic complications later in life. However, given the uncertainty about the efficacy and toxicity of the commonly used anticonvulsants, when and how aggressively to treat such seizures is a difficult decision.	Univ Leeds, Acad Unit Paediat Obstet & Gynaecol, Leeds LS2 9NS, W Yorkshire, England	Levene, M (reprint author), Univ Leeds, Acad Unit Paediat Obstet & Gynaecol, D Floor,Clanendon Wing, Leeds LS2 9NS, W Yorkshire, England.	medmil@leeds.ac.uk					al Naqeeb N, 1999, PEDIATRICS, V103, P1263, DOI 10.1542/peds.103.6.1263; ANDRE M, 1986, EUR J CLIN PHARMACOL, V30, P585, DOI 10.1007/BF00542419; Barr PA, 1999, PEDIATR NEUROL, V20, P161, DOI 10.1016/S0887-8994(98)00125-8; BONATI M, 1990, DEV PHARMACOL THERAP, V15, P16, DOI 10.1159/000457614; BOYLAN G, 2001, ARCH DIS CHILD S, V48, pA3; DIAZ J, 1977, BIOL NEONATE, V32, P77; EKEN P, 1995, ARCH DIS C…	28	47	47	0	1	BMJ PUBLISHING GROUP	LONDON	BRITISH MED ASSOC HOUSE, TAVISTOCK SQUARE, LONDON WC1H 9JR, ENGLAND	0003-9888	1468-2044		ARCH DIS CHILD	Arch. Dis. Child.	MAR	2002	86	2			SI
J	Fong, CG; Hung, A				Fong, CG; Hung, A			Public awareness, attitude, and understanding of epilepsy in Hong Kong Special Administrative Region, China	EPILEPSIA			English	Article						epilepsy; public awareness; attitude; understanding; Hong Kong		Purpose: Because of the nature of the epileptic seizure, the social stigma attached to epilepsy is a major handicap to persons with epilepsy compared with the disability associated with seizures or the side effects from medications. Measuring the awareness, attitude, and understanding of epilepsy is the first step in alleviating discrimination. Methods: We conducted a face-to-face questionnaire i…	Univ Hong Kong, Queen Mary Hosp, Dept Med, Hong Kong, Hong Kong, Peoples R China; Tang Shiu Kin Hosp, Hong Kong Soc Rehabil, Community Rehabil Network, Hong Kong, Hong Kong, Peoples R China	Fong, CG (reprint author), Univ Hong Kong, Queen Mary Hosp, Dept Med, 102 Pokfulam Rd, Hong Kong, Hong Kong, Peoples R China.						CANGER R, 1985, EPILEPSIA, V26, P221, DOI 10.1111/j.1528-1157.1985.tb05409.x; CAVENESS WF, 1980, EPILEPSIA, V21, P509, DOI 10.1111/j.1528-1157.1980.tb04302.x; CHUNG MY, 1995, EPILEPSIA, V36, P488, DOI 10.1111/j.1528-1157.1995.tb00491.x; Delgago-Escuata AV, 1999, ADV NEUROL, V3, P79; HUNG A, 1997, EXPLORATORY STUDY SO; IIVANAINEN M, 1980, EPILEPSIA, V21, P413, DOI 10.1111/j.1528-1157.1980.tb04089.…	11	108	111	1	3	BLACKWELL PUBLISHING INC	MALDEN	350 MAIN ST, MALDEN, MA 02148 USA	0013-9580			EPILEPSIA	Epilepsia	MAR	2002	43	3
J	Dobson, SL; Marsland, EJ; Rattanadechakul, W				Dobson, SL; Marsland, EJ; Rattanadechakul, W			Mutualistic Wolbacbia infection in Aedes albopictus: Accelerating cytoplasmic drive	GENETICS			English	Article							SEX-RATIO CHROMOSOME; DROSOPHILA-SIMULANS; UNIDIRECTIONAL INCOMPATIBILITY; POPULATIONS; EVOLUTION; DYNAMICS; TRANSMISSION; TRICHOGRAMMA; EXPRESSION; MOSQUITOS	Maternally inherited rickettsial symbionts of the genus Wolbachia occur commonly in arthropods, often behaving as reproductive parasites by manipulating host reproduction to enhance the vertical transmission of infections. One manipulation is cytoplasmic incompatibility (CI), which causes a significant reduction in brood hatch and promotes the spread of the maternally inherited Wolbachia infectio…	Univ Kentucky, Dept Entomol, Ag Sci Ctr S225 N, Lexington, KY 40546 USA	Dobson, SL (reprint author), Univ Kentucky, Dept Entomol, Ag Sci Ctr S225 N, Lexington, KY 40546 USA.		Dobson, Stephen/E-5853-2010	Dobson, Stephen/0000-0001-5486-8225			AWAHMUKALAH DST, 1985, J INVERTEBR PATHOL, V45, P225, DOI 10.1016/0022-2011(85)90012-6; Bourtzis K, 1998, NATURE, V391, P852, DOI 10.1038/36017; Bourtzis K, 1996, GENETICS, V144, P1063; BRAIG HR, 1994, NATURE, V367, P453, DOI 10.1038/367453a0; BRODENSTEIN SR, 2000, HEREDITY, V84, P54; CURTIS C, 1992, PARASITOL TODAY, V8, P305, DOI 10.1016/0169-4758(92)90101-7; Dobson S, 1996, DEV GENES EVOL, V206…	46	115	123	0	18	GENETICS	BALTIMORE	428 EAST PRESTON ST, BALTIMORE, MD 21202 USA	0016-6731			GENETICS	Genetics	MAR	2002	160	3
J	Nunes, ML; Mugnol, F; Bica, I; Fiori, RM				Nunes, ML; Mugnol, F; Bica, I; Fiori, RM			Pyridoxine-dependent seizures associated with hypophosphatasia in a newborn	JOURNAL OF CHILD NEUROLOGY			English	Article							RESPONSIVE SEIZURES; EPILEPSY	Pyridoxine dependency and congenital hypophosphatasia are unusual metabolic disorders. We report a female infant burn front healthy consanguineous parents with shortening of limbs, detected during pregnancy by ultrasonography. Immediately after delivery, the baby was admitted to the neonatal intensive care unit because of respiratory distress. A bone radiograph showed hypomineralization of all bo…	PUCRS, Sch Med, Div Neurol, Hosp Sao Lucas, BR-90610000 Porto Alegre, RS, Brazil; PUCRS, Sch Med, Neonatal Intens Care Unit, Hosp Sao Lucas, BR-90610000 Porto Alegre, RS, Brazil	Nunes, ML (reprint author), PUCRS, Sch Med, Div Neurol, Hosp Sao Lucas, Av Ipiranga 6690-220, BR-90610000 Porto Alegre, RS, Brazil.						BANKIER A, 1983, ARCH DIS CHILD, V58, P415, DOI 10.1136/adc.58.6.415; Baxter P, 2001, DEV MED CHILD NEUROL, V43, P416, DOI 10.1017/S0012162201000779; Baxter P, 1999, ARCH DIS CHILD, V81, P431, DOI 10.1136/adc.81.5.431; BEJSOVEC M, 1967, ARCH DIS CHILD, V42, P201, DOI 10.1136/adc.42.222.201; Bethenod M, 1967, Ann Pediatr (Paris), V14, P835; Cai GM, 1998, J CLIN ENDOCR METAB, V83, P3936, DOI 10.121…	17	28	29	0	0	B C DECKER INC	HAMILTON	20 HUGHSON ST SOUTH, PO BOX 620, L C D 1, HAMILTON, ONTARIO L8N 3K7, CANADA	0883-0738			J CHILD NEUROL	J. Child Neurol.	MAR	2002	17	3
J	Dutuit, M; Touret, M; Szymocha, R; Nehlig, A; Belin, MF; Didier-Bazes, M				Dutuit, M; Touret, M; Szymocha, R; Nehlig, A; Belin, MF; Didier-Bazes, M			Decreased expression of glutamate transporters in genetic absence epilepsy rats before seizure occurrence	JOURNAL OF NEUROCHEMISTRY			English	Article						cortex; EAAC1; GAERS; GLAST; GLT1; thalamus	AMINO-ACID TRANSPORTER; CENTRAL-NERVOUS-SYSTEM; BRAIN; ASTROCYTES; RECEPTOR; GLAST; LOCALIZATION; CELLS; HIPPOCAMPUS; IMMUNOCYTOCHEMISTRY	In absence epilepsy, epileptogenic processes are suspected of involving an imbalance between GABAergic inhibition and glutamatergic excitation. Here, we describe alteration of the expression of glutamate transporters in rats with genetic absence (the Genetic Absence Epilepsy Rats from Strasbourg: GAERS). In these rats, epileptic discharges, recorded in the thalamo-cortical network, appear around …	Fac Med Laennec, Lab Neurobiol & Physiopathol, INSERM U433, F-69372 Lyon 08, France; Fac Med Strasbourg, INSERM U398, Strasbourg, France	Didier-Bazes, M (reprint author), Fac Med Laennec, Lab Neurobiol & Physiopathol, INSERM U433, Rue Guillaume Paradin, F-69372 Lyon 08, France.						Abe K, 2001, J NEUROCHEM, V76, P217, DOI 10.1046/j.1471-4159.2001.00062.x; Arriza JL, 1997, P NATL ACAD SCI USA, V94, P4155, DOI 10.1073/pnas.94.8.4155; Asztely F, 1997, NEURON, V18, P281, DOI 10.1016/S0896-6273(00)80268-8; Bjoras M, 1996, MOL BRAIN RES, V36, P163, DOI 10.1016/0169-328X(95)00279-2; CHAUDHRY FA, 1995, NEURON, V15, P711, DOI 10.1016/0896-6273(95)90158-2; CHOMCZYNSKI P, 1987, ANAL B…	56	44	46	0	2	BLACKWELL PUBLISHING LTD	OXFORD	9600 GARSINGTON RD, OXFORD OX4 2DG, OXON, ENGLAND	0022-3042			J NEUROCHEM	J. Neurochem.	MAR	2002	80	6
J	Miller, SP; Weiss, J; Barnwell, A; Ferriero, DM; Latal-Hajnal, B; Ferrer-Rogers, A; Newton, N; Partridge, JC; Glidden, DV; Vigneron, DB; Barkovich, AJ				Miller, SP; Weiss, J; Barnwell, A; Ferriero, DM; Latal-Hajnal, B; Ferrer-Rogers, A; Newton, N; Partridge, JC; Glidden, DV; Vigneron, DB; Barkovich, AJ			Seizure-associated brain injury in term newborns with perinatal asphyxia	NEUROLOGY			English	Article							MAGNETIC-RESONANCE SPECTROSCOPY; HYPOXIC-ISCHEMIC ENCEPHALOPATHY; TEMPORAL-LOBE EPILEPSY; NEURONAL METABOLIC DYSFUNCTION; PROTON MR SPECTROSCOPY; NEONATAL SEIZURES; STATUS EPILEPTICUS; RECURRENT SEIZURES; INTENSIVE-CARE; INVIVO P-31	Background: There is controversy over whether seizures, the most common manifestation of neonatal brain injury, may themselves damage the developing brain. Objective: To determine if neonatal seizures are independently associated with brain injury in newborns with perinatal asphyxia. Methods: Ninety term neonates were studied with MRI and single-voxel H-1-MRS on median day of life 6 (range 1 to 1…	Univ Calif San Francisco, Dept Radiol, San Francisco, CA 94143 USA; Univ Calif San Francisco, Dept Pediat, San Francisco, CA 94143 USA; Univ Calif San Francisco, Dept Epidemiol & Biostat, San Francisco, CA 94143 USA	Barkovich, AJ (reprint author), Univ Calif San Francisco, Dept Radiol, 505 Parnassus Ave, San Francisco, CA 94143 USA.	jimb@radiology.ucsf.edu			NINDS NIH HHS [R01 NS40117, NS35902]; NCRR NIH HHS [M01-RR01271]		Ashwal S, 1997, ANN NEUROL, V41, P470, DOI 10.1002/ana.410410410; Barkovich AJ, 1999, AM J NEURORADIOL, V20, P1399; Barkovich AJ, 1998, AM J NEURORADIOL, V19, P143; BERGMAN I, 1983, ANN NEUROL, V14, P642, DOI 10.1002/ana.410140607; Bland JM, 1996, BRIT MED J, V312, P700; CATALTEPE O, 1995, PEDIATR RES, V38, P251, DOI 10.1203/00006450-199508000-00019; Cendes F, 1997, NEUROLOGY, V49, P1525, DOI 10.…	41	214	214	0	8	LIPPINCOTT WILLIAMS & WILKINS	PHILADELPHIA	TWO COMMERCE SQ, 2001 MARKET ST, PHILADELPHIA, PA 19103 USA	0028-3878	1526-632X		NEUROLOGY	Neurology	26-Feb	2002	58	4
J	Kaaja, E; Kaaja, R; Matila, R; Hiilesmaa, V				Kaaja, E; Kaaja, R; Matila, R; Hiilesmaa, V			Enzyme-inducing antiepileptic drugs in pregnancy and the risk of bleeding in the neonate	NEUROLOGY			English	Article							MATERNAL ANTICONVULSANT THERAPY; VITAMIN-K DEFICIENCY; EPILEPSY; WOMEN; HEMORRHAGE; NEWBORN; CARE	Background: Case reports suggest that maternal hepatic enzyme-inducing antiepileptic drugs (AED) increase the risk for neonatal bleeding. Antenatal administration of vitamin K, to mothers using these drugs therefore is widely recommended. There are, however, no studies on the incidence of this complication. Objective: To assess the occurrence of bleeding complications in newborns exposed to mater…	Univ Helsinki, Cent Hosp, Dept Obstet & Gynecol, Helsinki 00029, Finland; Univ Helsinki, Dept Pharm, Div Pharmacol & Toxicol, Helsinki, Finland	Hiilesmaa, V (reprint author), Univ Helsinki, Cent Hosp, Dept Obstet & Gynecol, Box 140, Helsinki 00029, Finland.						BLEYER WA, 1976, JAMA-J AM MED ASSOC, V235, P626, DOI 10.1001/jama.1976.03260320034020; CORNELISSEN M, 1993, AM J OBSTET GYNECOL, V168, P923, DOI 10.1016/S0002-9378(12)90846-7; CORNELISSEN M, 1993, AM J OBSTET GYNECOL, V168, P884, DOI 10.1016/S0002-9378(12)90839-X; HIILESMAA VK, 1985, AM J OBSTET GYNECOL, V152, P499, DOI 10.1016/0002-9378(85)90615-5; HIILESMAA VK, 1992, NEUROLOGY, V42, P8; Howe A…	19	55	57	0	0	LIPPINCOTT WILLIAMS & WILKINS	PHILADELPHIA	530 WALNUT ST, PHILADELPHIA, PA 19106-3621 USA	0028-3878			NEUROLOGY	Neurology	26-Feb	2002	58	4
J	Isoherranen, N; White, HS; Finnell, RH; Yagen, B; Woodhead, JH; Bennett, GD; Wilcox, KS; Barton, ME; Bialer, M				Isoherranen, N; White, HS; Finnell, RH; Yagen, B; Woodhead, JH; Bennett, GD; Wilcox, KS; Barton, ME; Bialer, M			Anticonvulsant profile and teratogenicity of N-methyl-tetramethylcyclopropyl carboxamide: A new antiepileptic drug	EPILEPSIA			English	Article						antiepileptic activity; animal model; central nervous system (CNS)-active cyclopropyl; valproylamide analogue; neural tube defects	NEURAL-TUBE DEFECTS; VALPROIC ACID; ANALOGS; MOUSE; NEURULATION; METABOLITE; PHENYTOIN; MODEL; RATS	Purpose: The studies presented here represent our efforts to investigate the anticonvulsant activity of N-methyltetramethylcyclopropyl carboxamide (M-TMCD) and its metabolite tetramethylcyclopropyl carboxamide (TMCD) in various animal (rodent) models of human epilepsy, and to evaluate their ability to induce neural tube defects (NTDs) and neurotoxicity. Methods: The anticonvulsant activity of M-T…	Hebrew Univ Jerusalem, Fac Med, Sch Pharm, Dept Pharmaceut, IL-91120 Jerusalem, Israel; Hebrew Univ Jerusalem, Fac Med, Sch Pharm, Dept Nat Prod & Med Chem, IL-91120 Jerusalem, Israel; Univ Utah, Dept Pharmacol & Toxicol, Anticonvulsant Drug Dev Program, Salt Lake City, UT 84112 USA; Texas A&M Univ, Inst Biosci & Technol, Houston, TX USA; Univ Nebraska, Med Ctr, Dept Cell Biol & Anat, Omaha, NE U…	Bialer, M (reprint author), Hebrew Univ Jerusalem, Fac Med, Sch Pharm, Dept Pharmaceut, POB 12065 Ein Karem, IL-91120 Jerusalem, Israel.			Finnell, Richard/0000-0002-5962-8754	NINDS NIH HHS [N01-NS-9-2313, N01-NS-4-2311]		Baillie Thomas A., 1995, P589; Barton ME, 2001, EPILEPSY RES, V47, P217, DOI 10.1016/S0920-1211(01)00302-3; Bennett GD, 1997, EPILEPSIA, V38, P415, DOI 10.1111/j.1528-1157.1997.tb01730.x; Bennett GD, 1996, J PHARMACOL EXP THER, V279, P1237; BIALER M, 1985, INT J PHARM, V23, P25, DOI 10.1016/0378-5173(85)90219-4; Bialer M, 1996, PHARMACEUT RES, V13, P284, DOI 10.1023/A:1016055517724; Blotnik S, 19…	33	28	29	0	0	BLACKWELL PUBLISHING INC	MALDEN	350 MAIN ST, MALDEN, MA 02148 USA	0013-9580			EPILEPSIA	Epilepsia	FEB	2002	43	2
J	Sheth, RD				Sheth, RD			Adolescent issues in epilepsy	JOURNAL OF CHILD NEUROLOGY			English	Article							BONE-MINERAL DENSITY; JUVENILE MYOCLONIC EPILEPSY; ANTIEPILEPTIC DRUG-THERAPY; WEIGHT-GAIN; VALPROIC ACID; NONEPILEPTIC EVENTS; BETA-OXIDATION; DOUBLE-BLIND; BODY-WEIGHT; VIDEO-EEG	Approximately one third of new cases of epilepsy have their onset before age 20 years. Many children will enter adolescence with epilepsy or have an onset of seizures during adolescence. Adolescence is a time of dramatic change in growth, hormonal, psychologic, and social situations. Seizure frequency, teenage pregnancy, driving, and alcohol and drug use often become major issues during the adole…	Dept Neurol, Madison, WI 53792 USA	Sheth, RD (reprint author), Dept Neurol, 600 Highland Ave,H6-574 CSC, Madison, WI 53792 USA.						Abou-Khalil B, 2000, EPILEPSIA, V41, pS72; Angold A, 1998, PSYCHOL MED, V28, P51, DOI 10.1017/S003329179700593X; Annegers JF, 1999, EPILEPSIA, V40, P502, DOI 10.1111/j.1528-1157.1999.tb00748.x; Appleton RE, 1997, SEIZURE, V6, P27, DOI 10.1016/S1059-1311(97)80049-0; Begley CE, 2000, EPILEPSIA, V41, P342, DOI 10.1111/j.1528-1157.2000.tb00166.x; BenMenachem E, 1996, EPILEPSIA, V37, P539, DOI 10.1111…	82	4	4	1	4	B C DECKER INC	HAMILTON	20 HUGHSON ST SOUTH, PO BOX 620, L C D 1, HAMILTON, ONTARIO L8N 3K7, CANADA	0883-0738			J CHILD NEUROL	J. Child Neurol.	FEB	2002	17			2
J	Akman, CI; Schubert, R; Duran, M; Loh, J				Akman, CI; Schubert, R; Duran, M; Loh, J			Gelastic seizure with tectal tumor, lobar holoprosencephaly, and subependymal nodules: Clinical report	JOURNAL OF CHILD NEUROLOGY			English	Article							HYPOTHALAMIC HAMARTOMAS; EPILEPSY; LAUGHTER; SURVIVAL	Gelastic seizures are characterized by inappropriate, stereotyped laughter and are often first recognized when other epileptic manifestations occur. They are frequently associated with hypothalamic hamartomas. Central nervous system developmental abnormalities are rarely reported with gelastic seizures. There is only one case report of gelastic seizure caused by holoprosencephaly. We report a 2-y…	SUNY Hlth Sci Ctr, Div Pediat Neurol, Brooklyn, NY 11203 USA; SUNY Hlth Sci Ctr, Dept Radiol, Brooklyn, NY 11203 USA	Akman, CI (reprint author), Childrens Hosp, Dept Neurol, Div Clin Neurophysiol & Epilepsy, 300 Longwood Ave,Hunnewell 2 Bldg, Boston, MA 02115 USA.						ARROYO S, 1993, BRAIN, V116, P757, DOI 10.1093/brain/116.4.757; Barr M, 1999, AM J MED GENET, V89, P116, DOI 10.1002/(SICI)1096-8628(19990625)89:2<116::AID-AJMG10>3.3.CO;2-W; BERKOVIC SF, 1988, ANN NEUROL, V23, P429, DOI 10.1002/ana.410230502; BERKOVIC SF, 1997, EPILEPSIA, V38, P1; GASCON GG, 1971, EPILEPSIA, V12, P63, DOI 10.1111/j.1528-1157.1971.tb03916.x; HOLMES G, 1980, CLIN PEDIATR, V4, P295…	17	3	3	0	0	B C DECKER INC	HAMILTON	20 HUGHSON ST SOUTH, PO BOX 620, L C D 1, HAMILTON, ONTARIO L8N 3K7, CANADA	0883-0738			J CHILD NEUROL	J. Child Neurol.	FEB	2002	17	2
J	Litmanovitz, I; Reish, O; Dolfin, T; Arnon, S; Regev, R; Grinshpan, G; Yamazaki, M; Ozono, K				Litmanovitz, I; Reish, O; Dolfin, T; Arnon, S; Regev, R; Grinshpan, G; Yamazaki, M; Ozono, K			Glu274Lys/Gly309Arg mutation of the tissue-nonspecific alkaline phosphatase gene in neonatal hypophosphatasia associated with convulsions	JOURNAL OF INHERITED METABOLIC DISEASE			English	Article							PYRIDOXAL-5'-PHOSPHATE LEVELS; MISSENSE MUTATIONS; PRENATAL-DIAGNOSIS; VITAMIN-B6; METABOLISM; FORMS; MILD	We describe a patient diagnosed with lethal perinatal hypophosphatasia with a unique clinical presentation of convulsions that responded to vitamin B-6. Genomic DNA sequence analysis of the tissue-nonspecific alkaline phosphatase (TNSALP) gene revealed two missense mutations: a G-to-A transition resulting in a Glu to Lys at codon 274 (E274K), and a G-to-C transversion resulting in a Gly to Arg at…	Meir Med Ctr, Dept Neonatol, IL-44281 Kefar Sava, Israel; Tel Aviv Univ, Sackler Sch Med, Assaf Harofeh Med Ctr, Inst Genet, IL-69978 Tel Aviv, Israel; Osaka Med Ctr, Dept Environm Med, Osaka, Japan; Res Inst Maternal & Child Hlth, Osaka, Japan	Litmanovitz, I (reprint author), Meir Med Ctr, Dept Neonatol, IL-44281 Kefar Sava, Israel.	falitman@netvision.net.il					Fedde KN, 1996, J CLIN ENDOCR METAB, V81, P2587, DOI 10.1210/jc.81.7.2587; FRASER D, 1957, AM J MED, V22, P730, DOI 10.1016/0002-9343(57)90124-9; GREENBERG CR, 1990, AM J HUM GENET, V46, P286; GUIMING C, 1998, J CLIN ENDOCR METAB, V83, P3936; HENTHORN PS, 1992, P NATL ACAD SCI USA, V89, P9924, DOI 10.1073/pnas.89.20.9924; Iqbal SJ, 1998, CLIN SCI, V94, P203, DOI 10.1042/cs0940203; Moore CA, 1999,…	19	21	22	0	0	SPRINGER	DORDRECHT	VAN GODEWIJCKSTRAAT 30, 3311 GZ DORDRECHT, NETHERLANDS	0141-8955	1573-2665		J INHERIT METAB DIS	J. Inherit. Metab. Dis.	FEB	2002	25	1
J	Castaldo, P; del Giudice, EM; Coppola, G; Pascotto, A; Annunziato, L; Taglialatela, M				Castaldo, P; del Giudice, EM; Coppola, G; Pascotto, A; Annunziato, L; Taglialatela, M			Benign familial neonatal convulsions caused by altered gating of KCNQ2/KCNQ3 potassium channels	JOURNAL OF NEUROSCIENCE			English	Article						benign familial neonatal convulsions; BFNC; muscarinic regulated potassium current; M-current; potassium channel gating; S-4 voltage sensor; KCNQ2; epilepsy	K+ CHANNELS; IDIOPATHIC EPILEPSY; MUTATION; KCNQ2; GENE; EXPRESSION; SUBUNITS; CURRENTS; BRAIN; ION	The muscarinic-regulated potassium current (M-current), formed by the heteromeric assembly of subunits encoded by the KCNQ2 and KCNQ3 genes, is a primary regulator of neuronal excitability; this regulation is accomplished by impeding repetitive firing and causing spike-frequency adaptation. Mutations in KCNQ2 or KCNQ3 cause benign familial neonatal convulsions (BFNC), a rare autosomal-dominant ge…	Univ Naples Federico II, Sch Med, Dept Neurosci, Div Pharmacol, I-80131 Naples, Italy; Univ Naples 2, Dept Pediat, I-80131 Naples, Italy; Univ Naples 2, Chair Child Neuropsychiat, I-80131 Naples, Italy	Taglialatela, M (reprint author), Univ Naples Federico II, Sch Med, Dept Neurosci, Div Pharmacol, Ed 19,Via Pansini 5, I-80131 Naples, Italy.		Taglialatela, Maurizio/A-2062-2019; Taglialatela, Maurizio/K-1840-2013	Taglialatela, Maurizio/0000-0002-8202-0560			Bezanilla F, 2000, PHYSIOL REV, V80, P555; Biervert C, 1998, SCIENCE, V279, P403, DOI 10.1126/science.279.5349.403; BROWN DA, 1980, NATURE, V283, P673, DOI 10.1038/283673a0; Charlier C, 1998, NAT GENET, V18, P53, DOI 10.1038/ng0198-53; Cooper EC, 2000, P NATL ACAD SCI USA, V97, P4914, DOI 10.1073/pnas.090092797; del Giudice EM, 2000, EUR J HUM GENET, V8, P994, DOI 10.1038/sj.ejhg.5200570; HALLIWE…	29	73	74	0	2	SOC NEUROSCIENCE	WASHINGTON	11 DUPONT CIRCLE, NW, STE 500, WASHINGTON, DC 20036 USA	0270-6474			J NEUROSCI	J. Neurosci.	15-Jan	2002	22	2
J	Wide, K; Henning, E; Tomson, T; Winbladh, B				Wide, K; Henning, E; Tomson, T; Winbladh, B			Psychomotor development in preschool children exposed to antiepileptic drugs in utero	ACTA PAEDIATRICA			English	Article						antiepileptic drugs; children; pregnancy; psychomotor development	EPILEPTIC MOTHERS; PSYCHOLOGICAL-DEVELOPMENT; ANTICONVULSANT DRUGS; PARENTAL EPILEPSY; IN-UTERO; PREGNANCY; CARBAMAZEPINE; PHENYTOIN; WOMEN; INTELLIGENCE	The aim of this study was to assess psychomotor development with the Griffiths' test in preschool children exposed to antiepileptic drugs (AED) in utero. The Study sample consisted of 76 children exposed to AED in utero and 71 unexposed children. The children (exposed and unexposed) have since birth been included in a population-based longitudinal follow-up studs of children born to women with me…	Child & Adolescent Psychioat Stockholm Cty, Maternal Clin, Stockholm, Sweden; Child & Adolescent Psychioat Stockholm Cty, Child Hlth Clin, Stockholm, Sweden; Karolinska Inst, Karolinska Hosp, Dept Clin Neurosci, S-10401 Stockholm, Sweden; Stockholm Soder Hosp, Karolinska Inst, Sachs Dept Pediat, Stockholm, Sweden	Wide, K (reprint author), Huddinge Univ Hosp, Karolinska Inst, Div Pediat, Dept Clin Sci, B57, SE-14146 Stockholm, Sweden.	katarina.wide@pediat.hs.sll.se					Adab N, 2001, J NEUROL NEUROSUR PS, V70, P15, DOI 10.1136/jnnp.70.1.15; ALINAKERMAN B, 1980, GRIFFITHS UTVECKLING; DANSKY LV, 1991, REPROD TOXICOL, V5, P301, DOI 10.1016/0890-6238(91)90091-S; GAILY E, 1988, J PEDIATR-US, V113, P677; GAILY E, 1990, DEV MED CHILD NEUROL, V32, P403; HANSON JW, 1976, J PEDIATR-US, V89, P662, DOI 10.1016/S0022-3476(76)80414-3; Holmes LB, 2000, TERATOLOGY, V61, P196, D…	24	54	55	0	4	WILEY	HOBOKEN	111 RIVER ST, HOBOKEN 07030-5774, NJ USA	0803-5253	1651-2227		ACTA PAEDIATR	Acta Paediatr.		2002	91	4
J	Hellstrom-Westas, L; Blennow, G; Rosen, I				Hellstrom-Westas, L; Blennow, G; Rosen, I			Amplitude-integrated encephalography in pyridoxine-dependent seizures and pyridoxine-responsive seizures	ACTA PAEDIATRICA			English	Article						aEEG; EEG; newborn; pyridoxine; seizures	NEWBORN-INFANTS; EPILEPSY	Pyridoxine- dependent seizures are rare in newborn infants, although recent data suggest that the prevalence probably is underestimated. In all newborn infants with recurrent epileptic seizures the general recommendation is to administer pyridoxine and simultaneously record an electroencephalogram (EEG). Conclusion: One infant with pyridoxine- responsive seizures and another with pyridoxine-depen…	Univ Hosp, Dept Paediat, SE-22185 Lund, Sweden; Univ Hosp, Dept Clin Neurophysiol, SE-22185 Lund, Sweden	Hellstrom-Westas, L (reprint author), Univ Hosp, Dept Paediat, SE-22185 Lund, Sweden.	lena.westas@skane.se					Baxter P, 2001, DEV MED CHILD NEUROL, V43, P416, DOI 10.1017/S0012162201000779; Baxter P, 1999, ARCH DIS CHILD, V81, P431, DOI 10.1136/adc.81.5.431; Gospe SM, 1998, J PEDIATR-US, V132, P919, DOI 10.1016/S0022-3476(98)70384-1; Grillo E, 2001, DEV MED CHILD NEUROL, V43, P413, DOI 10.1017/S0012162201000767; HELLSTROMWESTAS L, 1988, ACTA PAEDIATR SCAND, V77, P79, DOI 10.1111/j.1651-2227.1988.tb10602.…	11	8	8	0	0	WILEY	HOBOKEN	111 RIVER ST, HOBOKEN 07030-5774, NJ USA	0803-5253	1651-2227		ACTA PAEDIATR	Acta Paediatr.		2002	91	8
J	Kittayapong, P; Baisley, KJ; Sharpe, RG; Baimai, V; O'Neill, SL				Kittayapong, P; Baisley, KJ; Sharpe, RG; Baimai, V; O'Neill, SL			Maternal transmission efficiency of Wolbachia superinfections in Aedes albopictus populations in Thailand	AMERICAN JOURNAL OF TROPICAL MEDICINE AND HYGIENE			English	Article							INFECTED DROSOPHILA-SIMULANS; CYTOPLASMIC INCOMPATIBILITY; ARTHROPODS; DYNAMICS; MELANOGASTER; EVOLUTION; PHYLOGENY; SINGLE	We examined the transmission efficiency of 2 strains of Wolbachia bacteria that cause cytoplasmic incompatibility in field populations of Aedes albopictus by polymerase chain reaction assay. We found mainland and island populations throughout Thailand to be superinfected with group A and B bacteria. Of 320 Wolbachia-positive adult mosquitoes, 97.5% were infected with both groups. Single infected …	Mahidol Univ, Fac Sci, Dept Biol, Bangkok 10400, Thailand; Yale Univ, Sch Med, Dept Epidemiol & Publ Hlth, Sect Vector Biol, New Haven, CT 06520 USA	Kittayapong, P (reprint author), Mahidol Univ, Fac Sci, Dept Biol, Rama 6 Rd, Bangkok 10400, Thailand.		O'Neill, Scott/B-3568-2009	O'Neill, Scott/0000-0002-4131-3615	Medical Research Council [G0700837]		BEARD CB, 1993, PARASITOL TODAY, V9, P179, DOI 10.1016/0169-4758(93)90142-3; BUEI K, 1983, PICTORIAL KEY SPECIE, V3; Clancy DJ, 1998, ENTOMOL EXP APPL, V86, P13, DOI 10.1046/j.1570-7458.1998.00261.x; Dobson SL, 1999, INSECT BIOCHEM MOLEC, V29, P153, DOI 10.1016/S0965-1748(98)00119-2; Guillemaud T, 1997, J EVOLUTION BIOL, V10, P601, DOI 10.1007/s000360050044; HAWLEY W A, 1988, Journal of the Ameri…	29	44	44	0	3	AMER SOC TROP MED & HYGIENE	MCLEAN	8000 WESTPARK DR, STE 130, MCLEAN, VA 22101 USA	0002-9637			AM J TROP MED HYG	Am. J. Trop. Med. Hyg.	JAN	2002	66	1
J	Chamorro, G; Vega, F; Madrigal, E; Salazar, M				Chamorro, G; Vega, F; Madrigal, E; Salazar, M			Reproductive toxicity of gamma-ethyl-gamma-phenyl-butyrolactone, a new anticonvulsant and hypnotic drug, in mice - Fertility and peri- and post-natal studies	ARZNEIMITTEL-FORSCHUNG-DRUG RESEARCH			English	Article						anticonvulsant drugs; butyrolactone; gamma-ethyl-gamma-phenyl-butyrolactone, reproductive; toxicology; hypnotic drugs		The reproductive toxicity of gamma-ethyl-gamma-phehyl-butyrolactone (EPBL, CAS 53380-21-5), a new anticonvulsant and hypnotic drug, was investigated by performing fertility and peri- and post-natal studies in mice. In both studies, EPBL was administered by gavage at 0, 50, 10, or 200 mg/kg doses. The first study found parent toxicity as measured by reduced body weight at the higher dose. At the s…	Inst Politecn Nacl, Escuela Nacl Ciencias Biol, Dept Toxicol, Mexico City 11550, DF, Mexico; Inst Politecn Nacl, Escuela Nacl Ciencias Biol, Dept Biochem, Mexico City 11550, DF, Mexico; Inst Politecn Nacl, Escuela Nacl Ciencias Biol, Dept Morphol, Mexico City 11550, DF, Mexico	Chamorro, G (reprint author), Inst Politecn Nacl, Escuela Nacl Ciencias Biol, Dept Toxicol, CAP Polanco,Apartado Postal 314, Mexico City 11550, DF, Mexico.			Chamorro Cevallos, German/0000-0002-8935-9831			Canney DJ, 1998, BIOORGAN MED CHEM, V6, P43, DOI 10.1016/S0968-0896(97)10006-2; Chamorro G, 1994, Arch Med Res, V25, P441; Cohen SM, 1997, J TRAUMA, V43, P247, DOI 10.1097/00005373-199708000-00007; JOHNSON WS, 1947, J AM CHEM SOC, V69, P74, DOI 10.1021/ja01193a020; KRONEVI T, 1988, PHARMACOL TOXICOL, V62, P57, DOI 10.1111/j.1600-0773.1988.tb01845.x; LIU SS, 1997, CHEM PHARM BULL, V45, P111; RODRI…	14	1	1	1	2	ECV-EDITIO CANTOR VERLAG MEDIZIN NATURWISSENSCHAFTEN	AULENDORF	BANDELSTOCKWEG 20, POSTFACH 1255, D-88322 AULENDORF, GERMANY	0004-4172			ARZNEIMITTEL-FORSCH	Arzneimittelforschung		2002	52	7
J	Coleman, R; Loppy, L; Walraven, G				Coleman, R; Loppy, L; Walraven, G			The treatment gap and primary health care for people with epilepsy in rural Gambia	BULLETIN OF THE WORLD HEALTH ORGANIZATION			English	Article						epilepsy/epidemiology/therapy; seizures/therapy; patient acceptance of health care/othnology; attitude/ethnology; choice behavior; primary health care; medicine, traditional; Gambia	MORTALITY; COMMUNITY; AFRICA; KENYA; INDIA	Objective To study primary-level management for people with epilepsy in rural Gambia by means of community surveys, Methods After population screening was carried out, visits were made by a physician who described the epidemiology of epilepsy and its management, Gaps between required management and applied management were investigated by conducting interviews and discussions With people with epil…	MRC Labs, Farafenni Field Stn, Banjul, Gambia	Coleman, R (reprint author), MRC Labs, Farafenni Field Stn, POB 273, Banjul, Gambia.						Coleman R, 1998, B WORLD HEALTH ORGAN, V76, P633; Commission on Epidemiology and Prognosis International League Against Epilepsy, 1993, EPILEPSIA, V34, P592; FEKSI AT, 1991, LANCET, V337, P406, DOI 10.1016/0140-6736(91)91176-U; Hill AG, 2000, TROP MED INT HEALTH, V5, P107, DOI 10.1046/j.1365-3156.2000.00528.x; JilekAall L, 1997, SOC SCI MED, V45, P783, DOI 10.1016/S0277-9536(96)00414-5; JILEKAALL…	23	41	41	0	12	WORLD HEALTH ORGANIZATION	GENEVA 27	MARKETING AND DISSEMINATION, CH-1211 GENEVA 27, SWITZERLAND	0042-9686			B WORLD HEALTH ORGAN	Bull. World Health Organ.		2002	80	5
J	McAuley, JW; Anderson, GD				McAuley, JW; Anderson, GD			Treatment of epilepsy in women of reproductive age - Pharmacokinetic considerations	CLINICAL PHARMACOKINETICS			English	Review							HIGH-DENSITY LIPOPROTEIN; BONE-MINERAL DENSITY; GABA-A RECEPTOR; ORAL-CONTRACEPTIVE STEROIDS; PLASMA-PROTEIN BINDING; SERUM-LIPID LEVELS; ANTIEPILEPTIC DRUGS; MENSTRUAL-CYCLE; CATAMENIAL EPILEPSY; VALPROIC ACID	Although epilepsy affects men and women equally, there are many women's health issues in epilepsy, especially for women of childbearing age. These issues, which include menstrual cycle influences on seizure activity (catamenial epilepsy), interactions of contraceptives with antiepileptic drugs (AEDs), pharmacokinetic changes during pregnancy, teratogenicity and the safety of breastfeeding, challe…	Ohio State Univ, Coll Pharm, Columbus, OH 43210 USA; Univ Washington, Coll Pharm, Seattle, WA 98195 USA	McAuley, JW (reprint author), Ohio State Univ, Coll Pharm, 500 W 12Th Ave, Columbus, OH 43210 USA.	McAuley.5@osu.edu	Mcauley, James/E-3619-2011				Al Bunyan M, 1999, SEIZURE-EUR J EPILEP, V8, P26, DOI 10.1053/seiz.1998.0239; *AM AC PED COMM DR, 1994, PEDIATRICS, V93, P137; BACK DJ, 1980, CONTRACEPTION, V22, P495, DOI 10.1016/0010-7824(80)90102-X; BACK DJ, 1979, CONTRACEPTION, V20, P263, DOI 10.1016/0010-7824(79)90098-2; BACKSTROM T, 1979, ACTA NEUROL SCAND, V59, P63; BACKSTROM T, 1990, CIBA F SYMP, V153, P225; BACKSTROM T, 1976, ACTA NEUROL…	175	45	49	1	3	ADIS INT LTD	NORTHCOTE	5 THE WAREHOUSE WAY, NORTHCOTE 0627, AUCKLAND, NEW ZEALAND	0312-5963	1179-1926		CLIN PHARMACOKINET	Clin. Pharmacokinet.		2002	41	8
J	Palmieri, C; Canger, R				Palmieri, C; Canger, R			Teratogenic potential of the newer antiepileptic drugs - What is known and how should this influence prescribing?	CNS DRUGS			English	Review							ANTICONVULSANT DRUGS; FOLIC-ACID; CONGENITAL-MALFORMATIONS; CHILDBEARING AGE; BIRTH-DEFECTS; PREGNANCY; EPILEPSY; OXCARBAZEPINE; WOMEN; LAMOTRIGINE	The treatment of women of childbearing age who have epilepsy raises many questions because of the interactions between epilepsy, antiepileptic therapy and different aspects of reproductive life. Menstrual cycle disorders and reduced fertility have been partially ascribed to antiepileptic drugs (AEDs). Furthermore, most AEDs induce the cytochrome P450 (CYP) enzymatic system, altering the metabolis…	Univ Milan, Sch Med, San Paolo Hosp, Reg Epilepsy Ctr, Milan, Italy	Canger, R (reprint author), Univ Milan, Sch Med, San Paolo Hosp, Reg Epilepsy Ctr, Milan, Italy.	crehsp@mailserver.unimi.it					ANDERMANN E, 1994, EPILEPSIA, V35, pS26, DOI 10.1111/j.1528-1157.1994.tb05944.x; Bennett GD, 1996, J PHARMACOL EXP THER, V279, P1237; BUEHLER BA, 1990, NEW ENGL J MED, V322, P1567, DOI 10.1056/NEJM199005313222204; BULAU P, 1988, EUR J CLIN PHARMACOL, V34, P311, DOI 10.1007/BF00540963; Chang SI, 1998, ANN PHARMACOTHER, V32, P794, DOI 10.1345/aph.17253; Crawford P, 1999, SEIZURE-EUR J EPILEP, V8, P…	52	39	42	0	5	ADIS INT LTD	NORTHCOTE	5 THE WAREHOUSE WAY, NORTHCOTE 0627, AUCKLAND, NEW ZEALAND	1172-7047	1179-1934		CNS DRUGS	CNS Drugs		2002	16	11
S	Parent, JM; Lowenstein, DH		Sutula, T; Pitkanen, A		Parent, JM; Lowenstein, DH			Seizure-induced neurogenesis: are more new neurons good for an adult brain?	DO SEIZURES DAMAGE THE BRAIN	Progress in Brain Research		English	Review	Workshop on Do Seizures Damage the Brain	JUN 27-JUL 01, 2001	ROVANIEMI, FINLAND				FIBROBLAST-GROWTH-FACTOR; GRANULE CELL NEUROGENESIS; MESSENGER-RNA EXPRESSION; CENTRAL-NERVOUS-SYSTEM; FIBER SYNAPTIC REORGANIZATION; TEMPORAL-LOBE EPILEPSY; NEURAL STEM-CELLS; DENTATE GYRUS; SUBVENTRICULAR ZONE; RAT HIPPOCAMPUS	The idea that neural stem cells may play a role in the pathophysiology or potential treatment of specific epilepsy syndromes is relatively new. This notion relates directly to advances in the field of stem cell biology over the past decade, which have confirmed prior theories that both neural stem cells and neurogenesis, the birth of new neurons, persist in specific regions of the adult mammalian…	Univ Michigan, Med Ctr, Dept Neurol, Ann Arbor, MI 48104 USA; Harvard Univ, Sch Med, Boston, MA 02215 USA; Beth Israel Deaconess Med Ctr, Dept Neurol, Boston, MA 02215 USA	Parent, JM (reprint author), Univ Michigan, Med Ctr, Dept Neurol, Neurosci Lab Bldg,1103 E Huron St, Ann Arbor, MI 48104 USA.	parent@umich.edu					Aberg MAI, 2000, J NEUROSCI, V20, P2896; Allen E, 1912, J COMP NEUROL, V22, P547; ALTMAN J, 1969, J COMP NEUROL, V137, P433, DOI 10.1002/cne.901370404; ALTMAN J, 1965, J COMP NEUROL, V124, P319, DOI 10.1002/cne.901240303; Bengzon J, 1997, P NATL ACAD SCI USA, V94, P10432, DOI 10.1073/pnas.94.19.10432; Biebl M, 2000, NEUROSCI LETT, V291, P17, DOI 10.1016/S0304-3940(00)01368-9; BONFANTI L, 1994, NE…	96	126	131	0	4	ELSEVIER SCIENCE BV	AMSTERDAM	SARA BURGERHARTSTRAAT 25, PO BOX 211, 1000 AE AMSTERDAM, NETHERLANDS	0079-6123		0-444-50814-7	PROG BRAIN RES	Prog. Brain Res.		2002	135
J	Holmes, GL; Yang, YL; Liu, Z; Cermak, JM; Sarkisian, MR; Stafstrom, CE; Neill, JC; Blusztajn, JK				Holmes, GL; Yang, YL; Liu, Z; Cermak, JM; Sarkisian, MR; Stafstrom, CE; Neill, JC; Blusztajn, JK			Seizure-induced memory impairment is reduced by choline supplementation before or after status epilepticus	EPILEPSY RESEARCH			English	Article						pilocarpine; water maze; hippocampus; epilepsy; kainic acids; seizures; learning; behavior	BASAL FOREBRAIN LESIONS; LONG-TERM POTENTIATION; KAINIC ACID; DIETARY CHOLINE; SPATIAL MEMORY; ADULT RATS; EPILEPSY; AVAILABILITY; HIPPOCAMPAL; NEURONS	Prenatal choline supplementation can protect rats against cognitive deficits induced by status epilepticus induced by the cholinergic agent pilocarpine [J. Neurosci. 20 (2000) 1]. In the present day, we have extended this novel finding by investigating the effects of pre- and postnatal choline supplementation in memory deficits associated with status epilepticus induced with kainic acid (KA), In …	Harvard Univ, Sch Med, Childrens Hosp, Ctr Res Pediat Epilepsy,Dept Neurol, Boston, MA 02115 USA; Boston Univ, Sch Med, Dept Pathol & Lab Med, Boston, MA 02118 USA; Univ Wisconsin, Sch Med, Dept Neurol, Madison, WI USA; Long Isl Univ, Southampton Coll, Southampton, NY USA	Holmes, GL (reprint author), Harvard Univ, Sch Med, Childrens Hosp, Ctr Res Pediat Epilepsy,Dept Neurol, Hunnewell 2,300 Longwood Ave, Boston, MA 02115 USA.	gregory.holmes@tch.harvard.edu			NICHD NIH HHS [2P30HD18655-20]; PHS HHS [N527984]; NIA NIH HHS [AG09525]		Acquas E, 1996, J NEUROSCI, V16, P3089; AICARDI J, 1970, EPILEPSIA, V11, P187, DOI 10.1111/j.1528-1157.1970.tb03880.x; Albright CD, 1999, DEV BRAIN RES, V115, P123, DOI 10.1016/S0165-3806(99)00057-7; Albright CD, 1999, DEV BRAIN RES, V113, P13, DOI 10.1016/S0165-3806(98)00183-7; ARMSTRONG DM, 1987, DEV BRAIN RES, V36, P249, DOI 10.1016/0165-3806(87)90028-9; AUER RN, 1989, J NEUROSCI, V9, P1641; B…	52	66	69	0	3	ELSEVIER SCIENCE BV	AMSTERDAM	PO BOX 211, 1000 AE AMSTERDAM, NETHERLANDS	0920-1211	1872-6844		EPILEPSY RES	Epilepsy Res.	JAN	2002	48	1?2?
J	Shorvon, SD; Tallis, RC; Wallace, HK				Shorvon, SD; Tallis, RC; Wallace, HK			Antiepileptic drugs: coprescription of proconvulsant drugs and oral contraceptives: a national study of antiepileptic drug prescribing practice	JOURNAL OF NEUROLOGY NEUROSURGERY AND PSYCHIATRY			English	Article							PREVALENCE; EPILEPSY; AGE	Objectives: To determine the frequency of coprescription of antiepileptic drugs (AEDs) and drugs with proconvulsant potential and of coprescription of AEDs and low dose oral contraceptives. Methods: Using information from all 294 fully computerised general practices participating in the General Practice Research Database who entered complete data in 1995, persons were identified who had a prescri…	Univ Manchester, Hope Hosp, Div Geriatr Med, Clin Div 1, Salford M6 8HD, Lancs, England; Inst Neurol, Epilepsy Res Grp, London WC1N 3BG, England	Tallis, RC (reprint author), Univ Manchester, Hope Hosp, Div Geriatr Med, Clin Div 1, Clin Sci Bldg,Eccles Old Rd, Salford M6 8HD, Lancs, England.		CPRD, CPRD/B-9594-2017; Research Datalink, Clinical Practice/H-2477-2013; Shorvon, Simon/A-2019-2009				CROME P, 2000, DRUGS OLDER POPULATI; HAUSER WA, 1991, EPILEPSIA, V32, P429, DOI 10.1111/j.1528-1157.1991.tb04675.x; JICK H, 1991, BRIT MED J, V302, P766, DOI 10.1136/bmj.302.6779.766; SESSLER CN, 1990, AM J MED, V88, P567, DOI 10.1016/0002-9343(90)90519-J; SHANNON M, 1990, ARCH INTERN MED, V150, P2045, DOI 10.1001/archinte.150.10.2045; THOMAS P, 1992, NEUROLOGY, V42, P104, DOI 10.1212/WNL.42.1.10…	7	36	38	0	1	BRITISH MED JOURNAL PUBL GROUP	LONDON	BRITISH MED ASSOC HOUSE, TAVISTOCK SQUARE, LONDON WC1H 9JR, ENGLAND	0022-3050			J NEUROL NEUROSUR PS	J. Neurol. Neurosurg. Psychiatry	JAN	2002	72	1
J	Celka, P; Colditz, P				Celka, P; Colditz, P			Time-varying statistical dimension analysis with application to newborn scalp EEG seizure signals	MEDICAL ENGINEERING & PHYSICS			English	Article						adaptive principal component analysis; model selection; time series analysis; complexity measure; EEG seizure; newborn	SINGULAR-VALUE DECOMPOSITION; ATTRACTOR; DYNAMICS; SERIES; CHAOS	A new approach to the analysis of nonstationary possibly nonlinear time series is presented. It is based on an adaptive autocovariance eigenspectrum. computation known as APEX together with the Rissanen's Minimum Description Length criterion for the selection of the most relevant eigenvalues. A new concept of time-varying instantaneous statistical dimension is introduced. The motivation for this …	Queensland Univ Technol, Signal Proc Res Ctr, Brisbane, Qld 4001, Australia; Univ Queensland, Royal Hosp Women, Perinatal Res Ctr, Brisbane, Qld 4029, Australia	Celka, P (reprint author), Queensland Univ Technol, Signal Proc Res Ctr, GPO Box 2434, Brisbane, Qld 4001, Australia.		Colditz, Paul/F-6772-2010	Colditz, Paul/0000-0002-6408-8238			Abarbanel H. D. I., 1996, ANAL OBSERVED CHAOTI; Celka P, 1997, PHYSICA D, V104, P127, DOI 10.1016/S0167-2789(96)00299-0; Celka P, 2001, IEEE ENG MED BIOL, V20, P30, DOI 10.1109/51.956817; CELKA P, 1998, POSTGRADUATE LECT MA; CELKA P, 2001, EMBS2001, V1, P1; DASILVA FHL, 1996, FRONTIER SCI EEG C S, V45; DASILVA L, 1993, ELECTROENCEPHALOGRAP; DIAMANTARAS KI, 1996, WILEY SERIES ADAPTIV; Elger CE, 19…	30	8	8	0	2	ELSEVIER SCI LTD	OXFORD	THE BOULEVARD, LANGFORD LANE, KIDLINGTON, OXFORD OX5 1GB, OXON, ENGLAND	1350-4533			MED ENG PHYS	Med. Eng. Phys.	JAN	2002	24	1
J	DiMauro, S; Hirano, M; Kaufmann, T; Tanji, T; Sano, M; Shungu, DC; Bonilla, T; DeVivo, DC				DiMauro, S; Hirano, M; Kaufmann, T; Tanji, T; Sano, M; Shungu, DC; Bonilla, T; DeVivo, DC			Clinical features and genetics of myoclonic epilepsy with ragged red fibers	MYOCLONUS AND PAROXYSMAL DYSKINESIAS	ADVANCES IN NEUROLOGY		English	Article							MITOCHONDRIAL-DNA MUTATION; MULTIPLE SYMMETRICAL LIPOMATOSIS; MATERNALLY INHERITED CARDIOMYOPATHY; TRNA(LYS) A8344G MUTATION; POINT MUTATION; MERRF-SYNDROME; SKELETAL-MUSCLE; TISSUE DISTRIBUTION; TRANSFER RNALYS; MTDNA MUTATION		Columbia Univ Coll Phys & Surg, Dept Neurol, New York, NY 10032 USA; Columbia Univ Coll Phys & Surg, Dept Pathol, New York, NY 10032 USA; Columbia Univ Coll Phys & Surg, Dept Radiol, New York, NY 10032 USA; Columbia Univ, Dept Neurol, New York, NY 10032 USA	DiMauro, S (reprint author), Columbia Univ Coll Phys & Surg, Dept Neurol, New York, NY 10032 USA.				NINDS NIH HHS [NS11766]; NICHD NIH HHS [P01HD32062]		Andrews RM, 1999, EYE, V13, P769, DOI 10.1038/eye.1999.225; Austin SA, 1998, NEUROLOGY, V51, P1447, DOI 10.1212/WNL.51.5.1447; BERKOVIC SF, 1991, LANCET, V338, P457, DOI 10.1016/0140-6736(91)91090-H; BERKOVIC SF, 1991, ANN NEUROL, V29, P566, DOI 10.1002/ana.410290519; Blumenthal DT, 1998, NEUROLOGY, V50, P524, DOI 10.1212/WNL.50.2.524; BOULET L, 1992, AM J HUM GENET, V51, P1187; Bruno C, 1999, J …	77	43	48	0	6	LIPPINCOTT WILLIAMS & WILKINS	PHILADELPHIA	530 WALNUT ST, PHILADELPHIA, PA 19106-3621 USA	0091-3952			ADV NEUROL	Adv.Neurol.		2002	89
J	Matalon, S; Schechtman, S; Goldzweig, G; Ornoy, A				Matalon, S; Schechtman, S; Goldzweig, G; Ornoy, A			The teratogenic effect of carbamazepine: a meta-analysis of 1255 exposures	REPRODUCTIVE TOXICOLOGY			English	Article						carbamazepine; epilepsy; teratogenicity; embryo; development	DRUGS IN-UTERO; ANTIEPILEPTIC DRUGS; CHILDREN; PREGNANCY; MALFORMATIONS; EPILEPSY; WOMEN; PATTERN; INFANTS; MOTHERS	Maternal use of antiepileptic drugs during pregnancy has been associated with an increased risk of major congenital abnormalities in the fetus. Carbamazepine (CBZ) is an antiepileptic drug that was developed and marketed mainly for the treatment of epileptic seizures. Some investigators described an increased rate of major congenital anomalies following treatment with CBZ during pregnancy while o…	Hebrew Univ Jerusalem, Hadassah Med Sch, Dept Anat & Cell Biol, Lab Teratol, IL-91010 Jerusalem, Israel; Tel Aviv Univ, Sackler Fac Med, Chaim Sheba Med Ctr, Autoimmune Dis Res Unit, IL-69978 Tel Aviv, Israel; Hadassah Hebrew Univ Hosp, Dept Psychiat, Jerusalem, Israel	Ornoy, A (reprint author), Hebrew Univ Jerusalem, Hadassah Med Sch, Dept Anat & Cell Biol, Lab Teratol, IL-91010 Jerusalem, Israel.						Albani F, 1995, PHARMACOPSYCHIATRY, V28, P235, DOI 10.1055/s-2007-979609; Bennett GD, 1996, J PHARMACOL EXP THER, V279, P1237; *BIOSTAT, COMPR MET AN VERS 1; Canger R, 1999, EPILEPSIA, V40, P1231, DOI 10.1111/j.1528-1157.1999.tb00851.x; Diav-Citrin O, 2001, NEUROLOGY, V57, P321, DOI 10.1212/WNL.57.2.321; DIAZ SH, 2001, AM J EPIDEMIOL, V153, P961; DONATI L, 1984, EDIZIONI PRO JUVENTU, P40; FRIIS M…	34	116	121	0	10	PERGAMON-ELSEVIER SCIENCE LTD	OXFORD	THE BOULEVARD, LANGFORD LANE, KIDLINGTON, OXFORD OX5 1GB, ENGLAND	0890-6238			REPROD TOXICOL	Reprod. Toxicol.	JAN-FEB	2002	16	1
J	Schindler, CJ; Slamberova, R; Vathy, I				Schindler, CJ; Slamberova, R; Vathy, I			Prenatal morphine exposure decreases susceptibility of adult male rat offspring to bicuculline seizures	BRAIN RESEARCH			English	Article						epilepsy; prenatal drug exposure; opiate; androgen; testosterone	PITUITARY-ADRENAL AXIS; SUBSTANTIA NIGRA; ALTERS SUSCEPTIBILITY; GLUTAMATE RECEPTORS; EPILEPSY; BRAIN; SUPPRESSES; COCAINE; GABA; SENSITIVITY	The purpose of this study was to investigate the effect of prenatal exposure to morphine (5-10 mg/kg twice daily on days 11-18 of gestation) on bicuculline seizure susceptibility and to examine the interaction of prenatal morphine exposure and hormonal background in adult male rats. The data demonstrate that prenatal morphine exposure does not affect clonic but decreases susceptibility to tonic-c…	Albert Einstein Coll Med, Dept Neurosci, Bronx, NY 10461 USA; Albert Einstein Coll Med, Dept Psychiat & Behav Sci, Bronx, NY 10461 USA	Vathy, I (reprint author), Albert Einstein Coll Med, Dept Neurosci, 1300 Morris Pk Ave, Bronx, NY 10461 USA.	vathy@aecom.yu.edu	Slamberova, Romana/K-3550-2012	Slamberova, Romana/0000-0002-9981-3911	NIDA NIH HHS [DA 05833]		BACKSTROM T, 1997, EPILEPSY COMPREHENSI, P2003; BOWERS BJ, 1991, PHARMACOL BIOCHEM BE, V38, P593, DOI 10.1016/0091-3057(91)90019-X; BROWNING RA, 1986, EXP NEUROL, V93, P546, DOI 10.1016/0014-4886(86)90174-3; Chapman AG, 1998, PROG BRAIN RES, V116, P371, DOI 10.1016/S0079-6123(08)60449-5; Chevassus-au-Louis N, 1998, BRAIN RES, V812, P252, DOI 10.1016/S0006-8993(98)00932-9; DEFEO MR, 1995, PHARMACO…	45	19	20	0	1	ELSEVIER SCIENCE BV	AMSTERDAM	PO BOX 211, 1000 AE AMSTERDAM, NETHERLANDS	0006-8993	1872-6240		BRAIN RES	Brain Res.	20-Dec	2001	922	2
J	Lowe, SA				Lowe, SA			Anticonvulsants and drugs for neurological disease	BEST PRACTICE & RESEARCH CLINICAL OBSTETRICS & GYNAECOLOGY			English	Article						pregnancy; epilepsy; anticonvulsant drugs; migraine; myasthenia gravis; multiple sclerosis	VITAMIN-K DEFICIENCY; EXPOSED IN-UTERO; ANTIEPILEPTIC DRUGS; EPILEPTIC WOMEN; CARBAMAZEPINE MONOTHERAPY; CONGENITAL-MALFORMATIONS; MULTIPLE-SCLEROSIS; PREGNANCY OUTCOMES; PRENATAL EXPOSURE; SPINA-BIFIDA	The use of anticonvulsant drugs in pregnancy presents unique challenges to clinicians and their patients. The need for control of maternal epilepsy must be balanced with the fetal and neonatal risks associated with anticonvulsant drugs. Anticonvulsant drugs may have potential effects on embryogenesis, neurological development, growth and subsequent paediatric progress. Drug selection and dose adj…	Royal Hosp Women, Sydney, NSW, Australia; Univ New S Wales, Dept Obstet & Gynaecol, Sydney, NSW, Australia	Lowe, SA (reprint author), Prince Wales Private Hosp, Suite 5,Level 7,Barker St, Randwick, NSW 2031, Australia.						Batocchi AP, 1999, NEUROLOGY, V52, P447, DOI 10.1212/WNL.52.3.447; BATTINO D, 1992, ACTA NEUROL SCAND, V85, P204; Bernus I, 1997, CLIN NEUROPHARMACOL, V20, P13, DOI 10.1097/00002826-199702000-00002; Canger R, 1999, EPILEPSIA, V40, P1231, DOI 10.1111/j.1528-1157.1999.tb00851.x; Confavreux C, 1998, NEW ENGL J MED, V339, P285, DOI 10.1056/NEJM199807303390501; CORNELISSEN M, 1993, AM J OBSTET GYNECOL…	59	11	12	0	0	ELSEVIER SCI LTD	OXFORD	THE BOULEVARD, LANGFORD LANE, KIDLINGTON, OXFORD OX5 1GB, OXON, ENGLAND	1521-6934	1532-1932		BEST PRACT RES CL OB	Best Pract. Res. Clin. Obstet. Gynaecol.	DEC	2001	15	6
J	Stoler, JM				Stoler, JM			Maternal antiepileptic drug use and effects on fetal development	CURRENT OPINION IN PEDIATRICS			English	Review							PRENATAL EXPOSURE; SPINA-BIFIDA; IN-UTERO; WOMEN; EPILEPSY; ANTICONVULSANTS; PREGNANCY; INFANTS; MALFORMATIONS; PHENYTOIN	Many pregnant women take antiepileptic medications, and concern has arisen about the risks this poses to the fetus. It has been debated whether the causative agent is the medication or the underlying maternal disorder. Review of the recent literature indicates that the effects seem to be from the medications themselves. The frequency of malformations is about two to three-fold above the backgroun…	Harvard Univ, Massachusetts Gen Hosp, Sch Med, Genet & Teratol Unit, Boston, MA 02114 USA	Stoler, JM (reprint author), Harvard Univ, Massachusetts Gen Hosp, Sch Med, Genet & Teratol Unit, 55 Fruit St,Warren 801, Boston, MA 02114 USA.						Amicarelli F, 2000, TERATOLOGY, V62, P100, DOI 10.1002/1096-9926(200008)62:2<100::AID-TERA6>3.3.CO;2-4; Azarbayjani F, 2001, TERATOLOGY, V63, P152, DOI 10.1002/tera.1026; Battino D, 1999, EPILEPSY RES, V36, P53, DOI 10.1016/S0920-1211(99)00020-0; Cahen R L, 1966, Adv Pharmacol, V4, P263, DOI 10.1016/S1054-3589(08)60101-5; Canger R, 1999, EPILEPSIA, V40, P1231, DOI 10.1111/j.1528-1157.1999.tb00851…	32	5	5	0	3	LIPPINCOTT WILLIAMS & WILKINS	PHILADELPHIA	530 WALNUT ST, PHILADELPHIA, PA 19106-3621 USA	1040-8703			CURR OPIN PEDIATR	CURR. OPIN. PEDIATR.	DEC	2001	13	6
J	Schupf, N; Ottman, R				Schupf, N; Ottman, R			Risk of epilepsy in offspring of affected women - Association with maternal spontaneous abortion	NEUROLOGY			English	Article							SEMISTRUCTURED INTERVIEW; SEIZURE CLASSIFICATION; ANTIEPILEPTIC DRUGS; FAMILY	Background: Previously, the authors found that risk of spontaneous abortion was increased in the pregnancies of women with epilepsy compared with their same-sex siblings, which could have implications for risk of epilepsy in their offspring. An association between a history of spontaneous abortion in the mother and risk of epilepsy in her live-born offspring may arise through selective loss of fe…	New York State Inst Basic Res Dev Disabil, Lab Epidemiol, Staten Isl, NY 10314 USA; Columbia Univ, Gertrude H Sergievsky Ctr, Div Epidemiol, New York, NY USA; Columbia Univ, Mailman Sch Publ Hlth, New York, NY USA; New York State Psychiat Inst & Hosp, Epidemiol Brain Disorders Res Dept, New York, NY 10032 USA	Schupf, N (reprint author), New York State Inst Basic Res Dev Disabil, Lab Epidemiol, 1050 Forest Hill Rd, Staten Isl, NY 10314 USA.		Ottman, Ruth/O-2371-2013	Ottman, Ruth/0000-0001-7074-242X	NINDS NIH HHS [R01 NS020656, R01 NS020656-13]		Andermann E, 1982, EPILEPSY PREGNANCY C, P61; ANNEGERS JF, 1988, EPILEPSIA, V29, P451, DOI 10.1111/j.1528-1157.1988.tb03745.x; BANCAUD J, 1981, EPILEPSIA, V22, P489; Bharucha NE, 1997, EPILEPSIA, V38, P614; *COMM CLASS TERM I, 1981, EPILEPSIA, V22, P489; COX DR, 1972, J R STAT SOC B, V34, P187; KLINE J, 1989, CONCEPTION BIRTH; LERIDON H, 1976, POP STUD-J DEMOG, V30, P319, DOI 10.1080/00324728.197…	26	7	7	0	0	LIPPINCOTT WILLIAMS & WILKINS	PHILADELPHIA	530 WALNUT ST, PHILADELPHIA, PA 19106-3621 USA	0028-3878			NEUROLOGY	Neurology	13-Nov	2001	57	9
J	Kean, LH; Gargari, SS; Suwanrath, C; Sahota, DS; James, DK				Kean, LH; Gargari, SS; Suwanrath, C; Sahota, DS; James, DK			A comparison of fetal behaviour in term fetuses exposed to anticonvulsant medication with unexposed controls	BRITISH JOURNAL OF OBSTETRICS AND GYNAECOLOGY			English	Article							PSYCHOLOGICAL-DEVELOPMENT; COMPUTERIZED ANALYSIS; EPILEPTIC PARENTS; CHILDREN; PREGNANCY; BREECH; STATES	Objective To compare behaviour in term fetuses exposed to anticonvulsants with unexposed controls. Design An observational study. Setting Pregnancy Assessment Centre, University Hospital, Nottingham, UK. Sample Seventeen fetuses whose mothers were taking anticonvulsants and 94 fetuses whose mothers were on no medication between 28 and 41 weeks. Methods Behaviour (fetal heart rate and activity) wa…	Univ Nottingham Hosp, Queens Med Ctr, Sch Human Dev, Nottingham NG7 2UH, England; City Hosp Nottingham, Nottingham, England; Prince Wales Hosp, Dept Obstet & Gynaecol, Shatin, Hong Kong, Peoples R China	James, DK (reprint author), Univ Nottingham Hosp, Queens Med Ctr, Sch Human Dev, C Floor E Block, Nottingham NG7 2UH, England.						GAILY E, 1990, DEV MED CHILD NEUROL, V32, P403; HANSON JW, 1975, J PEDIATR-US, V87, P285, DOI 10.1016/S0022-3476(75)80604-4; HELGE H, 1982, PHYSICAL MENTAL SOCI; HIROMOTO N, 1993, ARCH DIS CHILD, V69, P3; JANZ D, 1982, MAJOR MALFORMATIONS; JONES KL, 1989, NEW ENGL J MED, V320, P1661, DOI 10.1056/NEJM198906223202505; Kayemba Kay'S S, 1997, Arch Pediatr, V4, P975, DOI 10.1016/S0929-693X(97)86094-0;…	22	1	1	0	0	ELSEVIER SCIENCE BV	AMSTERDAM	PO BOX 211, 1000 AE AMSTERDAM, NETHERLANDS	0306-5456			BRIT J OBSTET GYNAEC	Br. J. Obstet. Gynaecol.	NOV	2001	108	11
J	Beghi, E; Annegers, JF				Beghi, E; Annegers, JF		Collaborative Grp Pregnancy Regi	Pregnancy registries in epilepsy	EPILEPSIA			English	Article						epilepsy; pregnancy; teratogenesis; registry; database	EXPOSED IN-UTERO; ANTIEPILEPTIC DRUGS; CARBAMAZEPINE MONOTHERAPY; CONGENITAL-MALFORMATIONS; MATERNAL EPILEPSY; CHILDREN; WOMEN; INTELLIGENCE; PHENYTOIN; RISK	The risk of major malformations in the offspring of mothers with epilepsy receiving antiepileptic drugs is 4-8% compared to 2-4% in the general population. Risk factors include daily dose and polytherapy. Selected drugs have been found to be associated NNith a higher risk, of'specific mulfortnations (congenital heart defects and cleft palate with phenytoin and barbiturates: neural tube defects wi…	Ist Ric Farmacol Mario Negri, I-20157 Milan, Italy; Osped San Gerardo, Ctr Epilessia, Monza, Italy; Univ Texas, Hlth Sci Ctr, Houston, TX USA; Ist Neurochirurg C Besta, Milan, Italy; Comprehens Epilepsy Care Ctr Children & Adults, Memphis, TN USA; New York Presbyterian Hosp, Comprehens Epilepsy Ctr, Neurol Inst, New York, NY USA; Royal Victoria Hosp, Dept Neurol, Belfast BT12 6BA, Antrim, North I…	Beghi, E (reprint author), Ist Ric Farmacol Mario Negri, Via Eritrea 62, I-20157 Milan, Italy.						Canger R, 1999, EPILEPSIA, V40, P1231, DOI 10.1111/j.1528-1157.1999.tb00851.x; Holmes LB, 2001, NEW ENGL J MED, V344, P1132, DOI 10.1056/NEJM200104123441504; Holmes LB, 2000, TERATOLOGY, V61, P196, DOI 10.1002/(SICI)1096-9926(200003)61:3<196::AID-TERA7>3.0.CO;2-T; Kaneko S, 1999, EPILEPSY RES, V33, P145, DOI 10.1016/S0920-1211(98)00084-9; Koch S, 1999, EPILEPSIA, V40, P1237, DOI 10.1111/j.1528-11…	16	46	48	0	3	BLACKWELL PUBLISHING INC	MALDEN	350 MAIN ST, MALDEN, MA 02148 USA	0013-9580			EPILEPSIA	Epilepsia	NOV	2001	42	11
J	Myllynen, P; Pienimaki, P; Jouppila, P; Vahakangas, K				Myllynen, P; Pienimaki, P; Jouppila, P; Vahakangas, K			Transplacental passage of oxcarbazepine and its metabolites in vivo	EPILEPSIA			English	Article						oxcarbazepine; metabolite; pregnancy; pharmacokinetics; human	PLACENTAL-TRANSFER; PHARMACOKINETICS; CARBAMAZEPINE; MOTHER; LIVER	Purpose: The purpose of this study was to investigate human fetal exposure to oxcarbazepme (OCBZ) in vivo. Methods: Transplacental passage and placental tissue concentrations of OCBZ and its metabolites were determined. Maternal venous blood. cord blood, and placental tissue samples from 12 mothers using OCBZ during pregnancy alone or in combination with other antiepileptic drugs were collected. …	Univ Hosp Oulu, Dept Pharmacol & Toxicol, Oulu, Finland; Univ Hosp Oulu, Dept Gynecol & Obstet, Oulu, Finland; Univ Kuopio, Dept Pharmacol & Toxicol, FIN-70211 Kuopio, Finland	Myllynen, P (reprint author), Univ Oulu, Dept Pharmacol & Toxicol, POB 5000, FIN-90014 Oulu, Finland.						Ala-Kokko TI, 2000, INT J OBSTET ANESTH, V9, P26, DOI 10.1054/ijoa.1999.0312; BULAU P, 1988, EUR J CLIN PHARMACOL, V34, P311, DOI 10.1007/BF00540963; FABER JJ, 1992, AM ZOOL, V32, P343; FRIIS ML, 1993, ACTA NEUROL SCAND, V87, P224; Hakkola J, 1998, PHARMACOL TOXICOL, V82, P209, DOI 10.1111/j.1600-0773.1998.tb01427.x; Kaufmann P, 1985, Contrib Gynecol Obstet, V13, P18; Klinger W., 1996, EXP TOXICO…	14	29	30	0	1	BLACKWELL PUBLISHING INC	MALDEN	350 MAIN ST, MALDEN, MA 02148 USA	0013-9580			EPILEPSIA	Epilepsia	NOV	2001	42	11
J	Sabers, A; Buchholt, JM; Uldall, P; Hansen, EL				Sabers, A; Buchholt, JM; Uldall, P; Hansen, EL			Lamotrigine plasma levels reduced by oral contraceptives	EPILEPSY RESEARCH			English	Article						lamotrigine; oral contraceptives; pharmacokinetics; interaction; antiepileptic drugs	EPILEPSY; PHARMACOKINETICS; PREGNANCY; LACTATION; UPDATE; DRUG	Although it is known that the use of oral contraceptives (OC's) can induce glucuronide conjugating enzymes, currently no data exists as to the potential that the elimination of the glucuronidated drug lamotrigine (LTG) is increased by OC's. We present seven cases in whom the plasma levels of LTG were significantly decreased by OC's (mean 49% range 41-64%). The interaction was of clinical relevanc…	Danish Epilepsy Hosp, DK-4293 Kolonivej 1, Denmark	Sabers, A (reprint author), Danish Epilepsy Hosp, DK-4293 Kolonivej 1, Denmark.						BINNIE CD, 1986, EPILEPSIA, V27, P248, DOI 10.1111/j.1528-1157.1986.tb03536.x; FAZIO A, 1992, THER DRUG MONIT, V14, P509, DOI 10.1097/00007691-199212000-00012; FITTON A, 1995, DRUGS, V50, P691, DOI 10.2165/00003495-199550040-00008; Garnett WR, 1997, J CHILD NEUROL, V12, pS10, DOI 10.1177/0883073897012001041; HOLDICH T, 1991, Epilepsia, V32, P96; JAWAD S, 1987, EPILEPSY RES, V1, P194, DOI 10.1016/…	14	133	137	0	4	ELSEVIER SCIENCE BV	AMSTERDAM	PO BOX 211, 1000 AE AMSTERDAM, NETHERLANDS	0920-1211			EPILEPSY RES	Epilepsy Res.	NOV	2001	47	1?2?
J	Dedek, K; Kunath, B; Kananura, C; Reuner, U; Jentsch, TJ; Steinlein, OK				Dedek, K; Kunath, B; Kananura, C; Reuner, U; Jentsch, TJ; Steinlein, OK			Myokymia and neonatal epilepsy caused by a mutation in the voltage sensor of the KCNQ2 K+ channel	PROCEEDINGS OF THE NATIONAL ACADEMY OF SCIENCES OF THE UNITED STATES OF AMERICA			English	Article							POTASSIUM CHANNEL; ACQUIRED NEUROMYOTONIA; FUNCTIONAL EXPRESSION; GENERALIZED MYOKYMIA; IDIOPATHIC EPILEPSY; ISAACS-SYNDROME; CONVULSIONS; GENE; BRAIN; FORM	KCNQ2 and KCNQ3 are two homologous K+ channel subunits that can combine to form heterotetrameric channels with properties of neuronal M channels. Loss-of-function mutations in either subunit can lead to benign familial neonatal convulsions (BFNC), a generalized, idiopathic epilepsy of the newborn. We now describe a syndrome in which BFNC is followed later in life by myokymia, involuntary contract…	Univ Kliniken Bonn, Inst Human Genet, D-53111 Bonn, Germany; Univ Hamburg, Zentrum Mol Neurobiol, D-20246 Hamburg, Germany; Tech Univ Dresden, Klinikum Carl Gustav Carus, Dept Neurol, D-01307 Dresden, Germany	Jentsch, TJ (reprint author), Univ Kliniken Bonn, Inst Human Genet, D-53111 Bonn, Germany.	Jentsch@zmnh.uni-hamburg.de	Dedek, Karin/R-6948-2018	Dedek, Karin/0000-0003-1490-0141			AUGER RG, 1984, ANN NEUROL, V15, P13, DOI 10.1002/ana.410150104; Barhanin J, 1996, NATURE, V384, P78, DOI 10.1038/384078a0; Biervert C, 1999, HUM GENET, V104, P234, DOI 10.1007/s004390050941; Biervert C, 1998, SCIENCE, V279, P403, DOI 10.1126/science.279.5349.403; BROWNE DL, 1994, NAT GENET, V8, P136, DOI 10.1038/ng1094-136; BRUNT ERP, 1990, BRAIN, V113, P1361, DOI 10.1093/brain/113.5.1361; Charl…	42	178	193	0	6	NATL ACAD SCIENCES	WASHINGTON	2101 CONSTITUTION AVE NW, WASHINGTON, DC 20418 USA	0027-8424			P NATL ACAD SCI USA	Proc. Natl. Acad. Sci. U. S. A.	9-Oct	2001	98	21
J	Takei, Y; Takashima, S; Ohyu, J; Matsuura, K; Katoh, N; Takami, T; Miyajima, T; Hoshika, A				Takei, Y; Takashima, S; Ohyu, J; Matsuura, K; Katoh, N; Takami, T; Miyajima, T; Hoshika, A			Different effects between 7-nitroindazole and L-NAME on cerebral hemodynamics and hippocampal seizures in lesions during kainic acid-induced newborn rabbits	BRAIN & DEVELOPMENT			English	Article						nitric oxide; 7-nitroindazole; L-NAME; kainic acid; seizure; brain damage; near-infrared spectroscopy; cerebral blood flow	NITRIC-OXIDE SYNTHASE; ARGININE METHYL-ESTER; BRAIN-DAMAGE; BLOOD-FLOW; INHIBITION; MICE; CIRCULATION; OXYGENATION; HYPEREMIA; MOUSE	We examined the effects of 7-nitroindazole (7-NI) and. N-omega -nitro-L-arginine methyl ester (L-NAME) on the endogenous nitric oxide (NO) production in vivo, cerebral hemodynamics, and hippocampal lesions to, investigate the different roles between endothelial NOS (eNOS) and neuronal NOS (nNOS) during kainic acid (KA)-induced seizures in newborn rabbits. After a pre-treatment with 7-NI (50 mg/kg…	Tokyo Med Univ Hosp, Dept Pediat, Shinjuku Ku, Tokyo 1600023, Japan; NCNP, Natl Inst Neurosci, Dept Mental Retardat & Birth Defect Res, Tokyo, Japan	Takei, Y (reprint author), Tokyo Med Univ Hosp, Dept Pediat, Shinjuku Ku, 6-7-1 Nishi Shinjuku, Tokyo 1600023, Japan.						BAGETTA G, 1992, EUR J PHARMACOL, V213, P301, DOI 10.1016/0014-2999(92)90695-Z; Chan PH, 2001, J CEREBR BLOOD F MET, V21, P2, DOI 10.1097/00004647-200101000-00002; DAWSON VL, 1991, P NATL ACAD SCI USA, V88, P6368, DOI 10.1073/pnas.88.14.6368; DESARRO G, 1993, EUR J PHARMACOL, V230, P151, DOI 10.1016/0014-2999(93)90797-L; DEVASCONCELOS AP, 1995, P NATL ACAD SCI USA, V92, P3175, DOI 10.1073/pnas.92…	35	23	24	0	1	ELSEVIER SCIENCE BV	AMSTERDAM	PO BOX 211, 1000 AE AMSTERDAM, NETHERLANDS	0387-7604			BRAIN DEV-JPN	Brain Dev.	OCT	2001	23	6
J	Sidenvall, R; Heijbel, J; Blomquist, HK; Nystrom, L; Forsgren, L				Sidenvall, R; Heijbel, J; Blomquist, HK; Nystrom, L; Forsgren, L			An incident case-control study of first unprovoked afebrile seizures in children: A population-based study of pre- and perinatal risk factors	EPILEPSIA			English	Article						seizure; epidemiology; case-control study; risk factors; childhood	EPILEPTIC SEIZURES; CEREBRAL-PALSY; CASE-REFERENT; ROCHESTER; MINNESOTA; DISORDERS; CHILDHOOD	Purpose: The aim of this prospective incident community-based study was to assess the influence of pre- and perinatal risk factors in children in whom an unprovoked afebrile epileptic seizure later developed. Methods: From November 1, 1985, until June 30, 1987, 75 children aged 0-15 years with a first unprovoked afebrile seizure were identified. After exclusion of cases with neonatal seizures (n …	Umea Univ Hosp, Dept Pediat, S-90185 Umea, Sweden; Umea Univ Hosp, Dept Epidemiol & Publ Hlth, S-90185 Umea, Sweden; Umea Univ Hosp, Dept Neurol, S-90185 Umea, Sweden	Sidenvall, R (reprint author), Hudiksvall Hosp, Dept Pediat, S-82481 Hudiksvall, Sweden.						BANCAUD J, 1981, EPILEPSIA, V22, P489; BAX M C, 1964, Dev Med Child Neurol, V6, P295; *COMM EP PROGN INT, 1993, EPILEPSIA, V34, P592; DEGEN R, 1978, J NEUROL, V217, P145, DOI 10.1007/BF00312956; ELLENBERG JH, 1979, AM J DIS CHILD, V133, P1044, DOI 10.1001/archpedi.1979.02130100068014; GARZACHAPA R, 1994, EPILEPSIA, V35, P1136, DOI 10.1111/j.1528-1157.1994.tb01779.x; Gastaut H, 1973, DICT EPILEPSY…	26	22	22	0	1	BLACKWELL SCIENCE INC	MALDEN	350 MAIN ST, MALDEN, MA 02148 USA	0013-9580			EPILEPSIA	Epilepsia	OCT	2001	42	10
J	Wirrell, EC; Armstrong, EA; Osman, LD; Yager, JY				Wirrell, EC; Armstrong, EA; Osman, LD; Yager, JY			Prolonged seizures exacerbate perinatal hypoxic-ischemic brain damage	PEDIATRIC RESEARCH			English	Article							CEREBRAL ENERGY-METABOLISM; INDUCED STATUS EPILEPTICUS; IMMATURE RAT; KAINIC-ACID; RECURRENT SEIZURES; NEONATAL SEIZURES; MAGNETIC-RESONANCE; MILD HYPOTHERMIA; BINDING-SITES; HIPPOCAMPUS	This study was undertaken to clarify whether seizures in the newborn cause damage to the healthy brain and, more specifically, to determine the extent to which seizures may contribute to the brain-damaging effects of hypoxia-ischemia (HI). Seizures were induced in 10-d-old rat pups with kainic acid (KA). Seizure duration was determined electrographically. HI was induced by common carotid artery l…	Univ Saskatchewan, Royal Univ Hosp, Dept Pediat, Div Neurosci, Saskatoon, SK S7N 0W8, Canada	Yager, JY (reprint author), Univ Saskatchewan, Royal Univ Hosp, Dept Pediat, Div Neurosci, 103 Hosp Dr, Saskatoon, SK S7N 0W8, Canada.	yager@duke.usask.ca					ALBALA BJ, 1984, DEV BRAIN RES, V13, P139, DOI 10.1016/0165-3806(84)90085-3; BERGER ML, 1984, NEUROSCIENCE, V13, P1095, DOI 10.1016/0306-4522(84)90290-2; BICKLER PE, 1993, J CEREBR BLOOD F MET, V13, P811, DOI 10.1038/jcbfm.1993.103; BUSTO R, 1989, STROKE, V20, P1113, DOI 10.1161/01.STR.20.8.1113; Camfield PR, 1997, EPILEPSIA, V38, P735, DOI 10.1111/j.1528-1157.1997.tb01245.x; CAMPOCHIARO P, 1978,…	66	133	134	0	2	NATURE PUBLISHING GROUP	NEW YORK	75 VARICK ST, 9TH FLR, NEW YORK, NY 10013-1917 USA	0031-3998	1530-0447		PEDIATR RES	Pediatr. Res.	OCT	2001	50	4
J	Blackwell, SC; Tomlinson, MW; Berman, S; Redman, ME; Hassan, SS; Berry, SM; Hallak, M; Sorokin, Y; Cotton, DB				Blackwell, SC; Tomlinson, MW; Berman, S; Redman, ME; Hassan, SS; Berry, SM; Hallak, M; Sorokin, Y; Cotton, DB			The use of magnesium sulfate to prevent seizures in the pre-eclamptic gravida: a cost-effectiveness analysis	PRENATAL AND NEONATAL MEDICINE			English	Article						magnesium sulfate; seizure prophylaxis; pre-eclampsia; cost-effectiveness analysis	SEVERE PREECLAMPSIA; HYPERTENSIVE DISORDERS; PEDIATRIC MORTALITY; CONTROLLED TRIAL; UNITED-KINGDOM; CEREBRAL-PALSY; WOMEN; MANAGEMENT; PREGNANCY; LABOR	Objective To assess the costs, and outcomes of various strategies for seizure prophylaxis in pre-eclampsia in the United States. Methods A decision analysis model was constructed with magnesium sulfate as the anticonvulsant of choice. Three strategies were evaluated: no, anti-convulsant therapy; selective prophylaxis, for patients with severe pre-eclampsia; and universal prophylaxis for all patie…	Wayne State Univ, Hutzel Hosp, Dept Obstet & Gynecol, Div Maternal Fetal Med, Detroit, MI 48201 USA	Blackwell, SC (reprint author), Wayne State Univ, Hutzel Hosp, Dept Obstet & Gynecol, Div Maternal Fetal Med, 4707 St Antoine Blvd, Detroit, MI 48201 USA.						*AM COLL OBST GYN, 1996, TECHN B ACOG, V219; ATKINSON MW, 1995, AM J OBSTET GYNECOL, V173, P1219, DOI 10.1016/0002-9378(95)91357-2; Benichou J, 1998, LANCET, V351, P290, DOI 10.1016/S0140-6736(05)78242-8; BURROWS RF, 1995, AM J OBSTET GYNECOL, V173, P929, DOI 10.1016/0002-9378(95)90368-2; Caritis S, 1998, AM J OBSTET GYNECOL, V179, P946, DOI 10.1016/S0002-9378(98)70194-2; CHAU S, 1991, LANCET, V3…	45	3	3	0	0	PARTHENON PUBLISHING GROUP	LANCASTER	RICHMOND HOUSE, WHITE CROSS, SOUTH ROAD, LANCASTER LA1 4XQ, ENGLAND	1359-8635			PRENAT NEONAT MED	Prenat. Neonatal Med.	OCT	2001	6	5
J	Dessens, AB; Cohen-Kettenis, PT; Mellenbergh, GJ; Koppe, JG; Poll, NEVD; Boer, K				Dessens, AB; Cohen-Kettenis, PT; Mellenbergh, GJ; Koppe, JG; Poll, NEVD; Boer, K			Association of prenatal phenobarbital and phenytoin exposure with genital anomalies and menstrual disorders	TERATOLOGY			English	Article							ANTIEPILEPTIC DRUGS; REPRODUCTIVE DYSFUNCTION; UNDESCENDED TESTES; ABNORMALITIES; MALFORMATIONS; DIETHYLSTILBESTROL; CRYPTORCHIDISM; EPILEPSY; INUTERO; SEMEN	Background: Animal studies demonstrated that early exposure to phenobarbital decreases reproductive function. This study investigates whether prenatal exposure to these anticonvulsants affects human genital tract development. Methods: Genital anomalies at birth were studied retrospectively in 90 phenobarbital-exposed, 108 phenobarbital plus phenytoin-exposed, and 198 matched control infants. Of t…	Univ Amsterdam, Acad Med Ctr, Dept Obstet Gynecol & Neonatol, Grad Sch Neurosci Amsterdam, NL-1100 DE Amsterdam, Netherlands; Rudolf Magnus Inst Neurosci, Dept Child & Adolescent Psychiat, NL-3500 GA Utrecht, Netherlands; Univ Amsterdam, Fac Psychol, NL-1018 WB Amsterdam, Netherlands	Dessens, AB (reprint author), Delta Psychiat Hosp, POB 800, NL-3170 DZ Poortugaal, Netherlands.	arides@delta-pz.nl					Arpino C, 2000, EPILEPSIA, V41, P1436, DOI 10.1111/j.1528-1157.2000.tb00119.x; BIBBO M, 1977, OBSTET GYNECOL, V49, P1; BRIGHT M, 1994, SIGHT SOUND, V4, P44; Cheng W, 1996, J TROP PEDIATRICS, V42, P204, DOI 10.1093/tropej/42.4.204; ERIKSSON M, 1994, ACTA PAEDIATR, V83, P27, DOI 10.1111/j.1651-2227.1994.tb13380.x; FEDRICK J, 1973, BRIT MED J, V2, P442, DOI 10.1136/bmj.2.5864.442; FOREST MG, 1981, J…	33	20	22	0	0	WILEY-LISS	HOBOKEN	DIV JOHN WILEY & SONS INC, 111 RIVER ST, HOBOKEN, NJ 07030 USA	0040-3709			TERATOLOGY	Teratology	OCT	2001	64	4
J	Koh, S; Jensen, FE				Koh, S; Jensen, FE			Topiramate blocks perinatal hypoxia-induced seizures in rat pups	ANNALS OF NEUROLOGY			English	Article							INDUCED NEURONAL INJURY; NEONATAL SEIZURES; FEBRILE SEIZURES; NMDA RECEPTOR; LONG-TERM; POSTNATAL-DEVELOPMENT; DEVELOPING BRAIN; IN-VIVO; SUSCEPTIBILITY; ANTICONVULSANT	Neonatal seizures caused by hypoxia can be refractory to conventional anticonvulsants. Currently, there is no effective postnatal intervention for newborn infants with hypoxic encephalopathy to prevent brain injury and long-term neurologic sequelae. We previously developed a rat model of perinatal hypoxia-induced seizures with subsequent Ion-term increases in seizure susceptibility and showed tha…	Harvard Univ, Sch Med, Childrens Hosp, Dept Neurol, Boston, MA 02115 USA; Harvard Univ, Sch Med, Childrens Hosp, Program Neurosci, Boston, MA 02115 USA	Jensen, FE (reprint author), Harvard Univ, Sch Med, Childrens Hosp, Dept Neurol, 300 Longwood Ave,Enders 3, Boston, MA 02115 USA.				NINDS NIH HHS [K08 NS002068, K08NS02068, R01NS-31718]; NICHD NIH HHS [P30 HD18655]		ALBALA BJ, 1984, DEV BRAIN RES, V13, P139, DOI 10.1016/0165-3806(84)90085-3; Chen K, 1999, NAT MED, V5, P888; DeLorenzo RJ, 2000, EPILEPSIA, V41, pS40, DOI 10.1111/j.1528-1157.2000.tb06048.x; Dube C, 2000, ANN NEUROL, V47, P336, DOI 10.1002/1531-8249(200003)47:3<336::AID-ANA9>3.3.CO;2-N; Dzhala V, 2000, ANN NEUROL, V48, P632, DOI 10.1002/1531-8249(200010)48:4<632::AID-ANA10>3.3.CO;2-V; FACCHINETT…	45	103	108	0	3	WILEY-LISS	NEW YORK	DIV JOHN WILEY & SONS INC, 605 THIRD AVE, NEW YORK, NY 10158-0012 USA	0364-5134			ANN NEUROL	Ann. Neurol.	SEP	2001	50	3
J	Pinto, LC; Giliberti, P				Pinto, LC; Giliberti, P			Neonatal seizures: background EEG activity and the electroclinical correlation in full-term neonates with hypoxic-ischemic encephalopathy. Analysis by computer-synchronized long-term polygraphic video-EEG monitoring	EPILEPTIC DISORDERS			English	Article						neonatal seizures; hypoxic-ischemic encephalopathy; background EEG activity; electroclinical correlation; video-EEG monitoring	PROGNOSTIC VALUE; CLASSIFICATION; CONTROVERSIES; PREMATURE; DIAGNOSIS; INFANTS; BABIES	Between 1994 and 2000, 30 full-term newborns affected by seizures secondary to hypoxic-ischemic encephalopathy, underwent computerised, polygraphic, video-EEG recordings during the first 48 hours of life, in our neonatal intensive care unit. In this longitudinal study, recordings lasted an average of 10.5 hours. We studied EEG ictal discharges that lacked a clinical correlate, the semeiotics, and…	V Monaldi Hosp, Neonatal Intens Care Unit, Naples, Italy	Pinto, LC (reprint author), Via Bramante 15,Via Caravaggio 36, I-80126 Naples, Italy.						AICARDI J, 1990, COMPREHENSIVE EPILEP, P99; AICARDI J, 1994, EPILEPSY CHILDREN, P217; AICARDI J, 1985, EPILEPSIES, P205; BANCAUD J, 1981, EPILEPSIA, V22, P489; Boylan GB, 1999, DEV MED CHILD NEUROL, V41, P819, DOI 10.1017/S0012162299001632; DASCALOVA LC, 1996, MANUAL METHODS RECOR; DREYFUSBRISAC C, 1964, NEUROLOGICAL ELECTRO, P250; DREYFUSBRISAC C, 1972, ENCYCL MED CHIR, P1; DREYFUSBRISAC C, 1977…	43	12	12	0	1	JOHN LIBBEY EUROTEXT LTD	MONTROUGE	127 AVE DE LA REPUBLIQUE, 92120 MONTROUGE, FRANCE	1294-9361			EPILEPTIC DISORD	Epileptic Disord.	SEP	2001	3	3
J	Celka, P; Boashash, B; Colditz, P				Celka, P; Boashash, B; Colditz, P			Preprocessing and time-frequency analysis of newborn EEG seizures	IEEE ENGINEERING IN MEDICINE AND BIOLOGY MAGAZINE			English	Article							TEMPORAL-LOBE; ALGORITHM; SIGNALS		Univ Queensland, Perinatal Res Ctr, Royal Womens Hosp, St Lucia, Qld 4067, Australia	Celka, P (reprint author), Swiss Ctr Elect & Microtechnol, Syst Engn Div, Rue Jaquet Droz 1, CH-2007 Neuchatel, Switzerland.		Boashash, Boualem/A-9687-2010; Colditz, Paul/F-6772-2010	Boashash, Boualem/0000-0002-2404-9103; Colditz, Paul/0000-0002-6408-8238			AKAY M, 1996, DETECTION ESTIMATION; *AM EL SOC, 1986, J CLIN NEUROPHYSI S1, V3, P1; Blanco S, 1997, IEEE ENG MED BIOL, V16, P64, DOI 10.1109/51.566156; Boashash B, 2001, IEEE ENG MED BIOL, V20, P54, DOI 10.1109/51.956820; BOASHASH B, 1999, P ICASSP 99 PHOEN AZ, V1, P2351; CAMPBELL DA, 1999, P ISSPA 99, V1, P359; CARSON H, 2000, P IEEE WORKSH STAT S; CELKA P, 2001, ADAPTIVE PREPROCESSI; CELKA P, I…	34	49	50	0	2	IEEE-INST ELECTRICAL ELECTRONICS ENGINEERS INC	NEW YORK	345 E 47TH ST, NEW YORK, NY 10017-2394 USA	0739-5175			IEEE ENG MED BIOL	IEEE Eng. Med. Biol. Mag.	SEP-OCT	2001	20	5
J	Boashash, B; Mesbah, M				Boashash, B; Mesbah, M			A time-frequency approach for newborn seizure detection	IEEE ENGINEERING IN MEDICINE AND BIOLOGY MAGAZINE			English	Article							NEONATAL SEIZURES; EEG		Queensland Univ Technol, SPRC, Brisbane, Qld 4001, Australia	Boashash, B (reprint author), Queensland Univ Technol, SPRC, GPO Box 2434, Brisbane, Qld 4001, Australia.		Boashash, Boualem/A-9687-2010	Boashash, Boualem/0000-0002-2404-9103			Boashash B, 2000, PROCEEDINGS OF THE TENTH IEEE WORKSHOP ON STATISTICAL SIGNAL AND ARRAY PROCESSING, P584, DOI 10.1109/SSAP.2000.870192; Boashash B, 2000, PROCEEDINGS OF THE TENTH IEEE WORKSHOP ON STATISTICAL SIGNAL AND ARRAY PROCESSING, P564, DOI 10.1109/SSAP.2000.870188; Boashash B., 1991, ADV SPECTRUM ANAL AR, V1, P418; Boashash B, 1992, TIME FREQUENCY SIGNA; CELKA P, UNPUB IEEE T BIOMED; CLAN…	17	43	44	0	1	IEEE-INST ELECTRICAL ELECTRONICS ENGINEERS INC	NEW YORK	345 E 47TH ST, NEW YORK, NY 10017-2394 USA	0739-5175			IEEE ENG MED BIOL	IEEE Eng. Med. Biol. Mag.	SEP-OCT	2001	20	5
J	Arpino, C; Domizio, S; Carrieri, MP; Brescianini, S; Sabatino, G; Curatolo, P				Arpino, C; Domizio, S; Carrieri, MP; Brescianini, S; Sabatino, G; Curatolo, P			Prenatal and perinatal determinants of neonatal seizures occurring in the first week of life	JOURNAL OF CHILD NEUROLOGY			English	Article							MENTAL-RETARDATION; CEREBRAL-PALSY; RISK-FACTORS; PREGNANCY; EPILEPSY; WEIGHT; CARE	To evaluate prenatal and perinatal risk factors for early neonatal seizures, we conducted a case-control study including 100 newborns with neonatal seizures in the first week of life and 204 controls randomly selected from a list of healthy newborns born in the same hospital during the study period. Generalized tonic seizures were the most common seizures observed (29%), although the majority of …	E Litta Rehabil Ctr Dev Disabil, I-00046 Rome, Italy; Univ Chieti, Dept Pediat, Chieti, Italy; INSERM U379, Marseille, France; Natl Agcy Hlth Serv, Rome, Italy; Univ Roma Tor Vergata, Pediat Neurol Unit, Rome, Italy	Arpino, C (reprint author), E Litta Rehabil Ctr Dev Disabil, Via Anagnina Nuova 13, I-00046 Rome, Italy.			Brescianini, Sonia/0000-0003-2627-1282			Alexander JM, 1998, OBSTET GYNECOL, V91, P725, DOI 10.1016/S0029-7844(98)00056-8; Arpino C, 1999, J CHILD NEUROL, V14, P151, DOI 10.1177/088307389901400303; Badawi N, 1998, BMJ-BRIT MED J, V317, P1549, DOI 10.1136/bmj.317.7172.1549; Beebe LA, 1996, OBSTET GYNECOL, V87, P771, DOI 10.1016/0029-7844(95)00483-1; BRESLOW NE, 1980, STATISTICAL METHODS, V1, P192; Chan CCW, 1999, ACTA OBSTET GYN SCAN, V7…	24	25	25	0	2	B C DECKER INC	HAMILTON	20 HUGHSON ST SOUTH, PO BOX 620, L C D 1, HAMILTON, ONTARIO L8N 3K7, CANADA	0883-0738			J CHILD NEUROL	J. Child Neurol.	SEP	2001	16	9
J	Harrington, LC; Edman, JD				Harrington, LC; Edman, JD			Indirect evidence against delayed "skip-oviposition" behavior by Aedes aegypti (Diptera : Culicidae) in Thailand	JOURNAL OF MEDICAL ENTOMOLOGY			English	Article						Aedes aegypti; oviposition; field populations	PUERTO-RICO; SITES; MOSQUITOS; PATTERNS; BLOOD; EGGS; LAID	Mosquitoes that do not oviposit their entire batch of eggs in one location, but choose instead to oviposit a few eggs in several different sites exhibit skip oviposition. Although skip oviposition may ensure the greater distribution of progeny from an individual female and reduce sibling competition, it also uses greater maternal energy reserves, may increase the risk of adult female mortality an…	Univ Calif Davis, Dept Entomol, Davis, CA 95616 USA	Harrington, LC (reprint author), Cornell Univ, Dept Entomol, Comstock Hall, Ithaca, NY 14852 USA.						APOSTOL BL, 1994, AM J TROP MED HYG, V51, P89, DOI 10.4269/ajtmh.1994.51.89; Chadee DD, 1997, B ENTOMOL RES, V87, P649, DOI 10.1017/S000748530003875X; CHADEE DD, 1990, ENTOMOL EXP APPL, V57, P295, DOI 10.1111/j.1570-7458.1990.tb01442.x; CHADEE DD, 1987, ANN TROP MED PARASIT, V81, P151, DOI 10.1080/00034983.1987.11812107; Christophers S. R., 1911, Paludism Simla, V2; CLEMENTS AN, 1984, PHYSIOL ENT…	26	24	24	2	11	ENTOMOL SOC AMER	LANHAM	9301 ANNAPOLIS RD, LANHAM, MD 20706 USA	0022-2585			J MED ENTOMOL	J. Med. Entomol.	SEP	2001	38	5
J	Klioueva, IA; van Luijtelaar, ELJM; Chepurnov, SA; Coenen, AML				Klioueva, IA; van Luijtelaar, ELJM; Chepurnov, SA; Coenen, AML			Prenatal PTZ exposure alters the susceptibility to PTZ-induced and nonconvulsive epilepsy in rats	NEUROSCIENCE RESEARCH COMMUNICATIONS			English	Article						seizures; spike-wave discharges; pentylenetetrazol; ontogeny; WAG/Rij; pregnancy	NON-CONVULSIVE EPILEPSY; SEIZURE SUSCEPTIBILITY; ABSENCE EPILEPSY; INBRED STRAIN; ADULT-RATS; PENTYLENETETRAZOL; NEURONS; BEHAVIOR; MODELS; AGENTS	The effects of prenatal PTZ treatment on convulsive threshold for PTZ and spontaneously occurring spike-wave discharges (SWD) were studied in WAG/Rij rats. Pregnant females were either repeatedly injected with PTZ (40 mg/kg i.p.) or saline. The offspring were divided into four groups that were challenged with PTZ at one of the following postnatal days (PD): 40-th, 70-th, 100-th and 130-th. The PT…	Moscow MV Lomonosov State Univ, Sch Biol, Dept Human & Anim Physiol, Moscow 119899, Russia; Univ Nijmegen, Dept Comparat & Physiol Psychol, NICI, NL-6500 HE Nijmegen, Netherlands	Klioueva, IA (reprint author), Moscow MV Lomonosov State Univ, Sch Biol, Dept Human & Anim Physiol, Moscow 119899, Russia.		van Luijtelaar, Gilles/D-2290-2010				COENEN AML, 1995, EPILEPSY RES, V21, P89, DOI 10.1016/0920-1211(95)00015-3; COENEN AML, 1992, EPILEPSY RES, V12, P75, DOI 10.1016/0920-1211(92)90029-S; COENEN AML, 1987, EPILEPSY RES, V1, P297, DOI 10.1016/0920-1211(87)90005-2; COLEMAN JC, 1985, LIFE SCI, V37, P749, DOI 10.1016/0024-3205(85)90545-4; CURTUFO C, 1992, EUR J PHARMACOL, V222, P1; DEFEO MR, 1995, PHARMACOL RES, V31, P137, DOI 10.1016/…	29	0	0	0	2	WILEY	HOBOKEN	111 RIVER ST, HOBOKEN, NJ 07030 USA	0893-6609			NEUROSCI RES COMMUN	Neurosci. Res. Commun.	SEP-OCT	2001	29	2
J	Pschirrer, ER; Monga, M				Pschirrer, ER; Monga, M			Seizure disorders in pregnancy	OBSTETRICS AND GYNECOLOGY CLINICS OF NORTH AMERICA			English	Article							MATERNAL ANTICONVULSANT THERAPY; FETAL HYDANTOIN SYNDROME; VITAMIN-K DEFICIENCY; ANTIEPILEPTIC DRUGS; BREAST-MILK; FOLIC-ACID; EPILEPTIC WOMEN; NURSED INFANTS; VALPROIC ACID; SPINA-BIFIDA	Epilepsy is the presence of two or more seizures in the absence of an identifiable cause for the seizures; that is, no intracranial or metabolic abnormality. Epilepsy affects approximately 1% of the US population, which represents an estimated 1.1 million women of reproductive age. The management of women with epilepsy during pregnancy is the focus of this article.	Univ Texas, Sch Med, Dept Obstet Gynecol & Reprod Sci, Div Maternal Fetal Med, Houston, TX 77030 USA	Pschirrer, ER (reprint author), Univ Texas, Sch Med, Dept Obstet Gynecol & Reprod Sci, Div Maternal Fetal Med, 6431 Fannin,Suite 3-604, Houston, TX 77030 USA.						*AM COLL OBST GYN, 1996, ACOG ED B, V231; *AM COLL OBST GYN, 1996, ACOG ED B, V228; American Academy of Pediatrics, 1993, PEDIATRICS, V91, P1001; AMNIOFF MJ, 1999, MATERNAL FETAL MED, P1091; ANNEGERS JF, 1976, EPILEPSIA, V17, P1, DOI 10.1111/j.1528-1157.1976.tb03375.x; ANNEGERS JF, 1974, ARCH NEUROL-CHICAGO, V31, P364, DOI 10.1001/archneur.1974.00490420030002; BJERKEDA.T, 1973, ACTA OBSTET GYN SC…	61	15	15	0	0	W B SAUNDERS CO-ELSEVIER INC	PHILADELPHIA	1600 JOHN F KENNEDY BOULEVARD, STE 1800, PHILADELPHIA, PA 19103-2899 USA	0889-8545			OBSTET GYN CLIN N AM	Obstet. Gynecol. Clin. N. Am.	SEP	2001	28	3
J	Schneider, T; Labuz, D; Przewlocki, R				Schneider, T; Labuz, D; Przewlocki, R			Nociceptive changes in rats after prenatal exposure to valproic acid	POLISH JOURNAL OF PHARMACOLOGY			English	Article						animal model; autism; nociception; valproic acid	INFANTILE-AUTISM; BRAIN-STEM; RECEPTORS; NEURONS; BEHAVIOR	Abnormalities in anatomy and function of the cranial nerve, motor nuclei and brain stem structures have been demonstrated in some people with autism and can be modeled in rats by exposure to valproic acid (VPA) during very early nervous system developmental stages (neural tube closure). The aim of this study was to investigate if VPA will have an impact on nociception in rats because of reported …	Jagiellonian Univ, Inst Appl Psychol, PL-31056 Krakow, Poland; Polish Acad Sci, Inst Pharmacol, Dept Mol Neuropharmacol, PL-31343 Krakow, Poland				Schneider, Tomasz/0000-0002-9163-7597			ALTMAN J, 1980, J COMP NEUROL, V194, P37, DOI 10.1002/cne.901940103; ALTMAN J, 1980, J COMP NEUROL, V194, P905, DOI 10.1002/cne.901940411; ALTMAN J, 1980, J COMP NEUROL, V184, P1; ARDINGER HH, 1988, AM J MED GENET, V29, P171, DOI 10.1002/ajmg.1320290123; BINKERD PE, 1988, FUND APPL TOXICOL, V11, P485, DOI 10.1016/0272-0590(88)90112-1; Budai D, 1998, J NEUROPHYSIOL, V80, P2244; Budai D, 1998, J NE…	23	28	28	0	4	POLISH ACAD SCIENCES INST PHARMACOLOGY	KRAKOW	SMETNA 12, 31-343 KRAKOW, POLAND	1230-6002			POL J PHARMACOL	Pol. J. Pharmacol.	SEP-OCT	2001	53	5
J	McMahon, CL; Braddock, SR				McMahon, CL; Braddock, SR			Septo-optic dysplasia as a manifestation of valproic acid embryopathy	TERATOLOGY			English	Article							NEURAL-TUBE DEFECTS; SPINA-BIFIDA; INFANTS; NERVES; AUTISM	Background: The use of valproic acid during pregnancy has been associated with adverse fetal outcomes, including major and minor congenital malformations, intrauterine growth retardation (IUGR), hyperbilirubinemia, hepatotoxicity, transient hyperglycemia, and fetal and neonatal distress. In addition, intrauterine exposure to valproic acid has been associated with an increased risk of central nerv…	Univ Missouri, Div Med Genet, Dept Child Hlth, Columbia, MO 65212 USA; Northwestern Univ, Dept Obstet & Gynecol, Sect Reprod Genet, Chicago, IL 60611 USA	Braddock, SR (reprint author), Univ Missouri, Div Med Genet, Dept Child Hlth, 1 Hosp Dr, Columbia, MO 65212 USA.						ARDINGER HH, 1988, AM J MED GENET, V29, P171, DOI 10.1002/ajmg.1320290123; BENNER JD, 1990, AM J OPHTHALMOL, V109, P632, DOI 10.1016/S0002-9394(14)72430-4; BJERKEDAL T, 1982, LANCET, V2, P1096; CHRISTIANSON AL, 1994, DEV MED CHILD NEUROL, V36, P361; DALENS B, 1980, NEUROLOGY, V33, P255; DICKINSON RG, 1979, J PEDIATR-US, V94, P832, DOI 10.1016/S0022-3476(79)80172-9; DIETERICH E, 1980, NEUROPEDIATR…	21	23	26	0	4	WILEY-LISS	NEW YORK	DIV JOHN WILEY & SONS INC, 605 THIRD AVE, NEW YORK, NY 10158-0012 USA	0040-3709			TERATOLOGY	Teratology	AUG	2001	64	2
J	Diav-Citrin, O; Shechtman, S; Arnon, J; Ornoy, A				Diav-Citrin, O; Shechtman, S; Arnon, J; Ornoy, A			Is carbamazepine teratogenic? A prospective controlled study of 210 pregnancies	NEUROLOGY			English	Article							ANTIEPILEPTIC DRUGS; MALFORMATIONS; EPILEPSY; INFANTS; WOMEN	The Israeli Teratogen Information Service prospectively followed up 210 pregnancies with First trimester carbamazepine exposure. Pregnancy outcome was compared with that of two overlapping controls, matched and general (n = 629), exposed to nonteratogenic agents. Our study suggests a twofold increase in the rate of major congenital anomalies (12/160 [carbamazepine] versus 18/560 [general control]…	Hebrew Univ Jerusalem, Hadassah Med Sch, Dept Anat & Cell Biol, Lab Teratol, IL-91120 Jerusalem, Israel; Israeli Teratogen Informat Serv, Jerusalem, Israel; Israeli Minist Hlth, Jerusalem, Israel	Ornoy, A (reprint author), Hebrew Univ Jerusalem, Hadassah Med Sch, Dept Anat & Cell Biol, Lab Teratol, POB 12272, IL-91120 Jerusalem, Israel.						Canger R, 1999, EPILEPSIA, V40, P1231, DOI 10.1111/j.1528-1157.1999.tb00851.x; *CENTR BUR STAT, 1997, STAT ABSTR ISR 1997, V48, P545; CZEIZEL AE, 1992, EUR J EPIDEMIOL, V8, P122; HIILESMAA VK, 1981, LANCET, V2, P165; LINDHOUT D, 1992, NEUROLOGY, V42, P111; LINDHOUT D, 1992, NEUROLOGY, V42, P94; Ornoy A, 1996, ARCH DIS CHILD, V75, P517, DOI 10.1136/adc.75.6.517; ROSA FW, 1991, NEW ENGL J MED, V324…	10	51	52	0	2	LIPPINCOTT WILLIAMS & WILKINS	PHILADELPHIA	530 WALNUT ST, PHILADELPHIA, PA 19106-3621 USA	0028-3878			NEUROLOGY	Neurology	24-Jul	2001	57	2
J	Landrot, ID; Minokoshi, M; Silveira, DC; Cha, BH; Holmes, GL				Landrot, ID; Minokoshi, M; Silveira, DC; Cha, BH; Holmes, GL			Recurrent neonatal seizures: relationship of pathology to the electroencephalogram and cognition	DEVELOPMENTAL BRAIN RESEARCH			English	Article						seizure; water maze; hippocampus; dentate gyrus; epilepsy	FIBER SYNAPTIC REORGANIZATION; HIPPOCAMPAL MOSSY FIBERS; DENTATE GYRUS; TEMPORAL-LOBE; ELECTROGRAPHIC SEIZURES; EXTENDED HIPPOCAMPI; PYRAMIDAL CELLS; BINDING-SITES; ADULT-RATS; EPILEPSY	Seizures in preterm infants are associated with a hi,oh risk of neurological sequelae. Ln the neonatal rat recurrent seizures have been associated with long-term changes in cerebral excitability and cognition as well as sprouting of mossy fiber terminals in the granule cell layer of the dentate gyrus and hippocampal CA3 subfield. To evaluate the relationship between seizure-induced morphological …	Harvard Univ, Sch Med, Childrens Hosp, Clin Neurophysiol Lab,Ctr Res Pediat Epilepsy,Dep, Boston, MA 02115 USA	Holmes, GL (reprint author), Harvard Univ, Sch Med, Childrens Hosp, Clin Neurophysiol Lab,Ctr Res Pediat Epilepsy,Dep, Hunnewell 2,300 Longwood Ave, Boston, MA 02115 USA.				NICHD NIH HHS [2P30HD18655-20]; NINDS NIH HHS [NS27984]		BABB TL, 1991, NEUROSCIENCE, V42, P351, DOI 10.1016/0306-4522(91)90380-7; BERGMAN I, 1983, ANN NEUROL, V14, P642, DOI 10.1002/ana.410140607; BUZSAKI G, 1983, BRAIN RES REV, V6, P139, DOI 10.1016/0165-0173(83)90037-1; CAVAZOS JE, 1990, BRAIN RES, V527, P1, DOI 10.1016/0006-8993(90)91054-K; CAVAZOS JE, 1991, J NEUROSCI, V11, P2795; CRUSIO WE, 1987, BRAIN RES, V425, P182, DOI 10.1016/0006-8993(87)90…	48	50	52	0	1	ELSEVIER SCIENCE BV	AMSTERDAM	PO BOX 211, 1000 AE AMSTERDAM, NETHERLANDS	0165-3806			DEV BRAIN RES	Dev. Brain Res.	23-Jul	2001	129	1
J	Chang, YC; Guo, NW; Wang, ST; Huang, CC; Tsai, JJ				Chang, YC; Guo, NW; Wang, ST; Huang, CC; Tsai, JJ			Working memory of school-aged children with a history of febrile convulsions - A population study	NEUROLOGY			English	Article							IMMATURE RAT MODEL; LONG-TERM; DEVELOPING BRAIN; RECURRENT SEIZURES; SOUTHERN TAIWAN; EXCITABILITY; HARMFUL	Objective: A prospective, population-based, case-control study was performed to ascertain whether febrile convulsion (FC) in early childhood is associated with specific working memory characteristics in school age. Methods: From a population survey of 4,340 live-birth newborns in Tainan City, Taiwan, 103 children with confirmed FC by age 3 years were followed-up until they were at least 6 years o…	Natl Cheng Kung Univ, Coll Med, Dept Neurol, Tainan 70101, Taiwan; Natl Cheng Kung Univ, Coll Med, Dept Pediat & Physiol, Tainan 70101, Taiwan; Natl Cheng Kung Univ, Coll Med, Dept Publ Hlth, Tainan 70101, Taiwan; Kaohsiung Med Univ, Dept Psychol, Tainan, Taiwan; Chang Gung Childrens Hosp, Dept Pediat, Kaohsiung, Taiwan	Huang, CC (reprint author), Natl Cheng Kung Univ, Coll Med, Dept Pediat, 138 Sheng Li Rd, Tainan 704, Taiwan.	huangped@mail.nc.ku.edu.tw		Huang, Chao-Ching/0000-0003-2799-7181			AICARDI J, 1994, EPILEPSY CHILDREN, P253; [Anonymous], 1980, BMJ, V281, P277; Baddeley A, 2010, CURR BIOL, V20, pR136, DOI 10.1016/j.cub.2009.12.014; Baram TZ, 1997, DEV BRAIN RES, V98, P265, DOI 10.1016/S0165-3806(96)00190-3; Camfield PR, 1997, EPILEPSIA, V38, P735, DOI 10.1111/j.1528-1157.1997.tb01245.x; Chang YC, 2000, EPILEPSIA, V41, P412, DOI 10.1111/j.1528-1157.2000.tb00182.x; Chen K, 1999,…	33	59	62	0	5	LIPPINCOTT WILLIAMS & WILKINS	PHILADELPHIA	TWO COMMERCE SQ, 2001 MARKET ST, PHILADELPHIA, PA 19103 USA	0028-3878	1526-632X		NEUROLOGY	Neurology	10-Jul	2001	57	1
J	Saliba, RM; Annegers, FJ; Waller, DK; Tyson, JE; Mizrahi, EM				Saliba, RM; Annegers, FJ; Waller, DK; Tyson, JE; Mizrahi, EM			Risk factors for neonatal seizures: A population-based study, Harris County, Texas, 1992-1994	AMERICAN JOURNAL OF EPIDEMIOLOGY			English	Article						birth weight; newborn; perinatology; risk factors; seizures	LOW-BIRTH-WEIGHT; GESTATIONAL-AGE; PERINATAL-CARE; INFANTS BORN; TERM; MORTALITY; RACE	Risk factors for neonatal seizures were evaluated in 116,048 infants born between 1992 and 1994 to residents of Harris County, Texas; 207 of these infants were diagnosed with clinical neonatal seizures. Information was obtained from the infant's birth certificate to assess the relation between seizures and birth weight, gender, ethnicity, place of birth, mother's age, method of delivery, parity, …	Univ Texas, Sch Publ Hlth, Houston, TX 77030 USA; Univ Texas, Sch Med, Dept Pediat, Houston, TX 77030 USA; Baylor Coll Med, Methodist Hosp, Dept Neurol, Sect Neurophysiol, Houston, TX 77030 USA	Saliba, RM (reprint author), Univ Texas, MD Anderson Canc Ctr, 1515 Holcombe Blvd,Box 423, Houston, TX 77030 USA.			Waller, Dorothy/0000-0003-2211-4773	NINDS NIH HHS [N01-NS-12316]		Alexander GR, 1996, OBSTET GYNECOL, V87, P163, DOI 10.1016/0029-7844(95)00386-X; CORNFIELD J, 1956, 3RD P BERK S, V4, P135; CURTIS PD, 1988, ARCH DIS CHILD, V63, P1065, DOI 10.1136/adc.63.9.1065; DERHAM RJ, 1985, ARCH DIS CHILD, V60, P809, DOI 10.1136/adc.60.9.809; Freeman RK, 1992, GUIDELINES PERINATAL; Guyer B, 1998, PEDIATRICS, V102, P1333, DOI 10.1542/peds.102.6.1333; HACK M, 1991, PEDIATRICS…	28	33	34	0	0	OXFORD UNIV PRESS INC	CARY	JOURNALS DEPT, 2001 EVANS RD, CARY, NC 27513 USA	0002-9262			AM J EPIDEMIOL	Am. J. Epidemiol.	1-Jul	2001	154	1
J	Leppik, IE				Leppik, IE			Treatment of epilepsy in 3 specialized populations	AMERICAN JOURNAL OF MANAGED CARE			English	Article								When discussing the treatment of epilepsy, targeted populations need to be defined. Three patient groups, children, the elderly, and women, are considered "special" because of metabolic and physical differences that require particular care during treatment of this disease. Treatment options vary significantly among these populations. Metabolic differences in very young and elderly patients requir…								Armon C, 1996, NEUROLOGY, V47, P626, DOI 10.1212/WNL.47.3.626; DAY JC, 1996, POPULATION PROJECTIO, P25; DREIFUSS FE, 1989, NEUROLOGY, V39, P201, DOI 10.1212/WNL.39.2.201; Garrard J, 2000, J GERONTOL A-BIOL, V55, pM384, DOI 10.1093/gerona/55.7.M384; Hauser WA, 1996, MAYO CLIN PROC, V71, P576, DOI 10.4065/71.6.576; LEPPIK IE, 2000, CONT DIAGNOSIS MANAG; Monaghan MS, 2001, THER DRUG MONIT, V23, P263…	9	9	10	0	0	AMER MED PUBLISHING, M W C COMPANY	JAMESBURG	241 FORSGATE DR, STE 102, JAMESBURG, NJ 08831 USA	1088-0224			AM J MANAG CARE	Am. J. Manag. Care	JUL	2001	7	7		S
J	Hoppen, T; Elger, CE; Bartmann, P				Hoppen, T; Elger, CE; Bartmann, P			Carbamazepine in phenobarbital-nonresponders: experience with ten preterm infants	EUROPEAN JOURNAL OF PEDIATRICS			English	Article						carbamazepine; neonatal seizures; phenobarbital; preterm infants; therapeutic plasma level	NEONATAL SEIZURES; PHENYTOIN	Carbamazepine is a standard anticonvulsant in children and adults. Until now there is only little information available on its use in neonates. We investigated the oral administration of carbamazepine in refractory neonatal seizures treated with phenobarbital. Ten preterm infants (gestational age 23 + 6 - 34 + 6 weeks, birth weight 640 g-3080 g) with neonatal seizures were refractory to a primary…	Univ Bonn, Dept Paediat, Div Neonatol, D-5300 Bonn, Germany; Univ Bonn, Dept Epileptol, D-5300 Bonn, Germany	Hoppen, T (reprint author), Community Hosp Kemperhof, Dept Paediat, Koblenzer Str 115-155, D-56065 Koblenz, Germany.						ANDRE M, 1990, NEONATAL SEIZURES, P303; DAVAL JL, 1990, NEONATAL SEIZURES, P295; DIAZ J, 1977, BIOL NEONATE, V32, P77; EICHELBAUM M, 1975, EUR J CLIN PHARMACOL, V8, P337, DOI 10.1007/BF00562659; KORINTHENBERG R, 1994, NEUROPEDIATRICS, V25, P214, DOI 10.1055/s-2008-1073024; MACKINTOSH DA, 1987, DEV PHARMACOL THERAP, V10, P100, DOI 10.1159/000457734; MATTSON RH, 1985, NEW ENGL J MED, V313, P145, DO…	17	6	6	0	1	SPRINGER-VERLAG	NEW YORK	175 FIFTH AVE, NEW YORK, NY 10010 USA	0340-6199			EUR J PEDIATR	Eur. J. Pediatr.	JUL	2001	160	7
J	Bilo, L; Meo, R; Valentino, R; Di Carlo, C; Striano, S; Nappi, C				Bilo, L; Meo, R; Valentino, R; Di Carlo, C; Striano, S; Nappi, C			Characterization of reproductive endocrine disorders in women with epilepsy	JOURNAL OF CLINICAL ENDOCRINOLOGY & METABOLISM			English	Article							POLYCYSTIC-OVARY-SYNDROME; LUTEINIZING-HORMONE; PARTIAL SEIZURES; HYPOTHALAMIC AMENORRHEA; REDUCED FERTILITY; PREVALENCE; SECRETION; OVULATION; COMMON; HYPERANDROGENISM	An increased frequency of reproductive endocrine disorders: has been reported in women with epilepsy.. A possible role of the seizure disorder or, alternatively, of the use of antiepileptic drugs (AEDs) has been suggested as the pathogenic mechanism. The aim of the present study was to assess the frequency of reproductive endocrine disorders in a series of women with epilepsy, examining the possi…	Univ Naples Federico II, Dept Neurosci, Epilepsy Ctr, I-80131 Naples, Italy; Univ Naples Federico II, Dept Endocrinol, I-80131 Naples, Italy; Univ Naples Federico II, Dept Obstet & Gynecol, I-80131 Naples, Italy	Bilo, L (reprint author), Traversa Michele Pietravalle 54, I-80131 Naples, Italy.	lbilo@libero.it		Bilo, Leonilda/0000-0002-9817-4193			ADAMS J, 1986, BRIT MED J, V293, P355, DOI 10.1136/bmj.293.6543.355; AMADO D, 1993, EPILEPSY RES, V14, P149, DOI 10.1016/0920-1211(93)90019-4; BALASCH J, 1986, FERTIL STERIL, V45, P342; Berga SL, 1997, FERTIL STERIL, V67, P1024, DOI 10.1016/S0015-0282(97)81434-3; BILO L, 1988, EPILEPSIA, V29, P612, DOI 10.1111/j.1528-1157.1988.tb03770.x; BILO L, 1991, FERTIL STERIL, V55, P705; BRAY GA, 1976, JAMA…	43	63	69	0	3	OXFORD UNIV PRESS INC	CARY	JOURNALS DEPT, 2001 EVANS RD, CARY, NC 27513 USA	0021-972X	1945-7197		J CLIN ENDOCR METAB	J. Clin. Endocrinol. Metab.	JUL	2001	86	7
J	Briegel, H; Waltert, A; Kuhn, R				Briegel, H; Waltert, A; Kuhn, R			Reproductive physiology of Aedes (Aedimorphus) vexans (Diptera : Culicidae) in relation to flight potential	JOURNAL OF MEDICAL ENTOMOLOGY			English	Article						Aedes vexans; physiology; flight; size; reproductive potential; reserves	BODY SIZE; MOSQUITOS; FECUNDITY; RESERVES	Total protein, lipid, and glycogen of Aedes vexans (Meigen) were related linearly to body size at eclosion. Starvation after emergence led to the determination of minimal irreducible amounts of protein, lipid, and glycogen and the availability of the teneral reserves, whereas access to sucrose revealed the potential for reserve synthesis. Glycogenesis and lipogenesis increased reserves approximat…	Univ Zurich, Inst Zool, CH-8057 Zurich, Switzerland	Briegel, H (reprint author), Univ Zurich, Inst Zool, CH-8057 Zurich, Switzerland.						BREELAND S. G., 1964, MOSQUITO NEWS, V24, P186; BRIEGEL H, 1990, J INSECT PHYSIOL, V36, P165, DOI 10.1016/0022-1910(90)90118-Y; BRIEGEL H, 1990, J MED ENTOMOL, V27, P839, DOI 10.1093/jmedent/27.5.839; BRIEGEL H, 2001, IN PRESS J VECTOR EC; COSTELLO RA, 1971, J ECON ENTOMOL, V64, P324, DOI 10.1093/jee/64.1.324; Horsfall WR, 1973, BIONOMICS EMBRYOLOGY; LOUW GN, 1993, PHYSL ANIMAL ECOLOGY; MINARI O,…	17	36	36	0	9	OXFORD UNIV PRESS INC	CARY	JOURNALS DEPT, 2001 EVANS RD, CARY, NC 27513 USA	0022-2585	1938-2928		J MED ENTOMOL	J. Med. Entomol.	JUL	2001	38	4
J	Schinzel, A; Niedrist, D				Schinzel, A; Niedrist, D			Chromosome imbalances associated with epilepsy	AMERICAN JOURNAL OF MEDICAL GENETICS			English	Article						chromosomal imbalance; epilepsy; seizures	INTRAUTERINE GROWTH-RETARDATION; MILLER-DIEKER SYNDROME; MENTAL-RETARDATION; RING CHROMOSOME-20; RECOGNIZABLE SYNDROME; ANGELMAN-SYNDROME; EEG; DELETIONS; INSTABILITY; SEQUENCES	Epilepsy is among the most frequent findings in many, especially autosomal, chromosome aberrations. Its incidence, however, is very variable, and there are very few aberrations in which epilepsy is a constant finding, Even siblings and monozygotic twins with the same aberration are often discordant for seizure disorders. Similar observations can be made for congenital (major) malformations in chr…	Univ Zurich, Inst Med Genet, CH-8001 Zurich, Switzerland	Schinzel, A (reprint author), Univ Zurich, Inst Med Genet, Ramistr 74, CH-8001 Zurich, Switzerland.						ANGELMAN H, 1965, DEV MED CHILD NEUROL, V7, P681; Battaglia A, 1997, NEUROLOGY, V48, P1081, DOI 10.1212/WNL.48.4.1081; Baumer A, 1999, HUM GENET, V105, P598, DOI 10.1007/s004390051151; Blennow E, 1996, AM J MED GENET, V65, P60, DOI 10.1002/(SICI)1096-8628(19961002)65:1<60::AID-AJMG10>3.0.CO;2-P; BOYD SG, 1988, EUR J PEDIATR, V147, P508, DOI 10.1007/BF00441976; BRANDT CA, 1993, CLIN GENET, V44, P2…	36	44	46	0	0	WILEY-LISS	NEW YORK	DIV JOHN WILEY & SONS INC, 605 THIRD AVE, NEW YORK, NY 10158-0012 USA	0148-7299			AM J MED GENET	Am. J. Med. Genet.	SUM	2001	106	2
J	Torrisi, L; Sangiorgi, E; Russo, L; Gurrieri, F				Torrisi, L; Sangiorgi, E; Russo, L; Gurrieri, F			Rearrangements of chromosome 15 in epilepsy	AMERICAN JOURNAL OF MEDICAL GENETICS			English	Article						chromosome 15 rearrangements; epilepsy; gene dosage effect; imprinting; Angelman syndrome; inv-dup(15)	INV DUP(15) CHROMOSOMES; PRADER-WILLI-SYNDROME; ANGELMAN-SYNDROME; PROXIMAL 15Q; MOLECULAR CHARACTERIZATION; INTERSTITIAL DUPLICATION; DEVELOPMENTAL DELAY; MENTAL-RETARDATION; SYNDROME REGION; 15Q11-Q13	A number of observations point to chromosome 15 as a good candidate to harbor genes involved in epilepsy. This hypothesis is supported by at least two lines of evidence: one is the finding that haploinsufficiency of the 15q11-q13 region, of maternal origin, is responsible for Angelman syndrome, one of the cardinal manifestations of which is epilepsy; the second is the observation that extra copie…	Univ Cattolica Sacro Cuore, Inst Med Genet, I-00168 Rome, Italy; Univ Catania, I-95124 Catania, Italy	Gurrieri, F (reprint author), Univ Cattolica Sacro Cuore, Inst Med Genet, L Go F Vito 1, I-00168 Rome, Italy.						Battaglia A, 1997, NEUROLOGY, V48, P1081, DOI 10.1212/WNL.48.4.1081; Browne CE, 1997, AM J HUM GENET, V61, P1342, DOI 10.1086/301624; CHRISTIAN SI, 1995, AM J HUM GENET, V57, P40; Christian SL, 1999, HUM MOL GENET, V8, P1025, DOI 10.1093/hmg/8.6.1025; Cook EH, 1997, AM J HUM GENET, V60, P928; CROLLA JA, 1995, HUM GENET, V95, P161; Dittrich B, 1996, NAT GENET, V14, P163, DOI 10.1038/ng1096-163; DO…	22	11	11	0	0	WILEY-LISS	NEW YORK	DIV JOHN WILEY & SONS INC, 605 THIRD AVE, NEW YORK, NY 10158-0012 USA	0148-7299			AM J MED GENET	Am. J. Med. Genet.	SUM	2001	106	2
J	Burgess, GH; Oh, W; Brann, BS; Brubakk, AM; Stonestreet, BS				Burgess, GH; Oh, W; Brann, BS; Brubakk, AM; Stonestreet, BS			Effects of phenobarbital on cerebral blood flow velocity after endotracheal suctioning in premature neonates	ARCHIVES OF PEDIATRICS & ADOLESCENT MEDICINE			English	Article							PRETERM INFANTS; NEWBORN; METABOLISM; LAMB	Objective: To examine the effect of phenobarbital administration on anterior cerebral artery blood flow velocity before and after endotracheal suctioning in premature neonates. Design: Transcutaneous PO2 (TcPO2),heart rate, mean arterial blood pressure (MABP), and Doppler velocimeter blood flow of the left anterior cerebral artery were measured before and immediately after 3 consecutive endotrach…	Brown Univ, Women & Infants Hosp, Sch Med, Dept Pediat, Providence, RI 02905 USA	Stonestreet, BS (reprint author), Brown Univ, Women & Infants Hosp, Sch Med, Dept Pediat, 101 Dudley St, Providence, RI 02905 USA.						EDNEY SM, 1975, ARCH INT PHARMACOD T, V217, P180; EHRHART IC, 1981, CRIT CARE MED, V9, P464, DOI 10.1097/00003246-198106000-00006; GODDARDFINEGOLD J, 1990, ANN NEUROL, V28, P450; HANSEN NB, 1983, PEDIATRICS, V72, P526; JONES MD, 1981, AM J PHYSIOL, V240, pH209; LASSEN NA, 1964, CIRC RES, V15, P201; MADSEN PL, 1991, J APPL PHYSIOL, V70, P2597; Nuntnarumit P, 2000, J Perinatol, V20, P240, DOI 10.10…	20	2	4	0	3	AMER MEDICAL ASSOC	CHICAGO	515 N STATE ST, CHICAGO, IL 60610 USA	1072-4710			ARCH PEDIAT ADOL MED	Arch. Pediatr. Adolesc. Med.	JUN	2001	155	6
J	de Marchi, NSA; Azoubel, R; Tognola, WA				de Marchi, NSA; Azoubel, R; Tognola, WA			Teratogenic effects of lamotrigine on rat fetal brain - A morphometric study	ARQUIVOS DE NEURO-PSIQUIATRIA			English	Article						teratogenesis; lamotrigine	CONGENITAL-MALFORMATIONS; ANTIEPILEPTIC DRUGS; MATERNAL EPILEPSY; PREGNANCY; RISK; WOMEN	A study of the teratogenic activity of an antiepileptic drug - lamotrigine - was carried out in the brain of fetuses of rats who had received the drug. The dosage levels studied corresponded to four times the median effective dose (ED50) in rats. The drug was administered during the organogenesis period. Rats were sacrificed one day prior to term and fetuses were macroscopically examined, weighte…	Fac Med Sao Jose Do Rio Preto, Sao Jose Do Rio Preto, SP, Brazil							ANNEGERS JF, 1978, INT J EPIDEMIOL, V7, P241, DOI 10.1093/ije/7.3.241; FRIIS ML, 1986, NEUROLOGY, V36, P346, DOI 10.1212/WNL.36.3.346; JANS D, 1991, EPILIPSIA, V32, P51; JANS D, 1964, GER MED MON, V9, P20; Koren G, 1998, NEW ENGL J MED, V338, P1128, DOI 10.1056/NEJM199804163381607; LINDHOUT D, 1992, EPILEPSIA, V33, pS41; MESSENHEIMER JA, 1995, EPILEPSIA S2, V36, P87; NAKANE Y, 1980, EPILEPSIA, V2…	21	10	11	0	0	ASSOC ARQUIVOS NEURO- PSIQUIATRIA	SAO PAULO SP	PR AMADEU AMARAL 47/33, 01327-010 SAO PAULO SP, BRAZIL	0004-282X			ARQ NEURO-PSIQUIAT	Arq. Neuro-Psiquiatr.	JUN	2001	59	2B
J	Duru, S; Ceylan, S; Ceylan, S				Duru, S; Ceylan, S; Ceylan, S			Comparative effects of valproic acid sodium for Chiari-like malformation at 9 and 10 days of gestation in the rat	CHILDS NERVOUS SYSTEM			English	Article						neural tube defect; Chiari malformation; valproic acid	NEURAL-TUBE DEFECTS; II MALFORMATION; SPINA-BIFIDA; MODEL; MOUSE; MORPHOGENESIS; MECHANISMS	Our study was conducted to compare structural changes of brain exposed to 500 mg/kg valproic acid sodium (VA) at 10 days of gestation and 2x600 mg/kg VA at 9 days of gestation for Chiari-like malformation (CLM). Brains, each still in the cranium, were placed under the dissecting microscope in such a way that the midsagittal surface for angular morphology was seen, and video images were recorded f…	Kocaeli Univ, Fac Med, Dept Neurosurg, TR-41900 Kocaeli, Turkey; Kocaeli Univ, Fac Med, Dept Histol & Embryol, TR-41900 Kocaeli, Turkey; Kocaeli Univ, Tip Fakultesi, Norosirurji Anabilim Dali, TR-41900 Kocaeli, Turkey	Duru, S (reprint author), Kocaeli Univ, Fac Med, Dept Neurosurg, TR-41900 Kocaeli, Turkey.		Duru, Soner/I-6271-2015	Duru, Soner/0000-0002-3449-4673			Alles A J, 1992, Clin Dysmorphol, V1, P187; Briner W, 1995, TERATOLOGY, V52, P306, DOI 10.1002/tera.1420520509; CAMPBELL LR, 1986, TERATOLOGY, V34, P171, DOI 10.1002/tera.1420340206; COELHO CND, 1990, TERATOLOGY, V42, P437, DOI 10.1002/tera.1420420412; COPP A, 1990, PROG NEUROBIOL, V35, P359; DIROCCO C, 1987, CHILD NERV SYST, V3, P334, DOI 10.1007/BF00270703; EHLERS K, 1992, TERATOLOGY, V45, P145…	21	0	2	0	1	SPRINGER-VERLAG	NEW YORK	175 FIFTH AVE, NEW YORK, NY 10010 USA	0256-7040			CHILD NERV SYST	Childs Nerv. Syst.	JUN	2001	17	7
J	Danielson, BR; Skold, AC; Azarbayjani, F				Danielson, BR; Skold, AC; Azarbayjani, F			Class III antiarrhythmics and phenytoin: Teratogenicity due to embryonic cardiac dysrhythmia and reoxygenation damage	CURRENT PHARMACEUTICAL DESIGN			English	Review							FETAL HYDANTOIN SYNDROME; UTEROPLACENTAL BLOOD-FLOW; RECTIFIER K+ CHANNELS; SPANNING 3 DECADES; VASCULAR DISRUPTION; FREE-RADICALS; DEVELOPMENTAL TOXICITY; ANTIEPILEPTIC DRUGS; AGENT ALMOKALANT; CARDIOVASCULAR TERATOGENESIS	Class III antiarrhythmic drugs, like almokalant, dofetilide and ibutilide, cause a spectrum of malformations in experimental teratology studies. The pattern of developmental toxic effects is very similar to those reported for phenytoin, which is an established human and animal teratogen. The toxic effects are characterised by embryonic death, decreased fetal weights, and stage specific malformati…	AstraZeneca R&D Sodertalje, Safety Assessment, S-15185 Sodertalje, Sweden; Uppsala Univ, Div Toxicol, Dept Pharmaceut Biosci, S-75124 Uppsala, Sweden	Danielson, BR (reprint author), AstraZeneca R&D Sodertalje, Safety Assessment, S-15185 Sodertalje, Sweden.	Bengt.Danielsson@astrazeneca.com					ABRAHAMSSON C, 1994, CARDIOVASC RES, V28, P337, DOI 10.1093/cvr/28.3.337; ABRAHAMSSON C, 1996, PROARRHYTHMIAS RELAT; Amicarelli F, 2000, TERATOLOGY, V62, P100, DOI 10.1002/1096-9926(200008)62:2<100::AID-TERA6>3.3.CO;2-4; Azarbayjani F, 1998, TERATOLOGY, V57, P117, DOI 10.1002/(SICI)1096-9926(199803)57:3<117::AID-TERA1>3.0.CO;2-Y; Azarbayjani F, 2001, TERATOLOGY, V63, P152, DOI 10.1002/tera.1026; …	92	46	46	0	1	BENTHAM SCIENCE PUBL LTD	SHARJAH	EXECUTIVE STE Y-2, PO BOX 7917, SAIF ZONE, 1200 BR SHARJAH, U ARAB EMIRATES	1381-6128	1873-4286		CURR PHARM DESIGN	Curr. Pharm. Design	JUN	2001	7	9
J	Choi-Kwon, S; Yoon, SM; Choi, MR; Kang, DW; Lee, SK				Choi-Kwon, S; Yoon, SM; Choi, MR; Kang, DW; Lee, SK			The difference in perceptions of educational need between epilepsy patients and medical personnel	EPILEPSIA			English	Article						epilepsy; educational need; diet; antiepileptic drugs; medical personnel	KETOGENIC DIET; GENERAL-PRACTICE; KNOWLEDGE; ATTITUDES; SEIZURES; SERVICE; PEOPLE; NURSE; CARE	Purpose: This study was undertaken to determine what patients with epilepsy need to know about their condition, and to discern what differences exist between patients' perceptions of this need and the medical profession's perception of what patients should know. Methods: Seventy-five consecutive patients with epilepsy and 56 medical personnel (residents and nurses) who were working in either Neur…	Seoul Natl Univ, Coll Nursing, Seoul 110799, South Korea; Seoul Natl Univ Hosp, Dept Nursing, Seoul 110744, South Korea; Seoul Natl Univ Hosp, Dept Neurol, Seoul 110744, South Korea	Choi-Kwon, S (reprint author), Seoul Natl Univ, Coll Nursing, 28 Yongon Dong, Seoul 110799, South Korea.						Bough KJ, 1999, EPILEPSIA, V40, P138, DOI 10.1111/j.1528-1157.1999.tb02066.x; CHOI M, 2000, J KOREAN ACAD NURSIN, V30, P1400; Crawford P, 1999, SEIZURE-EUR J EPILEP, V8, P135, DOI 10.1053/seiz.1999.0274; DAWKINS JL, 1993, BRIT J GEN PRACT, V43, P453; Desai P, 1998, SEIZURE-EUR J EPILEP, V7, P133, DOI 10.1016/S1059-1311(98)80069-1; Dilorio C, 1993, J Neurosci Nurs, V25, P22; Foley J, 2000, SEIZURE…	18	17	17	0	1	LIPPINCOTT WILLIAMS & WILKINS	PHILADELPHIA	530 WALNUT ST, PHILADELPHIA, PA 19106-3621 USA	0013-9580			EPILEPSIA	Epilepsia	JUN	2001	42	6
J	Yerby, MS				Yerby, MS			The use of anticonvulsants during pregnancy	SEMINARS IN PERINATOLOGY			English	Article; Proceedings Paper	Workshop on the Use of Drugs in Pregnancy	SEP 23-24, 2000	BETHESDA, MARYLAND	NICHD			ANTIEPILEPTIC DRUGS; SEIZURE FREQUENCY; EPILEPTIC MOTHER; SPINA-BIFIDA; VITAMIN-K; WOMEN; TERATOGENICITY; INFANTS		N Pacific Epilepsy Res Ctr, Portland, OR 97210 USA	Yerby, MS (reprint author), N Pacific Epilepsy Res Ctr, 2455 NW Marshall Ave,Suite 14, Portland, OR 97210 USA.						Baptisti A, 1938, AM J OBSTET GYNECOL, V35, P818, DOI 10.1016/S0002-9378(15)31653-7; BURNETT CWF, 1946, J OBSTET GYN BRIT EM, V53, P539; CLANGER R, 1982, EPILEPSY PREGNANCY C, P33; CORNELISSEN M, 1993, AM J OBSTET GYNECOL, V168, P884, DOI 10.1016/S0002-9378(12)90839-X; DAM M, 1979, CLIN PHARMACOKINET, V4, P53, DOI 10.2165/00003088-197904010-00005; DANSKY L, 1982, EPILEPSY PREGNANCY C, P251; DEBLA…	49	16	17	0	0	W B SAUNDERS CO	PHILADELPHIA	INDEPENDENCE SQUARE WEST CURTIS CENTER, STE 300, PHILADELPHIA, PA 19106-3399 USA	0146-0005			SEMIN PERINATOL	Semin. Perinatol.	JUN	2001	25	3
J	Herkes, GK				Herkes, GK			7: Epilepsy	MEDICAL JOURNAL OF AUSTRALIA			English	Article							STATUS EPILEPTICUS; SEIZURE; RECURRENCE; POPULATION; ROCHESTER; MINNESOTA	Epilepsy may be associated with major social and medical problems, and counselling of patient and family is essential for good management. The workup of a person with a seizure includes history, physical examination, and laboratory testing. An electroencephalogram is essential to help classify the seizure and epilepsy type. Neuroimaging (preferably by magnetic resonance imaging) helps to exclude …	Univ Sydney, Sydney, NSW 2006, Australia	Herkes, GK (reprint author), N Shore Med Ctr, 66 Pacific Highway, St Leonards, NSW 2065, Australia.						ANNEGERS JF, 1986, EPILEPSIA, V27, P43, DOI 10.1111/j.1528-1157.1986.tb03499.x; BANCAUD J, 1981, EPILEPSIA, V22, P489; BINNIE CD, 1988, TXB EPILEPSY, P236; CHADWICK D, 1991, LANCET, V337, P1175; Cockerell OC, 1996, EPILEPSY CURRENT CON; *COMM CLASS TERM I, 1989, EPILEPSIA, V30, P389, DOI DOI 10.1111/J.1528-1157.1989.TB05316.X; COOK MJ, 1994, CURR OPIN NEUROL, V7, P123, DOI 10.1097/00019052-199404…	26	1	1	0	0	AUSTRALASIAN MED PUBL CO LTD	SYDNEY	LEVEL 1, 76 BERRY ST, SYDNEY, NSW 2060, AUSTRALIA	0025-729X			MED J AUSTRALIA	Med. J. Aust.	21-May	2001	174	10
J	Wong, H; Rurak, DW; Kumar, S; Kwan, E; Abbott, FS; Riggs, KW				Wong, H; Rurak, DW; Kumar, S; Kwan, E; Abbott, FS; Riggs, KW			Dose-dependent pharmacokinetics and metabolism of valproic acid in newborn lambs and adult sheep	DRUG METABOLISM AND DISPOSITION			English	Article							PLASMA-PROTEIN BINDING; GUINEA-PIGS; SERUM-PROTEINS; DISPOSITION; DRUG; CLEARANCE; FETAL; RAT; ELIMINATION; PHARMACODYNAMICS	Dose-dependent pharmacokinetics and metabolism of valproic acid (VPA) were studied in newborn and adult sheep to assess age-related differences in plasma protein binding and metabolic elimination. Newborn lambs received either a 10- (n = 8), 50- (n = 5), 100- (n = 4), or 250-mg/kg (n = 4) VPA i.v. bolus. Individual adult sheep (n = 5) received all four doses in a random order with an appropriate …	Univ British Columbia, Fac Pharmaceut Sci, Vancouver, BC V6T 1Z3, Canada; Univ British Columbia, British Columbia Res Inst Childrens & Womens Hlth, Dept Obstet & Gynecol, Fac Med, Vancouver, BC V6T 1Z3, Canada	Riggs, KW (reprint author), Univ British Columbia, Fac Pharmaceut Sci, 2146 East Mall, Vancouver, BC V6T 1Z3, Canada.						ANDERSON GD, 1992, EPILEPSIA, V33, P736, DOI 10.1111/j.1528-1157.1992.tb02355.x; Annison EF, 1959, METABOLISM RUMEN; BELLVER MJG, 1993, J CLIN PHARM THER, V18, P191, DOI 10.1111/j.1365-2710.1993.tb00612.x; BOURNE DWA, 1995, MATH MODELING PHARMA; BOWDLE TA, 1980, CLIN PHARMACOL THER, V28, P486, DOI 10.1038/clpt.1980.192; DARGENIO DZ, 1997, ADAPT 2 USERS GUIDE; DAVIS R, 1994, DRUGS, V47, P332, DOI …	46	10	11	0	3	AMER SOC PHARMACOLOGY EXPERIMENTAL THERAPEUTICS	BETHESDA	9650 ROCKVILLE PIKE, BETHESDA, MD 20814-3998 USA	0090-9556			DRUG METAB DISPOS	Drug Metab. Dispos.	MAY	2001	29	5
J	Dobson, SL; Marsland, EJ; Rattanadechakul, W				Dobson, SL; Marsland, EJ; Rattanadechakul, W			Wolbachia-induced cytoplasmic incompatibility in single-and superinfected Aedes albopictus (Diptera : Culicidae)	JOURNAL OF MEDICAL ENTOMOLOGY			English	Article						Wolbachia pipientis; Aedes albopictus; cytoplasmic incompatibility	DROSOPHILA-SIMULANS; CULEX-PIPIENS; POPULATIONS; INFECTION; MOSQUITO; DYNAMICS; FATIGANS; NASONIA	Maternally inherited bacteria of the genus Wolbachia can cause cytoplasmic incompatibility resulting in the developmental arrest of early embryos. Previous studies have shown that both single- and superinfections of Wolbachia naturally occur in populations of Aedes albopictus (Skuse). Here. we report crossing experiments using three infection types occurring in Ae. albopictus: uninfected, single-…	Univ Kentucky, Dept Entomol, Lexington, KY 40546 USA	Dobson, SL (reprint author), Univ Kentucky, Dept Entomol, Lexington, KY 40546 USA.		Dobson, Stephen/E-5853-2010	Dobson, Stephen/0000-0001-5486-8225			Bourtzis K, 1998, NATURE, V391, P852, DOI 10.1038/36017; BREEUWER JAJ, 1993, HEREDITY, V70, P428, DOI 10.1038/hdy.1993.60; Curtis CF, 1998, PARASITOLOGY, V116, pS111, DOI 10.1017/S0031182000084997; Davidson G, 1974, GENETIC CONTROL INSE; Dobson S, 1996, DEV GENES EVOL, V206, P207, DOI 10.1007/s004270050046; HAWLEY W A, 1988, Journal of the American Mosquito Control Association, V4, P2; Hertig M, …	31	60	61	0	5	ENTOMOL SOC AMER	LANHAM	9301 ANNAPOLIS RD, LANHAM, MD 20706 USA	0022-2585			J MED ENTOMOL	J. Med. Entomol.	MAY	2001	38	3
J	Johnson, S				Johnson, S			Micronutrient accumulation and depletion in schizophrenia, epilepsy, autism and Parkinson's disease?	MEDICAL HYPOTHESES			English	Article							MONOAMINE-OXIDASE	Zinc has several crucial functions in brain development and maintenance: it binds to p53, preventing it from binding to supercoiled DNA and ensuring that p53 cause the expression of several paramount genes, such as the one that encodes for the type I receptors to pituitary adenine cylase-activator peptide (PACAP), which directs embryonic development of the brain cortex, adrenal glands, etc.; it i…		Johnson, S (reprint author), 3743 Thayer Rd, Moses Lake, WA 98837 USA.						BAGAZZI MC, 1997, AM J PHYSIOL, V273, pH2843; GUAZE V, 1998, CLIN CHIM ACTA, V277, P25; Hasebe Y, 1997, ANAL BIOCHEM, V251, P32, DOI 10.1006/abio.1997.2239; JAERUP L, 1998, SCAND J WORK ENV S1, V24, P1; JOHNSON PE, 1992, AM J CLIN NUTR, V565; KONSTANTINOVA SG, 1991, FREE RADICAL RES COM, V12-3, P215, DOI 10.3109/10715769109145789; Mauskop A, 1998, CLIN NEUROSCI, V5, P24; Palecek E, 1999, ONCOGENE…	9	48	48	0	6	CHURCHILL LIVINGSTONE	EDINBURGH	JOURNAL PRODUCTION DEPT, ROBERT STEVENSON HOUSE, 1-3 BAXTERS PLACE, LEITH WALK, EDINBURGH EH1 3AF, MIDLOTHIAN, SCOTLAND	0306-9877			MED HYPOTHESES	Med. Hypotheses	MAY	2001	56	5
J	Foldvary, N				Foldvary, N			Treatment issues for women with epilepsy	NEUROLOGIC CLINICS			English	Review							REPRODUCTIVE ENDOCRINE DISORDERS; ORAL-CONTRACEPTIVE STEROIDS; FETAL HYDANTOIN SYNDROME; ANTIEPILEPTIC DRUGS; CATAMENIAL EPILEPSY; IDIOPATHIC/CRYPTOGENIC EPILEPSY; CONGENITAL-MALFORMATIONS; GENETIC PREDISPOSITION; PROGESTERONE THERAPY; FOLATE METABOLISM	Epilepsy affects over one percent of the population, including nearly one million women of childbearing potential. Women with epilepsy represent a particularly challenging group for neurologists and other health care professionals. Affected women are unaware of many of the unique issues they face, including the relationship between antiepileptic drug therapy and contraception, the risk of abnorma…	Cleveland Clin Fdn, Dept Neurol, Sect Epilepsy & Sleep Disorders, Cleveland, OH 44195 USA	Foldvary, N (reprint author), Cleveland Clin Fdn, Dept Neurol, Sect Epilepsy & Sleep Disorders, S-51,9500 Euclid Ave, Cleveland, OH 44195 USA.	foldvan@cef.org					Abbasi F, 1999, EPILEPSIA, V40, P205, DOI 10.1111/j.1528-1157.1999.tb02076.x; ABRISHAMCHIAN AR, 1994, GENET EPIDEMIOL, V11, P343, DOI 10.1002/gepi.1370110404; *ACOG, 1996, ACOG ED B, V228, P1; Allen William P., 1996, Current Opinion in Pediatrics, V8, P630, DOI 10.1097/00008480-199612000-00015; *AM AC NEUR, 1998, NEUROLOGY, V51, P944; *AM AC PED, 1997, PEDIATRICS, V100, P1035, DOI DOI 10.1542/PED…	119	6	7	0	1	W B SAUNDERS CO-ELSEVIER INC	PHILADELPHIA	1600 JOHN F KENNEDY BOULEVARD, STE 1800, PHILADELPHIA, PA 19103-2899 USA	0733-8619	1557-9875		NEUROL CLIN	Neurol. Clin.	MAY	2001	19	2
J	Mizrahi, EM				Mizrahi, EM			Neonatal seizures and neonatal epileptic syndromes	NEUROLOGIC CLINICS			English	Review							DEVELOPING BRAIN; GENETIC-HETEROGENEITY; NEWBORN-INFANTS; ELECTROGRAPHIC SEIZURES; BIOTINIDASE DEFICIENCY; INTRAVENOUS-INFUSION; FAMILIAL CONVULSIONS; RECURRENT SEIZURES; CONTROLLED TRIAL; BENIGN	The neonatal period is defined as the first 28 days of life of a term infant; for premature infants the limit of this period is 44 completed weeks of the infant's conceptional age (CA)-defined as the chronological age plus gestational age (GA) at birth. The clinical and electroencephalographic (EEG) manifestations of seizures during this period are determined primarily by the development features…	Baylor Coll Med, Dept Neurol, Sect Neurophysiol, Baylor Comprehens Epilepsy Ctr, Houston, TX 77030 USA; Baylor Coll Med, Dept Pediat, Sect Pediat Neurol, Baylor Comprehens Epilepsy Ctr, Houston, TX 77030 USA; Methodist Hosp, Houston, TX 77030 USA; Texas Childrens Hosp, Houston, TX 77030 USA	Mizrahi, EM (reprint author), Baylor Coll Med, Dept Neurol, Sect Neurophysiol, Baylor Comprehens Epilepsy Ctr, 1 Baylor Plaza, Houston, TX 77030 USA.	emizrahi@bcm.tmc.edu					Aicardi J, 1996, EPILEPSIA, V37, P638, DOI 10.1111/j.1528-1157.1996.tb00627.x; AICARDI J, 1978, REV EEG NEUROPHYSIOL, V8, P99, DOI 10.1016/S0370-4475(78)80124-5; AICARDI J, 1997, EPILEPSY COMPREHENSI, P2243; AICARDI J, 1994, INT REV CHILD NEUROL, P217; Aicardi Jean, 1992, P13; Alfonso I, 2000, J CHILD NEUROL, V15, P56, DOI 10.1177/088307380001500112; ANDRE M, 1986, EUR J CLIN PHARMACOL, V30, P585…	198	11	11	0	2	W B SAUNDERS CO-ELSEVIER INC	PHILADELPHIA	1600 JOHN F KENNEDY BOULEVARD, STE 1800, PHILADELPHIA, PA 19103-2899 USA	0733-8619	1557-9875		NEUROL CLIN	Neurol. Clin.	MAY	2001	19	2
J	Holmes, LB; Harvey, EA; Coull, BA; Huntington, KB; Khoshbin, S; Hayes, AM; Ryan, LM				Holmes, LB; Harvey, EA; Coull, BA; Huntington, KB; Khoshbin, S; Hayes, AM; Ryan, LM			The teratogenicity of anticonvulsant drugs.	NEW ENGLAND JOURNAL OF MEDICINE			English	Article							FETAL-HYDANTOIN SYNDROME; BIRTH-DEFECTS; ANTIEPILEPTIC DRUGS; GROWTH-RETARDATION; PARENTAL EPILEPSY; NEWBORN-INFANTS; PREGNANCY; MALFORMATIONS; CARBAMAZEPINE; WOMEN	Background: The frequency of major malformations, growth retardation, and hypoplasia of the midface and fingers, known as anticonvulsant embryopathy, is increased in infants exposed to anticonvulsant drugs in utero. However, whether the abnormalities are caused by the maternal epilepsy itself or by exposure to anticonvulsant drugs is not known. Methods: We screened 128,049 pregnant women at deliv…	Massachusetts Gen Hosp, Serv Pediat, Genet & Teratol Unit, Boston, MA 02114 USA; Harvard Univ, Sch Publ Hlth, Dept Biostat, Boston, MA 02115 USA; Brigham & Womens Hosp, Dept Neurol, Boston, MA 02115 USA	Holmes, LB (reprint author), Massachusetts Gen Hosp, Serv Pediat, Genet & Teratol Unit, Warren 801,55 Fruit St, Boston, MA 02114 USA.		Ryan, Louise/A-4562-2009	Ryan, Louise/0000-0001-5957-2490	NINDS NIH HHS [NS 24125]		BANCAUD J, 1981, EPILEPSIA, V22, P489; BARRON WM, 1994, MED DISORDERS PREGNA, P443; BENNETT JC, 1995, CECIL TXB MED, V2, P2123; BUEHLER BA, 1990, NEW ENGL J MED, V322, P1567, DOI 10.1056/NEJM199005313222204; DALESSIO DJ, 1985, NEW ENGL J MED, V312, P559, DOI 10.1056/NEJM198502283120906; DANSKY LV, 1991, REPROD TOXICOL, V5, P301, DOI 10.1016/0890-6238(91)90091-S; DANSKY LV, 1987, ANN NEUROL, V21, …	44	383	393	2	27	MASSACHUSETTS MEDICAL SOC	WALTHAM	WALTHAM WOODS CENTER, 860 WINTER ST,, WALTHAM, MA 02451-1413 USA	0028-4793			NEW ENGL J MED	N. Engl. J. Med.	12-Apr	2001	344	15
J	Bauer, J				Bauer, J			Epilepsy therapy: issues for women and men	CURRENT OPINION IN NEUROLOGY			English	Article							POLYCYSTIC-OVARY-SYNDROME; ANTIEPILEPTIC DRUGS; SEIZURES; CHILDREN; EXPOSURE; RAT	It has been suggested that polycystic ovary syndrome is a common finding in women treated with valproate. However, in a recent study this suggestion could not be confirmed. There is currently no clear evidence that valproate contributes to the development of the polycystic ovary syndrome. Focal epileptic discharges may have an impact on the hypothalamic-pituitary-ovarian or -testicular axis. In t…	Univ Bonn, Klin Epileptol, D-53105 Bonn, Germany	Bauer, J (reprint author), Univ Bonn, Klin Epileptol, Sigmund Freud Str 25, D-53105 Bonn, Germany.						Bauer J, 2000, SEIZURE-EUR J EPILEP, V9, P389, DOI 10.1053/seiz.2000.0434; Bauer J, 2000, EPILEPSY RES, V41, P163, DOI 10.1016/S0920-1211(00)00139-X; Bauer J, 2000, AKTUEL NEUROL, V27, P50, DOI 10.1055/s-2007-1017519; Bauer J, 1998, EUR J NEUROL, V5, P83, DOI 10.1046/j.1468-1331.1998.510083.x; BAUER J, 1995, NERVENARZT, V66, P760; BAUER J, 2000, NEUROLOGY, V26, P820; Canger R, 1999, EPILEPSIA, V4…	17	8	8	0	0	LIPPINCOTT WILLIAMS & WILKINS	PHILADELPHIA	530 WALNUT ST, PHILADELPHIA, PA 19106-3621 USA	1350-7540			CURR OPIN NEUROL	Curr. Opin. Neurol.	APR	2001	14	2
J	Katz, JM; Pacia, SV; Devinsky, O				Katz, Jeffrey M.; Pacia, Steven V.; Devinsky, Orrin			Current Management of Epilepsy and Pregnancy: Fetal Outcome, Congenital Malformations, and Developmental Delay	EPILEPSY & BEHAVIOR			English	Article						epilepsy; pregnancy; antiepileptic drugs; fetal outcome; congenital malformation; developmental delay		Purpose. Women with epilepsy (WWE) reportedly have increased rates of pregnancy complications and poor fetal outcomes related to both their epilepsy and antiepileptic drugs (AEDs). These results influence decisions about conceiving. Most published studies evaluate WWE treated before 1990. We sought to better define risks to pregnant WWE at a tertiary care center, which used current epilepsy guide…	[Devinsky, Orrin] NYU, Mt Sinai Comprehens Epilepsy Ctr, Sch Med, Dept Neurol, New York, NY 10016 USA	Devinsky, O (reprint author), NYU, Mt Sinai Comprehens Epilepsy Ctr, Sch Med, Dept Neurol, 403 E 34th St, New York, NY 10016 USA.			Devinsky, Orrin/0000-0003-0044-4632			Anonymous, 2000, DEV DISABILITIES BRA; Anonymous, 1998, NATL VITAL STAT REPO, V47, P17; Canger R, 1999, EPILEPSIA, V40, P1231, DOI 10.1111/j.1528-1157.1999.tb00851.x; DELGADOESCUETA AV, 1992, NEUROLOGY, V42, P149; DEVINSKY O, 1994, NEUROL CLIN, V12, P479; Eller DP, 1997, OBSTET GYN CLIN N AM, V24, P523, DOI 10.1016/S0889-8545(05)70320-X; Fombonne E., 1998, AUTISM PERVASIVE DEV, P32; Hey E, 1999, …	20	23	24	0	1	ACADEMIC PRESS INC ELSEVIER SCIENCE	SAN DIEGO	525 B ST, STE 1900, SAN DIEGO, CA 92101-4495 USA	1525-5050			EPILEPSY BEHAV	Epilepsy Behav.	APR	2001	2	2
J	Al-Bunyan, MA				Al-Bunyan, MA			Random total antiepileptic drug levels and seizure control during pregnancy	SAUDI MEDICAL JOURNAL			English	Article						epilepsy; pregnant women; antiepileptic drug levels	PROTEIN-BINDING; VALPROIC ACID; EPILEPSY; DISPOSITION; CARBAMAZEPINE; PUERPERIUM; MORTALITY; PHENYTOIN; LABOR; WOMEN	Objective: To study the correlation of randomly-tested total antiepileptic plasma levels and seizure control in a retrospectively collected group of pregnant epileptic Saudi women. Methods: The medical records of 30 Saudi epileptic female patients were reviewed during their subsequent pregnancies (total of 50), The type of antiepileptic drugs used during each pregnancy, the dose of each drug and …	King Saud Univ, King Khalid Univ Hosp, Div Neurol, Dept Med, Riyadh 11472, Saudi Arabia	Al-Bunyan, MA (reprint author), King Saud Univ, King Khalid Univ Hosp, Div Neurol, Dept Med, POB 7805, Riyadh 11472, Saudi Arabia.	mbunyan@ksu.edu.sa					BARDY AH, 1987, ACTA NEUROL SCAND, V75, P356, DOI 10.1111/j.1600-0404.1987.tb05459.x; BARDY AH, 1990, THER DRUG MONIT, V12, P40, DOI 10.1097/00007691-199001000-00008; BUNYAN A, 1999, SEIZURE, V1, P26; COCKERELL OC, 1994, LANCET, V344, P918, DOI 10.1016/S0140-6736(94)92270-5; Crawford P, 1993, Seizure, V2, P87, DOI 10.1016/S1059-1311(05)80110-4; DELGADOESCUETA AV, 1992, NEUROLOGY, V42, P149; HARVE…	21	2	3	0	1	SAUDI MED J	RIYADH	ARMED FORCES HOSPITAL, PO BOX 7897,, RIYADH 11159, SAUDI ARABIA	0379-5284			SAUDI MED J	Saudi Med. J.	APR	2001	22	4
J	Crawford, P				Crawford, P			Epilepsy and pregnancy	SEIZURE-EUROPEAN JOURNAL OF EPILEPSY			English	Article							NEURAL-TUBE DEFECTS; ANTIEPILEPTIC DRUGS; ANTICONVULSANT DRUGS; GROWTH-RETARDATION; MINOR ANOMALIES; VALPROIC ACID; FETAL GROWTH; WOMEN; MALFORMATIONS; MOTHERS	Pregnancies in women with epilepsy are high risk and need careful management by both the medical and obstetric teams due to the increased incidence of complications and adverse outcomes of pregnancy. By the time a pregnant woman with epilepsy presents, the foetus is virtually fully formed and the opportunity for altering drug treatment has passed. Women need to be counselled and told to seek advi…	Special Ctr Epilepsy, York, N Yorkshire, England; Leeds Metropolitan Univ, Leeds LS1 3HE, W Yorkshire, England	Crawford, P (reprint author), York Dist Hosp, York YO31 8HE, N Yorkshire, England.						Adab N, 2001, J NEUROL NEUROSUR PS, V70, P15, DOI 10.1136/jnnp.70.1.15; Andermann E, 1982, EPILEPSY PREGNANCY C, P61; ANDERSON RC, 1976, J PEDIATR-US, V89, P318, DOI 10.1016/S0022-3476(76)80479-9; ANNEGERS JF, 1988, EPILEPSIA, V29, P451, DOI 10.1111/j.1528-1157.1988.tb03745.x; ANNEGERS JF, 1978, INT J EPIDEMIOL, V7, P241, DOI 10.1093/ije/7.3.241; Bardy A., 1982, EPILEPSY PREGNANCY P; BERTOLLINI R…	71	14	18	0	5	W B SAUNDERS CO LTD	LONDON	24-28 OVAL RD, LONDON NW1 7DX, ENGLAND	1059-1311			SEIZURE-EUR J EPILEP	Seizure	APR	2001	10	3
J	Da Silva, LFG				Da Silva, LFG			Neonatal seizures: Analysis of clinical and neurophysiological characteristics and its relationship with the incidence of epilepsy in a cohort of newborns (abstract). Dissertation. Porto Alegre, 2000.	ARQUIVOS DE NEURO-PSIQUIATRIA			English	Article						seizures; newborn; epilepsy; cohort study			PUCRS, Hosp Sao Lucas, Serv Neurol, BR-90610000 Porto Alegre, RS, Brazil								0	0	0	0	0	ASSOC ARQUIVOS DE NEURO- PSIQUIATRIA	SAO PAULO SP	PR AMADEU AMARAL 47/33, 01327-010 SAO PAULO SP, BRAZIL	0004-282X			ARQ NEURO-PSIQUIAT	Arq. Neuro-Psiquiatr.	MAR	2001	59	1
J	Reddy, DS; Kim, HY; Rogawski, MA				Reddy, DS; Kim, HY; Rogawski, MA			Neurosteroid withdrawal model of perimenstrual catamenial epilepsy	EPILEPSIA			English	Article						neurosteroid; allopregnanolone; progesterone; catamenial epilepsy; GABA(A) receptor	RECEPTOR ALPHA-4 SUBUNIT; GABA(A) RECEPTOR; ANTICONVULSANT TOLERANCE; PREMENSTRUAL-SYNDROME; LUTEINIZING-HORMONE; PSEUDOPREGNANT RAT; MENSTRUAL-CYCLE; A RECEPTOR; PROGESTERONE; BRAIN	Purpose: Perimenstrual catamenial epilepsy, the increase in seizure frequency that some women with epilepsy experience near the time of menstruation. may in part be related to withdrawal of the progesterone metabolite allopregnanolone, an endogenous anticonvulsant neurosteroid that is a potent positive allosteric gamma -aminobutyric acid, (GABA,) receptor modulator. The objective of this study wa…	NINDS, Epilepsy Res Branch, NIH, Neuronal Excitabil Sect, Bethesda, MD 20892 USA; NIAAA, Lab Membrane Biochem & Biophys, NIH, Rockville, MD 20852 USA	Rogawski, MA (reprint author), NINDS, Epilepsy Res Branch, NIH, Neuronal Excitabil Sect, 10 Ctr Dr,Room 5M-520 MSC 1408, Bethesda, MD 20892 USA.		Rogawski, Michael/B-6353-2009	Rogawski, Michael/0000-0002-3296-8193; Reddy, Samba/0000-0003-2735-9550			Armstrong D T, 1968, Recent Prog Horm Res, V24, P255; Azzolina B, 1997, J STEROID BIOCHEM, V61, P55, DOI 10.1016/S0960-0760(97)00002-2; BACKSTROM T, 1976, ACTA NEUROL SCAND, V54, P321; BACKSTROM T, 1984, ACTA NEUROL SCAND, V69, P240; Baulieu EE, 1998, PSYCHONEUROENDOCRINO, V23, P963, DOI 10.1016/S0306-4530(98)00071-7; BONUCCELLI U, 1989, EPILEPSY RES, V3, P100, DOI 10.1016/0920-1211(89)90037-5; B…	58	94	94	0	1	LIPPINCOTT WILLIAMS & WILKINS	PHILADELPHIA	530 WALNUT ST, PHILADELPHIA, PA 19106-3621 USA	0013-9580			EPILEPSIA	Epilepsia	MAR	2001	42	3
J	Snodgrass, SR; Vedanarayanan, VV; Parker, CC; Parks, BR				Snodgrass, SR; Vedanarayanan, VV; Parker, CC; Parks, BR			Pediatric patients with undetectable anticonvulsant blood levels: Comparison with compliant patients	JOURNAL OF CHILD NEUROLOGY			English	Article							MORTALITY DIFFERENTIALS; MEDICATION; ADHERENCE; REGIMENS; THERAPY; FAMILY; INCOME	Undetectable anticonvulsant blood levels indicate sustained noncompliance (several consecutive doses missed). We compared 91 consecutive outpatients with epilepsy and undetectable anticonvulsant blood levels to 100 patients seen during the same time period, verified as compliant by acceptable serum levels. We hypothesized that pay status, application for Supplemental Security Income, patient age,…	Univ Mississippi, Med Ctr, Sch Pharm, Div Neurol,Dept Pediat, Jackson, MS 39216 USA; Univ Mississippi, Med Ctr, Sch Pharm, Div Clin Pharm,Dept Pharm Practice, Jackson, MS 39216 USA	Snodgrass, SR (reprint author), Childrens Hosp Los Angeles, Div Neurol, Mail Stop 82,4650 Sunset Blvd, Los Angeles, CA 90027 USA.						Agresti A, 1998, AM STAT, V52, P119, DOI 10.2307/2685469; Auslander WF, 1997, DIABETES CARE, V20, P1569, DOI 10.2337/diacare.20.10.1569; Bender B, 1996, J ASTHMA, V33, P199, DOI 10.3109/02770909609055360; CRAMER J A, 1991, P123; CRAMER JA, 1989, JAMA-J AM MED ASSOC, V261, P3273, DOI 10.1001/jama.261.22.3273; DELAMATER AM, 1991, DIABETES CARE, V14, P20, DOI 10.2337/diacare.14.1.20; FADIMAN A, 1997…	23	29	29	0	0	B C DECKER INC	HAMILTON	20 HUGHSON ST SOUTH, PO BOX 620, L C D 1, HAMILTON, ONTARIO L8N 3K7, CANADA	0883-0738			J CHILD NEUROL	J. Child Neurol.	MAR	2001	16	3
J	Lev, D; Watemberg, N; Aviram, A; Fishoff, J; Antman, E; Lerman-Sagie, T				Lev, D; Watemberg, N; Aviram, A; Fishoff, J; Antman, E; Lerman-Sagie, T			Febrile convulsions, ataxia, developmental delay, and obesity: A new syndrome?	JOURNAL OF CHILD NEUROLOGY			English	Article							GENERALIZED EPILEPSY; SEIZURES PLUS; OVERGROWTH; MUTATIONS; GENE	We describe the association of recurrent complicated febrile convulsions, developmental delay, ataxia, and obesity in three unrelated girls. The three girls, aged 3 to 4 years, were all born to healthy, nonconsanguineous parents and have normal siblings. Their birth weight was appropriate for gestational age. They are not dysmorphic and have normal head circumference. Development is delayed; they…	Tel Aviv Univ, Sackler Sch Med, Wolfson Med Ctr, Inst Med Genet, IL-69978 Tel Aviv, Israel; Tel Aviv Univ, Sackler Sch Med, Wolfson Med Ctr, Pediat Neurol Unit, IL-69978 Tel Aviv, Israel; Tel Aviv Univ, Sackler Sch Med, Wolfson Med Ctr, Metab Neurogenet Clin, IL-69978 Tel Aviv, Israel; Tel Aviv Univ, Sackler Sch Med, Wolfson Med Ctr, Child Dev Ctr, IL-69978 Tel Aviv, Israel; Tel Aviv Child Dev Ct…	Lerman-Sagie, T (reprint author), Wolfson Med Ctr, Pediat Neurol Unit, POB 5, IL-58100 Holon, Israel.						Baulac S, 1999, AM J HUM GENET, V65, P1078, DOI 10.1086/302593; Berkovic S F, 1999, Curr Opin Neurol, V12, P177, DOI 10.1097/00019052-199904000-00008; ENG C, 1997, 47 ANN AM SOC HUM GE; GunayAygun M, 1997, BEHAV GENET, V27, P307, DOI 10.1023/A:1025683829856; Hatada I, 1996, NAT GENET, V14, P171, DOI 10.1038/ng1096-171; Li M, 1998, AM J MED GENET, V79, P253; Marsh DJ, 1997, NAT GENET, V16, P333, D…	18	0	0	0	0	B C DECKER INC	HAMILTON	20 HUGHSON ST SOUTH, PO BOX 620, L C D 1, HAMILTON, ONTARIO L8N 3K7, CANADA	0883-0738			J CHILD NEUROL	J. Child Neurol.	MAR	2001	16	3
J	Thomas, SV; Indrani, L; Devi, GC; Jacob, S; Beegum, J; Jacob, PP; Kesavadas, K; Radhakrishnan, K; Sarma, PS				Thomas, SV; Indrani, L; Devi, GC; Jacob, S; Beegum, J; Jacob, PP; Kesavadas, K; Radhakrishnan, K; Sarma, PS			Pregnancy in women with epilepsy: Preliminary results of Kerala registry of epilepsy and pregnancy	NEUROLOGY INDIA			English	Article						epilepsy; pregnancy; congenital anomalies; folic acid; anti epileptic drugs; teratogenicity	ANTIEPILEPTIC DRUGS; SPINA-BIFIDA; TERATOGENICITY; CARBAMAZEPINE; FERTILITY; OUTCOMES	Eighty-fire women with epilepsy were followed up for reproductive functions under the registry of epilepsy and pregnancy, 32 of them had completed the pregnancy. Their mean age was 26 years and mean seizure frequency was 0.7 during current pregnancy, Nineteen of them (59.4%) had generalized epilepsy Nine of them were not on any anti epileptic drugs (AED), 23 women were on various AEDs, 19 being o…	Sree Chitra Tirunal Inst Med Sci & Technol, Dept Neurol, Trivandrum 695011, Kerala, India; Coll Med, Dept Obstet, Trivandrum 695011, Kerala, India; Coll Med, Dept Gynecol, Trivandrum 695011, Kerala, India				Kesavadas, Chandrasekharan/0000-0003-4914-8666			BANCAUD J, 1981, EPILEPSIA, V22, P489; BECKMANNAGETTA G, 1982, EPILEPSY PREGNANCY C, P317; *COMM CLASS TERM I, 1989, EPILEPSIA, V30, P389, DOI DOI 10.1111/J.1528-1157.1989.TB05316.X; DELGADOESCUETA, 1992, NEUROLOGY S5, V42, P1; Greenberg MK, 1998, NEUROLOGY, V51, P944; JANZ D, 1982, EPILEPSY PREGNANCY C, P211; JICK SS, 1997, PHARMACOTHERAPY, V17, P56; KALLEN AJB, 1994, REPROD TOXICOL, V8, P203; K…	25	45	45	0	3	NEUROL SOC INDIA	CHANDIGARH	C/O J S CHOPRA, PGIMER, DEPT NEUROLOGY, CHANDIGARH 160 012, INDIA	0028-3886			NEUROL INDIA	Neurol. India	MAR	2001	49	1
J	Ceylan, S; Duru, S; Ceylan, S				Ceylan, S; Duru, S; Ceylan, S			Valproic acid sodium-induced spina bifida occults in the rat	NEUROSURGICAL REVIEW			English	Article						neural tube defects (NTD); valproic acid sodium; spina bifida occulta; side effects; rat	NEURAL-TUBE DEFECTS; INUTERO EXPOSURE; MOUSE; PHARMACOKINETICS; NEUROEPITHELIUM; METABOLITES; PREGNANCY; MODEL	The antiepileptic drug valproic acid is a well-known teratogenic agent; its main target organ is the neuroepithelium neural tube, although skeletal malformations have also been described. The goal of our investigations was to determine whether there is a direct relationship between high doses of valproic acid and vertebral arch openings. On day 9 of gestation, rats were treated with either 0.3 ml…	Kocaeli Univ, Fac Med, Dept Histol & Embryol, TR-41900 Kocaeli, Turkey; Kocaeli Univ, Fac Med, Dept Neurosurg, TR-41900 Kocaeli, Turkey; Kou Med Fac, Dept Neurosurg, Kou, Turkey	Ceylan, S (reprint author), Kocaeli Univ, Fac Med, Dept Histol & Embryol, TR-41900 Kocaeli, Turkey.	savasceylan@superonline.com	Duru, Soner/I-6271-2015	Duru, Soner/0000-0002-3449-4673			BJERKEDAL T, 1982, LANCET, V2, P10896; Bradai R., 1998, Journal de Gynecologie Obstetrique et Biologie de la Reproduction, V27, P413; Briner W, 1995, TERATOLOGY, V52, P306, DOI 10.1002/tera.1420520509; DENCKER L, 1990, TERATOLOGY, V41, P699, DOI 10.1002/tera.1420410606; EHLERS K, 1992, TERATOLOGY, V45, P145, DOI 10.1002/tera.1420450208; KAO J, 1981, Teratogenesis Carcinogenesis and Mutagenesis, V…	19	8	13	0	2	SPRINGER	NEW YORK	233 SPRING ST, NEW YORK, NY 10013 USA	0344-5607			NEUROSURG REV	Neurosurg. Rev.	MAR	2001	24	1
J	Bilbas-Bonet, H; Fauze, R; Boente, MC; Coronel, AM; Asial, R				Bilbas-Bonet, H; Fauze, R; Boente, MC; Coronel, AM; Asial, R			IFAP syndrome "plus" seizures, mental retardation, and callosal hypoplasia	PEDIATRIC NEUROLOGY			English	Article							ICHTHYOSIS FOLLICULARIS; PHOTOPHOBIA; ALOPECIA; ATRICHIA	Ichthyosis follicularis, congenital alopecia, and photophobia are typical features of a rare X-linked recessive disorder termed ichthyosis follicularis with atrichia and photophobia syndrome. A 3-year-old male with these findings and severe growth failure, mental retardation, generalized seizures, vascularizing keratitis, nail anomalies, inguinal hernia, and a normal chromosome constitution is pr…	Univ Nacl Tucuman, Pathol Unit, RA-4000 San Miguel De Tucuman, Tucuman, Argentina							BARTALOS M, 1968, J GENET HUM, V16, P49; CaceresRios H, 1996, PEDIATR DERMATOL, V13, P105; CANTU JM, 1974, J PEDIATR-US, V84, P564, DOI 10.1016/S0022-3476(74)80682-7; ERAMO LR, 1985, ARCH DERMATOL, V121, P1167, DOI 10.1001/archderm.121.9.1167; FREIREMAIA N, 1984, ECTODERMAL DYSPLASIA, P126; HAMM H, 1991, EUR J PEDIATR, V150, P627, DOI 10.1007/BF02072621; Keyvani K, 1998, AM J MED GENET, V78, P371…	14	16	16	0	0	ELSEVIER SCIENCE INC	NEW YORK	655 AVENUE OF THE AMERICAS, NEW YORK, NY 10010 USA	0887-8994			PEDIATR NEUROL	Pediatr. Neurol.	MAR	2001	24	3
J	Azarbayjani, F; Danielsson, BR				Azarbayjani, F; Danielsson, BR			Phenytoin-induced cleft palate: Evidence for embryonic cardiac bradyarrhythmia due to inhibition of delayed rectifier K+ channels resulting in hypoxia-reoxygenation damage	TERATOLOGY			English	Article							III ANTIARRHYTHMIC AGENT; FETAL HYDANTOIN SYNDROME; SPANNING 3 DECADES; CRANIOFACIAL DEVELOPMENT; ANTICONVULSANT DRUGS; ANTIEPILEPTIC DRUGS; VASCULAR DISRUPTION; PARENTAL EPILEPSY; TERATOGENICITY; RATS	Background: Phenytoin (PHT) teratogenicity has been related to embryonic arrhythmia due to the capacity of PHT to block I, channels pharmacologically, resulting in hypoxia-reoxygenation damage. The aim of this study was to further elucidate the proposed mechanism. Methods: Pregnant CD-1 mice were given PHT (85 mg/kg) or saline intraperitoneally on gestational days 10-11. Embryonic heart rhythm an…	AstraZeneca R&D, Safety Assessment, S-15185 Sodertalje, Sweden; Uppsala Univ, Dept Pharmaceut Biosci, Div Toxicol, S-75124 Uppsala, Sweden	Danielsson, BR (reprint author), AstraZeneca R&D, Safety Assessment, S-15185 Sodertalje, Sweden.						ABRAHAMSSON C, 1994, CARDIOVASC RES, V28, P337, DOI 10.1093/cvr/28.3.337; Azarbayjani F, 1998, TERATOLOGY, V57, P117, DOI 10.1002/(SICI)1096-9926(199803)57:3<117::AID-TERA1>3.0.CO;2-Y; BABIN JP, 1985, PEDIATRIE, V40, P129; BAN Y, 1994, ARCH TOXICOL, V69, P65, DOI 10.1007/s002040050139; Charlier C, 1998, NAT GENET, V18, P53, DOI 10.1038/ng0198-53; DANIELSON MK, 1992, TERATOLOGY, V46, P485, DOI 10.…	38	27	29	0	2	WILEY-LISS	NEW YORK	DIV JOHN WILEY & SONS INC, 605 THIRD AVE, NEW YORK, NY 10158-0012 USA	0040-3709			TERATOLOGY	Teratology	MAR	2001	63	3
J	Ito, T; Katagiri, C; Ikeno, S; Takahashi, H; Nagata, N; Terakawa, N				Ito, T; Katagiri, C; Ikeno, S; Takahashi, H; Nagata, N; Terakawa, N			Phenobarbital following phototherapy for Crigler-Najjar syndrome Type II with good fetal outcome: A case report	JOURNAL OF OBSTETRICS AND GYNAECOLOGY RESEARCH			English	Article						Crigler-Najjar syndrome Type II; phenobarbital; phototherapy		In the presence of severe hyperbilirubinemia in Crigler-Najjar syndrome Type II, a fetus is at risk for kernicterus. A 34-year-old woman, gravida 4, para 1, with Crigler-Najjar syndrome Type II was treated with phenobarbital administration following phototherapy during each of 2 pregnancies. Both infants were healthy and developed normally.	Hakuai Hosp, Dept Obstet & Gynecol, Yonago, Tottori 6830853, Japan; Tottori Univ, Sch Med, Dept Obstet & Gynecol, Yonago, Tottori 683, Japan	Ito, T (reprint author), Hakuai Hosp, Dept Obstet & Gynecol, Ryomitsuyanagi 1880, Yonago, Tottori 6830853, Japan.						AONO S, 1993, BIOCHEM BIOPH RES CO, V197, P1239, DOI 10.1006/bbrc.1993.2610; ARIAS IM, 1969, AM J MED, V47, P395, DOI 10.1016/0002-9343(69)90224-1; CHILL DJ, 1989, J OBSTET GYNAECOL, V9, P213; CRIGLER JF, 1952, PEDIATRICS, V10, P169; TAYLOR WG, 1991, BRIT J OBSTET GYNAEC, V98, P1290, DOI 10.1111/j.1471-0528.1991.tb15405.x	5	12	12	0	0	BLACKWELL PUBLISHING ASIA	CARLTON	54 UNIVERSITY ST, P O BOX 378, CARLTON, VICTORIA 3053, AUSTRALIA	1341-8076			J OBSTET GYNAECOL RE	J. Obstet. Gynaecol. Res.	FEB	2001	27	1
J	Kozma, C				Kozma, C			Valproic acid embryopathy: Report of two siblings with further expansion of the phenotypic abnormalities and a review of the literature	AMERICAN JOURNAL OF MEDICAL GENETICS			English	Article						valproic acid; teratogen; multiple congenital anomalies; fetal valproate syndrome; seizure disorders; anticonvulsants	NEURAL-TUBE DEFECTS; INDUCED SPINA-BIFIDA; SODIUM VALPROATE; IN-UTERO; MALFORMATIONS; EXPOSURE; TERATOGENICITY; EMBRYOTOXICITY; ANTICONVULSANT; APLASIA	Fetal Valproate Syndrome (FVS) results from prenatal exposure to valproic acid (VPA). It is characterized by a distinctive facial appearance, a cluster of minor and major anomalies, and central nervous system dysfunction. In this study, two siblings who were exposed to monotherapy with VPA are described with documentation of long-term follow up. Both children had craniofacial findings, multiple s…	Georgetown Univ, Med Ctr, Child Dev Ctr, Dept Pediat, Washington, DC 20007 USA	Kozma, C (reprint author), Georgetown Univ, Med Ctr, Child Dev Ctr, Dept Pediat, 3307 M St NW,Suite 401, Washington, DC 20007 USA.						ALBERS GM, 1993, HUMAN MALFORMATIONS, P341; Alonso-Aperte E, 1999, NEUROLOGY, V52, P750, DOI 10.1212/WNL.52.4.750; ARDINGER HH, 1988, AM J MED GENET, V29, P171, DOI 10.1002/ajmg.1320290123; Baggot PJ, 1999, EPILEPSIA, V40, P512, DOI 10.1111/j.1528-1157.1999.tb00750.x; BAILEY CJ, 1983, BRIT MED J, V286, P190, DOI 10.1136/bmj.286.6360.190; BANTZ EW, 1984, CLIN PEDIATR, V23, P352; BJERKEDAL T, 1982,…	62	89	94	0	5	WILEY-LISS	NEW YORK	DIV JOHN WILEY & SONS INC, 605 THIRD AVE, NEW YORK, NY 10158-0012 USA	0148-7299			AM J MED GENET	Am. J. Med. Genet.	15-Jan	2001	98	2
J	Bonthius, DJ; Woodhouse, J; Bonthius, NE; Taggard, DA; Lothman, EW				Bonthius, DJ; Woodhouse, J; Bonthius, NE; Taggard, DA; Lothman, EW			Reduced seizure threshold and hippocampal cell loss in rats exposed to alcohol during the brain growth spurt	ALCOHOLISM-CLINICAL AND EXPERIMENTAL RESEARCH			English	Article						fetal alcohol syndrome; epilepsy; pentylenetetrazol; hippocampus; stereology	PRENATAL ETHANOL EXPOSURE; FIBER SYNAPTIC REORGANIZATION; DENTATE GYRUS; NEONATAL RATS; GABA(A) RECEPTORS; CEREBRAL-CORTEX; PURKINJE-CELLS; BINGE EXPOSURE; NEURONAL LOSS; MOSSY FIBERS	Background: Epilepsy is a prominent sign of neurologic dysfunction in some children with fetal alcohol syndrome (FAS). However, it is unknown whether the epileptic disorders in these children are directly due to the neuroteratogenic effects of alcohol or to some other factor accompanying maternal alcoholism. The hippocampus is vulnerable to alcohol-induced pathologic changes, and dysfunction of t…	Univ Iowa, Coll Med, Dept Pediat, Div Child Neurol, Iowa City, IA 52242 USA; Univ Iowa, Dept Neurol, Iowa City, IA 52242 USA; Univ Iowa, Neurosci Program, Iowa City, IA 52242 USA; Univ Iowa, Coll Pharm, Iowa City, IA 52242 USA; Univ Iowa, Dept Neurosurg, Iowa City, IA USA; Univ Virginia, Dept Neurol, Charlottesville, VA USA	Bonthius, DJ (reprint author), Univ Iowa, Coll Med, Dept Pediat, Div Child Neurol, 200 Hawkins Dr, Iowa City, IA 52242 USA.	daniel-bonthius@uiowa.edu		Bonthius, Nancy/0000-0002-9483-6591	NINDS NIH HHS [NS21671, NS02007]; NICHD NIH HHS [P30 HD27748]		ABEL EL, 1993, ALCOHOL, V10, P155, DOI 10.1016/0741-8329(93)90096-7; ABEL EL, 1998, FETAL ALCOHOL ABUSE, P111; ALTMAN J, 1972, J COMP NEUROL, V145, P399, DOI 10.1002/cne.901450402; Bailey CDC, 1999, ALCOHOL CLIN EXP RES, V23, P1816, DOI 10.1097/00000374-199911000-00015; BAYER SA, 1980, J COMP NEUROL, V190, P87, DOI 10.1002/cne.901900107; BERMAN RF, 1992, ALCOHOL CLIN EXP RES, V16, P490, DOI 10.11…	83	59	60	0	0	WILEY	HOBOKEN	111 RIVER ST, HOBOKEN 07030-5774, NJ USA	0145-6008	1530-0277		ALCOHOL CLIN EXP RES	Alcoholism (NY)	JAN	2001	25	1
J	Lampen, A; Gottlicher, M; Nau, H				Lampen, A; Gottlicher, M; Nau, H			Prediction of embryotoxic effects of valproic acid-derivatives with molecular in vitro methods	ALTEX-ALTERNATIVEN ZU TIEREXPERIMENTEN			English	Article; Proceedings Paper	6th Annual Meeting of MEGAT	SEP 24-26, 2000	UNIV LINZ, LINZ, AUSTRIA	MEGAT	UNIV LINZ	3R; F9 cells; CHO cells; valproic acid; differentiation; teratogenicity; PPAR	MOUSE	Therapy with the antiepileptic drug valproic acid (2-propyl-pentanoic acid, VPA) during early pregnancy can cause similar teratogenic effects (neural tube defects) in humans and mice. In this study a new molecular bioassay is presented using following endpoints: differentiation of F9 teratocarcinoma cells, altered cell morphology, induction of possible targed genes, and the induction of viral RSV…	Hannover Sch Vet Med, Dept Food Toxicol, Zentrumsabt Lebensmitteltoxikol, D-30173 Hannover, Germany; Forschungszentrum, Inst Genet & Toxikol, Karlsruhe, Germany	Lampen, A (reprint author), Hannover Sch Vet Med, Dept Food Toxicol, Zentrumsabt Lebensmitteltoxikol, Bischofsholer Damm 15, D-30173 Hannover, Germany.		Gottlicher, Martin/M-7342-2014	Gottlicher, Martin/0000-0003-0619-2181			NAU H, 1991, PHARMACOL TOXICOL, V69, P310, DOI 10.1111/j.1600-0773.1991.tb01303.x; SLEIGH MJ, 1987, NUCLEIC ACIDS RES, V15, P9379, DOI 10.1093/nar/15.22.9379; Werling U, 2001, MOL PHARMACOL, V59, P1269	3	9	9	0	0	SPEKTRUM AKADEMISCHER VERLAG	HEIDELBERG	VANGEROWSTR 20, D-69115 HEIDELBERG, GERMANY	0946-7785			ALTEX-ALTERN TIEREXP	Altex Altern. Tierexp.		2001	18	2
J	Nordli, DR				Nordli, DR			Special needs of the adolescent with epilepsy	EPILEPSIA			English	Article						juvenile absence epilepsy; juvenile myoclonic epilepsy; antiepileptic drug interactions; epilepsy, psychosocial; antiepileptic drug side effects	JUVENILE MYOCLONIC EPILEPSY; IDIOPATHIC GENERALIZED EPILEPSY; SUSCEPTIBILITY LOCUS; POLYCYSTIC OVARIES; ONSET SEIZURES; DOUBLE-BLIND; VALPROATE; LAMOTRIGINE; TOPIRAMATE; WOMEN	Adjustment to the inherent changes of adolescence is a challenge for many children, even healthy ones. Epilepsy may make successful adjustment even more difficult by disrupting self-control, adversely affecting the ability to conform to one's peers. and interfering with independence, Epilepsy and its treatment may affect education, employment, use of alcohol and illicit drugs, sexual activity, an…	Childrens Mem Hosp, Childrens Epilepsy Ctr, Chicago, IL 60614 USA	Nordli, DR (reprint author), Childrens Mem Hosp, Childrens Epilepsy Ctr, 2300 Childrens Plaza No 29, Chicago, IL 60614 USA.						Aldenkamp AP, 2000, EPILEPSIA, V41, P1167, DOI 10.1111/j.1528-1157.2000.tb00322.x; Aldenkamp AP, 1998, EPILEPSIA, V39, P1070, DOI 10.1111/j.1528-1157.1998.tb01292.x; Bauer J, 2000, EPILEPSY RES, V41, P163, DOI 10.1016/S0920-1211(00)00139-X; Beran RG, 1998, EPILEPSIA, V39, P1329, DOI 10.1111/j.1528-1157.1998.tb01332.x; Biraben A, 2000, NEUROLOGY, V55, P1757; Buchanan N, 1996, SEIZURE, V5, P149; Bu…	46	27	27	1	5	BLACKWELL PUBLISHING INC	MALDEN	350 MAIN ST, MALDEN, MA 02148 USA	0013-9580			EPILEPSIA	Epilepsia		2001	42			8
J	Harden, C				Harden, C			Safety profile of levetiracetam	EPILEPSIA			English	Article						levetiracetam; safety profile; adverse event; tolerability; antiepileptic drugs	REFRACTORY PARTIAL SEIZURES; DOUBLE-BLIND; MULTICENTER; TOLERABILITY; EFFICACY; TRIAL	Levetiracetam was approved in November 1999 as add-on therapy for the treatment of partial-onset seizures in adults (age 16 years and older). This review focuses on recently published data from four well-controlled studies in patients with partial-onset seizures with or without secondary generalization. When levetiracetam was given along with other antiepileptic drugs (AEDs), the most frequently …	New York Hosp, Cornell Med Ctr, Comprehens Epilepsy Ctr, New York, NY 10021 USA	Harden, C (reprint author), New York Hosp, Cornell Med Ctr, Comprehens Epilepsy Ctr, K-615, New York, NY 10021 USA.						Ben-Menachem E, 2000, EPILEPSIA, V41, P1276, DOI 10.1111/j.1528-1157.2000.tb04605.x; Betts T, 2000, SEIZURE-EUR J EPILEP, V9, P80, DOI 10.1053/seiz.2000.0380; Cereghino JJ, 2000, NEUROLOGY, V55, P236, DOI 10.1212/WNL.55.2.236; Krakow K, 2001, NEUROLOGY, V56, P1772, DOI 10.1212/WNL.56.12.1772; LEPPIK I, AM EP SOC ANN M DEC; Marks H., 1997, PROGR EXPT SCI THERA; *MED EC CO INC, 2001, PHYS DESK REF,…	9	100	102	0	2	LIPPINCOTT WILLIAMS & WILKINS	PHILADELPHIA	530 WALNUT ST, PHILADELPHIA, PA 19106-3621 USA	0013-9580			EPILEPSIA	Epilepsia		2001	42			4
J	Laskowska, M; Leszczynska-Gorzelak, B; Oleszczuk, J				Laskowska, M; Leszczynska-Gorzelak, B; Oleszczuk, J			Pregnancy in women with epilepsy	GYNECOLOGIC AND OBSTETRIC INVESTIGATION			English	Article						pregnancy; epilepsy; anticonvulsant therapy; fetal malformations; risk factors	ANTIEPILEPTIC DRUGS; TERATOGENESIS; MANAGEMENT; VALPROATE; THERAPY; WOMAN; RISK	The aim of this study was to analyze the outcome of pregnancy and delivery in epileptic women. A retrospective review of the 41 pregnant women with epilepsy who delivered in the Department of Obstetrics and Perinatology of the University School of Medicine in Lublin over 7 years (1993-1999) was carried out. Women with epilepsy had more pregnancy complications including premature labor, anemia, hy…	Univ Sch Med, Dept Obstet & Perinatol, PL-20954 Lublin, Poland	Laskowska, M (reprint author), Univ Sch Med, Dept Obstet & Perinatol, Jaczewskiego 8, PL-20954 Lublin, Poland.	marzena@asklepios.am.lublin.pl		Laskowska, Marzena/0000-0003-2602-4249			Baggot PJ, 1999, EPILEPSIA, V40, P512, DOI 10.1111/j.1528-1157.1999.tb00750.x; Bennett GD, 1997, EPILEPSIA, V38, P415, DOI 10.1111/j.1528-1157.1997.tb01730.x; Bradai R., 1998, Journal de Gynecologie Obstetrique et Biologie de la Reproduction, V27, P413; Bruni J, 1998, CAN J NEUROL SCI, V25, pS19, DOI 10.1017/S0317167100034922; Crawford P, 1997, Prof Care Mother Child, V7, P17; DANSKY LV, 1992, NE…	20	17	18	0	2	KARGER	BASEL	ALLSCHWILERSTRASSE 10, CH-4009 BASEL, SWITZERLAND	0378-7346	1423-002X		GYNECOL OBSTET INVES	Gynecol.Obstet.Invest.		2001	51	2
J	Blumcke, I; Schewe, JC; Normann, S; Brustle, O; Schramm, J; Elger, CE; Wiestler, OD				Blumcke, I; Schewe, JC; Normann, S; Brustle, O; Schramm, J; Elger, CE; Wiestler, OD			Increase of nestin-immunoreactive neural precursor cells in the dentate gyrus of pediatric patients with early-onset temporal lobe epilepsy	HIPPOCAMPUS			English	Article						nestin; hippocampus; human; ontogeny; proliferation	FIBER SYNAPTIC REORGANIZATION; ADULT-RAT HIPPOCAMPUS; NEURONAL CYTOSKELETON; BRAIN-DAMAGE; STEM-CELLS; NEUROGENESIS; PROLIFERATION; SEIZURES; ASTROCYTES; DISPERSION	A considerable potential for neurogenesis has been identified in the epileptic rat hippocampus. Here, we explore this feature in human patients suffering from chronic mesial temporal lobe epilepsy. Immunohistochemical detection of the neurodevelopmental antigen nestin was used to detect neural precursor cells, and cell-type specific markers were employed to study their histogenetic origin and pot…	Univ Bonn, Med Ctr, Dept Neuropathol, D-5300 Bonn, Germany; Univ Bonn, Med Ctr, Dept Neurosurg, D-5300 Bonn, Germany; Univ Bonn, Med Ctr, Dept Epileptol, D-5300 Bonn, Germany	Blumcke, I (reprint author), Dept Pharmacol, W217 TRB,3950 Reservoir Rd NW, Washington, DC 20007 USA.		Blumcke, Ingmar/D-4705-2018	Blumcke, Ingmar/0000-0001-8676-0788			ALTMAN J, 1990, J COMP NEUROL, V301, P343, DOI 10.1002/cne.903010303; ALTMAN J, 1990, J COMP NEUROL, V301, P365, DOI 10.1002/cne.903010304; ALTMAN J, 1990, J COMP NEUROL, V301, P325, DOI 10.1002/cne.903010302; Arnold SE, 1996, J COMP NEUROL, V367, P293, DOI 10.1002/(SICI)1096-9861(19960401)367:2<293::AID-CNE10>3.0.CO;2-S; Barres BA, 1999, CELL, V97, P667, DOI 10.1016/S0092-8674(00)80777-1; Blumck…	41	136	141	1	3	WILEY-LISS	NEW YORK	DIV JOHN WILEY & SONS INC, 605 THIRD AVE, NEW YORK, NY 10158-0012 USA	1050-9631			HIPPOCAMPUS	Hippocampus		2001	11	3
J	Adab, N; Jacoby, A; Smith, D; Chadwick, D				Adab, N; Jacoby, A; Smith, D; Chadwick, D			Additional educational needs in children born to mothers with epilepsy	JOURNAL OF NEUROLOGY NEUROSURGERY AND PSYCHIATRY			English	Article						epilepsy; pregnancy outcomes; teratogen	FETAL VALPROATE SYNDROME; ANTIEPILEPTIC DRUGS; PSYCHOLOGICAL-DEVELOPMENT; MINOR ANOMALIES; PREGNANCY; WOMEN; MALFORMATIONS; CARBAMAZEPINE; ANTICONVULSANTS; TERATOGENICITY	Objectives-To examine the relative risks of additional educational needs (AENs) in children exposed to antiepileptic drug (AED) monotherapy and polytherapy regimes in utero. Methods-A retrospective survey of women between the ages of 16 to 40 registered at the Mersey Regional Epilepsy Clinic, who received a postal questionnaire concerning their experience of pregnancy and the subsequent schooling…	Univ Liverpool, Dept Neurol, Walton Ctr Neurol & Neurosurg, Liverpool L9 7LJ, Merseyside, England	Adab, N (reprint author), Univ Liverpool, Dept Neurol, Walton Ctr Neurol & Neurosurg, Lower Lane, Liverpool L9 7LJ, Merseyside, England.	n.adab@virginnet.co.uk					BATTINO D, 1992, ACTA NEUROL SCAND, V85, P204; BECKMANNAGETTA G, 1982, EPILEPSY PREGNANCY C, P443; CLAYTONSMITH J, 1995, J MED GENET, V32, P724, DOI 10.1136/jmg.32.9.724; DELGADOESCUETA AV, 1992, NEUROLOGY, V42, P149; DILIBERTI JH, 1984, AM J MED GENET, V19, P473, DOI 10.1002/ajmg.1320190308; El-Sayed YY, 1998, EPILEPSIA, V39, pS17, DOI 10.1111/j.1528-1157.1998.tb02603.x; FUJIOKA K, 1984, ANTIEPI…	48	164	165	0	2	B M J PUBLISHING GROUP	LONDON	BRITISH MED ASSOC HOUSE, TAVISTOCK SQUARE, LONDON WC1H 9JR, ENGLAND	0022-3050			J NEUROL NEUROSUR PS	J. Neurol. Neurosurg. Psychiatry	JAN	2001	70	1
J	Iqbal, MM; Sohhan, T; Mahmud, SZ				Iqbal, MM; Sohhan, T; Mahmud, SZ			The effects of lithium, valproic acid, and carbamazepine during pregnancy and lactation	JOURNAL OF TOXICOLOGY-CLINICAL TOXICOLOGY			English	Review							NEURAL-TUBE DEFECTS; SPINA-BIFIDA-APERTA; ANTIEPILEPTIC DRUGS; BREAST-MILK; ANTICONVULSANT DRUGS; CONGENITAL-MALFORMATIONS; PLACENTAL-TRANSFER; EPILEPTIC MOTHERS; TERATOGEN UPDATE; MATERNAL EPILEPSY	The chronic, complex, and episodic course of bipolar mood disorder presents a particularly formidable challenge to the clinician making a treatment plan for the onset or recurrence of the illness during pregnancy and lactation. Women treated with anti-manic drugs who become pregnant are commonly considered to be at high risk for fetal complications during the pregnancy or during lactation. The ri…	Univ Alabama, Dept Psychiat & Behav Neurobiol, Sparks Res Ctr 1001, Birmingham, AL 35294 USA	Iqbal, MM (reprint author), Univ Alabama, Dept Psychiat & Behav Neurobiol, Sparks Res Ctr 1001, 1720 7th Ave S, Birmingham, AL 35294 USA.	miqbal@uabmc.edu					ALSHAMMRI S, 1992, CAN J NEUROL SCI, V19, P243; *AM AC PED COMM DR, 1994, PEDIATRICS, V93, P137; AMDISEN A, 1969, ACTA PSYCHIAT SCAND, V207, P59; ANDERMANN E, 1981, 12 EP INT S, P219; ARDINGER HH, 1988, AM J MED GENET, V29, P171, DOI 10.1002/ajmg.1320290123; ARNON RG, 1981, AM J DIS CHILD, V135, P941, DOI 10.1001/archpedi.1981.02130340047016; BANTZ EW, 1984, CLIN PEDIATR, V23, P352; Baptista T, 1…	126	25	26	0	9	MARCEL DEKKER INC	NEW YORK	270 MADISON AVE, NEW YORK, NY 10016 USA	0731-3810			J TOXICOL-CLIN TOXIC	J. Toxicol.-Clin. Toxicol.		2001	39	4
J	Shrivastava, A; Dwivedi, S; Aggarwal, A; Misra, R				Shrivastava, A; Dwivedi, S; Aggarwal, A; Misra, R			Anti-cardiolipin and anti-beta(2) glycoprotein I antibodies in Indian patients with systemic lupus erythematosus: association with the presence of seizures	LUPUS			English	Article						thrombosis; auto-antibodies; seizures	PRELIMINARY CLASSIFICATION CRITERIA; ANTICARDIOLIPIN ANTIBODIES; ANTIPHOSPHOLIPID SYNDROME; ANTI-BETA(2)-GLYCOPROTEIN-I ANTIBODIES; CLINICAL ASSOCIATIONS; THROMBOSIS; PREVALENCE; BETA-2-GLYCOPROTEIN-I; ANTICOAGULANT; PREGNANCY	The aim of this study was to examine whether the clinical features of antiphospholipid antibody syndrome are associated with anti-cardiolipin and anti-beta(2) glycoprotein I antibodies in Indian patients with SLE. Seventy-six patients (71 females), who fulfilled 1982 ACR criteria for SLE, were prospectively studied for the clinical features of antiphospholipid antibody syndrome (APS), and their s…	Sanjay Gandhi Postgrad Inst Med Sci, Dept Clin Immunol, Lucknow 226014, Uttar Pradesh, India	Misra, R (reprint author), Sanjay Gandhi Postgrad Inst Med Sci, Dept Clin Immunol, Lucknow 226014, Uttar Pradesh, India.		Aggarwal, Amita/A-5679-2011				ABUSHAKRA M, 1995, AM J MED, V99, P624, DOI 10.1016/S0002-9343(99)80249-6; ALARCONSEGOVIA D, 1992, SEMIN ARTHRITIS RHEU, V21, P275, DOI 10.1016/0049-0172(92)90021-5; Carmona F, 1999, EUR J OBSTET GYN R B, V83, P137, DOI 10.1016/S0301-2115(98)00312-1; CERVERA R, 1993, MEDICINE, V72, P113, DOI 10.1097/00005792-199303000-00005; Cucurull E, 1999, LUPUS, V8, P134, DOI 10.1191/096120399678847533; Detko…	33	30	32	0	0	ARNOLD, HODDER HEADLINE PLC	LONDON	338 EUSTON ROAD, LONDON NW1 3BH, ENGLAND	0961-2033			LUPUS	Lupus		2001	10	1
J	Cilio, MR; Bolanos, AR; Liu, Z; Schmid, R; Yang, Y; Stafstrom, CE; Mikati, MA; Holmes, GL				Cilio, MR; Bolanos, AR; Liu, Z; Schmid, R; Yang, Y; Stafstrom, CE; Mikati, MA; Holmes, GL			Anticonvulsant action and long-term effects of gabapentin in the immature brain	NEUROPHARMACOLOGY			English	Article						epilepsy; kainic acid; flurothyl; antiepileptic drugs; seizures; immature brain	TEMPORAL-LOBE EPILEPSY; KAINIC ACID SEIZURES; STATUS EPILEPTICUS; POSTNATAL-DEVELOPMENT; RAT HIPPOCAMPUS; DAMAGE SYNDROME; BINDING-SITES; PHARMACOKINETICS; MATURATION; VALPROATE	The anticonvulsant action and the long-term effects on learning, memory and behavior of the new generation antiepileptic drug gabapentin (GBP) were investigated in immature animals. Kainic acid (KA) was administered to rats on postnatal day (P) 35. Animals were treated with GBP or saline from P36 to P75 and spontaneous seizure frequency was monitored. After tapering the drug, the rats were tested…	Harvard Univ, Sch Med, Childrens Hosp, Dept Neurol, Boston, MA 02115 USA; Bambo Gesu Childrens Hosp, Div Neurol, Rome, Italy	Cilio, MR (reprint author), Harvard Univ, Sch Med, Childrens Hosp, Dept Neurol, Boston, MA 02115 USA.	cilio_m@al.tch.harvard.edu		Mikati, Mohamad/0000-0003-0363-8715	NINDS NIH HHS [NS27984]		BENARI Y, 1985, NEUROSCIENCE, V14, P375, DOI 10.1016/0306-4522(85)90299-4; BENARI Y, 1980, BRAIN RES, V191, P79, DOI 10.1016/0006-8993(80)90316-9; BERGER ML, 1984, NEUROSCIENCE, V13, P1095, DOI 10.1016/0306-4522(84)90290-2; BERGER ML, 1986, J NEUROCHEM, V47, P720; Bolanos AR, 1998, NEUROLOGY, V51, P41, DOI 10.1212/WNL.51.1.41; Boyd RA, 1999, EPILEPSIA, V40, P474, DOI 10.1111/j.1528-1157.1999.tb00…	34	54	55	0	1	PERGAMON-ELSEVIER SCIENCE LTD	OXFORD	THE BOULEVARD, LANGFORD LANE, KIDLINGTON, OXFORD OX5 1GB, ENGLAND	0028-3908			NEUROPHARMACOLOGY	Neuropharmacology		2001	40	1
J	Beck, SL				Beck, SL			Does genomic imprinting contribute to valproic acid teratogenicity?	REPRODUCTIVE TOXICOLOGY			English	Article							DNA METHYLATION; STRAIN DIFFERENCES; HUNTINGTONS-DISEASE; C57BL/6J MICE; WILMS-TUMOR; MOUSE; GENE; EXPRESSION; INHERITANCE; PATTERNS	Reciprocal outcrosses and backcrosses were made between strains of mice with different susceptibilities to valproic acid (VPA) teratogenicity. Relatively resistant C57BL/6J (C) and more susceptible SWV (S) strains of mice produced Fl hybrids in which the female parent was C and the male parent was S (CS-F1) as well as the reciprocal with S dams and C sires (SC-FI). Each was backcrossed to each st…	De Paul Univ, Dept Biol, Chicago, IL 60614 USA	Beck, SL (reprint author), De Paul Univ, Dept Biol, 2325 N Clifton Ave, Chicago, IL 60614 USA.	sbeck@condor.depaul.edu					Albrecht U, 1997, NAT GENET, V17, P75, DOI 10.1038/ng0997-75; ALLEN ND, 1990, CELL, V61, P853, DOI 10.1016/0092-8674(90)90195-K; BABINET C, 1990, DEVELOPMENT, P81; BANDER SAA, 1989, GENET RES, V54, P213, DOI 10.1017/S0016672300028676; Bartolomei MS, 1997, ANNU REV GENET, V31, P493, DOI 10.1146/annurev.genet.31.1.493; BARTOLOMEI MS, 1991, NATURE, V351, P153, DOI 10.1038/351153a0; Beck S. L., 1994,…	61	3	3	0	1	PERGAMON-ELSEVIER SCIENCE LTD	OXFORD	THE BOULEVARD, LANGFORD LANE, KIDLINGTON, OXFORD OX5 1GB, ENGLAND	0890-6238			REPROD TOXICOL	Reprod. Toxicol.	JAN-FEB	2001	15	1
J	Caksen, H; Kurtoglu, S				Caksen, H; Kurtoglu, S			A case of Adams-Oliver syndrome associated with acrania, microcephaly, hemiplegia, epilepsy, and mental retardation	ACTA NEUROLOGICA BELGICA			English	Article						Adams-Oliver syndrome; acrania; hemiplegia; epilepsy; mental retardation	AUTOSOMAL RECESSIVE INHERITANCE; CLINICAL EXPRESSION; ANOMALIES; LIMB; MALFORMATIONS; CONGENITA; FAMILY	Adams-Oliver syndrome (AOS) is a rare congenital disorder, characterized by aplasia cutis congenita (ACC) of the scalp and variable degrees of terminal transverse limb defects. In this article, a newborn infant diagnosed as AOS for a large scalp defect, acrania, and finger malformations is presented. The patient was hospitalized and the scalp defect was successfully repaired with several surgical…	Yuzuncu Yil Univ, Dept Pediat, Van, Turkey; Erciyes Univ, Fac Med, Dept Pediat, Kayseri, Turkey	Caksen, H (reprint author), Cagr Sok No 13-4, Aydinlikevler Ankara, Turkey.						Adams Forrest H., 1945, JOUR HEREDITY, V36, P3; ARAND A G, 1991, Pediatric Neurosurgery, V17, P203, DOI 10.1159/000120598; BAMFORTH JS, 1994, AM J MED GENET, V49, P393, DOI 10.1002/ajmg.1320490408; CHITAYAT D, 1992, AM J MED GENET, V44, P562, DOI 10.1002/ajmg.1320440506; DARMSTADT GL, 2000, TXB PEDIAT, P1972; DAVIS PM, 1993, ARCH DIS CHILD, V68, P433, DOI 10.1136/adc.68.3.433-a; FRANK RA, 1993, D…	20	9	10	0	0	ACTA MEDICA BELGICA	BRUSSELS	AVENUE CIRCULAIRE 138-A, B-1180 BRUSSELS, BELGIUM	0300-9009			ACTA NEUROL BELG	Acta Neurol. Belg.	DEC	2000	100	4
J	Varandas, L; Julien, M; Van Lerberghe, W; Goncalves, L; Ferrinho, P				Varandas, L; Julien, M; Van Lerberghe, W; Goncalves, L; Ferrinho, P			Independent indicators of outcome in severe paediatric malaria: maternal education, acidotic breathing and convulsions on admission	ANNALS OF TROPICAL PAEDIATRICS			English	Article							CHILDHOOD CEREBRAL MALARIA; AFRICAN CHILDREN; SEQUELAE; MORTALITY; QUININE	Severe malaria is an important cause of death in hospitalized children in Mozambique, but the risk factors for this remain unclear. The objectives of the study were to define simple clinical criteria to identify on admission the children most at risk of dying. We studied prospectively 559 children admitted with severe malaria to the Department of Paediatrics of the Central Hospital of Maputo, Moz…	Univ Nova Lisboa, Inst Higiene & Med Trop, Ctr Malaria & Outras Doencas Trop, Lisbon, Portugal; Univ Eduardo Mondlane, Hosp Cent Maputo, Maputo, Mozambique; Univ Eduardo Mondlane, Fac Med, Maputo, Mozambique; Inst Trop Med Prince Leopold, Dept Publ Hlth, Antwerp, Belgium; Inst Higiene & Med Trop, Epidemiol & Biostat Unit, Lisbon, Portugal; Assoc Desenvolvimento & Cooperacao Garcia Orta, Hlth Syst…	Varandas, L (reprint author), Univ Nova Lisboa, Inst Higiene & Med Trop, Unidade Sistemas Saude, Rua Junqueira 96, P-1349G008 Lisbon, Portugal.		Goncalves, Luzia/J-6649-2012; Ferrinho, Paulo/J-2835-2012	Goncalves, Luzia/0000-0002-9710-1945; Ferrinho, Paulo/0000-0002-3722-0803; Van Lerberghe, Wim/0000-0001-9966-6563; Varandas, Luis/0000-0002-8419-6033			BREWSTER DR, 1990, LANCET, V336, P1039, DOI 10.1016/0140-6736(90)92498-7; CARME B, 1993, AM J TROP MED HYG, V48, P216, DOI 10.4269/ajtmh.1993.48.216; Ejov MN, 1999, B WORLD HEALTH ORGAN, V77, P310; GREENWOOD B, 1991, PARASITOL TODAY, V7, P277, DOI 10.1016/0169-4758(91)90096-7; Jaffar S, 1997, AM J TROP MED HYG, V57, P20, DOI 10.4269/ajtmh.1997.57.20; Julien M, 1995, J TROP PEDIATRICS, V41, P366, …	15	8	8	0	0	CARFAX PUBLISHING	BASINGSTOKE	RANKINE RD, BASINGSTOKE RG24 8PR, HANTS, ENGLAND	0272-4936			ANN TROP PAEDIATR	Ann. Trop. Paediatr.	DEC	2000	20	4
J	Elliott, IM; Lach, L; Smith, ML				Elliott, Irene M.; Lach, Lucyna; Smith, Mary Lou			Adolescent and Maternal Perspectives of Quality of Life and Neuropsychological Status Following Epilepsy Surgery	EPILEPSY & BEHAVIOR			English	Article						quality of life; adolescent; epilepsy surgery; neuropsychology; outcomes		A convenience sample of 13 adolescents who had undergone epilepsy surgery and their mothers reported their perceptions of change in areas affecting quality of life (physical, affect/behavior, social, cognition/academics, and family). A mixed method approach was used, with self-report and maternal-report narratives (qualitative measures), as well as neuropsychological profiles (quantitative measur…	[Elliott, Irene M.; Lach, Lucyna; Smith, Mary Lou] Hosp Sick Children, Div Neurol, Toronto, ON M5G 1X8, Canada; [Elliott, Irene M.] Hosp Sick Children, Dept Nursing, Toronto, ON M5G 1X8, Canada; [Lach, Lucyna] Hosp Sick Children, Dept Social Work, Toronto, ON M5G 1X8, Canada; [Smith, Mary Lou] Hosp Sick Children, Dept Psychol, Toronto, ON M5G 1X8, Canada; [Elliott, Irene M.; Lach, Lucyna; Smith, …	Elliott, IM (reprint author), Hosp Sick Children, Div Neurol, 555 Univ Ave, Toronto, ON M5G 1X8, Canada.	irene.elliott@sickkids.on.ca			Ontario Mental Health Foundation	The authors thank Dr. O. C. Snead III for his support and his helpful comments on the manuscript. We are grateful to the adolescents and mothers who so generously gave of their time and ideas for this study. Funding was provided by the Ontario Mental Health Foundation.	ACHENBACH TM, 1987, PSYCHOL BULL, V101, P213, DOI 10.1037//0033-2909.101.2.213; Achenbach TM., 1991, MANUAL CHILD BEHAV C; ADAMS CBT, 1990, J EPILEPSY S1, V3, P157; ADLER J, 1991, ARCH NEUROL-CHICAGO, V48, P133, DOI 10.1001/archneur.1991.00530140025013; APTER A, 1991, J AM ACAD CHILD PSY, V30, P887, DOI 10.1097/00004583-199111000-00004; AUSTIN JK, 1994, EPILEPSIA, V35, P608, DOI 10.1111/j.1528-11…	61	23	23	0	4	ACADEMIC PRESS INC ELSEVIER SCIENCE	SAN DIEGO	525 B ST, STE 1900, SAN DIEGO, CA 92101-4495 USA	1525-5050			EPILEPSY BEHAV	Epilepsy Behav.	DEC	2000	1	6
J	Touw, DJ; Graafland, O; Cranendonk, A; Vermeulen, RJ; van Weissenbruch, MM				Touw, DJ; Graafland, O; Cranendonk, A; Vermeulen, RJ; van Weissenbruch, MM			Clinical pharmacokinetics of phenobarbital in neonates	EUROPEAN JOURNAL OF PHARMACEUTICAL SCIENCES			English	Article						phenobarbital; pharmacokinetics; neonate; gestational age	DRUG	Demographic and clinical pharmacokinetic data collected from term and preterm neonates who were treated with intravenous phenobarbital have been analysed to evaluate the role of patient characteristics in pharmacokinetic parameters. Significant relationships between total body weight (TBW) or body surface area (BSA) and volume of distribution (Vd) and total body clearance (CL) were found. Coeffic…	Free Univ Amsterdam, Med Ctr, Dept Pharm, NL-1081 HV Amsterdam, Netherlands; Free Univ Amsterdam, Med Ctr, Dept Neonatol, NL-1081 HV Amsterdam, Netherlands; Free Univ Amsterdam, Med Ctr, Dept Child Neurol, NL-1081 HV Amsterdam, Netherlands	Touw, DJ (reprint author), Apotheek Haagse Ziekenhuizen, POB 43100, NL-2504 AC Den Haag, Netherlands.						BAIRS GL, 1994, ARCH DIS CHILD, V70, P246; BESUNDER JB, 1988, CLIN PHARMACOKINET, V14, P189, DOI 10.2165/00003088-198814040-00001; BUCHTHAL F, 1968, ARCH NEUROL-CHICAGO, V19, P567, DOI 10.1001/archneur.1968.00480060037004; FISCHER JH, 1981, NEUROLOGY, V31, P1042, DOI 10.1212/WNL.31.8.1042; GILMAN ME, 1983, CLIN PHARMACY, V2, P258; HEIMANN G, 1977, EUR J CLIN PHARMACOL, V12, P305, DOI 10.1007/BF00…	14	23	23	1	8	ELSEVIER SCIENCE BV	AMSTERDAM	PO BOX 211, 1000 AE AMSTERDAM, NETHERLANDS	0928-0987			EUR J PHARM SCI	Eur. J. Pharm. Sci.	DEC	2000	12	2
J	Carlin, JB; Ryan, LM; Harvey, EA; Holmes, LB				Carlin, JB; Ryan, LM; Harvey, EA; Holmes, LB			Anticonvulsant teratogenesis 4: Inter-rater agreement in assessing minor physical features related to anticonvulsant therapy	TERATOLOGY			English	Article							OBSERVER AGREEMENT; PREDICTIVE VALUE; KAPPA; MALFORMATIONS; ANOMALIES; NEWBORN	Background: We report on inter-rater agreement in the assessment of newborn infants with respect to a range of minor physical features in a cohort study of the fetal effects of maternal anticonvulsant use during pregnancy. Methods: Infants from three groups (exposed to anticonvulsants, seizure history but no medication exposure, and unexposed controls) were examined by both a pediatrician/teratol…	Harvard Univ, Sch Publ Hlth, Dept Biostat, Boston, MA 02115 USA; Royal Childrens Hosp, Res Inst, Clin Epidemiol & Biostat Unit, Parkville, Vic 3052, Australia; Univ Melbourne, Royal Melbourne Hosp, Dept Paediat, Parkville, Vic 3052, Australia; Dana Farber Canc Inst, Boston, MA 02115 USA; Massachusetts Gen Hosp, Serv Pediat, Genet & Teratol Unit, Boston, MA 02114 USA	Ryan, LM (reprint author), Harvard Univ, Sch Publ Hlth, Dept Biostat, 655 Huntington Ave, Boston, MA 02115 USA.		Ryan, Louise/A-4562-2009; Carlin, John/B-3492-2012	Ryan, Louise/0000-0001-5957-2490; Carlin, John/0000-0002-2694-9463	NCI NIH HHS [CA48061]; NINDS NIH HHS [NS24125]		Agresti A, 1990, CATEGORICAL DATA ANA; BEATY TH, 1991, AM J MED GENET, V39, P299, DOI 10.1002/ajmg.1320390311; BRENNAN P, 1992, BMJ-BRIT MED J, V304, P1491, DOI 10.1136/bmj.304.6840.1491; BYRT T, 1993, J CLIN EPIDEMIOL, V46, P423, DOI 10.1016/0895-4356(93)90018-V; COHEN J, 1960, EDUC PSYCHOL MEAS, V20, P37, DOI 10.1177/001316446002000104; COHEN MM, 1982, CHILD MULTIPLE BIRTH; DASKALAKIS C, 1995, …	23	12	12	0	1	WILEY-LISS	HOBOKEN	DIV JOHN WILEY & SONS INC, 111 RIVER ST, HOBOKEN, NJ 07030 USA	0040-3709			TERATOLOGY	Teratology	DEC	2000	62	6
J	Yang, YL; Liu, Z; Cermak, JM; Tandon, P; Sarkisian, MR; Stafstrom, CE; Neill, JC; Blusztajn, JK; Holmes, GL				Yang, YL; Liu, Z; Cermak, JM; Tandon, P; Sarkisian, MR; Stafstrom, CE; Neill, JC; Blusztajn, JK; Holmes, GL			Protective effects of prenatal choline supplementation on seizure-induced memory impairment	JOURNAL OF NEUROSCIENCE			English	Article						pilocarpine; water maze; hippocampus; epilepsy; seizures; learning; behavior	BASAL FOREBRAIN LESIONS; LONG-TERM POTENTIATION; DEVELOPING BRAIN; SPATIAL MEMORY; ADULT RATS; HIPPOCAMPAL; NEURONS; AVAILABILITY; SYSTEMS; NEUROSCIENCE	Choline is an essential nutrient for rats and humans, and its availability during fetal development has long-lasting cognitive effects (Blusztajn, 1998). We investigated the effects of prenatal choline supplementation on memory deficits associated with status epilepticus. Pregnant rats received a control or choline-supplemented diet during days 11-17 of gestation. Male offspring [postnatal day 29…	Harvard Univ, Childrens Hosp, Sch Med, Ctr Res Pediat Epilepsy,Dept Neurol, Boston, MA 02115 USA; Boston Univ, Sch Med, Dept Pathol & Lab Med, Boston, MA 02118 USA; Univ Wisconsin, Sch Med, Dept Neurol, Madison, WI USA; Long Isl Univ, Southampton Coll, Southampton, NY USA	Holmes, GL (reprint author), Harvard Univ, Childrens Hosp, Sch Med, Ctr Res Pediat Epilepsy,Dept Neurol, 300 Longwood Ave, Boston, MA 02115 USA.	holmesg@a1.tch.harvard.edu			NINDS NIH HHS [NS27984]; NIA NIH HHS [AG09525]		Acquas E, 1996, J NEUROSCI, V16, P3089; AICARDI J, 1970, EPILEPSIA, V11, P187, DOI 10.1111/j.1528-1157.1970.tb03880.x; Albright CD, 1999, DEV BRAIN RES, V115, P123, DOI 10.1016/S0165-3806(99)00057-7; Albright CD, 1999, DEV BRAIN RES, V113, P13, DOI 10.1016/S0165-3806(98)00183-7; ARMSTRONG DM, 1987, DEV BRAIN RES, V36, P249, DOI 10.1016/0165-3806(87)90028-9; AUER RN, 1989, J NEUROSCI, V9, P1641; B…	49	54	56	0	0	SOC NEUROSCIENCE	WASHINGTON	11 DUPONT CIRCLE, NW, STE 500, WASHINGTON, DC 20036 USA	0270-6474			J NEUROSCI	J. Neurosci.	15-Nov	2000	20	22
J	O'Brien, TJ; Vajda, FJ				O'Brien, TJ; Vajda, FJ			Contemporary management of epilepsy in pregnancy	AUSTRALIAN & NEW ZEALAND JOURNAL OF OBSTETRICS & GYNAECOLOGY			English	Article							NEURAL-TUBE DEFECTS; FOLIC-ACID SUPPLEMENTATION; CONGENITAL-MALFORMATIONS; ANTICONVULSANT DRUGS; ANTIEPILEPTIC DRUGS; CHILDREN; MOTHERS; WOMEN; TERATOGENICITY; PREVENTION		Univ Melbourne, St Vincents Hosp, Australian Ctr Clin Neuropharmacol, Melbourne, Vic, Australia	O'Brien, TJ (reprint author), St Vincents Hosp, Australian Ctr Neuropharmacol, 41 Victoria Parade, Fitzroy, Vic 3065, Australia.		O'Brien, Terence/L-8102-2013	O'Brien, Terence/0000-0002-7198-8621			Berry RJ, 1999, NEW ENGL J MED, V341, P1485, DOI 10.1056/NEJM199911113412001; BIALE Y, 1984, EUR J OBSTET GYN R B, V18, P211, DOI 10.1016/0028-2243(84)90119-9; BJERKEDA.T, 1973, ACTA OBSTET GYN SCAN, V52, P245, DOI 10.3109/00016347309158321; BOWER C, 1989, MED J AUSTRALIA, V150, P613; Cantrell Deborah C., 1997, Epilepsia, V38, P231; Craig J, 1999, SEIZURE-EUR J EPILEP, V8, P253, DOI 10.1053/seiz.…	35	3	3	0	1	AUSTRALIAN NZ J OBSTET GYNAEC	EAST MELBOURNE	254 ALBERT STREET COLLEGE HOUSE, EAST MELBOURNE, VIC 3002, AUSTRALIA	0004-8666			AUST NZ J OBSTET GYN	Aust. N. Z. J. Obstet. Gynaecol.	NOV	2000	40	4
J	Arpino, C; Brescianini, S; Robert, E; Castilla, EE; Cocchi, G; Cornel, MC; de Vigan, C; Lancaster, PAL; Merlob, P; Sumiyoshi, Y; Zampino, G; Renzi, C; Resano, A; Mastroiacovo, P				Arpino, C; Brescianini, S; Robert, E; Castilla, EE; Cocchi, G; Cornel, MC; de Vigan, C; Lancaster, PAL; Merlob, P; Sumiyoshi, Y; Zampino, G; Renzi, C; Resano, A; Mastroiacovo, P			Teratogenic effects of antiepileptic drugs: Use of an international database on malformations and drug exposure (MADRE)	EPILEPSIA			English	Article						antiepileptic drugs; teratogenesis; malformation registries; risk factors	NEURAL-TUBE DEFECTS; 2X2 CONTINGENCY-TABLES; COMMON ODDS RATIO; VALPROIC ACID; SPINA-BIFIDA; MATERNAL EPILEPSY; INUTERO EXPOSURE; CARBAMAZEPINE; WOMEN; PREGNANCY	Purpose: The study goal was to assess teratogenic effects of antiepileptic drugs (AEDs) through the use of a surveillance system (MADRE) of infants with malformations. Methods: Information on all malformed infants (1990-1996) with maternal first-trimester drug exposure was collected by the International Clearinghouse for Birth Defects and Monitoring Systems (ICBDMS). Cases were defined as infants…	Int Ctr Birth Defects, I-00195 Rome, Italy; Inst Europeen Genomutat, Lyon, France; Inst Oswaldo Cruz, Dept Genet, ECLAMC, BR-20001 Rio De Janeiro, Brazil; Cemic, Buenos Aires, DF, Argentina; Ist Clin Pediat Prevent & Neonatol, Bologna, Italy; Univ Groningen, Dept Med Genet, Groningen, Netherlands; INSERM, Birth Registry Congenital Anomalies, Epidemiol Res Unit Woman & Child, Paris, France; Univ N…	Mastroiacovo, P (reprint author), Int Ctr Birth Defects, Via Pilo Albertelli 9, I-00195 Rome, Italy.	icbd@icbd.org	Rosano, Aldo/G-6525-2012	Rosano, Aldo/0000-0002-5453-2294; Brescianini, Sonia/0000-0003-2627-1282			BRESLOW NE, 1980, SCI PUBLICATION IARC, V32; DILIBERTI JH, 1984, AM J MED GENET, V19, P473, DOI 10.1002/ajmg.1320190308; DRAVET C, 1992, NEUROLOGY, V42, P75; GART JJ, 1970, BIOMETRIKA, V57, P471, DOI 10.2307/2334765; *INT CLEAR BIRTH D, 1991, CONG MALF WORLDW; JONES KL, 1989, NEW ENGL J MED, V320, P1661, DOI 10.1056/NEJM198906223202505; KALLEN AJB, 1994, REPROD TOXICOL, V8, P203; KALLEN B, 1987, …	30	111	115	1	6	WILEY	HOBOKEN	111 RIVER ST, HOBOKEN 07030-5774, NJ USA	0013-9580	1528-1167		EPILEPSIA	Epilepsia	NOV	2000	41	11
J	Lieberman, E; Eichenwald, E; Mathur, G; Richardson, D; Heffner, L; Cohen, A				Lieberman, E; Eichenwald, E; Mathur, G; Richardson, D; Heffner, L; Cohen, A			Intrapartum fever and unexplained seizures in term infants	PEDIATRICS			English	Article						neonatal seizures; fever; labor; epidural	FOREBRAIN ISCHEMIA; NEONATAL SEIZURES; PERINATAL-CARE; BRAIN-DAMAGE; HYPOTHERMIA; INFECTION; NEUROPROTECTION; HYPERTHERMIA; TEMPERATURE; LABOR	Objective. Early-onset neonatal seizures are a strong predictor of later morbidity and mortality in term infants. Although an association of noninfectious intrapartum fever with neonatal seizures in term infants has been reported, it was based on only a small number of neonates with seizures. We therefore conducted a case control study to investigate this association further. Methods. All term in…	Harvard Univ, Brigham & Womens Hosp, Sch Med, Ctr Perinatal Res,Dept Obstet & Gynecol, Boston, MA 02115 USA; Harvard Univ, Sch Med, Joint Program Neonatol, Boston, MA 02115 USA	Lieberman, E (reprint author), Harvard Univ, Brigham & Womens Hosp, Sch Med, Ctr Perinatal Res,Dept Obstet & Gynecol, Boston, MA 02115 USA.	elieberman@partners.org					ABRAMS R, 1969, AM J PHYSIOL, V217, P1619; ADAMSON SJ, 1995, BRIT MED J, V311, P598, DOI 10.1136/bmj.311.7005.598; ADAMSONS K, 1965, ANESTHESIOLOGY, V26, P531, DOI 10.1097/00000542-196507000-00017; ADINOLFI M, 1993, DEV MED CHILD NEUROL, V35, P549; Bessler H, 1998, AM J REPROD IMMUNOL, V39, P27; DeJongh RF, 1997, ACTA ANAESTH SCAND, V41, P853, DOI 10.1111/j.1399-6576.1997.tb04800.x; DERHAM RJ, 19…	31	91	93	1	2	AMER ACAD PEDIATRICS	ELK GROVE VILLAGE	141 NORTH-WEST POINT BLVD,, ELK GROVE VILLAGE, IL 60007-1098 USA	0031-4005	1098-4275		PEDIATRICS	Pediatrics	NOV	2000	106	5	1
J	Al Deeb, S; Al Moutaery, K; Arshaduddin, M; Tariq, M				Al Deeb, S; Al Moutaery, K; Arshaduddin, M; Tariq, M			Vitamin E decreases valproic acid induced neural tube defects in mice	NEUROSCIENCE LETTERS			English	Article						valproic acid; malformations; neural tube defects; vitamin E	INDUCED TERATOGENESIS; ALPHA-TOCOPHEROL; FOLINIC ACID; RAT; HEPATOCYTES; EMBRYOPATHY; PROTECTION; THERAPY; DRUGS	The present study was undertaken to investigate the effect of vitamin E on valproic acid (VPA) induced teratogenesis. Pregnant Balb mice were divided into six groups of 10-11 animals each. The mice in group 1 served as control and were injected with saline subcutaneously on day 8 of gestation, whereas, animals in group 2 received a single injection of VPA (700 mg/kg (s.c.)). Groups 3 and 4 receiv…	Armed Forces Hosp, Neurosci Res Grp, Riyadh 11159, Saudi Arabia	Tariq, M (reprint author), Armed Forces Hosp, Neurosci Res Grp, POB 7897 W-912, Riyadh 11159, Saudi Arabia.						BUCHI KN, 1984, J CLIN PHARMACOL, V24, P148, DOI 10.1002/j.1552-4604.1984.tb01823.x; DANSKY LV, 1992, NEUROLOGY, V42, P32; Durand P, 1997, ARTERIOSCL THROM VAS, V17, P1939, DOI 10.1161/01.ATV.17.10.1939; Ehlers K, 1996, J NUTR, V126, P67; ELMAZAR MMA, 1992, FUND APPL TOXICOL, V18, P389, DOI 10.1016/0272-0590(92)90137-7; ELMAZAR MMA, 1995, REPROD TOXICOL, V9, P427, DOI 10.1016/0890-6238(95)00023-4…	20	36	38	0	2	ELSEVIER SCI IRELAND LTD	CLARE	CUSTOMER RELATIONS MANAGER, BAY 15, SHANNON INDUSTRIAL ESTATE CO, CLARE, IRELAND	0304-3940			NEUROSCI LETT	Neurosci. Lett.	13-Oct	2000	292	3
J	Hallak, M; Hotra, JW; Custodio, D; Kruger, ML				Hallak, M; Hotra, JW; Custodio, D; Kruger, ML			Magnesium prevents seizure-induced reduction in excitatory amino acid receptor (kainate and alpha-amino-3-hydroxy-5-methylisoxazole-4-propionic acid) binding in pregnant rat brain	AMERICAN JOURNAL OF OBSTETRICS AND GYNECOLOGY			English	Article; Proceedings Paper	20th Annual Meeting of the Society-for-Maternal-Fetal-Medicine	JAN 31-FEB 05, 2000	MIAMI BEACH, FLORIDA	Soc Maternal Fetal Med		magnesium sulfate; maternal rat brain; seizure; excitatory amino acid receptor	THERAPEUTIC IMPLICATIONS; HIPPOCAMPAL SEIZURES; NMDA RECEPTORS; SULFATE; ANTICONVULSANT; EPILEPSY; DAMAGE; MK-801; PREECLAMPSIA; CONVULSIONS	OBJECTIVE: Our purpose was to evaluate the effect of seizures on kainate and alpha -amino-3-hydroxy-5-methylisoxazole-4-propionic acid receptor binding in maternal rat brain and whether maternal peripheral administration of magnesium sulfate can decrease this effect. STUDY DESIGN: Rats were implanted with a bipolar electrode into the hippocampus. One week of recovery was allowed before breeding. …	Wayne State Univ, Sch Med, Dept Obstet & Gynecol, Detroit, MI 48201 USA	Hallak, M (reprint author), Ben Gurion Univ Negev, Soroka Med Ctr, Dept Obstet & Gynecol, POB 151, IL-84101 Beer Sheva, Israel.						COTTON DB, 1992, AM J OBSTET GYNECOL, V166, P1127, DOI 10.1016/S0002-9378(11)90599-7; COTTON DB, 1993, AM J OBSTET GYNECOL, V168, P974, DOI 10.1016/S0002-9378(12)90855-8; DINGLEDINE R, 1990, TRENDS PHARMACOL SCI, V11, P334, DOI 10.1016/0165-6147(90)90238-4; FAROOQUI AA, 1991, BRAIN RES REV, V16, P171, DOI 10.1016/0165-0173(91)90004-R; GIACOIA GP, 1993, SOUTHERN MED J, V86, P676, DOI 10.1097/00007…	23	5	5	0	3	MOSBY, INC	ST LOUIS	11830 WESTLINE INDUSTRIAL DR, ST LOUIS, MO 63146-3318 USA	0002-9378			AM J OBSTET GYNECOL	Am. J. Obstet. Gynecol.	OCT	2000	183	4
J	Hill, MW; Wong, M; Amarakone, A; Rothman, SM				Hill, MW; Wong, M; Amarakone, A; Rothman, SM			Rapid cooling aborts seizure-like activity in rodent hippocampal-entorhinal slices	EPILEPSIA			English	Article						epilepsy; hippocampus; hypothermia; Peltier device; seizure	LEUKOCYTE-ENDOTHELIAL ADHERENCE; EPILEPSY	Purpose: As a preliminary step in the development of an implantable Peltier device to abort focal neocortical seizures in vivo, we have examined the effect of rapid cooling on seizures in rodent hippocampal-entorhinal slices. Methods: Seizure-like discharges were induced by exposing the slices to extracellular saline containing 4-aminopyridine (50 mu mol/L). Results: When we manually activated a …	St Louis Childrens Hosp, Dept Neurol, St Louis, MO 63110 USA; St Louis Childrens Hosp, Epilepsy Ctr, St Louis, MO 63110 USA; Washington Univ, Sch Med, Dept Neurol, St Louis, MO USA	Rothman, SM (reprint author), St Louis Childrens Hosp, Dept Neurol, Room 12E-25,1 Childrens Pl, St Louis, MO 63110 USA.	rothman@kids.wustl.edu			NINDS NIH HHS [K12 NS01690, P01 NS14834, R01 NS21045]		Barbarosie M, 1997, J NEUROSCI, V17, P9308; BROOKS VB, 1982, REV PHYSIOL BIOCH P, V95, P1; COMAIR YG, 1998, EPILEPSY COMPREHENSI, P1819; Gidday JM, 1998, STROKE, V29, P1423, DOI 10.1161/01.STR.29.7.1423; GOLDRING S, 1978, J NEUROSURG, V49, P344, DOI 10.3171/jns.1978.49.3.0344; HAYWARD JN, 1965, AM J MED ELECTRON, V4, P11; Hill MW, 1999, EPILEPSY RES, V37, P121, DOI 10.1016/S0920-1211(99)00041-8; …	22	42	43	0	1	WILEY	HOBOKEN	111 RIVER ST, HOBOKEN 07030-5774, NJ USA	0013-9580	1528-1167		EPILEPSIA	Epilepsia	OCT	2000	41	10
J	Jozwiak, S; Terczynski, A				Jozwiak, S; Terczynski, A			Open study evaluating lamotrigine efficacy and safety in add-on treatment and consecutive monotherapy in patients with carbamazepine- or valproate-resistant epilepsy	SEIZURE-EUROPEAN JOURNAL OF EPILEPSY			English	Article						lamotrigine; add-on; monotherapy; substitution study; adolescents; adults	DOUBLE-BLIND; PARTIAL SEIZURES; CROSSOVER; PREGNANCY; THERAPY; WOMEN; TRIAL	Lamotrigine is a broad-spectrum antiepileptic drug that blocks sodium channels, thereby inhibiting the pre-synaptic release of excitatory neurotransmitters. The primary aim of the study was to evaluate lamotrigine add-on therapy and consecutive monotherapy in patients with epilepsy whose seizures were nor controlled by carbamazepine or valproate. One hundred and twenty six epilepsy patients at 18…	CZD, Inst Pomnik, Dept Neurol, PL-04736 Warsaw, Poland; Glaxo Wellcome SA, Dept Med, PL-00141 Warsaw, Poland	Jozwiak, S (reprint author), CZD, Inst Pomnik, Dept Neurol, Al Dzieci Polskich 20, PL-04736 Warsaw, Poland.			Jozwiak, Sergiusz/0000-0003-3350-6326			AKYOL A, 1998, EPILEPSIA S2, V39, pS23; Beran RG, 1998, EPILEPSIA, V39, P1329, DOI 10.1111/j.1528-1157.1998.tb01332.x; BRODIE MJ, 1995, LANCET, V345, P476, DOI 10.1016/S0140-6736(95)90581-2; Brodie MJ, 1997, EPILEPSY RES, V26, P423, DOI 10.1016/S0920-1211(96)01007-8; Buchanan N, 1996, SEIZURE, V5, P149; Crawford P, 1999, SEIZURE-EUR J EPILEP, V8, P201, DOI 10.1053/seiz.1999.0295; Guberman AH, 199…	25	19	23	0	6	W B SAUNDERS CO LTD	LONDON	24-28 OVAL RD, LONDON NW1 7DX, ENGLAND	1059-1311			SEIZURE-EUR J EPILEP	Seizure	OCT	2000	9	7
J	Fairgrieve, SD; Jackson, M; Jonas, P; Walshaw, D; White, K; Montgomery, TL; Burn, J; Lynch, SA				Fairgrieve, SD; Jackson, M; Jonas, P; Walshaw, D; White, K; Montgomery, TL; Burn, J; Lynch, SA			Population based, prospective study of the care of women with epilepsy in pregnancy	BRITISH MEDICAL JOURNAL			English	Article									Royal Victoria Infirm, Dept Human Genet, Newcastle Upon Tyne NE2 4AA, Tyne & Wear, England; Royal Victoria Infirm, Dept Neurol, Newcastle Upon Tyne NE1 4LP, Tyne & Wear, England; Univ Newcastle Upon Tyne, Dept Stat, Newcastle Upon Tyne NE1 7RU, Tyne & Wear, England	Fairgrieve, SD (reprint author), Royal Victoria Infirm, Dept Human Genet, Newcastle Upon Tyne NE2 4AA, Tyne & Wear, England.						*REG MAT SURV OFF, 1991, NO REG CONG ABN SURV; *REG MAT SURV OFF, 1995, NO PER MORT SURV ANN; Ridsdale L, 1997, BRIT MED J, V314, P120, DOI 10.1136/bmj.314.7074.120; WALLACE H, 1997, ADULTS POORLY CONTRO; Wiebe S, 2000, BRIT MED J, V320, P3, DOI 10.1136/bmj.320.7226.3	5	97	97	0	4	BRITISH MED JOURNAL PUBL GROUP	LONDON	BRITISH MED ASSOC HOUSE, TAVISTOCK SQUARE, LONDON WC1H 9JR, ENGLAND	0959-8138			BRIT MED J	Br. Med. J.	16-Sep	2000	321	7262
J	Keogh, JM; Badawi, N; Kurinczuk, JJ; Dixon, G; Jongeling, B; Stanley, FJ				Keogh, JM; Badawi, N; Kurinczuk, JJ; Dixon, G; Jongeling, B; Stanley, FJ			Maternal awareness of fetal seizures in pregnancies resulting in newborn encephalopathy	ACTA OBSTETRICIA ET GYNECOLOGICA SCANDINAVICA			English	Article						fetal seizures; newborn encephalopathy; outcome	AUSTRALIAN CASE-CONTROL; RISK-FACTORS	Since fetal seizures were first reported by Badr El Din (1) there have been several case reports of fetal seizures witnessed during ultrasonography (2, 3) with uniformly adverse outcome. We report a subgroup of women from the Western Australian Newborn Encephalopathy Study (4, 5) who presented to their doctors during pregnancy with concern that their baby was having fits and whose babies subseque…	Univ Sydney, Hornsby Ku Ring Gai Hosp, Dept Obstet & Gynaecol, Hornsby, NSW 2077, Australia; Univ Sydney, Royal Alexandra Hosp Children, Dept Paediat, New Childrens Hosp,Dept Neonatol, Sydney, NSW 2006, Australia; Princess Margaret Hosp Children, Dept Neonatol, Subiaco, WA, Australia; Univ Western Australia, Dept Paediat, Nedlands, WA 6009, Australia	Keogh, JM (reprint author), Univ Sydney, Hornsby Ku Ring Gai Hosp, Dept Obstet & Gynaecol, Palmerston Rd, Hornsby, NSW 2077, Australia.		Dixon, Glenys/J-2144-2015; Badawi, Nadia/A-3179-2014	Dixon, Glenys/0000-0002-1716-076X;			Badawi N, 1998, BMJ-BRIT MED J, V317, P1549, DOI 10.1136/bmj.317.7172.1549; Badawi N, 1998, BMJ-BRIT MED J, V317, P1554, DOI 10.1136/bmj.317.7172.1554; CONOVER WB, 1986, AM J OBSTET GYNECOL, V155, P846, DOI 10.1016/S0002-9378(86)80036-9; ELDIN MKB, 1960, J PEDIATR-US, V56, P655; Ingemarsson I, 1998, ACTA OBSTET GYN SCAN, V77, P127, DOI 10.1080/00016349808565828	5	7	7	0	1	MUNKSGAARD INT PUBL LTD	COPENHAGEN	35 NORRE SOGADE, PO BOX 2148, DK-1016 COPENHAGEN, DENMARK	0001-6349			ACTA OBSTET GYN SCAN	Acta Obstet. Gynecol. Scand.	SEP	2000	79	9
J	Ermakova, IV; Kuznetsova, GD; Loseva, EV; Sidorenkov, AE; Ioffe, ME				Ermakova, IV; Kuznetsova, GD; Loseva, EV; Sidorenkov, AE; Ioffe, ME			The use of neural transplantation for suppression of seizure activity in genetically epilepsy-prone rats	BULLETIN OF EXPERIMENTAL BIOLOGY AND MEDICINE			English	Article						transplantation; epilepsy; audiogenic seizures	AUDIOGENIC-SEIZURES; STRAINS	The possibility of correcting seizure activity with neural transplantation was studied in Wistar rats with audiogenic seizures and in Krushinskii-Molodkina rats with high level of audiogenic seizures. In Wistar rats seizures were absent during 24 weeks after combined bilateral transplantation of striatal and cerebellar tissue from newborn rats into the parietal cortex. The same transplantation pe…	Russian Acad Sci, Inst Higher Nervous Act & Neurophysiol, Moscow, Russia			Ioffe, Marat/J-5868-2018	Ioffe, Marat/0000-0002-3725-1175			BROWNING RA, 1986, LIFE SCI, V39, P857, DOI 10.1016/0024-3205(86)90367-X; Dunnett S. B., 1994, FUNCTIONAL NEURAL TR; Ermakova IV, 1996, ZH VYSSH NERV DEYAT+, V46, P776; ERMAKOVA IV, 1993, NEIROFIZIOLOGIYA, V1, P196; GARCIACAIRASCO N, 1993, BEHAV BRAIN RES, V58, P57, DOI 10.1016/0166-4328(93)90090-D; GULYAEVA NV, 1990, NEIROKHIMIYA, V9, P68; KRUSHINKSKII LV, 1960, ANIMAL BEHAV FORMATI; KRYZHANOVSK…	15	1	2	0	0	CONSULTANTS BUREAU	NEW YORK	233 SPRING ST, NEW YORK, NY 10013 USA	0007-4888			B EXP BIOL MED+	Bull. Exp. Biol. Med.	SEP	2000	130	9
J	Oliveira, AJ; Nunes, ML; da Costa, JC				Oliveira, AJ; Nunes, ML; da Costa, JC			Polysomnography in neonatal seizures	CLINICAL NEUROPHYSIOLOGY			English	Article						newborn; neonatal EEG; polysomnography; neonatal seizures	PREMATURE-INFANTS; SHARP WAVES; FULL-TERM; HEALTHY NEWBORNS; PROGNOSTIC VALUE; EEG ACTIVITY; ELECTROENCEPHALOGRAM; EPILEPSY; CLASSIFICATION; MATURATION	Seizures are one of the most frequent problems in the neonatal period, and are frequently associated with high mortality and morbidity rates. On the other hand, neonatal seizures may represent a first or even the only sign of central nervous system dysfunction. However, establishing the diagnosis of neonatal seizures poses several problems, and clinical observation is not sufficient in many cases…	Pontificia Univ Catolica Rio de Janeiro, Sao Lucas Univ Hosp, Dept Internal Med, Div Neurol, Porto Alegre, RS, Brazil; Univ Fed Rio Grande do Sul, ICBS, Dept Physiol, Porto Alegre, RS, Brazil	da Costa, JC (reprint author), PUC RS, Hosp Sao Lucas, Serv Neurol, Av Ipirangn 6690,Sala 322, BR-90610000 Porto Alegre, RS, Brazil.	jdacosta@plug-in.com.br	DaCosta, Jaderson/C-4968-2015	DaCosta, Jaderson/0000-0001-6776-1515			AICARDI J, 1986, EPILEPSY CHILDREN, P183; ARFEL G, 1977, REV EEG NEUROPHYSIOL, V7, P351, DOI 10.1016/S0370-4475(77)80014-2; ASO K, 1989, J CLIN NEUROPHYSIOL, V6, P103, DOI 10.1097/00004691-198904000-00001; BIAGIONI E, 1994, ELECTROEN CLIN NEURO, V91, P154, DOI 10.1016/0013-4694(94)90065-5; BYE AME, 1995, EPILEPSIA, V36, P1009, DOI 10.1111/j.1528-1157.1995.tb00960.x; CHUNG HJ, 1991, ELECTROEN CLIN…	55	10	10	0	0	ELSEVIER IRELAND LTD	CLARE	ELSEVIER HOUSE, BROOKVALE PLAZA, EAST PARK SHANNON, CO, CLARE, 00000, IRELAND	1388-2457	1872-8952		CLIN NEUROPHYSIOL	Clin. Neurophysiol.	SEP	2000	111			2
J	Otero, S; Hodes, M				Otero, S; Hodes, M			Maternal expressed emotion and treatment compliance of children with epilepsy	DEVELOPMENTAL MEDICINE AND CHILD NEUROLOGY			English	Article							SOCIAL STRESS; FAMILIES; INTERVIEW; CHILDHOOD; ADHERENCE; SUPPORT	This studs investigated the association between family relationships and compliance in the treatment of childhood epilepsy, It was a prospective study of al families with a child who had epilepsy attending Central Middlesex Hospital, London. There mere la boys and eight girls, with a mean age of 12.0 sears(SD 2.9) at initial assessment. Mothers were interviewed for assessment of expressed emotion…	Univ London Imperial Coll Sci Technol & Med, Sch Med, Acad Unit Child & Adolescent Psychiat, London W2 1PG, England	Hodes, M (reprint author), Univ London Imperial Coll Sci Technol & Med, Sch Med, Acad Unit Child & Adolescent Psychiat, St Marys Campus,Norfolk Pl, London W2 1PG, England.	m.hodes@ic.ac.uk					Austin J K, 1989, J Pediatr Nurs, V4, P88; BAILEY D, 1987, SOC PSYCH PSYCH EPID, V22, P209, DOI 10.1007/BF00583556; BIRLESON P, 1981, J CHILD PSYCHOL PSYC, V22, P73, DOI 10.1111/j.1469-7610.1981.tb00533.x; Buck D, 1997, SEIZURE, V6, P87, DOI 10.1016/S1059-1311(97)80060-X; GOLDBERG D, 1978, MAN GEN HLTH QUESTIO; HANSON CL, 1992, J PEDIATR PSYCHOL, V17, P555, DOI 10.1093/jpepsy/17.5.555; HARTER S, …	24	16	17	0	0	WILEY	HOBOKEN	111 RIVER ST, HOBOKEN 07030-5774, NJ USA	0012-1622	1469-8749		DEV MED CHILD NEUROL	Dev. Med. Child Neurol.	SEP	2000	42	9
J	Yerby, MS				Yerby, MS			Quality of life, epilepsy advances, and the evolving role of anticonvulsants in women with epilepsy	NEUROLOGY			English	Review						antiepileptic drug; women; pregnancy	NEURAL-TUBE DEFECTS; REPRODUCTIVE ENDOCRINE DISORDERS; COLLABORATIVE STUDY-GROUP; PLASMA-PROTEIN BINDING; CATAMENIAL EPILEPSY; ANTIEPILEPTIC DRUGS; MEDROXYPROGESTERONE ACETATE; VITAMIN SUPPLEMENTATION; PROGESTERONE THERAPY; MENSTRUAL DISORDERS	In the United States, approximately 1.1 million women of childbearing age have epilepsy. Even though antiepileptic drugs (AEDs) control the seizures of about 80% of patients with epilepsy, the management of women with epilepsy (WWE) presents physicians with unique problems, ranging from the cosmetic consequences of some AEDs (e.g., changes in weight) to the seizures of catamenial epilepsy (appare…	N Pacific Epilepsy Res, Portland, OR 97210 USA; Oregon Hlth Sci Univ, Dept Neurol Publ Hlth & Prevent Med, Portland, OR 97201 USA; Oregon Hlth Sci Univ, Dept Obstet & Gynecol, Portland, OR 97201 USA	Yerby, MS (reprint author), N Pacific Epilepsy Res, 2455 NW Marshall St,Suite 14, Portland, OR 97210 USA.						ANNEGERS JF, 1974, ARCH NEUROL-CHICAGO, V31, P364, DOI 10.1001/archneur.1974.00490420030002; ANNEGERS JF, 1978, INT J EPIDEMIOL, V7, P241, DOI 10.1093/ije/7.3.241; ANSELL B, 1956, LANCET, V2, P1232; BACKSTROM T, 1976, ACTA NEUROL SCAND, V54, P321; BACKSTROM T, 1984, ACTA NEUROL SCAND, V69, P240; Baptisti A, 1938, AM J OBSTET GYNECOL, V35, P818, DOI 10.1016/S0002-9378(15)31653-7; Betts TA, 1988, T…	109	41	41	0	2	LIPPINCOTT WILLIAMS & WILKINS	PHILADELPHIA	530 WALNUT ST, PHILADELPHIA, PA 19106-3621 USA	0028-3878			NEUROLOGY	Neurology	SEP	2000	55	5		1
J	Basu, A; Wezeman, FH				Basu, A; Wezeman, FH			Developmental toxicity of valproic acid during embryonic chick vertebral chondrogenesis	SPINE			English	Article						chick; chondrogenesis; development; spine; valproic acid	INDUCED SPINA-BIFIDA; II COLLAGEN; GENE-EXPRESSION; SODIUM VALPROATE; MOUSE MODEL; CARTILAGE; NOTOCHORD; MICE; IX; DIFFERENTIATION	Study Design. Valproic acid (2-n-propylpentanoic: acid, VPA), an anticonvulsant drug, was studied for its effects on cartilage matrix gene expression using dot blot hybridization with cDNA probes during early chondrogenesis in the developing lumbar spine. Objectives. To determine the noncytotoxic effects of VPA on vertebral chondrocytes at various stages of embryonic chick spine development. Summ…	Loyola Univ, Med Ctr, Dept Orthopaed Surg & Rehabil, Stritch Sch Med, Maywood, IL 60153 USA; Loyola Univ, Stritch Sch Med, Dept Anat Cell Biol & Neurobiol, Maywood, IL 60153 USA	Wezeman, FH (reprint author), Loyola Univ, Med Ctr, Dept Orthopaed Surg & Rehabil, Stritch Sch Med, 2160 S 1st Ave, Maywood, IL 60153 USA.						ALLES AJ, 1990, DEVELOPMENT, V108, P73; Aszodi A, 1998, J CELL BIOL, V143, P1399, DOI 10.1083/jcb.143.5.1399; AULTHOUSE AL, 1994, TERATOLOGY, V49, P208, DOI 10.1002/tera.1420490317; Barnes GL, 1996, TERATOLOGY, V54, P93, DOI 10.1002/(SICI)1096-9926(199606)54:2<93::AID-TERA5>3.0.CO;2-5; BAYLISS MT, 1986, ARTICULAR CARTILAGE, P295; BOWDEN CL, 1995, J CLIN PSYCHIAT, V56, P3; BRUCKNER P, 1994, MICROS…	53	7	9	0	2	LIPPINCOTT WILLIAMS & WILKINS	PHILADELPHIA	TWO COMMERCE SQ, 2001 MARKET ST, PHILADELPHIA, PA 19103 USA	0362-2436	1528-1159		SPINE	SPINE	1-Sep	2000	25	17
J	Steingart, RA; Abu-Roumi, M; Newman, ME; Silverman, WF; Slotkin, TA; Yanai, J				Steingart, RA; Abu-Roumi, M; Newman, ME; Silverman, WF; Slotkin, TA; Yanai, J			Neurobehavioral damage to cholinergic systems caused by prenatal exposure to heroin or phenobarbital: Cellular mechanisms and the reversal of deficits by neural grafts	DEVELOPMENTAL BRAIN RESEARCH			English	Article						correlation; early exposure; eight-arm maze; inositol phosphate formation; heroin; muscarinic receptors; neural grafting; phenobarbital	PROTEIN-KINASE-C; SPATIAL MEMORY; BEHAVIORAL DEFICITS; ALCOHOL EXPOSURE; OPIOID RECEPTORS; ACETYLCHOLINE; NEURONS; MICE; RATS; HIPPOCAMPUS	Despite the basic differences in their underlying biological targets, prenatal exposure to heroin or phenobarbital produces similar syndromes of neurobehavioral deficits, involving defects in septohippocampal cholinergic innervation-related behaviors. At the cellular level, these deficits are associated with cholinergic hyperactivity, characterized by increased concentrations of muscarinic recept…	Hebrew Univ Jerusalem, Hadassah Med Sch, Dept Anat & Cell Biol, Ross Lab Studies Neural Birth Defects, IL-91120 Jerusalem, Israel; Hadassah Univ Hosp, Dept Psychiat, Biol Psychiat Lab, IL-91120 Jerusalem, Israel; Ben Gurion Univ Negev, Zlotowski Ctr Neurosci, Dept Morphol, IL-84105 Beer Sheva, Israel; Duke Univ, Med Ctr, Dept Pharmacol & Canc Biol, Durham, NC 27710 USA	Yanai, J (reprint author), Hebrew Univ Jerusalem, Hadassah Med Sch, Dept Anat & Cell Biol, Ross Lab Studies Neural Birth Defects, Box 12272, IL-91120 Jerusalem, Israel.	yanai@md2.huji.ac.il					AbuRoumi M, 1996, BRAIN RES BULL, V40, P183, DOI 10.1016/0361-9230(95)02131-0; BACHMAN ES, 1994, INT J DEV NEUROSCI, V12, P239, DOI 10.1016/0736-5748(94)90071-X; BARRON S, 1991, PHARMACOL BIOCHEM BE, V39, P423, DOI 10.1016/0091-3057(91)90202-D; BECKER JT, 1980, BRAIN RES, V200, P307, DOI 10.1016/0006-8993(80)90922-1; BENIGNI R, 1994, AM J PHYSIOL, V266, pR1697; BERRIDGE MJ, 1983, BIOCHEM J, V212,…	51	29	31	1	4	ELSEVIER SCIENCE BV	AMSTERDAM	PO BOX 211, 1000 AE AMSTERDAM, NETHERLANDS	0165-3806			DEV BRAIN RES	Dev. Brain Res.	30-Aug	2000	122	2
J	Burt, M; Anderson, DC; Kloss, J; Apple, FS				Burt, M; Anderson, DC; Kloss, J; Apple, FS			Evidence-based implementation of free phenytoin therapeutic drug monitoring	CLINICAL CHEMISTRY			English	Article							PROTEIN-BINDING; PLASMA; DIPHENYLHYDANTOIN; MANAGEMENT; EPILEPSY; SERUM	Background: The majority of laboratories measure total phenytoin concentration for therapeutic drug monitoring. However, there are substantial interindividual variations in free phenytoin concentrations, the pharmacologically active component. Methods: We describe the process and data used to implement monitoring of free phenytoin only in an urban medical center. Over a 6-week period, total and f…	Univ Minnesota, Hennepin Cty Med Ctr, Sch Med, Dept Lab Med & Pathol,Clin Labs 812, Minneapolis, MN 55415 USA; Univ Minnesota, Hennepin Cty Med Ctr, Sch Med, Dept Neurol, Minneapolis, MN 55415 USA	Apple, FS (reprint author), Univ Minnesota, Hennepin Cty Med Ctr, Sch Med, Dept Lab Med & Pathol,Clin Labs 812, 701 Pk Ave, Minneapolis, MN 55415 USA.			Anderson, David/0000-0001-9874-5649			Anderson GD, 1998, ANN PHARMACOTHER, V32, P554, DOI 10.1345/aph.17332; BARTH N, 1976, CLIN PHARMACOKINET, V1, P444, DOI 10.2165/00003088-197601060-00004; Boucher BA, 1998, CLIN PHARMACOKINET, V35, P209, DOI 10.2165/00003088-199835030-00004; Dasgupta A, 1998, THER DRUG MONIT, V20, P63, DOI 10.1097/00007691-199802000-00012; Fedler C, 1999, THER DRUG MONIT, V21, P155, DOI 10.1097/00007691-199904000-…	19	37	38	0	0	AMER ASSOC CLINICAL CHEMISTRY	WASHINGTON	2101 L STREET NW, SUITE 202, WASHINGTON, DC 20037-1526 USA	0009-9147			CLIN CHEM	Clin. Chem.	AUG	2000	46	8	1
J	Beekhuijzen, MEW; Verhoef, A; Klaassen, R; Rompelberg, CJM; Piersma, AH				Beekhuijzen, MEW; Verhoef, A; Klaassen, R; Rompelberg, CJM; Piersma, AH			Comparison of in vitro and in vivo developmental toxicity and pharmacokinetics of phenytoin in the rat	PHARMACOLOGY & TOXICOLOGY			English	Article							FETAL HYDANTOIN SYNDROME; EMBRYO CULTURE; INTERLABORATORY EVALUATION; ANTICONVULSANT DRUGS; MOUSE EMBRYOS; SYSTEM	The rat whole embryo culture was compared to an in vivo experiment with regard to embryotoxicity as well as exposure characteristics, using phenytoin as a model compound. Intra-embryonic concentrations and their embryotoxic effects were determined on gestation day 11 after in vitro administration of 50-150 mu g/ml or in vivo gavage of 500-1500 mg/kg body-weight on gestation day 10. In addition, e…	Natl Inst Publ Hlth & Environm, Hlth Effects Res Lab, NL-3720 BA Bilthoven, Netherlands; Natl Inst Publ Hlth & Environm, Lab Exposure Assessment, NL-3720 BA Bilthoven, Netherlands	Piersma, AH (reprint author), RIVM, Hlth Effects Res Lab, POB 1, NL-3720 BA Bilthoven, Netherlands.	ah.piersma@rivm.nl					BECHTER R, 1988, TOXICOL IN VITRO, V2, P195, DOI 10.1016/0887-2333(88)90008-2; BROWN NA, 1981, TERATOLOGY, V24, P65, DOI 10.1002/tera.1420240108; BRUCKNER A, 1983, TERATOLOGY, V27, P29, DOI 10.1002/tera.1420270106; CICUREL L, 1988, EXPERIENTIA, V44, P833, DOI 10.1007/BF01941180; Della Paschoa OE, 1998, J PHARMACOL EXP THER, V284, P460; EADIE MJ, 1991, CLIN PHARMACOKINET, V21, P27, DOI 10.2165/000…	24	8	9	0	1	BLACKWELL MUNKSGAARD	FREDERIKSBERG C	1 ROSENORNS ALLE, DK-1970 FREDERIKSBERG C, DENMARK	0901-9928			PHARMACOL TOXICOL	Pharmacol. Toxicol.	AUG	2000	87	2
J	Yerby, MS				Yerby, MS			Special considerations for women with epilepsy	PHARMACOTHERAPY			English	Article; Proceedings Paper	Closed Symposium on Progress in the Treatment of Epilepsy	8-Jan-99	WASHINGTON, D.C.				NEURAL-TUBE DEFECTS; COLLABORATIVE STUDY-GROUP; CATAMENIAL EPILEPSY; ANTIEPILEPTIC DRUGS; CONGENITAL-MALFORMATIONS; MEDROXYPROGESTERONE ACETATE; VITAMIN SUPPLEMENTATION; PROGESTERONE THERAPY; MENSTRUAL DISORDERS; MATERNAL EPILEPSY	Women with epilepsy present health care providers with unique problems and opportunities for advancement of care. The fundamentals of epileptic pathophysiology are similar in both sexes. There are, however, some significant differences. Cosmetic effects of antiepileptic drugs (AEDs) may have different implications for women. Women who have seizures associated with their menstrual cycle may need s…	N Pacific Epilepsy Res, Portland, OR 97210 USA	Yerby, MS (reprint author), N Pacific Epilepsy Res, 2455 NW Marshall,Suite 14, Portland, OR 97210 USA.						ANNEGERS JF, 1974, ARCH NEUROL-CHICAGO, V31, P364, DOI 10.1001/archneur.1974.00490420030002; ANNEGERS JF, 1978, INT J EPIDEMIOL, V7, P241, DOI 10.1093/ije/7.3.241; ANSELL B, 1956, LANCET, V271, P1232; ARETACEUS CAPPADOC, 1856, EXTANT WORKS ARETAEU, P297; BACKSTROM T, 1976, ACTA NEUROL SCAND, V54, P321; BACKSTROM T, 1984, ACTA NEUROL SCAND, V69, P240; Betts TA, 1988, TXB EPILEPSY, P350; BILO L, 19…	110	18	18	0	0	PHARMACOTHERAPY PUBLICATIONS INC	BOSTON	NEW ENGLAND MEDICAL CENTER BOX 806 171 HARRISON AVE, BOSTON, MA 02111 USA	0277-0008			PHARMACOTHERAPY	Pharmacotherapy	AUG	2000	20	8	2	S
J	Amicarelli, F; Tiboni, GM; Colafarina, S; Bonfigli, A; Iammarrone, E; Miranda, M; Di Ilio, C				Amicarelli, F; Tiboni, GM; Colafarina, S; Bonfigli, A; Iammarrone, E; Miranda, M; Di Ilio, C			Antioxidant and GSH-related enzyme response to a single teratogenic exposure to the anticonvulsant phenytoin: Temporospatial evaluation	TERATOLOGY			English	Article							GLUTATHIONE-S-TRANSFERASE; FETAL HYDANTOIN SYNDROME; COVALENT BINDING; CARBAMAZEPINE MONOTHERAPY; CATALYZED BIOACTIVATION; SUPEROXIDE-DISMUTASE; GENE-EXPRESSION; FREE-RADICALS; IN-UTERO; MOUSE	Background: It has been proposed that the anticonvulsant drug phenytoin (PHT) requires bioactivation to reactive intermediate(s) to achieve its recognized teratogenic potential and that embryonal detoxification power may play a fundamental role in the teratogenic response. On this basis, we sought to investigate the potential effects of a teratogenic exposure to PHT on the activities of antioxida…	Univ Aquila, Dipartimento Biol Base & Applicata, Fac Sci, I-67100 Laquila, Italy; Univ G DAnnunzio, Osped SS Annunziata, Dipartimento Med & Sci Invecchiamento, Sez Ostetr & Ginecol,Fac Med & Chirurg, I-66100 Chieti, Italy; Univ G DAnnunzio, Fac Med & Chirurg, Sez Biochim, Dipartimento Sci Biomed, I-66100 Chieti, Italy	Amicarelli, F (reprint author), Univ Aquila, Dipartimento Biol Base & Applicata, Fac Sci, Via Vetoio Coppito, I-67100 Laquila, Italy.	cellular@univaq.it		Amicarelli, Fernanda/0000-0003-4528-4660			Abordo EA, 1999, BIOCHEM PHARMACOL, V58, P641, DOI 10.1016/S0006-2952(99)00132-X; Aebi H, 1974, METHOD ENZYMAT AN, P673, DOI DOI 10.1016/B978-0-12-091302-2.50032-3; Amicarelli F, 1998, CHEM-BIOL INTERACT, V114, P177, DOI 10.1016/S0009-2797(98)00048-9; Azarbayjani F, 1998, TERATOLOGY, V57, P117, DOI 10.1002/(SICI)1096-9926(199803)57:3<117::AID-TERA1>3.0.CO;2-Y; BUEHLER BA, 1990, NEW ENGL J MED, V3…	46	15	17	0	1	WILEY-LISS	HOBOKEN	DIV JOHN WILEY & SONS INC, 111 RIVER ST, HOBOKEN, NJ 07030 USA	0040-3709			TERATOLOGY	Teratology	AUG	2000	62	2
J	DeToledo, JC; Lowe, MR; Puig, A				DeToledo, JC; Lowe, MR; Puig, A			Nonepileptic seizures in pregnancy	NEUROLOGY			English	Article								The authors report five patients with recurrent psychogenic seizures (PS) during pregnancy, with multiple emergency room visits and continued intake of antiepileptic drugs obtained from various sources, despite awareness of the psychogenic nature of their attacks and the risks of antiepileptic drug use in pregnancy. These patients demonstrate that preexisting PS may persist during pregnancy, and …	Univ Miami, Dept Neurol, Miami, FL 33136 USA; Univ Miami, Dept Psychiat, Miami, FL 33136 USA	DeToledo, JC (reprint author), Univ Miami, Dept Neurol, Profess Arts Bldg,Suite 410,1150 NW 14th St, Miami, FL 33136 USA.						ADAMS F, 1849, COMPLETE TREATISE HI; Brady William J. Jr., 1997, Journal of Emergency Medicine, V15, P815, DOI 10.1016/S0736-4679(97)00189-3; BROCKINGTON I, 1966, MOTHERHOOD MENT HLTH; GUMNIT RJ, 1986, EPILEPSIA, V27, pS124, DOI 10.1111/j.1528-1157.1986.tb05736.x; Lesser RP, 1996, NEUROLOGY, V46, P1499, DOI 10.1212/WNL.46.6.1499; MACHADO AG, 1969, REV OBSTET GIN VENEZ, V29, P97; OZKARA C, 1993, E…	8	5	5	0	2	LIPPINCOTT WILLIAMS & WILKINS	PHILADELPHIA	530 WALNUT ST, PHILADELPHIA, PA 19106-3621 USA	0028-3878			NEUROLOGY	Neurology	12-Jul	2000	55	1
J	Hvas, CL; Henriksen, TB; Ostergaard, JR; Dam, M				Hvas, CL; Henriksen, TB; Ostergaard, JR; Dam, M			Epilepsy and pregnancy: effect of antiepileptic drugs and lifestyle on birthweight	BRITISH JOURNAL OF OBSTETRICS AND GYNAECOLOGY			English	Article							GESTATIONAL-AGE; SERUM FOLATE; WOMEN; GROWTH; MALFORMATIONS; MOTHERS; RISK	Objective To investigate the impact of epilepsy and antiepileptic drugs on length of gestation and anthropometric measures of the newborn. Design Cohort study based on questionnaires mailed to all pregnant women who attended for prenatal care at our department from August 1989 to January 1997. Setting Department of Obstetrics and Gynaecology at Aarhus University Hospital, Denmark. Participants On…	Aarhus Univ Hosp, Dept Obstet & Gynaecol, Perinatal Epidemiol Res Unit, DK-8200 Aarhus N, Denmark; Aarhus Univ Hosp, Dept Paediat, DK-8200 Aarhus, Denmark; Aarhus Univ Hosp, Dept Neurol, DK-8200 Aarhus N, Denmark	Hvas, CL (reprint author), Aarhus Univ Hosp, Dept Obstet & Gynaecol, Perinatal Epidemiol Res Unit, Skejby, DK-8200 Aarhus N, Denmark.		Hvas, Christian/A-5860-2018	Hvas, Christian/0000-0001-7973-7184			BARBIERI RL, 1986, FERTIL STERIL, V46, P232; Barker DJP, 1993, FETAL INFANT ORIGINS; BATTINO D, 1992, ACTA NEUROL SCAND, V85, P204; BATTINO D, 1992, ACTA NEUROL SCAND, V86, P555, DOI 10.1111/j.1600-0404.1992.tb05485.x; BJERKEDA.T, 1973, ACTA OBSTET GYN SCAN, V52, P245, DOI 10.3109/00016347309158321; DANSKY LV, 1987, ANN NEUROL, V21, P176, DOI 10.1002/ana.410210210; DELGADOESCUETA AV, 1992, NEUROL…	27	62	65	0	4	BLACKWELL SCIENCE LTD	OXFORD	P O BOX 88, OSNEY MEAD, OXFORD OX2 0NE, OXON, ENGLAND	0306-5456			BRIT J OBSTET GYNAEC	Br. J. Obstet. Gynaecol.	JUL	2000	107	7
J	Kumar, S; Wong, H; Yeung, SA; Riggs, KW; Abbott, FS; Rurak, DW				Kumar, S; Wong, H; Yeung, SA; Riggs, KW; Abbott, FS; Rurak, DW			Disposition of valproic acid in maternal, fetal, and newborn sheep I: Placental transfer, plasma protein binding, and clearance	DRUG METABOLISM AND DISPOSITION			English	Article							NEONATAL PHARMACOKINETICS; NONPLACENTAL CLEARANCES; DRUG DISPOSITION; PREGNANT SHEEP; METABOLITES; SERUM; LAMB; UNIT; ANTICONVULSANTS; ACCUMULATION	Separate 24-h maternal and fetal infusions of valproic acid (VPA) were administered to five pregnant sheep at 125 to 138 days gestation (term similar to 145 days) to determine maternal-fetal disposition. The pharmacokinetics of VPA were also investigated in five newborn 1-day-old lambs after a 6-h drug infusion. Plasma, urine, and amniotic and fetal tracheal fluid samples were analyzed for VPA us…	Univ British Columbia, BC Res Inst Childrens & Womens Hlth, Fac Med, Dept Obstet & Gynecol, Vancouver, BC V5Z 4H4, Canada; Univ British Columbia, Fac Pharmaceut Sci, Div Pharmaceut & Biopharmaceut, Vancouver, BC, Canada	Rurak, DW (reprint author), Univ British Columbia, BC Res Inst Childrens & Womens Hlth, Fac Med, Dept Obstet & Gynecol, 950 W 28th Ave, Vancouver, BC V5Z 4H4, Canada.	drurak@cw.bc.ca					Baillie Thomas A., 1995, P589; CARVER TD, 1995, AM J PHYSIOL-ENDOC M, V269, pE299; COLEMAN RA, 1989, SEMIN PERINATOL, V13, P180; DARGENIO DZ, 1997, ADAPT 2 USERS GUIDE; DAVIS R, 1994, DRUGS, V47, P332, DOI 10.2165/00003495-199447020-00008; DICKINSON RG, 1980, PEDIATR PHARMACOL, V1, P71; DICKINSON RG, 1979, J PEDIATR-US, V94, P832, DOI 10.1016/S0022-3476(79)80172-9; GAL P, 1988, NEUROLOGY, V38, P4…	45	19	19	0	5	AMER SOC PHARMACOLOGY EXPERIMENTAL THERAPEUTICS	BETHESDA	9650 ROCKVILLE PIKE, BETHESDA, MD 20814-3995 USA	0090-9556	1521-009X		DRUG METAB DISPOS	Drug Metab. Dispos.	JUL	2000	28	7
J	Kumar, S; Wong, H; Yeung, SA; Riggs, KW; Abbott, FS; Rurak, DW				Kumar, S; Wong, H; Yeung, SA; Riggs, KW; Abbott, FS; Rurak, DW			Disposition of valproic acid in maternal, fetal, and newborn sheep II: Metabolism and renal elimination	DRUG METABOLISM AND DISPOSITION			English	Article							GAS-CHROMATOGRAPHY; PLACENTAL-TRANSFER; TOXIC METABOLITE; LIVER; RAT; HEPATOTOXICITY; SERUM; LAMB; ACCUMULATION; CLEARANCES	Metabolism and renal excretion of valproic acid (VPA) were examined in maternal, fetal, and newborn sheep to identify the underlying reasons for the previously observed reduced VPA clearance in newborn lambs. Plasma and urine from VPA infusion studies in maternal, fetal, and newborn sheep were analyzed for VPA and its metabolites [VPA-glucuronide; beta-oxidation products: (E)-2-ene, (E)-3-ene, an…	Univ British Columbia, BC Res Inst Chidlrens & Womens Hlth, Fac Med, Dept Obstet & Gynecol, Vancouver, BC V5Z 4H4, Canada; Univ British Columbia, Fac Pharmaceut Sci, Div Pharmaceut & Biopharmaceut, Vancouver, BC, Canada	Rurak, DW (reprint author), Univ British Columbia, BC Res Inst Chidlrens & Womens Hlth, Fac Med, Dept Obstet & Gynecol, 950 W 28th Ave, Vancouver, BC V5Z 4H4, Canada.						Baillie Thomas A., 1995, P589; BJORGE SM, 1991, DRUG METAB DISPOS, V19, P823; BURCHELL B, 1989, DEV PHARMACOL THERAP, V13, P70, DOI 10.1159/000457587; DEVIVO D, 1991, IDIOSYNCRATIC REACTI, P13; DICKINSON RG, 1979, J PHARMACOL EXP THER, V211, P583; DICKINSON RG, 1989, THER DRUG MONIT, V11, P127, DOI 10.1097/00007691-198903000-00002; DUEE PH, 1985, AM J PHYSIOL, V249, pE478; ELBOURNE I, 1990, EXP P…	42	17	17	0	3	AMER SOC PHARMACOLOGY EXPERIMENTAL THERAPEUTICS	BETHESDA	9650 ROCKVILLE PIKE, BETHESDA, MD 20814-3998 USA	0090-9556			DRUG METAB DISPOS	Drug Metab. Dispos.	JUL	2000	28	7
J	Wide, K; Winbladh, B; Tomson, T; Kallen, B				Wide, K; Winbladh, B; Tomson, T; Kallen, B			Body dimensions of infants exposed to antiepileptic drugs in utero: Observations spanning 25 years	EPILEPSIA			English	Article						antiepileptics; pregnancy; body dimensions; fetal growth; carbamazepine	MEDICAL BIRTH REGISTRY; EPILEPTIC WOMEN; ANTICONVULSANT DRUGS; INTRAUTERINE GROWTH; CARBAMAZEPINE; PREGNANCY; MULTICENTER; MOTHERS; FETUS; RISK	Purpose: To investigate the influence of maternal antiepileptic drug (AED) treatment on pregnancy duration, birth weight, body length, head circumference, and intrauterine growth in infants exposed in utero to antiepileptic drugs in Sweden between 1973-1997, with 963 singleton infants. Methods: Data collected from (a) 1973-1981 (record linkage between a hospital discharge register and a medical b…	Sachs Childrens Hosp, Dept Pediat, S-11895 Stockholm, Sweden; Karolinska Inst, Karolinska Hosp, Dept Clin Neurosci, S-10401 Stockholm, Sweden; Univ Lund, Tornblad Inst, Lund, Sweden	Wide, K (reprint author), Sachs Childrens Hosp, Dept Pediat, POB 17912, S-11895 Stockholm, Sweden.						ARMITAGE P, 1955, BIOMETRICS, V11, P375, DOI 10.2307/3001775; Battino D, 1999, EPILEPSY RES, V36, P53, DOI 10.1016/S0920-1211(99)00020-0; BATTINO D, 1992, ACTA NEUROL SCAND, V86, P555, DOI 10.1111/j.1600-0404.1992.tb05485.x; BERTOLLINI R, 1987, EUR J EPIDEMIOL, V3, P164; Bossi L, 1983, ANTIEPILEPTIC DRUG T, P37; CNATTINGIUS S, 1990, SCAND J SOC MED, V18, P143, DOI 10.1177/140349489001800209; DANS…	22	41	42	0	3	LIPPINCOTT WILLIAMS & WILKINS	PHILADELPHIA	530 WALNUT ST, PHILADELPHIA, PA 19106-3621 USA	0013-9580			EPILEPSIA	Epilepsia	JUL	2000	41	7
J	Moore, SJ; Turnpenny, P; Quinn, A; Glover, S; Lloyd, DJ; Montgomery, T; Dean, JCS				Moore, SJ; Turnpenny, P; Quinn, A; Glover, S; Lloyd, DJ; Montgomery, T; Dean, JCS			A clinical study of 57 children with fetal anticonvulsant syndromes	JOURNAL OF MEDICAL GENETICS			English	Article						fetal anticonvulsant syndrome; fetal valproate syndrome; teratogen; birth defects	EXPOSED IN-UTERO; VALPROATE SYNDROME; EPILEPTIC MOTHERS; CARBAMAZEPINE MONOTHERAPY; CONGENITAL-MALFORMATIONS; ANTIEPILEPTIC DRUGS; HYDANTOIN SYNDROME; SPINA-BIFIDA; PREGNANCY; WOMEN	Background-Anticonvulsants taken in pregnancy are associated with an increased risk of malformations and developmental delay in the children. To evaluate the pattern of abnormalities associated with prenatal anticonvulsant exposure further, we undertook a clinical study of 57 children with fetal anticonvulsant syndromes. Methods-Fifty two children were ascertained through the Fetal Anticonvulsant…	Sch Med, Dept Med Genet, Aberdeen AB25 2ZD, Scotland; Royal Devon & Exeter Hosp, Dept Med Genet, Exeter EX2 5DW, Devon, England; Royal Devon & Exeter Hosp, Dept Ophthalmol, Exeter EX2 5DW, Devon, England; Aberdeen Matern Hosp, Dept Neonatal Med, Aberdeen, Scotland; Univ Newcastle Upon Tyne, Dept Human Genet, Newcastle Upon Tyne NE1 7RU, Tyne & Wear, England	Dean, JCS (reprint author), Sch Med, Dept Med Genet, Aberdeen AB25 2ZD, Scotland.			Dean, John/0000-0003-3841-0841			ARDINGER HH, 1988, AM J MED GENET, V29, P171, DOI 10.1002/ajmg.1320290123; Astley SJ, 1996, J PEDIATR-US, V129, P33, DOI 10.1016/S0022-3476(96)70187-7; AUTTIRAMO I, 1992, ARCH DIS CHILD, V67, P712, DOI 10.1136/adc.67.6.712; BATTINO D, 1992, ACTA NEUROL SCAND, V85, P204; BEIGHTON P, 1973, ANN RHEUM DIS, V32, P413, DOI 10.1136/ard.32.5.413; Bennett GD, 1997, EPILEPSIA, V38, P415, DOI 10.1111/j.1528…	43	285	289	3	22	BRITISH MED JOURNAL PUBL GROUP	LONDON	BRITISH MED ASSOC HOUSE, TAVISTOCK SQUARE, LONDON WC1H 9JR, ENGLAND	0022-2593			J MED GENET	J. Med. Genet.	JUL	2000	37	7
J	Bassili, A; Zaki, A; Zaher, SR; El-Sawy, IH; Ahmed, MH; Omar, M; Omar, T; Bedwani, RN; Davies, C; Tognoni, G				Bassili, A; Zaki, A; Zaher, SR; El-Sawy, IH; Ahmed, MH; Omar, M; Omar, T; Bedwani, RN; Davies, C; Tognoni, G		Egyptian-Italian Collaborative Grp	Quality of care of children with chronic diseases in Alexandria, Egypt: The models of asthma, type I diabetes, epilepsy, and rheumatic heart disease	PEDIATRICS			English	Article						quality of care; chronic diseases; outcome	CHRONIC HEALTH CONDITIONS; CHILDHOOD; DEFINITION; SERVICES; IMPACT; FEVER	Objectives. To evaluate the quality of care delivered to children suffering from index chronic diseases using specific indicators of health care delivery and to study the predictors of suboptimal quality of care (SQC) and its outcome on children. Design. Over a 9-month period, guidelines for optimal care were formulated. A specific questionnaire for every studied chronic disease was prepared in c…	Univ Alexandria, Inst Med Res, Dept Med Stat, Alexandria, Egypt; Univ Alexandria, Dept Pediat, Alexandria, Egypt; Univ Alexandria, High Inst Publ Hlth, Dept Biostat, Alexandria, Egypt; Univ Oxford, Oxford, England; Ist Ric Farmacol Mario Negri, Milan, Italy	Bassili, A (reprint author), Univ Alexandria, Inst Med Res, Dept Med Stat, 165 El Horreya Ave, Alexandria, Egypt.		Hassan, Mona/N-4505-2014	Hassan, Mona/0000-0003-3678-5877; abdou, Magdy/0000-0001-9365-2347; Elsawy, Ihab/0000-0002-3037-6629			AFIFI AA, 1996, COMPUTER AIDED MULTI, P1; *AM DIAB ASS, 1999, DIABETES CARE, V22, pS77; Baker GA, 1997, EPILEPSIA, V38, P353, DOI 10.1111/j.1528-1157.1997.tb01128.x; Bauman LJ, 1997, PEDIATRICS, V100, P244, DOI 10.1542/peds.100.2.244; BEGHI E, 1995, DRUGS, V49, P680, DOI 10.2165/00003495-199549050-00004; BINDMAN AB, 1995, JAMA-J AM MED ASSOC, V274, P305, DOI 10.1001/jama.274.4.305; *BRIT THOR SOC…	29	12	12	1	9	AMER ACAD PEDIATRICS	ELK GROVE VILLAGE	141 NORTH-WEST POINT BLVD,, ELK GROVE VILLAGE, IL 60007-1098 USA	0031-4005			PEDIATRICS	Pediatrics	JUL	2000	106	1
J	Blackwell, SC; Refuerzo, JS; Wolfe, HM; Hassan, SS; Berry, SM; Sokol, RJ; Sorokin, Y				Blackwell, SC; Refuerzo, JS; Wolfe, HM; Hassan, SS; Berry, SM; Sokol, RJ; Sorokin, Y			The relationship between nucleated red blood cell counts and early-onset neonatal seizures	AMERICAN JOURNAL OF OBSTETRICS AND GYNECOLOGY			English	Article; Proceedings Paper	66th Annual Meeting of the Pacific-Coast-Obstetrical-and-Gynecological-Society	OCT 20-24, 1999	CANCUN, MEXICO	Pacific Coast Obstet &		nucleated red blood cell count; neonatal seizures; intrapartum asphyxia	CEREBRAL-PALSY; FETAL ASPHYXIA; BRAIN INJURY; INFANTS; TERM; ERYTHROPOIETIN; MARKER	OBJECTIVE: This study was undertaken to better define the timing of neurologic insult in neonates with early-onset seizures through evaluation of neonatal nucleated red blood cell levels. STUDY DESIGN: Medical records and the international Classification of Diseases, Ninth Revision codes were used to identify all term neonates with neonatal convulsions who were delivered at our institution (Janua…	Wayne State Univ, Dept Obstet & Gynecol, Div Maternal Fetal Med, Hutzel Hosp, Detroit, MI 48201 USA	Blackwell, SC (reprint author), Wayne State Univ, Dept Obstet & Gynecol, Div Maternal Fetal Med, Hutzel Hosp, 4707 St Antoine Blvd, Detroit, MI 48201 USA.						*AM COLL OBST GYN, 1992, AM COLL OBST GYN TEC, V163; DENNIS J, 1982, BRIT J OBSTET GYNAEC, V89, P418, DOI 10.1111/j.1471-0528.1982.tb03630.x; DENNIS J, 1978, DEV MED CHILD NEUROL, V20, P143; ELLIS WG, 1988, AM J DIS CHILD, V142, P858, DOI 10.1001/archpedi.1988.02150080064025; GEORGIEFF MK, 1992, AM J PHYSIOL, V262, pF485; GOODLIN RC, 1996, AM J OBSTET GYNECOL, V172, P1830; Grether JK, 1997, JAMA-…	25	28	31	0	0	MOSBY-YEAR BOOK INC	ST LOUIS	11830 WESTLINE INDUSTRIAL DR, ST LOUIS, MO 63146-3318 USA	0002-9378			AM J OBSTET GYNECOL	Am. J. Obstet. Gynecol.	JUN	2000	182	6
J	Albrecht, DJ				Albrecht, DJ			Sex ratio manipulation within broods of house wrens, Troglodytes aedon	ANIMAL BEHAVIOUR			English	Article							RED-WINGED BLACKBIRD; HATCHING ASYNCHRONY; MATERNAL TESTOSTERONE; REDUCTION HYPOTHESIS; COMMON GRACKLE; CLUTCH SIZE; BLUE TITS; EGG SIZE; BIRDS; ADJUSTMENT	Trivers Sr Willard (1973, Science, 179; 90-92) developed an economic theory of parental investment to explain how the relative profitability of sons and daughters varies under specific ecological conditions. In their maternal condition hypothesis they proposed that in polygynous species, the sex of an offspring should be associated with the amount of parental care likely to be made available to i…	Univ New Mexico, Dept Biol, Albuquerque, NM 87131 USA	Albrecht, DJ (reprint author), Sacred Heart Univ, Dept Biol, 5151 Pk Ave, Fairfield, CT 06432 USA.						Amundsen T, 1996, OIKOS, V76, P613, DOI 10.2307/3546359; AMUNDSEN T, 1991, ECOLOGY, V72, P797, DOI 10.2307/1940582; ANDERSON DJ, 1990, AM NAT, V135, P334, DOI 10.1086/285049; Appleby BM, 1997, P ROY SOC B-BIOL SCI, V264, P1111, DOI 10.1098/rspb.1997.0153; BLANK JL, 1983, P NATL ACAD SCI-BIOL, V80, P6141, DOI 10.1073/pnas.80.19.6141; BRAUN BM, 1983, AUK, V100, P469; BRYANT DM, 1990, ANIM BEHAV, V3…	67	30	30	0	3	ACADEMIC PRESS LTD	LONDON	24-28 OVAL RD, LONDON NW1 7DX, ENGLAND	0003-3472			ANIM BEHAV	Anim. Behav.	JUN	2000	59		6
J	Klinger, G; Koren, G				Klinger, G; Koren, G			Antenatal phenobarbital for prevention of intraventricular hemorrhage in preterm infants	CANADIAN FAMILY PHYSICIAN			English	Article							INTRACRANIAL HEMORRHAGE; THERAPY; TRIAL	QUESTION One of my patients, a 36-year-old, who has had three pregnancies and two live births, delivered her third baby at 32 weeks' gestation. Her first pregnancy was complicated by premature labour, which led to delivery at 30 weeks' gestation. She received antenatal phenobarbital before the first delivery because it was considered proven therapy for preventing intraventricular hemorrhage in pr…								Chen H J, 1994, J Perinatol, V14, P15; CROWLEY P, 1999, COCHRANE LIB, P3; CROWTHER CA, 1999, COCHRANE LIB, P3; De Carolis S, 1988, Fetal Ther, V3, P224; DOLFIN T, 1983, PEDIATRICS, V71, P541; DONEGAN JH, 1985, AM J PHYSIOL, V249, pH421; DONN SM, 1981, LANCET, V2, P215; KAEMPF JW, 1990, J PEDIATR-US, V117, P933, DOI 10.1016/S0022-3476(05)80141-6; MORALES WJ, 1986, OBSTET GYNECOL, V68, P295, DOI 10…	15	1	1	0	0	COLL FAMILY PHYSICIANS CANADA	MISSISSAUGA	2630 SKYMARK AVE, MISSISSAUGA, ONTARIO L4W 5A4, CANADA	0008-350X	1715-5258		CAN FAM PHYSICIAN	Can. Fam. Phys.	JUN	2000	46
J	Hagg, S; Spigset, O				Hagg, S; Spigset, O			Anticonvulsant use during lactation	DRUG SAFETY			English	Review							BREAST-MILK; VALPROIC ACID; PLACENTAL-TRANSFER; NURSED INFANTS; NEONATAL PHARMACOKINETICS; EPILEPTIC MOTHERS; CLINICAL STATUS; NURSING MOTHER; NEWBORN CHILD; SERUM LEVELS	The issue of prescribing anticonvulsant drugs during lactation is clinically important, but also complex. Data for some drugs are completely lacking and for other drugs information is only available from single dose or short term studies or case reports. Moreover, limited knowledge exists about the practical impact of the drug concentrations found in boast milk and there are great methodological …	Norrland Univ Hosp, Div Clin Pharmacol, S-90185 Umea, Sweden; Trondheim Reg & Univ Hosp, Dept Clin Pharmacol, Trondheim, Norway	Hagg, S (reprint author), Norrland Univ Hosp, Div Clin Pharmacol, S-90185 Umea, Sweden.		Hagg, Staffan/G-5612-2013	Hagg, Staffan/0000-0002-5137-8420			ALEXANDER FW, 1979, ARCH DIS CHILD, V54, P240, DOI 10.1136/adc.54.3.240; ANDERSON PO, 1979, SEMIN PERINATOL, V3, P271; ANDRE M, 1992, PEDIATRIC PHARM THER, P183; Bardy AH, 1982, EPILEPSY PREGNANCY C, P359; BENNETT PN, 1996, DRUGS HUMAN LACTATIO; BERRY DJ, 1999, THER DRUG MONIT, V21, P478; BERTILSSON L, 1995, CLIN PHARMACOKINET, V29, P192, DOI 10.2165/00003088-199529030-00005; BLUMER JL, 1992, PED…	87	39	40	0	1	ADIS INTERNATIONAL LTD	AUCKLAND	41 CENTORIAN DR, PRIVATE BAG 65901, MAIRANGI BAY, AUCKLAND 10, NEW ZEALAND	0114-5916			DRUG SAFETY	Drug Saf.	JUN	2000	22	6
J	Ohman, I; Vitols, S; Tomson, T				Ohman, I; Vitols, S; Tomson, T			Lamotrigine in pregnancy: Pharmacokinetics during delivery, in the neonate, and during lactation	EPILEPSIA			English	Article						epilepsy; pregnancy; lamotrigine; pharmacokinetics; breast milk	DRUG; METABOLISM; EPILEPSY; NEWBORN; MOTHER	Purpose: To investigate the pharmacokinetics of lamotrigine (LTG) during delivery, during the neonatal period, and lactation. Methods: High-performance liquid chromatography was used to determine plasma and milk levels of LTG in nine pregnant women with epilepsy treated with LTG, and plasma levels in their 10 infants. Samples were obtained at delivery, the first 3 days postpartum, and at breast-f…	Karolinska Inst, Karolinska Hosp, Dept Clin Pharmacol, S-17176 Stockholm, Sweden; Karolinska Inst, Karolinska Hosp, Dept Clin Neurosci, Neurol Sect, S-17176 Stockholm, Sweden	Ohman, I (reprint author), Karolinska Inst, Karolinska Hosp, Dept Clin Pharmacol, S-17176 Stockholm, Sweden.		Ohman, Inger/B-5513-2008				BESUNDER JB, 1988, CLIN PHARMACOKINET, V14, P189, DOI 10.2165/00003088-198814040-00001; BINNIE CD, 1986, EPILEPSIA, V27, P248, DOI 10.1111/j.1528-1157.1986.tb03536.x; Eldridge Robbin R., 1995, Epilepsia, V36, P90; Forssblad E, 1996, J PHARMACEUT BIOMED, V14, P755, DOI 10.1016/0731-7085(95)01669-4; Garnett WR, 1997, J CHILD NEUROL, V12, pS10, DOI 10.1177/0883073897012001041; JAWAD S, 1987, EPILEPS…	14	182	188	1	15	LIPPINCOTT WILLIAMS & WILKINS	PHILADELPHIA	530 WALNUT ST, PHILADELPHIA, PA 19106-3621 USA	0013-9580			EPILEPSIA	Epilepsia	JUN	2000	41	6
J	Nag, D				Nag, D			Gender and epilepsy: A clinician's experience	NEUROLOGY INDIA			English	Article; Proceedings Paper	Annual Conference of Indian-Epilepsy-Association	DEC, 1999	HYDERABAD, INDIA	India Epilepsy Assoc		epilepsy; social stigma; women	ANTIEPILEPTIC DRUGS; PREGNANCY	Women in India are greatly discriminated against if they happen to have epilepsy. Engagements are Often cancelled, The parents of epileptic girls have to give heavy dowry at the time of marriage, even if the boy is handicapped. As a result, many girls do not disclose their problem before marriage. They take the medicine secretly. Epilepsy may sometimes produce problems during pregnancy and delive…	KG Med Coll, Dept Neurol, Lucknow, Uttar Pradesh, India							BANNERJEE A, 1989, THESIS LUCKNOW U; Bennet PN, 1988, DRUGS HUMAN LACTATIO; GARG RK, 1995, NEUROL INDIA, V43, P36; HERZOG AG, 1995, RECENT ADV EPILEPSY, V6, P221; LINDHOUT D, 1992, NEUROLOGY, V42, P94; Mani KS, 1990, COMPREHENSIVE EPILEP, P781; Morrell MJ, 1996, EPILEPSIA, V37, pS34, DOI 10.1111/j.1528-1157.1996.tb06037.x; NAG D, 1979, SERUM DILANTIN SERUM; NAG D, 1989, SODIUM VALPROATE ITS; OMTZ…	14	10	10	0	0	NEUROL SOC INDIA	CHANDIGARH	C/O J S CHOPRA, PGIMER, DEPT NEUROLOGY, CHANDIGARH 160 012, INDIA	0028-3886			NEUROL INDIA	Neurol. India	JUN	2000	48	2
J	Fonager, K; Larsen, H; Pedersen, L; Sorensen, HT				Fonager, K; Larsen, H; Pedersen, L; Sorensen, HT			Birth outcomes in women exposed to anticonvulsant drugs	ACTA NEUROLOGICA SCANDINAVICA			English	Article						anticonvulsants; pregnancy outcome; congenital abnormalities	ANTIEPILEPTIC DRUGS; CONGENITAL-MALFORMATIONS; EPILEPTIC MOTHERS; PREGNANCY; CHILDREN; CARBAMAZEPINE; SMOKING; GROWTH; RISK	Objectives - To examine the risk of malformations and fetal growth in women treated with anticonvulsant drugs in Worth Jutland County, Denmark. Material and methods - All women treated with anticonvulsant drugs in the county were identified in a Pharmaco-Epidemiological Prescription Database and linked to the Danish Medical Birth Registry and the Regional Hospital Discharge Registry. Results - We…	Aarhus Univ, Dept Epidemiol & Social Med, Danish Epidemiol Sci Ctr, DK-8000 Aarhus C, Denmark; Aalborg Hosp, Res Unit Clin Epidemiol, DK-9000 Aalborg, Denmark; Aarhus Univ Hosp, Dept Med 5, DK-8000 Aarhus C, Denmark	Fonager, K (reprint author), Aarhus Univ, Dept Epidemiol & Social Med, Danish Epidemiol Sci Ctr, DK-8000 Aarhus C, Denmark.			Fonager, Kirsten/0000-0001-9641-992X; Toft Sorensen, Henrik/0000-0003-4299-7040			AKHTAR N, 1987, BRIT J CLIN PRACT, V41, P862; BATTINO D, 1992, ACTA NEUROL SCAND, V85, P204; BATTINO D, 1992, ACTA NEUROL SCAND, V86, P555, DOI 10.1111/j.1600-0404.1992.tb05485.x; BERTOLLINI R, 1985, European Journal of Epidemiology, V1, P67; CZEIZEL AE, 1994, BRIT MED J, V308, P1473, DOI 10.1136/bmj.308.6942.1473; CZEIZEL AE, 1993, BRIT MED J, V306, P499, DOI 10.1136/bmj.306.6876.499; JICK H, 19…	33	32	34	0	0	WILEY-BLACKWELL	MALDEN	COMMERCE PLACE, 350 MAIN ST, MALDEN 02148, MA USA	0001-6314			ACTA NEUROL SCAND	Acta Neurol. Scand.	MAY	2000	101	5
J	Dessens, AB; Cohen-Kettenis, PT; Mellenbergh, GJ; Koppe, JG; van de Poll, NE; Boer, K				Dessens, AB; Cohen-Kettenis, PT; Mellenbergh, GJ; Koppe, JG; van de Poll, NE; Boer, K			Association of prenatal phenobarbital and phenytoin exposure with small head size at birth and with learning problems	ACTA PAEDIATRICA			English	Article						cognitive abilities; epilepsy; OFC; pregnancy; prenatal anticonvulsant exposure	EPILEPTIC MOTHERS; ANTICONVULSANTS; INTELLIGENCE; PREGNANCY; CHILDREN; DRUGS; BRAIN	Small head size has been observed in prenatally anticonvulsant-exposed neonates. In infancy, cognitive impairments were revealed. It is presently unknown whether these impairments are permanent or disappear after puberty. We studied the link between the prenatal influence of anticonvulsants on brain development and cognitive functioning in adulthood: a retrospective study on head size and a follo…	Univ Amsterdam, Grad Sch Neurosci, Acad Med Ctr, Amsterdam, Netherlands; Univ Amsterdam, Dept Obstet Gynecol & Neonatol, Amsterdam, Netherlands; Univ Amsterdam, Rudolf Magnus Inst Neurosci, Dept Child & Adolescent Psychiat, NL-1012 WX Amsterdam, Netherlands; Univ Amsterdam, Fac Psychol, NL-1012 WX Amsterdam, Netherlands	Dessens, AB (reprint author), Delta Psychiat Hosp, POB 800, NL-3170 DZ Poortugaal, Netherlands.						ADAMS J, 1990, NEUROTOXICOL TERATOL, V12, P203, DOI 10.1016/0892-0362(90)90092-Q; BRICKENKAMP R, 1967, D2 TEST VIGILANCE; BRIGGS GG, 1994, DRUGS PREGNANCY LACT, pA44; BUEHLER BA, 1990, NEW ENGL J MED, V322, P1567, DOI 10.1056/NEJM199005313222204; DELASSIO DJ, 1985, NEW ENGL J MED, V312, P55; DESSENS AB, 1994, ACTA PAEDIATR, V83, P54, DOI 10.1111/j.1651-2227.1994.tb13385.x; DESSENS AB, 1996, THESI…	30	60	63	0	3	TAYLOR & FRANCIS AS	OSLO	CORT ADELERSGT 17, PO BOX 2562, SOLLI, 0202 OSLO, NORWAY	0803-5253			ACTA PAEDIATR	Acta Paediatr.	MAY	2000	89	5
J	Chang, YC; Guo, NW; Huang, CC; Wang, ST; Tsai, JJ				Chang, YC; Guo, NW; Huang, CC; Wang, ST; Tsai, JJ			Neurocognitive attention and behavior outcome of school-age children with a history of febrile convulsions: A population study	EPILEPSIA			English	Article						febrile convulsion; attention; neurocognition; outcome	SUSTAINED ATTENTION; SEIZURES; RECURRENCE; EPILEPSY; PREVALENCE; BIRTH	Purpose: A prospective population-based case-control study was performed to ascertain whether febrile convulsion (FC) in early childhood is associated with neurocognitive attention deficits in school age. Methods: A total of 103 children, confirmed to have FC by age 3 years from a population survey of 4,340 live-birth newborns in Tainan City, Taiwan, was followed up until at least age 6 years. An…	Natl Cheng Kung Univ, Coll Med, Dept Pediat, Tainan 704, Taiwan; Natl Cheng Kung Univ, Coll Med, Dept Publ Hlth, Tainan 704, Taiwan; Natl Cheng Kung Univ, Coll Med, Dept Neurol, Tainan 704, Taiwan; Kaohsiung Med Univ, Sch Psychol, Kaohsiung, Taiwan	Huang, CC (reprint author), Natl Cheng Kung Univ, Coll Med, Dept Pediat, 138 Sheng Li Rd, Tainan 704, Taiwan.	huangped@mail.ncku.edu.tw		Huang, Chao-Ching/0000-0003-2799-7181			AICARDI J, 1994, EPILEPSY CHILDREN, P253; AICARDI J, 1992, DIS NERVOUS SYSTEM C, P911; Cabeza R, 1997, J COGNITIVE NEUROSCI, V9, P1, DOI 10.1162/jocn.1997.9.1.1; Cohen R. A., 1993, NEUROPSYCHOLOGY ATTE, P177; CONNERS CK, 1989, MANUAL CORNERS RATIN; CULL A, 1975, SOME PSYCHOL ASPECTS; ELLENBERG JH, 1978, ARCH NEUROL-CHICAGO, V35, P17, DOI 10.1001/archneur.1978.00500250021004; FALCONER MA, 1964, AR…	42	56	57	0	4	WILEY	HOBOKEN	111 RIVER ST, HOBOKEN 07030-5774, NJ USA	0013-9580	1528-1167		EPILEPSIA	Epilepsia	APR	2000	41	4
J	Dean, JCS; Moore, SJ; Turnpenny, PD				Dean, JCS; Moore, SJ; Turnpenny, PD			Developing diagnostic criteria for the fetal anticonvulsant syndromes	SEIZURE-EUROPEAN JOURNAL OF EPILEPSY			English	Article						antiepileptic drugs; malformation; neurodevelopment; diagnosis	ANTIEPILEPTIC DRUGS; VALPROATE SYNDROME; MALFORMATIONS; PREGNANCY	The prevalence of congenital malformations and cognitive disorders in children whose mothers took antiepileptic drugs in pregnancy is increased, compared with the background rate. Not all such cases are due to teratogenic effects of the mother's treatment. Certain problems, including neonatal withdrawal symptons, some malformations, characteristics facial features and a typical developmental and …	Sch Med, Dept Med Genet, Aberdeen AB25 2ZD, Scotland; Mem Univ Newfoundland, Hlth Sci Ctr, Newfoundland & Labrador Med Genet Program, St Johns, NF A1B 3V6, Canada; Royal Devon & Exeter Hosp, Clin Genet Serv, Exeter EX2 5DW, Devon, England	Dean, JCS (reprint author), Sch Med, Dept Med Genet, Aberdeen AB25 2ZD, Scotland.			Dean, John/0000-0003-3841-0841			CHRISTIANSON AL, 1994, DEV MED CHILD NEUROL, V36, P361; CLAYTONSMITH J, 1995, J MED GENET, V32, P724, DOI 10.1136/jmg.32.9.724; DePaepe A, 1996, AM J MED GENET, V62, P417, DOI 10.1002/(SICI)1096-8628(19960424)62:4<417::AID-AJMG15>3.0.CO;2-R; Kaneko S, 1999, EPILEPSY RES, V33, P145, DOI 10.1016/S0920-1211(98)00084-9; KELLY TE, 1984, AM J MED GENET, V19, P413, DOI 10.1002/ajmg.1320190302; LINDHOUT …	8	12	13	0	0	W B SAUNDERS CO LTD	LONDON	24-28 OVAL RD, LONDON NW1 7DX, ENGLAND	1059-1311			SEIZURE-EUR J EPILEP	Seizure	APR	2000	9	3
J	Lu, MCK; Sammel, MD; Cleveland, RH; Ryan, LM; Holmes, LB				Lu, MCK; Sammel, MD; Cleveland, RH; Ryan, LM; Holmes, LB			Digit effects produced by prenatal exposure to antiepileptic drugs	TERATOLOGY			English	Article							FETAL-HYDANTOIN SYNDROME; PHALANGEAL HYPOPLASIA; ANTICONVULSANT DRUGS; IN-UTERO; PHENYTOIN; CHILDREN; TERATOGENESIS; MONOTHERAPY; INFANTS; NEWBORN	The hypothesis tested was that digit anomalies among individuals exposed in utero to antiepileptic drugs (AED) are best identified by a systematic search, including radiographs and dermatoglyphics, rather than relying only on visual inspection, A systematic search was made for five types of digit abnormalities in 46 AED-exposed individuals ages 5-29 years in comparison with controls: visible anom…	Massachusetts Gen Hosp, Genet & Teratol Unit, Serv Pediat, Boston, MA 02114 USA; Massachusetts Gen Hosp, Dept Radiol, Boston, MA 02114 USA; Harvard Univ, Sch Publ Hlth, Dept Biostat, Boston, MA 02115 USA; Harvard Univ, Sch Med, Dept Pediat, Boston, MA 02115 USA; Harvard Univ, Sch Med, Dept Radiol, Boston, MA 02115 USA	Holmes, LB (reprint author), Massachusetts Gen Hosp, Genet & Teratol Unit, Serv Pediat, Warren 801,55 Fruit St, Boston, MA 02114 USA.		Ryan, Louise/A-4562-2009	Ryan, Louise/0000-0001-5957-2490			Agresti A, 1990, CATEGORICAL DATA ANA; BERTOLLINI R, 1987, EUR J EPIDEMIOL, V3, P164; BUEHLER BA, 1990, NEW ENGL J MED, V322, P1567, DOI 10.1056/NEJM199005313222204; CUMMINGS H, 1961, FINGER PRINTS PALMS; Draper N., 1981, APPL REGRESSION ANAL; GAILY E, 1990, AM J MED GENET, V35, P574, DOI 10.1002/ajmg.1320350425; HANSON JW, 1975, J PEDIATR-US, V87, P285, DOI 10.1016/S0022-3476(75)80604-4; HANSON …	28	20	20	0	2	WILEY-LISS	NEW YORK	DIV JOHN WILEY & SONS INC, 605 THIRD AVE, NEW YORK, NY 10158-0012 USA	0040-3709			TERATOLOGY	Teratology	APR	2000	61	4
J	LaVaccare, JA; Bergen, D				LaVaccare, JA; Bergen, D			Women with epilepsy	CLINICAL NEUROPHARMACOLOGY			English	Review							ANTIEPILEPTIC DRUGS; PREGNANCY; TERATOGENESIS; MALFORMATIONS; RISK		Rush Univ, Rush Presbyterian St Lukes Med Ctr, Dept Neurol Sci, Chicago, IL 60612 USA	LaVaccare, JA (reprint author), Rush Univ, Rush Presbyterian St Lukes Med Ctr, Dept Neurol Sci, Suite 1106,1725 W Harrison St, Chicago, IL 60612 USA.						BATTINO D, 1992, ACTA NEUROL SCAND, V86, P555, DOI 10.1111/j.1600-0404.1992.tb05485.x; BLUMBERG RW, 1961, PEDIATRICS, V28, P501; [Anonymous], 1992, MMWR Recomm Rep, V41, P1; DANSKY LV, 1987, ANN NEUROL, V21, P176, DOI 10.1002/ana.410210210; DELAGADOESCUETA AV, 1992, NEUROLOGY S5, V42, P149; El-Sayed YY, 1998, EPILEPSIA, V39, pS17, DOI 10.1111/j.1528-1157.1998.tb02603.x; FREDRICK J, 1983, BRIT MED…	26	0	0	0	0	LIPPINCOTT WILLIAMS & WILKINS	PHILADELPHIA	530 WALNUT ST, PHILADELPHIA, PA 19106-3621 USA	0362-5664			CLIN NEUROPHARMACOL	Clin. Neuropharmacol.	MAR-APR	2000	23	2
J	Holmes, LB; Rosenberger, PB; Harvey, EA; Khoshbin, S; Ryan, L				Holmes, LB; Rosenberger, PB; Harvey, EA; Khoshbin, S; Ryan, L			Intelligence and physical features of children of women with epilepsy	TERATOLOGY			English	Article							FETAL HYDANTOIN SYNDROME; MULTIPLE ENDPOINTS; IN-UTERO; MOTHERS; ANTICONVULSANTS; ABNORMALITIES; PREGNANCY; INFANTS; NEWBORN; DRUGS	The teratogenicity of maternal epilepsy has been attributed to several factors, including the antiepileptic drugs taken to prevent seizures during pregnancy, the occurrence of seizures during pregnancy, and the factors in the mother that caused her to have epilepsy. We have addressed the hypothesis that the children of women who have a history of epilepsy (seizure history), but who took no antiep…	Massachusetts Gen Hosp, Serv Pediat, Genet & Teratol Unit, Boston, MA 02114 USA; Massachusetts Gen Hosp, Neurol Serv, Learning Disorders Unit, Boston, MA 02114 USA; Brigham & Womens Hosp, Dept Neurol, Boston, MA 02115 USA; Harvard Med Sch, Dept Pediat, Boston, MA 02115 USA; Harvard Med Sch, Dept Neurol, Boston, MA 02115 USA; Harvard Sch Publ Hlth, Dept Biostat, Boston, MA 02115 USA	Holmes, LB (reprint author), Massachusetts Gen Hosp, Serv Pediat, Genet & Teratol Unit, Warren 801, 55 Fruit St, Boston, MA 02114 USA.		Ryan, Louise/A-4562-2009	Ryan, Louise/0000-0001-5957-2490			ADAMS J, 1998, TERATOLOGY, V57, P270; BANCAUD J, 1981, EPILEPSIA, V22, P489; BENNETT JC, 1996, CECIL TXB MED, P2123; CREASY RK, 1994, MATERNAL FETAL MED P, P1073; DALESSIO DJ, 1985, NEW ENGL J MED, V312, P559, DOI 10.1056/NEJM198502283120906; DAVIS JA, 1982, GEN SOCIAL SURVEYS C; GAILY E, 1988, J PEDIATR-US, V113, P677; GAILY E, 1990, DEV MED CHILD NEUROL, V32, P403; GAILY E, 1988, J PEDIATR-US, …	36	47	48	0	1	WILEY-LISS	NEW YORK	DIV JOHN WILEY & SONS INC, 605 THIRD AVE, NEW YORK, NY 10158-0012 USA	0040-3709			TERATOLOGY	Teratology	MAR	2000	61	3
J	Rodriguez-Pinilla, E; Arroyo, I; Fondevilla, J; Garcia, MJ; Martinez-Frias, ML				Rodriguez-Pinilla, E; Arroyo, I; Fondevilla, J; Garcia, MJ; Martinez-Frias, ML			Prenatal exposure to valproic acid during pregnancy and limb deficiencies: A case-control study	AMERICAN JOURNAL OF MEDICAL GENETICS			English	Article						valproic acid; congenital malformations; limb deficiencies	BIRTH-DEFECTS; SPINA-BIFIDA; MALFORMATIONS; PHENOTYPE	We conducted a case-control study using data from the Spanish Collaborative Study of Congenital Malformations (ECEMC) on the relationship between prenatal exposure to valproic acid (VPA) and the presence of limb deficiencies in newborn infants. Among a total of 22,294 consecutive malformed infants (once we excluded genetic syndromes) and 21,937 control infants with specified data on antiepileptic…	Univ Complutense Madrid, Fac Med, ECEMC, Madrid 28040, Spain; Hosp Gen San Pedro Alcantara, Serv Pediat, Caceres, Spain; Hosp Juan Ramon Jimenez, Serv Pediat, Huelva, Spain; Hosp Virgen Luz, Serv Pediat, Cuenca, Spain; Univ Complutense Madrid, Fac Med, Dept Farmacol, E-28040 Madrid, Spain	Rodriguez-Pinilla, E (reprint author), Univ Complutense Madrid, Fac Med, ECEMC, Madrid 28040, Spain.	luisama@eucmos.sim.ucm.es					ARDINGER HH, 1988, AM J MED GENET, V29, P171, DOI 10.1002/ajmg.1320290123; BAILEY CJ, 1983, LANCET, V1, P190; BERMEJOSANCEZ E, 1997, REV DISMORFOLOGIA EP, V4, P43; BJERKEDAL T, 1982, LANCET, V2, P1096; BRONS JTJ, 1990, PRENATAL DIAG, V10, P279, DOI 10.1002/pd.1970100502; CARTER BS, 1988, CLIN PEDIATR, V28, P81; CLAYTONSMITH J, 1995, J MED GENET, V32, P724, DOI 10.1136/jmg.32.9.724; DILIBERTI JH, …	29	42	44	0	4	WILEY-LISS	HOBOKEN	DIV JOHN WILEY & SONS INC, 111 RIVER ST, HOBOKEN, NJ 07030 USA	0148-7299	1096-8628		AM J MED GENET	Am. J. Med. Genet.	28-Feb	2000	90	5
J	Greenberg, DA; Durner, M; Keddache, M; Shinnar, S; Resor, SR; Moshe, SL; Rosenbaum, D; Cohen, J; Harden, C; Kang, H; Wallace, S; Luciano, D; Ballaban-Gil, K; Tomasini, L; Zhou, GL; Klotz, I; Dicker, E				Greenberg, DA; Durner, M; Keddache, M; Shinnar, S; Resor, SR; Moshe, SL; Rosenbaum, D; Cohen, J; Harden, C; Kang, H; Wallace, S; Luciano, D; Ballaban-Gil, K; Tomasini, L; Zhou, GL; Klotz, I; Dicker, E			Reproducibility and complications in gene searches: Linkage on chromosome 6, heterogeneity, association, and maternal inheritance in juvenile myoclonic epilepsy	AMERICAN JOURNAL OF HUMAN GENETICS			English	Article							IDIOPATHIC GENERALIZED EPILEPSIES; SUSCEPTIBILITY LOCUS; ADOLESCENT-ONSET; NO EVIDENCE; LOD SCORES; HLA REGION; FAMILIES; SEIZURES; POWER; BF	Evidence for genetic influences in epilepsy is strong, but reports identifying specific chromosomal origins of those influences conflict. One early study reported that human leukocyte antigen (HLA) markers were genetically linked to juvenile myoclonic epilepsy (JME); this was confirmed in a later study. Other reports did trot find linkage to HLA markers. One found evidence of linkage to markers o…	Mt Sinai Sch Med, Dept Psychiat, New York, NY 10029 USA; Montefiore Med Ctr, Dept Neurol, New York, NY USA; Montefiore Med Ctr, Dept Pediat, New York, NY USA; Albert Einstein Coll Med, New York, NY USA; Columbia Presbyterian Med Ctr, New York, NY 10032 USA; Mt Sinai Med Ctr, Dept Neurol, New York, NY 10029 USA; Mt Sinai Med Ctr, Div Neuropediat, New York, NY 10029 USA; Cornell Univ, Beth Israel M…	Greenberg, DA (reprint author), Mt Sinai Sch Med, Dept Psychiat, Box 1229, New York, NY 10029 USA.				NINDS NIH HHS [R01 NS027941, NS37466, R01 NS037466, NS27941]; NIDDK NIH HHS [DK31775, R01 DK031775]; NIMH NIH HHS [R01 MH048858]		Abreu PC, 1999, AM J HUM GENET, V65, P847, DOI 10.1086/302536; *COMM CLASS TERM I, 1989, EPILEPSIA, V30, P389, DOI DOI 10.1111/J.1528-1157.1989.TB05316.X; Dib C, 1996, NATURE, V380, P152, DOI 10.1038/380152a0; Durner M, 1999, AM J HUM GENET, V64, P1411, DOI 10.1086/302371; DURNER M, 1991, NEUROLOGY, V41, P1651, DOI 10.1212/WNL.41.10.1651; DURNER M, 1992, EPILEPSIA, V33, P814, DOI 10.1111/j.1528-1…	38	101	101	0	0	UNIV CHICAGO PRESS	CHICAGO	5720 SOUTH WOODLAWN AVE, CHICAGO, IL 60637-1603 USA	0002-9297			AM J HUM GENET	Am. J. Hum. Genet.	FEB	2000	66	2
J	Wide, K; Winbladh, B; Tomson, T; Sars-Zimmer, K; Berggren, E				Wide, K; Winbladh, B; Tomson, T; Sars-Zimmer, K; Berggren, E			Psychomotor development and minor anomalies in children exposed to antiepileptic drugs in utero: a prospective population-based study	DEVELOPMENTAL MEDICINE AND CHILD NEUROLOGY			English	Article							EPILEPTIC MOTHERS; PARENTAL EPILEPSY; WOMEN; PREGNANCY; CARBAMAZEPINE; MALFORMATIONS; PHENYTOIN; ANTICONVULSANTS; COHORT; RISK	The aim of this study was to assess psychomotor development, using Griffiths' test, and the incidence of minor anomalies at birth in children who had been exposed to antiepileptic drugs (AEDs) in utero. The study sample comprised 100 children of mothers who were treated with AEDs during pregnancy and 100 matched control children. Women with epilepsy were recruited from a pregnant urban population…	Karolinska Inst, Sachs Childrens Hosp, Dept Paediat, S-11895 Stockholm, Sweden; Karolinska Inst, Sachs Childrens Hosp, Dept Clin Neurosci, S-11895 Stockholm, Sweden	Wide, K (reprint author), Karolinska Inst, Sachs Childrens Hosp, Dept Paediat, POB 17912, S-11895 Stockholm, Sweden.						BATTINO D, 1992, ACTA NEUROL SCAND, V85, P204; BERTOLLINI R, 1985, European Journal of Epidemiology, V1, P67; *COMM CLASS TERM I, 1989, EPILEPSIA, V30, P389, DOI DOI 10.1111/J.1528-1157.1989.TB05316.X; DANSKY LV, 1991, REPROD TOXICOL, V5, P301, DOI 10.1016/0890-6238(91)90091-S; DRAVET C, 1992, NEUROLOGY, V42, P75; DSOUZA SW, 1991, ARCH DIS CHILD, V66, P320, DOI 10.1136/adc.66.3.320; GAILLARD G, 1…	27	51	52	0	1	CAMBRIDGE UNIV PRESS	NEW YORK	40 WEST 20TH STREET, NEW YORK, NY 10011-4211 USA	0012-1622			DEV MED CHILD NEUROL	Dev. Med. Child Neurol.	FEB	2000	42	2
J	Navarova, J; Seemannova, Z; Ujhazy, E; Sotnikova, R; Dubovicky, M; Muchova, S; Horakova, K				Navarova, J; Seemannova, Z; Ujhazy, E; Sotnikova, R; Dubovicky, M; Muchova, S; Horakova, K			Biochemical variables of oxidative cell and tissue damage induced by phenytoin	BIOLOGIA			English	Article; Proceedings Paper	5th Slovak-Czech Interdisciplinary Conference on Toxicology	JUN 01-03, 2000	TRENCIANSKE, SLOVAKIA	Slovak Acad Sci, Inst Experiment Pharmacol, Czech Soc Experiment, Toxicol Sect, Czech Med Assoc		phenytoin; oxidative stress; HeLa cells; NAGA; GSH; pregnant rats	COLORIMETRIC ASSAY; LYSOSOMAL DAMAGE; STRESS; PROLIFERATION; CYCLOPHOSPHAMIDE; TERATOGENICITY; GENERATION; HELA	The aim of our study was to evaluate a model for studying possible preventive effects of selective natural and synthetic antioxidants on phenytoin (PHT)-induced biochemical changes in cells (in vitro) and in organs (in vivo). We compared the cytotoxic effect of PHT on HeLa cells using one direct (cell number) and four indirect (Lowry MTT, NR, KB) methods. Further the adverse effect of PHT on preg…	Slovak Acad Sci, Inst Expt Pharmacol, SK-84126 Bratislava, Slovakia	Navarova, J (reprint author), Slovak Acad Sci, Inst Expt Pharmacol, Dubravska Cesta 9, SK-84126 Bratislava, Slovakia.	exfajana@savba.sk					Barrett AJ, 1977, LYSOSOMES LABORATORY, P19; Borenfreund E., 1984, J TISSUE CULTURE MET, V9, P7, DOI DOI 10.1007/BF01666038; Brogaard B, 1997, ATLA-ALTERN LAB ANIM, V25, P279; BRUNK UT, 1995, FREE RADICAL BIO MED, V19, P813, DOI 10.1016/0891-5849(95)02001-Q; BURDON RH, 1993, FREE RADICAL RES COM, V18, P369, DOI 10.3109/10715769309147503; CARMICHAEL J, 1987, CANCER RES, V47, P943; HORAKOVA K, 1993…	32	3	3	0	1	SPRINGER	NEW YORK	233 SPRING ST, NEW YORK, NY 10013 USA	0006-3088	1336-9563		BIOLOGIA	Biologia		2000	55			8
J	Ujhazy, E; Dubovicky, M; Mach, M; Juranek, I; Navarova, J; Sadlonova, I; Gajdosik, A				Ujhazy, E; Dubovicky, M; Mach, M; Juranek, I; Navarova, J; Sadlonova, I; Gajdosik, A			Effect of phenytoin on prenatal and postnatal development of rats	BIOLOGIA			English	Article; Proceedings Paper	5th Slovak-Czech Interdisciplinary Conference on Toxicology	JUN 01-03, 2000	TRENCIANSKE, SLOVAKIA	Slovak Acad Sci, Inst Experiment Pharmacol, Czech Soc Experiment, Toxicol Sect, Czech Med Assoc		phenytoin; teratogenicity; intrauterine hypoxia; behaviour; offspring; rat	INTRAUTERINE GROWTH RESTRICTION; HYPOXIA; TERATOGENICITY; REOXYGENATION; BEHAVIOR	Wistar/DV rats were treated with phenytoin (PHT, 150 mg/kg) orally from clay 2 to 19 of gestation. On day 20 of gestation teratological examination was performed. The physical and behavioural development of the offspring of the remaining part of pregnant rats was observed from birth up to 100 days of age. PHT administration caused decreased maternal weight during the late period of gestation and …	Slovak Acad Sci, Inst Expt Pharmacol, SK-84126 Bratislava, Slovakia	Ujhazy, E (reprint author), Slovak Acad Sci, Inst Expt Pharmacol, Dubravska Cesta 9, SK-84126 Bratislava, Slovakia.	exfadubm@savba.sk					ADAMS J, 1986, HDB BEHAV TERATOLOGY, P67; Azarbayjani F, 1998, TERATOLOGY, V57, P117, DOI 10.1002/(SICI)1096-9926(199803)57:3<117::AID-TERA1>3.0.CO;2-Y; CHRISTIANSEN C, 1973, BMJ-BRIT MED J, V2, P208, DOI 10.1136/bmj.2.5860.208; COYLE IR, 1975, PHARMACOL BIOCHEM BE, V3, P799, DOI 10.1016/0091-3057(75)90110-0; DANIELSON MK, 1992, TERATOLOGY, V46, P485, DOI 10.1002/tera.1420460513; DANIELSSON B R G…	20	9	9	0	2	SPRINGER	NEW YORK	233 SPRING ST, NEW YORK, NY 10013 USA	0006-3088	1336-9563		BIOLOGIA	Biologia		2000	55			8
J	Sicca, F; Contaldo, A; Rey, E; Dulac, O				Sicca, F; Contaldo, A; Rey, E; Dulac, O			Phenytoin administration in the newborn and infant	BRAIN & DEVELOPMENT			English	Article						phenytoin; status epilepticus; epilepsy; infant; newborn	STATUS EPILEPTICUS; NEONATAL SEIZURES; CHILDREN; METABOLISM	To evaluate the efficacy and safety of phenytoin (PHT) in the treatment of situation-related seizures and epilepsies in the newborn and infant; the clinical histories of 82 patients were retrospectively reviewed. Sixty patients received for status epilepticus (SE), intravenous PHT followed by long-term oral administration for 27 of them. The other 22 patients had oral treatment only. Intravenous …	Hop St Vincent de Paul, INSERM, U29, F-75674 Paris 14, France; Hop St Vincent de Paul, Neuropediat Dept, F-75674 Paris, France; Univ Paris 05, Hosp St Vincent de Paul, Paris, France	Dulac, O (reprint author), Hop St Vincent de Paul, INSERM, U29, 82 Ave Denfert Rochereau, F-75674 Paris 14, France.		Sicca, Federico/J-7768-2016	Sicca, Federico/0000-0002-4917-5253			Aicardi J, 1986, EPILEPSY CHILDREN; AMAN MG, 1994, EPILEPSIA, V35, P172, DOI 10.1111/j.1528-1157.1994.tb02929.x; BOURGEOIS BF, 1996, EPILEPSY CHILDREN, P536; BOURGEOIS BFD, 1983, NEUROLOGY, V33, P173, DOI 10.1212/WNL.33.2.173; Brodtkorb E, 1999, EPILEPSY RES, V35, P123, DOI 10.1016/S0920-1211(99)00002-9; *COMM CLASS TERM I, 1989, EPILEPSIA, V30, P389, DOI DOI 10.1111/J.1528-1157.1989.TB05316.X; D…	25	9	10	0	0	ELSEVIER SCIENCE BV	AMSTERDAM	PO BOX 211, 1000 AE AMSTERDAM, NETHERLANDS	0387-7604			BRAIN DEV-JPN	Brain Dev.	JAN	2000	22	1
J	Hvas, CL; Henriksen, TB; Ostergaard, JR				Hvas, CL; Henriksen, TB; Ostergaard, JR			Birth weight in offspring of women with epilepsy	EPIDEMIOLOGIC REVIEWS			English	Article							INTRAUTERINE GROWTH-RETARDATION; EXPOSED IN-UTERO; ANTIEPILEPTIC DRUGS; GESTATIONAL-AGE; RISK-FACTORS; ANTICONVULSANT DRUGS; MATERNAL EPILEPSY; FETAL GROWTH; CARBAMAZEPINE MONOTHERAPY; CONGENITAL-MALFORMATIONS		Aarhus Univ Hosp, Dept Obstet & Gynecol, Perinatal Epidemiol Res Unit, DK-8200 Aarhus N, Denmark; Aarhus Univ Hosp, Dept Pediat, DK-8200 Aarhus, Denmark	Hvas, CL (reprint author), Aarhus Univ Hosp, Dept Obstet & Gynecol, Perinatal Epidemiol Res Unit, DK-8200 Aarhus N, Denmark.			Hvas, Christian Lodbertg/0000-0001-7973-7184			ABRAMS B, 1991, AM J OBSTET GYNECOL, V164, P785, DOI 10.1016/0002-9378(91)90516-T; AKHTAR N, 1987, BRIT J CLIN PRACT, V41, P862; Alexander G R, 1996, J Perinatol, V16, P53; Andermann E, 1982, EPILEPSY PREGNANCY C, P61; Battino D, 1999, EPILEPSY RES, V36, P53, DOI 10.1016/S0920-1211(99)00020-0; BATTINO D, 1992, ACTA NEUROL SCAND, V85, P204; BATTINO D, 1992, ACTA NEUROL SCAND, V86, P555, DOI 10.111…	93	17	17	0	0	OXFORD UNIV PRESS INC	CARY	JOURNALS DEPT, 2001 EVANS RD, CARY, NC 27513 USA	0193-936X			EPIDEMIOL REV	Epidemiol. Rev.		2000	22	2
J	Kaneko, S				Kaneko, S			Epilepsy, pregnancy, and the child	EPILEPSIA			English	Article; Proceedings Paper	32nd Annual Meeting of the Japan-Epilepsy-Society	OCT 09-10, 1998	YOKOHAMA, JAPAN	Japan Epilepsy Soc		epilepsy; pregnancy; antiepileptic drugs; malformation; psychomotor development	ANTIEPILEPTIC DRUGS; CONGENITAL-MALFORMATIONS; MAJOR MALFORMATIONS; MINOR ANOMALIES; MOTHERS; TERATOGENICITY; GROWTH; WOMEN; VALPROATE; INFANTS	Women with epilepsy have many legitimate concerns regarding the effects of their condition and the use of antiepileptic drugs (AEDs) on their unborn children. These concerns fall into 4 areas: increased seizure frequency during pregnancy, risk of birth defects, risks associated with breast feeding, and psychomotor retardation in offspring. Studies have shown that many of these risks can be minimi…	Hirosaki Univ, Sch Med, Dept Neuropsychiat, Hirosaki, Aomori 036, Japan	Kaneko, S (reprint author), Hirosaki Univ, Sch Med, Dept Neuropsychiat, Hirosaki, Aomori 036, Japan.						Battino D, 1999, EPILEPSY RES, V36, P53, DOI 10.1016/S0920-1211(99)00020-0; DANSKY L, 1982, EPILEPSY PREGNANCY C, P251; DANSKY LV, 1987, ANN NEUROL, V21, P176, DOI 10.1002/ana.410210210; DEVINSKY O, 1994, NEUROL CLIN, V12, P479; DILIBERTI JH, 1984, AM J MED GENET, V19, P473, DOI 10.1002/ajmg.1320190308; GAILY E, 1989, EPILEPSY RES, V4, P147, DOI 10.1016/0920-1211(89)90019-3; GAILY E, 1988, J PEDI…	42	10	10	0	0	LIPPINCOTT WILLIAMS & WILKINS	PHILADELPHIA	530 WALNUT ST, PHILADELPHIA, PA 19106-3621 USA	0013-9580			EPILEPSIA	Epilepsia		2000	41			9
J	Penovich, PE				Penovich, PE			The effects of epilepsy and its treatment on sexual and reproductive function	EPILEPSIA			English	Article; Proceedings Paper	1999 Annual Course on Complications of Epilepsy at the American-Epilepsy-Society Meeting	5-Dec-99	ORLANDO, FL	Amer Epilepsy Soc		epilepsy; women; men; sexuality; reproduction	PROGESTERONE THERAPY; PSYCHONEUROENDOCRINE ASPECTS; MEDROXYPROGESTERONE ACETATE; ANTIEPILEPTIC MEDICATION; TEMPOROLIMBIC EPILEPSY; MENSTRUAL DISORDERS; WOMEN; SEIZURES; HORMONES; MEN	Male and female sexuality and reproductive functions are complex systems with cortical, limbic system, hypothalamic, pituitary, and end organ interactions. Sexual steroids are produced in the sexual glands, the adrenals, and the brain. They undergo interconversion in the brain, bind to different brain areas, and have multiple effects behaviorally and neurophysiologically. Progesterone, estrogen a…	Minnesota Epilepsy Grp, St Paul, MN 55102 USA	Penovich, PE (reprint author), Minnesota Epilepsy Grp, 310 Smith Ave N,Suite 300, St Paul, MN 55102 USA.						Abbasi F, 1999, EPILEPSIA, V40, P205, DOI 10.1111/j.1528-1157.1999.tb02076.x; Bixo M, 1997, BRAIN RES, V764, P173, DOI 10.1016/S0006-8993(97)00455-1; Chang SI, 1998, ANN PHARMACOTHER, V32, P794, DOI 10.1345/aph.17253; Crawford P, 1999, SEIZURE-EUR J EPILEP, V8, P135, DOI 10.1053/seiz.1999.0274; CUMMINGS LN, 1995, EPILEPSIA, V36, P355, DOI 10.1111/j.1528-1157.1995.tb01009.x; DANSKY LV, 1992, NEURO…	48	27	29	1	2	WILEY	HOBOKEN	111 RIVER ST, HOBOKEN 07030-5774, NJ USA	0013-9580	1528-1167		EPILEPSIA	Epilepsia		2000	41			2
J	Kabova, R; Veliskova, J; Velisek, L				Kabova, R; Veliskova, J; Velisek, L			Prenatal methotrexate exposure decreases seizure susceptibility in young rats of two strains	EXPERIMENTAL NEUROLOGY			English	Article						seizure; epilepsy; flurothyl; kindling; methotrexate; fetal	NEURONAL MIGRATION DISORDERS; BRAIN-DAMAGE; METHYLAZOXYMETHANOL TREATMENT; WEST-SYNDROME; ANIMAL-MODEL; HIPPOCAMPUS; FLUROTHYL; AGE; TOXICITY; SYSTEM	Effects of prenatal exposure to methotrexate (MTX) administered in Sprague-Dawley (one 5 mg/kg dose of MTX on gestational day 15; E15) or Wistar (one 5 mg/kg dose of MTX on E14 or E15 or two such doses on E15) pregnant rat dams were studied in developing offspring. Young Sprague-Dawley rats were subjected to rapid kindling on postnatal days (PN) 15 and 16, and to flurothyl seizures on PN 15 and P…	Charles Univ Prague, Fac Med 3, Dept Normal Pathol & Clin Physiol, Prague, Czech Republic; Albert Einstein Coll Med, Einstein Montefiore Epilepsy Managemen Ctr, Dept Neurol, Bronx, NY 10467 USA; Albert Einstein Coll Med, Einstein Montefiore Epilepsy Management Ctr, Dept Neurosci, Bronx, NY 10467 USA	Kabova, R (reprint author), Charles Univ Prague, Fac Med 3, Dept Normal Pathol & Clin Physiol, Prague, Czech Republic.			Velisek, Libor/0000-0003-2805-349X	NINDS NIH HHS [NS-36238]		ABELSON HT, 1978, CANCER TREAT REP, V62, P1999; Baraban SC, 1996, EPILEPSY RES, V23, P189, DOI 10.1016/0920-1211(95)00094-1; Baraban SC, 1995, EPILEPSY RES, V22, P145, DOI 10.1016/0920-1211(95)00045-3; BOWERS SW, 1988, ANAL BIOCHEM, V172, P169, DOI 10.1016/0003-2697(88)90427-7; Caviness Verne S. Jr., 1995, P94; CHANDA R, 1973, J NEUROCHEM, V21, P547, DOI 10.1111/j.1471-4159.1973.tb06000.x; Chevas…	47	8	8	0	0	ACADEMIC PRESS INC ELSEVIER SCIENCE	SAN DIEGO	525 B ST, STE 1900, SAN DIEGO, CA 92101-4495 USA	0014-4886	1090-2430		EXP NEUROL	Exp. Neurol.	JAN	2000	161	1
J	Brockhaus, J; Ballanyi, K				Brockhaus, J; Ballanyi, K			Anticonvulsant A(1) receptor-mediated adenosine action on neuronal networks in the brainstem-spinal cord of newborn rats	NEUROSCIENCE			English	Article						chloride-mediated inhibition; epilepsy; GABA; glycine; motor neuron; respiratory rhythm	RESPIRATORY RHYTHM GENERATION; CENTRAL-NERVOUS-SYSTEM; PRE-BOTZINGER COMPLEX; ENDOGENOUS ADENOSINE; NEONATAL RATS; IN-VITRO; HYPOGLOSSAL MOTONEURONS; SYNAPTIC TRANSMISSION; INSPIRATORY NEURONS; MEMBRANE-PROPERTIES	Membrane potential of ventral respiratory group neurons as well as inspiratory-related cranial (hypoglossal) and spinal (C-1-Th-4) nerve activities were analysed in brainstem-spinal cord preparations from neonatal rats. Block of Cl--mediated inhibition with bicuculline (plus strychnine) affected neither rhythmic depolarizations nor spike discharge in 23 of 30 ventral respiratory group cells. In t…	Univ Gottingen, Inst Physiol 2, D-37073 Gottingen, Germany	Ballanyi, K (reprint author), Univ Gottingen, Inst Physiol 2, Humboldtallee 23, D-37073 Gottingen, Germany.	kb@neuro-physiol.med.uni-goettingen.de					ALZHEIMER C, 1989, NEUROSCI LETT, V99, P107, DOI 10.1016/0304-3940(89)90273-5; BALLANTYNE D, 1984, J PHYSIOL-LONDON, V348, P67, DOI 10.1113/jphysiol.1984.sp015100; Ballanyi K, 1999, PROG NEUROBIOL, V59, P583, DOI 10.1016/S0301-0082(99)00009-X; Ballanyi K, 1997, J PHYSIOL-LONDON, V504, P127, DOI 10.1111/j.1469-7793.1997.127bf.x; Ballanyi K, 1999, MODERN TECHNIQUES NE, P307; BELLINGHAM MC, 1994, NE…	60	28	28	0	0	PERGAMON-ELSEVIER SCIENCE LTD	OXFORD	THE BOULEVARD, LANGFORD LANE, KIDLINGTON, OXFORD OX5 1GB, ENGLAND	0306-4522	1873-7544		NEUROSCIENCE	Neuroscience		2000	96	2
J	Bennett, GD; Wlodarczyk, B; Calvin, JA; Craig, JC; Finnell, RH				Bennett, GD; Wlodarczyk, B; Calvin, JA; Craig, JC; Finnell, RH			Valproic acid-induced alterations in growth and neurotrophic factor gene expression in murine embryos	REPRODUCTIVE TOXICOLOGY			English	Article						valproic acid; neural tube defects; animal model; in situ-transcription; antisense RNA amplification; gene expression; Principal Component Analysis	NEURAL-TUBE DEFECTS; MOUSE EMBRYOS; CELL-CYCLE; IN-VITRO; MUTANT MOUSE; ANTICONVULSANT; TERATOGENESIS; PROLIFERATION; EXPOSURE; INSULIN	Although the teratogenicity of valproic acid (VPA) has been well established, the mechanism(s) by which this anticonvulsant drug induces malformations remains controversial. Using the combined molecular techniques of in situ-transcription (IST) and antisense RNA (aRNA) amplification we analyzed VPA-induced alterations in the gene expression for 10 genes within the neural tubes of embryos from two…	Texas A&M Univ, Dept Vet Anat & Publ Hlth, College Stn, TX 77843 USA; Natl Inst Vet Res, Pulawy, Poland; Texas A&M Univ, Dept Stat, College Stn, TX 77843 USA	Finnell, RH (reprint author), Texas A&M Univ, Dept Vet Anat & Publ Hlth, College Stn, TX 77843 USA.			Wlodarczyk, Bogdan J./0000-0001-5249-5832; Finnell, Richard/0000-0002-5962-8754			ANCHAN RM, 1995, J NEUROBIOL, V28, P133, DOI 10.1002/neu.480280202; ARDINGER HH, 1985, DW SMITH M MALF MORP; BARNARD JA, 1990, BIOCHIM BIOPHYS ACTA, V1032, P7; BJERKEDAL T, 1982, LANCET, V2, P1096; BRUCKNER A, 1983, TERATOLOGY, V27, P29, DOI 10.1002/tera.1420270106; CDC, 1982, MMWR-MORBID MORTAL W, V31, P565; COLE WA, 1980, TERATOLOGY, V22, P125, DOI 10.1002/tera.1420220115; COPP AJ, 1990, PROG N…	52	28	30	0	7	PERGAMON-ELSEVIER SCIENCE LTD	OXFORD	THE BOULEVARD, LANGFORD LANE, KIDLINGTON, OXFORD OX5 1GB, ENGLAND	0890-6238			REPROD TOXICOL	Reprod. Toxicol.	JAN-FEB	2000	14	1
J	Turnpenny, P				Turnpenny, P			Conference Abstracts: The epilepsy and pregnancy group, Manchester, 1999	SEIZURE-EUROPEAN JOURNAL OF EPILEPSY			English	Article									Royal Devon & Exeter Hosp, Exeter EX2 5DW, Devon, England	Turnpenny, P (reprint author), Royal Devon & Exeter Hosp, Exeter EX2 5DW, Devon, England.							0	0	0	0	0	W B SAUNDERS CO LTD	LONDON	24-28 OVAL RD, LONDON NW1 7DX, ENGLAND	1059-1311			SEIZURE-EUR J EPILEP	Seizure	JAN	2000	9	1
[truncated: 18 more columns]
