# Supplementary material for: Emerging trends and knowledge structure of epilepsy during pregnancy research for 2000–2018: a bibliometric analysis
Source: PeerJ. 2019 Jun 7;7:e7115. doi: 10.7717/peerj.7115 (PMC6557303; doi:10.7717/peerj.7115)
Supplement: Supplemental Information 8 [file peerj-07-7115-s008.zip › Raw data that was imported into the Online Analysis Platform of Literature Metrology/Record download_501-1000.txt]

PT	AU	BA	BE	GP	AF	BF	CA	TI	SO	SE	BS	LA	DT	CT	CY	CL	SP	HO	DE	ID	AB	C1	RP	EM	RI	OI	FU	FX	CR	NR	TC	Z9	U1	U2	PU	PI	PA	SN	EI	BN	J9	JI	PD	PY	VL	IS	PN	SU	SI
J	Xiao, YW; Wang, R; Ma, XT; Zhang, S; Chen, Q; Huang, SH; Mao, FQ; Xiong, XM				Xiao Ye-wei; Wang Rong; Ma Xun-tai; Zhang Shan; Chen Qian; Huang Shi-hua; Mao Fu-qun; Xiong Xiao-ming			Cognitive impairment and spontaneous epilepsy in rats with malformations of cortical development	SEIZURE-EUROPEAN JOURNAL OF EPILEPSY			English	Article						Malformation of cortical development (MCD); Long-term video monitoring; Morris water maze; Electroencephalogram (EEG); Spontaneous seizures	DYSPLASIA; MODEL; SEIZURE	Purpose: To examine the cognition, spontaneous epilepsy, and electroencephalography (EEG) characteristics of rats with malformations of cortical development (MCD) and their use as an animal model for investigating the pathogenesis of intractable epilepsy and screening novel antiepileptic drugs. Methods: An epileptic rat model of MCD was established with the F1 generation of pregnant rats after X-…	[Xiao Ye-wei] LuZhou Med Coll, Dept Physiol, Luzhou 646000, Sichuan, Peoples R China; [Wang Rong; Ma Xun-tai; Zhang Shan; Chen Qian; Huang Shi-hua; Mao Fu-qun] Affiliated Hosp LuZhou Med Coll, Dept Neurol, Luzhou 646000, Sichuan, Peoples R China; [Xiong Xiao-ming] Affiliated Hosp LuZhou Med Coll, Dept Pathol, Luzhou 646000, Sichuan, Peoples R China	Ma, XT (reprint author), Affiliated Hosp LuZhou Med Coll, Dept Neurol, 25 Taiping St, Luzhou, Sichuan, Peoples R China.	maxuntai2002@126.com					Andresen L, 2014, NEUROBIOL DIS, V71, P305, DOI 10.1016/j.nbd.2014.08.022; Babb TL, 2000, EPILEPSIA, V41, pS76, DOI 10.1111/j.1528-1157.2000.tb01561.x; Blumcke I, 2011, EPILEPSIA, V52, P158, DOI 10.1111/j.1528-1167.2010.02777.x; [冯占辉 Feng Zhanhui], 2012, [第三军医大学学报, Journal of Third Military Medical University], V34, P311; Hinton RB, 2014, J AM HEART ASSOC, V3, DOI 10.1161/JAHA.114.001493; Kanekar…	22	1	2	1	1	W B SAUNDERS CO LTD	LONDON	32 JAMESTOWN RD, LONDON NW1 7BY, ENGLAND	1059-1311	1532-2688		SEIZURE-EUR J EPILEP	Seizure	DEC	2015	33
J	Asadollahi, M; Ramezani, M; Karimialavijeh, E; Tavakolian, M; Ramezani, M				Asadollahi, Marjan; Ramezani, Mahtab; Karimialavijeh, Ehsan; Tavakolian, Mehrnaz; Ramezani, Maryam			Can physiologic menstrual cycle change serum lamotrigine concentration?	SEIZURE-EUROPEAN JOURNAL OF EPILEPSY			English	Article						Lamotrigine; Serum concentration; Estradiol; Epilepsy	ORAL-CONTRACEPTIVES; EPILEPSY; PREGNANCY	Purpose: The present study aimed to compare the serum LTG levels during the early-/mid-follicular (low estradiol) and mid-luteal (high estradiol) phases of the physiologic menstrual cycle. Method: In a cross-sectional study, 20 women with epilepsy were recruited. Participants had been on monotherapy with LTG for at least two months. All the subjects had normal menstrual cycles. Blood samples for …	[Asadollahi, Marjan] Shahid Beheshti Univ Med Sci, Loghman Hakim Hosp, Dept Neurol, Neurol, Tehran, Iran; [Ramezani, Mahtab; Tavakolian, Mehrnaz; Ramezani, Maryam] Shahid Beheshti Univ Med Sci, Loghman Hakim Hosp, Dept Neurol, Tehran, Iran; [Karimialavijeh, Ehsan] Univ Tehran Med Sci, Shariaty Hosp, Dept Emergency, Emergency Med, Tehran, Iran	Ramezani, M (reprint author), Shahid Beheshti Univ Med Sci, Loghman Hakim Hosp, Dept Neurol, Tehran, Iran.	drmtbramezani@yahoo.com	Karimialavijeh, Ehsan/J-6839-2017	Karimialavijeh, Ehsan/0000-0003-0814-9048			Christensen J, 2007, EPILEPSIA, V48, P484, DOI 10.1111/j.1528-1167.2007.00997.x; de Haan GJ, 2004, NEUROLOGY, V63, P571, DOI 10.1212/01.WNL.0000133213.10244.FD; Gil-Nagel A, 2006, SEIZURE-EUR J EPILEP, V15, P142, DOI 10.1016/j.seizure.2005.12.006; Harden CL, 2009, NEUROLOGY, V73, P142, DOI 10.1212/WNL.0b013e3181a6b325; Herzog AG, 2009, NEUROLOGY, V72, P911, DOI 10.1212/01.wnl.0000344167.78102.f0;…	12	0	0	0	1	W B SAUNDERS CO LTD	LONDON	32 JAMESTOWN RD, LONDON NW1 7BY, ENGLAND	1059-1311	1532-2688		SEIZURE-EUR J EPILEP	Seizure	DEC	2015	33
J	Lynch, NE; Stevenson, NJ; Livingstone, V; Mathieson, S; Murphy, BP; Rennie, JM; Boylan, GB				Lynch, Niamh E.; Stevenson, Nathan J.; Livingstone, Vicki; Mathieson, Sean; Murphy, Brendan P.; Rennie, Janet M.; Boylan, Geraldine B.			The temporal characteristics of seizures in neonatal hypoxic ischemic encephalopathy treated with hypothermia	SEIZURE-EUROPEAN JOURNAL OF EPILEPSY			English	Article						Neonatal seizures; Electroencephalogram; Therapeutic hypothermia; Hypoxic-ischaemic encephalopathy	MILD SYSTEMIC HYPOTHERMIA; THERAPEUTIC HYPOTHERMIA; BRAIN-INJURY; ELECTROGRAPHIC SEIZURES; ASPHYXIAL ENCEPHALOPATHY; MODERATE HYPOTHERMIA; PERINATAL ASPHYXIA; NEWBORNS; OUTCOMES; TRIAL	Purpose: The characteristics of electrographic seizures in newborns with hypoxic-ischaemic encephalopathy (HIE) treated with therapeutic hypothermia (TH) are poorly described. This retrospective, observational study provides reference data on the characteristics of seizures and their evolution over time in newborns with HIE receiving whole-body TH. Method: The cohort under analysis included 23 in…	[Lynch, Niamh E.; Murphy, Brendan P.; Boylan, Geraldine B.] Natl Univ Ireland Univ Coll Cork, Dept Paediat & Child Hlth, Cork, Ireland; [Lynch, Niamh E.; Stevenson, Nathan J.; Livingstone, Vicki; Murphy, Brendan P.; Boylan, Geraldine B.] Natl Univ Ireland Univ Coll Cork, Irish Ctr Fetal & Neonatal Translat Res, Neonatal Brain Res Grp, Cork, Ireland; [Mathieson, Sean; Rennie, Janet M.] Univ Coll L…	Boylan, GB (reprint author), Natl Univ Ireland Univ Coll Cork, Irish Ctr Fetal & Neonatal Translat Res, Neonatal Brain Res Grp, Cork, Ireland.	g.boylan@ucc.ie		Boylan, Geraldine/0000-0003-0920-5291	Denis O' Sullivan Research Fellowship from University College Cork; IICN/UCB Pharma Bursary in Neuroscience; Wellcome Trust UK [85249/z/08/z]; Science Foundation Ireland [10/IN.1/B3036, 12/RC/2272]	Dr Lynch was supported by the Denis O' Sullivan Research Fellowship from University College Cork and the IICN/UCB Pharma Bursary in Neuroscience. The research was also supported by a translational award from the Wellcome Trust UK (85249/z/08/z), and Science Foundation Ireland grants (10/IN.1/B3036 and 12/RC/2272).	Ancora G, 2010, BRAIN DEV-JPN, V32, P835, DOI 10.1016/j.braindev.2009.11.008; [Anonymous], 2012, UK TOBY COOLING REGI; Azzopardi D, 2014, NEW ENGL J MED, V371, P140, DOI 10.1056/NEJMoa1315788; Azzopardi DV, 2009, NEW ENGL J MED, V361, P1349, DOI 10.1056/NEJMoa0900854; BenAri Y, 1997, TRENDS NEUROSCI, V20, P523, DOI 10.1016/S0166-2236(97)01147-8; Bonifacio SI, 2011, J PEDIATR-US, V158, P360, DOI 1…	39	13	13	0	2	W B SAUNDERS CO LTD	LONDON	32 JAMESTOWN RD, LONDON NW1 7BY, ENGLAND	1059-1311	1532-2688		SEIZURE-EUR J EPILEP	Seizure	DEC	2015	33
J	Rakshasbhuvankar, A; Paul, S; Nagarajan, L; Ghosh, S; Rao, S				Rakshasbhuvankar, Abhijeet; Paul, Saritha; Nagarajan, Lakshmi; Ghosh, Soumya; Rao, Shripada			Amplitude-integrated EEG for detection of neonatal seizures: a systematic review	SEIZURE-EUROPEAN JOURNAL OF EPILEPSY			English	Review						Electroencephalography; Cerebral function monitor; aEEG; Diagnostic accuracy study; Neonatal seizure	HYPOXIC-ISCHEMIC ENCEPHALOPATHY; CEREBRAL FUNCTION MONITOR; CONVENTIONAL EEG; NEWBORN-INFANTS; TERM INFANTS; ELECTROENCEPHALOGRAPHY; ACCURACY; CLASSIFICATION; HYPOTHERMIA; BRAIN	Purpose: Amplitude-integrated electroencephalogram (aEEG) is being used increasingly for monitoring seizures in neonatal units. Its accuracy, compared with "the gold-standard" conventional elecroencephalogram (cEEG) is still not well established. We aimed to conduct a systematic review to evaluate the diagnostic accuracy of aEEG when compared with cEEG, for detection of neonatal seizures. Method:…	[Rakshasbhuvankar, Abhijeet; Paul, Saritha; Rao, Shripada] King Edward Hosp Women, Dept Neonatol, Subiaco, WA 6008, Australia; [Rakshasbhuvankar, Abhijeet; Paul, Saritha; Rao, Shripada] Princess Margaret Hosp Children, Subiaco, WA 6008, Australia; [Rakshasbhuvankar, Abhijeet; Rao, Shripada] Univ Western Australia, Sch Pediat & Child Hlth, Ctr Neonatal Res & Educ, Crawley, WA 6009, Australia; [Nag…	Rao, S (reprint author), Princess Margaret Hosp Children, Dept Neonatal Pediat, 1 Roberts Rd, Perth, WA 6008, Australia.	Shripada.Rao@health.wa.gov.au					al Naqeeb N, 1999, PEDIATRICS, V103, P1263, DOI 10.1542/peds.103.6.1263; ALTAFULLAH I, 1991, ACTA NEUROL SCAND, V84, P374, DOI 10.1111/j.1600-0404.1991.tb04973.x; Bittigau P, 2002, P NATL ACAD SCI USA, V99, P15089, DOI 10.1073/pnas.222550499; Bossuyt PM, 2003, ANN INTERN MED, V138, P40, DOI 10.7326/0003-4819-138-1-200301070-00010; Bourez-Swart MD, 2009, CLIN NEUROPHYSIOL, V120, P1916, DOI 10.1016…	52	17	18	1	7	W B SAUNDERS CO LTD	LONDON	32 JAMESTOWN RD, LONDON NW1 7BY, ENGLAND	1059-1311	1532-2688		SEIZURE-EUR J EPILEP	Seizure	DEC	2015	33
J	Kumar, H; Sharma, BM; Sharma, B				Kumar, Hariom; Sharma, B. M.; Sharma, Bhupesh			Benefits of agomelatine in behavioral, neurochemical and blood brain barrier alterations in prenatal valproic acid induced autism spectrum disorder	NEUROCHEMISTRY INTERNATIONAL			English	Article						Neurodevelopment; Melatonin receptor agonists; Intestinal motility; Mitochondrial function; Calcium; Serotonin	OXIDATIVE STRESS; ANIMAL-MODEL; MELATONIN RECEPTOR; RAT-BRAIN; MICE; CHILDREN; EXPOSURE; REVERSES; DAMAGE; INFLAMMATION	Valproic acid administration during gestational period causes behavior and biochemical deficits similar to those observed in humans with autism spectrum disorder. Although worldwide prevalence of autism spectrum disorder has been increased continuously, therapeutic agents to ameliorate the social impairment are very limited. The present study has been structured to investigate the therapeutic pot…	[Kumar, Hariom] Bharat Inst Technol, Sch Pharm, Dept Pharmacol, CNS Res Lab, Meerut, Uttar Pradesh, India; [Sharma, B. M.] Bharat Inst Technol, Sch Pharm, Meerut, Uttar Pradesh, India; [Sharma, Bhupesh] Amity Univ, Amity Inst Pharm, Noida, Uttar Pradesh, India; [Sharma, Bhupesh] Consci Res, CNS Pharmacol, Delhi 110095, India	Sharma, B (reprint author), Amity Univ, Amity Inst Pharm, Sect 125, Noida, Uttar Pradesh, India.	sharmaslab7@gmail.com; sharmaslab1@gmail.com; conscienceresearch@scientist.com	Sharma, Bhupesh/D-3037-2014	Sharma, Bhupesh/0000-0002-3423-007X; Kumar, Hariom/0000-0001-8839-6553	Bharat Institute of Technology, Meerut, India; Space age Research and Technical Foundation Charitable Trust (SPRFCT), Bharat Institute of Technology, Meerut, India	Authors are thankful to Dr. Nirmal Singh, Associate Professor, Pharmacology Division, Department of Pharmaceutical Sciences and Drug Research, Faculty of Medicine, Punjabi University, Patiala (Punjab), India, for his valuable suggestions. We are also thankful to Prof. J.S.P Rai, Director General, Bharat Institute of Technology, Meerut, India and Space age Research and Technical Foundation Charita…	Abdel-Salam OME, 2012, NEUROTOX RES, V21, P245, DOI 10.1007/s12640-011-9264-9; Ahn Y, 2014, DEV NEUROSCI-BASEL, V36, P371, DOI 10.1159/000362645; Argyropoulos A, 2013, FRONT HUM NEUROSCI, V7, DOI 10.3389/fnhum.2013.00417; Chauhan A, 2011, J NEUROCHEM, V117, P209, DOI 10.1111/j.1471-4159.2011.07189.x; Chen HY, 2006, J PINEAL RES, V41, P175, DOI 10.1111/j.1600-079X.2006.00351.x; Chenu F, 2013, NEUR…	48	10	10	0	12	PERGAMON-ELSEVIER SCIENCE LTD	OXFORD	THE BOULEVARD, LANGFORD LANE, KIDLINGTON, OXFORD OX5 1GB, ENGLAND	0197-0186	1872-9754		NEUROCHEM INT	Neurochem. Int.	DEC	2015	91
J	Raza, S; Himmler, BT; Himmler, SM; Harker, A; Kolb, B; Pellis, SM; Gibb, R				Raza, Sarah; Himmler, Brett T.; Himmler, Stephanie M.; Harker, Allonna; Kolb, Bryan; Pellis, Sergio M.; Gibb, Robbin			Effects of prenatal exposure to valproic acid on the development of juvenile-typical social play in rats	BEHAVIOURAL PHARMACOLOGY			English	Article						autism; female; Long-Evans hooded rats; play behavior; prenatal valproic acid; ultrasonic vocalizations	AUTISM SPECTRUM DISORDERS; 50-KHZ ULTRASONIC VOCALIZATIONS; RATTUS-NORVEGICUS; ANIMAL-MODEL; FEMALE RATS; ANTIEPILEPTIC DRUGS; LABORATORY RAT; AGONISTIC BEHAVIOR; YOUNG-RATS; CHILDREN	Autism is a severe neurodevelopmental disorder characterized by qualitative impairments in social behavior, communication, and aberrant repetitive behaviors. A major focus of animal models of autism has been to mimic the social deficits of the disorder. The present study assessed whether rats exposed prenatally to valproic acid (VPA) show deficits in social play as juveniles that are consistent w…	[Raza, Sarah; Himmler, Brett T.; Himmler, Stephanie M.; Harker, Allonna; Kolb, Bryan; Pellis, Sergio M.; Gibb, Robbin] Univ Lethbridge, Dept Neurosci, Canadian Ctr Behav Neurosci, Lethbridge, AB T1K 3M4, Canada; [Kolb, Bryan] Canadian Inst Adv Res Program Child Brain Dev, Toronto, ON, Canada	Raza, S (reprint author), Univ Lethbridge, Dept Neurosci, Canadian Ctr Behav Neurosci, Lethbridge, AB T1K 3M4, Canada.	sarah.raza@uleth.ca			Natural Sciences and Engineering Research Council of Canada (NSERC); Alberta Health Innovates Health Solutions (AIHS)	The authors thank the reviewers and Vivien Pellis for their thoughtful comments on the paper. This work was supported by grants from the Natural Sciences and Engineering Research Council of Canada to R.G., B.K., and S.M.P. and from the Alberta Innovates Health Solutions to R.G.; The study was funded by Natural Sciences and Engineering Research Council of Canada (NSERC) and Alberta Health Innovate…	ADRIEN JL, 1991, J AUTISM DEV DISORD, V21, P43, DOI 10.1007/BF02206996; American Psychiatric Association, 2013, DIAGN STAT MAN MENT; ANDERSON GM, 1987, J CHILD PSYCHOL PSYC, V28, P885, DOI 10.1111/j.1469-7610.1987.tb00677.x; ANDERSON GM, 1990, ANN NY ACAD SCI, V600, P331; Arndt TL, 2005, INT J DEV NEUROSCI, V23, P189, DOI 10.1016/j.ijdevneu.2004.11.001; Auyeung B, 2009, BRIT J PSYCHOL, V100, P1, …	127	9	9	1	18	LIPPINCOTT WILLIAMS & WILKINS	PHILADELPHIA	TWO COMMERCE SQ, 2001 MARKET ST, PHILADELPHIA, PA 19103 USA	0955-8810	1473-5849		BEHAV PHARMACOL	Behav. Pharmacol.	DEC	2015	26	8			SI
J	Ashtarinezhad, A; Panahya, A; Mohamadzadehasl, B; Vatanpour, H; Shirazi, FH				Ashtarinezhad, Azadeh; Panahya, Ataollah; Mohamadzadehasl, Baharak; Vatanpour, Hossein; Shirazi, Farshad H.			FTIR Microspectroscopy Reveals Chemical Changes in Mice Fetus Following Phenobarbital Administration	IRANIAN JOURNAL OF PHARMACEUTICAL RESEARCH			English	Article						FTIR-Microspectroscopy; Phenobarbital; Teratogenic; Mice fetus	DRUGS; PREGNANCY; PHENYTOIN; PATTERNS; TISSUES; RISK	Phenobarbital is a phenobarbiturate used as a sedative, anticonvulsant or hypnotic with the doses prescribed and can cause teratogenic effects. The goal of this study was to examine an alternative method for the recognition of the mechanism or the bimolecular potential changes in mice fetus caused by Phenobarbital using FTIR micro spectroscopy. The mice were injected with Phenobarbital (120 mg/Kg…	[Ashtarinezhad, Azadeh] Iran Univ Med Sci, Sch Pub Hlth, Dept Occupat Hlth, Tehran, Iran; [Ashtarinezhad, Azadeh] Iran Univ Med Sci, Sch Pub Hlth, Occupat Hlth Res Ctr, Tehran, Iran; [Panahya, Ataollah] Islamic Azad Univ IAUCTB, Cent Tehran Branch, Young Researchers & Elite Club, Tehran, Iran; [Mohamadzadehasl, Baharak; Vatanpour, Hossein; Shirazi, Farshad H.] Shahid Beheshti Univ Med Sci, Sch Ph…	Shirazi, FH (reprint author), Shahid Beheshti Univ Med Sci, Sch Pharm, Dept Toxicol, Tehran, Iran.	f.shirazi@sbmu.ac.ir		Shirazi, Farshad H/0000-0003-1356-385X; Panahyab, Ataollah/0000-0002-1644-2992			Andermann E, 1981, EPILEPSY PREGNANCY C; Bhargava R, 2006, BBA-BIOMEMBRANES, V1758, P830, DOI 10.1016/j.bbamem.2006.05.007; DESMOND MM, 1972, J PEDIATR-US, V80, P190, DOI 10.1016/S0022-3476(72)80577-8; Food and Drug Administration, 1980, FED REGISTER, V44, P37434; HANSON JW, 1982, J PEDIATR-US, V101, P816, DOI 10.1016/S0022-3476(82)80339-9; Holmes LB, 2001, NEW ENGL J MED, V344, P1132, DOI 10.105…	20	3	3	0	70	SHAHEED BEHESHTI UNIV, SCH PHARMACY	TEHRAN	NO 10 SHAMS ALLEY, VALI-E ASR ST, TEHRAN, 00000, IRAN	1735-0328	1726-6890		IRAN J PHARM RES	Iran. J. Pharm. Res.	WIN	2015	14			S
J	Viale, L; Allotey, J; Cheong-See, F; Arroyo-Manzano, D; Mccorry, D; Bagary, M; Mignini, L; Khan, KS; Zamora, J; Thangaratinam, S				Viale, Luz; Allotey, John; Cheong-See, Fiona; Arroyo-Manzano, David; Mccorry, Dougall; Bagary, Manny; Mignini, Luciano; Khan, Khalid S.; Zamora, Javier; Thangaratinam, Shakila		EBM CONNECT Collaboration	Epilepsy in pregnancy and reproductive outcomes: a systematic review and meta-analysis	LANCET			English	Article							POPULATION-BASED COHORT; ANTIEPILEPTIC DRUGS; MATERNAL EPILEPSY; WOMEN; COMPLICATIONS; DELIVERY; SEIZURES; EXPOSURE; RISK	Background Antenatal care of women with epilepsy is varied. The association of epilepsy and antiepileptic drug exposure with pregnancy outcomes needs to be quantified to guide management. We did a systematic review and meta-analysis to investigate the association between epilepsy and reproductive outcomes, with or without exposure to antiepileptic drugs. Methods We searched MEDLINE, Embase, Cochr…	[Viale, Luz; Mignini, Luciano] Ctr Rosarino Estudios Perinatales, Rosario, Santa Fe, Argentina; [Allotey, John; Cheong-See, Fiona; Khan, Khalid S.; Zamora, Javier; Thangaratinam, Shakila] Queen Mary Univ London, Barts & London Sch Med & Dent, Womens Hlth Res Unit, London, England; [Arroyo-Manzano, David; Zamora, Javier] Hosp Ramon & Cajal, E-28034 Madrid, Spain; [Mccorry, Dougall] Queen Elizabeth…	Zamora, J (reprint author), Hosp Univ Ramon & Cajal, Madrid 28034, Spain.	javier.zamora@hrc.es		Khan, Khalid/0000-0001-5084-7312; Arroyo-Manzano, David/0000-0002-9210-7002; von Dadelszen, Peter/0000-0003-4136-3070	EBM CONNECT Collaboration; European Union [247613, 101377]; Canadian Institutes of Health Research	EBM CONNECT Collaboration.; We received funding from the European Union made available to the EBM CONNECT Collaboration through its Seventh Framework Programme, Marie Curie Actions, International Staff Exchange Scheme (proposal number 101377; grant agreement number 247613), which contributed to LV's travel to the UK. EBM CONNECT Canadian Collaborators received funding from the Canadian Institutes…	Al Bunyan M, 1999, SEIZURE-EUR J EPILEP, V8, P26, DOI 10.1053/seiz.1998.0239; [Anonymous], 2012, REV MAN US GUID VERS; Bech BH, 2014, BMJ-BRIT MED J, V349, DOI 10.1136/bmj.g5159; Borthen I, 2011, BJOG-INT J OBSTET GY, V118, P956, DOI 10.1111/j.1471-0528.2011.03004.x; Borthen I, 2010, BJOG-INT J OBSTET GY, V117, P1537, DOI 10.1111/j.1471-0528.2010.02694.x; Borthen I, 2009, BJOG-INT J OBSTET GY, V1…	53	46	50	2	25	ELSEVIER SCIENCE INC	NEW YORK	360 PARK AVE SOUTH, NEW YORK, NY 10010-1710 USA	0140-6736	1474-547X		LANCET	Lancet	NOV 7	2015	386	10006
J	Olsen, M; Thygesen, SK; Ostergaard, JR; Nielsen, H; Henderson, VW; Ehrenstein, V; Norgaard, M; Sorensen, HT				Olsen, Morten; Thygesen, Sandra K.; Ostergaard, John R.; Nielsen, Henrik; Henderson, Victor W.; Ehrenstein, Vera; Norgaard, Mette; Sorensen, Henrik Toft			Hospital-Diagnosed Pertussis Infection in Children and Long-term Risk of Epilepsy	JAMA-JOURNAL OF THE AMERICAN MEDICAL ASSOCIATION			English	Article							EPIDEMIOLOGY; VACCINES; DISEASE; RESURGENCE; INFANTS	IMPORTANCE Pertussis is associated with encephalopathy and seizures in infants. However, the risk of childhood epilepsy following pertussis is unknown. OBJECTIVE To examine whether pertussis is associated with the long-term risk of epilepsy. DESIGN, SETTING, AND PARTICIPANTS We used individually linked data from population-based medical registries covering all Danish hospitals to identify a cohor…	[Olsen, Morten; Thygesen, Sandra K.; Nielsen, Henrik; Henderson, Victor W.; Ehrenstein, Vera; Norgaard, Mette; Sorensen, Henrik Toft] Aarhus Univ Hosp, Dept Clin Epidemiol, DK-8200 Aarhus N, Denmark; [Ostergaard, John R.] Aarhus Univ Hosp, Dept Pediat, DK-8200 Aarhus N, Denmark; [Henderson, Victor W.] Stanford Univ, Dept Hlth Res & Policy Epidemiol, Stanford, CA 94305 USA; [Henderson, Victor W.] …	Olsen, M (reprint author), Aarhus Univ Hosp, Dept Clin Epidemiol, Olof Palmes Alle 43-45, DK-8200 Aarhus N, Denmark.	mo@clin.au.dk		Ehrenstein, Vera/0000-0002-3415-3254; Norgaard, Mette/0000-0001-6110-5891; Toft Sorensen, Henrik/0000-0003-4299-7040	Program for Clinical Research Infrastructure (PROCRIN); Lundbeck Foundation; Novo Nordisk Foundation; Lundbeck Foundation [R155-2014-2647]; Novo Nordisk Fonden [NNF14SA0015794]	The study was supported by grants from the Program for Clinical Research Infrastructure (PROCRIN) established by the Lundbeck Foundation and the Novo Nordisk Foundation.	Arts WFM, 2009, EUR J PAEDIATR NEURO, V13, P93, DOI 10.1016/j.ejpn.2008.02.010; Bettinger JA, 2007, PEDIATR INFECT DIS J, V26, P31, DOI 10.1097/01.inf.0000247055.81541.04; Bonacruz-Kazzi G, 2003, J PAEDIATR CHILD H, V39, P586, DOI 10.1046/j.1440-1754.2003.00244.x; Browne TR, 2001, NEW ENGL J MED, V344, P1145, DOI 10.1056/NEJM200104123441507; Centers for Disease Control and Prevention, PERT WHOOP …	24	9	9	0	1	AMER MEDICAL ASSOC	CHICAGO	330 N WABASH AVE, STE 39300, CHICAGO, IL 60611-5885 USA	0098-7484	1538-3598		JAMA-J AM MED ASSOC	JAMA-J. Am. Med. Assoc.	NOV 3	2015	314	17
J	Charlton, R; Garne, E; Wang, H; Klungsoyr, K; Jordan, S; Neville, A; Pierini, A; Hansen, A; Engeland, A; Gini, R; Thayer, D; Bos, J; Puccini, A; Andersen, AMN; Dolk, H; de Jong-van den Berg, L				Charlton, Rachel; Garne, Ester; Wang, Hao; Klungsoyr, Kari; Jordan, Sue; Neville, Amanda; Pierini, Anna; Hansen, Anne; Engeland, Anders; Gini, Rosa; Thayer, Daniel; Bos, Jens; Puccini, Aurora; Andersen, Anne-Marie Nybo; Dolk, Helen; de Jong-van den Berg, Lolkje			Antiepileptic drug prescribing before, during and after pregnancy: a study in seven European regions	PHARMACOEPIDEMIOLOGY AND DRUG SAFETY			English	Article						anticonvulsants; pregnancy; drug utilisation; electronic health records; pharmacoepidemiology	CONGENITAL-MALFORMATIONS; BIRTH-DEFECTS; UK-EPILEPSY; EXPOSURE; WOMEN; REGISTER; OUTCOMES; COUNTRIES; PATTERNS; DATABASE	Purpose The aim of this study was to explore antiepileptic drug (AED) prescribing before, during and after pregnancy as recorded in seven population-based electronic healthcare databases. Methods Databases in Denmark, Norway, the Netherlands, Italy (Emilia Romagna/Tuscany), Wales and the Clinical Practice Research Datalink, representing the rest of the UK, were accessed for the study. Women with …	[Charlton, Rachel] Univ Bath, Dept Pharm & Pharmacol, Bath BA2 7AY, Avon, England; [Garne, Ester; Hansen, Anne] Hosp Lillebaelt, Paediat Dept, Kolding, Denmark; [Wang, Hao; Bos, Jens; de Jong-van den Berg, Lolkje] Univ Groningen, Dept Pharm, Pharmacoepidemiol & Pharmacoecon Unit, Groningen, Netherlands; [Klungsoyr, Kari] Norwegian Inst Publ Hlth, Med Birth Registry Norway, Bergen, Norway; [Klungs…	Charlton, R (reprint author), Univ Bath, Dept Pharm & Pharmacol, Bath BA2 7AY, Avon, England.	r.a.charlton@bath.ac.uk	CPRD, CPRD/B-9594-2017; Nybo Andersen, Anne-Marie/E-4993-2013	jordan, sue/0000-0002-5691-2987; Nybo Andersen, Anne-Marie/0000-0002-4296-8488; Thayer, Dan/0000-0003-1847-4362; Klungsoyr, Kari/0000-0003-2482-1690; Pierini, Anna/0000-0003-3321-9343; Hansen, Anne Vinkel/0000-0003-4523-3521	European Union for submitted work under 7th Framework Programme [HEALTH-F5-2011-260598, 260598]; 'Direzione Generale Diritti di cittadinanza e Coesione sociale-Regione Toscana'; Emilia Romagna Region Health authority [Delibera 56412/ 2010]	All authors, with the exception of A. M. Nybo Andersen, A. Neville, A. Puccini, A Engeland and R. Gini, had financial support from the European Union for the submitted work under the 7th Framework Programme (Grant agreement HEALTH-F5-2011-260598).; The authors wish to thank members of the EUROmediCAT Steering Group and Advisory Board for their comments on the draft manuscript, and most particular…	Alacqua M, 2009, EPILEPSY RES, V85, P107, DOI 10.1016/j.eplepsyres.2009.03.002; Battino D, 2009, EPILEPSIA, V50, P2305, DOI 10.1111/j.1528-1167.2009.02093.x; Battino D, 2013, EPILEPSIA, V54, P1621, DOI 10.1111/epi.12302; Bobo WV, 2012, PAEDIATR PERINAT EP, V26, P578, DOI 10.1111/ppe.12004; Bromley RL, 2009, CURR OPIN NEUROL, V22, P162, DOI 10.1097/WCO.0b013e3283292401; Charlton RA, 2014, PHARMACO…	37	11	11	0	7	WILEY-BLACKWELL	HOBOKEN	111 RIVER ST, HOBOKEN 07030-5774, NJ USA	1053-8569	1099-1557		PHARMACOEPIDEM DR S	Pharmacoepidemiol. Drug Saf.	NOV	2015	24	11
J	Zayachkivsky, A; Lehmkuhle, MJ; Ekstrand, JJ; Dudek, FE				Zayachkivsky, A.; Lehmkuhle, M. J.; Ekstrand, J. J.; Dudek, F. E.			Ischemic injury suppresses hypoxia-induced electrographic seizures and the background EEG in a rat model of perinatal hypoxic-ischemic encephalopathy	JOURNAL OF NEUROPHYSIOLOGY			English	Article						EEG; hypoxia-ischemia; neonatal; stroke; seizure	NEONATAL SEIZURES; BRAIN-DAMAGE; PROGNOSTIC VALUE; STATUS EPILEPTICUS; NEWBORN-INFANTS; PRETERM INFANTS; FULL-TERM; EPILEPSY; ELECTROENCEPHALOGRAM; CHILDHOOD	The relationship among neonatal seizures, abnormalities of the electroencephalogram (EEG), brain injury, and long-term neurological outcome (e.g., epilepsy) remains controversial. The effects of hypoxia alone (Ha) and hypoxia-ischemia (HI) were studied in neonatal rats at postnatal day 7; both models generate EEG seizures during the 2-h hypoxia treatment, but only HI causes an infarct with severe…	[Zayachkivsky, A.; Lehmkuhle, M. J.; Dudek, F. E.] Univ Utah, Sch Med, Dept Neurosurg, Salt Lake City, UT 84108 USA; [Ekstrand, J. J.] Univ Utah, Sch Med, Dept Pediat, Salt Lake City, UT 84108 USA	Dudek, FE (reprint author), Univ Utah, Sch Med, Dept Neurosurg, 383 Colorow,Ste 383, Salt Lake City, UT 84108 USA.	ed.dudek@hsc.utah.edu			National Institute of Neurological Disorders and Stroke (NINDS) [R44-NS-064661, NS-045144, K08-NS-070957]; Technology Commercialization Office of the University of Utah Research Foundation; American Heart Association; Epilepsy Foundation of America; NINDS [NO1-NS-4-2359]	The project was supported by National Institute of Neurological Disorders and Stroke (NINDS) Grants R44-NS-064661 (to M. J. Lehmkuhle and F. E. Dudek), NS-045144 (to F. E. Dudek), and K08-NS-070957 (to J. J. Ekstrand) and by grants from the Technology Commercialization Office of the University of Utah Research Foundation. Infrastructure support was also from the CounterACT Program, National Insti…	Aujla PK, 2009, EPILEPSIA, V50, P694, DOI 10.1111/j.1528-1167.2008.01947.x; CLANCY RR, 1991, EPILEPSIA, V32, P69, DOI 10.1111/j.1528-1157.1991.tb05614.x; CONNELL J, 1989, ARCH DIS CHILD, V64, P459, DOI 10.1136/adc.64.4_Spec_No.459; COREY L, 1988, LANCET, V1, P1; Cuaycong M, 2011, DEV NEUROSCI-BASEL, V33, P241, DOI 10.1159/000331646; Dzhala VI, 2005, NAT MED, V11, P1205, DOI 10.1038/nm1301; FINER …	51	2	3	0	3	AMER PHYSIOLOGICAL SOC	BETHESDA	9650 ROCKVILLE PIKE, BETHESDA, MD 20814 USA	0022-3077	1522-1598		J NEUROPHYSIOL	J. Neurophysiol.	NOV 1	2015	114	5
J	Stevenson, NJ; Clancy, RR; Vanhatalo, S; Rosen, I; Rennie, JM; Boylan, GB				Stevenson, Nathan J.; Clancy, Robert R.; Vanhatalo, Sampsa; Rosen, Ingmar; Rennie, Janet M.; Boylan, Geraldine B.			Interobserver agreement for neonatal seizure detection using multichannel EEG	ANNALS OF CLINICAL AND TRANSLATIONAL NEUROLOGY			English	Article							HYPOXIC-ISCHEMIC ENCEPHALOPATHY; CRITICALLY-ILL CHILDREN; ELECTROENCEPHALOGRAPHY; BURDEN; NEWBORN; SYSTEM	Objective: To determine the interobserver agreement (IOA) of neonatal seizure detection using the gold standard of conventional, multichannel EEG. Methods: A cohort of full-term neonates at risk of acute encephalopathy was included in this prospective study. The EEG recordings of these neonates were independently reviewed for seizures by three international experts. The IOA was estimated using st…	[Stevenson, Nathan J.; Boylan, Geraldine B.] Natl Univ Ireland Univ Coll Cork, Irish Ctr Fetal & Neonatal Translat Res, Neonatal Brain Res Grp, Cork, Ireland; [Clancy, Robert R.] Childrens Hosp Philadelphia, Div Neurol, Philadelphia, PA 19104 USA; [Clancy, Robert R.] Univ Penn, Dept Neurol, Perelman Sch Med, Philadelphia, PA 19104 USA; [Clancy, Robert R.] Univ Penn, Dept Pediat, Perelman Sch Med,…	Stevenson, NJ (reprint author), Natl Univ Ireland Univ Coll Cork, 2-17 Western Gate Bldg, Cork, Ireland.	n.stevenson@ucc.ie		Boylan, Geraldine/0000-0003-0920-5291			Abend NS, 2011, J CLIN NEUROPHYSIOL, V28, P15, DOI 10.1097/WNP.0b013e3182051123; Boylan GB, 2013, SEMIN FETAL NEONAT M, V18, P202, DOI 10.1016/j.siny.2013.04.004; CLANCY RR, 1987, EPILEPSIA, V28, P537, DOI 10.1111/j.1528-1157.1987.tb03685.x; Deburchgraeve W, 2008, CLIN NEUROPHYSIOL, V119, P2447, DOI 10.1016/j.clinph.2008.07.281; Evans D, 1998, ARCH DIS CHILD, V78, pF70, DOI 10.1136/fn.78.1.F70; F…	26	14	14	0	4	WILEY-BLACKWELL	HOBOKEN	111 RIVER ST, HOBOKEN 07030-5774, NJ USA	2328-9503			ANN CLIN TRANSL NEUR	Ann. Clin. Transl. Neurol.	NOV	2015	2	11
J	Gopinath, N; Muneer, AK; Unnikrishnan, S; Varma, RP; Thomas, SV				Gopinath, Neelima; Muneer, Anila K.; Unnikrishnan, Syam; Varma, Ravi Prasad; Thomas, Sanjeev V.			Children (10-12 years age) of women with epilepsy have lower intelligence, attention and memory: Observations from a prospective cohort case control study	EPILEPSY RESEARCH			English	Article						Antiepileptic drug; Cognitive outcome; Epilepsy; Antenatal exposure; Pregnancy	ANTIEPILEPTIC DRUG EXPOSURE; IN-UTERO; COGNITIVE-DEVELOPMENT; PRENATAL EXPOSURE; SODIUM VALPROATE; MOTHERS; BORN; CARBAMAZEPINE; ABILITIES; PREGNANCY	Objective: To compare the cognitive outcome of children of women with epilepsy (CWE) with matched controls (CWO). Methods: CWE (10-12 years) under follow up in Kerala Registry of Epilepsy and Pregnancy (n= 190) were evaluated with WISC-IV, Trail Making Test (TMT), Rey Auditory Verbal Learning Test (RAVLT) and compared with age and sex matched children of women without epilepsy - CWO (n = 149) dra…	[Gopinath, Neelima; Muneer, Anila K.; Unnikrishnan, Syam; Thomas, Sanjeev V.] Sree Chitra Tirunal Inst Med Sci & Technol, Kerala Registry Epilepsy & Pregnancy, Trivandrum 695011, Kerala, India; [Varma, Ravi Prasad] Sree Chitra Tirunal Inst Med Sci & Technol, Achutha Menon Ctr Hlth Sci Studies, Trivandrum 695011, Kerala, India	Thomas, SV (reprint author), Sree Chitra Tirunal Inst Med Sci & Technol, Dept Neurol, R Madhavan Nayar Ctr Comprehens Epilepsy Care, Trivandrum 695011, Kerala, India.	neelima.anil@gmail.com; km_anila@yahoo.in; uksyam@rediffmail.com; rpvarma@sctimst.ac.in; sanjeev.v.thomas@gmail.com		Varma, Ravi Prasad/0000-0002-1147-9622	SCTIMST Project [5182]	This study was carried out with the grant from SCTIMST Project No. 5182.	Adab N, 2004, J NEUROL NEUROSUR PS, V75, P1575, DOI 10.1136/jnnp.2003.029132; Adab N, 2001, J NEUROL NEUROSUR PS, V70, P15, DOI 10.1136/jnnp.70.1.15; Banach R, 2010, DRUG SAFETY, V33, P73, DOI 10.2165/11317640-000000000-00000; BANCAUD J, 1981, EPILEPSIA, V22, P489; Bromley RL, 2010, EPILEPSIA, V51, P2058, DOI 10.1111/j.1528-1167.2010.02668.x; Bromley RL, 2009, CURR OPIN NEUROL, V22, P162, DOI 10.…	26	4	4	0	7	ELSEVIER SCIENCE BV	AMSTERDAM	PO BOX 211, 1000 AE AMSTERDAM, NETHERLANDS	0920-1211	1872-6844		EPILEPSY RES	Epilepsy Res.	NOV	2015	117
J	Cassim, S; Qulu, L; Mabandla, MV				Cassim, Sadiyah; Qulu, Lihle; Mabandla, Musa V.			Prenatal stress and early life febrile convulsions compromise hippocampal genes MeCP2/REST function in mid-adolescent life of Sprague-Dawley rats	NEUROBIOLOGY OF LEARNING AND MEMORY			English	Article						Prenatal stress; Febrile seizures; Epigenetics; MeCP2; REST; Cognitive function	WATER-MAZE; BRAIN; INFLAMMATION; SEIZURES; GLUCOCORTICOIDS; INHIBITION; SECRETION; CYTOKINES; HORMONES; EXPOSURE	Early life neuronal insults exacerbate the development of febrile seizures and can result in epigenetic changes in the hippocampus. The MeCP2 and REST genes play a pivotal role in cognition as both contribute to neuronal function. In this study, cognitive function and expression of the MeCP2 and REST genes in the hippocampus were investigated in four groups of Sprague Dawley rats offspring viz. (…	[Cassim, Sadiyah; Qulu, Lihle; Mabandla, Musa V.] Univ KwaZulu Natal, Coll Hlth Sci, Sch Lab Med & Med Sci, Discipline Human Physiol, Durban, South Africa	Mabandla, MV (reprint author), Univ KwaZulu Natal, Coll Hlth Sci, Sch Lab Med & Med Sci, Discipline Human Physiol, Durban, South Africa.	mabandlam@ukzn.ac.za			College of Health Sciences of the University of KwaZulu-Natal; National Research Foundation (NRF) of South Africa	We would like to thank the Biomedical Resource Centre for their assistance in this study as well as the College of Health Sciences of the University of KwaZulu-Natal and the National Research Foundation (NRF) of South Africa for financial support.	Abrahao JS, 2009, PLOS ONE, V4, DOI 10.1371/journal.pone.0007428; Ackermann S., 2012, CONTINUING MED ED, V30, P16; Alikhani-Koopaei R, 2004, J CLIN INVEST, V114, P1146, DOI 10.1172/JCI200421647; Ballas N, 2005, CURR OPIN NEUROBIOL, V15, P500, DOI 10.1016/j.conb.2005.08.015; Barbazanges A, 1996, J NEUROSCI, V16, P3943; Bruce AW, 2004, P NATL ACAD SCI USA, V101, P10458, DOI 10.1073/pnas.0401827101;…	50	3	3	0	5	ACADEMIC PRESS INC ELSEVIER SCIENCE	SAN DIEGO	525 B ST, STE 1900, SAN DIEGO, CA 92101-4495 USA	1074-7427	1095-9564		NEUROBIOL LEARN MEM	Neurobiol. Learn. Mem.	NOV	2015	125
J	Amini-Khoei, H; Amiri, S; Shirzadian, A; Haj-Mirzaian, A; Alijanpour, S; Rahimi-Balaei, M; Mohammadi-Asl, A; Hassanipour, M; Mehr, SE; Dehpour, AR				Amini-Khoei, Hossein; Amiri, Shayan; Shirzadian, Armin; Haj-Mirzaian, Arya; Alijanpour, Sakineh; Rahimi-Balaei, Maryam; Mohammadi-Asl, Ali; Hassanipour, Mahsa; Mehr, Shahram Ejtemaie; Dehpour, Ahmad Reza			Experiencing neonatal maternal separation increased the seizure threshold in adult male mice: Involvement of the opioid system	EPILEPSY & BEHAVIOR			English	Article						Maternal separation; Opioid system; Seizure susceptibility; Stress; PTZ	EARLY-LIFE STRESS; SOCIAL-ISOLATION STRESS; RATS; MORPHINE; HIPPOCAMPUS; EPILEPSY; PAIN; EPILEPTOGENESIS; ANTICONVULSANT; VULNERABILITY	Experiencing early-life stress has been considered as a potent risk factor for the development of many of brain disorders, including seizures. Intervening mechanisms through which neonatalmaternal separation (MS) alters the seizure susceptibility in adulthood have not been well studied. In the current study, by applying 180 min of MS stress (PND 2-14), we determined the seizure susceptibility and…	[Amini-Khoei, Hossein; Amiri, Shayan; Shirzadian, Armin; Haj-Mirzaian, Arya; Mohammadi-Asl, Ali; Hassanipour, Mahsa; Mehr, Shahram Ejtemaie; Dehpour, Ahmad Reza] Univ Tehran Med Sci, Sch Med, Dept Pharmacol, Tehran, Iran; [Amini-Khoei, Hossein; Amiri, Shayan; Shirzadian, Armin; Haj-Mirzaian, Arya; Mohammadi-Asl, Ali; Hassanipour, Mahsa; Mehr, Shahram Ejtemaie; Dehpour, Ahmad Reza] Univ Tehran Med…	Dehpour, AR (reprint author), Univ Tehran Med Sci, Expt Med Res Ctr, POB 13145-784, Tehran, Iran.	dehpoura@sina.tums.ac.ir	amini-khoei, hossein/L-1236-2017	dehpour, ahmad reza/0000-0002-8001-5565; Hassanipour, Mahsa/0000-0003-2350-0326; amini-khoei, Hossein/0000-0002-5029-9632			ALLOLIO B, 1987, ACTA ENDOCRINOL-COP, V114, P509, DOI 10.1530/acta.0.1140509; Aloe L, 2000, AUTON NEUROSCI-BASIC, V86, P84, DOI 10.1016/S1566-0702(00)00247-2; Amiri S, 2014, EPILEPSY BEHAV, V41, P158, DOI 10.1016/j.yebeh.2014.09.080; BERNARDI M, 1986, PHYSIOL BEHAV, V37, P827, DOI 10.1016/0031-9384(86)90191-5; BONNEAU RH, 1993, J NEUROIMMUNOL, V42, P167, DOI 10.1016/0165-5728(93)90007-L; Bryant R…	36	11	11	0	2	ACADEMIC PRESS INC ELSEVIER SCIENCE	SAN DIEGO	525 B ST, STE 1900, SAN DIEGO, CA 92101-4495 USA	1525-5050	1525-5069		EPILEPSY BEHAV	Epilepsy Behav.	NOV	2015	52		A
J	Bhakta, J; Bainbridge, J; Borgelt, L				Bhakta, Janki; Bainbridge, Jacquelyn; Borgelt, Laura			Teratogenic medications and concurrent contraceptive use in women of childbearing ability with epilepsy	EPILEPSY & BEHAVIOR			English	Article						Teratogen; Epilepsy; Contraception; Antiepileptic drug	ANTIEPILEPTIC DRUGS; MAJOR MALFORMATIONS; IN-UTERO; VALPROIC ACID; PREGNANCY; EXPOSURE; CHILDREN; PRIMIDONE; ISSUES; CARBAMAZEPINE	Background: Many antiepileptic drugs (AEDs) have the potential to cause teratogenicity. We evaluated eight antiepileptic drugs (AEDs) classified as Federal Drug Administration (FDA) pregnancy category D, X, or N designations and having documented teratogenic effects. These include carbamazepine, ethosuximide, fosphenytoin, phenobarbital, phenytoin, primidone, topiramate, and valproate. Women with…	[Bhakta, Janki; Bainbridge, Jacquelyn; Borgelt, Laura] Univ Colorado, Skaggs Sch Pharm & Pharmaceut Sci, Aurora, CO 80045 USA	Borgelt, L (reprint author), Univ Colorado, Dept Clin Pharm, Anschutz Med Campus,12850 E Montview Blvd,V20-212, Aurora, CO 80045 USA.	laura.borgelt@ucdenver.edu		Borgelt, Laura/0000-0002-3005-1533			Abe K, 2014, SEIZURE-EUR J EPILEP, V23, P112, DOI 10.1016/j.seizure.2013.10.003; Adab N, 2001, J NEUROL NEUROSUR PS, V70, P15, DOI 10.1136/jnnp.70.1.15; Alan Guttmacher Institute, 2015, FACT SHEET CONTR US; Alsaad AMS, 2015, REPROD TOXICOL, V53, P45, DOI 10.1016/j.reprotox.2015.03.003; American Academy of Neurology, 2014, EP UPD QUAL MEAS SET; [Anonymous], 2003, PROD INF; Betts T, 1999, SEIZURE-E…	54	8	8	0	4	ACADEMIC PRESS INC ELSEVIER SCIENCE	SAN DIEGO	525 B ST, STE 1900, SAN DIEGO, CA 92101-4495 USA	1525-5050	1525-5069		EPILEPSY BEHAV	Epilepsy Behav.	NOV	2015	52		A
J	Carrasco, M; Rao, SC; Bearer, CF; Sundararajan, S				Carrasco, Melisa; Rao, Sanjai C.; Bearer, Cynthia F.; Sundararajan, Sripriya			Neonatal Gabapentin Withdrawal Syndrome	PEDIATRIC NEUROLOGY			English	Article						gabapentin; withdrawal; newborn; pregnancy	NEUROLOGIC IMPAIRMENT; PREGNANCY; IRRITABILITY; PAIN	INTRODUCTION: Gabapentin, an anticonvulsant, neuroleptic, and pain medication, is widely used in both adults and children for management of epilepsy, bipolar illness, and neuropathic pain. Gabapentin use has also been recommended for hyperemesis gravidarum and restless leg syndrome in pregnant mothers. OBJECTIVE: Although gabapentin use is deemed safe during pregnancy, no clinical reports of gaba…	[Carrasco, Melisa] Univ Maryland, Dept Pediat, Childrens Hosp, Baltimore, MD 21201 USA; [Rao, Sanjai C.] Univ Maryland, Dept Neurol, Baltimore, MD 21201 USA; [Bearer, Cynthia F.; Sundararajan, Sripriya] Univ Maryland, Div Neonatol, Childrens Hosp, Baltimore, MD 21201 USA	Sundararajan, S (reprint author), Univ Maryland, Div Neonatol, Dept Pediat, 110 S Paca St,8th Floor, Baltimore, MD 21201 USA.	ssundararajan@peds.umaryland.edu		Bearer, Cynthia/0000-0003-4809-2250			Allegaert K, 2010, PEDIATR ANESTH, V20, P973, DOI 10.1111/j.1460-9592.2010.03396.x; Behm MO, 2001, PEDIATRICS, V108, P482, DOI 10.1542/peds.108.2.482; FINNEGAN LP, 1975, ADDICT DIS, V2, P141; Fujii H, 2013, NEUROLOGY, V80, P1565, DOI 10.1212/WNL.0b013e31828f18c1; Guttuso T, 2014, EUR J OBSTET GYN R B, V181, P280, DOI 10.1016/j.ejogrb.2014.08.013; Haney AL, 2009, PHARMACOTHERAPY, V29, P997, DOI 10…	15	14	14	0	2	ELSEVIER SCIENCE INC	NEW YORK	360 PARK AVE SOUTH, NEW YORK, NY 10010-1710 USA	0887-8994	1873-5150		PEDIATR NEUROL	Pediatr. Neurol.	NOV	2015	53	5
J	Srinivasakumar, P; Zempel, J; Trivedi, S; Wallendorf, M; Rao, R; Smith, B; Inder, T; Mathur, AM				Srinivasakumar, Preethi; Zempel, John; Trivedi, Shamik; Wallendorf, Michael; Rao, Rakesh; Smith, Barbara; Inder, Terrie; Mathur, Amit M.			Treating EEG Seizures in Hypoxic Ischemic Encephalopathy: A Randomized Controlled Trial	PEDIATRICS			English	Article							NEONATAL SEIZURES; NEWBORN-INFANTS; THERAPEUTIC HYPOTHERMIA; ELECTROGRAPHIC SEIZURES; BRAIN-INJURY; ELECTROENCEPHALOGRAPHY; EPILEPSY	BACKGROUND: The impact of treating electrographic seizures in hypoxic ischemic encephalopathy (HIE) is unknown. METHODS: Neonates >= 36 weeks with moderate or severe HIE were randomly assigned to either treatment of electrographic seizures alone (ESG) or treatment of clinical seizures (CSG). Conventional EEG video was monitored in both groups for up to 96 hours. Cumulative electrographic seizure …	[Srinivasakumar, Preethi; Trivedi, Shamik; Rao, Rakesh; Mathur, Amit M.] Washington Univ, Dept Pediat, St Louis, MO 63130 USA; [Zempel, John] Washington Univ, Dept Neurol, St Louis, MO USA; [Wallendorf, Michael] Washington Univ, Dept Biostat, St Louis, MO USA; [Smith, Barbara] St Louis Childrens Hosp, Clin Neurophysiol Lab, St Louis, MO 63178 USA; [Inder, Terrie] Brigham & Womens Hosp, Pediat New…	Srinivasakumar, P (reprint author), Univ Texas SW Med Ctr Dallas, Dallas Dept Pediat, Div Neonatal Perinatal Med, 5323 Harry Hines Blvd, Dallas, TX 75390 USA.	preethi.srinivasakumar@UTSouthwestern.edu			Thrasher Foundation	Funded by the Thrasher Foundation.	Bartha AI, 2007, PEDIATR NEUROL, V37, P85, DOI 10.1016/j.pediatrneurol.2007.04.003; Bayley N., 2006, BAYLEY 3 SCALES INFA; Bednarek N, 2012, NEUROLOGY, V78, P1420, DOI 10.1212/WNL.0b013e318253d589; Bittigau P, 2003, ANN NY ACAD SCI, V993, P103, DOI 10.1111/j.1749-6632.2003.tb07517.x; Bittigau P, 2003, ANN NY ACAD SCI, P993; Boylan G. B., 2002, Archives of Disease in Childhood, V86, pF165, DOI 10.…	29	30	30	0	2	AMER ACAD PEDIATRICS	ELK GROVE VILLAGE	141 NORTH-WEST POINT BLVD,, ELK GROVE VILLAGE, IL 60007-1098 USA	0031-4005	1098-4275		PEDIATRICS	Pediatrics	NOV	2015	136	5
J	Ylikotila, P; Ketola, RA; Timonen, S; Malm, H; Ruuskanen, JO				Ylikotila, Pauli; Ketola, Raimo A.; Timonen, Susanna; Malm, Heli; Ruuskanen, Jori O.			Early pregnancy cerebral venous thrombosis and status epilepticus treated with levetiracetam and lacosamide throughout pregnancy	REPRODUCTIVE TOXICOLOGY			English	Article						Lacosamide; Pregnancy; Lactation; Cerebral venous thrombosis; Status epilepticus	RISK-FACTORS; PROGNOSIS	Cerebral venous thrombosis (CVT) is an uncommon cause of stroke, accounting to less than 1% of all strokes. We describe a pregnant woman with a massive CVT in early pregnancy, complicated by status epilepticus. The mother was treated with levetiracetam, lacosamide, and enoxaparin throughout pregnancy. A male infant was born on pregnancy week 36, weighing 2.2 kg. Both levetiracetam and and lacosam…	[Ylikotila, Pauli; Ruuskanen, Jori O.] Univ Turku, Dept Neurol, Inst Clin Med, FIN-20520 Turku, Finland; [Ylikotila, Pauli; Ruuskanen, Jori O.] Turku Univ Hosp, Div Clin Neurosci, FIN-20520 Turku, Finland; [Ketola, Raimo A.] Univ Helsinki, Dept Forens Med, Hjelt Inst, Fac Med, SF-00300 Helsinki, Finland; [Timonen, Susanna] Univ Turku, Inst Clin Med, Dept Obstet & Gynaecol, Turku, Finland; [Malm, …	Ruuskanen, JO (reprint author), Univ Turku, Dept Neurol, Inst Clin Med, FIN-20520 Turku, Finland.	jori.ruuskanen@tyks.fi					Appenzeller S, 2005, CLIN NEUROL NEUROSUR, V107, P371, DOI 10.1016/j.clineur.2004.10.004; Azin Hossein, 2008, Acta Neurol Taiwan, V17, P82; Boncoraglio G, 2004, EUR J NEUROL, V11, P405, DOI 10.1111/j.1468-1331.2004.00802.x; Bousser MG, 2007, LANCET NEUROL, V6, P162, DOI 10.1016/S1474-4422(07)70029-7; Chaudhry SA, 2014, REPROD TOXICOL, V46, P40, DOI 10.1016/j.reprotox.2014.02.004; Ferro JM, 2004, …	14	5	5	2	9	PERGAMON-ELSEVIER SCIENCE LTD	OXFORD	THE BOULEVARD, LANGFORD LANE, KIDLINGTON, OXFORD OX5 1GB, ENGLAND	0890-6238			REPROD TOXICOL	Reprod. Toxicol.	NOV	2015	57
J	Andres-Mach, M; Haratym-Maj, A; Zagaja, M; Rola, R; Maj, M; Chroscinska-Krawczyk, M; Luszczki, JJ				Andres-Mach, Marta; Haratym-Maj, Agnieszka; Zagaja, Miroslaw; Rola, Radoslaw; Maj, Maciej; Chroscinska-Krawczyk, Magdalena; Luszczki, Jarogniew J.			ACEA (a highly selective cannabinoid CB1 receptor agonist) stimulates hippocampal neurogenesis in mice treated with antiepileptic drugs	BRAIN RESEARCH			English	Article						ACEA; Valproic acid; Hippocampal neurogenesis; Neural precursor cells	INDUCED SEIZURE MODEL; GENERATED GRANULE CELLS; VALPROIC ACID; ADULT NEUROGENESIS; NEURONAL DIFFERENTIATION; SYNAPTIC PLASTICITY; STATUS EPILEPTICUS; PROTECTIVE ACTION; DENTATE GYRUS; RAT	Hippocampal neurogenesis plays a very important role in learning and memory functions. In a search for best neurological drugs that protect neuronal cells and stimulate neurogenesis with no side effects, cannabinoids proved to be a strong group of substances having many beneficial properties. The aim of this study was to evaluate the impact of ACEA (arachidonyl-2'-chloroethylamide-a highly select…	[Andres-Mach, Marta; Zagaja, Miroslaw; Luszczki, Jarogniew J.] Inst Rural Hlth, Isobolog Anal Lab, PL-20950 Lublin, Poland; [Haratym-Maj, Agnieszka; Rola, Radoslaw] Inst Rural Hlth, Dept Physiopathol, PL-20950 Lublin, Poland; [Rola, Radoslaw] Med Univ Lublin, Dept Neurol Surg, PL-20090 Lublin, Poland; [Maj, Maciej] Med Univ Lublin, Dept Clin Immunol, PL-20090 Lublin, Poland; [Chroscinska-Krawczyk…	Andres-Mach, M (reprint author), Inst Rural Hlth, Isobolog Anal Lab, Jaczewskiego 2, PL-20950 Lublin, Poland.	mandres@wp.pl	Andres-Mach, Marta/T-8343-2018; Zagaja, Miroslaw/T-8459-2018; Rola, Radoslaw/V-6749-2018	Andres-Mach, Marta/0000-0003-4107-9184; Zagaja, Miroslaw/0000-0002-0079-0490; Rola, Radoslaw/0000-0003-0613-6593; Maj, Maciej/0000-0002-3435-2544; Luszczki, Jarogniew/0000-0002-3059-0393	National Science Centre, Krakow, Poland [2012/05/B/NZ7/02459]; Ministry of Science and Higher Education (Warszawa, Poland)	Project supported by a grant from the National Science Centre (2012/05/B/NZ7/02459, Krakow, Poland). The authors are grateful for the generous gift of valproate from ICN-Polfa S. A. (Rzeszow, Poland). Marta Andres-Mach is a Recipient of the Fellowship for Leading Young Researchers from the Ministry of Science and Higher Education (Warszawa, Poland).	Andres-Mach M, 2012, PROG NEURO-PSYCHOPH, V39, P301, DOI 10.1016/j.pnpbp.2012.07.001; Avraham H.K., 2014, BR J PHARM; Avraham HK, 2014, BRIT J PHARMACOL, V171, P468, DOI 10.1111/bph.12478; BIDAUTRUSSELL M, 1991, J NEUROCHEM, V57, P1769, DOI 10.1111/j.1471-4159.1991.tb06379.x; Boku S, 2011, PROG NEURO-PSYCHOPH, V35, P111, DOI 10.1016/j.pnpbp.2010.09.019; Bredy TW, 2008, LEARN MEMORY, V15, P39, DOI…	49	4	4	0	7	ELSEVIER SCIENCE BV	AMSTERDAM	PO BOX 211, 1000 AE AMSTERDAM, NETHERLANDS	0006-8993	1872-6240		BRAIN RES	Brain Res.	OCT 22	2015	1624
J	Qulu, L; Daniels, WMU; Mabandla, MV				Qulu, Lihle; Daniels, W. M. U.; Mabandla, Musa V.			Exposure to prenatal stress has deleterious effects on hippocampal function in a febrile seizure rat model	BRAIN RESEARCH			English	Article						Prenatal stress; Febrile seizures; Corticosterone; Anxiety; Apoptosis; Hippocampus	PITUITARY-ADRENAL AXIS; GLUTAMATE EXCITOTOXICITY; NEUROTROPHIC FACTOR; BRAIN; RECEPTORS; CYTOKINES; FEAR; CORTICOSTERONE; INVOLVEMENT; EXTINCTION	Prenatal stress has been shown to result in the development of a number of neurological disorders in the offspring. Most of these disorders are a result of an altered HPA axis resulting in higher than normal glucocorticoid levels in the affected neonate. This leaves the offspring prone to immune challenges. Therefore the aim of the present study was to investigate the effects of prenatal stress a…	[Qulu, Lihle; Daniels, W. M. U.; Mabandla, Musa V.] Univ KwaZulu Natal, Sch Lab Med & Med Sci, ZA-4000 Durban, South Africa	Mabandla, MV (reprint author), Univ KwaZulu Natal, Coll Hlth Sci, Sch Lab Med & Med Sci, Dept Human Physiol, Westville Campus, ZA-4000 Durban, South Africa.	mabandlam@ukzn.ac.za			Medical Research Council (MRC); National Research Foundation (NRF) [UID 83810]; College of Health Sciences at the University of KwaZulu-Natal	The authors wish to thank the Medical Research Council (MRC), National Research Foundation (NRF) (UID 83810) and the College of Health Sciences at the University of KwaZulu-Natal for financial support, as well as the staff of the Biomedical Resource Center of the University of KwaZulu-Natal for technical assistance.	Aloe L, 1999, BRAIN RES, V840, P125, DOI 10.1016/S0006-8993(99)01748-5; Andrabi SA, 2011, NAT MED, V17, P692, DOI 10.1038/nm.2387; Avishai-Eliner S, 2002, TRENDS NEUROSCI, V25, P518, DOI 10.1016/S0166-2236(02)02241-5; Barbazanges A, 1996, J NEUROSCI, V16, P3943; Bourin M, 2003, EUR J PHARMACOL, V463, P55, DOI 10.1016/S0014-2999(03)01274-3; Burton PJ, 1999, BIOL REPROD, V60, P234, DOI 10.1095/biol…	46	3	3	0	4	ELSEVIER SCIENCE BV	AMSTERDAM	PO BOX 211, 1000 AE AMSTERDAM, NETHERLANDS	0006-8993	1872-6240		BRAIN RES	Brain Res.	OCT 22	2015	1624
J	Sampath, D; Shmueli, D; White, AM; Raol, YH				Sampath, Dayalan; Shmueli, Doron; White, Andrew M.; Raol, Yogendra H.			Flupirtine effectively prevents development of acute neonatal seizures in an animal model of global hypoxia	NEUROSCIENCE LETTERS			English	Article						Neonatal seizures; Video-EEG monitoring; Hypoxia; Flupirtine; Potassium channel opener	HYPOTHERMIC CIRCULATORY ARREST; FLOW CARDIOPULMONARY BYPASS; BRAIN-INJURY; ELECTROENCEPHALOGRAPHIC SEIZURES; ISCHEMIC ENCEPHALOPATHY; BURST-SUPPRESSION; KV7 CHANNELS; GABA; ISOFLURANE; NEURONS	Current first-line drugs for the treatment of neonatal seizures have limited efficacy and are associated with side effects. Uncontrolled seizures may exacerbate brain injury and contribute to later-life neurological disability. Therefore, it is critical to develop a treatment for neonatal seizures that is effective and safe. In early-life, when the gamma-aminobutyric acid (GABA) inhibitory system…	[Sampath, Dayalan; Shmueli, Doron; White, Andrew M.; Raol, Yogendra H.] Univ Colorado, Sch Med, Dept Pediat, Div Neurol,Translat Epilepsy Res Program, Aurora, CO 80045 USA	Raol, YH (reprint author), 12850 E Montview Blvd,Rm 3108,MS 8605, Aurora, CO 80045 USA.	Yogendra.Raol@ucdenver.edu			CCTSI Child and Maternal Health pilot grant (NIH/NCRR) [UL1 RR025780]; Epilepsy Foundation of America Award; NICHD [R01HD065534]; CURE Prevention of Acquired Epilepsy award	This research was supported by CCTSI Child and Maternal Health pilot grant (NIH/NCRR Colorado CTSI Grant Number UL1 RR025780; YHR), Epilepsy Foundation of America Award (YHR), NICHD R01HD065534 grant (YHR), and CURE Prevention of Acquired Epilepsy award (YHR). We thank the University of Colorado Anschutz Medical Campus Rodent In Vivo Neurophysiology Core for providing facilities to acquire and re…	Amzica F, 2009, EPILEPSIA, V50, P38, DOI 10.1111/j.1528-1167.2009.02345.x; Andropoulos DB, 2010, ANESTH ANALG, V110, P1680, DOI 10.1213/ANE.0b013e3181dd5a58; Ben-Ari Y, 2002, NAT REV NEUROSCI, V3, P728, DOI 10.1038/nrn920; BERGAMASCO B, 1984, EPILEPSIA, V25, P131, DOI 10.1111/j.1528-1157.1984.tb04168.x; Bjorkman ST, 2010, NEUROSCIENCE, V166, P157, DOI 10.1016/j.neuroscience.2009.11.067; Blume HK,…	43	9	9	0	1	ELSEVIER IRELAND LTD	CLARE	ELSEVIER HOUSE, BROOKVALE PLAZA, EAST PARK SHANNON, CO, CLARE, 00000, IRELAND	0304-3940	1872-7972		NEUROSCI LETT	Neurosci. Lett.	OCT 21	2015	607
J	Voinescu, PE; Pennell, PB				Voinescu, P. Emanuela; Pennell, Page B.			Management of epilepsy during pregnancy	EXPERT REVIEW OF NEUROTHERAPEUTICS			English	Review						epilepsy; pregnancy; major congenital malformations; neonatal complications; neurodevelopmental outcome; antiepileptic drugs	IN-UTERO EXPOSURE; TECHNOLOGY-ASSESSMENT SUBCOMMITTEE; QUALITY STANDARDS SUBCOMMITTEE; ANTIEPILEPTIC DRUG EXPOSURE; CONGENITAL-MALFORMATIONS; SEIZURE FREQUENCY; CHILD-DEVELOPMENT; IRELAND EPILEPSY; AMERICAN ACADEMY; EURAP EPILEPSY	Over a million women with epilepsy are of childbearing age in the USA and require careful consideration of not only type of antiepileptic drug (AED) but also dosage, in the event of a planned or unplanned pregnancy. Careful selection of AEDs can lower the potential adverse effects of AEDs while maintaining seizure control for the health of not only on the patient, the mother, but also the unborn …	[Voinescu, P. Emanuela; Pennell, Page B.] Harvard Univ, Brigham & Womens Hosp, Sch Med, Dept Neurol,Div Epilepsy, 75 Francis St, Boston, MA 02115 USA; [Pennell, Page B.] Harvard Univ, Brigham & Womens Hosp, Sch Med, Div Womens Hlth, Boston, MA 02115 USA	Voinescu, PE (reprint author), Harvard Univ, Brigham & Womens Hosp, Sch Med, Dept Neurol,Div Epilepsy, 75 Francis St, Boston, MA 02115 USA.	pevoinescu@partners.org			NINDS NIH HHS [U01 NS038455]		Adab N, 2004, J NEUROL NEUROSUR PS, V75, P1575, DOI 10.1136/jnnp.2003.029132; Adedinsewo DA, 2013, BIRTH DEFECTS RES A, V97, P403, DOI 10.1002/bdra.23147; [Anonymous], 2014, REACTIONS WEEKLY, V1524, P4; Artama M, 2005, NEUROLOGY, V64, P1874, DOI 10.1212/01.WNL.0000163771.96962.1F; Artama M, 2013, DRUG SAFETY, V36; Baker GA, 2015, NEUROLOGY, V84, P382, DOI 10.1212/WNL.0000000000001182; Battino D, …	64	6	7	0	8	TAYLOR & FRANCIS LTD	ABINGDON	4 PARK SQUARE, MILTON PARK, ABINGDON OX14 4RN, OXON, ENGLAND	1473-7175	1744-8360		EXPERT REV NEUROTHER	Expert Rev. Neurother.	OCT 3	2015	15	10
J	Asiri, NA; Bin Joubah, MA; Khan, SM; Jan, MM				Asiri, Nawal A.; Bin Joubah, Mohammed A.; Khan, Samar M.; Jan, Mohammed M.			Maternal knowledge of acute seizures	NEUROSCIENCES			English	Article							EPILEPSY; ATTITUDES; CHILDREN; PARENTS	Objective: To study maternal knowledge -of, and behavior during acute seizures. Methods: A cross sectional study conducted from September 2013 to January 2014 included consecutive mothers presentingat the PediatricNeurologyClinics of King Abdulaziz University Hospital, Jeddah, Kingdom of Saudi Arabia. A structured 30-item questionnaire was designed to examine their demographics, knowledge, and be…	[Asiri, Nawal A.; Bin Joubah, Mohammed A.; Khan, Samar M.; Jan, Mohammed M.] King Abdulaziz Univ, Fac Med, Dept Pediat, Jeddah 21589, Saudi Arabia	Jan, MM (reprint author), King Abdulaziz Univ, Fac Med, Dept Pediat, POB 80215, Jeddah 21589, Saudi Arabia.	mmjan@kau.edu.sa		Jan, Mohammed/0000-0002-5188-8922			Abulhamail AS, 2014, SEIZURE-EUR J EPILEP, V23, P280, DOI 10.1016/j.seizure.2013.12.010; Bains H S, 1992, Indian Pediatr, V29, P1487; CAVENESS WF, 1980, EPILEPSIA, V21, P509, DOI 10.1111/j.1528-1157.1980.tb04302.x; Gazibara T, 2014, EPILEPSY BEHAV, V41, P210, DOI 10.1016/j.yebeh.2014.09.062; Jan MMS, 2004, J CHILD NEUROL, V19, P1; Jan Mohammed M, 2005, Neurosciences (Riyadh), V10, P255; Maiga Y, …	12	3	3	0	1	RIYADH ARMED FORCES HOSPITAL	RIYADH	PO BOX 7897, RIYADH, KSA 11159, SAUDI ARABIA	1319-6138			NEUROSCIENCES	Neurosciences	OCT	2015	20	4
J	Paradis, FH; Hales, BF				Paradis, France-Helene; Hales, Barbara F.			Valproic Acid Induces the Hyperacetylation of P53, Expression of P53 Target Genes, and Markers of the Intrinsic Apoptotic Pathway in Midorganogenesis Murine Limbs	BIRTH DEFECTS RESEARCH PART B-DEVELOPMENTAL AND REPRODUCTIVE TOXICOLOGY			English	Article						valproic acid; valpromide; HDAC inhibitor; limb; p53; apoptosis	HISTONE DEACETYLASE INHIBITORS; NEURAL-TUBE DEFECTS; MOUSE LIMBS; CELL-DEATH; IN-VITRO; ACETYLATION; CANCER; ACTIVATION; MECHANISMS; LEUKEMIA	In utero exposure to valproic acid (VPA), an anticonvulsant and histone deacetylase inhibitor (HDACi), increases the risk of congenital malformations. Although the mechanisms leading to the teratogenicity of VPA remain unsolved, several HDAC inhibitors increase cell death in cancer cell lines and embryonic tissues. Moreover, P53, the master regulator of apoptosis, is an established HDAC target. T…	[Paradis, France-Helene; Hales, Barbara F.] McGill Univ, Dept Pharmacol & Therapeut, Montreal, PQ H3G 1Y6, Canada	Hales, BF (reprint author), McGill Univ, Dept Pharmacol & Therapeut, 3655 Promenade Sir William Osler, Montreal, PQ H3G 1Y6, Canada.	barbara.hales@mcgill.ca			CIHR [MOP-86511]; FRQS	Grant sponsor: CIHR; Grant number: MOP-86511; Grant sponsor: FRQS.	Ali-Khan SE, 2003, BIRTH DEFECTS RES A, V67, P848, DOI 10.1002/bdra.10090; Bodiford A, 2014, ONCOTARGETS THER, V7, P1971, DOI 10.2147/OTT.S59269; Bowden CL, 2009, BIPOLAR DISORD, V11, P20, DOI 10.1111/j.1399-5618.2009.00708.x; Cipro S, 2012, ONCOL REP, V27, P1219, DOI 10.3892/or.2011.1577; Dayan C, 2014, BIRTH DEFECTS RES B, V101, P254, DOI 10.1002/bdrb.21108; Di Renzo F, 2010, REPROD TOXICOL, V2…	38	6	6	0	4	WILEY-BLACKWELL	HOBOKEN	111 RIVER ST, HOBOKEN 07030-5774, NJ USA	1542-9733	1542-9741		BIRTH DEFECTS RES B	Birth Defects Res. Part B-Dev. Reprod. Toxicol.	OCT	2015	104	5
J	Tanoshima, M; Kobayashi, T; Tanoshima, R; Beyene, J; Koren, G; Ito, S				Tanoshima, M.; Kobayashi, T.; Tanoshima, R.; Beyene, J.; Koren, G.; Ito, S.			Risks of Congenital Malformations in Offspring Exposed to Valproic Acid In Utero: A Systematic Review and Cumulative Meta-analysis	CLINICAL PHARMACOLOGY & THERAPEUTICS			English	Article							ANTIEPILEPTIC DRUGS; MAJOR MALFORMATIONS; PREGNANCY REGISTRY; UK-EPILEPSY; WOMEN; FETAL; LAMOTRIGINE; INFANTS	Despite extensive research efforts over decades, the teratogenic profile of valproic acid (VPA) remains obscure. We performed cumulative and conventional meta-analyses of cohort studies to determine the time profiles of signal emergence of VPA-associated congenital malformations (CMs) and to define risk estimates of each of the CMs. Fifty-nine studies were identified and analyzed. We found that t…	[Tanoshima, M.; Kobayashi, T.; Tanoshima, R.; Koren, G.; Ito, S.] Univ Toronto, Hosp Sick Children, Div Clin Pharmacol & Toxicol, Toronto, ON M5G 1X8, Canada; [Tanoshima, M.] Yokohama City Univ Med, Dept Obstet & Gynecol, Yokohama, Kanagawa, Japan; [Kobayashi, T.] Natl Ctr Child Hlth & Dev, Ctr Clin Res & Dev, Dept Dev Strategy, Yokohama, Kanagawa, Japan; [Tanoshima, R.] Yokohama City Univ Med, D…	Ito, S (reprint author), Univ Toronto, Hosp Sick Children, Div Clin Pharmacol & Toxicol, Toronto, ON M5G 1X8, Canada.	shinya.ito@sickkids.ca		Tanoshima, Reo/0000-0003-4361-6967	Japan Society of Clinical Pharmacology and Therapeutics; Joseph M. West Family Memorial Fund from the Post Graduate Medical Education at University of Toronto, Toronto, Canada	T.K. was financially supported by the Japan Society of Clinical Pharmacology and Therapeutics. R.T. was financially supported by the Joseph M. West Family Memorial Fund from the Post Graduate Medical Education at University of Toronto, Toronto, Canada during the period of this study. The authors do not have any competing interest to disclose.	Artama M, 2005, NEUROLOGY, V64, P1874, DOI 10.1212/01.WNL.0000163771.96962.1F; Campbell E, 2014, J NEUROL NEUROSUR PS, V85, P1029, DOI 10.1136/jnnp-2013-306318; Cunnington MC, 2011, NEUROLOGY, V76, P1817, DOI 10.1212/WNL.0b013e31821ccd18; Etwel F, 2014, ANNU REV PHARMACOL, V54, P295, DOI 10.1146/annurev-pharmtox-011613-135930; Hernandez-Diaz S, 2012, NEUROLOGY, V78, P1692, DOI 10.1212/WNL.0b013e3…	30	16	16	1	10	WILEY	HOBOKEN	111 RIVER ST, HOBOKEN 07030-5774, NJ USA	0009-9236	1532-6535		CLIN PHARMACOL THER	Clin. Pharmacol. Ther.	OCT	2015	98	4
J	Benson, A; O'Toole, S; Lambert, V; Gallagher, P; Shahwan, A; Austin, JK				Benson, A.; O'Toole, S.; Lambert, V.; Gallagher, P.; Shahwan, A.; Austin, J. K.			To tell or not to tell: A systematic review of the disclosure practices of children living with epilepsy and their parents	EPILEPSY & BEHAVIOR			English	Review						Epilepsy; Diagnosis disclosure; Concealment; Stigma; Children with epilepsy; Parents	QUALITY-OF-LIFE; CONCEALABLE STIGMATIZED IDENTITY; PRIMARY-SCHOOL TEACHERS; CHILDHOOD EPILEPSY; INFORMATION NEEDS; GLOBAL CAMPAIGN; TREATMENT GAP; ADOLESCENTS; ATTITUDES; PREVALENCE	Disclosing an epilepsy diagnosis to others is complex due to the condition's largely invisible nature and associated stigma. Despite this, little has been documented in terms of what this process involves for children living with epilepsy (CWE) and their parents. A systematic review was conducted to examine and synthesize evidence pertaining to: (i) the disclosure practices of CWE and their paren…	[Benson, A.; O'Toole, S.; Lambert, V.; Gallagher, P.] Dublin City Univ, Fac Sci & Hlth, Sch Nursing & Human Sci, Dublin 9, Ireland; [Shahwan, A.] Temple St Childrens Univ Hosp, Dept Neurol, Dublin 1, Ireland; [Austin, J. K.] Indiana Univ Purdue Univ, Indiana Univ Sch Nursing, Indianapolis, IN 46202 USA	Lambert, V (reprint author), Dublin City Univ, Fac Sci & Hlth, Sch Nursing & Human Sci, Dublin 9, Ireland.	veronica.lambert@dcu.ie			Health Research Board [HRA PHS/2012/10]; Medical Research Charities Group (MRCG)/Health Research Board (HRB) [2012/6]	We acknowledge both the Health Research Board [HRA PHS/2012/10] and Medical Research Charities Group (MRCG)/Health Research Board (HRB) [2012/6] for funding this work.	Abulhamail AS, 2014, SEIZURE-EUR J EPILEP, V23, P280, DOI 10.1016/j.seizure.2013.12.010; Austin JK, 2004, EPILEPSY BEHAV, V5, P472, DOI 10.1016/j.yebeh.2004.04.008; Austin JK, 2002, EPILEPSIA, V43, P1564, DOI 10.1046/j.1528-1157.2002.26002.x; Austin JK, 2002, EPILEPSY BEHAV, V3, P368, DOI 10.1016/S1525-5050(02)00042-2; Aydemir N, 2009, EPILEPSY BEHAV, V16, P512, DOI 10.1016/j.yebeh.2009.09.005; B…	75	15	15	0	10	ACADEMIC PRESS INC ELSEVIER SCIENCE	SAN DIEGO	525 B ST, STE 1900, SAN DIEGO, CA 92101-4495 USA	1525-5050	1525-5069		EPILEPSY BEHAV	Epilepsy Behav.	OCT	2015	51
J	Deck, GM; Nadkarni, N; Montouris, GD; Lovett, A				Deck, Gina M.; Nadkarni, Neil; Montouris, Georgia D.; Lovett, Alexandra			Congenital malformations in infants exposed to antiepileptic medications in utero at Boston Medical Center from 2003 to 2010	EPILEPSY & BEHAVIOR			English	Article						Epilepsy; Congenital malformation; Teratogenicity; Pregnancy; Antiepileptic medication; Benzodiazepine	BIRTH-DEFECTS; PREGNANCY; EPILEPSY; DRUGS; WOMEN; PREVALENCE; MANAGEMENT; ATLANTA; UPDATE; RISK	Objective: The aim of this study was to determine the frequency of association of major congenital malformations in pregnancy in women exposed to antiepileptic drugs (AEDs) in an inner city population. Background: Approximately 0.3-0.5% of all pregnancies involve women with epilepsy. The risk of congenital malformations associated with AED therapy has been well documented, ranging from 2 to 10% a…	[Deck, Gina M.; Nadkarni, Neil; Montouris, Georgia D.; Lovett, Alexandra] Boston Univ, Sch Med, Dept Neurol, Boston Med Ctr, Boston, MA 02118 USA	Deck, GM (reprint author), Harvard Univ, Massachusetts Gen Hosp, Sch Med, Dept Neurol, 55 Fruit St,WACC 720, Boston, MA 02114 USA.	gdeck@mgh.harvard.edu; nnadkarni87@gmail.com; Georgia.montouris@bmc.org; ajlovett@partners.org					Alwan S, 2007, NEW ENGL J MED, V356, P2684, DOI 10.1056/NEJMoa066584; Bonnot O, 2001, J CLIN PSYCHOPHARM, V21, P456, DOI 10.1097/00004714-200108000-00017; Boro A, 2003, EPILEPSY BEHAV, V4, pS2, DOI 10.1016/j.yebeh.2003.07.002; Centers for Disease Control and Prevention, CDC MED PREGN; Enato E, 2001, J OBSTET GYBNAECOL C, V33, P46; Harden CL, 2009, NEUROLOGY, V73, P133, DOI 10.1212/WNL.0b013e3181a…	18	5	5	2	4	ACADEMIC PRESS INC ELSEVIER SCIENCE	SAN DIEGO	525 B ST, STE 1900, SAN DIEGO, CA 92101-4495 USA	1525-5050	1525-5069		EPILEPSY BEHAV	Epilepsy Behav.	OCT	2015	51
J	Krauss, G; Sandy, S; Corbin, DOC; Bird-Compton, J; Jack, F; Nelson, B; Jalonen, TO; Ali, A; Fortune, T; Clarke, D; Okolie, J; Cervenka, MC				Krauss, Gregory; Sandy, Sherry; Corbin, David O. C.; Bird-Compton, Jacqueline; Jack, Frances; Nelson, Beverly; Jalonen, Tuula O.; Ali, Amza; Fortune, Taryn; Clarke, Dave; Okolie, Jacqueline; Cervenka, Mackenzie C.			Epilepsy care in the southern Caribbean	EPILEPSY & BEHAVIOR			English	Article						Seizure; Epilepsy; Caribbean; Health-care resources; Antiepileptic drug; Electroencephalography	INTERNATIONAL LEAGUE; DISPARITIES	Very little has been reported about the health resources available for patients with epilepsy in the five English-speaking southern Caribbean countries of Trinidad and Tobago, Barbados, Grenada, Saint Vincent and the Grenadines, and Saint Lucia. There is no comprehensive resource describing their health systems, access to specialty care, antiepileptic drug (AED) use, and availability of brain ima…	[Krauss, Gregory; Fortune, Taryn; Okolie, Jacqueline; Cervenka, Mackenzie C.] Johns Hopkins Univ Hosp, Dept Neurol, Baltimore, MD 21287 USA; [Sandy, Sherry] Univ W Indies, Dept Med, St Augustine, Trinid & Tobago; [Corbin, David O. C.] Queen Elizabeth Hosp, Bridgetown, Barbados; [Bird-Compton, Jacqueline] Minist Hlth, Community Child Hlth Serv, St Lucia, Qld, Australia; [Jack, Frances] Trinity Sch…	Krauss, G (reprint author), Meyer 2-147,600 N Wolfe St, Baltimore, MD 21287 USA.	gkrauss@jhmi.edu; drsherrysandy@yahoo.com; doccpec@yahoo.com; jbird@candw.lc; tsomdesk.fj@gmail.com; beverley@spiceisle.com; TJalonen@sgu.edu; amzamd@yahoo.com; drtaryn@gmail.com; dfClarke@seton.org; jacqueline389@gmail.com; mcerven1@jhmi.edu			International League Against Epilepsy (ILAE) PECA grant; Johns Hopkins Epilepsy Center	The survey was carried out with partial funding from the International League Against Epilepsy (ILAE) PECA grant and Johns Hopkins Epilepsy Center and was done in collaboration with local southern Caribbean health-care providers, educators, and medical societies.	Bell SG, 2013, EPILEPSY BEHAV, V29, P36, DOI 10.1016/j.yebeh.2013.06.008; Birbeck GL, 2010, EPILEPSY CURR, V10, P75, DOI 10.1111/j.1535-7511.2010.01362.x; Burneo JG, 2009, EPILEPSIA, V50, P2285, DOI 10.1111/j.1528-1167.2009.02282.x; Central Intelligence Agency, WORLD FACTBOOK; Fandino-Franky J, 1999, EPILEPSIA, V40, P48, DOI 10.1111/j.1528-1157.1999.tb00948.x; Farkhondeh M, 2009, EPILEPSIA, V50, …	12	4	4	0	1	ACADEMIC PRESS INC ELSEVIER SCIENCE	SAN DIEGO	525 B ST, STE 1900, SAN DIEGO, CA 92101-4495 USA	1525-5050	1525-5069		EPILEPSY BEHAV	Epilepsy Behav.	OCT	2015	51
J	Galbarriatu, L; Pomposo, I; Aurrecoechea, J; Marinas, A; Agundez, M; Gomez, JC; Acera, MA; Martinez, MJ; Valle, E; Maestro, I; Mateos, B; Cabrera, A; Fernandez, J; Iturri, F; Garamendi, I				Galbarriatu, L.; Pomposo, I.; Aurrecoechea, J.; Marinas, A.; Agundez, M.; Gomez, J. C.; Acera, M. A.; Martinez, M. J.; Valle, E.; Maestro, I.; Mateos, B.; Cabrera, A.; Fernandez, J.; Iturri, F.; Garamendi, I.			Vagus nerve stimulation therapy for treatment-resistant epilepsy: A 15-year experience at a single institution	CLINICAL NEUROLOGY AND NEUROSURGERY			English	Article						Vagus nerve stimulation; Treatment-resistant epilepsy; Right-sided VNS; Pregnancy; Off-label indications	MEDICALLY REFRACTORY EPILEPSY; LENNOX-GASTAUT-SYNDROME; PATIENT OUTCOME REGISTRY; LONG-TERM; PHARMACORESISTANT EPILEPSY; INTRACTABLE EPILEPSY; CLINICAL ARTICLE; PARTIAL SEIZURES; CHILDREN; SURGERY	Objective: Treatment-resistant epilepsy (TRE) occurs in 20-30% of patients. The goal of this study is to assess the efficacy and safety of vagus nerve stimulation (VNS) in this group of patients, including adult and pediatric populations and several off-label indications. Methods: This is a retrospective review of 59 consecutive patients in whom 60 VNS devices were implanted at a single instituti…	[Galbarriatu, L.; Pomposo, I.; Aurrecoechea, J.] Cruces Univ Hosp, Dept Neurosurg, Baracaldo 48903, Spain; [Marinas, A.; Agundez, M.; Gomez, J. C.; Acera, M. A.; Garamendi, I.] Cruces Univ Hosp, Dept Neurol, Baracaldo 48903, Spain; [Martinez, M. J.] Cruces Univ Hosp, Dept Neuropediat, Baracaldo 48903, Spain; [Valle, E.; Maestro, I.] Cruces Univ Hosp, Dept Neurophysiol, Baracaldo 48903, Spain; [Ma…	Galbarriatu, L (reprint author), Cruces Univ Hosp, Plaza Cruces S-N, Baracaldo 48903, Spain.	lara.galbarriatugutierrez@osakidetza.net		Pomposo Gaztelu, Inigo/0000-0002-3095-2649			Aldenkamp AP, 2002, EPILEPSY BEHAV, V3, P475, DOI 10.1016/S1525-5050(02)00517-6; Alexopoulos AV, 2006, SEIZURE-EUR J EPILEP, V15, P491, DOI 10.1016/j.seizure.2006.06.002; Amar AP, 2004, NEUROSURGERY, V55, P1086, DOI 10.1227/01.NEU.0000141073.08427.76; Amar AP, 1998, NEUROSURGERY, V43, P1265, DOI 10.1097/00006123-199812000-00001; Ben Renfroe J, 2002, NEUROLOGY, V59, pS26, DOI 10.1212/WNL.59.6_supp…	52	10	11	2	11	ELSEVIER SCIENCE BV	AMSTERDAM	PO BOX 211, 1000 AE AMSTERDAM, NETHERLANDS	0303-8467	1872-6968		CLIN NEUROL NEUROSUR	Clin. Neurol. Neurosurg.	OCT	2015	137
J	Furugen, A; Kobayashi, M; Nishimura, A; Takamura, S; Narumi, K; Yamada, T; Iseki, K				Furugen, Ayako; Kobayashi, Masaki; Nishimura, Ayako; Takamura, Shigeo; Narumi, Katsuya; Yamada, Takehiro; Iseki, Ken			Quantification of new antiepileptic drugs by liquid chromatography/electrospray ionization tandem mass spectrometry and its application to cellular uptake experiment using human placental choriocarcinoma BeWo cells	JOURNAL OF CHROMATOGRAPHY B-ANALYTICAL TECHNOLOGIES IN THE BIOMEDICAL AND LIFE SCIENCES			English	Article						Cellular uptake experiment; Gabapentin; Lamotrigine; Levetiracetam; Liquid chromatography/tandem mass spectrometry; Topiramate	GABAPENTIN; PREGNANCY; PLASMA; FETAL	A method for quantification of new antiepileptic drugs, including lamotrigine (LTG), levetiracetam (LEV), gabapentin (GBP), and topiramate (TPM), in cellular samples, using liquid chromatography/electrospray ionization tandem mass spectrometry was developed to better understand the membrane transport mechanisms of these drugs. Cell lysate was deproteinized by methanol containing LEV-d(3) as an in…	[Furugen, Ayako; Nishimura, Ayako; Takamura, Shigeo; Yamada, Takehiro; Iseki, Ken] Hokkaido Univ Hosp, Dept Pharm, Kita Ku, Sapporo, Hokkaido 0608648, Japan; [Kobayashi, Masaki; Narumi, Katsuya; Iseki, Ken] Hokkaido Univ, Fac Pharmaceut Sci, Div Pharmasci, Lab Clin Pharmaceut & Therapeut,Kita Ku, Sapporo, Hokkaido 0600812, Japan	Iseki, K (reprint author), Hokkaido Univ, Fac Pharmaceut Sci, Div Pharmasci, Lab Clin Pharmaceut & Therapeut,Kita Ku, Kita 12 Jo Nishi 6 Chome, Sapporo, Hokkaido 0600812, Japan.	ken-i@pharm.hokudai.ac.jp	kobayashi, masaki/B-1638-2015		Japan Society for the Promotion of Science (JSPS) [26926014]	This work was supported in part by a grant from Japan Society for the Promotion of Science (JSPS) KAKENHI (grant number 26926014).	Artama M, 2005, NEUROLOGY, V64, P1874, DOI 10.1212/01.WNL.0000163771.96962.1F; Bromley R, 2014, COCHRANE DATABASE SY; Deeb S, 2014, J ANAL TOXICOL, V38, P485, DOI 10.1093/jat/bku070; Dickens D, 2013, BIOCHEM PHARMACOL, V85, P1672, DOI 10.1016/j.bcp.2013.03.022; Hovinga CA, 2008, INT REV NEUROBIOL, V83, P241, DOI 10.1016/S0074-7742(08)00014-7; Kim KB, 2011, J PHARMACEUT BIOMED, V56, P771, DOI 10.1…	11	1	1	0	9	ELSEVIER SCIENCE BV	AMSTERDAM	PO BOX 211, 1000 AE AMSTERDAM, NETHERLANDS	1570-0232	1873-376X		J CHROMATOGR B	J. Chromatogr. B	OCT 1	2015	1002
J	Neininger, MP; Ullmann, M; Dahse, AJ; Syrbe, S; Bernhard, MK; Frontini, R; Kiess, W; Merkenschlager, A; Thome, U; Bertsche, T; Bertsche, A				Neininger, Martina P.; Ullmann, Michaela; Dahse, Anna J.; Syrbe, Steffen; Bernhard, Matthias K.; Frontini, Roberto; Kiess, Wieland; Merkenschlager, Andreas; Thome, Ulrich; Bertsche, Thilo; Bertsche, Astrid			Use of Levetiracetam in Neonates in Clinical Practice: A Retrospective Study at a German University Hospital	NEUROPEDIATRICS			English	Article						levetiracetam; neonates; effectiveness; risks; adverse drug reactions	ISCHEMIC BRAIN-INJURY; INTRAVENOUS LEVETIRACETAM; ANTIEPILEPTIC DRUGS; RAT-BRAIN; SEIZURES; MANAGEMENT; APOPTOSIS; EXPOSURE; MODEL	Objective We performed a retrospective chart analysis in neonates routinely treated with levetiracetam (LEV) in a university setting. Patients and Methods We assessed clinical characteristics of the included neonates. Documented LEV doses and the duration of treatment were evaluated. To assess LEV effectiveness, we compared the need of any additional anticonvulsant as co- and rescue therapies bef…	[Neininger, Martina P.; Ullmann, Michaela; Dahse, Anna J.; Bertsche, Thilo] Univ Leipzig, Inst Pharm, Dept Clin Pharm, Drug Safety Ctr, D-04109 Leipzig, Germany; [Dahse, Anna J.; Frontini, Roberto] Pharm Univ Hosp, Drug Safety Ctr, Leipzig, Germany; [Syrbe, Steffen; Bernhard, Matthias K.; Kiess, Wieland; Merkenschlager, Andreas; Bertsche, Astrid] Univ Hosp Children & Adolescents, Ctr Paediat Res,…	Bertsche, A (reprint author), Univ Hosp Children & Adolescents, Ctr Paediat Res, Ctr Social Paediat SPZ, Liebigstr 20a, D-04103 Leipzig, Germany.	astrid.bertsche@medizin.uni-leipzig.de		Bertsche, Astrid/0000-0003-2832-0156	Desitin Arzneimittel GmbH; ViroPharma GmbH	M. K. Dernhard and A. Bertsche received speaker's fees from Desitin Arzneimittel GmbH and ViroPharma GmbH. A. Bertsche is a member of the epilepsy expert committee "Munjteraner Kreis" which receives funding from Desitin Arzneimittel GmbH. All other authors declare that they have no potential conflicts of interests in respect to the content of this article.	Abend NS, 2011, J CHILD NEUROL, V26, P465, DOI 10.1177/0883073810384263; Berg AT, 2013, HAND CLINIC, V111, P391, DOI 10.1016/B978-0-444-52891-9.00043-9; Bittigau P, 2003, ANN NY ACAD SCI, V993, P103, DOI 10.1111/j.1749-6632.2003.tb07517.x; Bittigau P, 2002, P NATL ACAD SCI USA, V99, P15089, DOI 10.1073/pnas.222550499; Bittigau P, 2003, ANN NY ACAD SCI, P993; Forcelli PA, 2012, J PHARMACOL EXP THE…	23	7	7	0	1	GEORG THIEME VERLAG KG	STUTTGART	RUDIGERSTR 14, D-70469 STUTTGART, GERMANY	0174-304X	1439-1899		NEUROPEDIATRICS	Neuropediatrics	OCT	2015	46	5
J	Baldelli, S; Castoldi, S; Charbe, N; Cozzi, V; Fucile, S; Cattaneo, D; Clementi, E				Baldelli, Sara; Castoldi, Simone; Charbe, Nitin; Cozzi, Valeria; Fucile, Serena; Cattaneo, Dario; Clementi, Emilio			Comparison of the QMS Analyzer With HPLC-UV for the Quantification of Lamotrigine Concentrations in Human Plasma Samples	THERAPEUTIC DRUG MONITORING			English	Article						lamotrigine; HPLC; immunoassay; method comparison	PERFORMANCE LIQUID-CHROMATOGRAPHY; TANDEM MASS-SPECTROMETRY; ANTIEPILEPTIC DRUGS; PHARMACOKINETIC VARIABILITY; GAS-CHROMATOGRAPHY; COMEDICATION; IMMUNOASSAY; GUIDELINES; PREGNANCY; AGREEMENT	Background:Recently, a turbidimetric immunoassay method has been developed for use in the form of a QMS lamotrigine (LTG) commercial immunoassay. This study was designed to evaluate the performance of this immunoassay using a validated high-performance liquid chromatography-ultraviolet (HPLC-UV) method as the reference.Methods:The performance of QMS was initially tested using drug-free plasma spi…	[Baldelli, Sara; Castoldi, Simone; Charbe, Nitin; Cozzi, Valeria; Fucile, Serena; Cattaneo, Dario] Luigi Sacco Univ Hosp, Clin Pharmacol Unit, I-20157 Milan, Italy; [Clementi, Emilio] Univ Milan, Clin Pharmacol Unit, Consiglio Nazl Ric,Inst Neurosci, Dept Biomed & Clin Sci,Luigi Sacco Univ Hosp, Milan, Italy; [Clementi, Emilio] Eugenio Medea Sci Inst, Bosisio Parini, Italy	Baldelli, S (reprint author), Luigi Sacco Univ Hosp, Clin Pharmacol Unit, Via GB Grassi 74, I-20157 Milan, Italy.	baldelli.sara@hsacco.it	Cattaneo, Dario/J-9265-2016		Instrumentation Laboratory a Werfen Company	Supported in part by an unrestricted educational grant from Instrumentation Laboratory a Werfen Company.	Adab N, 2006, CNS DRUGS, V20, P791, DOI 10.2165/00023210-200620100-00001; Adaway JE, 2012, J CHROMATOGR B, V883, P33, DOI 10.1016/j.jchromb.2011.09.041; Angelis-Stoforidis P, 1999, J CHROMATOGR B, V727, P113, DOI 10.1016/S0378-4347(99)00043-2; Baldelli S, 2015, CLIN CHEM LAB MED, V53, P435, DOI 10.1515/cclm-2014-0472; Bartoli A, 1997, THER DRUG MONIT, V19, P252, DOI 10.1097/00007691-199706000-000…	39	2	2	0	5	LIPPINCOTT WILLIAMS & WILKINS	PHILADELPHIA	TWO COMMERCE SQ, 2001 MARKET ST, PHILADELPHIA, PA 19103 USA	0163-4356	1536-3694		THER DRUG MONIT	Ther. Drug Monit.	OCT	2015	37	5
J	Oh, KW; Moon, CH; Lee, KY				Oh, Ki Won; Moon, Chang Hoon; Lee, Kyung Yeon			Association of Rotavirus With Seizures Accompanied by Cerebral White Matter Injury in Neonates	JOURNAL OF CHILD NEUROLOGY			English	Article						neonatal seizures; rotavirus; leukoencephalopathy	REVERSIBLE SPLENIAL LESION; CLINICALLY MILD ENCEPHALOPATHY; CEREBROSPINAL-FLUID; INFANTILE CONVULSIONS; ENTEROVIRUS INFECTION; NEWBORN-INFANTS; GASTROENTERITIS; CHILDREN; SERUM; MENINGOENCEPHALITIS	We aimed to identify whether rotavirus, human parechovirus, or enterovirus are causative or associated viral pathogens of seizures accompanied by diffuse cerebral white matter injury in neonates. Thirty neonates who presented with seizures and diffusion-restriction in the widespread bilateral cerebral white matter on diffusion-weighted magnetic resonance imaging (MRI) were included in this study.…	[Oh, Ki Won; Lee, Kyung Yeon] Univ Ulsan, Ulsan Univ Hosp, Coll Med, Dept Pediat, Ulsan 682714, South Korea; [Moon, Chang Hoon] Univ Ulsan, Ulsan Univ Hosp, Coll Med, Biomed Res Ctr, Ulsan 682714, South Korea	Lee, KY (reprint author), Univ Ulsan, Ulsan Univ Hosp, Coll Med, Dept Pediat, 877 Bangeojinsunhwando Ro, Ulsan 682714, South Korea.	pdsnoopy@naver.com			Ulsan University Hospital (Biomedical Research Center Promotion Fund) [12-03]; Acute Diarrheal Laboratory Surveillance (EnterNet-Korea) [4851-304-210]; Enterovirus Laboratory Surveillance of Korea Centers for Disease Control and Prevention [4850-300-210]	The authors disclosed receipt of the following financial support for the research, authorship, and/or publication of this article: This work was funded by Ulsan University Hospital (Biomedical Research Center Promotion Fund 12-03) and supported by Acute Diarrheal Laboratory Surveillance (EnterNet-Korea 4851-304-210) and Enterovirus Laboratory Surveillance (4850-300-210) of Korea Centers for Disea…	Abe T, 2000, BRAIN DEV-JPN, V22, P301, DOI 10.1016/S0387-7604(00)00111-X; ABZUG MJ, 1993, PEDIATR INFECT DIS J, V12, P820, DOI 10.1097/00006454-199310000-00005; Arakawa C, 2011, JPN J INFECT DIS, V64, P204; Banks WA, 2010, NEUROBIOL DIS, V37, P26, DOI 10.1016/j.nbd.2009.07.031; De Villiers FPR, 2003, ANN TROP PAEDIATR, V23, P309, DOI 10.1179/027249303225007789; Dickey M, 2009, PEDIATR INFECT DIS …	38	5	5	0	2	SAGE PUBLICATIONS INC	THOUSAND OAKS	2455 TELLER RD, THOUSAND OAKS, CA 91320 USA	0883-0738	1708-8283		J CHILD NEUROL	J. Child Neurol.	OCT	2015	30	11
J	Saboory, E; Ebrahimi, L; Roshan-Milani, S; Hashemi, P				Saboory, Ehsan; Ebrahimi, Loghman; Roshan-Milani, Shiva; Hashemi, Paria			Interaction of prenatal stress and morphine alters prolactin and seizure in rat pups	PHYSIOLOGY & BEHAVIOR			English	Article						Forced-swim stress; PTZ; Tonic-clonic seizure; Prolactin	CONDITIONED PLACE PREFERENCE; FORCED-SWIM STRESS; DEPENDENT CHANGES; FEMALE RATS; ADULT RATS; EXPOSURE; BEHAVIOR; SYSTEM; INFANT; SUSCEPTIBILITY	Prenatal exposure to stress and morphine has complicated effects on epileptic seizure. In the present study, effect of prenatal forced-swim stress and morphine co-administration on pentylenetetrazol (PTZ) induced epileptic behaviors and prolactin blood level (PBL) was investigated in rat offspring. Pregnant Wistar rats were divided to four groups of control-saline, control-morphine, stressed-sali…	[Saboory, Ehsan; Roshan-Milani, Shiva] Urmia Univ Med Sci, Neurophysiol Res Ctr, Orumiyeh 5756115111, Iran; [Saboory, Ehsan; Ebrahimi, Loghman; Hashemi, Paria] Urmia Univ Med Sci, Fac Med, Dept Physiol, Orumiyeh 5756115111, Iran; [Roshan-Milani, Shiva] Urmia Univ Med Sci, Cellular & Mol Res Ctr, Orumiyeh 5756115111, Iran; [Hashemi, Paria] Urmia Univ Med Sci, Sch Med, Dept Physiol, Physiol Res Ctr…	Roshan-Milani, S (reprint author), Urmia Univ Med Sci, Neurophysiol Res Ctr, Orumiyeh 5756115111, Iran.	saboory@umsu.ac.ir; ebrahimiloghman@yahoo.com; shivamilani@umsu.ac.ir; pr.hashemi@yahoo.com	Saboory, Ehsan/P-9114-2017; Roshan-Milani, Shiva/G-7415-2017	Roshan-Milani, Shiva/0000-0003-1078-9386; Saboory, Ehsan/0000-0003-4777-4751; Erbahimi, Loghman/0000-0002-7298-0461	Research Council of Urmia University of Medical Sciences, Urmia, Iran [1018]	This study was supported by the Research Council of Urmia University of Medical Sciences, Urmia, Iran (1018).	Afifi S, 2011, J NEUROPSYCH CLIN N, V23, P163, DOI 10.1176/appi.neuropsych.23.2.163; Ahmad AH, 2008, MALAYS J MED SCI, V15, P13; Ahmadzadeh R., 2011, DEV PSYCHOBIOL; Aydin S, 2011, PEPTIDES, V32, P1276, DOI 10.1016/j.peptides.2011.04.021; Babb JA, 2014, HORM BEHAV, V65, P386, DOI 10.1016/j.yhbeh.2014.03.005; Badowska-Szalewska E, 2010, ACTA NEUROBIOL EXP, V70, P370; Bali A, 2015, NEUROSCI BIOBEHA…	54	11	11	1	14	PERGAMON-ELSEVIER SCIENCE LTD	OXFORD	THE BOULEVARD, LANGFORD LANE, KIDLINGTON, OXFORD OX5 1GB, ENGLAND	0031-9384			PHYSIOL BEHAV	Physiol. Behav.	OCT 1	2015	149
J	Hussain, S; Sabir, MUD; Ali, M; Shah, SAUH				Hussain, Shabbir; Sabir, Moin-ud-Din; Ali, Mubaral; Shah, Syed Awais-ul-Hassan			Neonatal idiopathic primary hypoparathyroidism: A rare cause of neonatal seizures	PAKISTAN JOURNAL OF MEDICAL SCIENCES			English	Article						Neonate; Seizure; Hypocalcaemia; Hypoparathyroidism; Hyperphosphatemia	CONGENITAL HYPOPARATHYROIDISM	Etiology of neonatal seizures (NNS) is diverse and hypocalcemia is one of the treatable causes. Neonatal hypocalcemia (NHC) due to congenital hypoparathyroidism, either permanent or transient, is extremely rare. Its biochemical abnormalities include hypocalcemia, hyperphosphatemia and low levels of intact parathyroid hormone (PTH). Isolated congenital hypoparathyroidism in which deficiency of PTH…	[Hussain, Shabbir; Sabir, Moin-ud-Din; Ali, Mubaral; Shah, Syed Awais-ul-Hassan] Combined Mil Hosp, Peshawar, Pakistan	Hussain, S (reprint author), Combined Mil Hosp, Dept Paediat, Peshawar, Pakistan.	shabbirmoeez@yahoo.com					Akcakus M, 2004, TURKISH J PEDIATR, V46, P191; Atika Z, 2013, PAK PEDIAT, V37, P188; BROWN EM, 1993, NATURE, V366, P575, DOI 10.1038/366575a0; Drake TG, 1934, ANN INTERN MED, V12, P1751, DOI [10.7326/0003-4819-12-11-751, DOI 10.7326/0003-4819-12-114751]; FINEGOLD DN, 1994, PEDIATR RES, V36, P414, DOI 10.1203/00006450-199409000-00024; Jain A, 2010, INDIAN J PEDIATR, V77, P1123, DOI 10.1007/s12098-…	11	0	0	0	1	PROFESSIONAL MEDICAL PUBLICATIONS	SADDAR	PANORAMA CENTRE, RM 522, 5TH FLOOR, BLDG 2, RAJA GHAZANFAR ALI RD, PO BOX 8766, SADDAR, KARACHI 00000, PAKISTAN	1682-024X			PAK J MED SCI	Pak. J. Med. Sci.	SEP-OCT	2015	31	5
J	Iamsaard, S; Arun, S; Burawat, J; Sukhorum, W; Boonruangsri, P; Namking, M; Uabundit, N; Nualkaew, S; Sripanidkulchai, B				Iamsaard, Sitthichai; Arun, Supatcharee; Burawat, Jaturon; Sukhorum, Wannisa; Boonruangsri, Porntip; Namking, Malivalaya; Uabundit, Nongnut; Nualkaew, Somsak; Sripanidkulchai, Bungorn			Phyllanthus emblica L. Branch Extract Ameliorates Testicular Damage in Valproic Acid-Induced Rats	INTERNATIONAL JOURNAL OF MORPHOLOGY			English	Article						Valproic acid; Phyllanthus emblica L.; Testicular damage; Rats	ANTIOXIDANT ACTIVITY; WISTAR RATS; EPILEPSY; FRUIT; CAPACITIES; PREGNANCY; PHENOLICS	Valproic acid (VPA), widely used in treating epileptic patients, can damage reproductive parameters causing male infertility. This study aimed to investigate protective effect of Phyllanthus emblica L. branch (PE) extract on rat testicular damage induced with VPA. Male rats were divided into 6 groups (control, VPA, 250 mg/kgBW PE only, and 50, 100, 250 mg/kgBW PE+VPA, respectively). Animals were …	[Iamsaard, Sitthichai; Arun, Supatcharee; Burawat, Jaturon; Sukhorum, Wannisa; Boonruangsri, Porntip; Namking, Malivalaya; Uabundit, Nongnut] Khon Kaen Univ, Fac Med, Dept Anat, Khon Kaen 40002, Thailand; [Nualkaew, Somsak] Mahasarakham Univ, Fac Pharm, Dept Pharmaceut Sci, Maha Sarakham, Thailand; [Iamsaard, Sitthichai; Arun, Supatcharee; Burawat, Jaturon; Sukhorum, Wannisa; Sripanidkulchai, Bun…	Iamsaard, S (reprint author), Khon Kaen Univ, Fac Med, Dept Anat, 123 Mitraparp Rd, Khon Kaen 40002, Thailand.	sittia@kku.ac.th			Center for Research and Development of Herbal Health Product, Faculty of Pharmaceutical Sciences [RD-HHP 05]; Invitation research grants from Faculty of Medicine, Khon Kaen University [I-57234]	We would like to gratefully thank the Center for Research and Development of Herbal Health Product, Faculty of Pharmaceutical Sciences (No. RD-HHP 05) and Invitation research grants from Faculty of Medicine, Khon Kaen University for financial support this project (No. I-57234).	Ahmed K. D., 1998, PAKISTAN J SCI IND R, V41, P92; ASMAWI MZ, 1993, J PHARM PHARMACOL, V45, P581, DOI 10.1111/j.2042-7158.1993.tb05605.x; Bandyopadhyay SK, 2000, J ETHNOPHARMACOL, V70, P171, DOI 10.1016/S0378-8741(99)00146-4; BASA S C, 1987, Indian Journal of Natural Products, V3, P13; Bauer J, 2004, NEUROLOGY, V62, P243, DOI 10.1212/01.WNL.0000091866.48962.79; Chalise JP, 2010, INT J FOOD SCI NU…	36	6	6	0	6	SOC CHILENA ANATOMIA	TEMUCO	CASILLA 54-D, TEMUCO, 00000, CHILE	0717-9502	0717-9367		INT J MORPHOL	Int. J. Morphol.	SEP	2015	33	3
J	Campistol, J; Plecko, B				Campistol, Jaume; Plecko, Barbara			Treatable newborn and infant seizures due to inborn errors of metabolism	EPILEPTIC DISORDERS			English	Article						newborn; infancy; seizures; refractory epilepsy; cofactors; vitamins; therapeutic option	PYRIDOXINE-DEPENDENT EPILEPSY; ACID-RESPONSIVE SEIZURES; ADENYLOSUCCINATE LYASE DEFICIENCY; MOLYBDENUM COFACTOR DEFICIENCY; LYSINE-RESTRICTED DIET; NONKETOTIC HYPERGLYCINEMIA; MENKES-DISEASE; ANTIQUITIN DEFICIENCY; PNPO DEFICIENCY; GUANIDINOACETATE METHYLTRANSFERASE	About 25% of seizures in the neonatal period have causes other than asphyxia, ischaemia or intracranial bleeding. Among these are primary genetic epileptic encephalopathies with sometimes poor prognosis and high mortality. In addition, some forms of neonatal infant seizures are due to inborn errors of metabolism that do not respond to common AEDs, but are amenable to specific treatment. In this s…	[Campistol, Jaume] Univ Barcelona, Dept Neurol, Hosp St Juan de Dios, Barcelona, Spain; [Campistol, Jaume] ISCIII, CIBERER, Madrid, Spain; [Plecko, Barbara] Univ Zurich, Div Neurol, Childrens Hosp, Zurich, Switzerland	Campistol, J (reprint author), Hosp San Juan Dios, Neurol, 2 Esplugues, Barcelona 08950, Spain.	campistol@hsjdbcn.es					Acuna-Hidalgo R, 2014, AM J HUM GENET, V95, P285, DOI 10.1016/j.ajhg.2014.07.012; Aicardi J, 1995, CLIN DEV MED; Alessandri MG, 2004, ANAL BIOCHEM, V331, P189, DOI 10.1016/j.ab.2004.05.012; Arzimanoglou A, 2004, AICARDIS EPILEPSY CH; Bahi-Buisson N, 2006, EPILEPSIA, V47, P380, DOI 10.1111/j.1528-1167.2006.00432.x; Baxter P, 1999, ARCH DIS CHILD, V81, P431, DOI 10.1136/adc.81.5.431; Blau N, 2011, …	83	8	9	0	6	JOHN LIBBEY EUROTEXT LTD	MONTROUGE	127 AVE DE LA REPUBLIQUE, 92120 MONTROUGE, FRANCE	1294-9361	1950-6945		EPILEPTIC DISORD	Epileptic Disord.	SEP	2015	17	3
J	MacDonald, SC; Bateman, BT; McElrath, TF; Hernandez-Diaz, S				MacDonald, Sarah C.; Bateman, Brian T.; McElrath, Thomas F.; Hernandez-Diaz, Sonia			Mortality and Morbidity During Delivery Hospitalization Among Pregnant Women With Epilepsy in the United States	JAMA NEUROLOGY			English	Article							TECHNOLOGY-ASSESSMENT SUBCOMMITTEE; QUALITY STANDARDS SUBCOMMITTEE; UPDATE MANAGEMENT ISSUES; ANTIEPILEPTIC DRUGS; MATERNAL MORBIDITY; AMERICAN ACADEMY; BIRTH-WEIGHT; OUTCOMES; COMPLICATIONS; THERAPEUTICS	IMPORTANCE Between 0.3% and 0.5% of all pregnancies occur among women with epilepsy. Evidence suggests an increase in perinatal morbidity and mortality among women with epilepsy. However, these risks have not been quantified in large population-based samples. OBJECTIVE To report on the risk for death and adverse outcomes at the time of delivery for women with epilepsy in the United States. DESIGN…	[MacDonald, Sarah C.; Hernandez-Diaz, Sonia] Harvard TH Chan Sch Publ Hlth, Dept Epidemiol, Boston, MA 02115 USA; [Bateman, Brian T.] Brigham & Womens Hosp, Div Pharmacoepidemiol & Pharmacoecon, Dept Med, Boston, MA 02115 USA; [Bateman, Brian T.; McElrath, Thomas F.] Harvard Univ, Sch Med, Boston, MA USA; [Bateman, Brian T.] Harvard Univ, Massachusetts Gen Hosp, Sch Med, Dept Anesthesiol Crit Car…	MacDonald, SC (reprint author), Harvard TH Chan Sch Publ Hlth, Dept Epidemiol, 677 Huntington Ave,Kresge Bldg,Room 816, Boston, MA 02115 USA.	smacdonald@mail.harvard.edu			National Institute for Mental Health [R01MH100216]; Eunice Kennedy Shriver National Institute of Child Health and Human Development of the National Institutes of Health [K08HD075831]	This work was supported by the National Institute for Mental Health (grant R01MH100216 to Dr Hernandez-Diaz) and the Eunice Kennedy Shriver National Institute of Child Health and Human Development of the National Institutes of Health (award K08HD075831 to Dr Bateman).	Adab N, 2004, J NEUROL NEUROSUR PS, V75, P1575, DOI 10.1136/jnnp.2003.029132; [Anonymous], 1997, INT J GYNECOL OBSTET, V56, P279; Borthen I, 2009, BJOG-INT J OBSTET GY, V116, P1736, DOI 10.1111/j.1471-0528.2009.02354.x; Callaghan WM, 2012, OBSTET GYNECOL, V120, P1029, DOI [10.1097/AOG.0b013e31826d60c5, http://10.1097/AOG.0b013e31826d60c5]; *DEP HLTH, 1989, REP CONF ENQ MAT DEA; Department of Heal…	38	45	45	1	6	AMER MEDICAL ASSOC	CHICAGO	330 N WABASH AVE, STE 39300, CHICAGO, IL 60611-5885 USA	2168-6149	2168-6157		JAMA NEUROL	JAMA Neurol.	SEP	2015	72	9
J	Washington, J; Kumar, U; Medel-Matus, JS; Shin, D; Sankar, R; Mazarati, A				Washington, James, III; Kumar, Udaya; Medel-Matus, Jesus-Servando; Shin, Don; Sankar, Raman; Mazarati, Andrey			Cytokine-dependent bidirectional connection between impaired social behavior and susceptibility to seizures associated with maternal immune activation in mice	EPILEPSY & BEHAVIOR			English	Article						Autism; Epilepsy; Comorbidity; Maternal immune activation; Cytokines; Interleukin-6; Interleukin-1 beta	TEMPORAL-LOBE EPILEPSY; MOUSE MODEL; BRAIN IL-6; AUTISM; INTERLEUKIN-6; INFECTION; EPILEPTOGENESIS; MUTATIONS; INJECTION; PREGNANCY	Maternal immune activation (MIA) results in the development of autism in the offspring via hyperactivation of IL-6 signaling. Furthermore, experimental studies showed that the MIA-associated activation of interleukin-1 beta (IL-1 beta) concurrently with IL-6 increases the rate and the severity of hippocampal kindling in mice, thus, offering an explanation for autism-epilepsy comorbidity. We exami…	[Washington, James, III; Kumar, Udaya; Medel-Matus, Jesus-Servando; Shin, Don; Sankar, Raman; Mazarati, Andrey] Univ Calif Los Angeles, David Geffen Sch Med, Dept Pediat, Los Angeles, CA 90095 USA; [Sankar, Raman] Univ Calif Los Angeles, David Geffen Sch Med, Dept Neurol, Los Angeles, CA 90095 USA; [Sankar, Raman; Mazarati, Andrey] Univ Calif Los Angeles, Childrens Discovery & Innovat Inst, Los A…	Mazarati, A (reprint author), Univ Calif Los Angeles, David Geffen Sch Med, Dept Pediat, Div Neurol, BOX 951752,22-474 MDCC, Los Angeles, CA 90095 USA.	mazarati@ucla.edu		Medel-Matus, Jesus Servando/0000-0003-1103-468X	Division of Neonatology, Dept. of Pediatrics David Geffen School of Medicine at UCLA; National Institutes of Health [R01NS065783, R21NS089396]; Today and Tomorrow Children's Fund	This work was supported by the Research and Training Grant from the Division of Neonatology, Dept. of Pediatrics David Geffen School of Medicine at UCLA to JWIII; by research grants R01NS065783 and R21NS089396 from the National Institutes of Health to AM; and by the Today and Tomorrow Children's Fund to AM.	American Psychiatric Association, 2013, DIAGN STAT MAN MENT, V5; Atladottir HO, 2010, J AUTISM DEV DISORD, V40, P1423, DOI 10.1007/s10803-010-1006-y; Atladottir HO, 2012, PEDIATRICS, V130, pE1447, DOI 10.1542/peds.2012-1107; Berg AT, 2012, EPILEPSY BEHAV, V23, P193, DOI 10.1016/j.yebeh.2012.01.015; Bernard PB, 2015, EPILEPSY BEHAV, V44, P78, DOI 10.1016/j.yebeh.2015.01.006; Bettcher BM, 2014, PLO…	43	1	1	0	9	ACADEMIC PRESS INC ELSEVIER SCIENCE	SAN DIEGO	525 B ST, STE 1900, SAN DIEGO, CA 92101-4495 USA	1525-5050	1525-5069		EPILEPSY BEHAV	Epilepsy Behav.	SEP	2015	50
J	Schloesser, RJ; Orvoen, S; Jimenez, DV; Hardy, NF; Maynard, KR; Sukumar, M; Manji, HK; Gardier, AM; David, DJ; Martinowich, K				Schloesser, Robert J.; Orvoen, Sophie; Jimenez, Dennisse V.; Hardy, Nicholas F.; Maynard, Kristen R.; Sukumar, Mahima; Manji, Husseini K.; Gardier, Alain M.; David, Denis J.; Martinowich, Keri			Antidepressant-like Effects of Electroconvulsive Seizures Require Adult Neurogenesis in a Neuroendocrine Model of Depression	BRAIN STIMULATION			English	Article						ECT; ECS; Hippocampus; Neurogenesis; Neuroplasticity; Antidepressant	HIPPOCAMPAL NEUROGENESIS; THERAPY; STRESS; ECT	Background: Neurogenesis continues throughout life in the hippocampal dentate gyrus. Chronic treatment with monoaminergic antidepressant drugs stimulates hippocampal neurogenesis, and new neurons are required for some antidepressant-like behaviors. Electroconvulsive seizures (ECS), a laboratory model of electroconvulsive therapy (ECT), robustly stimulate hippocampal neurogenesis. Hypothesis: ECS …	[Schloesser, Robert J.] Univ Maryland, Sch Med, Dept Psychiat, Baltimore, MD USA; [Schloesser, Robert J.; Jimenez, Dennisse V.; Hardy, Nicholas F.; Maynard, Kristen R.; Sukumar, Mahima; Martinowich, Keri] Lieber Inst Brain Dev, Baltimore, MD 21205 USA; [Orvoen, Sophie; Gardier, Alain M.; David, Denis J.] Univ Paris Sud, INSERM, Fac Pharm, UMR S 1178, Chatenay Malabry, France; [Manji, Husseini K.]…	Martinowich, K (reprint author), Lieber Inst Brain Dev, 855 N Wolfe St,Suite 300, Baltimore, MD 21205 USA.	keri.martinowich@libd.org	Martinowich, Keri/F-9841-2012	DAVID, Denis/0000-0002-0506-6688; Sukumar, Mahima/0000-0001-7117-2692	National Institute of Mental Health; Lieber Institute for Brain Development; Brain Behavior Research Foundation (NARSAD)	Funding for this study was provided in part by the Intramural Program of the National Institute of Mental Health, the former affiliation of RJS, DVJ, NFH, HKM and KM. Additional funding was provided by the Lieber Institute for Brain Development and the Brain Behavior Research Foundation (NARSAD Young Investigator Awards to RJS, KM).	Bolwig TG, 2007, ACTA PSYCHIAT SCAND, V115, P130, DOI 10.1111/j.1600-0447.2007.00971.x; Bremner JD, 2000, AM J PSYCHIAT, V157, P115, DOI 10.1176/ajp.157.1.115; Carney S, 2003, LANCET, V361, P799; Christian KM, 2014, ANNU REV NEUROSCI, V37, P243, DOI 10.1146/annurev-neuro-071013-014134; Darcet F, 2014, FRONT BEHAV NEUROSCI, V8, DOI 10.3389/fnbeh.2014.00136; David DJ, 2009, NEURON, V62, P479, DOI 1…	26	19	19	0	15	ELSEVIER SCIENCE INC	NEW YORK	360 PARK AVE SOUTH, NEW YORK, NY 10010-1710 USA	1935-861X	1876-4754		BRAIN STIMUL	Brain Stimul.	SEP-OCT	2015	8	5
J	Paulzen, M; Lammertz, SE; Veselinovic, T; Goecke, TW; Hiemke, C; Grunder, G				Paulzen, Michael; Lammertz, Sarah E.; Veselinovic, Tanja; Goecke, Tamme W.; Hiemke, Christoph; Gruender, Gerhard			Lamotrigine in pregnancy - therapeutic drug monitoring in maternal blood, amniotic fluid, and cord blood	INTERNATIONAL CLINICAL PSYCHOPHARMACOLOGY			English	Article						amniotic fluid; cord blood; epilepsy; lamotrigine; mood stabilizer; pharmacokinetics; placental transfer; pregnancy; therapeutic drug monitoring	EXPOSURE; OUTCOMES; RISK; ANTIDEPRESSANTS; DEPRESSION; TRANSPORT; EPILEPSY; REGISTRY; WOMEN	This study is the first to measure and correlate lamotrigine concentrations in maternal blood, amniotic fluid, and umbilical cord blood and account for distribution of the drug between these three compartments. Concentrations of lamotrigine were measured in six mother-infant pairs at the time of delivery. Daily doses of lamotrigine ranged between 200 and 650mg. Daily doses were correlated with ma…	[Paulzen, Michael; Lammertz, Sarah E.; Veselinovic, Tanja; Gruender, Gerhard] Rhein Westfal TH Aachen, Dept Psychiat Psychotherapy & Psychosomat, D-52074 Aachen, Germany; [Paulzen, Michael; Lammertz, Sarah E.; Veselinovic, Tanja; Gruender, Gerhard] Rhein Westfal TH Aachen, JARA Translat Brain Med, D-52074 Aachen, Germany; [Goecke, Tamme W.] Rhein Westfal TH Aachen, Dept Obstet & Gynaecol, D-52074…	Paulzen, M (reprint author), Rhein Westfal TH Aachen, Dept Psychiat Psychotherapy & Psychosomat, Pauwelsstr 30, D-52074 Aachen, Germany.	mpaulzen@ukaachen.de		Paulzen, Michael/0000-0003-4198-5160	Alkermes; Eli Lilly; Roche	Dr Grunder has served as a consultant for Bristol-Myers Squibb (New York, NY), Cheplapharm (Greifswald, Germany), Eli Lilly (Indianapolis, IN, USA), Forest Laboratories (New York, NY, USA), Lundbeck (Copenhagen, Denmark), Otsuka (Rockville, MD, USA), Roche (Basel, Switzerland), Servier (Paris, France), and Takeda (Osaka, Japan). He has served on the speakers' bureau of Bristol-Myers Squibb, Eli L…	Aston SA, 2014, EMBRYO PROJECT ENCY; Bromley R, 2014, COCHRANE DB SYST REV, V10, DOI DOI 10.1002/14651858; Chen HQ, 2009, DRUG METAB DISPOS, V37, P1841, DOI 10.1124/dmd.109.026609; Clark CT, 2013, AM J PSYCHIAT, V170, P1240, DOI 10.1176/appi.ajp.2013.13010006; COHEN AF, 1987, CLIN PHARMACOL THER, V42, P535, DOI 10.1038/clpt.1987.193; Cunnington MC, 2011, NEUROLOGY, V76, P1817, DOI 10.1212/WNL.0b0…	29	5	5	0	7	LIPPINCOTT WILLIAMS & WILKINS	PHILADELPHIA	TWO COMMERCE SQ, 2001 MARKET ST, PHILADELPHIA, PA 19103 USA	0268-1315	1473-5857		INT CLIN PSYCHOPHARM	Int. Clin. Psychopharmacol.	SEP	2015	30	5
J	Berghuis, B; de Kovel, CGF; van Iterson, L; Lamberts, RJ; Sander, JW; Lindhout, D; Koeleman, BPC				Berghuis, Bianca; de Kovel, Carolien G. F.; van Iterson, Loretta; Lamberts, Robert J.; Sander, Josemir W.; Lindhout, Dick; Koeleman, Bobby P. C.			Complex SCN8A DNA-abnormalities in an individual with therapy resistant absence epilepsy	EPILEPSY RESEARCH			English	Article						SCN8A; Epileptic encephalopathy; SCN5A; fQRS; Mosaicism	SODIUM-CHANNEL SCN8A; GENETIC-ANALYSIS; ENCEPHALOPATHY; MUTATION; MODIFIER; SUDEP	Background: De novo SCN8A missense mutations have been identified as a rare dominant cause of epileptic encephalopathy. We described a person with epileptic encephalopathy associated with a mosaic deletion of the SCN8A gene. Methods: Array comparative genome hybridization was used to identify chromosomal abnormalities. Next Generation Sequencing was used to screen for variants in known and candid…	[Berghuis, Bianca; van Iterson, Loretta; Lamberts, Robert J.; Sander, Josemir W.; Lindhout, Dick] Stichting Epilepsie Instellingen Nederland SEIN, Zwolle, Netherlands; [de Kovel, Carolien G. F.; Lindhout, Dick; Koeleman, Bobby P. C.] Univ Med Ctr Utrecht, Dept Med Genet, Utrecht, Netherlands; [van Iterson, Loretta] De Waterlelie Sch, Expertisecentrum Onderwijs & Epilepsie, Cruquius, Netherlands; …	Berghuis, B (reprint author), POB 563, NL-8000 AN Zwolle, Netherlands.	bberghuis@sein.nl	Sander, Josemir/C-1576-2008	Sander, Josemir/0000-0001-6041-9661; de Kovel, Carolien/0000-0002-7818-1396; Lindhout, Dick/0000-0001-9580-624X	NEF (Nationaal Epilepsie Fonds) [10.09]	C.G.F.d.K. and B.P.C.K. are supported by NEF (Nationaal Epilepsie Fonds) grant 10.09.	de Kovel CLGF, 2014, EPILEPSY RES, V108, P1511, DOI 10.1016/j.eplepsyres.2014.08.020; Dibbens LM, 2008, NAT GENET, V40, P776, DOI 10.1038/ng.149; Estacion M, 2014, NEUROBIOL DIS, V69, P117, DOI 10.1016/j.nbd.2014.05.017; Klassen T, 2011, CELL, V145, P1036, DOI 10.1016/j.cell.2011.05.025; Larsen J, 2015, NEUROLOGY, V84, P480, DOI 10.1212/WNL.0000000000001211; Lindhout D, 2008, BRAIN, V131, P900, D…	16	3	3	0	7	ELSEVIER SCIENCE BV	AMSTERDAM	PO BOX 211, 1000 AE AMSTERDAM, NETHERLANDS	0920-1211	1872-6844		EPILEPSY RES	Epilepsy Res.	SEP	2015	115
J	Cheaha, D; Bumrungsri, S; Chatpun, S; Kumarnsit, E				Cheaha, Dania; Bumrungsri, Sara; Chatpun, Surapong; Kumarnsit, Ekkasit			Characterization of in utero valproic acid mouse model of autism by local field potential in the hippocampus and the olfactory bulb	NEUROSCIENCE RESEARCH			English	Article						Autism spectrum disorder; Valproic acid; Hippocampus; Novel; Olfactory bulb; Local field potential	GAMMA OSCILLATIONS; RAT MODEL; PRENATAL EXPOSURE; SODIUM VALPROATE; ANIMAL-MODEL; MAZE TASK; FREQUENCY; MEMORY; RECOGNITION; RESPONSES	Valproic acid (VPA) mouse model of autism spectrum disorder (ASD) has been characterized mostly by impaired ultrasonic vocalization, poor sociability and increased repetitive self-grooming behavior. However, its neural signaling remained,unknown. This study investigated the local field potentials (LFPs) in the dorsal hippocampal CA1 and the olfactory bulb while animals exploring a novel open fiel…	[Cheaha, Dania; Kumarnsit, Ekkasit] Prince Songkla Univ, Fac Sci, Dept Physiol, Hat Yai 90112, Songkhla, Thailand; [Bumrungsri, Sara] Prince Songkla Univ, Fac Sci, Dept Biol, Hat Yai 90112, Songkhla, Thailand; [Chatpun, Surapong] Prince Songkla Univ, Fac Med, Inst Biomed Engn, Hat Yai 90112, Songkhla, Thailand	Kumarnsit, E (reprint author), Prince Songkla Univ, Fac Sci, Dept Physiol, Hat Yai 90112, Songkhla, Thailand.	kumarnsit.e@gmail.com			Graduate school, the Department of Physiology, Faculty of Science, Prince of Songkla University, Songkhla, Thailand; science achievement scholarship of Thailand (SAST)	This work was financially supported by Graduate school, the Department of Physiology, Faculty of Science, Prince of Songkla University, Songkhla, Thailand and the research professional development project under the science achievement scholarship of Thailand (SAST).	Aylwin ML, 2009, NEUROSCIENCE, V162, P1265, DOI 10.1016/j.neuroscience.2009.05.051; Bambini-Junior V., 2011, BRAIN RES, V23, P8, DOI DOI 10.1016/J.BRAINRES.2011.06.015; Banerjee A, 2014, FRONT BEHAV NEUROSCI, V8, DOI 10.3389/fnbeh.2014.00387; CARR WJ, 1976, J COMP PHYSIOL PSYCH, V90, P821, DOI 10.1037/h0077266; Cheaha D, 2014, NEUROPHARMACOLOGY, V77, P49, DOI 10.1016/j.neuropharm.2013.09.020; DeC…	40	10	10	2	22	ELSEVIER IRELAND LTD	CLARE	ELSEVIER HOUSE, BROOKVALE PLAZA, EAST PARK SHANNON, CO, CLARE, 00000, IRELAND	0168-0102	1872-8111		NEUROSCI RES	Neurosci. Res.	SEP	2015	98
J	Tomson, T; Battino, D; Bonizzoni, E; Craig, JJ; Lindhout, D; Perucca, E; Sabers, A; Thomas, SV; Vajda, F				Tomson, Torbjoern; Battino, Dina; Bonizzoni, Erminio; Craig, John J.; Lindhout, Dick; Perucca, Emilio; Sabers, Anne; Thomas, Sanjeev V.; Vajda, Frank		EURAP Study Grp	Antiepileptic drugs and intrauterine death A prospective observational study from EURAP	NEUROLOGY			English	Article							SPONTANEOUS-ABORTION; RISK-FACTORS; PREGNANCY; EPILEPSY; OUTCOMES; MALFORMATIONS; EXPOSURE; COHORT; WOMEN; UK	Objective:To compare the risk of spontaneous abortions and stillbirth associated with maternal use of different antiepileptic drugs (AEDs).Methods:The EURAP registry is an observational international cohort study primarily designed to determine the risk of major congenital malformations (MCMs) after prenatal AED exposure. Using EURAP data, we prospectively monitored pregnancies exposed to the 6 m…	[Tomson, Torbjoern] Karolinska Inst, Dept Clin Neurosci, Stockholm, Sweden; [Battino, Dina] IRCCS Neurol Inst Carlo Besta Fdn, Epilepsy Ctr, Dept Neurophysiol & Expt Epileptol, Milan, Italy; [Bonizzoni, Erminio] Univ Milan, Fac Med & Surg, Dept Clin Sci & Community, Sect Med Stat & Biometry G Maccacaro, I-20122 Milan, Italy; [Craig, John J.] Belfast Hlth & Social Care Trust, Belfast, Antrim, Nort…	Tomson, T (reprint author), Karolinska Inst, Dept Clin Neurosci, Stockholm, Sweden.	torbjorn.tomson@karolinska.se		Lindhout, Dick/0000-0001-9580-624X	Bial; Eisai; GlaxoSmithKline; Janssen-Cilag; Novartis; Pfizer; Sanofi-Aventis; UCB; Netherlands Epilepsy Foundation (NEF) [03-18]; Stockholm County Council, ALF	EURAP has received financial support from the pharmaceutical companies Bial, Eisai, GlaxoSmithKline, Janssen-Cilag, Novartis, Pfizer, Sanofi-Aventis, and UCB, from Netherlands Epilepsy Foundation (NEF) grant 03-18 (Lindhout), and from Stockholm County Council, ALF (Tomson). The sponsors had no influence on the conduct of the study, analysis, interpretation, writing of the manuscript, or the decis…	ANNEGERS JF, 1988, EPILEPSIA, V29, P451, DOI 10.1111/j.1528-1157.1988.tb03745.x; Bech BH, 2014, BMJ-BRIT MED J, V349, DOI 10.1136/bmj.g5159; Berg AT, 2010, EPILEPSIA, V51, P676, DOI 10.1111/j.1528-1167.2010.02522.x; Campbell E, 2014, J NEUROL NEUROSUR PS, V85, P1029, DOI 10.1136/jnnp-2013-306318; Christensen J, 2013, JAMA-J AM MED ASSOC, V309, P1696, DOI 10.1001/jama.2013.2270; Flenady V, 2011, L…	20	25	25	0	9	LIPPINCOTT WILLIAMS & WILKINS	PHILADELPHIA	TWO COMMERCE SQ, 2001 MARKET ST, PHILADELPHIA, PA 19103 USA	0028-3878	1526-632X		NEUROLOGY	Neurology	AUG 18	2015	85	7
J	Tiboni, GM; Ponzano, A				Tiboni, Gian Mario; Ponzano, Adalisa			Prevention of valproic acid-induced neural tube defects by sildenafil citrate	REPRODUCTIVE TOXICOLOGY			English	Article						Valproic acid; Nitric oxide; Sildenafil citrate; Neural tube defects; Axial skeletal defects; Teratogenicity	NITRIC-OXIDE SYNTHASE; ESTER L-NAME; AXIAL SKELETAL MALFORMATIONS; CELL-CYCLE PROGRESSION; SODIUM VALPROATE; L-ARGININE; ENDOTHELIAL-CELLS; OXIDATIVE STRESS; MOUSE; MICE	This study was undertaken to test the effects of sildenafil citrate (SC), a type 5 phosphodiesterase inhibitor, on valproic acid (VPA)-induced teratogenesis. On gestation day (GD) 8, ICR (CD-1) mice were treated by gastric intubation with SC at 0 (vehicle), 1.0, 2.5, 5.0 or 10 mg/kg. One hour later, animals received a teratogenic dose of VPA (600 mg/kg) or vehicle. Developmental endpoints were ev…	[Tiboni, Gian Mario; Ponzano, Adalisa] Univ G DAnnunzio, Dipartimento Med & Sci Invecchiamento, Chieti, Italy	Tiboni, GM (reprint author), Univ G DAnnunzio, Dipartimento Med & Sci Invecchiamento, Chieti, Italy.	tiboni@unich.it					Al Deeb S, 2000, NEUROSCI LETT, V292, P179, DOI 10.1016/S0304-3940(00)01457-9; Alexander PG, 2007, BIRTH DEFECTS RES A, V79, P581, DOI 10.1002/bdra.20386; Baker GA, 2015, NEUROLOGY, V84, P382, DOI 10.1212/WNL.0000000000001182; Bivalacqua TJ, 2009, J UROLOGY, V181, P899, DOI 10.1016/j.juro.2008.10.062; Bolnick JM, 2014, REPROD SCI; Boucher DM, 1996, REPROD FERT DEVELOP, V8, P765, DOI 10.1071/RD996…	54	3	3	0	6	PERGAMON-ELSEVIER SCIENCE LTD	OXFORD	THE BOULEVARD, LANGFORD LANE, KIDLINGTON, OXFORD OX5 1GB, ENGLAND	0890-6238			REPROD TOXICOL	Reprod. Toxicol.	AUG 15	2015	56				SI
J	Monks, DT; Hoppe, DW; Downey, K; Shah, V; Bernstein, P; Carvalho, JCA				Monks, David T.; Hoppe, David W.; Downey, Kristi; Shah, Vibhuti; Bernstein, Paul; Carvalho, Jose C. A.			A Perioperative Course of Gabapentin Does Not Produce a Clinically Meaningful Improvement in Analgesia after Cesarean Delivery A Randomized Controlled Trial	ANESTHESIOLOGY			English	Article							PAIN OUTCOME MEASURES; PREGNANCY; MANAGEMENT; SEVERITY; PRURITUS; PERIOD	Background: Studies examining the efficacy of a single preoperative dose of gabapentin for analgesia after cesarean delivery (CD) have been inconclusive. The authors hypothesized that a perioperative course of gabapentin would improve analgesia after CD. Methods: This single-center, randomized, double-blind, placebo-controlled, parallel-group, superiority trial was designed to determine the analg…	[Monks, David T.; Hoppe, David W.; Downey, Kristi; Carvalho, Jose C. A.] Univ Toronto, Mt Sinai Hosp, Dept Anesthesia, Toronto, ON M5G 1X5, Canada; [Shah, Vibhuti] Univ Toronto, Mt Sinai Hosp, Dept Paediat, Toronto, ON M5G 1X5, Canada; [Bernstein, Paul; Carvalho, Jose C. A.] Univ Toronto, Mt Sinai Hosp, Dept Obstet & Gynecol, Toronto, ON M5G 1X5, Canada	Monks, DT (reprint author), 288 Singlewell Rd, Gravesend DA11 7RF, Kent, England.	davetmonks@gmail.com	Shah, Vibhuti/P-5853-2015				Carvalho B, 2005, ANESTH ANALG, V101, P1182, DOI 10.1213/01.ane.0000167774.36833.99; Clivatti Jefferson, 2009, Rev. Bras. Anestesiol., V59, P87, DOI 10.1590/S0034-70942009000100012; DeLoach LJ, 1998, ANESTH ANALG, V86, P102, DOI 10.1097/00000539-199801000-00020; Eisenach JC, 2008, PAIN, V140, P87, DOI 10.1016/j.pain.2008.07.011; Farrar JT, 2000, CLIN J PAIN, V16, pS106, DOI 10.1097/00002508-20000…	20	13	13	0	7	LIPPINCOTT WILLIAMS & WILKINS	PHILADELPHIA	TWO COMMERCE SQ, 2001 MARKET ST, PHILADELPHIA, PA 19103 USA	0003-3022	1528-1175		ANESTHESIOLOGY	Anesthesiology	AUG	2015	123	2
J	Yao, H; Feng, YB; Pang, YJ; Xu, JJ; Yu, BX; Liu, XP				Yao, H.; Feng, Y. -B.; Pang, Y. -J.; Xu, J. -J.; Yu, B. -X.; Liu, X. -P.			Inhibitory effect of group II mGluR agonist 2R, 4R-APDC on cell proliferation in dentate gyrus in rats with epileptic seizure	EUROPEAN REVIEW FOR MEDICAL AND PHARMACOLOGICAL SCIENCES			English	Article						mGluR; 2R; 4R-APDC; Epileptic seizure; Cell proliferation; Neuroprotective	METABOTROPIC GLUTAMATE RECEPTORS; TEMPORAL-LOBE EPILEPSY; GRANULE CELLS; ADULT-RAT; INDUCED NEUROGENESIS; BRAIN; ACTIVATION; INJURY; ANTAGONISTS; NEURONS	OBJECTIVE: Epileptic seizure can increase the cell proliferation in dentate gyrus in brain, but the mechanism remains unclear. MATERIALS AND METHODS: In this study, using systemic bromodeoxyuridine (BrdU) to label the dividing cells, the inhibitory effect of group II metabotropic glutamate receptor (mGluR) agonist 2R, 4R-4-aminopyrrolidine-2, 4-dicarboxylate (2R, 4R-APDC) on cell proliferation in…	[Yao, H.; Pang, Y. -J.; Xu, J. -J.; Yu, B. -X.; Liu, X. -P.] Shandong Univ, Prov Hosp, Dept Geriatr, Jinan 250100, Peoples R China; [Feng, Y. -B.] Shandong Univ, Prov Hosp, Dept Neurol, Jinan 250100, Peoples R China	Feng, YB (reprint author), Shandong Univ, Prov Hosp, Dept Neurol, Jinan 250100, Peoples R China.	yabofeng@163.com					Banasr M, 2004, NEUROPSYCHOPHARMACOL, V29, P450, DOI 10.1038/sj.npp.1300320; Berent-Spillson A, 2007, J NEUROCHEM, V101, P342, DOI 10.1111/j.1471-4159.2006.04373.x; Cha BH, 2004, BRAIN DEV-JPN, V26, P394, DOI 10.1016/j.braindev.2003.12.006; Chen J, 2010, BRAIN RES, V1313, P270, DOI 10.1016/j.brainres.2009.12.024; Danzer SC, 2008, NEUROSCIENTIST, V14, P446, DOI 10.1177/1073858408317008; Di Liberto…	29	2	2	0	1	VERDUCI PUBLISHER	ROME	VIA GREGORIO VII, ROME, 186-00165, ITALY	1128-3602			EUR REV MED PHARMACO	Eur. Rev. Med. Pharmacol. Sci.	AUG	2015	19	15
J	Jung, DE; Ritacco, DG; Nordli, DR; Koh, S; Venkatesan, C				Jung, Da Eun; Ritacco, David G.; Nordli, Douglas R.; Koh, Sookyong; Venkatesan, Charu			Early Anatomical Injury Patterns Predict Epilepsy in Head Cooled Neonates With Hypoxic-Ischemic Encephalopathy	PEDIATRIC NEUROLOGY			English	Article						hypoxic-ischemic injury; neonatal seizures; hypothermia; infantile spasms; postneonatal epilepsy; magnetic resonance images; epilepsy	INFANTILE SPASMS; BRAIN-INJURY; SUBCORTICAL STRUCTURES; SYSTEMIC HYPOTHERMIA; MODERATE HYPOTHERMIA; WEST-SYNDROME; SEIZURES; EEG; NEWBORNS; ELECTROENCEPHALOGRAPHY	BACKGROUND: Our aim was to determine whether early anatomical injury patterns on magnetic resonance imaging-correlate with the development of postneonatal epilepsy in infants treated with selective head cooling for hypoxic-ischemic encephalopathy. METHODS: We retrospectively analyzed infants >= 35 weeks' gestation born between 2008 and 2013 and followed for at least one year at Northwestern Unive…	[Jung, Da Eun; Ritacco, David G.; Nordli, Douglas R.; Koh, Sookyong; Venkatesan, Charu] Ann & Robert H Lurie Childrens Hosp Chicago, Dept Pediat, Div Neurol & Epilepsy, Chicago, IL USA; [Jung, Da Eun; Ritacco, David G.; Nordli, Douglas R.; Koh, Sookyong; Venkatesan, Charu] Northwestern Univ, Feinberg Sch Med, Chicago, IL 60611 USA	Venkatesan, C (reprint author), Cincinnati Childrens Hosp Med Ctr, Div Neurol, 3333 Burnett Ave,MLC 2015, Cincinnati, OH 45229 USA.	charulata.venkatesan@cchmc.org	venkatesan, charu/D-5944-2016		CURE (Citizens United for Research in Epilepsy); Child Neurology Foundation Shields Award; NIH/NINDS [RO1 NS073768]	We would like to acknowledge the support of Dr. Yasmin Khan, neonatologist and medical director of the Neonatal Intensive Care Unit at Prentice Woman's Hospital of Northwestern University. This research was supported in part by CURE (Citizens United for Research in Epilepsy (DRN), Child Neurology Foundation Shields Award (CV), and NIH/NINDS RO1 NS073768 (SK).	al Naqeeb N, 1999, PEDIATRICS, V103, P1263, DOI 10.1542/peds.103.6.1263; Azzopardi DV, 2009, NEW ENGL J MED, V361, P1349, DOI 10.1056/NEJMoa0900854; Barkovich AJ, 2006, AM J NEURORADIOL, V27, P533; Barkovich AJ, 1998, AM J NEURORADIOL, V19, P143; BARKS JDE, 1992, BRAIN PATHOL, V2, P235, DOI 10.1111/j.1750-3639.1992.tb00697.x; Berman R, 2010, EPILEPSIA, V51, P2011, DOI 10.1111/j.1528-1167.2010.026…	41	9	9	0	9	ELSEVIER SCIENCE INC	NEW YORK	360 PARK AVE SOUTH, NEW YORK, NY 10010-1710 USA	0887-8994	1873-5150		PEDIATR NEUROL	Pediatr. Neurol.	AUG	2015	53	2
J	Joanne, S; Vythilingam, I; Yugavathy, N; Leong, CS; Wong, ML; AbuBakar, S				Joanne, Sylvia; Vythilingam, Indra; Yugavathy, Nava; Leong, Cherng-Shii; Wong, Meng-Li; AbuBakar, Sazaly			Distribution and dynamics of Wolbachia infection in Malaysian Aedes albopictus	ACTA TROPICA			English	Article						Wolbachia; Aedes albopictus; Longevity; Fecundity; Egg viability; Dengue	DENGUE VIRUS TRANSMISSION; CYTOPLASMIC INCOMPATIBILITY; DIPTERA-CULICIDAE; BLOCKS DENGUE; AEGYPTI; POPULATIONS; MOSQUITO; ABUNDANCE; ESTABLISHMENT; INVASION	Wolbachia are maternally transmitted bacteria found in most arthropods and nematodes, but little is known about their distribution and reproductive dynamics in the Malaysian dengue vector Aedes albopictus. In this study, polymerase chain reaction (PCR) was used to determine the presence of Wolbachia from field collected Ae. albopictus from various parts of the country using wsp specific primers. …	[Joanne, Sylvia; Vythilingam, Indra; Yugavathy, Nava; Leong, Cherng-Shii; Wong, Meng-Li] Univ Malaya, Fac Med, Dept Parasitol, Kuala Lumpur 50603, Malaysia; [AbuBakar, Sazaly] Univ Malaya, Fac Med, Dept Microbiol, Kuala Lumpur 50603, Malaysia	Vythilingam, I (reprint author), Univ Malaya, Fac Med, Dept Parasitol, Kuala Lumpur 50603, Malaysia.	indra.vythilingam@gmail.com			University Malaya Research Grant (UMRG) [RG372/11HTM]; IPPP student grant [PG011-2013A]	This project was financially supported by University Malaya Research Grant (UMRG): RG372/11HTM and IPPP student grant: PG011-2013A. We thank Lee Jia Yin and Mastura Mohamed for help in sample collection around Malaysia. We would like to thank Dr David Lee for his constructive comments on the phylogenetic analysis and Dr Peter Armbruster for his constructive comments on the manuscript.	Ahmad Rohani, 1997, Southeast Asian Journal of Tropical Medicine and Public Health, V28, P138; Ali M, 2003, AM J TROP MED HYG, V69, P634, DOI 10.4269/ajtmh.2003.69.634; Almeida APG, 2005, J MED ENTOMOL, V42, P419, DOI 10.1603/0022-2585(2005)042[0419:BAVCOA]2.0.CO;2; Armbruster P, 2003, J MED ENTOMOL, V40, P356, DOI 10.1603/0022-2585-40.3.356; Baton LA, 2013, PLOS ONE, V8, DOI 10.1371/journal.pone…	54	7	7	0	24	ELSEVIER SCIENCE BV	AMSTERDAM	PO BOX 211, 1000 AE AMSTERDAM, NETHERLANDS	0001-706X	1873-6254		ACTA TROP	Acta Trop.	AUG	2015	148
J	Bateman, BT; Huybrechts, KF; Maeda, A; Desai, R; Patorno, E; Seely, EW; Ecker, JL; Allen-Coleman, C; Mogun, H; Hernandez-Diaz, S; Fischer, MA				Bateman, Brian T.; Huybrechts, Krista F.; Maeda, Ayumi; Desai, Rishi; Patorno, Elisabetta; Seely, Ellen W.; Ecker, Jeffrey L.; Allen-Coleman, Cora; Mogun, Helen; Hernandez-Diaz, Sonia; Fischer, Michael A.			Calcium Channel Blocker Exposure in Late Pregnancy and the Risk of Neonatal Seizures	OBSTETRICS AND GYNECOLOGY			English	Article							RANDOMIZED CONTROLLED-TRIAL; PRETERM LABOR; POSTPARTUM HEMORRHAGE; ANTIDEPRESSANT USE; UNITED-STATES; POPULATION; NIFEDIPINE; WOMEN; TOCOLYSIS; OUTCOMES	OBJECTIVE: To assess whether maternal calcium channel blocker exposure during late pregnancy is independently associated with neonatal seizures after carefully controlling for confounding factors. METHODS: Data were derived from the Medicaid Analytic eXtract for the years 2000-2007 and included 2,529,636 completed pregnancies. We compared the risk of neonatal seizures among neonates who were born…	[Bateman, Brian T.] Brigham & Womens Hosp, Dept Med, Div Pharmacoepidemiol & Pharmacoecon, Boston, MA 02120 USA; Brigham & Womens Hosp, Div Endocrinol Diabet & Metab, Boston, MA 02120 USA; Harvard Univ, Sch Med, Boston, MA USA; Harvard Univ, Massachusetts Gen Hosp, Sch Med, Dept Anesthesiol Crit Care & Pain Med, Boston, MA USA; Harvard Univ, Massachusetts Gen Hosp, Sch Med, Dept Obstet & Gynecol,…	Bateman, BT (reprint author), Brigham & Womens Hosp, Dept Med, Div Pharmacoepidemiol & Pharmacoecon, 1620 Tremont St,Suite 3030, Boston, MA 02120 USA.	bbateman@partners.org			Eunice Kennedy Shriver National Institute of Child Health; Human Development of the National Institutes of Health (Bethesda, Maryland) [K08HD075831]; National Heart Lung and Blood Institute at the National Institutes of Health [K24HL096141]; Agency for Healthcare Research and Quality [R01HS018533]	Research reported in this publication was supported by the Eunice Kennedy Shriver National Institute of Child Health and Human Development of the National Institutes of Health (Bethesda, Maryland) under Award Number K08HD075831 (B.T.B.) and the National Heart Lung and Blood Institute at the National Institutes of Health under grant number K24HL096141 (E.W.S.). The Medicaid Analytic eXtract (MAX) …	Andrade SE, 2008, PHARMACOEPIDEM DR S, V17, P240, DOI 10.1002/pds.1550; Bateman BT, 2013, BJOG-INT J OBSTET GY, V120, P1668, DOI 10.1111/1471-0528.12428; Bateman BT, 2012, HYPERTENSION, V60, P913, DOI 10.1161/HYPERTENSIONAHA.112.197095; Borkenhagen JF, 2013, PEDIATR NEUROL, V48, P469, DOI 10.1016/j.pediatrneurol.2013.02.010; Carr DB, 1999, AM J OBSTET GYNECOL, V181, P822, DOI 10.1016/S0002-9378(9…	28	3	3	0	1	LIPPINCOTT WILLIAMS & WILKINS	PHILADELPHIA	TWO COMMERCE SQ, 2001 MARKET ST, PHILADELPHIA, PA 19103 USA	0029-7844			OBSTET GYNECOL	Obstet. Gynecol.	AUG	2015	126	2
J	Wietstock, SO; Bonifacio, SL; McCulloch, CE; Kuzniewicz, MW; Glass, HC				Wietstock, Sharon O.; Bonifacio, Sonia L.; McCulloch, Charles E.; Kuzniewicz, Michael W.; Glass, Hannah C.			Neonatal Neurocritical Care Service Is Associated With Decreased Administration of Seizure Medication	JOURNAL OF CHILD NEUROLOGY			English	Article						hypoxic-ischemic encephalopathy; electroencephalogram; epilepsy monitoring; neonatal seizures	HYPOXIC-ISCHEMIC ENCEPHALOPATHY; WHOLE-BODY HYPOTHERMIA; THERAPEUTIC HYPOTHERMIA; PHARMACOKINETICS; NEWBORNS; INFANTS; IMPACT; TRIAL	This cohort study examines medication use in term neonates with hypoxic-ischemic encephalopathy and seizures before and after implementation of a Neonatal Neurocritical Care Service (N = 108), which included increased seizure monitoring. Nearly all neonates received phenobarbital (96% pre- vs 95% post-Neonatal Neurocritical Care Service) and total loading dose did not vary among groups (33 [95% c…	[Wietstock, Sharon O.; Bonifacio, Sonia L.; Kuzniewicz, Michael W.; Glass, Hannah C.] Univ Calif San Francisco, Dept Pediat, San Francisco, CA 94158 USA; [Wietstock, Sharon O.; Glass, Hannah C.] Univ Calif San Francisco, Dept Neurol, San Francisco, CA 94158 USA; [McCulloch, Charles E.] Univ Calif San Francisco, Dept Epidemiol & Biostat, San Francisco, CA 94158 USA; [Kuzniewicz, Michael W.] Kaiser…	Glass, HC (reprint author), Univ Calif San Francisco, Dept Neurol, 675 Nelson Rising Lane,Sandler Neurosci Bldg, San Francisco, CA 94158 USA.	Hannah.Glass@ucsf.edu			National Center for Advancing Translational Sciences, National Institutes of Health, through UCSF-CTSI [TL1TR000144]; NIH/NINDS [K23NS066137]; Pediatric Epilepsy Research Foundation; Neonatal Brain Research Institute at University of California, San Francisco; [K23NS082500]	The authors disclosed receipt of the following financial support for the research, authorship and/or publication of this article: The National Center for Advancing Translational Sciences, National Institutes of Health, through UCSF-CTSI Grant Number TL1TR000144, supported SOW. NIH/NINDS K23NS066137, the Pediatric Epilepsy Research Foundation, and the Neonatal Brain Research Institute at Universit…	Abend NS, 2011, NEUROLOGY, V76, P1071, DOI 10.1212/WNL.0b013e318211c19e; ANNEGERS JF, 1995, EPILEPSIA, V36, P327, DOI 10.1111/j.1528-1157.1995.tb01005.x; Bittigau P, 2003, ANN NY ACAD SCI, V993, P103, DOI 10.1111/j.1749-6632.2003.tb07517.x; Bittigau P, 2003, J CHILD NEUROL, V993, P23; Claassen J, 2013, INTENS CARE MED, V39, P1337, DOI 10.1007/s00134-013-2938-4; CLANCY RR, 1988, EPILEPSIA, V29, P2…	31	11	11	0	3	SAGE PUBLICATIONS INC	THOUSAND OAKS	2455 TELLER RD, THOUSAND OAKS, CA 91320 USA	0883-0738	1708-8283		J CHILD NEUROL	J. Child Neurol.	AUG	2015	30	9
J	Inoyama, K; Meador, KJ				Inoyama, Katherine; Meador, Kimford J.			Cognitive outcomes of prenatal antiepileptic drug exposure	EPILEPSY RESEARCH			English	Review						Antiepileptic drugs; Cognitive; Epilepsy; Pregnancy; Teratogen	IN-UTERO EXPOSURE; INFANT MONKEY HYPEREXCITABILITY; ANTENATAL MAGNESIUM-SULFATE; RAT OFFSPRING HIPPOCAMPUS; FETAL HYDANTOIN SYNDROME; NEURONAL MEMBRANE ORDER; SCHOOL-AGE OUTCOMES; PRETERM INFANTS; ANTICONVULSANT DRUGS; PHENYTOIN EXPOSURE	Antiepileptic drugs (AEDs) have been known to have teratogenic effects foil. a little over 50 years. While early reports focused on fetal malformations, there has been an increasing amount of data over the last few decades exploring the cognitive outcomes of offspring exposed to AEDs in utero. Although the challenges of confounding factors and varied methodologies have led to inconsistent results…	[Inoyama, Katherine; Meador, Kimford J.] Stanford Univ, Dept Neurol & Neurol Sci, Stanford, CA 94305 USA	Inoyama, K (reprint author), Stanford Univ, Sch Med, Dept Neurol & Neurol Sci, 300 Pasteur Dr,Room A343, Stanford, CA 94305 USA.	kinoyama@stanford.edu			NIH [U2U01-NS038455]; PCORI; Epilepsy Foundation; GlaxoSmithKline; Eisai; Marius; Myriad; Neuropace; Pfizer; SAM Technology; Schwartz Biosciences (UCB Pharma); UCB Pharma; Epilepsy Study Consortium	This work was supported by NIH grant U2U01-NS038455. Dr. Meador has received research support from NIH, PCORI, Epilepsy Foundation, GlaxoSmithKline, Eisai, Marius, Myriad, Neuropace, Pfizer, SAM Technology, Schwartz Biosciences (UCB Pharma), and UCB Pharma. The Epilepsy Study Consortium pays Dr. Meador's university for his research consultant time related to Eisai, GW Pharmaceuticals, NeuroPace, …	Aberg E, 2013, PLOS ONE, V8, DOI 10.1371/journal.pone.0080497; Adab N, 2004, J NEUROL NEUROSUR PS, V75, P1575, DOI 10.1136/jnnp.2003.029132; Asimiadou S, 2005, ANN NEUROL, V58, P266, DOI 10.1002/ana.20553; Baker GA, 2015, NEUROLOGY, V84, P382, DOI 10.1212/WNL.0000000000001182; Bittigau P, 2003, ANN NY ACAD SCI, V993, P103, DOI 10.1111/j.1749-6632.2003.tb07517.x; Bittigau P, 2002, P NATL ACAD SCI …	77	10	12	2	19	ELSEVIER SCIENCE BV	AMSTERDAM	PO BOX 211, 1000 AE AMSTERDAM, NETHERLANDS	0920-1211	1872-6844		EPILEPSY RES	Epilepsy Res.	AUG	2015	114
J	Crawford, MJ; Sanatinia, R; Barrett, B; Byford, S; Cunningham, G; Gakhal, K; Lawrence-Smith, G; Leeson, V; Lemonsky, F; Lykomitrou, G; Montgomery, A; Morriss, R; Paton, C; Tan, W; Tyrer, P; Reilly, JG				Crawford, Mike J.; Sanatinia, Rahil; Barrett, Barbara; Byford, Sarah; Cunningham, Gillian; Gakhal, Kavi; Lawrence-Smith, Geof; Leeson, Verity; Lemonsky, Fenella; Lykomitrou, Georgia; Montgomery, Alan; Morriss, Richard; Paton, Carol; Tan, Wei; Tyrer, Peter; Reilly, Joseph G.			Lamotrigine versus inert placebo in the treatment of borderline personality disorder: study protocol for a randomized controlled trial and economic evaluation	TRIALS			English	Article						Borderline personality disorder; Mood stabilizer; Lamotrigine; Randomized trial	SCREENING-TEST ASSIST; DOUBLE-BLIND; FEASIBILITY; RELIABILITY; DEPRESSION; INVENTORY; OUTCOMES; ALCOHOL; SMOKING; PEOPLE	Background: People with borderline personality disorder (BPD) experience rapid and distressing changes in mood, poor social functioning and have high rates of suicidal behaviour. Several small scale studies suggest that mood stabilizers may produce short-term reductions in symptoms of BPD, but have not been large enough to fully examine clinical and cost-effectiveness. Methods/Design: A two paral…	[Crawford, Mike J.; Sanatinia, Rahil; Gakhal, Kavi; Leeson, Verity; Lemonsky, Fenella; Tyrer, Peter] Univ London Imperial Coll Sci Technol & Med, Ctr Mental Hlth, London W12 ONN, England; [Barrett, Barbara; Byford, Sarah] Kings Coll London, Kings Hlth Econ, London SE5 8AF, England; [Cunningham, Gillian; Reilly, Joseph G.] Univ Durham, Sch Med Pharm & Hlth, Durham DH1 3LE, England; [Lawrence-Smith…	Crawford, MJ (reprint author), Univ London Imperial Coll Sci Technol & Med, Ctr Mental Hlth, Du Cane Rd, London W12 ONN, England.	m.crawford@imperial.ac.uk	Barrett, Barbara/F-7606-2010; Byford, Sarah/D-1699-2010	Barrett, Barbara/0000-0002-0270-6256; Byford, Sarah/0000-0001-7084-1495; Montgomery, Alan/0000-0003-0450-1606	National Institute for Health Research Health Technology Assessment Programme [10/103/01]; Imperial National Institute for Health Research Biomedical Research Centre; National Institute for Health Research Collaboration for Leadership in Applied Health Research and Care East Midlands; National Institute for Health Research [10/103/01]	This research is supported by funding from the National Institute for Health Research Health Technology Assessment Programme (reference number 10/103/01). Results will be published in full in the Health Technology Assessment journal series. The views and opinions expressed herein are those of the authors and do not necessarily reflect those of the funder. Additional support was provided to the st…	Ali R, 2002, ADDICTION, V97, P1183; American Psychiatric Association, 1994, DIAGN STAT MAN MENT; Barber JA, 2000, STAT MED, V19, P3219, DOI 10.1002/1097-0258(20001215)19:23<3219::AID-SIM623>3.0.CO;2-P; BECK AT, 1961, ARCH GEN PSYCHIAT, V4, P561; BECK AT, 1988, CLIN PSYCHOL REV, V8, P77, DOI 10.1016/0272-7358(88)90050-5; Blum N, 2002, COMPR PSYCHIAT, V43, P301, DOI 10.1053/comp.2002.33497; Borschm…	42	5	5	1	18	BIOMED CENTRAL LTD	LONDON	236 GRAYS INN RD, FLOOR 6, LONDON WC1X 8HL, ENGLAND	1745-6215			TRIALS	Trials	JUL 18	2015	16
J	Ban, L; Fleming, KM; Doyle, P; Smeeth, L; Hubbard, RB; Fiaschi, L; Tata, LJ				Ban, Lu; Fleming, Kate M.; Doyle, Pat; Smeeth, Liam; Hubbard, Richard B.; Fiaschi, Linda; Tata, Laila J.			Congenital Anomalies in Children of Mothers Taking Antiepileptic Drugs with and without Periconceptional High Dose Folic Acid Use: A Population-Based Cohort Study	PLOS ONE			English	Article							NEURAL-TUBE DEFECTS; IN-UTERO EXPOSURE; MAJOR MALFORMATIONS; FETAL MALFORMATIONS; PREGNANCY-REGISTER; PERINATAL OUTCOMES; BIRTH-DEFECTS; VALPROIC ACID; UK-EPILEPSY; WOMEN	Background Antenatal antiepileptic drug (AED) use has been found to be associated with increased major congenital anomaly (CA) risks. However whether such AED-associated risks were different according to periconceptional high dose (5mg daily) folic acid supplementation is still unclear. Methods We included 258,591 singleton live-born children ofmothers aged 15-44 years in 1990-2013 from The Healt…	[Ban, Lu; Fleming, Kate M.; Hubbard, Richard B.; Fiaschi, Linda; Tata, Laila J.] Univ Nottingham, Div Epidemiol & Publ Hlth, Nottingham NG7 2RD, England; [Doyle, Pat; Smeeth, Liam] London Sch Hyg & Trop Med, Dept Noncommunicable Dis Epidemiol, London WC1, England	Tata, LJ (reprint author), Univ Nottingham, Div Epidemiol & Publ Hlth, Nottingham NG7 2RD, England.	laila.tata@nottingham.ac.uk	Tata, Laila/J-5227-2012; Fleming, Kate/A-6475-2010	Tata, Laila/0000-0002-6404-8658; Fleming, Kate/0000-0002-6572-5016; Ban, Lu/0000-0001-9388-9141; Fiaschi, Linda/0000-0002-3780-5895	Wellcome Trust [86101/Z/08/Z]; Medical Research Council [MR/K006584/1]; National Institute for Health Research [NF-SI-0510-10090]	This work was funded by a grant from Wellcome Trust, http://www.wellcome.ac.uk/ (PI: LJT; grant number: 86101/Z/08/Z). The funders had no role in study design, data collection and analysis, decision to publish, or preparation of the manuscript.	Ali M, 2012, INVESTIGATING USE ME; Ban L, 2015, BJOG-INT J OBSTET GY, V122, P1833, DOI 10.1111/1471-0528.13102; BINOCAR, 2012, CONG AN STAT 2010 EN; Bukowski R, 2011, JAMA-J AM MED ASSOC, V306, P2459, DOI 10.1001/jama.2011.1823; Cassina M, 2013, REPROD TOXICOL, V39, P50, DOI 10.1016/j.reprotox.2013.04.002; Chen YH, 2009, ARCH NEUROL-CHICAGO, V66, P979, DOI 10.1001/archneurol.2009.142; Confidentia…	48	10	11	0	16	PUBLIC LIBRARY SCIENCE	SAN FRANCISCO	1160 BATTERY STREET, STE 100, SAN FRANCISCO, CA 94111 USA	1932-6203			PLOS ONE	PLoS One	JUL 6	2015	10	7
J	Thomas, SV				Thomas, Sanjeev V.			Controversies in contraception for women with epilepsy	ANNALS OF INDIAN ACADEMY OF NEUROLOGY			English	Review						Contraception; enzyme induction; epilepsy; pregnancy; women	EXPRESSION	Contraception is an important choice that offers autonomy to women with regard to prevention of unintended pregnancies. There is wide variation in the contraceptive practices between continents, countries, and societies. The medical eligibility for contraception for sexually active women with epilepsy (WWE) is determined by the type of anti-epileptic drugs (AEDs) that they use. Enzyme inducing AE…	Sree Chitra Tirunal Inst Med Sci & Technol, R Madhavan Nayar Ctr Comprehens Epilepsy Care, Dept Neurol, Trivandrum 695011, Kerala, India	Thomas, SV (reprint author), Sree Chitra Tirunal Inst Med Sci & Technol, R Madhavan Nayar Ctr Comprehens Epilepsy Care, Dept Neurol, Trivandrum 695011, Kerala, India.	sanjeev.v.thomas@gmail.com					[Anonymous], MED EL CRIT CONTR US, V4th; Contin M, 2006, EPILEPSIA, V47, P1573, DOI 10.1111/j.1528-1167.2006.00558.x; Davis AR, 2008, CONTRACEPTION, V77, P405, DOI 10.1016/j.contraception.2008.02.002; Landmark CJ, 2012, ADV DRUG DELIVER REV, V64, P896, DOI 10.1016/j.addr.2011.10.003; Lee GY, 1998, BIOL REPROD, V58, P330, DOI 10.1095/biolreprod58.2.330; O'Brien MD, 2006, EPILEPSIA, V47, P1419, DOI…	12	7	7	0	5	MEDKNOW PUBLICATIONS & MEDIA PVT LTD	MUMBAI	B-9, KANARA BUSINESS CENTRE, OFF LINK RD, GHAKTOPAR-E, MUMBAI, 400075, INDIA	0972-2327	1998-3549		ANN INDIAN ACAD NEUR	Ann. Indian Acad. Neurol.	JUL-SEP	2015	18	3
J	Ikeda, K; Ueda, C; Yamada, K; Nakamura, A; Hatsuda, Y; Kawanishi, S; Nishii, S; Ogawa, M				Ikeda, K.; Ueda, C.; Yamada, K.; Nakamura, A.; Hatsuda, Y.; Kawanishi, S.; Nishii, S.; Ogawa, M.			Carrier-mediated placental transport of cimetidine and valproic acid across differentiating JEG-3 cell layers	PHARMAZIE			English	Article							HUMAN CHORIOCARCINOMA CELLS; CANCER RESISTANCE PROTEIN; IN-VITRO; FUNCTIONAL EXPRESSION; BEWO CELLS; RAT; PERMEABILITY; BARRIER; LINE; FLUORESCEIN	Human choriocarcinoma has been used as a model to study trophoblast transcellular drug transport in the placenta. Previous models had limitations regarding low molecular weight drug transport through the intracellular gap junction. The purpose of this study was to evaluate placental carrier-mediated transport across a differentiating JEG-3 choriocarcinoma cell (DJEGs) layer model in which the int…	[Ikeda, K.] Osaka Ohtani Univ, Fac Pharm, Lab Clin Pharmaceut, Tondabayashi City, Osaka 5848540, Japan; [Ikeda, K.; Ueda, C.; Yamada, K.; Nakamura, A.; Hatsuda, Y.; Kawanishi, S.; Nishii, S.; Ogawa, M.] Osaka Ohtani Univ, Fac Pharm, Lab Pract Pharm & Pharmaceut Care, Tondabayashi City, Osaka 5848540, Japan	Ikeda, K (reprint author), Osaka Ohtani Univ, Fac Pharm, Lab Clin Pharmaceut, 3-11-1 Nishikiorikita, Tondabayashi City, Osaka 5848540, Japan.	ikedak@osaka-ohtani.ac.jp			Osaka Ohtani University Research Fund (Pharmaceutical Sciences); JSPS KAKENHIs [23590207, 26460242]	The authors thank Professor Shinsaku Nakagawa and Dr. Naoki Okada (Laboratory of Biotechnology and Therapeutics, Graduate School of Pharmaceutical Sciences, Osaka University) for helpful discussions of our study. This work was supported in part by an Osaka Ohtani University Research Fund (Pharmaceutical Sciences) and JSPS KAKENHIs (23590207, 26460242), Grant-in-Aid for Scientific Research (C).	ARTURSSON P, 1991, BIOCHEM BIOPH RES CO, V175, P880, DOI 10.1016/0006-291X(91)91647-U; Briggs GG, 2011, DRUGS PREGNANCY LACT; Deguchi Y, 1997, J PHARMACOL EXP THER, V280, P551; Forestier C, 2003, FEBS LETT, V554, P23, DOI 10.1016/S0014-5793(03)01064-0; Gerk PM, 2001, J PHARMACOL EXP THER, V296, P175; Hamilton RD, 2007, J ANAT, V211, P707, DOI 10.1111/j.1469-7580.2007.00812.x; Hawkins BT, 2007, NE…	25	2	2	0	8	GOVI-VERLAG PHARMAZEUTISCHER VERLAG GMBH	ESCHBORN	PHARMAZEUTISCCARL MANNICH STR 26, D-65760 ESCHBORN, GERMANY	0031-7144			PHARMAZIE	Pharmazie	JUL	2015	70	7
J	Tomson, T; Marson, A; Boon, P; Canevini, MP; Covanis, A; Gaily, E; Kalviainen, R; Trinka, E				Tomson, Torbjorn; Marson, Anthony; Boon, Paul; Canevini, Maria Paola; Covanis, Athanasios; Gaily, Eija; Kalviainen, Reetta; Trinka, Eugen			Valproate in the treatment of epilepsy in girls and women of childbearing potential	EPILEPSIA			English	Article						Valproate; Valproic acid; Anticonvulsants; Teratogenicity; Epilepsy; Pregnancy	ANTIEPILEPTIC DRUG EXPOSURE; CAUSE-SPECIFIC MORTALITY; JUVENILE MYOCLONIC EPILEPSY; LONG-TERM PROGNOSIS; IN-UTERO EXPOSURE; AGE 6 YEARS; CONGENITAL-MALFORMATIONS; ABSENCE EPILEPSY; SODIUM VALPROATE; OPEN-LABEL	This document provides guidance on the use of valproate in girls and women of childbearing age from a joint Task Force of the Commission on European Affairs of the International League Against Epilepsy (CEA-ILAE) and the European Academy of Neurology (EAN), following strengthened warnings from the Coordination Group for Mutual Recognition and Decentralised Procedures-Human (CMDh) of the European …	[Tomson, Torbjorn] Karolinska Inst, Dept Clin Neurosci, Stockholm, Sweden; [Marson, Anthony] Univ Liverpool, Dept Mol & Clin Pharmacol, Liverpool L69 3BX, Merseyside, England; [Marson, Anthony] Walton Ctr NHS Fdn Trust, Liverpool, Merseyside, England; [Boon, Paul] Ghent Univ Hosp, Reference Ctr Refractory Epilepsy, Ghent, Belgium; [Canevini, Maria Paola] Univ Milan, Dept Hlth Sci, San Paolo Hosp,…	Tomson, T (reprint author), Karolinska Univ Hosp, Dept Clin Neurosci, SE-17176 Stockholm, Sweden.	torbjorn.tomson@karolinska.se	Canevini, Maria Paola/F-4098-2015; Cognitive Neuroscience, Centre for/C-7888-2011	Canevini, Maria Paola/0000-0002-2292-4015;	Stockholm County Council; Citizens United for Research on Epilepsy (CURE); GlaxoSmithKline; UCB; Eisai; Bial; Novartis; Cyberonics; Medtronic; Fund for Scientific Research (FWO) Flanders; Dutch Epilepsy Foundation; European Union; Flemish Innovation Fund (IWT); Academy of Finland; Ever Neuropharma; Biogen Idec; Medtronics; Takeda; UCB Pharma; Biogen-Idec; Red Bull; Merck; FWF Osterreichischer Fon…	Torbjorn Tomson has received speakers' honoraria to his institution from Eisai, UCB, and Actavis; honoraria to his institution for participation in advisory boards from UCB and Eisai; and research support from Stockholm County Council, Citizens United for Research on Epilepsy (CURE), GlaxoSmithKline, UCB, Eisai, Bial, and Novartis. Anthony Marson has received research funding to his institution f…	Artama M, 2005, NEUROLOGY, V64, P1874, DOI 10.1212/01.WNL.0000163771.96962.1F; Avula S, 2014, CURR TREAT OPTION NE, V16, DOI 10.1007/s11940-014-0292-7; Baker GA, 2015, NEUROLOGY, V84, P382, DOI 10.1212/WNL.0000000000001182; Berg AT, 2010, EPILEPSIA, V51, P676, DOI 10.1111/j.1528-1167.2010.02522.x; Bonnett LJ, 2014, J NEUROL NEUROSUR PS, V85, P603, DOI 10.1136/jnnp-2013-306040; BOURGEOIS B, 1987, …	62	75	77	2	23	WILEY	HOBOKEN	111 RIVER ST, HOBOKEN 07030-5774, NJ USA	0013-9580	1528-1167		EPILEPSIA	Epilepsia	JUL	2015	56	7
J	Rubinchik-Stern, M; Shmuel, M; Eyal, S				Rubinchik-Stern, Miriam; Shmuel, Miri; Eyal, Sara			Antiepileptic drugs alter the expression of placental carriers: An invitro study in a human placental cell line	EPILEPSIA			English	Article						Antiepileptic drugs; Placenta; Pregnancy; Folate; Thyroid hormones	HISTONE DEACETYLASE INHIBITORS; P-GLYCOPROTEIN; NUCLEAR RECEPTORS; EFFLUX TRANSPORTERS; GENE-EXPRESSION; RAT-LIVER; RESISTANCE; EXPOSURE; BRAIN; AGE	ObjectiveAntiepileptic drugs (AEDs) affect the expression of carriers for drugs and nutrients at several blood-tissue barriers, but their impact on placental carriers is largely unknown. Our aim was to study the effects of AEDs in human placental cells on the expression of carriers for hormones, nutrients, and drugs: folate placental uptake carriers (reduced folate carrier, RFC; folate receptor ,…	[Rubinchik-Stern, Miriam; Shmuel, Miri; Eyal, Sara] Hebrew Univ Jerusalem, Inst Drug Res, Sch Pharm, IL-91120 Jerusalem, Israel	Eyal, S (reprint author), Hebrew Univ Jerusalem, Inst Drug Res, Sch Pharm, Room 613, IL-91120 Jerusalem, Israel.	sarae@ekmd.huji.ac.il		Eyal, Sara/0000-0003-1275-6094; Rubinchik-Stern, Miriam/0000-0001-6734-712X	European Commission [293800]; Israel Science Foundation (ISF) [506/13]	The authors acknowledge the support of the European Commission FP7-PEOPLE-2011-CIG grant 293800, the Israel Science Foundation (ISF) Grant 506/13, and internal funds. This work is part of the PhD thesis of Ms. Miriam-Rubinchik-Stern. Sara Eyal is affiliated with the David R. Bloom Centre for Pharmacy and Dr. Adolf and Klara Brettler Centre for Research in Molecular Pharmacology and Therapeutics a…	Anderson GD, 2007, EPILEPSIA, V48, P2372, DOI 10.1111/j.1528-1167.2007.01260_3.x; Assaraf YG, 2006, DRUG RESIST UPDATE, V9, P227, DOI 10.1016/j.drup.2006.09.001; Baker GA, 2015, NEUROLOGY, V84, P382, DOI 10.1212/WNL.0000000000001182; Benet LZ, 2002, CLIN PHARMACOL THER, V71, P115, DOI 10.1067/mcp.2002.121829; Burleigh DW, 2007, PLACENTA, V28, P383, DOI 10.1016/j.placenta.2006.05.001; CARRIERO R, …	45	14	15	2	16	WILEY	HOBOKEN	111 RIVER ST, HOBOKEN 07030-5774, NJ USA	0013-9580	1528-1167		EPILEPSIA	Epilepsia	JUL	2015	56	7
J	Wood, AG; Nadebaum, C; Anderson, V; Reutens, D; Barton, S; O'Brien, TJ; Vajda, F				Wood, Amanda G.; Nadebaum, Caroline; Anderson, Vicki; Reutens, David; Barton, Sarah; O'Brien, Terence J.; Vajda, Frank			Prospective assessment of autism traits in children exposed to antiepileptic drugs during pregnancy	EPILEPSIA			English	Article						Prenatal; Autism spectrum; Valproate; Neurodevelopment; Anticonvulsant	RATING-SCALE CARS; IN-UTERO EXPOSURE; CHILDHOOD AUTISM; SPECTRUM DISORDERS; AUSTRALIAN REGISTER; YOUNG-CHILDREN; RISK; MALFORMATIONS; PREVALENCE; IQ	PurposeThe association between autism spectrum disorders (ASDs) and prenatal anticonvulsant exposure is increasingly investigated, but comprehensive, blinded assessment using a validated instrument for autism within a well-characterized prospective cohort has not been conducted. Thus, existing studies may represent an underestimate of the true risk. Herein we present a prospective cohort study in…	[Wood, Amanda G.; Nadebaum, Caroline; Anderson, Vicki; Barton, Sarah] Murdoch Childrens Res Inst, Clin Sci, Melbourne, Vic, Australia; [Wood, Amanda G.] Monash Univ, Southern Clin Sch, Dept Med, Melbourne, Vic 3004, Australia; [Wood, Amanda G.] Univ Birmingham, Sch Psychol, Birmingham B15 2TT, W Midlands, England; [Nadebaum, Caroline; Barton, Sarah] Monash Univ, Sch Psychol & Psychiat, Melbourne,…	Wood, AG (reprint author), Univ Birmingham, Sch Psychol, Birmingham B15 2TT, W Midlands, England.	a.g.wood@bham.ac.uk	Reutens, David/C-7226-2018; Wood, Amanda/K-9595-2013	Wood, Amanda/0000-0002-1537-6858; Barton, Sarah/0000-0001-7077-0906; O'Brien, Terence/0000-0002-7198-8621; Reutens, David/0000-0002-1652-9369	Australian Research Council [LP0669648]; Apex Foundation; Pearson Plc; Australian Postgraduate Award Scholarship; Australian Rotary Health; Sanofi-Synthelabo; UCB Pharma; Janssen Cilag; Novartis; Pfizer; Glaxo SmithKline; Epilepsy Society of Australia; Victorian Epilepsy Foundation; Epilepsy Australia	We wish to thank all of the families who gave so generously of their time to participate in this research. This study would not have been possible without the efforts of Janet Graham and Alison Hitchcock from the Australian Pregnancy Register for Women with Epilepsy and Allied Disorders, whose work in identifying and liaising with the participants has been invaluable. The authors declare that thi…	Baker GA, 2015, NEUROLOGY, V84, P382, DOI 10.1212/WNL.0000000000001182; Bromley R, 2014, COCHRANE DB SYST REV, V10, DOI DOI 10.1002/14651858; Bromley RL, 2008, NEUROLOGY, V71, P1923, DOI 10.1212/01.wnl.0000339399.64213.1a; Christensen J, 2013, JAMA-J AM MED ASSOC, V309, P1696, DOI 10.1001/jama.2013.2270; Clarke DF, 2005, EPILEPSIA, V46, P1970, DOI 10.1111/j.1528-1167.2005.00343.x; Cohen MJ, 2011,…	39	25	27	2	15	WILEY-BLACKWELL	HOBOKEN	111 RIVER ST, HOBOKEN 07030-5774, NJ USA	0013-9580	1528-1167		EPILEPSIA	Epilepsia	JUL	2015	56	7
J	Chu, WH; Yuan, JC; Huang, L; Xiang, X; Zhu, HT; Chen, F; Chen, YY; Lin, JK; Feng, H				Chu, Weihua; Yuan, Jichao; Huang, Lei; Xiang, Xin; Zhu, Haitao; Chen, Fei; Chen, Yanyan; Lin, Jiangkai; Feng, Hua			Valproic Acid Arrests Proliferation but Promotes Neuronal Differentiation of Adult Spinal NSPCs from SCI Rats	NEUROCHEMICAL RESEARCH			English	Article						Valproic acid; Neural stem/precursor cells; Proliferation; Differentiation; Spinal cord injury	NEURAL STEM-CELLS; HISTONE DEACETYLASE INHIBITION; B SIGNALING PATHWAY; CORD-INJURY; FUNCTIONAL RECOVERY; EPIGENETIC REGULATION; ALZHEIMERS-DISEASE; PRECURSOR CELLS; BRAIN-INJURY; GLIAL-CELLS	Although the adult spinal cord contains a population of multipotent neural stem/precursor cells (NSPCs) exhibiting the potential to replace neurons, endogenous neurogenesis is very limited after spinal cord injury (SCI) because the activated NSPCs primarily differentiate into astrocytes rather than neurons. Valproic acid (VPA), a histone deacetylase inhibitor, exerts multiple pharmacological effe…	[Chu, Weihua; Yuan, Jichao; Huang, Lei; Xiang, Xin; Zhu, Haitao; Chen, Fei; Chen, Yanyan; Lin, Jiangkai; Feng, Hua] Third Mil Med Univ, Southwest Hosp, Dept Neurosurg, Chongqing 400038, Peoples R China	Feng, H (reprint author), Third Mil Med Univ, Southwest Hosp, Dept Neurosurg, 29 Gaotanyan St, Chongqing 400038, Peoples R China.	weihua9871@163.com; fenghua8888@vip.163.com			State Natural Science Fund of China [81000531]	The study was supported by State Natural Science Fund of China (No. 81000531).	Abematsu M, 2010, J CLIN INVEST, V120, P3255, DOI 10.1172/JCI42957; Barnabe-Heider F, 2010, CELL STEM CELL, V7, P470, DOI 10.1016/j.stem.2010.07.014; Basso DM, 1996, EXP NEUROL, V139, P244, DOI 10.1006/exnr.1996.0098; Bauchet L, 2013, METHODS MOL BIOL, V1059, P87, DOI 10.1007/978-1-62703-574-3_8; Bellenchi GC, 2013, J NEUROCHEM, V124, P159, DOI 10.1111/jnc.12084; Boland MJ, 2014, CIRC RES, V115, …	61	9	11	3	12	SPRINGER/PLENUM PUBLISHERS	NEW YORK	233 SPRING ST, NEW YORK, NY 10013 USA	0364-3190	1573-6903		NEUROCHEM RES	Neurochem. Res.	JUL	2015	40	7
J	Sokoloff, MD; Plegue, MA; Chervin, RD; Barks, JDE; Shellhaas, RA				Sokoloff, Max D.; Plegue, Melissa A.; Chervin, Ronald D.; Barks, John D. E.; Shellhaas, Renee A.			Phenobarbital and neonatal seizures affect cerebral oxygen metabolism: a near-infrared spectroscopy study	PEDIATRIC RESEARCH			English	Article							HYPOXIC-ISCHEMIC ENCEPHALOPATHY; ANTIEPILEPTIC DRUGS; BRAIN; EEG; SATURATION; CHILDREN; INFANTS	BACKGROUND: Near-infrared spectroscopy (NIRS) measures oxygen metabolism and is increasingly used for monitoring critically ill neonates. The implications of NIRS-recorded data in this population are poorly understood. We evaluated NIRS monitoring for neonates with seizures. METHODS: In neonates monitored with video-electroencephalography, NIRS-measured cerebral regional oxygen saturation (rSO(2)…	[Sokoloff, Max D.] Univ Michigan, Coll Literature Sci & Arts, Ann Arbor, MI 48109 USA; [Plegue, Melissa A.] Univ Michigan, Ctr Stat Consultat & Res, Ann Arbor, MI 48109 USA; [Chervin, Ronald D.] Univ Michigan, Dept Neurol, Ann Arbor, MI USA; [Barks, John D. E.; Shellhaas, Renee A.] Univ Michigan, Dept Pediat & Communicable Dis, Ann Arbor, MI 48109 USA	Shellhaas, RA (reprint author), Univ Michigan, Coll Literature Sci & Arts, Ann Arbor, MI 48109 USA.	shellhaa@med.umich.edu		Barks, John/0000-0003-1320-905X; Shellhaas, Renee/0000-0002-3175-3908	National Institute of Child Health and Development (NICHD) [5K23HD068402]; University of Michigan's Janette Ferrantino Investigator Award; Charles Woodson Pediatric Biostatistics Fund (Ann Arbor, MI)	This research was supported by the National Institute of Child Health and Development (NICHD 5K23HD068402), the University of Michigan's Janette Ferrantino Investigator Award, and Charles Woodson Pediatric Biostatistics Fund (Ann Arbor, MI).	Bittigau P, 2002, P NATL ACAD SCI USA, V99, P15089, DOI 10.1073/pnas.222550499; Blume HK, 2009, J CHILD NEUROL, V24, P148, DOI 10.1177/0883073808321056; Boylan GB, 1999, ARCH DIS CHILD, V80, pF105, DOI 10.1136/fn.80.2.F105; Diaz GA, 2006, EUR J PAEDIATR NEURO, V10, P19, DOI 10.1016/j.ejpn.2005.11.001; Dix LML, 2013, PEDIATR RES, V74, P557, DOI 10.1038/pr.2013.133; Giorni C, 2009, J CARDIOTHOR VAS…	23	4	4	0	5	NATURE PUBLISHING GROUP	NEW YORK	75 VARICK ST, 9TH FLR, NEW YORK, NY 10013-1917 USA	0031-3998	1530-0447		PEDIATR RES	Pediatr. Res.	JUL	2015	78	1
J	Shellhaas, RA				Shellhaas, Renee A.			Continuous long-term electroencephalography: The gold standard for neonatal seizure diagnosis	SEMINARS IN FETAL & NEONATAL MEDICINE			English	Review						Electroencephalography (EEG); Neonatal seizures; Amplitude-integrated EEG	HYPOXIC-ISCHEMIC ENCEPHALOPATHY; AMPLITUDE-INTEGRATED ELECTROENCEPHALOGRAPHY; ELECTROGRAPHIC SEIZURES; NEWBORNS; HYPOTHERMIA; RISK; CHILDREN; PRETERM; INFANTS	Newborn infants at risk for cerebral dysfunction, such as those with acute brain injury or with disorders of brain development, often have encephalopathy and seizures. Conventional electroencephalography (EEG) monitoring can enhance the care of these highly vulnerable patients, through identification of prognostically significant EEG background patterns and accurate diagnosis of seizures and non-…	[Shellhaas, Renee A.] Univ Michigan Hlth Syst, CS Mott Childrens Hosp, Div Pediat Neurol, Ann Arbor, MI USA	Shellhaas, RA (reprint author), Univ Michigan, Pediat Neurol, CS Mott Childrens Hosp, Room 12-733,1540 E Hosp Dr, Ann Arbor, MI 48109 USA.	shellhaa@med.umich.edu		Shellhaas, Renee/0000-0002-3175-3908			Battin M, 2004, PEDIATRICS, V114, P1349; Brouwer AJ, 2010, NEURORADIOLOGY, V52, P567, DOI 10.1007/s00234-010-0698-1; Clancy RR, 2005, EPILEPSIA, V46, P84, DOI 10.1111/j.0013-9580.2005.22504.x; CLANCY RR, 1988, EPILEPSIA, V29, P256, DOI 10.1111/j.1528-1157.1988.tb03715.x; Dzhala V, 2000, ANN NEUROL, V48, P632, DOI 10.1002/1531-8249(200010)48:4<632::AID-ANA10>3.3.CO;2-V; Epstein CM, 2006, J CLIN NE…	32	11	12	1	8	ELSEVIER SCI LTD	OXFORD	THE BOULEVARD, LANGFORD LANE, KIDLINGTON, OXFORD OX5 1GB, OXON, ENGLAND	1744-165X	1878-0946		SEMIN FETAL NEONAT M	Semin. Fetal Neonatal Med.	JUN	2015	20	3
J	Pickrell, WO; Elwyn, G; Smith, PEM				Pickrell, W. O.; Elwyn, G.; Smith, P. E. M.			Shared decision-making in epilepsy management	EPILEPSY & BEHAVIOR			English	Review						Epilepsy; Shared decision-making; Decision aids	PATIENT-CENTERED CARE; HEALTH-CARE; SATISFACTION; PHYSICIANS; TRIAL; MODEL	Policy makers, clinicians, and patients increasingly recognize the need for greater patient involvement in clinical decision-making. Shared decision-making helps address these concerns by providing a framework for clinicians and patients to make decisions together using the best evidence. Shared decision-making is applicable to situations where several acceptable options exist (clinical equipoise…	[Pickrell, W. O.; Smith, P. E. M.] Univ Wales Hosp, Welsh Epilepsy Ctr, Cardiff CF4 4XW, S Glam, Wales; [Pickrell, W. O.] Swansea Univ, Coll Med, Neurol & Mol Neurosci, Swansea SA2 8PP, W Glam, Wales; [Elwyn, G.] Dartmouth Coll, Dartmouth Inst Hlth Policy & Clin Practice, Hanover, NH 03755 USA	Pickrell, WO (reprint author), Swansea Univ, Coll Med, Inst Life Sci, Swansea SA2 8PP, W Glam, Wales.	w.o.pickrell@swansea.ac.uk	Elwyn, G./L-4292-2015	Pickrell, William Owen/0000-0003-4396-5657; Elwyn, Glyn/0000-0002-0917-6286			[Anonymous], 1993, BMJ, V306, P1374; Barry MJ, 2012, NEW ENGL J MED, V366, P780, DOI 10.1056/NEJMp1109283; Bellon M, 2014, EPILEPSY BEHAV, V37, P227, DOI 10.1016/j.yebeh.2014.07.011; Berg AT, 2013, NEUROLOGY, V81, P1166, DOI 10.1212/WNL.0b013e3182a55fb9; Choi H, 2011, EPILEPSY BEHAV, V22, P479, DOI 10.1016/j.yebeh.2011.07.038; Coulter A, 2001, HEALTH AFFAIR, V20, P244, DOI 10.1377/hlthaff.20.3.24…	25	10	10	1	12	ACADEMIC PRESS INC ELSEVIER SCIENCE	SAN DIEGO	525 B ST, STE 1900, SAN DIEGO, CA 92101-4495 USA	1525-5050	1525-5069		EPILEPSY BEHAV	Epilepsy Behav.	JUN	2015	47
J	Yin, P; Zhang, XT; Li, J; Yu, L; Wang, JW; Lei, GF; Sun, RP; Li, BM				Yin, Ping; Zhang, Xin-Ting; Li, Jun; Yu, Lin; Wang, Ji-Wen; Lei, Ge-Fei; Sun, Ruo-Peng; Li, Bao-Min			Maternal immune activation increases seizure susceptibility in juvenile rat offspring	EPILEPSY & BEHAVIOR			English	Article						Lipopolysaccharide; Maternal immune activation; Seizure; Astrogliosis; Elevated plus maze; Y-maze	INFLAMMATORY RESPONSE; EPILEPTIC BRAIN; MOUSE MODEL; ASTROCYTES; EXPRESSION; EXPOSURE; STRESS; LPS; ASTROGLIOSIS; INFECTION	Epidemiological data suggest a relationship between maternal infection and a high incidence of childhood epilepsy in offspring. However, there is little experimental evidence that links maternal infection with later seizure susceptibility in juvenile offspring. Here, we asked whether maternal immune challenge during pregnancy can alter seizure susceptibility and seizure-associated brain damage in…	[Yin, Ping; Zhang, Xin-Ting; Li, Jun; Wang, Ji-Wen; Lei, Ge-Fei; Sun, Ruo-Peng; Li, Bao-Min] Shandong Univ, Dept Pediat, Qilu Hosp, Jinan 250012, Peoples R China; [Yin, Ping; Zhang, Xin-Ting; Li, Jun; Wang, Ji-Wen; Lei, Ge-Fei; Sun, Ruo-Peng; Li, Bao-Min] Shandong Univ, Brain Sci Res Inst, Jinan 250012, Peoples R China; [Yu, Lin] Zhejiang Univ, Sch Med, Womens Hosp, Hangzhou, Zhejiang, Peoples R …	Li, BM (reprint author), Shandong Univ, Dept Pediat, Qilu Hosp, 107 Wenhuaxi Rd, Jinan 250012, Peoples R China.	qilulbmyp@163.com			Natural Science Foundation of Shandong Province [ZR2009CM72]; Science and Technology Program of Shandong Province [2010GSF10201]	This work was supported by the Natural Science Foundation of Shandong Province (ZR2009CM72) and the Science and Technology Program of Shandong Province (2010GSF10201).	Aronica E, 2012, GLIA, V60, P1258, DOI 10.1002/glia.22312; Buss C, 2010, PSYCHONEUROENDOCRINO, V35, P141, DOI 10.1016/j.psyneuen.2009.07.010; Chung JI, 2013, EXP NEUROL, V249, P95, DOI 10.1016/j.expneurol.2013.08.014; Clasadonte J, 2013, P NATL ACAD SCI USA, V110, P17540, DOI 10.1073/pnas.1311967110; Crunelli V, 2015, NEUROSCIENTIST, V21, P62, DOI 10.1177/1073858414523320; Dada T, 2014, BRAIN BEH…	40	4	4	1	10	ACADEMIC PRESS INC ELSEVIER SCIENCE	SAN DIEGO	525 B ST, STE 1900, SAN DIEGO, CA 92101-4495 USA	1525-5050	1525-5069		EPILEPSY BEHAV	Epilepsy Behav.	JUN	2015	47
J	Alsaad, AMS; Chaudhry, SA; Koren, G				Alsaad, Abdulaziz M. S.; Chaudhry, Shahnaz Akthar; Koren, Gideon			First trimester exposure to topiramate and the risk of oral clefts in the offspring: A systematic review and meta-analysis	REPRODUCTIVE TOXICOLOGY			English	Review						Epilepsy; Topiramate; Topamax; Teratogenicity; Oral cleft; Infants; Pregnancy	ANTIEPILEPTIC DRUGS; BIRTH-DEFECTS; MANAGEMENT ISSUES; EPILEPSY-FOCUS; FOLIC-ACID; PREGNANCY; WOMEN; MALFORMATION; DISORDER; REGISTER	Topiramate (TPM) is an increasingly used drug during childbearing ages for treatment of epilepsy, migraine, and appetite suppression as well as for off-label indications such as sleep and psychiatric disorders. Presently, while some reports suggested an increased risk of oral cleft (OC), these reports are balanced by studies that could not confirm such association. We conducted a meta-analysis of…	[Alsaad, Abdulaziz M. S.; Chaudhry, Shahnaz Akthar; Koren, Gideon] Hosp Sick Children, Dept Pediat, Div Clin Pharmacol & Toxicol, Motherisk Program, Toronto, ON M5G 1X8, Canada; [Alsaad, Abdulaziz M. S.; Chaudhry, Shahnaz Akthar; Koren, Gideon] Univ Toronto, Toronto, ON M5G 1X8, Canada; [Alsaad, Abdulaziz M. S.; Koren, Gideon] Univ Toronto, Leslie Dan Fac Pharm, Toronto, ON M5S 3M2, Canada; [Alsa…	Koren, G (reprint author), Hosp Sick Children, Dept Pediat, Div Clin Pharmacol & Toxicol, Motherisk Program, 555 Univ Ave, Toronto, ON M5G 1X8, Canada.	gkoren@sickkids.ca			Deanship of Scientific Research, King Saud University (KSU), Riyadh, Saudi Arabia; Ministry of Higher Education in Saudi Arabia; KSU	We are grateful for the professional librarian help provided by Cheri Nickel at the library of the Hospital for Sick Children. We are thankful for the Deanship of Scientific Research, King Saud University (KSU), Riyadh, Saudi Arabia for supporting AMSA. AMSA was supported by an active scholarship from Ministry of Higher Education in Saudi Arabia and KSU. AMSA is clinical pharmacologist/toxicologi…	[Anonymous], 1997, CLIN THER; Attarian H, 2010, NEUROL CLIN, V28, P1089, DOI 10.1016/j.ncl.2010.03.025; Aurora RN, 2010, J CLIN SLEEP MED, V6, P389; Barron Susan, 2012, Recent Pat CNS Drug Discov, V7, P129; Berlin HA, 2011, J CLIN PSYCHIAT, V72, P716, DOI 10.4088/JCP.09m05266gre; Downs SH, 1998, J EPIDEMIOL COMMUN H, V52, P377, DOI 10.1136/jech.52.6.377; Einarson TR, 1997, CLIN THER, V19, P559, D…	32	15	15	0	4	PERGAMON-ELSEVIER SCIENCE LTD	OXFORD	THE BOULEVARD, LANGFORD LANE, KIDLINGTON, OXFORD OX5 1GB, ENGLAND	0890-6238			REPROD TOXICOL	Reprod. Toxicol.	JUN	2015	53
J	Bowers, EK; White, A; Lang, A; Podgorski, L; Thompson, CF; Sakaluk, SK; Jaeckle, WB; Harper, RG				Bowers, E. K.; White, A.; Lang, A.; Podgorski, L.; Thompson, C. F.; Sakaluk, S. K.; Jaeckle, W. B.; Harper, R. G.			Eggshell porosity covaries with egg size among female House Wrens (Troglodytes aedon), but is unrelated to incubation onset and egg-laying order within clutches	CANADIAN JOURNAL OF ZOOLOGY			English	Article						incubation behavior; eggshell porosity; onset of incubation; hatching asynchrony; egg; House Wren; Troglodytes aedon	SWALLOWS TACHYCINETA-BICOLOR; BROOD-REDUCTION HYPOTHESIS; WATER-VAPOR CONDUCTANCE; HATCHING ASYNCHRONY; TREE SWALLOWS; SHELL THICKNESS; COMMON GRACKLE; CANADA GEESE; GAS-EXCHANGE; GROWTH-RATE	In birds, the duration of egg incubation (the time from incubation onset to hatching) can affect multiple components of nest success, but what affects incubation duration? Previous studies suggest that incubation duration is affected by both parental behavior and components of the egg, which have yet to be determined. One egg component that may be related to incubation behavior and the time until…	[Bowers, E. K.; Thompson, C. F.; Sakaluk, S. K.] Illinois State Univ, Sch Biol Sci, Behav Ecol Evolut & Systemat Sect, Normal, IL 61790 USA; [White, A.; Lang, A.; Podgorski, L.; Jaeckle, W. B.; Harper, R. G.] Illinois Wesleyan Univ, Dept Biol, Bloomington, IL 61702 USA	Bowers, EK (reprint author), Illinois State Univ, Sch Biol Sci, Behav Ecol Evolut & Systemat Sect, Normal, IL 61790 USA.	ekbowers@ilstu.edu			National Science Foundation (NSF) [IBN-0316580, IOS-0718140]; National Institutes of Health (NIH) [R15HD076308-01]; School of Biological Sciences, Illinois State University; Animal Behavior Society; American Museum of Natural History's Frank M. Chapman Memorial Fund; Beta Lambda Chapter of the Phi Sigma Biological Honor Society; Department of Biology at Illinois Wesleyan University	We thank the 2012 and 2013 Wren Crews for field assistance and the ParkLands Foundation (Merwin Preserve), the Illinois Great Rivers Conference of the United Methodist Church, and the Sears and Butler families for the use of their properties. We also thank two anonymous reviewers for helpful comments on the manuscript. All research activities complied with current laws of the United States of Ame…	AR A, 1985, RESP PHYSIOL, V61, P1, DOI 10.1016/0034-5687(85)90024-6; AR A, 1974, CONDOR, V76, P153, DOI 10.2307/1366725; Ardia DR, 2009, J ANIM ECOL, V78, P4, DOI 10.1111/j.1365-2656.2008.01453.x; Ardia DR, 2006, J AVIAN BIOL, V37, P137, DOI 10.1111/j.0908-8857.2006.03747.x; Arnold TW, 2011, CONDOR, V113, P107, DOI 10.1525/cond.2011.100001; Badyaev AV, 2003, EVOLUTION, V57, P384; BLOKPOEL H, 1989…	63	2	2	4	14	CANADIAN SCIENCE PUBLISHING, NRC RESEARCH PRESS	OTTAWA	65 AURIGA DR, SUITE 203, OTTAWA, ON K2E 7W6, CANADA	0008-4301	1480-3283		CAN J ZOOL	Can. J. Zool.	JUN	2015	93	6
J	Zhang, XQ; Liu, TT; Zhou, ZK; Mu, XP; Song, CG; Xiao, T; Zhao, M; Zhao, CS				Zhang, Xiaoqian; Liu, Tingting; Zhou, Zhike; Mu, Xiaopeng; Song, Chengguang; Xiao, Ting; Zhao, Mei; Zhao, Chuansheng			Enriched Environment Altered Aberrant Hippocampal Neurogenesis and Improved Long-Term Consequences After Temporal Lobe Epilepsy in Adult Rats	JOURNAL OF MOLECULAR NEUROSCIENCE			English	Article						Temporal lobe epilepsy; Enriched environment; Neurogenesis; Cognitive function; Stromal cell-derived factor-1	DENTATE GRANULE CELLS; INDUCED STATUS EPILEPTICUS; HILAR BASAL DENDRITES; IMMATURE RATS; KAINIC ACID; FACTOR-I; MICROGLIAL ACTIVATION; CEREBRAL-ISCHEMIA; EARLY-LIFE; BRAIN	Abnormal hippocampal neurogenesis is thought to contribute to cognitive impairments in chronic temporal lobe epilepsy (TLE). Stromal cell-derived factor-1 (SDF-1) and its specific receptor CXCR4 play important roles in neurogenesis. We investigated whether enriched environment (EE) might be beneficial for TLE. Adult rats were randomly assigned as control rats, rats subjected to status epilepticus…	[Zhang, Xiaoqian; Liu, Tingting; Mu, Xiaopeng; Zhao, Chuansheng] China Med Univ, Affiliated Hosp 1, Dept Neurol, Shenyang 110001, Liaoning, Peoples R China; [Zhou, Zhike] China Med Univ, Affiliated Hosp 1, Dept Geriatr, Shenyang 110001, Liaoning, Peoples R China; [Song, Chengguang] China Med Univ, Dept Neurol, Benxi Cent Hosp, Benxi, Liaoning, Peoples R China; [Xiao, Ting] China Med Univ, Affilia…	Zhao, CS (reprint author), China Med Univ, Affiliated Hosp 1, Dept Neurol, 155 North Nanjing St, Shenyang 110001, Liaoning, Peoples R China.	cszhao@mail.cmu.edu.cn			National Natural Science Foundation of China [81372104]; Natural Science Foundation of Liaoning Province, China [201202276]; Program for Liaoning Excellent Talents in University [LR2013039]; Natural Science Foundation of China [81271442]	This study was supported by the National Natural Science Foundation of China (No. 81372104); the Natural Science Foundation of Liaoning Province, China (No. 201202276); the Program for Liaoning Excellent Talents in University (No. LR2013039); and the Natural Science Foundation of China for Prof. Gang Zhu (81271442).	Aimone JB, 2006, NAT NEUROSCI, V9, P723, DOI 10.1038/nn1707; Alessio A, 2004, EPILEPSY BEHAV, V5, P22, DOI 10.1016/j.yebeh.2003.10.010; Alvarez PS, 2014, INT J DEV NEUROSCI, V33, P81, DOI 10.1016/j.ijdevneu.2013.12.004; Anastasia A, 2009, J NEUROCHEM, V109, P755, DOI 10.1111/j.1471-4159.2009.06001.x; Andres-Mach M, 2011, PHARMACOL REP, V63, P1316; Ardelt AA, 2013, EXP NEUROL, V248, P246, DOI 10.1…	67	6	7	1	9	HUMANA PRESS INC	TOTOWA	999 RIVERVIEW DRIVE SUITE 208, TOTOWA, NJ 07512 USA	0895-8696	1559-1166		J MOL NEUROSCI	J. Mol. Neurosci.	JUN	2015	56	2
J	Cappellari, AM; Cattaneo, D; Clementi, E; Kustermann, A				Cappellari, Alberto M.; Cattaneo, Dario; Clementi, Emilio; Kustermann, Alessandra			Increased Levetiracetam Clearance and Breakthrough Seizure in a Pregnant Patient Successfully Handled by Intensive Therapeutic Drug Monitoring	THERAPEUTIC DRUG MONITORING			English	Article						epilepsy; seizure; pregnancy; levetiracetam; therapeutic drug monitoring	PHARMACOKINETICS	We report a 36-year-old pregnant patient with subtherapeutic trough plasma levels of levetiracetam (LVT) and a breakthrough nocturnal seizure while assuming 3 times a day dosing of the drug. An intensive pharmacokinetic study was performed from immediately before to 11 hours after the morning LVT dose administration and suggested that the patient was not adequately exposed to the drug during the …	[Cappellari, Alberto M.] Univ Milan, Osped Maggiore Policlin, Fdn IRCCS Ca Granda, Dept Neurosci, I-20122 Milan, Italy; [Cattaneo, Dario] Univ Milan, L Sacco Univ Hosp, Consiglio Nazl Ric, Unit Clin Pharmacol,Inst Neurosci, I-20122 Milan, Italy; [Clementi, Emilio] Univ Milan, L Sacco Univ Hosp, Consiglio Nazl Ric, Dept Biomed & Clin Sci,Clin Pharmacol Unit,Inst N, I-20122 Milan, Italy; [Clementi,…	Cappellari, AM (reprint author), Univ Milan, Osped Maggiore Policlin, Fdn IRCCS Ca Granda, Dept Neurosci, Via Sforza 35, I-20122 Milan, Italy.	albertocapp@yahoo.it	Kustermann, Alessandra/J-2865-2015; Cattaneo, Dario/J-9265-2016	Kustermann, Alessandra/0000-0002-1445-6717;			Anderson GD, 2005, CLIN PHARMACOKINET, V44, P989, DOI 10.2165/00003088-200544100-00001; Garrity LC, 2014, PHARMACOTHERAPY, V34, pE128, DOI 10.1002/phar.1439; Holmes L, 2013, AM EP SOC 67 ANN M 2; Kochen Silvia, 2011, Open Neurol J, V5, P63, DOI 10.2174/1874205X01105010063; Longo B, 2009, ANN PHARMACOTHER, V43, P1692, DOI 10.1345/aph.1M231; Reisinger TL, 2013, EPILEPSY BEHAV, V29, P13, DOI 10.1016…	11	3	3	0	2	LIPPINCOTT WILLIAMS & WILKINS	PHILADELPHIA	TWO COMMERCE SQ, 2001 MARKET ST, PHILADELPHIA, PA 19103 USA	0163-4356	1536-3694		THER DRUG MONIT	Ther. Drug Monit.	JUN	2015	37	3
J	Hoppenbrouwers, T				Hoppenbrouwers, Toke			Sudden Infant Death Syndrome, Sleep, and Seizures	JOURNAL OF CHILD NEUROLOGY			English	Article						sudden infant death syndrome; sleep; seizures	LONG-QT-SYNDROME; LIFE-THREATENING EVENTS; FEBRILE SEIZURES; UNEXPECTED DEATH; RISK-FACTORS; DRAVET SYNDROME; BRAIN-STEM; PAROXYSMAL DISORDERS; EPILEPTIC-SEIZURES; RECEPTOR-BINDING	Working hypothesis: benign febrile seizures seen in 7% of infants before 6 months play a role in the terminal pathway in a subset of sudden infant death syndrome victims. Supporting evidence: (1) lack of 5-hydroxitryptamine, one consistent finding in sudden infant death syndrome that Kinney et al coined a developmental serotonopathy, is consistent with risk for seizures. (2) Non-rapid eye movemen…	Univ So Calif, Div Neonatal Med, Los Angeles, CA 90027 USA	Hoppenbrouwers, T (reprint author), Univ So Calif, Div Neonatal Med, 4650 Sunset Blvd, Los Angeles, CA 90027 USA.	hoppenbrou@earthlink.net					Andreasen C, 2013, CAN J CARDIOL, V29, P1104, DOI 10.1016/j.cjca.2012.12.002; [Anonymous], 1999, Pediatrics, V103, P1307; Arnestad M, 2007, CIRCULATION, V115, P361, DOI 10.1161/CIRCULATIONAHA.106.658021; Aurlien D, 2009, SEIZURE-EUR J EPILEP, V18, P158, DOI 10.1016/j.seizure.2008.07.008; Bagdy G, 2007, J NEUROCHEM, V100, P857, DOI 10.1111/j.1471-4159.2006.04277.x; Baker FC, 2005, AM J PHYSIOL-REG…	102	6	6	1	9	SAGE PUBLICATIONS INC	THOUSAND OAKS	2455 TELLER RD, THOUSAND OAKS, CA 91320 USA	0883-0738	1708-8283		J CHILD NEUROL	J. Child Neurol.	JUN	2015	30	7
J	Al-Amin, MM; Rahman, MM; Khan, FR; Zaman, F; Reza, HM				Al-Amin, Md. Mamun; Rahman, Md. Mahbubur; Khan, Fazlur Rahman; Zaman, Fahmida; Reza, Hasan Mahmud			Astaxanthin improves behavioral disorder and oxidative stress in prenatal valproic acid-induced mice model of autism	BEHAVIOURAL BRAIN RESEARCH			English	Article						Astaxanthin; Valproic acid; Autism; Oxidative stress	SPECTRUM DISORDERS; LIPID-PEROXIDATION; CEREBRAL-ISCHEMIA; SODIUM VALPROATE; INBRED STRAINS; ANIMAL-MODELS; ADULT RATS; EXPOSURE; BRAIN; MARKERS	Prenatal exposure to valproic acid on gestational day 12.5 may lead to the impaired behavior in the offspring, which is similar to the human autistic symptoms. To the contrary, astaxanthin shows neuroprotective effect by its antioxidant mechanism. We aimed to (i) develop mice model of autism and (ii) investigate the effect of astaxanthin on such model animals. Valproic acid (600 mg/kg) was admini…	[Al-Amin, Md. Mamun; Rahman, Md. Mahbubur; Khan, Fazlur Rahman; Zaman, Fahmida; Reza, Hasan Mahmud] North South Univ, Dept Pharmaceut Sci, Dhaka 1229, Bangladesh	Reza, HM (reprint author), Plot 15,Block B, Dhaka 1229, Bangladesh.	reza@northsouth.edu		Al-Amin, Md. Mamun/0000-0003-4234-7152; Rahman, Md. Mahbubur/0000-0003-3027-0354	North South University [NSU/RGA/022013]	There are no conflicts of interest. This work was partially supported by the research grant provided by the North South University (NSU/RGA/022013). HMR was a recipient of such grant.	Al-Amin MM, 2014, EUR J PHARMACOL, V745, P84, DOI 10.1016/j.ejphar.2014.10.026; Allely CS, 2013, SCI WORLD J, DOI 10.1155/2013/916178; APA, 2013, DIAGN STAT MAN MENT; Bambini-Junior V, 2014, NEUROSCI LETT; Bambini-Junior V., 2011, BRAIN RES, V23, P8, DOI DOI 10.1016/J.BRAINRES.2011.06.015; Banji D, 2011, BRAIN RES, V1410, P141, DOI 10.1016/j.brainres.2011.06.063; Barros MP, 2014, NUTRIENTS, V6, P…	62	22	25	0	22	ELSEVIER SCIENCE BV	AMSTERDAM	PO BOX 211, 1000 AE AMSTERDAM, NETHERLANDS	0166-4328	1872-7549		BEHAV BRAIN RES	Behav. Brain Res.	JUN 1	2015	286
J	Nayeri, F; Sheikh, M; Kalani, M; Niknafs, P; Shariat, M; Dalili, H; Dehpour, AR				Nayeri, Fatemeh; Sheikh, Mahdi; Kalani, Majid; Niknafs, Pedram; Shariat, Mamak; Dalili, Hosein; Dehpour, Ahmad-Reza			Phenobarbital versus morphine in the management of neonatal abstinence syndrome, a randomized control trial	BMC PEDIATRICS			English	Article						Addicted; Dependency; Opioid; Pregnancy; Withdrawal	PHARMACOLOGICAL MANAGEMENT; DRUG-WITHDRAWAL; BORN	Backgrounds: Evaluating the efficacy of the loading and tapering dose of Phenobarbital versus oral Morphine in the management of NAS. Methods: This randomized, open-label, controlled trial was conducted on 60 neonates born to illicit drugs dependent mothers at Vali-Asr and Akbar-Abadi hospitals, Tehran, Iran, who exhibited NAS requiring medical therapy. The neonates were randomized to receive eit…	[Nayeri, Fatemeh; Sheikh, Mahdi; Shariat, Mamak] Univ Tehran Med Sci, Maternal Fetal & Neonatal Res Ctr, Tehran, Iran; [Nayeri, Fatemeh; Sheikh, Mahdi; Shariat, Mamak; Dalili, Hosein] Univ Tehran Med Sci, Breastfeeding Res Ctr, Tehran, Iran; [Kalani, Majid] Iran Univ Med Sci, Akbar Abadi Hosp, Dept Neonatol, Tehran, Iran; [Niknafs, Pedram] Kerman Univ Med Sci, Dept Pediat, Kerman, Iran; [Dehpour,…	Dalili, H (reprint author), Univ Tehran Med Sci, Breastfeeding Res Ctr, Tehran, Iran.	hoseindalili@yahoo.com	Sheikh, Mahdi/E-9455-2015	Sheikh, Mahdi/0000-0003-3972-7824; kalani, majid/0000-0001-8385-9643; dehpour, ahmad reza/0000-0002-8001-5565	Breastfeeding Research Center, Tehran University of Medical Sciences; Maternal, Fetal and Neonatal Research Center, Tehran University of Medical Sciences	We thank Dr. Mojtaba Sedaghat for his contribution to designing the study. This research was funded by: 1. Maternal, Fetal and Neonatal Research Center, Tehran University of Medical Sciences. 2. Breastfeeding Research Center, Tehran University of Medical Sciences.	Choquet M, 2004, ADDICT BEHAV, V29, P607, DOI 10.1016/j.addbeh.2003.08.047; Ebner N, 2007, DRUG ALCOHOL DEPEN, V87, P131, DOI 10.1016/j.drugalcdep.2006.08.024; Finnegan L P, 1984, NIDA Res Monogr, V49, P282; Finnegan L P, 1979, NIDA Res Monogr, V27, P247; Finnegan Loretta P, 1992, PRIMARY PEDIAT CARE, P1367; FINNEGAN LP, 1975, ADDICT DIS, V2, P141; FULROTH R, 1989, AM J DIS CHILD, V143, P905, DOI…	21	8	8	1	15	BIOMED CENTRAL LTD	LONDON	236 GRAYS INN RD, FLOOR 6, LONDON WC1X 8HL, ENGLAND	1471-2431			BMC PEDIATR	BMC Pediatr.	MAY 15	2015	15
J	Cetinkaya, M; Cansev, M; Cekmez, F; Tayman, C; Canpolat, FE; Kafa, IM; Yaylagul, EO; Kramer, BW; Sarici, SU				Cetinkaya, Merih; Cansev, Mehmet; Cekmez, Ferhat; Tayman, Cuneyt; Canpolat, Fuat Emre; Kafa, Ilker Mustafa; Yaylagul, Esra Orenlili; Kramer, Boris W.; Sarici, Serdar Umit			Protective Effects of Valproic Acid, a Histone Deacetylase Inhibitor, against Hyperoxic Lung Injury in a Neonatal Rat Model	PLOS ONE			English	Article							BRONCHOPULMONARY DYSPLASIA; GENE-EXPRESSION; BCL-2; PATHOGENESIS; INFLAMMATION; EXPOSURE; PATHWAY; LPS; BAX	Objective Histone acetylation and deacetylation may play a role in the pathogenesis of inflammatory lung diseases. We evaluated the preventive effect of valproic acid (VPA), a histone deacetylase (HDAC) inhibitor, on neonatal hyperoxic lung injury. Methods Forty newborn rat pups were randomized in normoxia, normoxia+VPA, hyperoxia and hyperoxia+VPA groups. Pups in the normoxia and normoxia+VPA gr…	[Cetinkaya, Merih; Cekmez, Ferhat; Tayman, Cuneyt; Canpolat, Fuat Emre; Sarici, Serdar Umit] Gulhane Mil Med Acad, Dept Pediat, Div Neonatol, Ankara, Turkey; [Cansev, Mehmet] Uludag Univ, Sch Med, Dept Pharmacol, Bursa, Turkey; [Kafa, Ilker Mustafa] Uludag Univ, Sch Med, Dept Anat, Bursa, Turkey; [Yaylagul, Esra Orenlili] Uludag Univ, Sch Arts & Sci, Dept Biol, Bursa, Turkey; [Kramer, Boris W.] M…	Cetinkaya, M (reprint author), Gulhane Mil Med Acad, Dept Pediat, Div Neonatol, Ankara, Turkey.	drmerih@yahoo.com	Yaylagul, Esra/V-4209-2018	Yaylagul, Esra/0000-0002-5206-1185			Adcock IM, 2007, CURR OPIN IMMUNOL, V19, P694, DOI 10.1016/j.coi.2007.07.016; Albertine K, 2008, PED AC SOC ANN M HON, P30602; ASKENAZI SS, 1979, ARCH DIS CHILD, V54, P614, DOI 10.1136/adc.54.8.614; Barnes PJ, 2005, EUR RESPIR J, V25, P552, DOI 10.1183/09031936.05.00117504; Biniwale MA, 2006, SEMIN PERINATOL, V30, P200, DOI 10.1053/j.semperi.2006.05.007; Cetinkaya M, 2013, PEDIATR RES, V74, P26, …	37	8	11	1	11	PUBLIC LIBRARY SCIENCE	SAN FRANCISCO	1160 BATTERY STREET, STE 100, SAN FRANCISCO, CA 94111 USA	1932-6203			PLOS ONE	PLoS One	MAY 4	2015	10	5
J	Mameniskiene, R; Sakalauskaite-Juodeikiene, E; Budrys, V				Mameniskiene, R.; Sakalauskaite-Juodeikiene, E.; Budrys, V.			People with epilepsy lack knowledge about their disease	EPILEPSY & BEHAVIOR			English	Article						Epilepsy; Knowledge; Patients; Educational intervention	HEALTH LITERACY; LIMITED LITERACY; CARE; DEPRESSION; PERCEPTIONS; PREGNANCY; ATTITUDES; AWARENESS; DISORDER; ANXIETY	For people with epilepsy, knowledge of their disease is an important factor in optimizing the control of their seizures. Better-informed patients can more easily participate in the treatment process, reducing disease-related anxiety and coping better with stigma. This study was developed in a Lithuanian tertiary epilepsy center to assess knowledge of disease among people with epilepsy, to estimat…	Vilnius State Univ, Fac Med, Clin Neurol & Neurosurg, Vilnius, Lithuania; Vilnius Univ Hosp Santariskiu Klinikos, Dept Neurol, LT-08661 Vilnius, Lithuania	Mameniskiene, R (reprint author), Vilnius Univ Hosp Santariskiu Klinikos, Dept Neurol, Epilepsy Ctr, Santariskiu Str 2, LT-08661 Vilnius, Lithuania.	ruta.mameniskiene@santa.lt					Bautista RED, 2009, SEIZURE-EUR J EPILEP, V18, P400, DOI 10.1016/j.seizure.2009.02.004; Cavanna AE, 2009, FUNCT NEUROL, V24, P83; Coker MF, 2011, SEIZURE-EUR J EPILEP, V20, P55, DOI 10.1016/j.seizure.2010.10.007; Couldridge L, 2001, SEIZURE-EUR J EPILEP, V10, P605, DOI 10.1053/seiz.2001.0652; DAWKINS JL, 1993, BRIT J GEN PRACT, V43, P453; Degirmenci Y, 2010, EPILEPSY BEHAV, V19, P315, DOI 10.1016…	26	11	11	0	4	ACADEMIC PRESS INC ELSEVIER SCIENCE	SAN DIEGO	525 B ST, STE 1900, SAN DIEGO, CA 92101-4495 USA	1525-5050	1525-5069		EPILEPSY BEHAV	Epilepsy Behav.	MAY	2015	46
J	Borthen, I				Borthen, Ingrid			Obstetrical complications in women with epilepsy	SEIZURE-EUROPEAN JOURNAL OF EPILEPSY			English	Review						Epilepsy; Pregnancy; Delivery; Antiepileptic drugs	POPULATION-BASED COHORT; ANTIEPILEPTIC DRUGS; MATERNAL EPILEPSY; PREGNANCY; DELIVERY; MANAGEMENT; SEIZURES; OUTCOMES; BIRTH; CHILD	Purpose: Better knowledge of risk factors for women with epilepsy giving birth. Method: Investigating all studies reporting complications in pregnancy and deliveries in women with epilepsy during the last 15 years. Results: Studies have observed that women with epilepsy have a higher risk of preeclampsia, gestational hypertension, bleeding in pregnancy, caesarean delivery (CD), excessive bleeding…	Haukeland Hosp, Dept Obstet & Gynecol, N-5021 Bergen, Norway	Borthen, I (reprint author), Haukeland Hosp, Dept Obstet & Gynecol, N-5021 Bergen, Norway.	ingrid.borthen@helse-bergen.no			Norwegian Research Council through the NevroNor research programme	The studies were supported by the Norwegian Research Council through the NevroNor research programme.	Aguglia U, 2009, EPILEPSIA, V50, P7, DOI 10.1111/j.1528-1167.2008.01964.x; Almgren M, 2009, SEIZURE-EUR J EPILEP, V18, P672, DOI 10.1016/j.seizure.2009.09.002; Artama M, 2013, DRUG SAFETY, V36, P359, DOI 10.1007/s40264-013-0052-8; Bech BH, 2014, BMJ-BRIT MED J, V349, DOI 10.1136/bmj.g5159; BJERKEDA.T, 1973, ACTA OBSTET GYN SCAN, V52, P245, DOI 10.3109/00016347309158321; Borthen I, 2011, BJOG-INT …	36	11	11	0	5	W B SAUNDERS CO LTD	LONDON	32 JAMESTOWN RD, LONDON NW1 7BY, ENGLAND	1059-1311	1532-2688		SEIZURE-EUR J EPILEP	Seizure	MAY	2015	28				SI
J	Sveberg, L; Svalheim, S; Tauboll, E				Sveberg, Line; Svalheim, Sigrid; Tauboll, Erik			The impact of seizures on pregnancy and delivery	SEIZURE-EUROPEAN JOURNAL OF EPILEPSY			English	Review						Seizures; Epilepsy; Pregnant; Women with epilepsy	COMPLEX PARTIAL SEIZURE; FETAL HEART-RATE; PREMATURE MORTALITY; SOCIAL-BEHAVIOR; CHILDREN BORN; IN-UTERO; EPILEPSY; WOMEN; DIAGNOSIS; OUTCOMES	Purpose and methods: The treatment of women with epilepsy during pregnancy is known to increase the risk of teratogenic effects. Whether seizures during pregnancy have a deleterious effect on the developing child is difficult to determine, but recent animal studies, case studies, cohort studies and population studies have provided useful insights. Results and conclusion: Seizures before pregnancy…	[Sveberg, Line; Svalheim, Sigrid; Tauboll, Erik] Oslo Univ Hosp, Dept Neurol, N-0424 Oslo, Norway; [Tauboll, Erik] Univ Oslo, N-0316 Oslo, Norway	Sveberg, L (reprint author), Oslo Univ Hosp, Dept Neurol, Postboks 4950 Nydalen, N-0424 Oslo, Norway.	line.sveberg@ous-hf.no					Abe K, 2014, SEIZURE-EUR J EPILEP, V23, P112, DOI 10.1016/j.seizure.2013.10.003; Adab N, 2004, J NEUROL NEUROSUR PS, V75, P1575, DOI 10.1136/jnnp.2003.029132; Battino D, 2013, EPILEPSIA, V54, P1621, DOI 10.1111/epi.12302; Borthen I, 2011, BJOG-INT J OBSTET GY, V118, P956, DOI 10.1111/j.1471-0528.2011.03004.x; Bromley RL, 2013, J NEUROL NEUROSUR PS, V84, P637, DOI 10.1136/jnnp-2012-304270; Cagnett…	28	16	18	0	4	W B SAUNDERS CO LTD	LONDON	32 JAMESTOWN RD, LONDON NW1 7BY, ENGLAND	1059-1311	1532-2688		SEIZURE-EUR J EPILEP	Seizure	MAY	2015	28				SI
J	Bjork, MH; Veiby, G; Engelsen, BA; Gilhus, NE				Bjork, Marte H.; Veiby, Gyri; Engelsen, Bernt A.; Gilhus, Nils Erik			Depression and anxiety during pregnancy and the postpartum period in women with epilepsy: A review of frequency, risks and recommendations for treatment	SEIZURE-EUROPEAN JOURNAL OF EPILEPSY			English	Review						Perinatal; Seizure; Psychiatry; Antiepileptic drugs; Antidepressants; Postnatal	SEROTONIN REUPTAKE INHIBITORS; POPULATION-BASED COHORT; MATERNAL DEPRESSION; ELECTROCONVULSIVE-THERAPY; PSYCHIATRIC COMORBIDITY; POSTNATAL DEPRESSION; STATUS EPILEPTICUS; CHILDBIRTH; FEAR; MOTHERS	Purpose: To review available data and provide treatment recommendations concerning peripartum depression, anxiety and fear of birth in women with epilepsy (WWE). Method: The PubMed, the LactMed, the DART and the Cochrane database were searched for original articles concerning psychiatric disease in the peripartum period in WWE. Results: Point prevalence of depression from 2nd trimester to 6 month…	[Bjork, Marte H.; Veiby, Gyri; Engelsen, Bernt A.; Gilhus, Nils Erik] Univ Bergen, Dept Clin Med, Bergen, Norway; [Bjork, Marte H.; Veiby, Gyri; Engelsen, Bernt A.; Gilhus, Nils Erik] Haukeland Hosp, Dept Neurol, N-5021 Bergen, Norway	Bjork, MH (reprint author), Haukeland Hosp, Dept Neurol, Post Box 1400, N-5021 Bergen, Norway.	mebk@helse-bergen.no	Bjork, Marte/N-3569-2016	Bjork, Marte/0000-0002-5745-1094	Torbjorg Hauge's Legacy; Norwegian Epilepsy Association	The authors have received financial support from Torbjorg Hauge's Legacy and The Norwegian Epilepsy Association.	Abe K, 2014, SEIZURE-EUR J EPILEP, V23, P112, DOI 10.1016/j.seizure.2013.10.003; Anderson EL, 2009, PSYCHOSOM MED, V71, P235, DOI 10.1097/PSY.0b013e318190d7ca; Avan B, 2010, ARCH DIS CHILD, V95, P690, DOI 10.1136/adc.2009.164848; Bagshaw J, 2008, SEIZURE-EUR J EPILEP, V17, P42, DOI 10.1016/j.seizure.2007.06.004; Bakker MK, 2008, BRIT J CLIN PHARMACO, V65, P600, DOI 10.1111/j.1365-2125.2007.03048.…	55	6	6	0	20	W B SAUNDERS CO LTD	LONDON	32 JAMESTOWN RD, LONDON NW1 7BY, ENGLAND	1059-1311	1532-2688		SEIZURE-EUR J EPILEP	Seizure	MAY	2015	28				SI
J	Tomson, T; Xue, H; Battino, D				Tomson, Torbjorn; Xue, Hai; Battino, Dina			Major congenital malformations in children of women with epilepsy	SEIZURE-EUROPEAN JOURNAL OF EPILEPSY			English	Review						Epilepsy; Pregnancy; Congenital malformation; Abnormality; Anticonvulsant; Antiepileptic drug	DRUGS IN-UTERO; ANTIEPILEPTIC DRUGS; PREGNANCY REGISTRIES; IRELAND EPILEPSY; VALPROIC ACID; RISK; LAMOTRIGINE; UK; TERATOGENESIS; CARBAMAZEPINE	It has been long known that the risk of major congenital malformations is increased among children of mothers with epilepsy. This is mainly due to the teratogenic effects of antiepileptic drugs although other factors, such as genetically determined individual susceptibility, are likely to contribute. Recent large scale prospective epilepsy and pregnancy registries have indicated that the rate of …	[Tomson, Torbjorn] Karolinska Inst, Dept Clin Neurosci, Stockholm, Sweden; [Xue, Hai] Capital Med Univ, Xuanwu Hosp, Dept Funct Neurosurg, Beijing, Peoples R China; [Battino, Dina] IRCCS Neurol Inst Carlo Besta Fdn, Dept Neurophysiol & Expt Epileptol, Epilepsy Ctr, Milan, Italy	Tomson, T (reprint author), Karolinska Univ Hosp, Dept Neurol, SE-17176 Stockholm, Sweden.	torbjom.tomson@karolinska.se			Eisai; GlaxoSmithKline; Janssen-Cilag; Novartis; Pfizer; Sanofi-Aventis; UCB-Pharma	T.T. received research grants and/or speakers honoraria from Eisai, GlaxoSmithKline, Janssen-Cilag, Novartis, Pfizer, Sanofi-Aventis and UCB-Pharma. D.B. has received speakers fees from UCB Pharma. H.X. has nothing to declare.	Campbell E, 2014, J NEUROL NEUROSUR PS, V85, P1029, DOI 10.1136/jnnp-2013-306318; Campbell E, 2013, EPILEPSIA, V54, P165, DOI 10.1111/epi.12001; Christensen J, 2013, JAMA-J AM MED ASSOC, V309, P1696, DOI 10.1001/jama.2013.2270; Cunnington MC, 2011, NEUROLOGY, V76, P1817, DOI 10.1212/WNL.0b013e31821ccd18; Dolk H, 2008, NEUROLOGY, V71, P714, DOI 10.1212/01.wnl.0000316194.98475.d8; Fried S, 2004, DR…	29	21	22	0	7	W B SAUNDERS CO LTD	LONDON	32 JAMESTOWN RD, LONDON NW1 7BY, ENGLAND	1059-1311	1532-2688		SEIZURE-EUR J EPILEP	Seizure	MAY	2015	28				SI
J	McCorry, D; Bromley, R				McCorry, D.; Bromley, R.			Does in utero exposure of antiepileptic drugs lead to failure to reach full cognitive potential?	SEIZURE-EUROPEAN JOURNAL OF EPILEPSY			English	Review						Women and epilepsy; In utero AED exposure; Cognitive potential; Valproate exposure; IQ; Aspergers and autistic spectrum disorder	FETAL VALPROATE SYNDROME; CHILDREN BORN; SODIUM VALPROATE; DEVELOPING BRAIN; RECALL BIAS; PREGNANCY; EPILEPSY; AGE; ACID; INTELLIGENCE	A clinical scenario of a young female on 800 mg of sodium valproate (VPA) who has recently failed lamotrigine (LTG) and levetiracetam (LEV) and who is currently planning a pregnancy is presented. Currently available data pertaining to the longer-term development of children exposed to antiepileptic drugs (AEDs) are reviewed along with considerations around the methodology and interpretation of su…	[McCorry, D.] Univ Hosp Birmingham Queen Elizabeth NHS Fdn Trus, Dept Epilepsy, Birmingham, W Midlands, England; [Bromley, R.] Univ Manchester, Inst Human Dev, Manchester M13 9PL, Lancs, England; [Bromley, R.] Cent Manchester Univ Fdn NHS Trust, Royal Manchester Childrens Hosp, Manchester, Lancs, England	McCorry, D (reprint author), Univ Hosp Birmingham Queen Elizabeth NHS Fdn Trus, Dept Epilepsy, Birmingham, W Midlands, England.	Dougallmccorry@yahoo.com		Bromley, Rebecca/0000-0003-4008-0917	NIHR; National Institute for Health Research [PDF-2013-06-041]	Dr Dougall McCorry is the neurological lead for Antiepileptic drug (AED) management in Pregnancy: An evaluation of effectiveness, cost effectiveness and acceptability of dose adjustment strategies (EMPIRE) trial funded by the NIHR. Dr Bromley is currently supported by National Institute for Health Research (PDF-2013-06-041).	Aberg E, 2013, PLOS ONE, V8, DOI 10.1371/journal.pone.0080497; Ackers R, 2009, ARCH DIS CHILD, V94, P443, DOI 10.1136/adc.2008.144386; Adab N, 2004, J NEUROL NEUROSUR PS, V75, P1575, DOI 10.1136/jnnp.2003.029132; Adab N, 2001, J NEUROL NEUROSUR PS, V70, P15, DOI 10.1136/jnnp.70.1.15; ARDINGER HH, 1988, AM J MED GENET, V29, P171, DOI 10.1002/ajmg.1320290123; Bayley N, 2005, BAYLEY SCALES INFANT; B…	55	5	5	1	9	W B SAUNDERS CO LTD	LONDON	32 JAMESTOWN RD, LONDON NW1 7BY, ENGLAND	1059-1311	1532-2688		SEIZURE-EUR J EPILEP	Seizure	MAY	2015	28				SI
J	Veiby, G; Bjork, M; Engelsen, BA; Gilhus, NE				Veiby, Gyri; Bjork, Marte; Engelsen, Bernt A.; Gilhus, Nils Erik			Epilepsy and recommendations for breastfeeding	SEIZURE-EUROPEAN JOURNAL OF EPILEPSY			English	Review						Breastfeeding; Antiepileptic drugs; Epilepsy; Side effects; Postnatal development	ANTIEPILEPTIC DRUG EXPOSURE; POPULATION-BASED COHORT; AGE 6 YEARS; NEONATAL-PERIOD; NURSED INFANTS; HUMAN-MILK; CARBAMAZEPINE EXPOSURE; CHOLESTATIC HEPATITIS; COGNITIVE-DEVELOPMENT; PLACENTAL-TRANSFER	Purpose: The objective of this paper is to provide a synopsis of benefits and potential harmful effects of exposure to antiepileptic drugs (AEDs) via breastmilk, and present recommendations for breastfeeding in women with epilepsy. Methods: The article is based on a discretionary selection of English language articles retrieved by a literature search in the PubMed database, the LactMed database, …	[Veiby, Gyri; Bjork, Marte; Engelsen, Bernt A.; Gilhus, Nils Erik] Haukeland Hosp, Dept Neurol, N-5021 Bergen, Norway; [Veiby, Gyri; Bjork, Marte; Engelsen, Bernt A.; Gilhus, Nils Erik] Univ Bergen, Dept Clin Med, Neurol Sect, N-5020 Bergen, Norway	Veiby, G (reprint author), Haukeland Hosp, Dept Neurol, N-5021 Bergen, Norway.	gyri.veiby@hotmail.com	Bjork, Marte/N-3569-2016	Bjork, Marte/0000-0002-5745-1094	GSK; Lundbeck; UCB Pharma; Octapharma; Baxter; Merck Serono	G. Veiby has received congress travel support from GSK and UCB Pharma and lecture fee from GSK. B.A. Engelsen has received congress travel support from GSK and lecture fee from Lundbeck. M. Bjork has received congress travel support from GSK and UCB Pharma and lecture fee from GSK. N.E. Gilhus has received lecture fee from Octapharma, Baxter, and Merck Serono.	Anderson JW, 1999, AM J CLIN NUTR, V70, P525; Ando H, 2014, J OBSTET GYNAECOL RE, V40, P275, DOI 10.1111/jog.12143; Bagshaw J, 2008, SEIZURE-EUR J EPILEP, V17, P42, DOI 10.1016/j.seizure.2007.06.004; Bar-Oz B, 2000, Paediatr Drugs, V2, P113, DOI 10.2165/00128072-200002020-00004; Barclay AR, 2009, J PEDIATR-US, V155, P421, DOI [10.1016/j.jpeds.2009.03.017, 10.1016/j.jpeds.2009.0.017]; Bjork MH, 20…	81	18	20	1	17	W B SAUNDERS CO LTD	LONDON	32 JAMESTOWN RD, LONDON NW1 7BY, ENGLAND	1059-1311	1532-2688		SEIZURE-EUR J EPILEP	Seizure	MAY	2015	28				SI
J	Reimers, A; Brodtkorb, E; Sabers, A				Reimers, Arne; Brodtkorb, Eylert; Sabers, Anne			Interactions between hormonal contraception and antiepileptic drugs: Clinical and mechanistic considerations	SEIZURE-EUROPEAN JOURNAL OF EPILEPSY			English	Review						Antiepileptic drugs; Hormonal contraception; Contraceptives; Ethinyl estradiol; Progestins; Drug interactions	QUALITY-OF-LIFE; ETHINYL ESTRADIOL; ORAL-CONTRACEPTIVES; HEALTHY WOMEN; FEMALE SUBJECTS; DOUBLE-BLIND; EPILEPSY; PHARMACOKINETICS; METABOLISM; LAMOTRIGINE	Antiepileptic drugs (AEDs) and hormonal contraceptives may affect each other's metabolism and clinical efficacy. Loss of seizure control and unplanned pregnancy may occur when these compounds are used concomitantly. Although a large number of available preparations yield a plethora of possible drug combinations, most of these drug interactions are predictable and, thus, avoidable. Unfortunately, …	[Reimers, Arne] St Olavs Univ Hosp, Dept Clin Pharmacol, N-7006 Trondheim, Norway; [Reimers, Arne] Norwegian Univ Sci & Technol NTNU, Dept Lab Med Childrens & Womens Hlth, Fac Med, N-7489 Trondheim, Norway; [Brodtkorb, Eylert] St Olavs Univ Hosp, Dept Neurol & Clin Neurophysiol, N-7006 Trondheim, Norway; [Brodtkorb, Eylert] Norwegian Univ Sci & Technol NTNU, Dept Neurosci, Fac Med, N-7489 Trondhe…	Sabers, A (reprint author), Rigshosp, Dept Neurol, Epilepsy Clin, Univ State Hosp, Blegdamsvej 9, DK-2100 Copenhagen, Denmark.	anne.sabers@regionh.dk		Reimers, Arne/0000-0002-6286-554X			Anderson FD, 2006, AM J OBSTET GYNECOL, V195, P92, DOI 10.1016/j.ajog.2005.12.045; BACK DJ, 1980, CONTRACEPTION, V22, P495, DOI 10.1016/0010-7824(80)90102-X; BACK DJ, 1981, BRIT J CLIN PHARMACO, V11, P275, DOI 10.1111/j.1365-2125.1981.tb00534.x; BARRAGRY JM, 1978, J NEUROL NEUROSUR PS, V41, P913, DOI 10.1136/jnnp.41.10.913; Bell GS, 2002, EPILEPSY RES, V52, P139, DOI 10.1016/S0920-1211(02)00135-3…	55	16	16	0	12	W B SAUNDERS CO LTD	LONDON	32 JAMESTOWN RD, LONDON NW1 7BY, ENGLAND	1059-1311	1532-2688		SEIZURE-EUR J EPILEP	Seizure	MAY	2015	28				SI
J	Farmen, AH; Grundt, J; Tomson, T; Nakken, KO; Nakling, J; Mowinchel, P; Lossius, M				Farmen, Anette Huuse; Grundt, Jacob; Tomson, Torbjorn; Nakken, Karl Otto; Nakling, Jakob; Mowinchel, Petter; Lossius, Morten			Intrauterine growth retardation in foetuses of women with epilepsy	SEIZURE-EUROPEAN JOURNAL OF EPILEPSY			English	Article						Pregnancy in epilepsy; Growth restriction; Small for gestational age; Ponderal index	ANTIEPILEPTIC DRUGS; GESTATIONAL-AGE; PREGNANCY; CHILD	Purpose: Various factors may affect intrauterine foetal growth, amongst which conditions such as epilepsy and the use of anti-epileptic drugs (AED) may play a role. This study investigated intrauterine growth of foetuses in women with epilepsy, as compared with controls, and explored whether intrauterine growth was affected by prenatal exposure to AED. Method: Data were obtained from prospectivel…	[Farmen, Anette Huuse] Innlandet Hosp Trust, Dept Neurol, N-2609 Lillehammer, Norway; [Farmen, Anette Huuse] Univ Oslo, Rikshosp, Dept Neurol, Oslo Univ Hosp, N-0027 Oslo, Norway; [Grundt, Jacob] Innlandet Hosp Trust, Dept Paediat, N-2609 Lillehammer, Norway; [Tomson, Torbjorn] Karolinska Inst, Dept Clin Neurosci, Stockholm, Sweden; [Nakken, Karl Otto; Lossius, Morten] Natl Ctr Epilepsy, Oslo, No…	Farmen, AH (reprint author), Innlandet Hosp Trust, A Sandvigsgt 17, N-2609 Lillehammer, Norway.	anette.farmen@gmail.com		Nakling, Jakob/0000-0002-1003-1455	Innlandet Hospital Trust Lillehammer [15035]	The project has been funded from Innlandet Hospital Trust Lillehammer. Project number 15035.	Almgren M, 2009, SEIZURE-EUR J EPILEP, V18, P672, DOI 10.1016/j.seizure.2009.09.002; Benjamin-Garner R, 2013, NICOTINE TOB RES, V15, P685, DOI 10.1093/ntr/nts184; Harden CL, 2009, NEUROLOGY, V73, P133, DOI 10.1212/WNL.0b013e3181a6b312; Kilic D, 2014, EPILEPSIA, P1; Nakken Karl O, 2006, Tidsskr Nor Laegeforen, V126, P2507; Oluwafemi OR, 2013, BMC PEDIATR, V13, DOI 10.1186/1471-2431-13-110; Reiter …	13	9	9	0	1	W B SAUNDERS CO LTD	LONDON	32 JAMESTOWN RD, LONDON NW1 7BY, ENGLAND	1059-1311	1532-2688		SEIZURE-EUR J EPILEP	Seizure	MAY	2015	28				SI
J	Kolstad, E; Gilhus, NE; Veiby, G; Reiter, SF; Lossius, MI; Bjork, M				Kolstad, Eivind; Gilhus, Nils Erik; Veiby, Gyri; Reiter, Simone Frizell; Lossius, Morten Ingvar; Bjork, Marte			Epilepsy and eating disorders during pregnancy: Prevalence, complications and birth outcome	SEIZURE-EUROPEAN JOURNAL OF EPILEPSY			English	Article						MoBa; The Norwegian Mother and Child Cohort; Study; Binge eating disorder; Bulimia; Anorexia; Birth outcome	POPULATION-BASED COHORT; DRUGS IN-UTERO; NORWEGIAN MOTHER; CHILD COHORT; PSYCHIATRIC COMORBIDITY; ANOREXIA-NERVOSA; WOMEN; MOBA; CONTINUATION; DEPRESSION	Purpose: The aim was to investigate the prevalence of eating disorders and its relation to pregnancy and delivery complications in childbearing women with epilepsy (WWE). Method: This study is based on The Norwegian Mother and Child Cohort Study (MoBa) linked to the Medical Birth Registry of Norway. Epilepsy was reported in 706 pregnancies. The remaining cohort (n = 106,511) served as the referen…	[Kolstad, Eivind; Gilhus, Nils Erik; Veiby, Gyri; Reiter, Simone Frizell; Bjork, Marte] Univ Bergen, Dept Clin Med, Bergen, Norway; [Kolstad, Eivind; Gilhus, Nils Erik; Veiby, Gyri; Bjork, Marte] Haukeland Hosp, Dept Neurol, N-5021 Bergen, Norway; [Lossius, Morten Ingvar] SSE, Dept Complex Epilepsy, Oslo, Norway	Kolstad, E (reprint author), Haukeland Hosp, Dept Neurol, Jonas Lies Vei 65, N-5021 Bergen, Norway.	kolstadeivind@gmail.com	Bjork, Marte/N-3569-2016	Bjork, Marte/0000-0002-5745-1094	Norwegian Ministry of Health; Ministry of Education and Research, NIH/NIEHS [N01-ES-75558]; Ministry of Education and Research, NIH/NINDS [1 UO1 NS 047537-01, 2 UO1 NS 047537-06A1]	MoBa is supported by the Norwegian Ministry of Health and the Ministry of Education and Research, NIH/NIEHS (contract no. N01-ES-75558), NIH/NINDS (Grant No. 1 UO1 NS 047537-01 and Grant No. 2 UO1 NS 047537-06A1). We are grateful to all the participating families in Norway who take part in this on-going cohort study.	Bettiol Heloisa, 2003, Sao Paulo Med. J., V121, P147, DOI 10.1590/S1516-31802003000400001; Bjork M. H., 2014, Norsk Epidemiologi, V24, P79; Bjork MH, 2015, EPILEPSIA, V56, P28, DOI 10.1111/epi.12884; Borthen I, 2009, BJOG-INT J OBSTET GY, V116, P1736, DOI 10.1111/j.1471-0528.2009.02354.x; Bulik CM, 1999, J CLIN PSYCHIAT, V60, P130, DOI 10.4088/JCP.v60n0212; Bulik CM, 1999, J CLIN PSYCHIAT, V60, P…	25	2	2	0	11	W B SAUNDERS CO LTD	LONDON	32 JAMESTOWN RD, LONDON NW1 7BY, ENGLAND	1059-1311	1532-2688		SEIZURE-EUR J EPILEP	Seizure	MAY	2015	28				SI
J	Sveberg, L; Vik, K; Henriksen, T; Tauboll, E				Sveberg, Line; Vik, Kristin; Henriksen, Tore; Tauboll, Erik			Women with epilepsy and post partum bleeding - Is there a role for vitamin K supplementation?	SEIZURE-EUROPEAN JOURNAL OF EPILEPSY			English	Article						K vitamine; Postpartum bleeding; Women with epilepsy	PREGNANCY	Purpose: Guidelines for women with epilepsy (WWE) are advising those on enzyme inducing drugs EIAEDs to take vitamin K the last month of pregnancy. The primary aim of this study was to investigate whether WWE have a higher frequency of large post partum hemorrhage. Secondary we wanted to see if this was more severe in women taking EIAEDs, and also to evaluate whether those receiving prenatal vita…	[Sveberg, Line; Tauboll, Erik] Oslo Univ Hosp, Dept Neurol, Oslo, Norway; [Henriksen, Tore] Oslo Univ Hosp, Dept Gynecol & Obstet, Oslo, Norway; [Vik, Kristin; Henriksen, Tore; Tauboll, Erik] Univ Oslo, Fac Med, Oslo, Norway	Sveberg, L (reprint author), Natl Hosp Norway, Oslo Univ Hosp, Dept Neurol, 4950 Nydalen, N-0424 Oslo, Norway.	line.sveberg@ous-hf.no					Cholika S, 2004, AM J OBSTET GYNECOL, V190, P882; Harden CL, 2009, NEUROLOGY, V73, P142, DOI 10.1212/WNL.0b013e3181a6b325; Kaaja E, 2002, NEUROLOGY, V58, P549, DOI 10.1212/WNL.58.4.549; MOSLET U, 1992, ACTA NEUROL SCAND, V85, P39; MOUNTAIN KR, 1970, LANCET, V1, P265; THORP JA, 1995, DRUGS, V49, P376, DOI 10.2165/00003495-199549030-00005	6	2	2	0	5	W B SAUNDERS CO LTD	LONDON	32 JAMESTOWN RD, LONDON NW1 7BY, ENGLAND	1059-1311	1532-2688		SEIZURE-EUR J EPILEP	Seizure	MAY	2015	28				SI
J	Pinheiro, RMC; de Lima, MNM; Portal, BCD; Busato, SB; Falavigna, L; Ferreira, RD; Paz, AC; de Aguiar, BW; Kapczinski, F; Schroder, N				Carvalho Pinheiro, Rose Mary; Martins de Lima, Maria Noemia; Davila Portal, Bernardo Chaves; Busato, Stefano Boemler; Falavigna, Lucio; Ferreira, Rafael Dal Ponte; Paz, Andre Contri; de Aguiar, Bianca Wollenhaupt; Kapczinski, Flavio; Schroeder, Nadja			Long-lasting recognition memory impairment and alterations in brain levels of cytokines and BDNF induced by maternal deprivation: effects of valproic acid and topiramate	JOURNAL OF NEURAL TRANSMISSION			English	Article						Post-natal stress; Object recognition; Cytokine; Topiramate; Valproic acid; BDNF	EARLY-LIFE STRESS; INFLAMMATORY CYTOKINES; PSYCHIATRIC-DISORDERS; ANTIEPILEPTIC DRUGS; PREFRONTAL CORTEX; OXIDATIVE STRESS; NEONATAL STRESS; RAT HIPPOCAMPUS; SPATIAL MEMORY; GROWTH-FACTORS	Exposure to stressful events early in life may have permanent deleterious consequences on nervous system function and increase the susceptibility to psychiatric conditions later in life. Maternal deprivation, commonly used as a source of neonatal stress, impairs memory in adult rats and reduces hippocampal brain-derived neurotrophic factor (BDNF) levels. Inflammatory cytokines, such as interleuki…	[Carvalho Pinheiro, Rose Mary; Martins de Lima, Maria Noemia; Davila Portal, Bernardo Chaves; Busato, Stefano Boemler; Falavigna, Lucio; Ferreira, Rafael Dal Ponte; Schroeder, Nadja] Pontifical Catholic Univ, Fac Biosci, Neurobiol & Dev Biol Lab, BR-90619900 Porto Alegre, RS, Brazil; [Martins de Lima, Maria Noemia; de Aguiar, Bianca Wollenhaupt; Kapczinski, Flavio; Schroeder, Nadja] Natl Inst Tra…	Schroder, N (reprint author), Pontifical Catholic Univ, Fac Biosci, Neurobiol & Dev Biol Lab, Av Ipiranga,6681 Predio 12D, BR-90619900 Porto Alegre, RS, Brazil.	nadja.schroder@pucrs.br	de Lima, Maria/A-8745-2010	Schroder, Nadja/0000-0002-4227-5702	Coordenacao de Aperfeicoamento de Pessoal de Nivel Superior (CAPES), Brazil [Procad 061/2007, AUX-PE 657/2008]	F.K. and N.S. are Conselho Nacional de Desenvolvimento Cientifico e Tecnologico (CNPq) Research fellows. Funding for this study was provided by Coordenacao de Aperfeicoamento de Pessoal de Nivel Superior (CAPES), Brazil (Procad 061/2007, grant AUX-PE 657/2008).	Aisa B, 2007, PSYCHONEUROENDOCRINO, V32, P256, DOI 10.1016/j.psyneuen.2006.12.013; Aisa B, 2009, HIPPOCAMPUS, V19, P1222, DOI 10.1002/hipo.20586; Aksic M, 2013, ACTA NEUROBIOL EXP, V73, P394; Angelucci F, 2014, BRAIN COGNITION, V84, P118, DOI 10.1016/j.bandc.2013.11.012; Anisman H, 2009, J PSYCHIATR NEUROSCI, V34, P4; Audet MC, 2013, FRONT CELL NEUROSCI, V7, DOI 10.3389/fncel.2013.00068; Audet MC…	72	22	24	0	6	SPRINGER WIEN	WIEN	SACHSENPLATZ 4-6, PO BOX 89, A-1201 WIEN, AUSTRIA	0300-9564	1435-1463		J NEURAL TRANSM	J. Neural Transm.	MAY	2015	122	5
J	Sharma, A; Cavitt, J; Privitera, M; Moseley, BD				Sharma, Anumeha; Cavitt, Jennifer; Privitera, Michael; Moseley, Brian D.			Improving the prescription of folate to women receiving antiepileptic drugs	EPILEPSY RESEARCH			English	Article						Women and epilepsy; Pregnancy and epilepsy; Antiepileptic drug side effects; Teratogenesis; Fetal malformations	FOLIC-ACID SUPPLEMENTS; UNITED-STATES; PREGNANCY; EPILEPSY; MIGRAINE; EXPOSURE; CHILDREN; DEFECTS; RISK; AGE	In women of childbearing potential (WCP) on antiepileptic drugs (AEDs), there is an increased risk of teratogenicity. This can potentially be reduced with folate supplementation. We evaluated the rate of co-prescription of AEDs and folate to WCP by non-epileptologist Neurology attendings and residents before and after an educational intervention. During the initial 3 month survey, 54 WCP were pre…	[Sharma, Anumeha; Cavitt, Jennifer; Privitera, Michael; Moseley, Brian D.] Univ Cincinnati, Dept Neurol & Rehabil Med, Cincinnati, OH USA	Moseley, BD (reprint author), 260 Stetson St,Suite 2300, Cincinnati, OH 45267 USA.	sharmaa8@UCMAIL.UC.EDU; CAVITTJL@UCMAIL.UC.EDU; PRIVITMD@UCMAIL.UC.EDU; briandmoseley@gmail.com			UCB Pharma Inc.; National Institute of Neurological Disorders and Stroke (NINDS) [NCT01730170]; Eunice Kennedy Shriver National Institute of Child Health and Human Development (NICHD); UCB; NIH [NS38455, NO1-NS-7-2374]; FDA; Epilepsy Foundation; American Epilepsy Society; Neuren Pharmaceuticals; Eisai Clinical Study Protocol [E2007-G000-304]; Mayo Clinic Department of Neurology Research Fund	The authors have no acknowledgements. No outside/third party funding was utilized for this study. All authors perform clinical work that includes the prescription of antiepileptic drugs and folate to women of childbearing potential. Dr. Sharma reports no additional disclosures pertinent to the above study. Dr. Cavitt has published a previous study supported by an educational grant from UCB Pharma…	Calonge N, 2009, ANN INTERN MED, V150, P626, DOI 10.7326/0003-4819-150-9-200905050-00009; Christensen J, 2013, JAMA-J AM MED ASSOC, V309, P1696, DOI 10.1001/jama.2013.2270; D'Amico D, 2007, NEUROL SCI, V28, pS188, DOI 10.1007/s10072-007-0775-3; Finer LB, 2011, CONTRACEPTION, V84, P478, DOI 10.1016/j.contraception.2011.07.013; HANSEN DK, 1985, TERATOLOGY, V31, P363, DOI 10.1002/tera.1420310307; Ha…	15	3	3	0	4	ELSEVIER SCIENCE BV	AMSTERDAM	PO BOX 211, 1000 AE AMSTERDAM, NETHERLANDS	0920-1211	1872-6844		EPILEPSY RES	Epilepsy Res.	MAY	2015	112
J	Nascimento, J; Mota, C; Lacerda, L; Pacheco, S; Chorao, R; Martins, E; Garrido, C				Nascimento, Joao; Mota, Ceu; Lacerda, Lucia; Pacheco, Sara; Chorao, Rui; Martins, Esmeralda; Garrido, Cristina			D-Bifunctional Protein Deficiency: A Cause of Neonatal Onset Seizures and Hypotonia	PEDIATRIC NEUROLOGY			English	Article						D-bifunctional protein deficiency; neonatal seizures; peroxisome; polymicrogyria	PEROXISOMAL DISORDERS; SPECTRUM	BACKGROUND: Peroxisomal disorders are classified in two major groups: (1) peroxisome biogenesis disorders and (2) single peroxisomal enzyme/transporter deficiencies. D-bifunctional protein deficiency (OMIM #261515) is included in this last group of rare diseases and leads to an impaired peroxisomal beta-oxidation. D-bifunctional protein deficiencies are divided into four types based on the degree…	[Nascimento, Joao] Ctr Hosp Porto, Dept Pediat, Oporto, Portugal; [Mota, Ceu] Ctr Hosp Porto, Dept Neonatal Intens Care Unit, Oporto, Portugal; [Lacerda, Lucia; Pacheco, Sara] Ctr Hosp Porto, Inst Med Genet Jacinto Magalhaes, Oporto, Portugal; [Pacheco, Sara; Chorao, Rui; Garrido, Cristina] Ctr Hosp Porto, Dept Neuropediat, Oporto, Portugal; [Martins, Esmeralda] Ctr Hosp Porto, Dept Pediat, Metab…	Nascimento, J (reprint author), Rua Piedade 208-5o Hab 5-5, P-4050480 Oporto, Portugal.	nascimentojoao10744@gmail.com		Martins, Esmeralda/0000-0002-9247-9391; Lacerda, Lucia/0000-0002-7970-9535			Aubourg P, 2013, HAND CLINIC, V113, P1593, DOI 10.1016/B978-0-444-59565-2.00028-9; Ferdinandusse S, 2006, ANN NEUROL, V59, P92, DOI 10.1002/ana.20702; Ferdinandusse S, 2006, AM J HUM GENET, V78, P112, DOI 10.1086/498880; Ferdinandusse S, 2009, J LIPID RES, V50, P2139, DOI 10.1194/jlr.R900009-JLR200; Gronborg S, 2010, AM J MED GENET A, V152A, P2845, DOI 10.1002/ajmg.a.33677; Leventer RJ, 2010, BRA…	12	3	3	1	3	ELSEVIER SCIENCE INC	NEW YORK	360 PARK AVE SOUTH, NEW YORK, NY 10010-1710 USA	0887-8994	1873-5150		PEDIATR NEUROL	Pediatr. Neurol.	MAY	2015	52	5
J	Pressler, RM; Boylan, GB; Marlow, N; Blennow, M; Chiron, C; Cross, JH; de Vries, LS; Hallberg, B; Hellstrom-Westas, L; Jullien, V; Livingstone, V; Mangum, B; Murphy, B; Murray, D; Pons, G; Rennie, J; Swarte, R; Toet, MC; Vanhatalo, S; Zohar, S				Pressler, Ronit M.; Boylan, Geraldine B.; Marlow, Neil; Blennow, Mats; Chiron, Catherine; Cross, J. Helen; de Vries, Linda S.; Hallberg, Boubou; Hellstrom-Westas, Lena; Jullien, Vincent; Livingstone, Vicki; Mangum, Barry; Murphy, Brendan; Murray, Deirdre; Pons, Gerard; Rennie, Janet; Swarte, Renate; Toet, Mona C.; Vanhatalo, Sampsa; Zohar, Sarah		NEonatal Seizure Treatment Medicat	Bumetanide for the treatment of seizures in newborn babies with hypoxic ischaemic encephalopathy (NEMO): an open-label, dose finding, and feasibility phase 1/2 trial	LANCET NEUROLOGY			English	Article							NEONATAL SEIZURES; OTOTOXICITY; HYPOTHERMIA; INFANTS; BRAIN; NKCC1; COTRANSPORTER	Background Predinical data suggest that the loop-diuretic bumetanide might be an effective treatment for neonatal seizures. We aimed to assess dose and feasibility of intravenous bumetanide as an add-on to phenobarbital for treatment of neonatal seizures. Methods In this open-label, dose finding, and feasibility phase 1/2 trial, we recruited full-term infants younger than 48 h who had hypoxic isc…	[Pressler, Ronit M.; Marlow, Neil; Cross, J. Helen; Rennie, Janet] UCL, Sect Clin Neurosci, London, England; [Pressler, Ronit M.; Marlow, Neil; Cross, J. Helen; Rennie, Janet] UCL, Neonatal Unit, London, England; [Boylan, Geraldine B.; Livingstone, Vicki; Murphy, Brendan; Murray, Deirdre] Natl Univ Ireland Univ Coll Cork, Irish Ctr Fetal & Neonatal Translat Res, Cork, Ireland; [Blennow, Mats; Hal…	Pressler, RM (reprint author), UCL Inst Child Hlth Clin Neurosci, London WC1N 3LU, England.	r.pressler@ucl.ac.uk	Chiron, Catherine/E-8506-2016; Zohar, Sarah/A-5026-2016	Chiron, Catherine/0000-0002-9096-1694; Hallberg, Boubou/0000-0002-2928-3126; Boylan, Geraldine/0000-0003-0920-5291; Murray, Deirdre/0000-0002-2201-9912; Blennow, Mats/0000-0001-9517-0261; Halliday, Henry/0000-0001-7978-4992; Zohar, Sarah/0000-0002-8429-2340	European Community [FP7-HEALTH-2009-4.2-1, 241479]; Great Ormond Street Hospital (GOSH) NHS Foundation Trust, London, UK; Only For Children Pharmaceuticals (O4CP), Paris, France	This study was funded by the European Community's Seventh Framework Programme (FP7-HEALTH-2009-4.2-1, grant agreement 241479, The NEMO Project). The trial was cosponsored by Great Ormond Street Hospital (GOSH) NHS Foundation Trust, London, UK, and Only For Children Pharmaceuticals (O4CP), Paris, France. We thank the following contributors: Sabine Klager, Paul Cross, Siren Patel, Vanshree Patel, a…	Azzopardi DV, 2009, NEW ENGL J MED, V361, P1349, DOI 10.1056/NEJMoa0900854; Ben-Ari Y, 2006, LANCET NEUROL, V5, P1055, DOI 10.1016/S1474-4422(06)70626-3; Boylan GB, 2004, NEUROLOGY, V62, P486, DOI 10.1212/01.WNL.0000106944.59990.E6; Boylan GB, 2013, SEMIN FETAL NEONAT M, V18, P202, DOI 10.1016/j.siny.2013.04.004; BRUMMETT RE, 1981, J CLIN PHARMACOL, V21, P628, DOI 10.1002/j.1552-4604.1981.tb05675…	32	86	87	2	17	ELSEVIER SCIENCE INC	NEW YORK	360 PARK AVE SOUTH, NEW YORK, NY 10010-1710 USA	1474-4422	1474-4465		LANCET NEUROL	Lancet Neurol.	MAY	2015	14	5
J	Mandel-Brehm, C; Salogiannis, J; Dhamne, SC; Rotenberg, A; Greenberg, ME				Mandel-Brehm, Caleigh; Salogiannis, John; Dhamne, Sameer C.; Rotenberg, Alexander; Greenberg, Michael E.			Seizure-like activity in a juvenile Angelman syndrome mouse model is attenuated by reducing Arc expression	PROCEEDINGS OF THE NATIONAL ACADEMY OF SCIENCES OF THE UNITED STATES OF AMERICA			English	Article						Angelman syndrome; ARC; EPHEXIN5; ultrasonic vocalizations; EEG	MATERNAL-DEFICIENT MICE; LONG-TERM POTENTIATION; UBIQUITIN LIGASE; UBE3A; BEHAVIOR; SYNAPSE; VOCALIZATIONS; PATTERNS; STRAINS; AGE	Angelman syndrome (AS) is a neurodevelopmental disorder arising from loss-of-function mutations in the maternally inherited copy of the UBE3A gene, and is characterized by an absence of speech, excessive laughter, cognitive delay, motor deficits, and seizures. Despite the fact that the symptoms of AS occur in early childhood, behavioral characterization of AS mouse models has focused primarily on…	[Mandel-Brehm, Caleigh; Salogiannis, John; Greenberg, Michael E.] Harvard Univ, Sch Med, Boston Childrens Hosp, Dept Neurobiol, Boston, MA 02115 USA; [Dhamne, Sameer C.; Rotenberg, Alexander] Harvard Univ, Sch Med, Boston Childrens Hosp, Dept Neurol, Boston, MA 02115 USA	Greenberg, ME (reprint author), Harvard Univ, Sch Med, Boston Childrens Hosp, Dept Neurobiol, Boston, MA 02115 USA.	meg@hms.harvard.edu			National Institutes of Health [NS045500]; Quan fellowship; Albert J. Ryan fellowship	We thank Gary Yellen for sharing a custom MATLAB program for EEG analysis. This work was supported by National Institutes of Health R01 Grant NS045500 titled "Neurotrophic Factor Regulation of Gene Expression" (to M.E.G), a Quan fellowship (to C.M.-B), and an Albert J. Ryan fellowship (to C.M.-B).	ANGELMAN H, 1965, DEV MED CHILD NEUROL, V7, P681; Baudry M, 2012, NEUROBIOL DIS, V47, P210, DOI 10.1016/j.nbd.2012.04.002; Cao C, 2013, PLOS BIOL, V11, DOI 10.1371/journal.pbio.1001478; Clayton-Smith J, 2003, J MED GENET, V40, P87, DOI 10.1136/jmg.40.2.87; Colas D, 2005, NEUROBIOL DIS, V20, P471, DOI 10.1016/j.nbd.2005.04.003; Crabbe JC, 1999, SCIENCE, V284, P1670, DOI 10.1126/science.284.5420.16…	42	25	25	0	5	NATL ACAD SCIENCES	WASHINGTON	2101 CONSTITUTION AVE NW, WASHINGTON, DC 20418 USA	0027-8424			P NATL ACAD SCI USA	Proc. Natl. Acad. Sci. U. S. A.	APR 21	2015	112	16
J	Dutra, HLC; dos Santos, LMB; Caragata, EP; Silva, JBL; Villela, DAM; Maciel-de-Freitas, R; Moreira, LA				Carneiro Dutra, Heverton Leandro; Barbosa dos Santos, Lilha Maria; Caragata, Eric Pearce; Lopes Silva, Jessica Barreto; Maciel Villela, Daniel Antunes; Maciel-de-Freitas, Rafael; Moreira, Luciano Andrade			From Lab to Field: The Influence of Urban Landscapes on the Invasive Potential of Wolbachia in Brazilian Aedes aegypti Mosquitoes	PLOS NEGLECTED TROPICAL DISEASES			English	Article							RIO-DE-JANEIRO; LIFE-SHORTENING WOLBACHIA; DAILY SURVIVAL RATES; CYTOPLASMIC INCOMPATIBILITY; DENGUE; POPULATIONS; INFECTION; DISPERSAL; DYNAMICS; ESTABLISHMENT	Background The symbiotic bacterium Wolbachia is currently being trialled as a biocontrol agent in several countries to reduce dengue transmission. Wolbachia can invade and spread to infect all individuals within wild mosquito populations, but requires a high rate of maternal transmission, strong cytoplasmic incompatibility and low fitness costs in the host in order to do so. Additionally, extensi…	[Carneiro Dutra, Heverton Leandro; Caragata, Eric Pearce; Lopes Silva, Jessica Barreto; Moreira, Luciano Andrade] Ctr Pesquisas Rene Rachou Fiocruz, Mosquitos Vetores Endossimbiontes & Interacao Pat, Belo Horizonte, MG, Brazil; [Barbosa dos Santos, Lilha Maria; Maciel-de-Freitas, Rafael] Fiocruz MS, Inst Oswaldo Cruz, Lab Transmissores Hematozoarios, BR-21045900 Rio De Janeiro, RJ, Brazil; [Macie…	Dutra, HLC (reprint author), Ctr Pesquisas Rene Rachou Fiocruz, Mosquitos Vetores Endossimbiontes & Interacao Pat, Belo Horizonte, MG, Brazil.	luciano@cpqrr.fiocruz.br		Maciel-de-Freitas, Rafael/0000-0002-2198-6492; Carneiro Dutra, Heverton Leandro/0000-0002-0917-4512	FAPEMIG; CNPq; INCT-EM; Brazilian Ministry of Health (DECIT/SVS); Foundations for the National Institutes of Health through the Vector-Based Transmission of Control: Discovery Research (VCTR) program of the Grand Challenges in Global Health Initiatives of the Bill and Melinda Gates Foundations	This work was supported by FAPEMIG, CNPq, INCT-EM, the Brazilian Ministry of Health (DECIT/SVS), and a grant to Monash University from the Foundations for the National Institutes of Health through the Vector-Based Transmission of Control: Discovery Research (VCTR) program of the Grand Challenges in Global Health Initiatives of the Bill and Melinda Gates Foundations. LAM is a CNPq fellow. The fund…	Barton NH, 2011, AM NAT, V178, pE48, DOI 10.1086/661246; Baton LA, 2013, PLOS ONE, V8, DOI 10.1371/journal.pone.0059619; Bhatt S, 2013, NATURE, V496, P504, DOI 10.1038/nature12060; Braig HR, 1998, J BACTERIOL, V180, P2373; Buonaccorsi JP, 2003, J MED ENTOMOL, V40, P6, DOI 10.1603/0022-2585-40.1.6; Consoli RAGB, 1994, PRINCIPAIS MOSQUITOS; David MR, 2009, MEM I OSWALDO CRUZ, V104, P927, DOI 10.159…	41	36	38	1	27	PUBLIC LIBRARY SCIENCE	SAN FRANCISCO	1160 BATTERY STREET, STE 100, SAN FRANCISCO, CA 94111 USA	1935-2735			PLOS NEGLECT TROP D	Plos Neglect. Trop. Dis.	APR	2015	9	4
J	Asadi-Pooya, AA				Asadi-Pooya, Ali A.			High dose folic acid supplementation in women with epilepsy: Are we sure it is safe?	SEIZURE-EUROPEAN JOURNAL OF EPILEPSY			English	Review						Folic acid; Epilepsy; Pregnancy; Women	PHENYTOIN; ABNORMALITIES; DISORDERS; PREGNANCY	Most experts agree that folic acid supplementation is a key preconception intervention, particularly in women with epilepsy who take anti-epileptic drugs (AEDs). Primary prevention of neural tube defect through folic acid supplementation results in reduction of risk in an otherwise healthy population. The current folic acid supplementation recommendation is that all women of childbearing potentia…	Thomas Jefferson Univ, Dept Neurol, Jefferson Comprehens Epilepsy Ctr, Philadelphia, PA 19107 USA	Asadi-Pooya, AA (reprint author), Thomas Jefferson Univ, Dept Neurol, Jefferson Comprehens Epilepsy Ctr, Philadelphia, PA 19107 USA.	aliasadipooya@yahoo.com					Asadi-Pooya AA, 2006, EPILEPSY BEHAV, V8, P228, DOI 10.1016/j.yebeh.2005.10.002; BERG MJ, 1983, THER DRUG MONIT, V5, P389, DOI 10.1097/00007691-198312000-00002; BERG MJ, 1987, THER DRUG MONIT, V9, P304, DOI 10.1097/00007691-198709000-00009; Blencowe H, 2010, INT J EPIDEMIOL, V39, P110, DOI 10.1093/ije/dyq028; DANSKY LV, 1992, NEUROLOGY, V42, P32; Girotto F, 2013, SCI REP-UK, V3, DOI 10.1038/srep0…	17	4	4	0	7	W B SAUNDERS CO LTD	LONDON	32 JAMESTOWN RD, LONDON NW1 7BY, ENGLAND	1059-1311	1532-2688		SEIZURE-EUR J EPILEP	Seizure	APR	2015	27
J	Tennis, P; Chan, KA; Curkendall, SM; Li, DK; Mines, D; Peterson, C; Andrews, EB; Calingaert, B; Chen, HY; Deshpande, G; Everage, N; Holick, CN; Meyer, NM; Nkhoma, ET; Quinn, S; Rothman, KJ; Esposito, DB				Tennis, Patricia; Chan, K. Arnold; Curkendall, Suellen M.; Li, De-Kun; Mines, Daniel; Peterson, Craig; Andrews, Elizabeth B.; Calingaert, Brian; Chen, Hong Y.; Deshpande, Gaurav; Everage, Nicholas; Holick, Crystal N.; Meyer, Nicole M.; Nkhoma, Ella T.; Quinn, Sherry; Rothman, Kenneth J.; Esposito, Daina B.			Topiramate Use during Pregnancy and Major Congenital Malformations in Multiple Populations	BIRTH DEFECTS RESEARCH PART A-CLINICAL AND MOLECULAR TERATOLOGY			English	Article						major malformations; topiramate; cardiac malformations; epidemiology; FORTRESS	BIRTH-DEFECTS; ANTIEPILEPTIC DRUGS; PREVALENCE; EXPERIENCE; ADULTS; RISK	BackgroundWe measured birth prevalence of major congenital malformations (MCMs) after topiramate use during pregnancy to screen for a possible signal of increased risk. MethodsUsing four healthcare databases, we identified three cohorts of pregnant women: cohort 1, used topiramate during the first trimester; cohort 2, used topiramate or another antiepileptic drug previously but not during pregnan…	[Tennis, Patricia; Andrews, Elizabeth B.; Calingaert, Brian] RTI Int, RTI Hlth Solut, Pharmacoepidemiol & Risk Management, Res Triangle Pk, NC USA; [Chan, K. Arnold; Everage, Nicholas; Quinn, Sherry] OptumInsight, Div Epidemiol, Waltham, MA USA; [Li, De-Kun; Chen, Hong Y.] Kaiser Fdn Res Inst, Oakland, CA USA; [Mines, Daniel; Deshpande, Gaurav; Holick, Crystal N.; Nkhoma, Ella T.; Esposito, Daina…	Andrews, EB (reprint author), RTI Hlth Solut, 3040 Cornwallis Rd,POB 12194, Res Triangle Pk, NC 27709 USA.	eandrews@rti.org					Andrade SE, 2013, PHARMACOEPIDEM DR S, V22, P7, DOI 10.1002/pds.3319; Cragan JD, 2009, BIRTH DEFECTS RES A, V85, P20, DOI 10.1002/bdra.20508; Dinur AB, 2013, ANTIMICROB AGENTS CH, V57, P3307, DOI 10.1128/AAC.01691-12; Everage NJ, 2013, PHARMACOEPIDEMIOL S1, V22, P1; Gadde KM, 2011, LANCET, V377, P1341, DOI 10.1016/S0140-6736(11)60205-5; Green MW, 2012, HEADACHE, V52, P1070, DOI 10.1111/j.1526-461…	17	4	4	1	3	WILEY	HOBOKEN	111 RIVER ST, HOBOKEN 07030-5774, NJ USA	1542-0752	1542-0760		BIRTH DEFECTS RES A	Birth Defects Res. Part A-Clin. Mol. Teratol.	APR	2015	103	4
J	Boylan, GB; Kharoshankaya, L; Wusthoff, CJ				Boylan, Geraldine B.; Kharoshankaya, Liudmila; Wusthoff, Courtney J.			Seizures and hypothermia: Importance of electroencephalographic monitoring and considerations for treatment	SEMINARS IN FETAL & NEONATAL MEDICINE			English	Review						Neonatal seizures; Therapeutic hypothermia; EEG monitoring; Antiepileptic drugs; Hypoxic-ischaemic encephalopathy	HYPOXIC-ISCHEMIC ENCEPHALOPATHY; MILD SYSTEMIC HYPOTHERMIA; WHOLE-BODY HYPOTHERMIA; NEONATAL SEIZURES; THERAPEUTIC HYPOTHERMIA; ELECTROGRAPHIC SEIZURES; ASPHYXIATED NEWBORNS; CEREBRAL FUNCTION; BRAIN-INJURY; INFANTS	Hypoxic-ischemic encephalopathy is a common cause of seizures in neonates. Despite the introduction of therapeutic hypothermia, seizure rates are similar to those reported in the pre-therapeutic hypothermia era. However, the seizure profile has been altered resulting in a lower overall seizure burden, shorter individual seizure durations, and seizures that are harder to detect. Electroencephalogr…	[Boylan, Geraldine B.; Kharoshankaya, Liudmila] Irish Ctr Fetal & Neonatal Translat Res, Cork, Ireland; [Boylan, Geraldine B.; Kharoshankaya, Liudmila] Natl Univ Ireland Univ Coll Cork, Dept Paediat & Child Hlth, Cork, Ireland; [Wusthoff, Courtney J.] Stanford Univ, Div Child Neurol, Palo Alto, CA 94304 USA	Boylan, GB (reprint author), Cork Univ, Dept Paediat & Child Hlth, Irish Ctr Fetal & Neonatal Translat Res, Neonatal Brain Res Grp,Matern Hosp, Cork, Ireland.	g.boylan@ucc.ie		Boylan, Geraldine/0000-0003-0920-5291	Wellcome Trust Strategic Translational Award [098983/z/12/z]; Science Foundation Ireland Research Centre Award [12/RC/2272]	This work was supported by a Wellcome Trust Strategic Translational Award (098983/z/12/z) and by a Science Foundation Ireland Research Centre Award (12/RC/2272).	Ambrosio RD, 2013, ANN NEUROL, V73, P199; Azzopardi D, 2014, NEW ENGL J MED, V371, P140, DOI 10.1056/NEJMoa1315788; Bennet L, 2007, J NEUROPHYSIOL, V97, P572, DOI 10.1152/jn.00957.2006; BJERRE I, 1983, ARCH DIS CHILD, V58, P997, DOI 10.1136/adc.58.12.997; Boylan GB, 2010, ACTA PAEDIATR, V99, P1150, DOI 10.1111/j.1651-2227.2010.01809.x; Boylan GB, 2013, SEMIN FETAL NEONAT M, V18, P202, DOI 10.1016…	49	15	15	0	3	ELSEVIER SCI LTD	OXFORD	THE BOULEVARD, LANGFORD LANE, KIDLINGTON, OXFORD OX5 1GB, OXON, ENGLAND	1744-165X	1878-0946		SEMIN FETAL NEONAT M	Semin. Fetal Neonatal Med.	APR	2015	20	2
J	Wassink, G; Lear, CA; Gunn, KC; Dean, JM; Bennet, L; Gunn, AJ				Wassink, Guido; Lear, Christopher A.; Gunn, Katherine C.; Dean, Justin M.; Bennet, Laura; Gunn, Alistair J.			Analgesics, sedatives, anticonvulsant drugs, and the cooled brain	SEMINARS IN FETAL & NEONATAL MEDICINE			English	Review						Analgesia; Anticonvulsant therapy; Hypoxic-ischemic encephalopathy; Sedation	PRETERM FETAL SHEEP; HYPOXIC-ISCHEMIC ENCEPHALOPATHY; NEONATAL ENCEPHALOPATHY; THERAPEUTIC HYPOTHERMIA; MEDIATED NEUROPROTECTION; SYSTEMIC HYPOTHERMIA; FOREBRAIN ISCHEMIA; CEREBRAL-ISCHEMIA; RANDOMIZED-TRIAL; NEWBORN PIGS	Multiple randomized controlled trials have shown that prolonged, moderate cerebral hypothermia initiated within a few hours after severe hypoxia ischemia and continued until resolution of the acute phase of delayed cell death reduces mortality and improves neurodevelopmental outcome in term infants. The challenge is now to find ways to further improve outcomes. In the present review, we criticall…	[Wassink, Guido; Lear, Christopher A.; Gunn, Katherine C.; Dean, Justin M.; Bennet, Laura; Gunn, Alistair J.] Univ Auckland, Dept Physiol, Auckland, New Zealand	Gunn, AJ (reprint author), Univ Auckland, Dept Physiol, Fac Med & Hlth Sci, Private Bag 92019, Auckland, New Zealand.	aj.gunn@auckland.ac.nz		Lear, Christopher/0000-0002-8937-0846; Gunn, Alistair/0000-0003-0656-7035	Health Research Council of New Zealand [12-613]; Lottery Health Board of New Zealand [1108004, 1213003]; Auckland Medical Research Foundation [1108004, 1213003]; March of Dimes Birth Defects Foundation [1-FYO6-356]; Auckland University Health Research Doctoral Scholarship; Auckland Medical Research Foundation Doctoral Scholarship	The authors' work reported in this review has been supported by the Health Research Council of New Zealand (12-613), Lottery Health Board of New Zealand (1108004, 1213003), the Auckland Medical Research Foundation (1108004, 1213003), and the March of Dimes Birth Defects Foundation (1-FYO6-356). Mr Guido Wassink was supported by an Auckland University Health Research Doctoral Scholarship and Mr Ch…	Anand KJS, 2004, LANCET, V363, P1673, DOI 10.1016/S0140-6736(04)16251-X; Barks JD, 2010, PEDIATR RES, V67, P532, DOI 10.1203/PDR.0b013e3181d4ff4d; Bennet L, 2007, J NEUROPHYSIOL, V97, P572, DOI 10.1152/jn.00957.2006; Burchell SR, 2013, J INVEST MED, V61, P1078, DOI 10.2310/JIM.0b013e3182a07921; Chakkarapani E, 2010, ANN NEUROL, V68, P330, DOI 10.1002/ana.22016; Colbourne F, 2003, P NATL ACAD SCI …	50	7	7	0	7	ELSEVIER SCI LTD	OXFORD	THE BOULEVARD, LANGFORD LANE, KIDLINGTON, OXFORD OX5 1GB, OXON, ENGLAND	1744-165X	1878-0946		SEMIN FETAL NEONAT M	Semin. Fetal Neonatal Med.	APR	2015	20	2
J	Stefanik, P; Olexova, L; Krskova, L				Stefanik, Peter; Olexova, Lucia; Krskova, Lucia			Increased sociability and gene expression of oxytocin and its receptor in the brains of rats affected prenatally by valproic acid	PHARMACOLOGY BIOCHEMISTRY AND BEHAVIOR			English	Article						Autism; Valproic acid; Social behaviour; Oxytocin; Arginine-vasopressin; Oxytocin receptor	AUTISM SPECTRUM DISORDERS; MEDIAL PREFRONTAL CORTEX; ANIMAL-MODEL; MATERNAL-BEHAVIOR; DNA METHYLATION; SOCIAL-BEHAVIOR; DEVELOPMENTAL ANOMALIES; MOTOR NUCLEI; IN-UTERO; VASOPRESSIN	Autism is a neurodevelopmental disorder characterised by the disruption of social interactions. Autistic animal models play a crucial role in neurophysiologic research on this disorder. One of these models is based on rats that have been prenatally treated with valproic acid - VPA rats. The aim of our study performed with this model was to investigate changes in sociability and gene expression of…	[Stefanik, Peter; Olexova, Lucia; Krskova, Lucia] Comenius Univ, Fac Nat Sci, Dept Anim Physiol & Ethol, Bratislava 84215 4, Slovakia	Stefanik, P (reprint author), Comenius Univ, Fac Nat Sci, Dept Anim Physiol & Ethol, Mlynska Dolina B-2, Bratislava 84215 4, Slovakia.	peter.stefanik@fns.uniba.sk			Slovak Research and Development Agency [APVV 0047-10, VEGA 1/0365/10, 1/0686/12, 2/0107/12]	This work was supported by the Slovak Research and Development Agency (APVV 0047-10), VEGA 1/0365/10; 1/0686/12; 2/0107/12. The authors would like to thank Dr. Alzbeta Talarovicova, Dr. Monika Okuliarova and Prof. Michal Zeman for their helpful comments and suggestions.	Al-Ayadhi Laila Y, 2005, Neurosciences (Riyadh), V10, P47; Ali EHA, 2013, PHARMACOL BIOCHEM BE, V111, P102, DOI 10.1016/j.pbb.2013.08.016; American Psychiatric Association, 2000, DIAGN STAT MAN MENT; Andari E, 2010, P NATL ACAD SCI USA, V107, P4389, DOI 10.1073/pnas.0910249107; Auger CJ, 2011, P NATL ACAD SCI USA, V108, P4242, DOI 10.1073/pnas.1100314108; Bambini-Junior V., 2011, BRAIN RES, V23, …	67	16	16	3	31	PERGAMON-ELSEVIER SCIENCE LTD	OXFORD	THE BOULEVARD, LANGFORD LANE, KIDLINGTON, OXFORD OX5 1GB, ENGLAND	0091-3057			PHARMACOL BIOCHEM BE	Pharmacol. Biochem. Behav.	APR	2015	131
J	Cao, WS; Livesey, JC; Halliwell, RF				Cao, William S.; Livesey, John C.; Halliwell, Robert F.			An evaluation of a human stem cell line to identify risk of developmental neurotoxicity with antiepileptic drugs	TOXICOLOGY IN VITRO			English	Article						Neurogenesis; Anticonvulsant; Human neurons; Stem cells; Teratogen; Neurotoxicity	IN-VITRO; PREGNANCY; NEURONS; BRAIN; METHYLMERCURY; EXPOSURE	Determination of the impact of a drug on human brain development relies instead on surrogate animal studies. Here we have exploited the human stem cell line, TERA2.cl.SP12 to differentiate into neurons and addressed their value as an in vitro model to evaluate the risk of developmental neurotoxicity with antiepileptic drugs (AEDs). The effects of four AEDs were investigated on cell viability, cel…	[Cao, William S.; Livesey, John C.; Halliwell, Robert F.] Univ Pacific, Sch Pharm, Stockton, CA 95211 USA	Halliwell, RF (reprint author), Univ Pacific, Sch Pharm, Stockton, CA 95211 USA.	wcao@pacific.edu; jlivesey@pacific.edu; rhalliwell@pacific.edu			Pharmaceutical & Chemical Sciences Program (PCSP) at the University of the Pacific, Stockton, California	This work was supported by the Pharmaceutical & Chemical Sciences Program (PCSP) at the University of the Pacific, Stockton, California.	Andrews PW, 2002, PHILOS T ROY SOC B, V357, P405, DOI 10.1098/rstb.2002.1058; Boku S, 2011, PROG NEURO-PSYCHOPH, V35, P111, DOI 10.1016/j.pnpbp.2010.09.019; Bosnjak ZJ, 2012, EXP NEUROL, V237, P207, DOI 10.1016/j.expneurol.2012.06.023; Buzanska L, 2009, STEM CELLS, V27, P2591, DOI 10.1002/stem.179; Costa LG, 2004, ANNU REV PHARMACOL, V44, P87, DOI 10.1146/annurev.pharmtox.44.101802.121424; Coyne …	46	7	7	0	7	PERGAMON-ELSEVIER SCIENCE LTD	OXFORD	THE BOULEVARD, LANGFORD LANE, KIDLINGTON, OXFORD OX5 1GB, ENGLAND	0887-2333			TOXICOL IN VITRO	Toxicol. Vitro	APR	2015	29	3
J	Korgan, AC; Vonkeman, J; Esser, MJ; Perrot, TS				Korgan, Austin C.; Vonkeman, Janeske; Esser, Michael J.; Perrot, Tara S.			An Enhanced Home Cage Modulates Hypothalamic CRH-ir Labeling in Juvenile Rats, With and Without Sub-Threshold Febrile Convulsions	DEVELOPMENTAL PSYCHOBIOLOGY			English	Article						early experience; HPA axis; mother-infant relations; stress	CORTICOTROPIN-RELEASING HORMONE; PITUITARY-ADRENAL AXIS; ANXIETY-LIKE BEHAVIOR; PRENATAL STRESS; MATERNAL-CARE; STATUS EPILEPTICUS; RESTRAINT STRESS; INDUCED SEIZURES; YOUNG-RATS; ADULT-RATS	Pre and postnatal environments can have a profound impact on offspring development. This is especially true when considering the origin of neurological diseases, including epilepsy, a relatively common and chronic neurological condition, affecting 1-2% of the population. Previously, we have used maternal stress and an enhanced home cage (EHC) in an effort to identify potential factors in the earl…	[Korgan, Austin C.; Vonkeman, Janeske; Esser, Michael J.; Perrot, Tara S.] Dalhousie Univ, Dept Psychol & Neurosci, Halifax, NS, Canada; [Esser, Michael J.] IWK Hlth Care Ctr, Dept Pediat, Halifax, NS, Canada; [Esser, Michael J.] IWK Hlth Care Ctr, Dept Pharmacol, Halifax, NS, Canada	Perrot, TS (reprint author), Dalhousie Univ, Dept Psychol & Neurosci, Halifax, NS, Canada.	tara.perrot@dal.ca			NSERC Discovery	Contract grant sponsor: NSERC Discovery	Ahmadzadeh R, 2011, DEV PSYCHOBIOL, V53, P806, DOI 10.1002/dev.20555; BARAM TZ, 1991, DEV BRAIN RES, V61, P97, DOI 10.1016/0165-3806(91)90118-3; Baram TZ, 1997, BRAIN RES, V770, P89, DOI 10.1016/S0006-8993(97)00759-2; Caldji C, 2000, BIOL PSYCHIAT, V48, P1164, DOI 10.1016/S0006-3223(00)01084-2; Caldji C, 1998, P NATL ACAD SCI USA, V95, P5335, DOI 10.1073/pnas.95.9.5335; Champagne FA, 2006, BIOL P…	45	4	4	0	4	WILEY-BLACKWELL	HOBOKEN	111 RIVER ST, HOBOKEN 07030-5774, NJ USA	0012-1630	1098-2302		DEV PSYCHOBIOL	Dev. Psychobiol.	APR	2015	57	3
J	Hu, W; Criscione, F; Liang, S; Tu, Z				Hu, W.; Criscione, F.; Liang, S.; Tu, Z.			MicroRNAs of two medically important mosquito species: Aedes aegypti and Anopheles stephensi	INSECT MOLECULAR BIOLOGY			English	Article						miRNA; mosquito; evolution; early; embryo	MAJOR ARBOVIRUS VECTOR; MALARIA MOSQUITO; EXPRESSION; EVOLUTION; GENES; DROSOPHILA; MIRNAS; GENOME; DUPLICATION; BIOGENESIS	MicroRNAs (miRNAs) are endogenous, single-stranded small RNAs that have important regulatory functions at the post-transcriptional level. In the present study, we characterize miRNAs in two divergent mosquito species, Aedes aegypti and Anopheles stephensi, through deep sequencing of small RNAs spanning all developmental stages. We discovered eight novel miRNAs in Ae. aegypti and 20 novel miRNAs i…	[Hu, W.; Criscione, F.; Liang, S.; Tu, Z.] Virginia Tech, Dept Biochem, Blacksburg, VA 24061 USA; [Hu, W.; Criscione, F.; Tu, Z.] Virginia Tech, Fralin Life Sci Inst, Blacksburg, VA 24061 USA; [Liang, S.] Wenzhou Med Coll, Dept Parasitol, Wenzhou, Peoples R China	Tu, Z (reprint author), Virginia Tech, Dept Biochem, 303 Fralin, Blacksburg, VA 24061 USA.	jaketu@vt.edu			NIH [AI070854, AI077680]; FNIH Grant GC7 [316]; Virginia Experimental Station	We thank Randy Saunders for mosquito rearing and Janet Webster for critical reading and revision of the manuscript. This work was supported by NIH grants AI070854 and AI077680, FNIH Grant GC7 #316, and the Virginia Experimental Station.	Akbari OS, 2013, G3-GENES GENOM GENET, V3, P1493, DOI 10.1534/g3.113.006742; Allen E, 2004, NAT GENET, V36, P1282, DOI 10.1038/ng1478; Axtell MJ, 2011, GENOME BIOL, V12, DOI 10.1186/gb-2011-12-4-221; Bail S, 2010, RNA, V16, P1032, DOI 10.1261/rna.1851510; Bartel DP, 2004, CELL, V116, P281, DOI 10.1016/S0092-8674(04)00045-5; Berezikov E, 2011, NAT REV GENET, V12, P846, DOI 10.1038/nrg3079; Berezik…	61	14	15	1	11	WILEY	HOBOKEN	111 RIVER ST, HOBOKEN 07030-5774, NJ USA	0962-1075	1365-2583		INSECT MOL BIOL	Insect Mol. Biol.	APR	2015	24	2
J	Raza, S; Harker, A; Richards, S; Kolb, B; Gibb, R				Raza, S.; Harker, A.; Richards, S.; Kolb, B.; Gibb, R.			Tactile stimulation improves neuroanatomical pathology but not behavior in rats prenatally exposed to valproic acid	BEHAVIOURAL BRAIN RESEARCH			English	Article						Autism; Valproic acid; Tactile stimulation; Dendritic morphology; Prefrontal cortex; Amygdala	ANTIEPILEPTIC DRUGS; CORTICAL INJURY; MATERNAL-CARE; SODIUM VALPROATE; ANIMAL-MODEL; ENVIRONMENTAL ENRICHMENT; AUTISTIC-CHILDREN; MASSAGE THERAPY; GABA; RECOVERY	Autism is a severe neurodevelopmental disorder with a population prevalence of 1 in 68, and dramatically increasing. While no single pharmacologic intervention has successfully targeted the core symptoms of autism, emerging evidence suggests that postnatal environmental manipulations may offer greater therapeutic efficacy. Massage therapy, or tactile stimulation (TS), early in life has repeatedly…	[Raza, S.; Harker, A.; Richards, S.; Kolb, B.; Gibb, R.] Univ Lethbridge, Canadian Ctr Behav Neurosci, Lethbridge, AB T1K 3M4, Canada; [Kolb, B.] Canadian Inst Adv Res, Program Child Brain Dev, Toronto, ON, Canada	Raza, S (reprint author), Univ Lethbridge, Canadian Ctr Behav Neurosci, Dept Neurosci, Lethbridge, AB T1K 3M4, Canada.	sarah.raza@uleth.ca			Natural Sciences and Engineering Research Council of Canada; Canadian Institute for Advanced Research	This research was supported by grants from the Natural Sciences and Engineering Research Council of Canada to BK and RG and from the Canadian Institute for Advanced Research to BK. The authors thank Kehe Xie and Shakhawat Hossain for their histological assistance.	Adab N, 2004, J NEUROL NEUROSUR PS, V75, P1575, DOI 10.1136/jnnp.2003.029132; Alsdorf Rachel, 2005, Expert Opin Drug Saf, V4, P345, DOI 10.1517/14740338.4.2.345; American Psychiatric Association, 1994, DIAGNOSTIC AND STATI; Bambini V, 2011, BRAIN RES, V1408, P8, DOI 10.1016/j.brainres.2011.06.015; Banerjee A, 2013, INT J NEUROPSYCHOPH, V16, P1309, DOI 10.1017/S1461145712001216; Bath KG, 2013, EPI…	90	9	9	0	21	ELSEVIER SCIENCE BV	AMSTERDAM	PO BOX 211, 1000 AE AMSTERDAM, NETHERLANDS	0166-4328	1872-7549		BEHAV BRAIN RES	Behav. Brain Res.	APR	2015	282
J	Guveli, BT; Gurses, C; Atakli, D; Kalem, SA; Dirican, A; Bebek, N; Baykan, B; Gokyigit, A				Guveli, Betul T.; Gurses, Candan; Atakli, Dilek; Kalem, Sukriye Akca; Dirican, Ahmet; Bebek, Nerses; Baykan, Betul; Gokyigit, Aysen			Behavioral characteristics and cognitive development among school age children born to women with epilepsy	NEUROLOGICAL RESEARCH			English	Article						Epilepsy; Antiepileptic drugs; Pregnancy; Teratogenicity; Cognitive behavioral development	ANTIEPILEPTIC DRUG EXPOSURE; PRENATAL PHENYTOIN EXPOSURE; RAT OFFSPRING HIPPOCAMPUS; NEURONAL MEMBRANE ORDER; VALPROIC ACID; POSTNATAL-DEVELOPMENT; IN-UTERO; PREGNANCY; MOTHERS; TERATOGENICITY	Introduction: Greater risks of congenital malformation as well as cognitive and behavioral development in later childhood occur as a result of in utero exposure to antiepileptic drugs (AEDs). We examined the effects of AEDs on behavioral characteristics and cognitive development among school age children born to women with epilepsy. Methods: Children aged 6-15 years and born to women with epileps…	[Guveli, Betul T.; Atakli, Dilek] Bakirkoy Res & Training Hosp Psychiat, Dept Neurol, Istanbul, Turkey; [Gurses, Candan; Kalem, Sukriye Akca; Bebek, Nerses; Baykan, Betul; Gokyigit, Aysen] Istanbul Univ, Fac Med, Dept Neurol, Istanbul, Turkey; [Dirican, Ahmet] Istanbul Univ, Fac Med, Dept Biostat, Istanbul, Turkey	Guveli, BT (reprint author), Bakirkoy Res & Training Hosp Psychiat, Dept Neurol, Istanbul, Turkey.	betultekin2013@gmail.com			Istanbul University Research Fund [571/140820006]	This study was supported by the Istanbul University Research Fund (571/140820006).	Adab N, 2004, J NEUROL NEUROSUR PS, V75, P1575, DOI 10.1136/jnnp.2003.029132; ADAMS J, 1990, NEUROTOXICOL TERATOL, V12, P203, DOI 10.1016/0892-0362(90)90092-Q; Bennett GD, 1997, EPILEPSIA, V38, P415, DOI 10.1111/j.1528-1157.1997.tb01730.x; Berg AT, 2010, EPILEPSIA, V51, P676, DOI 10.1111/j.1528-1167.2010.02522.x; Bromley RL, 2008, NEUROLOGY, V71, P1923, DOI 10.1212/01.wnl.0000339399.64213.1a; Bro…	39	3	4	1	12	MANEY PUBLISHING	LEEDS	STE 1C, JOSEPHS WELL, HANOVER WALK, LEEDS LS3 1AB, W YORKS, ENGLAND	0161-6412	1743-1328		NEUROL RES	Neurol. Res.	APR	2015	37	4
J	Vanya, M; Arva-Nagy, N; Szili, K; Szok, D; Bartfai, G				Vanya, Melinda; Arva-Nagy, Nora; Szili, Karoly; Szok, Delia; Bartfai, Gyoergy			EFFECTS OF MATERNAL EPILEPSY AND ANTIEPILEPTIC THERAPY IN WOMEN DURING PREGNANCY	IDEGGYOGYASZATI SZEMLE-CLINICAL NEUROSCIENCE			English	Article						antiepileptic therapy; major congenital malformations; pregnancy outcomes; epileptic seizures during pregnancy	MAJOR CONGENITAL-MALFORMATIONS; ANTICONVULSANT DRUGS; MANAGEMENT ISSUES; FETAL OUTCOMES; RISK; EXPOSURE; AGE; TERATOGENICITY; VALPROATE; DELIVERY	Objective - The aim of this study was to analyse the effects of epilepsy and antiepileptic drug (AED) treatment on pregnancy and the perinatal outcome, retrospectively. Methods - We examined the obstetric and fetal outcomes among women with epilepsy (WWE), who were followed-up at the Department of Neurology, and who delivered at the Department of Obstetrics and Gynaecology (n=91) between 31th Dec…	[Vanya, Melinda; Arva-Nagy, Nora; Bartfai, Gyoergy] Univ Szeged, Albert Szent Gyorgyi Med Hlth Ctr, Dept Obstet & Gynecol, H-6725 Szeged, Hungary; [Szili, Karoly] Univ Szeged, Albert Szent Gyorgyi Med Hlth Ctr, Dept Med Genet, H-6725 Szeged, Hungary; [Szok, Delia] Univ Szeged, Albert Szent Gyorgyi Med Hlth Ctr, Dept Neurol, H-6725 Szeged, Hungary	Vanya, M (reprint author), Univ Szeged, Albert Szent Gyorgyi Med Hlth Ctr, Dept Obstet & Gynecol, Semmelweis Str 1, H-6725 Szeged, Hungary.	vmelinda74@gmail.com			European Union; European Social Fund; [TAMOP 4.2.2.A-11/1/KONV-2012-0035]	The publication is supported by the European Union and co-funded by the European Social Fund.; Project number: TAMOP 4.2.2.A-11/1/KONV-2012-0035.	Al Bunyan M, 1999, SEIZURE-EUR J EPILEP, V8, P26, DOI 10.1053/seiz.1998.0239; BARDY AH, 1987, ACTA NEUROL SCAND, V75, P356, DOI 10.1111/j.1600-0404.1987.tb05459.x; Brodtkorb E, 2008, SEIZURE-EUR J EPILEP, V17, P160, DOI 10.1016/j.seizure.2007.11.015; Bromfield EB, 2008, EPILEPSIA, V49, P2122, DOI 10.1111/j.1528-1167.2008.01696.x; Cassina M, 2013, REPROD TOXICOL, V39, P50, DOI 10.1016/j.reprotox.2…	38	0	0	0	4	LITERATURA MEDICA	BUDAPEST	MARGIT KRT 31-33, BUDAPEST, 1024, HUNGARY	0019-1442			IDEGGYOGY SZEMLE	Ideggyogy. Szle.	MAR 30	2015	68	3-4
J	Meeraus, WH; Petersen, I; Gilbert, R				Meeraus, Wilhelmine Hadler; Petersen, Irene; Gilbert, Ruth			Association between Antibiotic Prescribing in Pregnancy and Cerebral Palsy or Epilepsy in Children Born at Term: A Cohort Study Using The Health Improvement Network	PLOS ONE			English	Article							PRACTICE RESEARCH DATABASE; POPULATION-BASED COHORT; PRESCRIPTION DRUG-USE; MATERNAL INFECTIONS; FETAL SAFETY; PRIMARY-CARE; RISK; ERYTHROMYCIN; AZITHROMYCIN; MACROLIDES	Background Between 19%-44% pregnant women are prescribed antibiotics during pregnancy. A single, large randomised-controlled-trial (ORACLE Childhood Study II) found an increased risk of childhood cerebral palsy and possibly epilepsy following prophylactic antibiotic use in pregnant women with spontaneous preterm labour. We ascertained whether this outcome could be reproduced across the population…	[Meeraus, Wilhelmine Hadler; Gilbert, Ruth] UCL Inst Child Hlth, Populat Policy & Practice Programme, London, England; [Meeraus, Wilhelmine Hadler; Petersen, Irene] UCL Res Dept Primary Care & Populat Hlth, London, England; [Gilbert, Ruth] Farr Inst Hlth Informat Res, London, England	Gilbert, R (reprint author), UCL Inst Child Hlth, Populat Policy & Practice Programme, London, England.	r.gilbert@ucl.ac.uk		Petersen, Irene/0000-0002-0037-7524	Medical Research Council (MRC) in its capacity as the MRC Centre of Epidemiology for Child Health; MRC [G0601726]; Economic and Social Research Council [ES/L007517/1]; Medical Research Council [G0400546, G0601726, MR/K006584/1]	The UCL Institute of Child Health benefited from funding support from the Medical Research Council (MRC) in its capacity as the MRC Centre of Epidemiology for Child Health. WM's time was funded by a studentship grant from the MRC. IP received funding from the MRC (grant code G0601726). RG is an investigator with the Farr Institute of Health Informatics Research London. The funders had no role in …	Altman DG, 1999, BRIT MED J, V319, P1492, DOI 10.1136/bmj.319.7223.1492; Andersen JT, 2013, PLOS ONE, V8, DOI 10.1371/journal.pone.0053327; Andrade SE, 2004, AM J OBSTET GYNECOL, V191, P398, DOI 10.1016/j.ajog.2004.04.025; Bakker MK, 2006, BJOG-INT J OBSTET GY, V113, P559, DOI 10.1111/j.1471-0528.2006.00927.x; Bjorn Anne-Mette Bay, 2011, Clin Epidemiol, V3, P149, DOI 10.2147/CLEP.S17747; Blak Bet…	65	13	14	0	16	PUBLIC LIBRARY SCIENCE	SAN FRANCISCO	1160 BATTERY STREET, STE 100, SAN FRANCISCO, CA 94111 USA	1932-6203			PLOS ONE	PLoS One	MAR 25	2015	10	3
J	Wen, XR; Meador, KJ; Hartzema, A				Wen, Xuerong; Meador, Kimford J.; Hartzema, Abraham			Antiepileptic drug use by pregnant women enrolled in Florida Medicaid	NEUROLOGY			English	Article							MAJOR CONGENITAL-MALFORMATIONS; IRELAND EPILEPSY; EURAP EPILEPSY; BIRTH-DEFECTS; VALPROIC ACID; IN-UTERO; EXPOSURE; RISK; AGE; OUTCOMES	Objective:The study aims were to investigate secular trends in antiepileptic drug (AED) use in women during pregnancy, and to compare the use of first- and second-generation AEDs.Methods:Study participants consisted of female Florida Medicaid beneficiaries, older than 15 years, and pregnant within the time period 1999 to 2009. Fifteen AEDs were categorized into first and second generation of AEDs…	[Wen, Xuerong] Univ Florida, Dept Med, Gainesville, FL 32611 USA; [Hartzema, Abraham] Univ Florida, Coll Pharm, Dept Pharmaceut Outcomes & Policy, Gainesville, FL USA; [Meador, Kimford J.] Stanford Univ, Dept Neurol & Neurol Sci, Stanford, CA 94305 USA	Wen, XR (reprint author), Univ Florida, Dept Med, Gainesville, FL 32611 USA.	xuerong.wen@medicine.ufl.edu			[U01 NS038455]	This work was supported in part by grant U01 NS038455 (Meador).	Andrade SE, 2004, AM J OBSTET GYNECOL, V191, P398, DOI 10.1016/j.ajog.2004.04.025; Battino D, 2013, EPILEPSIA, V54, P1621, DOI 10.1111/epi.12302; Bobo WV, 2012, PAEDIATR PERINAT EP, V26, P578, DOI 10.1111/ppe.12004; Campbell E, 2014, J NEUROL NEUROSUR PS, V85, P1029, DOI 10.1136/jnnp-2013-306318; Cooper WO, 2006, NEW ENGL J MED, V354, P2443, DOI 10.1056/NEJMoa055202; Costei AM, 2002, ARCH PEDIAT …	39	20	22	2	6	LIPPINCOTT WILLIAMS & WILKINS	PHILADELPHIA	TWO COMMERCE SQ, 2001 MARKET ST, PHILADELPHIA, PA 19103 USA	0028-3878	1526-632X		NEUROLOGY	Neurology	MAR 3	2015	84	9
J	Hao, NY; Xia, W; Tang, YY; Wu, MQ; Jiang, H; Lin, X; Liu, J; Zhou, D				Hao, Nanya; Xia, Wei; Tang, Yingying; Wu, Mengqian; Jiang, Han; Lin, Xu; Liu, Jie; Zhou, Dong			Periconceptional folic acid supplementation among pregnant women with epilepsy in a developing country: A retroprospective survey in China	EPILEPSY & BEHAVIOR			English	Article						Folic acid; Pregnancy; Epilepsy; China	NEURAL-TUBE DEFECTS; MAJOR CONGENITAL-MALFORMATIONS; POPULATION-BASED COHORT; ANTIEPILEPTIC DRUGS; PERINATAL OUTCOMES; MANAGEMENT ISSUES; FOLATE STATUS; TERATOGENESIS; HOMOCYSTEINE; RISK	Objective: The aims of this study were to investigate the implementation of guidelines on periconceptional folic acid supplementation among pregnant women with epilepsy (WWE) in China and to identify its potential correlations with selected sociodemographic and clinical factors. Methods: A detailed investigation was conducted in China using a structured questionnaire from December 2013 to May 201…	[Hao, Nanya; Tang, Yingying; Wu, Mengqian; Jiang, Han; Zhou, Dong] Sichuan Univ, West China Hosp, Dept Neurol, Chengdu 610041, Sichuan, Peoples R China; [Xia, Wei] Sichuan Univ, West China Univ Hosp 2, Dept Obstet & Gynecol, Chengdu 610041, Peoples R China; [Lin, Xu] 363 Hosp, Dept Neurol, Chengdu 610041, Peoples R China; [Liu, Jie] Sichuan Peoples Hosp, Dept Neurol, Chengdu 610072, Peoples R Chi…	Zhou, D (reprint author), Sichuan Univ, West China Hosp, Dept Neurol, 37 Guoxue Rd, Chengdu 610041, Sichuan, Peoples R China.	zhoudong66@yahoo.de					Apeland T, 2001, EPILEPSY RES, V47, P27, DOI 10.1016/S0920-1211(01)00288-1; Berry RJ, 1999, NEW ENGL J MED, V341, P1485, DOI 10.1056/NEJM199911113412001; Borthen I, 2009, BJOG-INT J OBSTET GY, V116, P1736, DOI 10.1111/j.1471-0528.2009.02354.x; Bramswig S, 2009, INT J VITAM NUTR RES, V79, P61, DOI 10.1024/0300-9831.79.2.61; Branum AM, 2013, J NUTR, V143, P486, DOI 10.3945/jn.112.169987; Brattstrom…	40	2	2	0	2	ACADEMIC PRESS INC ELSEVIER SCIENCE	SAN DIEGO	525 B ST, STE 1900, SAN DIEGO, CA 92101-4495 USA	1525-5050	1525-5069		EPILEPSY BEHAV	Epilepsy Behav.	MAR	2015	44
J	Bernard, PB; Castano, AM; Beitzel, CS; Carlson, VB; Benke, TA				Bernard, Paul B.; Castano, Anna M.; Beitzel, Christy S.; Carlson, Vivian B.; Benke, Tim A.			Behavioral changes following a single episode of early-life seizures support the latent development of an autistic phenotype	EPILEPSY & BEHAVIOR			English	Article						Early-life seizure; Autism; Restricted interest; Repetitive behaviors; Grooming; Social approach; Development; Marble burying	FRAGILE-X-SYNDROME; HYPOXIC-ISCHEMIC ENCEPHALOPATHY; OUTCOME SECONDARY ANALYSES; NETWORK HYPOTHERMIA TRIAL; NO INDEPENDENT IMPACT; KNOCKOUT MOUSE MODEL; LONG-TERM DEPRESSION; NEONATAL SEIZURES; REPETITIVE BEHAVIOR; STATUS EPILEPTICUS	We probed the developmental and behavioral consequences of a single episode of kainic acid-induced early-life seizures (KA-ELS) in the rat on postnatal day 7. Correlates of developmental trajectory were not altered, demonstrating that long-term consequences following KA-ELS are not initiated by secondary causes, such as malnourishment or alterations in maternal care. We report reduced marble bury…	[Bernard, Paul B.; Castano, Anna M.; Carlson, Vivian B.; Benke, Tim A.] Univ Colorado, Sch Med, Dept Pediat, Boulder, CO 80309 USA; [Beitzel, Christy S.; Benke, Tim A.] Univ Colorado, Sch Med, Dept Neurosci, Grad Program, Boulder, CO 80309 USA; [Benke, Tim A.] Univ Colorado, Sch Med, Dept Neurol, Boulder, CO 80309 USA; [Benke, Tim A.] Univ Colorado, Sch Med, Dept Pharmacol, Boulder, CO 80309 USA;…	Benke, TA (reprint author), Univ Colorado, Sch Med, 12800 E 19th,MS8102, Denver, CO 80045 USA.	tim.benke@ucdenver.edu			Children's Hospital Colorado Research Institute; Epilepsy Foundation [190295]; National Institutes of Health [R01 NS076577]	Special thanks are due to the Neuroscience Program Machine Shop Core and the University of Colorado behavioral neuroscience core (P30NS048154). Funding was provided by the Children's Hospital Colorado Research Institute, Epilepsy Foundation (190295), and National Institutes of Health grants R01 NS076577 (to T.B.). VC was supported by a summer research internship from the Department of Pediatrics.…	Abend NS, 2012, J CLIN NEUROPHYSIOL, V29, P441, DOI 10.1097/WNP.0b013e31826bd90d; American Psychiatric Association, 2013, DIAGN STAT MAN MENT; Baker M, 2011, NATURE, V475, P123, DOI 10.1038/475123a; Bernard PB, 2015, EXP NEUROL, V263, P72, DOI 10.1016/j.expneurol.2014.09.018; Bernard PB, 2014, NEUROPHARMACOLOGY, V84, P1, DOI 10.1016/j.neuropharm.2014.04.011; Bernard PB, 2013, NEUROBIOL DIS, V59, …	65	10	11	0	8	ACADEMIC PRESS INC ELSEVIER SCIENCE	SAN DIEGO	525 B ST, STE 1900, SAN DIEGO, CA 92101-4495 USA	1525-5050	1525-5069		EPILEPSY BEHAV	Epilepsy Behav.	MAR	2015	44
J	Moura, LMVR; Mendez, DY; De Jesus, J; Andrade, RA; Hoch, DB				Moura, Lidia M. V. R.; Mendez, Diego Yacaman; De Jesus, Jonathan; Andrade, Rogger A.; Hoch, Daniel B.			Quality care in epilepsy: Women's counseling and its association with folic acid prescription or recommendation	EPILEPSY & BEHAVIOR			English	Article						Epilepsy Quality Measures; Epilepsy outcomes; Safety counseling; Women's counseling; Health-care reform; Pay for performance	PATIENT; MANAGEMENT; PREGNANCY; SPECIALTY; KNOWLEDGE; PEOPLE	Objective: This study aimed to determine if annual counseling about contraception and pregnancy in the setting of treatment for epilepsy is associated with increased recommending or prescribing of folate. Methods: This is a retrospective cohort study with medical record abstraction. We selected records from 77 women of childbearing age who had two or more visits for epilepsy at a neurology clinic…	[Moura, Lidia M. V. R.; Mendez, Diego Yacaman; De Jesus, Jonathan; Andrade, Rogger A.; Hoch, Daniel B.] Massachusetts Gen Hosp, Dept Neurol, Boston, MA 02114 USA	Moura, LMVR (reprint author), Massachusetts Gen Hosp, Wang 720 Neurol,55 Fruit St, Boston, MA 02114 USA.	lidia.moura@mgh.harvard.edu; dymendez@partners.org; jdejesus5@partners.org; raandrade@partners.org; dhoch@partners.org		Yacaman Mendez, Diego/0000-0002-8130-0229	Massachusetts General Hospital Center of Expertise in Quality and Safety [223639]; Eisai, inc [2013D004806]	This study was supported by the Massachusetts General Hospital Center of Expertise in Quality and Safety (Grant number: 223639) and the Eisai, inc (Grant number: 2013D004806).	Cheng EM, 2007, MOVEMENT DISORD, V22, P515, DOI 10.1002/mds.21311; Choi HM, 2014, EPILEPSIA, V55, P1205, DOI 10.1111/epi.12672; Coker MF, 2011, SEIZURE-EUR J EPILEP, V20, P55, DOI 10.1016/j.seizure.2010.10.007; DiIorio C, 2006, EPILEPSY BEHAV, V9, P158, DOI 10.1016/j.yebeh.2006.05.001; Donohoe MT, 1998, ARCH INTERN MED, V158, P1596, DOI 10.1001/archinte.158.15.1596; Elliott J, 2008, EPILEPSY BEHA…	21	9	9	0	6	ACADEMIC PRESS INC ELSEVIER SCIENCE	SAN DIEGO	525 B ST, STE 1900, SAN DIEGO, CA 92101-4495 USA	1525-5050	1525-5069		EPILEPSY BEHAV	Epilepsy Behav.	MAR	2015	44
J	Weeke, LC; Van Rooij, LGM; Toet, MC; Groenendaal, F; de Vries, LS				Weeke, Lauren C.; Van Rooij, Linda G. M.; Toet, Mona C.; Groenendaal, Floris; de Vries, Linda S.			Neuroimaging in neonatal seizures	EPILEPTIC DISORDERS			English	Article						neonatal seizures; neuroimaging; MRI; ultrasound; CT; diffusion weighted imaging	HYPOXIC-ISCHEMIC ENCEPHALOPATHY; AMPLITUDE-INTEGRATED EEG; MOLYBDENUM COFACTOR DEFICIENCY; WHITE-MATTER INJURY; BRAIN-INJURY; CRANIAL ULTRASOUND; CEREBRAL-LESIONS; THERAPEUTIC HYPOTHERMIA; SINOVENOUS THROMBOSIS; KCNQ2 ENCEPHALOPATHY	Seizures are the most common sign of neurological dysfunction in full-term neonates, with an incidence estimated at 0.15-3.5/1,000 live births. Neonatal seizures often reflect severe underlying brain injury and are associated with high rates of mortality and morbidity. Prognosis is primarily determined by the nature, site and extent of the underlying aetiology, making accurate diagnosis and ident…	[Weeke, Lauren C.; Van Rooij, Linda G. M.; Toet, Mona C.; Groenendaal, Floris; de Vries, Linda S.] UMC Utrecht, Wilhelmina Childrens Hosp, Dept Neonatol, NL-3508 AB Utrecht, Netherlands	de Vries, LS (reprint author), UMC Utrecht, Wilhelmina Childrens Hosp, Dept Neonatol, KE 04-123-1, NL-3508 AB Utrecht, Netherlands.	l.s.devries@umcutrecht.nl			European Community [HEALTH-F5-2009-4.2-1, 241479, FP7-HEALTH-2009-4.2-1]	This work was supported by the European Community's 7th Framework Programme (HEALTH-F5-2009-4.2-1, grant agreement no. 241479, the NEMO project).; Lauren Weeke was supported by the European Community's Seventh Framework Programme (FP7-HEALTH-2009-4.2-1, grant agreement no. 241479, The NEMO Project). Pr. Linda de Vries presented part of the work at the Progress in Epileptic Disorders Workshop co-o…	Alderliesten T, 2011, RADIOLOGY, V261, P235, DOI [10.1148/radiol.11110213/-/DC1, 10.1148/radiol.11110213]; Bajaj M, 2014, J PEDIATR-US, V165, P404, DOI 10.1016/j.jpeds.2014.04.046; Barnette AR, 2014, PEDIATRICS, V133, pE1508, DOI 10.1542/peds.2013-4247; Bednarek N, 2012, NEUROLOGY, V78, P1420, DOI 10.1212/WNL.0b013e318253d589; BERGMAN I, 1983, ANN NEUROL, V14, P642, DOI 10.1002/ana.410140607; Bro…	79	3	3	0	1	JOHN LIBBEY EUROTEXT LTD	MONTROUGE	127 AVE DE LA REPUBLIQUE, 92120 MONTROUGE, FRANCE	1294-9361	1950-6945		EPILEPTIC DISORD	Epileptic Disord.	MAR	2015	17	1
J	Watila, MM; Beida, O; Kwari, S; Nyandaiti, NW; Nyandaiti, YW				Watila, Musa Mamman; Beida, Omeiza; Kwari, Shiktra; Nyandaiti, Na'awurti Williams; Nyandaiti, Yakub Wilberforce			Seizure occurrence, pregnancy outcome among women with active convulsive epilepsy: One year prospective study	SEIZURE-EUROPEAN JOURNAL OF EPILEPSY			English	Article						Seizure; Epilepsy; Women; Pregnancy; Outcome	SUB-SAHARAN AFRICA; TECHNOLOGY-ASSESSMENT SUBCOMMITTEE; QUALITY STANDARDS SUBCOMMITTEE; UPDATE MANAGEMENT ISSUES; RISK-FACTORS; AMERICAN ACADEMY; PREVALENCE; ZAMBIA; FOCUS; THERAPEUTICS	Purpose: To determine the prevalence of active convulsive epilepsy, seizure frequency and the outcome of pregnancy amongst a cohort of pregnant women attending antenatal clinic (ANC) at two tertiary hospitals. Methods: An observational cohort study conducted at the University of Maiduguri Teaching Hospital and State Specialist Hospital, Northeast Nigeria. Pregnant women attending antenatal care w…	[Watila, Musa Mamman; Nyandaiti, Yakub Wilberforce] Univ Maiduguri, Teaching Hosp, Dept Med, Maiduguri, Borno State, Nigeria; [Beida, Omeiza] Fed Neuropsychiat Hosp, Maiduguri, Borno State, Nigeria; [Kwari, Shiktra] Univ Maiduguri, Teaching Hosp, Dept Obstet & Gynaecol, Maiduguri, Borno State, Nigeria; [Nyandaiti, Na'awurti Williams] Univ Maiduguri, Teaching Hosp, Dept Stat, Sch Nursing, Maidugur…	Watila, MM (reprint author), Univ Maiduguri, Teaching Hosp, Dept Med, PMB 1414, Maiduguri, Borno State, Nigeria.	watilamusa@yahoo.com		Beida, Omeiza/0000-0002-5844-9471	Medical Education Partnership Initiative in Nigeria (MEPIN) project - Fogarty International Center; Office of AIDS Research; National Human Genome Research Institute of the National Institute of Health; Health Resources and Services Administration (HRSA); Office of the U.S. Global AIDS [R24TW008878]	The project described was supported by the Medical Education Partnership Initiative in Nigeria (MEPIN) project funded by Fogarty International Center, the Office of AIDS Research, and the National Human Genome Research Institute of the National Institute of Health, the Health Resources and Services Administration (HRSA) and the Office of the U.S. Global AIDS Coordinator under Award Number R24TW00…	Agida ET, 2010, NIGER J CLIN PRACT, V13, P394; [Anonymous], 2002, AFRICAN J NEUROL SCI, V21; Artama M, 2005, NEUROLOGY, V64, P1874, DOI 10.1212/01.WNL.0000163771.96962.1F; Banerjee PN, 2009, EPILEPSY RES, V85, P31, DOI 10.1016/j.eplepsyres.2009.03.003; Baskind R, 2005, EPILEPSY BEHAV, V7, P68, DOI 10.1016/j.yabeh.2005.04.009; Beghi E, 2005, EPILEPSIA, V46, P1698, DOI 10.1111/j.1528-1167.2005.0027…	42	0	0	0	5	W B SAUNDERS CO LTD	LONDON	32 JAMESTOWN RD, LONDON NW1 7BY, ENGLAND	1059-1311	1532-2688		SEIZURE-EUR J EPILEP	Seizure	MAR	2015	26
J	Tsenov, G; Vondrakova, K; Otahal, J; Burchfiel, J; Kubova, H				Tsenov, Grygoriy; Vondrakova, Katerina; Otahal, Jakub; Burchfiel, James; Kubova, Hana			Activation of either the ETA or the ETB receptors is involved in the development of electrographic seizures following intrahippocampal infusion of the endothelin-1 in immature rats	EXPERIMENTAL NEUROLOGY			English	Article						Focal ischemia; Endothelin-1; Cerebral blood flow; Oxygen saturation; Seizures; Hippocampus; Immature rat; ET receptors	ISCHEMIC BRAIN-DAMAGE; STATUS EPILEPTICUS; CEREBRAL-ISCHEMIA; INDUCED LESIONS; STROKE; MODEL; HYPOTHERMIA; INJECTION; EPILEPSY; NEWBORN	The period around birth is a risky time for stroke in infants, which is associated with two major acute and subacute processes: anatomical damage and seizures. It is unclear as to what extent each of these processes independently contributes to poor outcome. Furthermore, it is unclear whether there is an interaction between the two processes does seizure activity cause additional brain damage bey…	[Tsenov, Grygoriy; Vondrakova, Katerina; Otahal, Jakub; Kubova, Hana] Acad Sci Czech Republic, Inst Physiol Vvi, Dept Dev Epileptol, CZ-14220 Prague, Czech Republic; [Burchfiel, James] Univ Rochester, Med Ctr, Strong Epilepsy Ctr, Dept Neurol, Rochester, NY 14642 USA	Tsenov, G (reprint author), Acad Sci Czech Republic, Inst Physiol Vvi, Dept Dev Epileptol, Videnska 1083, CZ-14220 Prague, Czech Republic.	grygoriy.tsenov@gmail.com	Kubova, Hana/C-4210-2012; Tsenov, Grygoriy/C-3897-2012; Otahal, Jakub/B-5833-2012	Kubova, Hana/0000-0002-2016-7428; Tsenov, Grygoriy/0000-0001-9363-9943; Otahal, Jakub/0000-0001-5944-5803; Vondrakova, Katerina/0000-0002-7628-7306	Grant Agency of the Czech Republic [P304/11/P383, P304/12/G069, P304/14/20613S]; [RVO: 67985823]	We gratefully acknowledge the expert technical help by Mrs. Blanka Cejkova, Mrs. Irinka Nesev and Mrs. Eva Lazkova. We express gratitude to Dr. Rae Burchfiel, Dr. Kerry Thompson, Dr. Jaroslava Folbergrova, Dr. Premysl Jiruska, Dr. Rastislav Druga, Ms. Thuy Hua, and Dr. Pavel Mara for their helpful advice and comments. The present study was supported by grants P304/11/P383, P304/12/G069 and P304/1…	Baba A, 1998, LIFE SCI, V62, P1711, DOI 10.1016/S0024-3205(98)00133-7; Bogaert L, 2000, BRAIN RES, V887, P266, DOI 10.1016/S0006-8993(00)02959-0; CATALTEPE O, 1995, PEDIATR RES, V38, P251, DOI 10.1203/00006450-199508000-00019; Driscoll I, 2008, NEUROBIOL AGING, V29, P1847, DOI 10.1016/j.neurobiolaging.2007.04.025; Druga R, 2005, EPILEPSY RES, V63, P43, DOI 10.1016/j.eplepsyres.2004.11.001; Fuxe K…	31	2	3	0	7	ACADEMIC PRESS INC ELSEVIER SCIENCE	SAN DIEGO	525 B ST, STE 1900, SAN DIEGO, CA 92101-4495 USA	0014-4886	1090-2430		EXP NEUROL	Exp. Neurol.	MAR	2015	265
J	Vanlerberghe, C; Petit, F; Malan, V; Vincent-Delorme, C; Bouquillon, S; Boute, O; Holder-Espinasse, M; Delobel, B; Duban, B; Vallee, L; Cuisset, JM; Lemaitre, MP; Vantyghem, MC; Pigeyre, M; Lanco-Dosen, S; Plessis, G; Gerard, M; Decamp, M; Mathieu, M; Morin, G; Jedraszak, G; Bilan, F; Gilbert-Dussardier, B; Fauvert, D; Roume, J; Cormier-Daire, V; Caumes, R; Puechberty, J; Genevieve, D; Sarda, P; …				Vanlerberghe, Clemence; Petit, Florence; Malan, Valerie; Vincent-Delorme, Catherine; Bouquillon, Sonia; Boute, Odile; Holder-Espinasse, Muriel; Delobel, Bruno; Duban, Benedicte; Vallee, Louis; Cuisset, Jean-Marie; Lemaitre, Marie-Pierre; Vantyghem, Marie-Christine; Pigeyre, Marie; Lanco-Dosen, Sandrine; Plessis, Ghislaine; Gerard, Marion; Decamp, Matthieu; Mathieu, Michele; Morin, Gilles; Jedrasz…			15q11.2 microdeletion (BP1-BP2) and developmental delay, behaviour issues, epilepsy and congenital heart disease: A series of 52 patients	EUROPEAN JOURNAL OF MEDICAL GENETICS			English	Article						BP1-BP2; 15q11.2 microdeletion; Congenital heart disease; CYFIP1; NIPA1; NIPA2; TUBGCP5	PRADER-WILLI-SYNDROME; COPY-NUMBER VARIANTS; CHILDHOOD ABSENCE EPILEPSY; ANGELMAN-SYNDROME; RECURRENT MICRODELETIONS; CRITICAL REGION; 4 GENES; DELETION; DISORDERS; NIPA2	Proximal region of chromosome 15 long arm is rich in duplicons that, define five breakpoints (BP) for 15q rearrangements. 15q11.2 microdeletion between BP1 and BP2 has been previously associated with developmental delay and atypical psychological patterns. This region contains four highly-conserved and non-imprinted genes: NIPA1, NIPA2, CYFIP1, TUBGCP5. Our goal was to investigate the phenotypes …	[Vanlerberghe, Clemence; Bouquillon, Sonia; Andrieux, Joris] CHRU Lille, Hop Jeanne de Flandre, Inst Med Genet, Lille, France; [Petit, Florence; Vincent-Delorme, Catherine; Boute, Odile; Holder-Espinasse, Muriel; Manouvrier-Hanu, Sylvie] CHRU Lille, Hop Jeanne de Flandre, Serv Genet Clin, Lille, France; [Malan, Valerie] Hop Necker Enfants Malad, AP HP, Serv Cytogenet & Embryol, Paris, France; [Ho…	Vanlerberghe, C (reprint author), Hop Jeanne de Flandre, Inst Med Genet, Barre Nord 2eme Etage,2 Ave Oscar Lambret, F-59037 Lille, France.	clemence.vanlerberghe@chru-lille.fr	Vantyghem, Marie-Christine/P-2939-2017; Malan, Valerie/H-7423-2017	Vantyghem, Marie-Christine/0000-0002-9369-0463; Malan, Valerie/0000-0002-3450-4958; cormier-daire, valerie/0000-0002-2839-9856; petit, florence/0000-0002-1368-1023; GILBERT-DUSSARDIER, Brigitte/0000-0001-7182-9914			Abdelmoity AT, 2012, J DEV BEHAV PEDIATR, V33, P570, DOI 10.1097/DBP.0b013e31826052ae; Bittel DC, 2006, PEDIATRICS, V118, pE1276, DOI 10.1542/peds.2006.0424; Bozdagi O, 2012, PLOS ONE, V7, DOI 10.1371/journal.pone.0042422; Burnside R, 2011, HUM GENET, V130, P517, DOI 10.1007/s00439-011-0970-4; Butler MG, 2004, PEDIATRICS, V113, P565, DOI 10.1542/peds.113.3.565; Chai JH, 2003, AM J HUM GENET, V73,…	48	28	30	1	13	ELSEVIER SCIENCE BV	AMSTERDAM	PO BOX 211, 1000 AE AMSTERDAM, NETHERLANDS	1769-7212	1878-0849		EUR J MED GENET	Eur. J. Med. Genet.	MAR	2015	58	3
J	Zwanenburg, A; Andriessen, P; Jellema, RK; Niemarkt, HJ; Wolfs, TGAM; Kramer, BW; Delhaas, T				Zwanenburg, Alex; Andriessen, Peter; Jellema, Reint K.; Niemarkt, Hendrik J.; Wolfs, Tim G. A. M.; Kramer, Boris W.; Delhaas, Tammo			Using trend templates in a neonatal seizure algorithm improves detection of short seizures in a foetal ovine model	PHYSIOLOGICAL MEASUREMENT			English	Article						neonate; seizure; detection; algorithm; support vector machine; EEG; trend template	SUPPORT VECTOR MACHINES; AMPLITUDE-INTEGRATED EEG; GLOBAL HYPOXIA-ISCHEMIA; CEREBRAL INFLAMMATION; MATTER INJURY; PRETERM SHEEP; TERM INFANTS; BRAIN-INJURY; FULL-TERM; SYSTEM	Seizures below one minute in duration are difficult to assess correctly using seizure detection algorithms. We aimed to improve neonatal detection algorithm performance for short seizures through the use of trend templates for seizure onset and end. Bipolar EEG were recorded within a transiently asphyxiated ovine model at 0.7 gestational age, a common experimental model for studying brain develop…	[Zwanenburg, Alex; Delhaas, Tammo] Maastricht Univ, Dept Biomed Engn, NL-6200 MD Maastricht, Netherlands; [Zwanenburg, Alex; Andriessen, Peter; Jellema, Reint K.; Wolfs, Tim G. A. M.; Kramer, Boris W.] Maastricht Univ, Dept Pediat, NL-6200 MD Maastricht, Netherlands; [Andriessen, Peter; Jellema, Reint K.; Niemarkt, Hendrik J.] Maxima Med Ctr, Dept Pediat, Veldhoven, Netherlands	Zwanenburg, A (reprint author), Maastricht Univ, Dept Biomed Engn, Univ Single 50, NL-6200 MD Maastricht, Netherlands.	a.zwanenburg@maastrichtuniversity.nl		Zwanenburg, Alex/0000-0002-0342-9545			Aarabi A, 2009, CLIN NEUROPHYSIOL, V120, P1648, DOI 10.1016/j.clinph.2009.07.002; Aarabi A, 2007, CLIN NEUROPHYSIOL, V118, P2781, DOI 10.1016/j.clinph.2007.08.012; Andre M, 2010, NEUROPHYSIOL CLIN, V40, P59, DOI 10.1016/j.neucli.2010.02.002; Back SA, 2012, NEUROTHERAPEUTICS, V9, P359, DOI 10.1007/s13311-012-0108-y; BARLOW RM, 1969, J COMP NEUROL, V135, P249, DOI 10.1002/cne.901350302; Bennet L, 2…	40	2	2	0	2	IOP PUBLISHING LTD	BRISTOL	TEMPLE CIRCUS, TEMPLE WAY, BRISTOL BS1 6BE, ENGLAND	0967-3334	1361-6579		PHYSIOL MEAS	Physiol. Meas.	MAR	2015	36	3
J	Weeke, LC; Groenendaal, F; Toet, MC; Benders, MJNL; Nievelstein, RAJ; van Rooij, LGM; de Vries, LS				Weeke, Lauren C.; Groenendaal, Floris; Toet, Mona C.; Benders, Manon J. N. L.; Nievelstein, Rutger A. J.; van Rooij, Linda G. M.; de Vries, Linda S.			The aetiology of neonatal seizures and the diagnostic contribution of neonatal cerebral magnetic resonance imaging	DEVELOPMENTAL MEDICINE AND CHILD NEUROLOGY			English	Article							THERAPEUTIC HYPOTHERMIA; CRANIAL ULTRASOUND; NEWBORN-INFANTS; BRAIN-INJURY; ENCEPHALOPATHY; STROKE; MRI; HYPOGLYCEMIA; DEFICIENCY; HEMORRHAGE	AimThe aim of this study was to delineate aetiologies and explore the diagnostic value of cerebral magnetic resonance imaging (MRI) in addition to cranial ultrasonography (cUS) in infants presenting with neonatal seizures. MethodThis retrospective cohort study comprised infants (gestational age 35.0-42.6wks) with seizures, confirmed by either continuous amplitude-integrated electroencephalography…	[Weeke, Lauren C.; Groenendaal, Floris; Toet, Mona C.; Benders, Manon J. N. L.; van Rooij, Linda G. M.; de Vries, Linda S.] Univ Med Ctr, Wilhelmina Childrens Hosp, Dept Neonatol, Utrecht, Netherlands; [Nievelstein, Rutger A. J.] Univ Med Ctr Utrecht, Dept Radiol, Utrecht, Netherlands	Dept Neonatol, KE 04-123-1,POB 85090, NL-3508 AB Utrecht, Netherlands.	l.s.devries@umcutrecht.nl			European Community [HEALTH-F5-2009-4.2-1, 241479]	This work was supported by the European Community's 7th Framework Programme (HEALTH-F5-2009-4.2-1, grant agreement no. 241479, the NEMO project). The funder was not involved in the study design, data collection, data analysis, manuscript preparation, and/or publication decisions. The authors have stated that they had no interests that could be perceived as posing a conflict bias.	Al Yazidi G, 2014, PEDIATR NEUROL, V50, P630, DOI 10.1016/j.pediatrneurol.2014.01.054; Alkalay AL, 2005, CLIN PEDIATR, V44, P783, DOI 10.1177/000992280504400906; Bednarek N, 2012, NEUROLOGY, V78, P1420, DOI 10.1212/WNL.0b013e318253d589; Brouwer AJ, 2010, NEURORADIOLOGY, V52, P567, DOI 10.1007/s00234-010-0698-1; Burns CM, 2008, PEDIATRICS, V122, P65, DOI 10.1542/peds.2007-2822; Coskun A, 2005, EUR…	41	12	12	0	8	WILEY-BLACKWELL	HOBOKEN	111 RIVER ST, HOBOKEN 07030-5774, NJ USA	0012-1622	1469-8749		DEV MED CHILD NEUROL	Dev. Med. Child Neurol.	MAR	2015	57	3
J	Wang, S; Zhang, XQ; Song, CG; Xiao, T; Zhao, M; Zhu, G; Zhao, CS				Wang, S.; Zhang, X. Q.; Song, C. G.; Xiao, T.; Zhao, M.; Zhu, G.; Zhao, C. S.			IN VIVO EFFECTS OF BUMETANIDE AT BRAIN CONCENTRATIONS INCOMPATIBLE WITH NKCC1 INHIBITION ON NEWBORN DGC STRUCTURE AND SPONTANEOUS EEG SEIZURES FOLLOWING HYPOXIA-INDUCED NEONATAL SEIZURES	NEUROSCIENCE			English	Article						epilepsy; hypoxia; neurogenesis; neuronal plasticity; NKCC1	DENTATE GRANULE CELLS; TEMPORAL-LOBE EPILEPSY; HILAR BASAL DENDRITES; MICROVASCULAR ENDOTHELIAL-CELLS; CATION-CHLORIDE COTRANSPORTERS; STATUS EPILEPTICUS; IMMATURE BRAIN; ABERRANT NEUROGENESIS; GABAERGIC EXCITATION; DEPENDENT CHANGES	Neonatal seizures caused by perinatal asphyxia and hypoxic-ischemic encephalopathy can be refractory to conventional anticonvulsants. This may be due to the depolarizing effects of gamma-aminobutyric acid (GABA) achieved by the activity of the Na+-K+-2Cl(-) cotransporter (NKCC1). The aim of this study is to evaluate the long-term effects of bumetanide, a NKCC1 inhibitor, on hippocampal neurogenes…	[Wang, S.; Zhang, X. Q.; Song, C. G.; Zhao, C. S.] China Med Univ, Dept Neurol, Affiliated Hosp 1, Shenyang, Liaoning, Peoples R China; [Xiao, T.] China Med Univ, Dept Dermatol, Affiliated Hosp 1, Shenyang, Liaoning, Peoples R China; [Xiao, T.] Minist Educ, Key Lab Immunodermatol, Minist Hlth, Shenyang, Liaoning, Peoples R China; [Zhao, M.] China Med Univ, Shengjing Affiliated Hosp, Dept Cardiol,…	Zhao, CS (reprint author), 155 North Nanjing St, Shenyang 110001, Liaoning, Peoples R China.	cszhao@mail.cmu.edu.cn			Natural Science Foundation of Liaoning Province, China [201202276]; Program for Liaoning Excellent Talents in University, China [LR2013039]	This study was supported by the Natural Science Foundation of Liaoning Province, China (No. 201202276) and the Program for Liaoning Excellent Talents in University, China (No. LR2013039).	Baram TZ, 2011, EPILEPSY CURR, V11, P21, DOI 10.5698/1535-7511-11.1.21; Baram TZ, 1998, TRENDS NEUROSCI, V21, P471, DOI 10.1016/S0166-2236(98)01275-2; Ben-Ari Y, 2011, EPILEPSY CURR, V11, P192, DOI 10.5698/1535-7511-11.6.192; Ben-Ari Y, 2006, LANCET NEUROL, V5, P1055, DOI 10.1016/S1474-4422(06)70626-3; Bjorkman ST, 2010, NEUROSCIENCE, V166, P157, DOI 10.1016/j.neuroscience.2009.11.067; Brandt C, …	77	14	14	1	8	PERGAMON-ELSEVIER SCIENCE LTD	OXFORD	THE BOULEVARD, LANGFORD LANE, KIDLINGTON, OXFORD OX5 1GB, ENGLAND	0306-4522	1873-7544		NEUROSCIENCE	Neuroscience	FEB 12	2015	286
J	Passarelli, V; de Figueiredo, NSV; Angst, DBM; Baldocchi, MA; Rocha, MSG				Passarelli, Valmir; Visona de Figueiredo, Nathalia Stela; Moraes Angst, Debora Bartzen; Baldocchi, Meire Argentoni; Guimaraes Rocha, Maria Sheila			Folate use in women with epilepsy: Predictors of adherence in a specialized tertiary outclinic	EPILEPSY & BEHAVIOR			English	Article						Epilepsy; Folate; Women's health; Anticonvulsants; Teratogenesis; Adherence	TECHNOLOGY-ASSESSMENT SUBCOMMITTEE; QUALITY STANDARDS SUBCOMMITTEE; UPDATE MANAGEMENT ISSUES; MAJOR CONGENITAL-MALFORMATIONS; FOLIC-ACID; ANTIEPILEPTIC DRUGS; AMERICAN ACADEMY; PREGNANCY; THERAPEUTICS; NEUROLOGY	Purpose of the study: The aims of this study were to determine the percentage of women with epilepsy (WWE) taking folic acid (FA) in an outpatient epilepsy tertiary hospital at Sao Paulo, Brazil, and to identify the possible predictors of adherence. Method: Five hundred seventy-six medical records of patients followed in our service were reviewed. Sixty-six WWE using antiepileptic drugs with age …	[Passarelli, Valmir; Visona de Figueiredo, Nathalia Stela; Moraes Angst, Debora Bartzen; Baldocchi, Meire Argentoni; Guimaraes Rocha, Maria Sheila] Hosp Santa Marcelina, Dept Neurol, Sao Paulo, SP, Brazil	Passarelli, V (reprint author), Rua Alves Guimaraes 434,Apto 51, BR-05410000 Sao Paulo, SP, Brazil.	valmirpas@ig.com.br		Passarelli, Valmir/0000-0002-6904-2562; ROCHA, MARIA SHEILA/0000-0003-4312-3994			[Anonymous], 2012, MAN OR DATN GUIA PRA; Artama M, 2013, DRUG SAFETY, V36, P359, DOI 10.1007/s40264-013-0052-8; Crawford P, 2003, SEIZURE-EUR J EPILEP, V12, P502, DOI 10.1016/S1059-1311(03)00085-2; Czeizel AE, 1996, TERATOLOGY, V53, P345, DOI 10.1002/(SICI)1096-9926(199606)53:6<345::AID-TERA5>3.0.CO;2-Z; Federacao Brasileira das Associacoes de Ginecologia e Obstetricia, 2012, GUIA PRAT COND REC S…	32	1	1	1	3	ACADEMIC PRESS INC ELSEVIER SCIENCE	SAN DIEGO	525 B ST, STE 1900, SAN DIEGO, CA 92101-4495 USA	1525-5050	1525-5069		EPILEPSY BEHAV	Epilepsy Behav.	FEB	2015	43
J	Yu, XF; Miao, J; Li, Y; Jiang, XM; Ma, YG; Meng, HM				Yu, Xue-Fan; Miao, Jing; Li, Yan; Jiang, Xin-Mei; Ma, Yu-Gang; Meng, Hong-Mei			Myoclonic epilepsy with ragged-red fibers: A case report	EXPERIMENTAL AND THERAPEUTIC MEDICINE			English	Article						myoclonia; epilepsy; mitochondrial encephalomyopathy	MUTATION; FIBROBLASTS; DISEASES	Myoclonic epilepsy with ragged-red fibers is a maternally inherited disease that is characterized by myoclonic epilepsy, cerebellar ataxia and progressive muscular weakness. The present study reports the case of a 25-year-old male who presented with paroxysmal left upper limb tics and weakness for two years. Neurological examination revealed intact cranial nerves, decreased deep tendon reflexes a…	[Yu, Xue-Fan; Miao, Jing; Li, Yan; Jiang, Xin-Mei; Ma, Yu-Gang; Meng, Hong-Mei] Jilin Univ, Dept Neurol, Hosp 1, Changchun 130021, Jilin, Peoples R China	Meng, HM (reprint author), Jilin Univ, Dept Neurol, Hosp 1, 71 Xinmin St, Changchun 130021, Jilin, Peoples R China.	hongmeiyp@126.com					Bindoff LA, 2012, EPILEPSIA, V53, P92, DOI 10.1111/j.1528-1167.2012.03618.x; BLACK JT, 1975, J NEUROL SCI, V26, P479, DOI 10.1016/0022-510X(75)90048-9; Brackmann F, 2012, EUR J PEDIATR, V171, P859, DOI 10.1007/s00431-011-1662-8; Chuang CS, 2007, NEUROL INDIA, V55, P385; De la Mata M, 2012, NEUROTHERAPEUTICS, V9, P446, DOI 10.1007/s13311-012-0103-3; DiMauro S, 2002, ADV NEUROL, V89, P217; ENRIQUEZ…	10	0	0	0	3	SPANDIDOS PUBL LTD	ATHENS	POB 18179, ATHENS, 116 10, GREECE	1792-0981	1792-1015		EXP THER MED	Exp. Ther. Med.	FEB	2015	9	2
J	Ali, I; Chugh, D; Ekdahl, CT				Ali, Idrish; Chugh, Deepti; Ekdahl, Christine T.			Role of fractalkine-CX3CR1 pathway in seizure-induced microglial activation, neurodegeneration, and neuroblast production in the adult rat brain	NEUROBIOLOGY OF DISEASE			English	Article						CX3CR1; Fractalkine; Epilepsy; Neurogenesis; Inflammation; Neurodegeneration	TEMPORAL-LOBE EPILEPSY; HIPPOCAMPAL-NEURONS; STATUS-EPILEPTICUS; SYNAPTIC-TRANSMISSION; INDUCED NEUROGENESIS; ALZHEIMERS-DISEASE; RECEPTOR; DEFICIENCY; MEMORY; CELLS	Temporal lobe seizures lead to an acute inflammatory response in the brain primarily characterized by activation of parenchymal microglial cells. Simultaneously, degeneration of pyramidal cells and interneurons is evident together with a seizure-induced increase in the production of new neurons within the dentate gyms of the hippocampus. We have previously shown a negative correlation between the…	Lund Univ, Div Clin Neurophysiol, Wallenberg Neurosci Ctr, Inflammat & Stem Cell Therapy Grp, S-22100 Lund, Sweden; [Ekdahl, Christine T.] Lund Univ, Lund Epilepsy Ctr, SE-22184 Lund, Sweden	Ekdahl, CT (reprint author), Lund Univ, Lund Epilepsy Ctr, Div Clin Neurophysiol, Inflammat & Stem Cell Therapy Grp, BMC A11,Solvegatan 17, SE-22184 Lund, Sweden.	Christine.Ekdahl_Clementson@med.lu.se	Ali, Idrish/P-4989-2018; Ali, Idrish/K-1706-2015	Ali, Idrish/0000-0002-0971-4654; Ali, Idrish/0000-0002-0971-4654	Swedish Research Council [C0229701, C0229702]; Zoega's Foundation; O.E. and Edla Johansson's Scientific Foundation; Tore Nilson's Foundation; Ahlens' Foundation; European Union [602102 (EPITARGET)]	We thank biomedical analyst Susanne Jonsson for technical support. This work was supported by the Swedish Research Council ( C0229701, C0229702), ALF Grant for funding for medical training and research, Zoega's Foundation, O.E. and Edla Johansson's Scientific Foundation, Tore Nilson's Foundation, and Ahlens' Foundation. The research leading to these results has also received funding from the Euro…	Bachstetter AD, 2011, NEUROBIOL AGING, V32, P2030, DOI 10.1016/j.neurobiolaging.2009.11.022; Beique JC, 2003, J PHYSIOL-LONDON, V546, P859, DOI 10.1113/jphysiol.2002.031369; Bengzon J, 1997, P NATL ACAD SCI USA, V94, P10432, DOI 10.1073/pnas.94.19.10432; Bielefeld P, 2014, EUR J NEUROSCI, V39, P1, DOI 10.1111/ejn.12387; Brown GC, 2014, NAT REV NEUROSCI, V15, P209, DOI 10.1038/nrn3710; Butovsky O,…	58	20	22	1	9	ACADEMIC PRESS INC ELSEVIER SCIENCE	SAN DIEGO	525 B ST, STE 1900, SAN DIEGO, CA 92101-4495 USA	0969-9961	1095-953X		NEUROBIOL DIS	Neurobiol. Dis.	FEB	2015	74
J	Hellstrom-Westas, L; Boylan, G; Agren, J				Hellstrom-Westas, Lena; Boylan, Geraldine; Agren, Johan			Systematic review of neonatal seizure management strategies provides guidance on anti-epileptic treatment	ACTA PAEDIATRICA			English	Review						Anti-epileptic drugs; Electroencephalogram; Newborn; Phenobarbital; Status epilepticus	ELECTROGRAPHIC SEIZURES; PRETERM INFANTS; BRAIN; RISK; EPILEPSY; PERIOD; NEONATOLOGISTS; NEUROLOGISTS; VARIABILITY; RECURRENCE	There is a lack of scientific evidence to support the best management of neonatal seizures. Current strategies for neonatal seizure management were investigated by analysis of all surveys published during the time period 2000-2012. Methods for seizure diagnosis and availability of electroencephalogram (EEG), including monitoring, varied. Phenobarbital was the drug of first choice, and the use of …	[Hellstrom-Westas, Lena; Agren, Johan] Uppsala Univ, Dept Womens & Childrens Hlth, Uppsala, Sweden; [Boylan, Geraldine] Natl Univ Ireland Univ Coll Cork, Dept Paediat & Child Hlth, Cork, Ireland	Hellstrom-Westas, L (reprint author), Univ Uppsala Hosp, Dept Womens & Childrens Hlth, SE-75185 Uppsala, Sweden.	lena.westas@kbh.uu.se		Boylan, Geraldine/0000-0003-0920-5291; Hellstrom-Westas, Lena/0000-0003-3498-6069	European Community [241479]	The research leading to these results has received funding from the European Community's Seventh Framework Programme (FP7/2007-2013) under grant agreement no 241479. We thank the staff of the Medical library at Uppsala University Hospital for kind assistance with the literature search.	Appendino JP, 2012, CAN J NEUROL SCI, V39, P355, DOI 10.1017/S0317167100013512; Bartha AI, 2007, PEDIATR NEUROL, V37, P85, DOI 10.1016/j.pediatrneurol.2007.04.003; Bassan H, 2008, PEDIATR NEUROL, V38, P415, DOI 10.1016/j.pediatrneurol.2008.03.003; Bittigau P, 2002, P NATL ACAD SCI USA, V99, P15089, DOI 10.1073/pnas.222550499; Blume HK, 2009, J CHILD NEUROL, V24, P148, DOI 10.1177/0883073808321056…	45	21	24	0	3	WILEY-BLACKWELL	HOBOKEN	111 RIVER ST, HOBOKEN 07030-5774, NJ USA	0803-5253	1651-2227		ACTA PAEDIATR	Acta Paediatr.	FEB	2015	104	2
J	Akman, O; Moshe, SL; Galanopoulou, AS				Akman, Ozlem; Moshe, Solomon L.; Galanopoulou, Aristea S.			Early Life Status Epilepticus and Stress Have Distinct and Sex-Specific Effects on Learning, Subsequent Seizure Outcomes, Including Anticonvulsant Response to Phenobarbital	CNS NEUROSCIENCE & THERAPEUTICS			English	Article						Flurothyl; Lithium-pilocarpine; Phenobarbital; Status epilepticus; Seizures; Infant rat	TEMPORAL-LOBE EPILEPSY; AGE-RELATED DIFFERENCES; LONG-TERM CONSEQUENCES; KAINIC ACID SEIZURES; RAT SUBSTANTIA-NIGRA; LIMBIC EPILEPTOGENESIS; RECURRENT SEIZURES; PILOCARPINE MODEL; NEONATAL SEIZURES; INFANTILE SPASMS	AimsNeonatal status epilepticus (SE) is often associated with adverse cognitive and epilepsy outcomes. We investigate the effects of three episodes of kainic acid-induced SE (3KA-SE) and maternal separation in immature rats on subsequent learning, seizure susceptibility, and consequences, and the anticonvulsant effects of phenobarbital, according to sex, type, and age at early life (EL) event. Me…	[Akman, Ozlem; Moshe, Solomon L.; Galanopoulou, Aristea S.] Albert Einstein Coll Med, Montefiore Med Ctr, Saul R Korey Dept Neurol, Bronx, NY 10461 USA; [Akman, Ozlem] Istanbul Bilim Univ, Fac Med, Dept Physiol, Istanbul, Turkey; [Moshe, Solomon L.] Albert Einstein Coll Med, Montefiore Med Ctr, Dept Pediat, Bronx, NY 10461 USA; [Moshe, Solomon L.; Galanopoulou, Aristea S.] Albert Einstein Coll Me…	Galanopoulou, AS (reprint author), Albert Einstein Coll Med, 1410 Pelham Pkwy South,Kennedy Ctr Rm 306, Bronx, NY 10461 USA.	aristea.galanopoulou@einstein.yu.edu			NIH [NS43209, NS20253, NS45911, NS-78333]; CURE; US Department of Defense; UCB; Heffer Family Foundation; Siegel Family Foundation; NINDS [NS078333]	The authors are grateful to Mrs Qianyun Li, Wei Liu, and Hong Wang for their excellent technical assistance. Dr Moshe is the Charles Frost Chair in Neurosurgery and Neurology and funded by grants from NIH NS43209, NS20253, NS45911, NS-78333, CURE, US Department of Defense, UCB, and from the Heffer Family and the Siegel Family Foundations. He receives from Elsevier an annual compensation for his w…	Akman O, 2014, NEUROBIOL DIS, V72, P153, DOI 10.1016/j.nbd.2014.05.021; BARNES CA, 1979, J COMP PHYSIOL PSYCH, V93, P74, DOI 10.1037/h0077579; Ben-Ari Y, 2002, NAT REV NEUROSCI, V3, P728, DOI 10.1038/nrn920; Ben-Ari Y, 2006, LANCET NEUROL, V5, P1055, DOI 10.1016/S1474-4422(06)70626-3; Briggs SW, 2014, EPILEPSIA, V55, P94, DOI 10.1111/epi.12424; Briggs SW, 2011, NEURAL PLAST, DOI 10.1155/2011/5276…	62	8	9	0	5	WILEY	HOBOKEN	111 RIVER ST, HOBOKEN 07030-5774, NJ USA	1755-5930	1755-5949		CNS NEUROSCI THER	CNS Neurosci. Ther.	FEB	2015	21	2			SI
J	Liu, JX; Fedinec, AL; Leffler, CW; Parfenova, H				Liu, Jianxiong; Fedinec, Alexander L.; Leffler, Charles W.; Parfenova, Helena			Enteral supplements of a carbon monoxide donor CORM-A1 protect against cerebrovascular dysfunction caused by neonatal seizures	JOURNAL OF CEREBRAL BLOOD FLOW AND METABOLISM			English	Article						antioxidants; astrocytes; cerebrovascular disease; cranial windows; epilepsy; endothelium; neurovascular unit	HEART-RATE CHANGES; HEME OXYGENASE; NEWBORN PIGS; EPILEPTIC SEIZURES; GLUTAMATE; ASTROCYTES; INJURY; BLOOD; CO; MANAGEMENT	Cerebral blood flow dysregulation caused by oxidative stress contributes to adverse neurologic outcome of seizures. A carbon monoxide (CO) donor CORM-A1 has antioxidant and cytoprotective properties. We investigated whether enteral supplements of CORM-A1 can improve cerebrovascular outcome of bicuculline-induced seizures in newborn piglets. CORM-A1 (2 mg/kg) was given to piglets via an oral gastr…	[Liu, Jianxiong; Fedinec, Alexander L.; Leffler, Charles W.; Parfenova, Helena] Univ Tennessee, Hlth Sci Ctr, Dept Physiol, Memphis, TN 38163 USA	Parfenova, H (reprint author), Univ Tennessee, Hlth Sci Ctr, Dept Physiol, 894 Union Ave, Memphis, TN 38163 USA.	hparfeno@uthsc.edu			NHLBI NIH HHS [R01 HL099655, R01 HL042851, R01 HL034059]; NINDS NIH HHS [R01 NS063936]		Abraham NG, 2008, PHARMACOL REV, V60, P79, DOI 10.1124/pr.107.07104; Agarwal M, 2013, EMERG MED CLIN N AM, V31, P733, DOI 10.1016/j.emc.2013.04.001; Basuroy S, 2013, AM J PHYSIOL-CELL PH, V304, pC1105, DOI 10.1152/ajpcell.00023.2013; Carratu P, 2003, AM J PHYSIOL-HEART C, V285, pH1148, DOI 10.1152/ajpheart.00091.2003; Chapman KE, 2012, EUR J NEUROSCI, V35, P1857, DOI 10.1111/j.1460-9568.2012.0814…	35	5	5	0	4	SAGE PUBLICATIONS INC	THOUSAND OAKS	2455 TELLER RD, THOUSAND OAKS, CA 91320 USA	0271-678X	1559-7016		J CEREBR BLOOD F MET	J. Cereb. Blood Flow Metab.	FEB	2015	35	2
J	Gataullina, S; Delonlay, P; Lemaire, E; Boddaert, N; Bulteau, C; Soufflet, C; Lain, GA; Nabbout, R; Chiron, C; Dulac, O				Gataullina, Svetlana; Delonlay, Pascale; Lemaire, Eric; Boddaert, Nathalie; Bulteau, Christine; Soufflet, Christine; Lain, Gemma Aznar; Nabbout, Rima; Chiron, Catherine; Dulac, Olivier			Seizures and epilepsy in hypoglycaemia caused by inborn errors of metabolism	DEVELOPMENTAL MEDICINE AND CHILD NEUROLOGY			English	Article							5TH DAY FITS; INFANTILE SPASMS; BRAIN-DAMAGE; ATP CHANNEL; NEWBORNS; MUTATION; KIR6.2; RAT	AimThe aim of the study was to characterize seizures and epilepsy related to hypoglycaemia. MethodWe analyzed the files of 170 consecutive patients referred for hypoglycaemia (onset 1h to 4y) caused by inborn errors of metabolism (glycogen storage disease type I, fatty acid -oxidation disorders, and hyperinsulinism). ResultsNinety patients (42 males and 48 females; 38 neonates and 52 infants/chil…	[Gataullina, Svetlana; Bulteau, Christine; Soufflet, Christine; Nabbout, Rima; Chiron, Catherine; Dulac, Olivier] INSERM, U1129, F-75015 Paris, France; [Gataullina, Svetlana; Bulteau, Christine; Soufflet, Christine; Nabbout, Rima; Chiron, Catherine; Dulac, Olivier] CEA, Gif Sur Yvette, France; [Gataullina, Svetlana; Delonlay, Pascale; Boddaert, Nathalie; Bulteau, Christine; Soufflet, Christine; N…	Gataullina, S (reprint author), INSERM, U1129, 149 Rue Sevres, F-75015 Paris, France.	svetlana.gataullina@yahoo.fr	Chiron, Catherine/E-8506-2016	Chiron, Catherine/0000-0002-9096-1694; boddaert, nathalie/0000-0003-0991-7774	Ligue Francaise Contre l'Epilepsie; Societe Francaise de Neuropediatrie	This study was made possible by bursaries offered by the Ligue Francaise Contre l'Epilepsie and Societe Francaise de Neuropediatrie. We are grateful to Dr K Lascelles, who kindly reviewed the manuscript. The authors have stated that they had no interests that might be perceived as posing a conflict or bias.	Bahi-Buisson N, 2007, J CHILD NEUROL, V22, P1147, DOI 10.1177/0883073807306272; Berg AT, 2010, EPILEPSIA, V51, P676, DOI 10.1111/j.1528-1167.2010.02522.x; Brochu ME, 2011, J NEUROINFLAMM, V8, DOI 10.1186/1742-2094-8-55; CHUGANI HT, 1992, ANN NEUROL, V31, P212, DOI 10.1002/ana.410310212; CUSMAI R, 1993, EPILEPSIA, V34, P738, DOI 10.1111/j.1528-1157.1993.tb00455.x; DEHAN M, 1982, ARCH DIS CHILD, V5…	25	6	6	2	17	WILEY-BLACKWELL	HOBOKEN	111 RIVER ST, HOBOKEN 07030-5774, NJ USA	0012-1622	1469-8749		DEV MED CHILD NEUROL	Dev. Med. Child Neurol.	FEB	2015	57	2
J	Baker, GA; Bromley, RL; Briggs, M; Cheyne, CP; Cohen, MJ; Garcia-Finana, M; Gummery, A; Kneen, R; Loring, DW; Mawer, G; Meador, KJ; Shallcross, R; Clayton-Smith, J				Baker, Gus A.; Bromley, Rebecca L.; Briggs, Maria; Cheyne, Christopher P.; Cohen, Morris J.; Garcia-Finana, Marta; Gummery, Alison; Kneen, Rachel; Loring, David W.; Mawer, George; Meador, Kimford J.; Shallcross, Rebekah; Clayton-Smith, Jill		Liverpool Manchester Neurodev Grp	IQ at 6 years after in utero exposure to antiepileptic drugs A controlled cohort study	NEUROLOGY			English	Article							FETAL VALPROATE SYNDROME; CHILDREN BORN; EPILEPSY; PREGNANCY; INTELLIGENCE; OUTCOMES; MOTHERS; WOMEN; AGE; MALFORMATIONS	Objective:To delineate the risk to child IQ associated with frequently prescribed antiepileptic drugs.Methods:Children born to women with epilepsy (n = 243) and women without epilepsy (n = 287) were recruited during pregnancy and followed prospectively. Of these, 408 were blindly assessed at 6 years of age. Maternal and child demographics were collected and entered into statistical models.Results…	[Baker, Gus A.] Univ Liverpool, Dept Mol & Clin Pharmacol, Liverpool L69 3BX, Merseyside, England; [Cheyne, Christopher P.; Garcia-Finana, Marta] Univ Liverpool, Dept Biostat, Liverpool L69 3BX, Merseyside, England; [Shallcross, Rebekah] Univ Liverpool, Dept Clin Psychol, Liverpool L69 3BX, Merseyside, England; [Cohen, Morris J.; Gummery, Alison] Univ Liverpool, Inst Infect & Global Hlth, Liverpo…	Bromley, RL (reprint author), Univ Manchester, Inst Human Dev, Manchester M13 9PL, Lancs, England.	rebecca.bromley@manchester.ac.uk		Shallcross, Rebekah/0000-0003-4764-0411; Bromley, Rebecca/0000-0003-4008-0917	Epilepsy Research UK [RB219738]; Sanofi-Aventis; US NIH [2R01 NS038455]; UK National Institute of Health Research through the Manchester Biomedical Research Centre	Supported by Epilepsy Research UK (RB219738), Sanofi-Aventis, and US NIH for the NEAD Study (2R01 NS038455), and UK National Institute of Health Research funding through the Manchester Biomedical Research Centre. The funder had no role in the design, execution, and analysis or in the decision to publish.	Ackers R, 2009, ARCH DIS CHILD, V94, P443, DOI 10.1136/adc.2008.144386; Adab N, 2004, J NEUROL NEUROSUR PS, V75, P1575, DOI 10.1136/jnnp.2003.029132; Adab N, 2001, J NEUROL NEUROSUR PS, V70, P15, DOI 10.1136/jnnp.70.1.15; ARDINGER HH, 1988, AM J MED GENET, V29, P171, DOI 10.1002/ajmg.1320290123; Bittigau P, 2002, P NATL ACAD SCI USA, V99, P15089, DOI 10.1073/pnas.222550499; BOUCHARD TJ, 1981, SCI…	30	78	81	1	15	LIPPINCOTT WILLIAMS & WILKINS	PHILADELPHIA	TWO COMMERCE SQ, 2001 MARKET ST, PHILADELPHIA, PA 19103 USA	0028-3878	1526-632X		NEUROLOGY	Neurology	JAN 27	2015	84	4
J	Verrotti, A; Mencaroni, E; Castagnino, M; Zaccara, G				Verrotti, Alberto; Mencaroni, Elisabetta; Castagnino, Miriam; Zaccara, Gaetano			Foetal safety of old and new antiepileptic drugs	EXPERT OPINION ON DRUG SAFETY			English	Review						antiepileptic drugs; foetal malformations; neurodevelopmental disorders; teratogenicity	IN-UTERO EXPOSURE; MAJOR CONGENITAL-MALFORMATIONS; SODIUM VALPROATE; PREGNANCY REGISTRY; CHILD-DEVELOPMENT; BIRTH-DEFECTS; HYDANTOIN SYNDROME; MATERNAL EPILEPSY; TREATED WOMEN; UK-EPILEPSY	Introduction: Drugs teratogenicity has been studied for many years, especially teratogenic effects of antiepileptic drugs, because of the important impact that epilepsy has always had for young women, but data from literature are often conflicting. Areas covered: We have carried out a critical review of all human studies about the antiepileptic drugs teratogenicity. A systematic search was perfor…	[Verrotti, Alberto; Mencaroni, Elisabetta; Castagnino, Miriam] Univ Perugia, Dept Pediat, I-06100 Perugia, Italy; [Zaccara, Gaetano] Florence Hlth Author, Neurol Unit, Dept Med, Florence, Italy	Verrotti, A (reprint author), Univ Perugia, Dept Pediat, I-06100 Perugia, Italy.	alberto.verrottidipianella@unipg.it		, Alberto/0000-0002-3670-6115			ADAB N, 2004, COCHRANE DB SYST REV, DOI DOI 10.1002/14651858.CD004848; ARDINGER HH, 1988, AM J MED GENET, V29, P171, DOI 10.1002/ajmg.1320290123; Artama M, 2005, NEUROLOGY, V64, P1874, DOI 10.1212/01.WNL.0000163771.96962.1F; Baker GA, 2015, NEUROLOGY, V84, P382, DOI 10.1212/WNL.0000000000001182; BAVOUX F, 1994, ANN PHARMACOTHER, V28, P1307, DOI 10.1177/106002809402801123; Bromfield EB, 2008, EPIL…	95	3	3	0	9	TAYLOR & FRANCIS LTD	ABINGDON	4 PARK SQUARE, MILTON PARK, ABINGDON OX14 4RN, OXON, ENGLAND	1474-0338	1744-764X		EXPERT OPIN DRUG SAF	Expert Opin. Drug Saf.		2015	14	10
J	Moussa, HN; Ontiveros, AE; Haidar, ZA; Sibai, BM				Moussa, Hind N.; Ontiveros, Alejandra Elder; Haidar, Ziad A.; Sibai, Baha M.			Safety of anticonvulsant agents in pregnancy	EXPERT OPINION ON DRUG SAFETY			English	Review						anticonvulsants; drugs; eclampsia; pregnancy; seizures; teratogenesis	QUALITY STANDARDS SUBCOMMITTEE; AMERICAN-EPILEPSY-SOCIETY; POSTERIOR LEUKOENCEPHALOPATHY SYNDROME; TECHNOLOGY-ASSESSMENT SUBCOMMITTEE; NEWER ANTIEPILEPTIC DRUGS; UPDATE MANAGEMENT ISSUES; PRACTICE PARAMETER; RISK-FACTORS; CONGENITAL-MALFORMATIONS; COGNITIVE OUTCOMES	Introduction: Seizures in pregnancy are particularly challenging, as their management requires careful consideration of not only the etiology of the seizure, but also the physiologic changes of pregnancy as well as potential adverse effects on the developing embryo or fetus. Newer antiepileptic drugs (AEDs) have increasingly shown promising results of lower rate of teratogenesis, as well as bette…	[Moussa, Hind N.; Ontiveros, Alejandra Elder; Haidar, Ziad A.; Sibai, Baha M.] Univ Texas Hlth Sci Ctr Houston, Div Maternal Fetal Med, Dept Obstet Gynecol & Reprod Sci, Houston, TX 77030 USA	Moussa, HN (reprint author), Univ Texas Hlth Sci Ctr Houston, Div Maternal Fetal Med, Dept Obstet Gynecol & Reprod Sci, 6431 Fannin St,Suite 3-264, Houston, TX 77030 USA.	hind.n.moussa@uth.tmc.edu		Ontiveros, Alejandra E/0000-0003-0192-2835			Adab N, 2006, CNS DRUGS, V20, P791, DOI 10.2165/00023210-200620100-00001; Amicarelli F, 2000, TERATOLOGY, V62, P100, DOI 10.1002/1096-9926(200008)62:2<100::AID-TERA6>3.3.CO;2-4; Artama M, 2006, INT J EPIDEMIOL, V35, P280, DOI 10.1093/ije/dyi234; Brewer J, 2013, AM J OBSTET GYNECOL, V208, DOI 10.1016/j.ajog.2013.02.015; Cagnetti C, 2014, NEUROLOGY, V83, P339, DOI 10.1212/WNL.0000000000000619; Cher…	65	1	1	0	0	TAYLOR & FRANCIS LTD	ABINGDON	2-4 PARK SQUARE, MILTON PARK, ABINGDON OR14 4RN, OXON, ENGLAND	1474-0338	1744-764X		EXPERT OPIN DRUG SAF	Expert Opin. Drug Saf.		2015	14	10
J	Cheaha, D; Kumarnsit, E				Cheaha, Dania; Kumarnsit, Ekkasit			Alteration of spontaneous spectral powers and coherences of local field potential in prenatal valproic acid mouse model of autism	ACTA NEUROBIOLOGIAE EXPERIMENTALIS			English	Article						valproic acid; autism spectrum disorder; hippocampus; olfactory bulb; medial prefrontal cortex; local field potential	MEDIAL PREFRONTAL CORTEX; ANIMAL-MODEL; RAT MODEL; HISTONE DEACETYLASE; GAMMA OSCILLATIONS; NEURAL SYNCHRONY; OLFACTORY-BULB; THETA-RHYTHM; HIPPOCAMPUS; EXPOSURE	Previously, autism spectrum disorder (ASD) has been identified mainly by social communication deficits and behavioral symptoms. However, a link between behaviors and learning process in the brain of animal model of autism remained largely unexplored. Particularly, spontaneous neural signaling in learning-related brain areas has not been studied. This study investigated local field potential (LFP)…	[Cheaha, Dania; Kumarnsit, Ekkasit] Prince Songkla Univ, Dept Physiol, Fac Sci, Hat Yai, Thailand	Kumarnsit, E (reprint author), Prince Songkla Univ, Dept Physiol, Fac Sci, Hat Yai, Thailand.	kumarnsit.e@gmail.com			graduated school, The Department of Physiology, the Faculty of Science, Prince of Songkla University, Hatyai, Songkhla, Thailand; research professional development project under the science achievement scholarship of Thailand (SAST)	This work was financially supported by grants from graduated school, The Department of Physiology, the Faculty of Science, Prince of Songkla University, Hatyai, Songkhla, 90112, Thailand and the research professional development project under the science achievement scholarship of Thailand (SAST).	American Psychiatric Association, 2013, DIAGN STAT MAN MENT; Baudouin SJ, 2012, SCIENCE, V338, P128, DOI 10.1126/science.1224159; Buzsaki G, 2010, NEURON, V68, P362, DOI 10.1016/j.neuron.2010.09.023; Chaste Pauline, 2012, Dialogues Clin Neurosci, V14, P281; Cheaha D, 2015, NEUROSCI RES, V98, P28, DOI 10.1016/j.neures.2015.04.006; Cheaha D, 2014, NEUROPHARMACOLOGY, V77, P49, DOI 10.1016/j.neuropha…	52	1	1	1	3	NENCKI INST EXPERIMENTAL BIOLOGY	WARSAW	UL PASTEURA 3, 02-093 WARSAW, POLAND	0065-1400	1689-0035		ACTA NEUROBIOL EXP	Acta Neurobiol. Exp.		2015	75	4
J	Sima, M; Pokorna, P; Hronova, K; Slanar, O				Sima, M.; Pokorna, P.; Hronova, K.; Slanar, O.			Effect of Co-Medication on the Pharmacokinetic Parameters of Phenobarbital in Asphyxiated Newborns	PHYSIOLOGICAL RESEARCH			English	Article						Phenobarbital; Pharmacokinetics; Drug interactions; Newborn; Asphyxia	ANTIEPILEPTIC DRUGS; NEONATAL SEIZURES; HYPOTHERMIA; INFANTS; IDENTIFICATION; ENCEPHALOPATHY; REQUIREMENTS	Phenobarbital is an anticonvulsive drug widely used in newborns with hypoxic-ischemic encephalopathy. The objective of our study was to describe possible effect of frequently co-administered medications (dopamine, dobutamine, norepinephrine, furosemide, phenytoin, and analgesics) on the phenobarbital pharmacokinetics in full term newborns with hypoxic-ischemic encephalopathy. Phenobarbital pharma…	[Sima, M.; Pokorna, P.; Hronova, K.; Slanar, O.] Charles Univ Prague, Dept Pharmacol, Fac Med 1, Prague 12800 2, Czech Republic; [Sima, M.; Pokorna, P.; Hronova, K.; Slanar, O.] Gen Univ Hosp Prague, Prague 12800 2, Czech Republic; [Pokorna, P.] Charles Univ Prague, Dept Pediat PICU NICU, Gen Univ Hosp Prague, Prague 12800 2, Czech Republic; [Pokorna, P.] Charles Univ Prague, Fac Med 1, Prague 12…	Sima, M (reprint author), Charles Univ Prague, Dept Pharmacol, Fac Med 1, Prague 12800 2, Czech Republic.	sima.mart@seznam.cz	Slanar, Ondrej/G-8983-2017; Hronova, Karolina/G-5362-2017; Sima, Martin/H-8751-2017; Pokorna, Pavla/N-3785-2017	Slanar, Ondrej/0000-0002-5357-7562; Hronova, Karolina/0000-0002-1073-0854; Sima, Martin/0000-0002-6541-738X; Pokorna, Pavla/0000-0001-6803-7350	Charles University Project [PRVOUK P25/LF1/2]	The work was supported by the Charles University Project PRVOUK P25/LF1/2.	Alcorn J, 2003, ADV DRUG DELIVER REV, V55, P667, DOI 10.1016/S0169-409X(03)00030-9; Bonett DG, 2002, PSYCHOL METHODS, V7, P370, DOI 10.1037//1082-989X.7.3.370; Brodie MJ, 2013, EPILEPSIA, V54, P11, DOI 10.1111/j.1528-1167.2012.03671.x; ENCINAS MP, 1992, J CLIN PHARM THER, V17, P49, DOI 10.1111/j.1365-2710.1992.tb01264.x; Filippi L, 2011, EPILEPSIA, V52, P794, DOI 10.1111/j.1528-1167.2011.02978.x;…	21	1	1	0	7	ACAD SCIENCES CZECH REPUBLIC, INST PHYSIOLOGY	PRAGUE 4	VIDENSKA 1083, PRAGUE 4 142 20, CZECH REPUBLIC	0862-8408	1802-9973		PHYSIOL RES	Physiol. Res.		2015	64			4
J	Kacirova, I; Grundmann, M; Brozmanova, H				Kacirova, Ivana; Grundmann, Milan; Brozmanova, Hana			Serum levels of valproic acid during delivery in mothers and in umbilical cord - correlation with birth length and weight	BIOMEDICAL PAPERS-OLOMOUC			English	Article						delivery; epilepsy; birth length; therapeutic drug monitoring; valproic acid	ANTIEPILEPTIC DRUG EXPOSURE; CONGENITAL-MALFORMATIONS; ANTICONVULSANT DRUGS; PLACENTAL-TRANSFER; PROTEIN-BINDING; PREGNANT-WOMEN; FETAL-GROWTH; BREAST-MILK; IN-UTERO; EPILEPSY	Aims. The data on the valproic acid transplacental transfer and risk to the fetus of exposure, remain sparse and only a limited number of studies have reported umbilical cord blood levels. Materials and Methods. Maternal and umbilical cord serum levels were analyzed at delivery in a cohort of 58 women, between the years 1991 - 2013. The request forms for routine therapeutic drug monitoring were u…	[Kacirova, Ivana; Grundmann, Milan; Brozmanova, Hana] Univ Ostrava, Fac Med, Dept Clin Pharmacol, Ostrava, Czech Republic; [Kacirova, Ivana; Brozmanova, Hana] Univ Hosp Ostrava, Dept Lab Diagnost, Dept Clin Pharmacol, Ostrava, Czech Republic	Grundmann, M (reprint author), Univ Ostrava, Fac Med, Dept Clin Pharmacol, Ostrava, Czech Republic.	milan.grundmann@osu.cz	Kacirova, Ivana/I-4241-2016	Kacirova, Ivana/0000-0001-6618-754X			ARDINGER HH, 1988, AM J MED GENET, V29, P171, DOI 10.1002/ajmg.1320290123; Atkinson DE, 2007, PEDIATR RES, V62, P120, DOI 10.1203/PDR.0b013e3180a02e50; BANTZ EW, 1984, CLIN PEDIATR, V23, P352; Brachet-Liermain A, 1977, PHARM WEEKBLAD, V112, P293; Brozmanova H, 1985, CESK FYSIOL, V34, P416; Budakova L, 2008, J SEP SCI, V31, P1, DOI 10.1002/jssc.200700253; Campbell E, 2014, J NEUROL NEUROSUR PS, V8…	43	4	4	0	5	PALACKY UNIV, MEDICAL FAC	OLOMOUC	CENTRAL LIBRARY, HNEVOTINSKA 3, OLOMOUC, 00000, CZECH REPUBLIC	1213-8118	1804-7521		BIOMED PAP	Biomed. Pap-Olomouc		2015	159	4
J	Carreira, BP; Santos, DF; Santos, AI; Carvalho, CM; Araujo, IM				Carreira, Bruno P.; Santos, Daniela F.; Santos, Ana I.; Carvalho, Caetana M.; Araujo, Ines M.			Nitric Oxide Regulates Neurogenesis in the Hippocampus following Seizures	OXIDATIVE MEDICINE AND CELLULAR LONGEVITY			English	Article							TRAUMATIC BRAIN-INJURY; GROWTH-FACTOR RECEPTOR; NEURAL STEM-CELLS; DENTATE GYRUS; ADULT-RAT; SUBVENTRICULAR ZONE; NEUROPEPTIDE-Y; AXONAL PROJECTIONS; PRECURSOR CELLS; PROLIFERATION	Hippocampal neurogenesis is changed by brain injury. When neuroinflammation accompanies injury, activation of resident microglial cells promotes the release of inflammatory cytokines and reactive oxygen/nitrogen species like nitric oxide (NO). In these conditions, NO promotes proliferation of neural stem cells (NSC) in the hippocampus. However, little is known about the role of NO in the survival…	[Carreira, Bruno P.; Santos, Ana I.; Carvalho, Caetana M.] Univ Coimbra, Ctr Neurosci & Cell Biol, Neuroendocrinol & Neurogenesis Grp, P-3004517 Coimbra, Portugal; [Santos, Daniela F.; Santos, Ana I.; Araujo, Ines M.] Univ Algarve, Dept Biomed Sci & Med, Regenerat Med Program, P-8005139 Faro, Portugal; [Santos, Daniela F.; Santos, Ana I.; Araujo, Ines M.] Univ Algarve, Ctr Biomed Res CBMR, P-8005…	Araujo, IM (reprint author), Univ Algarve, Dept Biomed Sci & Med, Regenerat Med Program, P-8005139 Faro, Portugal.	imaraujo@ualg.pt	Araujo, Ines/F-4703-2012	Araujo, Ines/0000-0002-2438-0111; Santos, Ana Isabel/0000-0003-2070-0285; Carreira, Bruno P./0000-0002-7874-6545	Foundation for Science and Technology (FCT, Portugal); COMPETE; FEDER [PTDC/SAU-NEU/102612/2008, PTDC/NEU-OSD/0473/2012, PEst-C/SAU/LA0001/2013-2014, PEst-OE/EQB/LA0023/2013-2014]; FCT, Portugal [SFRH/BPD/78901/2011, SFRH/BD/77903/2011]	This work was supported by the Foundation for Science and Technology (FCT, Portugal), COMPETE, and FEDER (Grants PTDC/SAU-NEU/102612/2008, PTDC/NEU-OSD/0473/2012, PEst-C/SAU/LA0001/2013-2014, and PEst-OE/EQB/LA0023/2013-2014). Bruno P. Carreira andAna I. Santos were supported by FCT, Portugal (Fellowships SFRH/BPD/78901/2011 and SFRH/BD/77903/2011).	Agasse F, 2008, STEM CELLS, V26, P1636, DOI 10.1634/stemcells.2008-0056; Bengzon J, 1997, P NATL ACAD SCI USA, V94, P10432, DOI 10.1073/pnas.94.19.10432; Carreira B. P., 2012, STEM CELLS INT, V2012; Carreira BP, 2013, NEUROSIGNALS, V21, P1, DOI 10.1159/000332811; Carreira BP, 2010, STEM CELLS, V28, P1219, DOI 10.1002/stem.444; Chen J, 2008, NEUROSCI LETT, V443, P134, DOI 10.1016/j.neulet.2008.07.…	41	6	6	1	4	HINDAWI PUBLISHING CORP	NEW YORK	410 PARK AVENUE, 15TH FLOOR, #287 PMB, NEW YORK, NY 10022 USA	1942-0900	1942-0994		OXID MED CELL LONGEV	Oxidative Med. Cell. Longev.		2015
J	Christensen, J; Pedersen, HS; Kjaersgaard, MIS; Parner, ET; Vestergaard, M; Sorensen, MJ; Olsen, J; Bech, BH; Pedersen, LH				Christensen, Jakob; Pedersen, Henrik Sondergaard; Kjaersgaard, Maiken Ina Siegismund; Parner, Erik Thorlund; Vestergaard, Mogens; Sorensen, Merete Juul; Olsen, Jorn; Bech, Bodil Hammer; Pedersen, Lars Henning			Apgar-score in children prenatally exposed to antiepileptic drugs: a population-based cohort study	BMJ OPEN			English	Review							PREGNANCY OUTCOMES; EPILEPSY; WOMEN; MALFORMATIONS; PREVALENCE; SMOKING	Objectives: It is unknown if prenatal exposure to antiepileptic drugs (AEDs) increases the risk of low Apgar score in offspring. Setting: Population-based study using health registers in Denmark. Participants: We identified all 677 021 singletons born in Denmark from 1997 to 2008 and linked the Apgar score from the Medical Birth Register with information on the women's prescriptions for AEDs duri…	[Christensen, Jakob] Aarhus Univ Hosp, Inst Clin Med, Dept Neurol, DK-8000 Aarhus, Denmark; [Pedersen, Henrik Sondergaard; Vestergaard, Mogens] Dept Publ Hlth, Res Unit Gen Practice, Aarhus, Denmark; [Kjaersgaard, Maiken Ina Siegismund; Parner, Erik Thorlund] Aarhus Univ, Dept Publ Hlth, Biostat Sect, Aarhus, Denmark; [Sorensen, Merete Juul] Aarhus Univ Hosp, Reg Ctr Child & Adolescent Psychiat, …	Christensen, J (reprint author), Aarhus Univ Hosp, Inst Clin Med, Dept Neurol, DK-8000 Aarhus, Denmark.	Jakob@farm.au.dk	Bech, Bodil Hammer/B-9646-2016	Parner, Erik/0000-0003-3661-1922; Christensen, Jakob/0000-0002-9385-6435; Kristiansen, Maria/0000-0003-2319-3637	Danish Epilepsy Association; Danish Council for Independent Research	This research received no specific grant from any funding agency in the public, commercial or not-for-profit sectors. Jakob Christensen receives research support from the Danish Epilepsy Association. Lars Henning Pedersen is supported by a Sapere Aude-Postdoc grant from the Danish Council for Independent Research. The funding sources had no role in the design and conduct of the study; the collect…	APGAR V, 1953, Curr Res Anesth Analg, V32, P260; Artama M, 2013, DRUG SAFETY, V36, P359, DOI 10.1007/s40264-013-0052-8; Borthen I, 2010, BJOG-INT J OBSTET GY, V117, P1537, DOI 10.1111/j.1471-0528.2010.02694.x; Casey BM, 2001, NEW ENGL J MED, V344, P467, DOI 10.1056/NEJM200102153440701; Cnattingius S, 2004, NICOTINE TOB RES, V6, pS125, DOI 10.1080/14622200410001669187; Ehrenstein V, 2006, BMC PUBL…	19	3	3	0	0	BMJ PUBLISHING GROUP	LONDON	BRITISH MED ASSOC HOUSE, TAVISTOCK SQUARE, LONDON WC1H 9JR, ENGLAND	2044-6055			BMJ OPEN	BMJ Open		2015	5	9
J	Kumar, A; Chandasana, H; Bhatta, RS; Sethi, N; Yadav, S; Sinha, N				Kumar, Akhilesh; Chandasana, Hardik; Bhatta, Rabi Sankar; Sethi, Nikunj; Yadav, Sudhaker; Sinha, Neeraj			Curcumin affords protection against valproic acid induced teratogenicity by curtailing oxidative stress and inhibiting CYP2C9 activity	RSC ADVANCES			English	Article							NEURAL-TUBE DEFECTS; ANTIEPILEPTIC DRUGS; SPECIAL EMPHASIS; IN-VIVO; MECHANISM; RATS; ANTICONVULSANT; CELLS; MICE; PROLIFERATION	Administration of drugs during pregnancy is always done with immense caution, however multiple neurological ailments including epilepsy and depression warrant medical treatments even during pregnancy. This exposes the unborn fetus to killer teratogenic effects, thus warranting intense studies towards finding potential anti-teratogenic agents. We employed a valproic acid (VPA) induced model of fet…	[Kumar, Akhilesh; Sethi, Nikunj; Yadav, Sudhaker; Sinha, Neeraj] CSIR Cent Drug Res Inst, Div Toxicol, Lucknow 226031, Uttar Pradesh, India; [Chandasana, Hardik; Bhatta, Rabi Sankar] CSIR Cent Drug Res Inst, Div Pharmacokinet & Metab, Lucknow 226031, Uttar Pradesh, India; [Kumar, Akhilesh; Chandasana, Hardik; Sethi, Nikunj; Sinha, Neeraj] Anusandhan Bhawan, Acad Sci & Innovat Res AcSIR, New Delhi…	Sinha, N (reprint author), CSIR Cent Drug Res Inst, Div Toxicol, Lucknow 226031, Uttar Pradesh, India.	neerajsinha_007@yahoo.com			Council of Scientific and Industrial Research (CSIR), New Delhi, India	Authors are grateful to Council of Scientific and Industrial Research (CSIR), New Delhi, India, for providing financial support. CDRI Communication Number-9073.	Agarwal R, 2010, J APPL TOXICOL, V30, P457, DOI 10.1002/jat.1517; Aggarwal BB, 2007, ADV EXP MED BIOL, V595, P1; Appiah-Opong R, 2007, TOXICOLOGY, V235, P83, DOI 10.1016/j.tox.2007.03.007; Benirschke T. C., 1978, PATHOLOGY LAB ANIMAL; Beuge JA, 1978, METHOD ENZYMOL, V52, P306; BRADFORD MM, 1976, ANAL BIOCHEM, V72, P248, DOI 10.1016/0003-2697(76)90527-3; Chang TKH, 2006, DRUG METAB REV, V38, P627,…	58	0	0	0	7	ROYAL SOC CHEMISTRY	CAMBRIDGE	THOMAS GRAHAM HOUSE, SCIENCE PARK, MILTON RD, CAMBRIDGE CB4 0WF, CAMBS, ENGLAND	2046-2069			RSC ADV	RSC Adv.		2015	5	101
J	Nolan, SJ; Marson, AG; Weston, J; Smith, CT				Nolan, Sarah J.; Marson, Anthony G.; Weston, Jennifer; Smith, Catrin Tudur			Carbamazepine versus phenytoin monotherapy for epilepsy: an individual participant data review	COCHRANE DATABASE OF SYSTEMATIC REVIEWS			English	Review						Anticonvulsants [therapeutic use]; Carbamazepine [therapeutic use]; Epilepsy [drug therapy]; Phenytoin [therapeutic use]; Randomized Controlled Trials as Topic; Humans	STUDY COMPARING CARBAMAZEPINE; INITIAL SEIZURE THERAPY; SODIUM VALPROATE; ANTIEPILEPTIC DRUGS; DOUBLE-BLIND; UNPROVOKED SEIZURES; CHILDHOOD EPILEPSY; ABSENCE SEIZURES; CONTROLLED-TRIAL; PREGNANCY	Background This is an updated version of the original Cochrane review published in Issue 2, 2002 and its subsequent update in 2010. Epilepsy is a common neurological condition in which recurrent, unprovoked seizures are caused by abnormal electrical discharges from the brain. It is believed that with effective drug treatment, up to 70% of individuals with active epilepsy have the potential to bec…	[Nolan, Sarah J.; Smith, Catrin Tudur] Univ Liverpool, Dept Biostat, Liverpool L69 3GA, Merseyside, England; [Marson, Anthony G.; Weston, Jennifer] Univ Liverpool, Dept Mol & Clin Pharmacol, Inst Translat Med, Liverpool L69 3GA, Merseyside, England	Nolan, SJ (reprint author), Univ Liverpool, Dept Biostat, Duncan Bldg,Daulby St, Liverpool L69 3GA, Merseyside, England.	sarah.nolan@liv.ac.uk			NHS Research & Development Programme, UK; Medical Research Council, UK; National Institute for Health Research (NIHR), UK; National Institute for Health Research; National Institute for Health Research [10/4001/18]	Internal sources; NHS Research & Development Programme, UK.; External sources; Medical Research Council, UK.; National Institute for Health Research (NIHR), UK.; This review update was supported by the National Institute for Health Research, via Cochrane Programme Grant funding to the Epilepsy Group. The views and opinions expressed therein are those of the authors and do not necessarily reflect …	Annegers JF, 1999, EPILEPSIA, V40, P502, DOI 10.1111/j.1528-1157.1999.tb00748.x; [Anonymous], 1989, EPILEPSIA, V30, P389; Atkins D, 2004, BMJ-BRIT MED J, V328, P1490; BANCAUD J, 1981, EPILEPSIA, V22, P489; Bawden HN, 1999, EPILEPSY RES, V33, P133, DOI 10.1016/S0920-1211(98)00088-6; BERG I, 1993, DEV MED CHILD NEUROL, V35, P149; BERGER JR, 1981, NEUROLOGY, V31, P159; BIRD CAK, 1966, BRIT J PSYCHIA…	90	5	5	0	5	WILEY	HOBOKEN	111 RIVER ST, HOBOKEN 07030-5774, NJ USA	1469-493X	1361-6137		COCHRANE DB SYST REV	Cochrane Database Syst Rev.		2015		8
J	Barroso, FVL; Araujo, E; Guazelli, CAF; Santana, EFM; Rolo, LC; Martins, MD; Moron, AF				Lopes Barroso, Frederico Vitorio; Araujo Junior, Edward; Falbo Guazelli, Cristina Aparecida; Martins Santana, Eduardo Felix; Rolo, Liliam Cristine; Martins, Marilia da Gloria; Moron, Antonio Fernandes			Perinatal outcomes from the use of antiepileptic drugs during pregnancy: a case-control study	JOURNAL OF MATERNAL-FETAL & NEONATAL MEDICINE			English	Article						Antiepileptic drug; epilepsy; perinatal outcome; pregnancy	NEURAL-TUBE DEFECTS; EPILEPTIC WOMEN; IN-UTERO; INFANTS; MALFORMATIONS; REGISTER; SEIZURES	Objective: To evaluate the perinatal results from epileptic women using antiepileptic drugs during prenatal care. Methods: This was a retrospective longitudinal study assessing the perinatal results of women exposed to antiepileptic drugs during pregnancy, and we compared these results with those of pregnant women who were not exposed. The development of pregnancy, gestational age at delivery, Ap…	[Lopes Barroso, Frederico Vitorio; Araujo Junior, Edward; Falbo Guazelli, Cristina Aparecida; Martins Santana, Eduardo Felix; Rolo, Liliam Cristine; Moron, Antonio Fernandes] Univ Fed Sao Paulo, Dept Obstet, BR-05303000 Sao Paulo, SP, Brazil; [Lopes Barroso, Frederico Vitorio; Martins, Marilia da Gloria] Fed Univ Maranhao UFMA, Gynecol & Obstet Serv, Sao Luis, Brazil	Araujo, E (reprint author), Univ Fed Sao Paulo, Dept Obstet, Rua Carlos Weber 956,Apto 113 Visage, BR-05303000 Sao Paulo, SP, Brazil.	araujojred@terra.com.br		moron, antonio/0000-0002-7963-1758; Araujo Junior, Edward/0000-0002-6145-2532			Al Bunyan M, 1999, SEIZURE-EUR J EPILEP, V8, P26, DOI 10.1053/seiz.1998.0239; Alexander GR, 1996, OBSTET GYNECOL, V87, P163, DOI 10.1016/0029-7844(95)00386-X; BALLARD JL, 1991, J PEDIATR-US, V119, P417, DOI 10.1016/S0022-3476(05)82056-6; Battino D, 2001, EPILEPSY RES, V45, P171, DOI 10.1016/S0920-1211(01)00248-0; BRIGGS GG, 2002, DRUGS PREGNANCY LACT; Canger R, 1999, EPILEPSIA, V40, P1231, DOI 10…	28	2	2	0	0	TAYLOR & FRANCIS LTD	ABINGDON	2-4 PARK SQUARE, MILTON PARK, ABINGDON OR14 4RN, OXON, ENGLAND	1476-7058	1476-4954		J MATERN-FETAL NEO M	J. Matern.-Fetal Neonatal Med.		2015	28	12
J	Weeke, LC; Schalkwijk, S; Toet, MC; van Rooij, LGM; de Vries, LS; van den Broek, MPH				Weeke, Lauren C.; Schalkwijk, Stein; Toet, Mona C.; van Rooij, Linda G. M.; de Vries, Linda S.; van den Broek, Marcel P. H.			Lidocaine-Associated Cardiac Events in Newborns with Seizures: Incidence, Symptoms and Contributing Factors	NEONATOLOGY			English	Article						Lidocaine; Cardiac events; Neonatal seizures	NEONATAL SEIZURES; STATUS EPILEPTICUS; ARRHYTHMIAS; INFANTS; LIGNOCAINE; INFUSION; BLOOD; EFFICACY; PRETERM; SAFETY	Background: Lidocaine is an effective therapy for neonatal seizures; however, it is not widely used, presumably due to the risk of cardiac events. Objective: To investigate the incidence of cardiac events in full-term and preterm infants receiving lidocaine for seizures. Methods: Full-term (n = 368) and preterm (n = 153) infants, admitted to a level 3 neonatal intensive care unit from 1992 to 201…	[Weeke, Lauren C.; Toet, Mona C.; van Rooij, Linda G. M.; de Vries, Linda S.] Univ Med Ctr Utrecht, Wilhelmina Childrens Hosp, Dept Neonatol, NL-3508 GA Utrecht, Netherlands; [Schalkwijk, Stein; van den Broek, Marcel P. H.] Univ Med Ctr Utrecht, Dept Clin Pharm, NL-3508 GA Utrecht, Netherlands	van den Broek, MPH (reprint author), Univ Med Ctr Utrecht, Dept Clin Pharm, POB 85500, NL-3508 GA Utrecht, Netherlands.	m.p.h.vandenbroek@umcutrecht.nl	Schalkwijk, Stein/D-1055-2015		European Community [241479]	This work was supported by the European Community's 7th Framework Programme (HEALTH-F5-2009-4.2-1, grant agreement No. 241479, the NEMO project). The funder was not involved in the study design, data collection, data analysis, manuscript preparation and/or publication decisions.	Badrawi N, 2009, PEDIATR CARDIOL, V30, P325, DOI 10.1007/s00246-008-9355-4; BERNHARD CG, 1955, ARCH NEURO PSYCHIATR, V74, P208, DOI 10.1001/archneurpsyc.1955.02330140092017; BOUDOULAS H, 1977, CHEST, V71, P170, DOI 10.1378/chest.71.2.170; BROMAGE PR, 1961, ANAESTHESIA, V16, P461, DOI 10.1111/j.1365-2044.1961.tb13426.x; Carmeliet E, 1998, PROG BIOPHYS MOL BIO, V70, P1, DOI 10.1016/S0079-6107(98)00…	25	7	7	0	1	KARGER	BASEL	ALLSCHWILERSTRASSE 10, CH-4009 BASEL, SWITZERLAND	1661-7800	1661-7819		NEONATOLOGY	Neonatology		2015	108	2
J	Dworetzky, BA; Weisholtz, DS; Perez, DL; Baslet, G				Dworetzky, Barbara A.; Weisholtz, Daniel S.; Perez, David L.; Baslet, Gaston			A Clinically Oriented Perspective on Psychogenic Nonepileptic Seizure-Related Emergencies	CLINICAL EEG AND NEUROSCIENCE			English	Article						nonepileptic psychogenic status; pseudostatus; pregnancy; suicide; accidents	EPILEPSY MONITORING UNIT; STATUS EPILEPTICUS; PSEUDOSTATUS EPILEPTICUS; CONVERSION DISORDER; PSYCHIATRIC-DISORDERS; SAFETY CONSIDERATIONS; ANTIEPILEPTIC DRUGS; PREGNANCY; INJURY; MISDIAGNOSIS	Psychogenic nonepileptic seizures (PNES) can present emergently and are often mistaken for epileptic seizures. PNES emergencies have not been well studied, and yet there are associated serious morbidities, particularly when patients are seen in an emergency setting and are misdiagnosed. PNES may be prolonged, mimicking status epilepticus, a condition we refer to as nonepileptic psychogenic status…	[Dworetzky, Barbara A.; Weisholtz, Daniel S.] Harvard Univ, Brigham & Womens Hosp, Sch Med, Dept Neurol, Boston, MA 02115 USA; [Perez, David L.] Harvard Univ, Massachusetts Gen Hosp, Sch Med, Dept Neurol, Boston, MA USA; [Perez, David L.] Harvard Univ, Massachusetts Gen Hosp, Sch Med, Dept Psychiat, Boston, MA USA; [Perez, David L.; Baslet, Gaston] Harvard Univ, Brigham & Womens Hosp, Sch Med, De…	Dworetzky, BA (reprint author), Brigham & Womens Hosp, Div Epilepsy, Dept Neurol, 75 Francis St, Boston, MA 02115 USA.	bdworetzky@partners.org		Perez, David/0000-0003-2721-583X; Dworetzky, Barbara/0000-0002-3364-2347			Asadi-Pooya AA, 2014, SEIZURE-EUR J EPILEP, V23, P363, DOI 10.1016/j.seizure.2014.02.001; Asadi-Pooya AA, 2014, EPILEPSY BEHAV, V31, P304, DOI 10.1016/j.yebeh.2013.10.019; Atkinson M, 2012, EPILEPSY BEHAV, V25, P176, DOI 10.1016/j.yebeh.2012.07.032; Baslet G, 2015, CLIN EEG NEUROSCI, V46, P54, DOI 10.1177/1550059414557025; Baslet G, 2013, J NEUROPSYCH CLIN N, V25, P63, DOI 10.1176/appi.neuropsych…	74	4	4	1	8	SAGE PUBLICATIONS INC	THOUSAND OAKS	2455 TELLER RD, THOUSAND OAKS, CA 91320 USA	1550-0594	2169-5202		CLIN EEG NEUROSCI	Clin. EEG Neurosci.	JAN	2015	46	1			SI
J	Lopalco, A; Ali, H; Denora, N; Rytting, E				Lopalco, Antonio; Ali, Hazem; Denora, Nunzio; Rytting, Erik			Oxcarbazepine-loaded polymeric nanoparticles: development and permeability studies across in vitro models of the blood-brain barrier and human placental trophoblast	INTERNATIONAL JOURNAL OF NANOMEDICINE			English	Article						nanoparticles; epilepsy; PLGA; BeWo cells; coumarin-6; hCMEC/D3 cells	ANTIEPILEPTIC DRUGS; ELECTRON-MICROSCOPY; BIRTH-DEFECTS; TRANSPORT; PREGNANCY; DELIVERY; EPILEPSY; NANOTECHNOLOGY; JUNCTIONS; THERAPY	Encapsulation of antiepileptic drugs (AEDs) into nanoparticles may offer promise for treating pregnant women with epilepsy by improving brain delivery and limiting the transplacental permeability of AEDs to avoid fetal exposure and its consequent undesirable adverse effects. Oxcarbazepine-loaded nanoparticles were prepared by a modified solvent displacement method from biocompatible polymers (pol…	[Lopalco, Antonio; Ali, Hazem; Rytting, Erik] Univ Texas Med Branch, Dept Obstet & Gynecol, Galveston, TX 77555 USA; [Lopalco, Antonio] Univ Kansas, Dept Pharmaceut Chem, Lawrence, KS 66045 USA; [Lopalco, Antonio; Denora, Nunzio] Univ Bari Aldo Moro, Dept Pharm Drug Sci, Bari, Italy; [Rytting, Erik] Univ Texas Med Branch, Ctr Biomed Engn, Galveston, TX 77555 USA; [Rytting, Erik] Univ Texas Med Br…	Rytting, E (reprint author), Univ Texas Med Branch, Dept Obstet & Gynecol, 301 Univ Blvd, Galveston, TX 77555 USA.	erik.rytting@utmb.edu	Lopalco, Antonio/Y-7524-2018	Lopalco, Antonio/0000-0003-2124-9211	William and Mary McGanity Research Fund in Obstetrics and Gynecology; National Institute of Allergy and Infectious Diseases (NIAID) [K12HD052023]; Eunice Kennedy Shriver National Institute of Child Health and Human Development (NICHD); Office of the Director (OD), National Institutes of Health	The authors would like to thank Andrea Latrofa, Associate Professor at the University of Bari Aldo Moro, for his scientific contributions and professional discussions. Mark White and Michael Sherman from the Department of Biochemistry and Molecular Biology and the Sealy Center for Structural Biology and Molecular Biophysics at the University of Texas Medical Branch are thanked for their assistanc…	Ali H, 2013, INT J PHARMACEUT, V454, P149, DOI 10.1016/j.ijpharm.2013.07.010; Audus KL, 1999, EUR J PHARM SCI, V8, P161, DOI 10.1016/S0928-0987(99)00031-7; Battino D, 2007, DRUGS, V67, P2727, DOI 10.2165/00003495-200767180-00007; Beck-Broichsitter M, 2010, EUR J PHARM SCI, V41, P244, DOI 10.1016/j.ejps.2010.06.007; Bennewitz MF, 2009, NEUROTHERAPEUTICS, V6, P323, DOI 10.1016/j.nurt.2009.01.018; B…	37	22	22	4	23	DOVE MEDICAL PRESS LTD	ALBANY	PO BOX 300-008, ALBANY, AUCKLAND 0752, NEW ZEALAND	1178-2013			INT J NANOMED	Int. J. Nanomed.		2015	10
J	Poon, E; Bandara, SB; Allen, JB; Sadowski, RN; Schantz, SL				Poon, Emily; Bandara, Suren B.; Allen, Jont B.; Sadowski, Renee N.; Schantz, Susan L.			Developmental PCB exposure increases susceptibility to audiogenic seizures in adulthood	NEUROTOXICOLOGY			English	Article						PCBs; Hearing loss; Audiogenic seizures	AUDITORY BRAIN-STEM; FOS MESSENGER-RNA; POLYCHLORINATED-BIPHENYLS; PERINATAL EXPOSURE; COCHLEAR FUNCTION; INFERIOR COLLICULUS; HEARING-LOSS; RATS; HIPPOCAMPUS; HYPOTHYROIDISM	Developmental exposure to polychlorinated biphenyls (PCBs) causes auditory deficits. Thus, we recently conducted a study to investigate if developmental PCB exposure would exacerbate noise-induced hearing loss in adulthood. Unexpectedly, some PCB-exposed rats exhibited seizure-like behaviors when exposed to loud noise. Therefore, we conducted the current experiment to determine if adult rats peri…	[Poon, Emily; Bandara, Suren B.; Allen, Jont B.; Sadowski, Renee N.; Schantz, Susan L.] Univ Illinois, Neurosci Program, Urbana, IL 61801 USA; [Allen, Jont B.] Univ Illinois, Dept Elect & Comp Engn, Urbana, IL 61801 USA; [Allen, Jont B.; Sadowski, Renee N.; Schantz, Susan L.] Univ Illinois, Beckman Inst, Urbana, IL 60801 USA; [Schantz, Susan L.] Univ Illinois, Dept Comparat Biosci, Urbana, IL 618…	Sadowski, RN (reprint author), Univ Illinois, Beckman Inst Adv Sci & Technol, 405 N Mathews, Urbana, IL 61801 USA.	rnhaag@illinois.edu; schantz@illinois.edu		Sadowski, Renee/0000-0002-3269-7426	National Institute of Environmental Health Sciences (NIEHS) [R01 ES015687]	The authors would like to thank Drs. Larry G. Hansen and Paul J. Kostyniak for their help in formulating the PCB mixture, Dr. Paul A. Eubig and Supida Monaikul for their help with the animals, and Dr. Mary Gilbert for help with classifying the seizures. This work was supported by a grant from the National Institute of Environmental Health Sciences (NIEHS) [R01 ES015687 to SLS].	Auso E, 2004, ENDOCRINOLOGY, V145, P4037, DOI 10.1210/en.2004-0274; Coleman JR, 1999, EPILEPSY RES, V33, P31, DOI 10.1016/S0920-1211(98)00075-8; Crinnion WJ, 2011, ALTERN MED REV, V16, P5; Crofton KM, 2000, HEARING RES, V144, P196, DOI 10.1016/S0378-5955(00)00062-9; Eells JB, 2004, NEUROSCIENCE, V123, P279, DOI 10.1016/j.neuroscience.2003.08.015; Faingold CL, 2002, HEARING RES, V168, P223, DOI 10…	37	5	5	1	3	ELSEVIER SCIENCE BV	AMSTERDAM	PO BOX 211, 1000 AE AMSTERDAM, NETHERLANDS	0161-813X	1872-9711		NEUROTOXICOLOGY	Neurotoxicology	JAN	2015	46
J	Mula, M; Cock, HR				Mula, M.; Cock, H. R.			More than seizures: improving the lives of people with refractory epilepsy	EUROPEAN JOURNAL OF NEUROLOGY			English	Review						adverse events; anxiety; bone; cognitive; depression; epilepsy; screening	QUALITY-OF-LIFE; TEMPORAL-LOBE EPILEPSY; ANTIEPILEPTIC DRUGS; ANTICONVULSANT DRUGS; PREGNANCY REGISTERS; MYOCLONIC EPILEPSY; COGNITIVE FUNCTION; CLINICAL-PRACTICE; MAJOR DEPRESSION; IRELAND EPILEPSY	As captured by the proposed new definition, epilepsy is increasingly recognized as a disorder characterized not only by an enduring predisposition to recurrent seizures but explicitly also by the neurobiological, cognitive, psychological and social consequences of this condition. Further, both in the estimated 15 million people worldwide who have ongoing seizures despite optimal management and in…	[Mula, M.; Cock, H. R.] St Georges NHS Trust, Atkinson Morley Epilepsy Grp, London SW17 0QT, England; [Mula, M.; Cock, H. R.] St Georges Univ London, London, England	Cock, HR (reprint author), St Georges NHS Trust, Atkinson Morley Epilepsy Grp, Blackshaw Rd, London SW17 0QT, England.	hannahrc@sgul.ac.uk		Mula, Marco/0000-0002-9415-3395; Cock, Hannah/0000-0002-5656-0141			Ahmad BS, 2012, NEUROLOGY, V79, P145, DOI 10.1212/WNL.0b013e31825f0466; Alper K, 2007, BIOL PSYCHIAT, V62, P345, DOI 10.1016/j.biopsych.2006.09.023; Avanzini G, 2013, EPILEPSIA, V54, P14, DOI 10.1111/epi.12418; Banerjee PN, 2009, EPILEPSY RES, V85, P31, DOI 10.1016/j.eplepsyres.2009.03.003; Barry JJ, 2008, EPILEPSY BEHAV, V13, pS1, DOI 10.1016/j.yebeh.20008.04.005; Billard C, 2009, EPILEPSIA, V50…	68	19	22	1	3	WILEY-BLACKWELL	HOBOKEN	111 RIVER ST, HOBOKEN 07030-5774, NJ USA	1351-5101	1468-1331		EUR J NEUROL	Eur. J. Neurol.	JAN	2015	22	1
J	van den Broek, MPH; van Straaten, HLM; Huitema, ADR; Egberts, T; Toet, MC; de Vries, LS; Rademaker, K; Groenendaal, F				van den Broek, Marcel P. H.; van Straaten, Henrica L. M.; Huitema, Alwin D. R.; Egberts, Toine; Toet, Mona C.; de Vries, Linda S.; Rademaker, Karin; Groenendaal, Floris			Anticonvulsant Effectiveness and Hemodynamic Safety of Midazolam in Full-Term Infants Treated with Hypothermia	NEONATOLOGY			English	Article						Midazolam; Hypotension; Hypothermia; Neonate; Seizures; Asphyxia	NEONATAL SEIZURES; POPULATION PHARMACOKINETICS; ASPHYXIATED NEWBORNS; HYPOTENSION; LIDOCAINE; EFFICACY; EEG	Background: Midazolam is used as an anticonvulsant in neonatology, including newborns with perinatal asphyxia treated with hypothermia. Hypothermia may affect the safety and effectiveness of midazolam in these patients. Objectives: The objective was to evaluate the anticonvulsant effectiveness and hemodynamic safety of midazolam in hypothermic newborns and to provide dosing guidance. Methods: Hyp…	[van den Broek, Marcel P. H.; Egberts, Toine; Rademaker, Karin] Univ Med Ctr Utrecht, Dept Clin Pharm, NL-3508 GA Utrecht, Netherlands; [Egberts, Toine] Univ Utrecht, Fac Sci, Utrecht Inst Pharmaceut Sci, Dept Pharmacoepidemiol & Clin Pharmacol, Utrecht, Netherlands; [Toet, Mona C.; de Vries, Linda S.; Groenendaal, Floris] Univ Med Ctr Utrecht, Wilhelmina Childrens Hosp, Dept Neonatol, NL-3508 GA…	van den Broek, MPH (reprint author), Univ Med Ctr Utrecht, Dept Clin Pharm, POB 85500, NL-3508 GA Utrecht, Netherlands.	m.p.h.vandenbroek@umcutrecht.nl	Egberts, Toine/A-6625-2012	Egberts, Toine/0000-0003-1758-7779			Ahmad R, 2000, CRIT CARE MED, V28, P2429, DOI 10.1097/00003246-200007000-00040; Bastiaans DET, 2013, INT J CLIN PHARM-NET, V35, P210, DOI 10.1007/s11096-012-9725-0; Bjelland TW, 2013, DRUG METAB DISPOS, V41, P214, DOI 10.1124/dmd.112.045567; Boylan GB, 2004, NEUROLOGY, V62, P486, DOI 10.1212/01.WNL.0000106944.59990.E6; BURTIN P, 1991, LANCET, V337, P1545, DOI 10.1016/0140-6736(91)93235-2; BURTIN …	34	10	10	0	5	KARGER	BASEL	ALLSCHWILERSTRASSE 10, CH-4009 BASEL, SWITZERLAND	1661-7800	1661-7819		NEONATOLOGY	Neonatology		2015	107	2
J	Bjork, MH; Veiby, G; Reiter, SC; Berle, JO; Daltveit, AK; Spigset, O; Engelsen, BA; Gilhus, NE				Bjork, Marte Helene; Veiby, Gyri; Reiter, Simone C.; Berle, Jan Oystein; Daltveit, Anne Kjersti; Spigset, Olav; Engelsen, Bernt A.; Gilhus, Nils Erik			Depression and anxiety in women with epilepsy during pregnancy and after delivery: A prospective population-based cohort study on frequency, risk factors, medication, and prognosis	EPILEPSIA			English	Article						MoBa; The Norwegian Mother and Child Cohort Study; Peripartum; Postpartum; Antiepileptic drugs; Antidepressive drugs	DRUGS IN-UTERO; ANTIEPILEPTIC DRUGS; POSTPARTUM DEPRESSION; NORWEGIAN-MOTHER; CHILD-COHORT; PSYCHIATRIC COMORBIDITY; PERINATAL DEPRESSION; MATERNAL DEPRESSION; MENTAL-HEALTH; PREVALENCE	ObjectiveTo assess incidence, prevalence, risk factors, and prognosis of peripartum depression and anxiety in a prospective study of women with epilepsy. MethodPregnancies in women with epilepsy (n=706) were compared to pregnancies in all women without epilepsy (n=106511) including women with specified nonepileptic chronic diseases (n=8,372) in the Norwegian Mother and Child Cohort Study. The dat…	[Bjork, Marte Helene; Reiter, Simone C.; Engelsen, Bernt A.; Gilhus, Nils Erik] Univ Bergen, Dept Clin Med, Bergen, Norway; [Bjork, Marte Helene; Veiby, Gyri; Engelsen, Bernt A.; Gilhus, Nils Erik] Haukeland Hosp, Dept Neurol, N-5021 Bergen, Norway; [Berle, Jan Oystein] Haukeland Hosp, Bergen Mental Hlth Res Ctr, Div Psychiat, N-5021 Bergen, Norway; [Daltveit, Anne Kjersti] Univ Bergen, Dept Glob…	Bjork, MH (reprint author), Haukeland Hosp, Dept Neurol, Jonas Lies Vei 65, N-5021 Bergen, Norway.	mebk@helse-bergen.no	Bjork, Marte/N-3569-2016	Bjork, Marte/0000-0002-5745-1094	Norwegian Epilepsy Association; Norwegian Ministry of Health; Ministry of Education and Research; National Institute of Health/National Institute of Environmental Health Sciences (NIH/NIEHS) [N01-ES-75558]; National Institute of Health/National Institute of Neurological disorders and Stroke (NIH/NINDS) [1 UO1 NS 047537-01, 2 UO1 NS 047537-06A1]; Norwegian Research Council/Functional Genomics (FUG…	Ragnhild Lervik, Hege Marit Nyberg, and Ashild Waehre are acknowledged for excellent laboratory assistance. This study was supported financially by the Norwegian Epilepsy Association. The Norwegian Mother and Child Cohort Study is supported by the Norwegian Ministry of Health and the Ministry of Education and Research, National Institute of Health/National Institute of Environmental Health Scienc…	Aas KK, 2010, BMC MED GENET, V11, DOI 10.1186/1471-2350-11-112; Altemus M, 2012, J CLIN PSYCHIAT, V73, P1485; Andrijic NL, 2014, PSYCHIAT DANUB, V26, P52; Baker GA, 1996, EPILEPSY RES, V25, P29, DOI 10.1016/0920-1211(96)00017-4; Banti S, 2011, COMPR PSYCHIAT, V52, P343, DOI 10.1016/j.comppsych.2010.08.003; Beyenburg S, 2005, EPILEPSY BEHAV, V7, P161, DOI 10.1016/j.yehbeh.2005.05.014; COX JL, 1987…	45	21	21	1	12	WILEY-BLACKWELL	HOBOKEN	111 RIVER ST, HOBOKEN 07030-5774, NJ USA	0013-9580	1528-1167		EPILEPSIA	Epilepsia	JAN	2015	56	1
J	Yee, LM; Kacmar, RM; Bolden, JR				Yee, Lynn M.; Kacmar, Rachel M.; Bolden, Janelle R.			Basal Transethmoidal Encephalocele and Malignant Hypertension in a Parturient with a Seizure Disorder	JOURNAL OF REPRODUCTIVE MEDICINE			English	Article						encephalocele; gestational hypertension; hypertension; nasal encephalocele; pregnancy; pregnancy complications; severe hypertension; transethmoidal encephalocele	NASAL ENCEPHALOCELES	BACKGROUND: Nasal encephaloceles are uncommon in North America and may be diagnosed only as incidental findings. The presence of an encephalocele and malignant hypertension in the parturient requires complex coordination of care. CASE: We present a case of severe chronic hypertension in a pregnant patient with a seizure disorder and new finding of a basal transethmoidal encephalocele. She require…	Northwestern Univ, Feinberg Sch Med, Dept Obstet & Gynecol, Chicago, IL 60607 USA; Northwestern Univ, Feinberg Sch Med, Dept Anesthesiol, Chicago, IL 60607 USA	Yee, LM (reprint author), Northwestern Univ, Feinberg Sch Med, Dept Obstet & Gynecol, Div Maternal Fetal Med, 250 East Super St,Suite 05-2175, Chicago, IL 60607 USA.	lynn.yee@north-western.edu					GANJOO P, 1993, J NEUROSURG ANESTH, V5, P137; Hoving EW, 2000, CHILD NERV SYST, V16, P702, DOI 10.1007/s003810000339; Mahajan C, 2011, J NEUROSURG ANESTH, V23, P352, DOI 10.1097/ANA.0b013e31821f93dc; Rickert CH, 2001, INT J LEGAL MED, V114, P331, DOI 10.1007/s004140000196; Stoll C, 2007, GENET COUNSEL, V18, P209; Tirumandas M, 2013, CHILD NERV SYST, V29, P739, DOI 10.1007/s00381-012-1998-z	6	2	2	0	0	SCI PRINTERS & PUBL INC	ST LOUIS	PO DRAWER 12425 8342 OLIVE BLVD, ST LOUIS, MO 63132 USA	0024-7758	1943-3565		J REPROD MED	J. Reprod. Med.	JAN-FEB	2015	60	1-2
J	Ryu, HU; Lee, SA; Eom, S; Kim, HD				Ryu, Han Uk; Lee, Sang-Ahm; Eom, Soyong; Kim, Heung-Dong		Korean QoL Epilepsy Study Grp	Perceived stigma in Korean adolescents with epilepsy: Effects of knowledge about epilepsy and maternal perception of stigma	SEIZURE-EUROPEAN JOURNAL OF EPILEPSY			English	Article						Epilepsy knowledge; Quality of life; Perceived stigma; Adolescent epilepsy; Maternal effect	CHILDREN; DEPRESSION; PEOPLE; ANXIETY; ATTITUDES; LIFE	Purpose: There has been little research on whether the knowledge that adolescents with epilepsy (AWE) or their family have about the condition reduces their perception of stigma. In this study we determine the relation between AWE's perceived stigma of, and knowledge about, epilepsy and maternal perception of stigma. Methods: This was a cross-sectional multicenter study involving AWE and their mo…	[Ryu, Han Uk; Lee, Sang-Ahm] Univ Ulsan, Coll Med, Asan Med Ctr, Dept Neurol, Seoul, South Korea; [Eom, Soyong; Kim, Heung-Dong] Yonsei Univ, Coll Med, Severance Hosp, Dept Pediat, Seoul, South Korea	Lee, SA (reprint author), Asan Med Ctr, Dept Neurol, 86 Asanbyeongwon Gil, Seoul 138736, South Korea.	salee@amc.seoul.kr			Korea UCB Co., Limited.	The study was financially supported by a grant of Korea UCB Co., Limited.	Austin JK, 2004, EPILEPSY BEHAV, V5, P472, DOI 10.1016/j.yebeh.2004.04.008; Baker GA, 2005, EPILEPSY BEHAV, V6, P556, DOI 10.1016/j.yebeh.2005.03.011; Baker GA, 2000, EPILEPSIA, V41, P98, DOI 10.1111/j.1528-1157.2000.tb01512.x; Baker GA, 2001, EPILEPSIA, V42, P66, DOI 10.1046/j.1528-1157.2001.042suppl.3066.x; Caplan R, 2005, EPILEPSIA, V46, P720, DOI 10.1111/j.1528-1167.2005.43604.x; DAWKINS JL, …	30	15	15	1	3	W B SAUNDERS CO LTD	LONDON	32 JAMESTOWN RD, LONDON NW1 7BY, ENGLAND	1059-1311	1532-2688		SEIZURE-EUR J EPILEP	Seizure	JAN	2015	24
J	Vajda, FJE; O'Brien, TJ; Graham, J; Lander, CM; Eadie, MJ				Vajda, F. J. E.; O'Brien, T. J.; Graham, J.; Lander, C. M.; Eadie, M. J.			The outcomes of pregnancy in women with untreated epilepsy	SEIZURE-EUROPEAN JOURNAL OF EPILEPSY			English	Article						Antiepileptic drugs; Epilepsy; Foetal malformations; Pregnancy; Seizures	ANTIEPILEPTIC DRUG; SEIZURE FREQUENCY; REGISTER	Purpose: To determine the outcomes in regards to seizure control and foetal malformation in pregnant women with epilepsy not treated with antiepileptic drugs (AEDs). Method: Analysis of data from the Australian Register of AEDs in Pregnancy on 148 women with epilepsy who were not receiving AEDs before and during at least the first trimester of pregnancy. Results: Seizure control was less likely t…	[Vajda, F. J. E.; O'Brien, T. J.; Graham, J.] Royal Melbourne Hosp, Dept Med & Neurosci, Parkville, Vic 3050, Australia; [Vajda, F. J. E.; O'Brien, T. J.; Graham, J.] Univ Melbourne, Parkville, Vic 3050, Australia; [Lander, C. M.; Eadie, M. J.] Univ Queensland, Royal Brisbane & Womens Hosp, Brisbane, Qld 4027, Australia; [Lander, C. M.; Eadie, M. J.] Univ Queensland, Sch Med & Biomed Sci, Brisban…	Vajda, FJE (reprint author), Royal Melbourne Hosp, Dept Med & Neurosci, Parkville, Vic 3050, Australia.	vajda@netspace.net.au		O'Brien, Terence/0000-0002-7198-8621	Epilepsy Society of Australia; Victorian Epilepsy Foundation; Epilepsy Australia; Sanofi-Aventis; UCB Pharma; Janssen-Cilag; Novartis; Sci-Gen	We wish to acknowledge the help of our medical and non-medical colleagues, both in referring patients and in increasing patient awareness of the Register. We thank the Scientific Advisory Board and the Ethical Research Committees of St. Vincent's Hospital, Monash Medical Centre, the Royal Melbourne Hospital and other institutions for their ethics assessments of the study. The Australian Register …	Harden CL, 2009, EPILEPSIA, V50, P1229, DOI 10.1111/j.1528-1167.2009.02128.x; Reisinger TL, 2013, EPILEPSY BEHAV, V29, P13, DOI 10.1016/j.yebeh.2013.06.026; SCHMIDT D, 1982, EPILEPSY PREGNANCY C, P3; Vajda FJE, 2014, J CLIN NEUROSCI, V21, P1478, DOI 10.1016/j.jocn.2013.11.049; Vajda FJE, 2010, ACTA NEUROL SCAND, V121, P89, DOI 10.1111/j.1600-0404.2009.01260.x; Vajda FJE, ASS PARTICULAR TYPES, DOI…	10	8	9	0	6	W B SAUNDERS CO LTD	LONDON	32 JAMESTOWN RD, LONDON NW1 7BY, ENGLAND	1059-1311	1532-2688		SEIZURE-EUR J EPILEP	Seizure	JAN	2015	24
J	Pisani, F; Facini, C; Pavlidis, E; Spagnoli, C; Boylan, G				Pisani, Francesco; Facini, Carlotta; Pavlidis, Elena; Spagnoli, Carlotta; Boylan, Geraldine			Epilepsy after neonatal seizures: Literature review	EUROPEAN JOURNAL OF PAEDIATRIC NEUROLOGY			English	Review						Newborns; Children; Hypoxic-ischaemic encephalopathy; Post-neonatal epilepsy; Neonatal seizures; Outcome	PRETERM INFANTS; FOLLOW-UP; POSTNEONATAL EPILEPSY; CRANIAL ULTRASOUND; PROGNOSTIC-FACTORS; PREDICTIVE-VALUE; NEWBORN-INFANTS; RISK-FACTORS; TERM; CONVULSIONS	Introduction: Acute neonatal seizures are the most frequent neurological complication in the neonatal intensive care units and the seizing newborns have an increased risk of long-term morbidity. However, the relationship between neonatal seizures and the development of epilepsy later in life is still unclear. Methods: We performed a literature review using the search terms "neonatal seizures AND …	[Pisani, Francesco; Facini, Carlotta; Pavlidis, Elena; Spagnoli, Carlotta] Univ Parma, Dept Neurosci, Child Neuropsychiat Unit, I-43126 Parma, Italy; [Boylan, Geraldine] Natl Univ Ireland Univ Coll Cork, Dept Paediat & Child Hlth, Cork, Ireland	Pisani, F (reprint author), Univ Parma, Dept Neurosci, Child Neuropsychiat Unit, Via Gramsci 14, I-43126 Parma, Italy.	francesco.pisani@unipr.it; carlotta.facini@studenti.unipr.it; elena.pavlidis2@gmail.com; carlotta.spagnoli@gmail.com; g.boylan@ucc.ie	Viani, Rafael/V-1196-2018	Pavlidis, Elena/0000-0002-1704-3598; Boylan, Geraldine/0000-0003-0920-5291			Amess PN, 1998, DEV MED CHILD NEUROL, V40, P724; BERGMAN I, 1983, ANN NEUROL, V14, P642, DOI 10.1002/ana.410140607; Boylan GB, 1999, DEV MED CHILD NEUROL, V41, P819, DOI 10.1017/S0012162299001632; Brunquell PJ, 2002, J PEDIATR-US, V140, P707, DOI 10.1067/mpd.2002.124773; BURKE JB, 1954, ARCH DIS CHILD, V29, P342, DOI 10.1136/adc.29.146.342; Bye AME, 1997, PEDIATR NEUROL, V16, P225, DOI 10.1016/S0…	58	18	19	1	10	ELSEVIER SCI LTD	OXFORD	THE BOULEVARD, LANGFORD LANE, KIDLINGTON, OXFORD OX5 1GB, OXON, ENGLAND	1090-3798	1532-2130		EUR J PAEDIATR NEURO	Eur. J. Paediatr. Neurol.	JAN	2015	19	1
J	Arkilo, D; Hanna, J; Dickens, D; Justesen, L; Brunn, J; Garland, S; Penovich, P				Arkilo, Dimitrios; Hanna, Julie; Dickens, Deanna; Justesen, Lorna; Brunn, Jenny; Garland, Sarah; Penovich, Patricia			Pregnancy and neurodevelopmental outcomes with in-utero antiepileptic agent exposure. A pilot study	EUROPEAN JOURNAL OF PAEDIATRIC NEUROLOGY			English	Article						Antiepileptic medication; Pregnancy outcomes; Developmental outcomes	DRUGS; EPILEPSY; REGISTRY	Objective: To assess pregnancy outcomes on women exposed to monotherapy with anti-epileptic agents. Methods: Questionnaires were sent to women with epilepsy in our practice who were pregnant between 2006 and 2011. 62/86 patients (72%) who responded were on monotherapy. 24 fetuses (63%) were exposed to lamotrigine, 11 (28%) to levetiracetam, 2 (5.2%) to topiramate, 1 (2.6%) to gabapentin, 17 (27%)…	[Arkilo, Dimitrios; Hanna, Julie; Dickens, Deanna; Justesen, Lorna; Brunn, Jenny; Garland, Sarah; Penovich, Patricia] Minnesota Epilepsy Grp, PA United Hosp, St Paul, MN 55102 USA; [Arkilo, Dimitrios; Hanna, Julie; Dickens, Deanna; Justesen, Lorna; Brunn, Jenny; Garland, Sarah; Penovich, Patricia] Childrens Hosp & Clin Minnesota, St Paul, MN 55102 USA; [Hanna, Julie; Dickens, Deanna; Penovich, Pa…	Arkilo, D (reprint author), Minnesota Epilepsy Grp, PA United Hosp, 225 Smith Ave N 201, St Paul, MN 55102 USA.	arkdimi@hotmail.com					Battino D, 2007, DRUGS, V67, P2727, DOI 10.2165/00003495-200767180-00007; Battino D, 2013, EPILEPSIA, V54, P1621, DOI 10.1111/epi.12302; Boyle CA, 2011, PEDIATRICS, V127, P1034, DOI 10.1542/peds.2010-2989; Chen YH, 2009, ARCH NEUROL-CHICAGO, V66, P979, DOI 10.1001/archneurol.2009.142; Hernandez-Diaz S, 2012, NEUROLOGY, V78, P1692, DOI 10.1212/WNL.0b013e3182574f39; Meador KJ, 2013, LANCET NEUROL, …	12	2	2	0	5	ELSEVIER SCI LTD	OXFORD	THE BOULEVARD, LANGFORD LANE, KIDLINGTON, OXFORD OX5 1GB, OXON, ENGLAND	1090-3798	1532-2130		EUR J PAEDIATR NEURO	Eur. J. Paediatr. Neurol.	JAN	2015	19	1
J	Elshama, SS; Osman, HEH; El-Kenawy, AE				Elshama, Said Said; Osman, Hosam Eldin Hussein; El-Kenawy, Ayman El-Meghawry			Teratogenic effect of Carbamazepine use during pregnancy in the mice	PAKISTAN JOURNAL OF PHARMACEUTICAL SCIENCES			English	Article						Carbamazepine; pregnancy; teratogenic	CD-1 MOUSE FETUS; ANTIEPILEPTIC DRUGS; PERINATAL OUTCOMES; PRENATAL EXPOSURE; EPILEPSY; FETAL; MALFORMATIONS; DOSAGE; WOMEN	Carbamazepine use is the first choice of antiepileptic drugs among epileptic pregnant females. There are many inconclusive studies regard the safety of carbamazepine use during pregnancy. This study aims to investigate the morphological and histopathological teratogenic effects of carbamazepine use during pregnancy. The healthy pregnant females mice divided into equal five groups (each n=20). The…	[Elshama, Said Said] Suez Canal Univ, Taif Univ, Forens Med & Clin Toxicol Dept, Fac Med, At Taif, Saudi Arabia; [Osman, Hosam Eldin Hussein] Al Azhar Univ, Taif Univ, Fac Med, Anat Dept, At Taif, Saudi Arabia; [El-Kenawy, Ayman El-Meghawry] Taif Univ, Fac Med, Pathol Dept, At Taif, Saudi Arabia; [El-Kenawy, Ayman El-Meghawry] Univ Sadat City, Genet Engn Inst, Mol Biol Dept, Sadat, Egypt	Elshama, SS (reprint author), Suez Canal Univ, Taif Univ, Forens Med & Clin Toxicol Dept, Fac Med, At Taif, Saudi Arabia.	saidelshama@yahoo.com					Adams J, 2006, STRUCTURAL FUNCTIONA, P116; Afshar M, 2010, CUTAN OCUL TOXICOL, V29, P10, DOI 10.3109/15569520903380353; Artama M, 2005, NEUROLOGY, V64, P1874, DOI 10.1212/01.WNL.0000163771.96962.1F; Azarbayjani F, 1998, TERATOLOGY, V57, P117, DOI 10.1002/(SICI)1096-9926(199803)57:3<117::AID-TERA1>3.0.CO;2-Y; Bancroft JD, 2002, THEORY PRACTICE HIST, P126; Bauer J, 2002, NERVENARZT, V73, P533, DOI …	28	3	3	0	4	UNIV KARACHI	KARACHI	UNIV CAMPUS, FAC PHARMACY, KARACHI, 75270, PAKISTAN	1011-601X			PAK J PHARM SCI	Pak. J. Pharm. Sci.	JAN	2015	28	1
J	Tural, S; Tekcan, A; Elbistan, M; Karakus, N; Ozyurek, H; Kara, N				Tural, Sengul; Tekcan, Akin; Elbistan, Mehmet; Karakus, Nevin; Ozyurek, Hamit; Kara, Nurten			Genotoxic Effects of Prenatal Exposure to Levetiracetam During Pregnancy on Rat Offsprings	IN VIVO			English	Article						Levetiracetam; prenatal exposure; sister chromatid exchange; micronucleus	SISTER-CHROMATID EXCHANGES; BONE-MARROW-CELLS; IN-UTERO EXPOSURE; EPILEPTIC PATIENTS; UK-EPILEPSY; WOMEN; THERAPY; CARBAMAZEPINE; LYMPHOCYTES; MANAGEMENT	Levetiracetam is a new-generation antiepileptic drug initially approved as an adjunctive treatment for patients with refractory partial seizures and is now also used as a monotherapy. The aim of this study was to evaluate the genotoxic effects of levetiracetam exposure during pregnancy on rat offsprings. In this study, we used the newborn pups of rats exposed to levetiracetam during pregnancy. Th…	[Tural, Sengul; Elbistan, Mehmet; Kara, Nurten] Ondokuz Mayis Univ, Fac Med, Dept Med Biol, TR-55130 Samsun, Turkey; [Ozyurek, Hamit] Ondokuz Mayis Univ, Fac Med, Dept Pediat Neurol, TR-55130 Samsun, Turkey; [Tekcan, Akin] Ahi Evran Univ, Sch Hlth, Kirsehir, Turkey; [Karakus, Nevin] Gaziosmanpasa Univ, Fac Med, Dept Med Biol, Tokat, Turkey	Tural, S (reprint author), Ondokuz Mayis Univ, Fac Med, Dept Med Biol, Med Genet Sect, TR-55130 Samsun, Turkey.	stural@omu.edu.tr			Ondokuz Mayis University BAP [PYO-TIP-1901.11]	We would like to thank Ondokuz Mayis University BAP for supporting our project (PYO-TIP-1901.11).	[Anonymous], GUIDE CARE USE LAB A, P865; Artama M, 2005, NEUROLOGY, V64, P1874, DOI 10.1212/01.WNL.0000163771.96962.1F; Azab M, 2009, J TOXICOL ENV HEAL A, V72, P295, DOI 10.1080/15287390802526357; Battino D, 2007, DRUGS, V67, P2727, DOI 10.2165/00003495-200767180-00007; Bellini C, 2003, EPILEPSIA, V44, P621, DOI 10.1046/j.1528-1157.2003.58802.x; BJERKEDA.T, 1973, ACTA OBSTET GYN SCAN, V52, P245,…	44	1	1	0	4	INT INST ANTICANCER RESEARCH	ATHENS	EDITORIAL OFFICE 1ST KM KAPANDRITIOU-KALAMOU RD KAPANDRITI, PO BOX 22, ATHENS 19014, GREECE	0258-851X	1791-7549		IN VIVO	In Vivo	JAN-FEB	2015	29	1
J	La Neve, A; Boero, G; Francavilla, T; Plantamura, M; De Agazio, G; Specchio, LM				La Neve, Angela; Boero, Giovanni; Francavilla, Teresa; Plantamura, Marzia; De Agazio, Giusy; Specchio, Luigi M.			Prospective, case-control study on the effect of pregnancy on seizure frequency in women with epilepsy	NEUROLOGICAL SCIENCES			English	Article						Epilepsy; Pregnancy; Seizures; Case-control	REGISTRY	To evaluate if pregnancy induces a change in seizure frequency and in percentage of subjects remaining seizure-free. This is a prospective case-control study conducted in our tertiary epilepsy centre. Controls were matched 2:1 with the cases for relevant clinical parameters. Cases had to be referred to our centre for at least 9 months before-pregnancy, during pregnancy and the-9-months-after-birt…	[La Neve, Angela; Francavilla, Teresa; Plantamura, Marzia; De Agazio, Giusy] Univ Bari, Dept Neurol & Psychiat Sci, Ctr Epilepsy, Bari, Italy; [Boero, Giovanni] SS Annunziata Hosp, Taranto, Italy; [Specchio, Luigi M.] Univ Foggia, Clin Nervous Syst Dis, Foggia, Italy	Boero, G (reprint author), Via Fullone 17, I-74015 Martina Franca, Italy.	boerova@hotmail.com					[Anonymous], 1981, EPILEPSIA, V22, P489; BARDY AH, 1987, ACTA NEUROL SCAND, V75, P356, DOI 10.1111/j.1600-0404.1987.tb05459.x; Battino D, 2013, EPILEPSIA, V54, P1621, DOI 10.1111/epi.12302; Hill DS, 2010, EXPERT REV NEUROTHER, V10, P943, DOI 10.1586/ERN.10.57; International League Against Epilepsy, 1989, EPILEPSIA, V30, P389; KILPATRICK CJ, 1993, AUST NZ J MED, V23, P370, DOI 10.1111/j.1445-5994.…	13	5	6	0	4	SPRINGER-VERLAG ITALIA SRL	MILAN	VIA DECEMBRIO, 28, MILAN, 20137, ITALY	1590-1874	1590-3478		NEUROL SCI	Neurol. Sci.	JAN	2015	36	1
J	Zhang, YH; Yang, CL; Yuan, GY; Wang, ZP; Cui, WG; Li, RX				Zhang, Yinghua; Yang, Cailing; Yuan, Guoyan; Wang, Zhongping; Cui, Weigang; Li, Ruixi			Sulindac attenuates valproic acid-induced oxidative stress levels in primary cultured cortical neurons and ameliorates repetitive/stereotypic-like movement disorders in Wistar rats prenatally exposed to valproic acid	INTERNATIONAL JOURNAL OF MOLECULAR MEDICINE			English	Article						oxidative stress; valproic acid; Wnt; -catenin pathway; autism; sulindac	RECEPTOR ANTAGONIST MK-801; BEHAVIORAL ALTERATIONS; MOTOR STEREOTYPIES; AUTISTIC DISORDER; N-ACETYLCYSTEINE; ANIMAL-MODEL; CHILDREN; DIFFERENTIATION; METABOLITES; MEMORY	Accumulating evidence suggests that anti-inflammatory agents and antioxidants have neuroprotective properties and may be beneficial in the treatment of neurodevelopental disorders, such as autism. In the present study, the possible neuroprotective properties of sulindac, a non-steroidal anti-inflammatory drug (NSAID), were investigated in vitro using cultured cortical neurons with valproic acid (…	[Zhang, Yinghua; Cui, Weigang] Xinxiang Med Univ, Dept Human Anat, Xinxiang 453003, Henan, Peoples R China; [Zhang, Yinghua; Wang, Zhongping; Cui, Weigang; Li, Ruixi] Fudan Univ, Shanghai Med Coll, Dept Anat Histol & Embryol, Shanghai 200032, Peoples R China; [Yang, Cailing; Yuan, Guoyan] Xinxiang Med Univ, Affiliated Hosp 1, Weihui 453100, Henan, Peoples R China; [Wang, Zhongping] Jiujiang Univ,…	Zhang, YH (reprint author), Xinxiang Med Univ, Dept Human Anat, 601 Jinsui Rd, Xinxiang 453003, Henan, Peoples R China.	zyhflo2013@163.com			National Natural Science Foundation of China [81301174, 81260211, 81271466]; Doctoral Scientific Research Foundation of Xinxiang Medical University	This study was financially supported by grants from the National Natural Science Foundation of China (nos. 81301174, 81260211 and 81271466) and the Doctoral Scientific Research Foundation of Xinxiang Medical University.	Al-Ayadhi LY, 2013, EVID-BASED COMPL ALT, V2013, P8, DOI [DOI 10.1155/2013/602834240690513773435, 10.1155/2013/602834240690513773435]; Atkin TA, 2011, MOL PSYCHIATR, V16, P122, DOI 10.1038/mp.2010.110; Bass SE, 2009, CLIN CANCER RES, V15, P1964, DOI 10.1158/1078-0432.CCR-08-1870; Basselin M, 2008, NEUROCHEM RES, V33, P2229, DOI 10.1007/s11064-008-9700-2; BLISS TVP, 1993, NATURE, V361, P31, DOI 10…	42	10	11	0	13	SPANDIDOS PUBL LTD	ATHENS	POB 18179, ATHENS, 116 10, GREECE	1107-3756	1791-244X		INT J MOL MED	Int. J. Mol. Med.	JAN	2015	35	1
J	Nguyen, S; Pertini, M; Kettler, L				Nguyen, Sylvia; Pertini, Mark; Kettler, Lisa			Parental cognitive appraisals and coping behaviours following child's epilepsy diagnosis: A qualitative study	CLINICAL CHILD PSYCHOLOGY AND PSYCHIATRY			English	Article						Child illness; coping; epilepsy; maternal adjustment; stress-processing	PSYCHOLOGICAL DISTRESS; CYSTIC-FIBROSIS; MOTHERS; ADJUSTMENT; PREDICTORS; SATURATION; SUPPORT; STRESS; HEALTH; IMPACT	Management of childhood epilepsy places significant demands and increased stress on the family unit. How parents adjust to this illness-related stress is believed to be shaped by their cognitive appraisals of the situation and the coping behaviours that are employed (Wallander & Varni, 1992). We investigated the cognitive and behavioural strategies that regulated psychological symptomatology in m…	[Nguyen, Sylvia] Univ Adelaide, Sch Psychol, Adelaide, SA 5005, Australia; [Nguyen, Sylvia] Monash Univ, Dept Psychol & Psychiat, Clayton, Vic 3800, Australia; [Pertini, Mark] Womens & Childrens Hosp, Dept Psychol Med, Adelaide, SA, Australia; [Kettler, Lisa] Univ Adelaide, Sch Psychol, Adelaide, SA 5005, Australia	Nguyen, S (reprint author), Monash Univ, Sch Psychol & Psychiat, Bldg 17,Clayton Campus, Clayton, Vic 3800, Australia.	sylvia.nguyen@alumni.adelaide.edu			Epilepsy Centre of South Australia	We would like to express our gratitude to The Epilepsy Centre of South Australia for supporting this study. In particular, we would like to thank Mark Francis (Client Services Manager) for his time and work in promoting this project and for his ongoing dedication to improving the needs of children and families dealing with epilepsy.	Besag FMC, 2005, EPILEPSY BEHAV, V7, P517, DOI 10.1016/j.yebeh.2005.07.015; Braun V., 2006, QUALITATIVE RES PSYC, V3, P71, DOI DOI 10.1191/1478088706QP0630A; Chapieski L, 2005, EPILEPSY BEHAV, V7, P246, DOI 10.1016/j.yebeh.2005.05.002; Chiou HH, 2008, J CHILD NEUROL, V23, P301, DOI 10.1177/0883073807308712; Coyne IT, 1997, J CLIN NURS, V6, P121, DOI 10.1111/j.1365-2702.1997.tb00294.x; Dunn D. W.,…	32	6	6	0	15	SAGE PUBLICATIONS INC	THOUSAND OAKS	2455 TELLER RD, THOUSAND OAKS, CA 91320 USA	1359-1045	1461-7021		CLIN CHILD PSYCHOL P	Clin. Child Psychol. Psychiatry	JAN	2015	20	1
J	Wei, D; Yang, F; Wang, Y; Yang, F; Wu, C; Wu, SX; Jiang, W				Wei, Dong; Yang, Fang; Wang, Ying; Yang, Feng; Wu, Chen; Wu, Sheng-Xi; Jiang, Wen			Degeneration and Regeneration of GABAergic Interneurons in the Dentate Gyrus of Adult Mice in Experimental Models of Epilepsy	CNS NEUROSCIENCE & THERAPEUTICS			English	Article						Epilepsy; GABA; Green fluorescence protein; Hippocampus; Neurogenesis	TEMPORAL-LOBE EPILEPSY; GRANULE CELL NEUROGENESIS; RAT HIPPOCAMPUS; INHIBITORY NEURONS; STEM-CELLS; SEIZURES; MECHANISMS; BRAIN; GABA; FOREBRAIN	AimsMounting evidence showed that GABAergic interneurons play an important role in the generation of seizures by regulating excitatory/inhibitory balance in the hippocampus; however, there is a continuous debate regarding the alteration in the number of hippocampal GABAergic interneurons during epileptogenesis. Here, we investigated the degeneration and regeneration of GABAergic interneurons in t…	[Wei, Dong; Yang, Fang; Wang, Ying; Yang, Feng; Wu, Chen; Jiang, Wen] Fourth Mil Med Univ, Xijing Hosp, Dept Neurol, Xian 710032, Peoples R China; [Wu, Sheng-Xi] Fourth Mil Med Univ, Dept Anat Histol & Embryol, KK Leung Brain Res Ctr, Xian 710032, Peoples R China	Jiang, W (reprint author), Fourth Mil Med Univ, Xijing Hosp, Dept Neurol, Xian 710032, Peoples R China.	shengxi@fmmu.edu.cn; jiangwen@fmmu.edu.cn			Natural Science Foundation of China [81071051, 81271432]; Program for Changjiang Scholars and Innovative Research Team in University from Ministry of Education of China [IRT1053]	This work was supported by grants from the Natural Science Foundation of China (Grant Numbers 81071051, 81271432) and Program for Changjiang Scholars and Innovative Research Team in University from Ministry of Education of China (IRT1053).	Brown RE, 2008, EUR J NEUROSCI, V27, P352, DOI 10.1111/j.1460-9568.2008.06024.x; Cameron HA, 2001, J COMP NEUROL, V435, P406, DOI 10.1002/cne.1040; CORDA MG, 1991, PHARMACOL BIOCHEM BE, V40, P329, DOI 10.1016/0091-3057(91)90562-G; Curia G, 2008, J NEUROSCI METH, V172, P143, DOI 10.1016/j.jneumeth.2008.04.019; Dayer AG, 2005, J CELL BIOL, V168, P415, DOI 10.1083/jcb.200407053; Dayer AG, 2003, J CO…	44	4	6	0	10	WILEY-BLACKWELL	HOBOKEN	111 RIVER ST, HOBOKEN 07030-5774, NJ USA	1755-5930	1755-5949		CNS NEUROSCI THER	CNS Neurosci. Ther.	JAN	2015	21	1
J	Ching, YH; Alvey, EN; Omar, HR; Lynch, CM; Mangar, D; Camporesi, EM				Ching, Y. H.; Alvey, E. N.; Omar, H. R.; Lynch, C. M.; Mangar, D.; Camporesi, E. M.			Pulmonary embolism presenting as a seizure in the immediate postpartum period	JOURNAL OF OBSTETRICS AND GYNAECOLOGY			English	Article							VENOUS THROMBOEMBOLISM; PREGNANCY		[Lynch, C. M.] Univ S Florida, Dept Obstet & Gynecol, Morsani Coll Med, Tampa, FL 33620 USA; [Mangar, D.; Camporesi, E. M.] Univ S Florida, Dept Surg, Morsani Coll Med, Tampa, FL 33620 USA; [Omar, H. R.] Mercy Med Ctr, Dept Internal Med, Clinton, IA USA	Ching, YH (reprint author), 1 Tampa Gen Circle,Suite C-208, Tampa, FL 33606 USA.	yching@outlook.com					Basciani R, 2011, J CARDIAC SURG, V26, P560, DOI 10.1111/j.1540-8191.2010.01142.x; Berg CJ, 2010, OBSTET GYNECOL, V116, P1302, DOI 10.1097/AOG.0b013e3181fdfb11; BERNSTEIN MJ, 1986, JAMA-J AM MED ASSOC, V256, P744; Chang Jeani, 2003, MMWR Surveill Summ, V52, P1; Conti E, 2014, J THROMB THROMBOLYS, V37, P251, DOI 10.1007/s11239-013-0941-9; Heit JA, 2005, ANN INTERN MED, V143, P697, DOI 10.7326/0003…	11	2	2	0	3	TAYLOR & FRANCIS INC	PHILADELPHIA	530 WALNUT STREET, STE 850, PHILADELPHIA, PA 19106 USA	0144-3615	1364-6893		J OBSTET GYNAECOL	J. Obstet. Gynaecol.	JAN	2015	35	1
J	Vajda, FJE; Eadie, MJ				Vajda, Frank J. E.; Eadie, Mervyn J.			The clinical pharmacology of traditional antiepileptic drugs	EPILEPTIC DISORDERS			English	Article						benzodiazepines; carbamazepine; ethosuximide; mechanism of action; pharmacokinetics; phenobarbitone; phenytoin; valproate	EPILEPSY; MALFORMATIONS; PREGNANCY; VALPROATE; RISK	Despite the availability of newer agents, a number of antiepileptic drugs have continued to be employed reasonably widely, many years after their introduction to human therapeutics. These drugs comprise phenobarbitone and some of its congeners, phenytoin, ethosuximide, carbamazepine, valproate, and certain benzodiazepines. Details of their pharmacological profiles are outlined in the following ac…	[Vajda, Frank J. E.] Univ Melbourne, Dept Med, Melbourne, Vic 3010, Australia; [Eadie, Mervyn J.] Univ Queensland, Sch Hlth, Brisbane, Qld, Australia	Vajda, FJE (reprint author), Univ Melbourne, Dept Med & Neurol, Parkville, Vic 3050, Australia.	vajda@netspace.net.au					Arzimanoglou A, 2010, EPILEPTIC DISORD, V12, P3, DOI 10.1684/epd.2010.0303; BEYDOUN A, 2008, EPILEPSY COMPREHENSI, P1593; Bromfield E. B., 2008, EPILEPSY COMPREHENSI, P1557; Dickinson RG, 1999, HANDB EXP PHARM, V138, P267; Eadie MJ, 1999, HANDB EXP PHARM, V138, P189; Eadie MJ, 2008, EPILEPSY COMPREHENSI, P1599; Eadie MJ, 2002, ANTIEPILEPTIC DRUGS, P541; Faught E., 2009, TREATMENT EPILEPSY, P575; …	34	24	24	0	12	JOHN LIBBEY EUROTEXT LTD	MONTROUGE	127 AVE DE LA REPUBLIQUE, 92120 MONTROUGE, FRANCE	1294-9361	1950-6945		EPILEPTIC DISORD	Epileptic Disord.	DEC	2014	16	4
J	Poletaeva, II; Surina, NM; Ashapkin, VV; Fedotova, IB; Merzalov, IB; Perepelkina, OV; Pavlova, GV				Poletaeva, I. I.; Surina, N. M.; Ashapkin, V. V.; Fedotova, I. B.; Merzalov, I. B.; Perepelkina, O. V.; Pavlova, G. V.			Maternal methyl-enriched diet in rat reduced the audiogenic seizure proneness in progeny	PHARMACOLOGY BIOCHEMISTRY AND BEHAVIOR			English	Article						Audiogenic epilepsy; Methyl enriched diet; DNA methylation	TEMPORAL-LOBE EPILEPSY; DNA METHYLATION; 2Q23.1 MICRODELETION; MICE; EPILEPTOGENESIS; FAMILY; GENE; SUSCEPTIBILITY; FEATURES; MEMBER	Audiogenic epilepsy proneness was analyzed in the progeny of rats from two strains (audiogenic seizure prone strain "4"-and audiogenic seizure non-prone, strain "0"). Females were fed by a diet which contained substances enriched with methyl-groups during 1 week before mating (MED), during pregnancy period and 1 week after the delivery. This MED treatment resulted in a decrease of audiogenic seiz…	[Poletaeva, I. I.; Surina, N. M.; Fedotova, I. B.; Perepelkina, O. V.] Moscow MV Lomonosov State Univ, Fac Biol, Moscow 119992, Russia; [Ashapkin, V. V.] Moscow MV Lomonosov State Univ, Belozersky Inst Phys Chem Biol, Moscow 119992, Russia; [Merzalov, I. B.; Pavlova, G. V.] Russian Acad Sci, Inst Gene Biol, Moscow 119334, Russia	Poletaeva, II (reprint author), Moscow MV Lomonosov State Univ, Fac Biol, Leninskie Gori 1,Build 12, Moscow 119992, Russia.	ingapoletaeva@mail.ru; ashapkin@genebee.msu.su	Ashapkin, Vasily/D-9954-2012	Ashapkin, Vasily/0000-0001-6641-2137	Russian Foundation for Fundamental research [09-04-00481, 12-04-00360]	This study was supported by the Russian Foundation for Fundamental research, grants nos. 09-04-00481 and 12-04-00360.	Bartolomei F, 2008, BRAIN, V131, P1818, DOI 10.1093/brain/awn111; Bastid J, 2010, ONCOL REP, V23, P523, DOI 10.3892/or_00000665; Bayarsaihan D, 2012, J CELL BIOCHEM, V113, P3056, DOI 10.1002/jcb.24202; Coppola Antonietta, 2012, Handb Clin Neurol, V107, P63, DOI 10.1016/B978-0-444-52898-8.00004-5; de Lanerolle NC, 2005, EPILEPSY BEHAV, V7, P190, DOI 10.1016/j.yehbeh.2005.06.003; DOYLE RL, 1980, PH…	43	2	3	0	2	PERGAMON-ELSEVIER SCIENCE LTD	OXFORD	THE BOULEVARD, LANGFORD LANE, KIDLINGTON, OXFORD OX5 1GB, ENGLAND	0091-3057			PHARMACOL BIOCHEM BE	Pharmacol. Biochem. Behav.	DEC	2014	127
J	Orup, HI; Deutsch, CK; Holmes, LB				Orup, H. Ivan, Jr.; Deutsch, Curtis K.; Holmes, Lewis B.			Laser Light Scan Analysis of the " Anticonvulsant Face"	BIRTH DEFECTS RESEARCH PART A-CLINICAL AND MOLECULAR TERATOLOGY			English	Article						laser light scanner; structured light scanner; anticonvulsants; the "anticonvulsant face"	FETAL HYDANTOIN SYNDROME; EXPOSED IN-UTERO; ANTIEPILEPTIC DRUGS; PRENATAL EXPOSURE; PREGNANCY; CHILDREN; MALFORMATIONS; CARBAMAZEPINE; LAMOTRIGINE; VALPROATE	BackgroundThe anticonvulsant face, with a short nose, broad nasal bridge, epicanthal folds, and wide mouth, was described in the 1970s in children who had been exposed during pregnancy to the anticonvulsant drugs phenytoin and phenobarbital. The laser light scan makes it possible to establish three-dimensional positions of physical features and to determine more objectively the changes in the siz…	[Orup, H. Ivan, Jr.] Harvard Univ, Sch Dent Med, Dept Orthodont, Boston, MA 02115 USA; [Deutsch, Curtis K.] Eunice Kennedy Shriver Ctr Mental Retardat Inc, Waltham, MA USA; [Holmes, Lewis B.] MassGen Hosp Children, Med Genet Unit, Boston, MA 02114 USA; [Holmes, Lewis B.] Harvard Univ, Sch Med, Dept Pediat, Boston, MA 02115 USA	Holmes, LB (reprint author), MassGen Hosp Children, Med Genet Unit, 175 Cambridge St, Boston, MA 02114 USA.	holmes.lewis@mgh.harvard.edu			NICHD NIH HHS [P30 HD004147]		Allanson JE, 1997, AM J MED GENET, V70, P1, DOI 10.1002/(SICI)1096-8628(19970502)70:1<1::AID-AJMG1>3.0.CO;2-3; Altobelli DE., 1994, ANTHROPOMETRY HEAD F, P225; ARDINGER HH, 1988, AM J MED GENET, V29, P171, DOI 10.1002/ajmg.1320290123; Astley SJ, 1996, J PEDIATR-US, V129, P33, DOI 10.1016/S0022-3476(96)70187-7; Baca Daniel B., 1994, P235; Bokhari A, 2002, TERATOLOGY, V66, P122, DOI 10.1002/tera.10…	34	2	2	0	2	WILEY	HOBOKEN	111 RIVER ST, HOBOKEN 07030-5774, NJ USA	1542-0752	1542-0760		BIRTH DEFECTS RES A	Birth Defects Res. Part A-Clin. Mol. Teratol.	DEC	2014	100	12
J	Pan, C; Deroche, CB; Mann, JR; McDermott, S; Hardin, JW				Pan, Chun; Deroche, Chelsea B.; Mann, Joshua R.; McDermott, Suzanne; Hardin, James W.			Is Prepregnancy Obesity Associated With Risk of Cerebral Palsy and Epilepsy in Children?	JOURNAL OF CHILD NEUROLOGY			English	Article						body mass index; cerebral palsy; epilepsy; obesity	BODY-MASS INDEX; FRACTIONAL POLYNOMIALS; INTELLECTUAL DISABILITY; INFLAMMATORY CYTOKINES; METABOLIC SYNDROME; ADIPOSE-TISSUE; WEIGHT-GAIN; PREVALENCE; PREGNANCY; CHORIOAMNIONITIS	We conducted a retrospective cohort study to investigate the association between prepregnancy obesity in women and risk of cerebral palsy and epilepsy in their children using data from the South Carolina Medicaid program. The cohort included 83,901 maternal-child pairs; 100 cases of cerebral palsy were initially identified, followed by 53 cases that had at least 2 cerebral palsy diagnoses. For co…	[Pan, Chun; Deroche, Chelsea B.; Hardin, James W.] Univ S Carolina, Arnold Sch Publ Hlth, Dept Epidemiol & Biostat, Columbia, SC 29203 USA; [Mann, Joshua R.; McDermott, Suzanne] Univ S Carolina, Sch Med, Dept Family & Prevent Med, Columbia, SC 29203 USA	Mann, JR (reprint author), Univ S Carolina, Sch Med, Dept Family & Prevent Med, Columbia, SC 29203 USA.	joshua.mann@uscmed.sc.edu	Hardin, James/Q-7617-2016	Hardin, James/0000-0003-0506-5500	Health Resources Services Administration [R40MC21523]	The authors disclosed receipt of the following financial support for the research, authorship, and/or publication of this article: JM and SM were supported by a grant from the Health Resources Services Administration (grant R40MC21523) to research maternal obesity, excessive weight gain, diabetes mellitus, and hypertension during pregnancy and the risk of neurodevelopmental disability in children.	Abrams B, 2000, AM J CLIN NUTR, V71, p1233S, DOI 10.1093/ajcn/71.5.1233s; Aylward GP, 2005, J DEV BEHAV PEDIATR, V26, P427, DOI 10.1097/00004703-200512000-00008; Black Amanda Y, 2012, Adolesc Med State Art Rev, V23, P123; Boos CJ, 2006, CURR PHARM DESIGN, V12, P1623, DOI 10.2174/138161206776843313; Brion MJ, 2011, PEDIATRICS, V127, pE202, DOI 10.1542/peds.2010-0651; Callaway LK, 2006, MED J AUSTR…	50	18	19	2	10	SAGE PUBLICATIONS INC	THOUSAND OAKS	2455 TELLER RD, THOUSAND OAKS, CA 91320 USA	0883-0738	1708-8283		J CHILD NEUROL	J. Child Neurol.	DEC	2014	29	12
J	Lacour, G; Vernichon, F; Cadilhac, N; Boyer, S; Lagneau, C; Hance, T				Lacour, Guillaume; Vernichon, Florian; Cadilhac, Nicolas; Boyer, Sebastien; Lagneau, Christophe; Hance, Thierry			When mothers anticipate: Effects of the prediapause stage on embryo development time and of maternal photoperiod on eggs of a temperate and a tropical strains of Aedes albopictus (Diptera: Culicidae)	JOURNAL OF INSECT PHYSIOLOGY			English	Article						Embryo development; Diapause; Day length; Phenotypic plasticity	DIFFERENT CONSTANT TEMPERATURES; INVASIVE MOSQUITO; DESICCATION RESISTANCE; INSECT DIAPAUSE; SURVIVAL-TIME; UNITED-STATES; AEGYPTI; SIZE; LARVAL; ENERGETICS	Background: The diapause of Aedes albopictus is maternally induced by photoperiod and initiates at the pharate larvae stage in eggs. This pre-diapause results in enhanced survival eggs during the winter. This study aims to disentangle the effects of photoperiod and diapause on embryonic developmental time and egg size in A. albopictus. A temperate strain capable to perform diapause and a tropical…	[Lacour, Guillaume; Vernichon, Florian; Cadilhac, Nicolas; Lagneau, Christophe] EID Mediterranee, F-34184 Montpellier, France; [Lacour, Guillaume; Hance, Thierry] Catholic Univ Louvain, Biodivers Res Ctr, Earth & Life Inst, B-1348 Louvain La Neuve, Belgium; [Boyer, Sebastien] Inst Rech Dev, UMR MIVEGEC, F-34394 Montpellier, France	Lacour, G (reprint author), EID Mediterranee, 165 Ave Paul Rimbaud, F-34184 Montpellier, France.	glacour@eid-med.org; florian.vernichon@gmail.corn; cadilhac.nicolas@hotmail.fr; sebastien.boyer@ird.fr; clagneau@eid-med.org; thierry.hance@uclouvain.be		Boyer, Sebastien/0000-0002-2946-586X; Lacour, Guillaume/0000-0002-9588-6064			BERRIGAN D, 1991, OIKOS, V60, P313, DOI 10.2307/3545073; Bloch G, 2013, J INSECT PHYSIOL, V59, P56, DOI 10.1016/j.jinsphys.2012.10.012; Bonizzoni M, 2013, TRENDS PARASITOL, V29, P460, DOI 10.1016/j.pt.2013.07.003; Bradshaw WE, 2004, EVOLUTION, V58, P1748; BROWER JH, 1980, ANN ENTOMOL SOC AM, V73, P420, DOI 10.1093/aesa/73.4.420; CHRISTOPHERS SR, 1960, AEDES AEGYPTI L YELL, P739; Clements AN, 1963…	63	9	11	0	29	PERGAMON-ELSEVIER SCIENCE LTD	OXFORD	THE BOULEVARD, LANGFORD LANE, KIDLINGTON, OXFORD OX5 1GB, ENGLAND	0022-1910	1879-1611		J INSECT PHYSIOL	J. Insect Physiol.	DEC	2014	71
J	Qureshi, WMS; Memon, S; Latif, ML; Garle, MJ; Parker, TL; Pratten, MK				Qureshi, W. M. Shaikh; Memon, S.; Latif, M. L.; Garle, M. J.; Parker, T. L.; Pratten, M. K.			Carbamazepine toxic effects in chick cardiomyocyte micromass culture and embryonic stem cell derived cardiomyocyte systems - Possible protective role of antioxidants	REPRODUCTIVE TOXICOLOGY			English	Article						Carbamazepine; Teratogenicity; Cardiomyocyte; Chick micromass culture; Embryonic stem cells; Reactive oxygen species; Ascorbic acid	IN-VITRO EMBRYOTOXICITY; ANTIEPILEPTIC DRUGS; VITAMIN-C; INTERCELLULAR COMMUNICATION; CONGENITAL-MALFORMATIONS; DIFFERENTIATION SYSTEM; OXIDATIVE STRESS; GAP-JUNCTIONS; FOLIC-ACID; CONNEXINS	The use of carbamazepine (CBZ) during pregnancy increases cardiovascular anomalies. In this study CBZ developmental cardiotoxic effects were evaluated using chick cardiomyocyte micromass (MM) culture and mouse embryonic stem cells derived cardiomyocyte (ESDC) systems. In MM culture, CBZ only inhibited the cardiomyocyte contractile activity, while in ESDC it completely ceased the contractile activ…	[Qureshi, W. M. Shaikh; Memon, S.; Latif, M. L.; Garle, M. J.; Parker, T. L.; Pratten, M. K.] Univ Nottingham, Queens Med Ctr, Sch Life Sci, Nottingham NG7 2UH, England	Qureshi, WMS (reprint author), Univ Nottingham, Queens Med Ctr, Sch Life Sci, Nottingham NG7 2UH, England.	wasay9710@yahoo.com; samreen_memon@yahoo.co.uk; mbzmll1@exmail.nottingham.ac.uk; michael.garle@nottingham.ac.uk; Margaret.Pratten@nottingham.ac.uk			HEC-Govt. of Pakistan; University of Nottingham, UK	The author WMSQ would like to thank Steven Parker for proof reading, HEC-Govt. of Pakistan and University of Nottingham, UK for their support during Ph.D. studies.	Ahir BK, 2011, REPROD TOXICOL, V31, P66, DOI 10.1016/j.reprotox.2010.09.008; Anoopkumar-Dukie S, 2005, BRIT J RADIOL, V78, P945, DOI 10.1259/bjr/54004230; Beutler AS, 2005, LIFE SCI, V76, P3107, DOI 10.1016/j.lfs.2005.01.003; Boheler KR, 2002, CIRC RES, V91, P189, DOI 10.1161/01.RES.0000027865.61704.32; Carr A, 1999, FASEB J, V13, P1007; Cengiz M, 2000, PHARMACOL RES, V41, P423, DOI 10.1006/phrs.…	46	1	1	1	10	PERGAMON-ELSEVIER SCIENCE LTD	OXFORD	THE BOULEVARD, LANGFORD LANE, KIDLINGTON, OXFORD OX5 1GB, ENGLAND	0890-6238			REPROD TOXICOL	Reprod. Toxicol.	DEC	2014	50
J	Perucca, E; Battino, D; Tomson, T				Perucca, Emilio; Battino, Dina; Tomson, Torbjorn			Gender issues in antiepileptic drug treatment	NEUROBIOLOGY OF DISEASE			English	Review						Epilepsy; Antiepileptic drugs; Gender; Pharmacokinetics; Pregnancy; Menopause	LAMOTRIGINE PLASMA-CONCENTRATIONS; SERUM CONCENTRATION/DOSE RATIO; POLYCYSTIC-OVARY-SYNDROME; MENSTRUAL-CYCLE; ORAL-CONTRACEPTIVES; CATAMENIAL EPILEPSY; PARTIAL SEIZURES; CLINICAL-TRIAL; VALPROIC ACID; YOUNG-WOMEN	The purpose of this review is to discuss gender-related aspects in the, pharmacokinetics, effects, selection and use of antiepileptic drugs (AED). In general, there are few known gender related differences in pharmacokinetics or efficacy of AEDs. Conversely, gender has a significant influence on the susceptibility to certain adverse effects, not the least those involving alterations in sex hormon…	[Perucca, Emilio] Univ Pavia, Dept Internal Med & Therapeut, I-27100 Pavia, Italy; [Perucca, Emilio] C Mondino Natl Neurol Inst, Pavia, Italy; [Battino, Dina] Neurol Inst Carlo Besta Fdn, Dept Neurophysiol & Expt Epileptol, Epilepsy Ctr, Ist Ricovero & Cura Carattere Sci, Milan, Italy; [Tomson, Torbjorn] Karolinska Inst, Dept Clin Neurosci, Stockholm, Sweden	Tomson, T (reprint author), Karolinska Univ Hosp, Dept Neurol, SE-17176 Stockholm, Sweden.	torbjorn.tomson@karolinska.se			European Union; Italian Medicines Agency; Italian Ministry of Health; Italian Ministry for Education, University and Research; C. Mondino National Neurological Institute; Eisai; GSK; Medichem; Sun Pharma; Supernus; UCB Pharma; Vertex; Viropharma; Stockholm County Council; AFA Insurance; CURE; UCB; Sanofi-Aventis; Novartis; Bial	E. Perucca has received grants from the European Union, the Italian Medicines Agency, the Italian Ministry of Health, the Italian Ministry for Education, University and Research and the C. Mondino National Neurological Institute. He also received speaker's or consultancy fees from Eisai, GSK, Medichem, Sun Pharma, Supernus, UCB Pharma, Vertex and Viropharma.; T. Tomson has received grants from St…	Adab N, 2004, J NEUROL NEUROSUR PS, V75, P1575, DOI 10.1136/jnnp.2003.029132; BACKSTROM T, 1979, ACTA NEUROL SCAND, V59, P63; Barcs G, 2000, EPILEPSIA, V41, P1597; BATTINO D, 1984, CLIN PHARMACOKINET, V9, P252, DOI 10.2165/00003088-198409030-00006; Bauer J, 2002, J NEUROL NEUROSUR PS, V73, P121, DOI 10.1136/jnnp.73.2.121; Beghi E, 2013, EPILEPSIA, V54, P1, DOI 10.1111/epi.12304; Bockbrader HN, 20…	82	15	15	2	26	ACADEMIC PRESS INC ELSEVIER SCIENCE	SAN DIEGO	525 B ST, STE 1900, SAN DIEGO, CA 92101-4495 USA	0969-9961	1095-953X		NEUROBIOL DIS	Neurobiol. Dis.	DEC	2014	72		B		SI
J	Johnson, AC; Tremble, SM; Chan, SL; Moseley, J; LaMarca, B; Nagle, KJ; Cipolla, MJ				Johnson, Abbie Chapman; Tremble, Sarah M.; Chan, Siu-Lung; Moseley, Janae; LaMarca, Babbette; Nagle, Keith J.; Cipolla, Marilyn J.			Magnesium Sulfate Treatment Reverses Seizure Susceptibility and Decreases Neuroinflammation in a Rat Model of Severe Preeclampsia	PLOS ONE			English	Article							BLOOD-BRAIN-BARRIER; UTERINE PERFUSION-PRESSURE; KAPPA-B PATHWAY; CEREBRAL AUTOREGULATION; ONSET PREECLAMPSIA; ALBUMIN METABOLISM; NORMAL-PREGNANCY; ARACHNOID VILLI; TNF-ALPHA; ECLAMPSIA	Eclampsia, defined as unexplained seizure in a woman with preeclampsia, is a life-threatening complication of pregnancy with unclear etiology. Magnesium sulfate (MgSO4) is the leading eclamptic seizure prophylactic, yet its mechanism of action remains unclear. Here, we hypothesized severe preeclampsia is a state of increased seizure susceptibility due to blood-brain barrier (BBB) disruption and n…	[Johnson, Abbie Chapman; Tremble, Sarah M.; Chan, Siu-Lung; Nagle, Keith J.; Cipolla, Marilyn J.] Univ Vermont, Coll Med, Dept Neurol Sci, Burlington, VT 05405 USA; [Cipolla, Marilyn J.] Univ Vermont, Coll Med, Dept Obstet Gynecol & Reprod Sci, Burlington, VT USA; [Cipolla, Marilyn J.] Univ Vermont, Coll Med, Dept Pharmacol, Burlington, VT 05405 USA; [Moseley, Janae; LaMarca, Babbette] Univ Missi…	Cipolla, MJ (reprint author), Univ Vermont, Coll Med, Dept Neurol Sci, Burlington, VT 05405 USA.	Marilyn.Cipolla@uvm.edu			National Institutes of Health, National Institute of Neurologic Disorders and Stroke grant [RO1 NS045940]; National Institutes of Health, National Institute of Neurologic Disorders and Stroke Neural Environment Cluster Supplement [RO1 NS 045940-06S1]; National Institutes of Health, National Heart Lung and Blood Institute grant [PO1 HL095488]; Totman Medical Research Trust; Preeclampsia Foundation…	Funding provided by National Institutes of Health, National Institute of Neurologic Disorders and Stroke grant RO1 NS045940 to MJC (URL: http://www.ninds.nih.gov/), National Institutes of Health, National Institute of Neurologic Disorders and Stroke Neural Environment Cluster Supplement RO1 NS 045940-06S1 to MJC (URL: http://www.ninds.nih.gov/), National Institutes of Health, National Heart Lung …	Amburgey OA, 2010, HYPERTENSION, V56, P1003, DOI 10.1161/HYPERTENSIONAHA.110.158931; Boulton M, 1996, NEUROPATH APPL NEURO, V22, P325, DOI 10.1111/j.1365-2990.1996.tb01111.x; Boulton M, 1999, AM J PHYSIOL-REG I, V276, pR818; Cipolla MJ, 2012, HYPERTENSION, V60, P705, DOI 10.1161/HYPERTENSIONAHA.112.198952; Cipolla MJ, 2012, EXP NEUROL, V234, P398, DOI 10.1016/j.expneurol.2012.01.005; Cipolla MJ, …	65	34	35	0	5	PUBLIC LIBRARY SCIENCE	SAN FRANCISCO	1160 BATTERY STREET, STE 100, SAN FRANCISCO, CA 94111 USA	1932-6203			PLOS ONE	PLoS One	NOV 19	2014	9	11
J	Banerjee, A; Engineer, CT; Sauls, BL; Morales, AA; Kilgard, MP; Ploski, JE				Banerjee, Anwesha; Engineer, Crystal T.; Sauls, Bethany L.; Morales, Anna A.; Kilgard, Michael P.; Ploski, Jonathan E.			Abnormal emotional learning in a rat model of autism exposed to valproic acid in utero	FRONTIERS IN BEHAVIORAL NEUROSCIENCE			English	Article						autism; learning; memory; valproic acid; amygdala; emotion; Pavlovian fear conditioning	PRIMARY AUDITORY-CORTEX; FRAGILE-X-SYNDROME; PRENATAL EXPOSURE; SPECTRUM DISORDERS; ANIMAL-MODEL; HISTONE DEACETYLASES; ANTIEPILEPTIC DRUGS; SYNAPTIC PLASTICITY; GENE-EXPRESSION; SOCIAL-BEHAVIOR	Autism Spectrum Disorders (ASD) are complex neurodevelopmental disorders characterized by repetitive behavior and impaired social communication and interactions. Apart from these core symptoms, a significant number of ASD individuals display higher levels of anxiety and some ASD individuals exhibit impaired emotional learning. We therefore sought to further examine anxiety and emotional learning …	[Banerjee, Anwesha; Engineer, Crystal T.; Sauls, Bethany L.; Morales, Anna A.; Kilgard, Michael P.; Ploski, Jonathan E.] Univ Texas Dallas, Sch Behav & Brain Sci, Richardson, TX 75080 USA	Ploski, JE (reprint author), Univ Texas Dallas, Dept Mol & Cell Biol, Sch Behav & Brain Sci, Cognit & Neurosci Program, 800 W Campbell Rd,GR 41, Richardson, TX 75080 USA.	jonathan.ploski@utdallas.edu	Banerjee, Anwesha/N-9876-2015	Banerjee, Anwesha/0000-0002-4854-5486; banerjee, anwesha/0000-0002-2671-4074; Engineer, Crystal/0000-0002-2188-2335; Kilgard, Michael/0000-0002-6699-1818	NIH [RMH096202A, RMH100650A, R01DC010433]; University of Texas at Dallas	We thank Jonathan A. Luong, Sophia Moss for their assistance with the behavior experiments and Matthew P. Hosek for editorial feedback. Supported by NIH grants RMH096202A(Jonathan E. Ploski), RMH100650A(Jonathan E. Ploski), R01DC010433(Michael P. Kilgard) and the University of Texas at Dallas.	Adachi M, 2009, J NEUROSCI, V29, P4218, DOI 10.1523/JNEUROSCI.4225-08.2009; Amir RE, 1999, NAT GENET, V23, P185, DOI 10.1038/13810; Arndt TL, 2005, INT J DEV NEUROSCI, V23, P189, DOI 10.1016/j.ijdevneu.2004.11.001; Bachevalier J, 2006, NEUROSCI BIOBEHAV R, V30, P97, DOI 10.1016/j.neubiorev.2005.07.002; BAILEY A, 1995, PSYCHOL MED, V25, P63, DOI 10.1017/S0033291700028099; Bambini V, 2011, BRAIN RE…	74	18	20	0	16	FRONTIERS RESEARCH FOUNDATION	LAUSANNE	PO BOX 110, LAUSANNE, 1015, SWITZERLAND	1662-5153			FRONT BEHAV NEUROSCI	Front. Behav. Neurosci.	NOV 12	2014	8
J	Tartof, SY; Tseng, HF; Liu, ILA; Qian, L; Sy, LS; Hechter, RC; Marcy, SM; Jacobsen, SJ				Tartof, Sara Y.; Tseng, Hung Fu; Liu, In-Lu Amy; Qian, Lei; Sy, Lina S.; Hechter, Rulin C.; Marcy, S. Michael; Jacobsen, Steven J.			Inpatient admission for febrile seizure and subsequent outcomes do not differ in children with vaccine-associated versus non-vaccine associated febrile seizures	VACCINE			English	Article						Recurrence; Epilepsy; Febrile seizure; Hospitalization; Vaccination; Febrile convulsion	LONG-TERM RISK; SUSCEPTIBLE SUBGROUPS; EMERGENCY-DEPARTMENT; PROSPECTIVE COHORT; INFLUENZA-A; CONVULSIONS; RECURRENCE; EPILEPSY; MANAGEMENT; PREDICTORS	Introduction: Recent data suggest that the risk factors for febrile seizure (FS) can differ depending on whether the FS was vaccine-associated (VA) or not. As such, there also may be differences in the risk of inpatient admission and/or the incidence of FS-related subsequent outcomes following the index FS depending on whether it was VA or non-vaccine associated (NVA). This could have useful clin…	[Tartof, Sara Y.; Tseng, Hung Fu; Liu, In-Lu Amy; Qian, Lei; Sy, Lina S.; Hechter, Rulin C.; Marcy, S. Michael; Jacobsen, Steven J.] Kaiser Permanente So Calif, Dept Res & Evaluat, Pasadena, CA 91101 USA	Tartof, SY (reprint author), Kaiser Permanente So Calif, Dept Res & Evaluat, 100 S Los Robles,2nd Floor, Pasadena, CA 91101 USA.	sara.y.tartof@kp.org; Hung-fu.X.Tseng@kp.org; Amy.L.Liu@kp.org; Lei.X.Qian@kp.org; lina.s.sy@kp.org; Rulin.C.Hechter@kp.org; smmarcy@labiomed.org; steven.j.jacobsen@kp.org		Jacobsen, Steven/0000-0002-8174-8533	Vaccine Safety Datalink under Centers for Disease Control and Prevention (CDC) [200-2012-53580]	This study was funded through the Vaccine Safety Datalink under contract 200-2012-53580 from the Centers for Disease Control and Prevention (CDC).	ALEISSA YA, 1995, J CHILD NEUROL, V10, P315, DOI 10.1177/088307389501000415; American Academy of Pediatrics. Provisional Commit- tee on Quality Improvement Subcommittee on Febrile Seizures, 1996, PEDIATRICS, V97, P73; ANNEGERS JF, 1987, NEW ENGL J MED, V316, P493, DOI 10.1056/NEJM198702263160901; Barlow WE, 2001, NEW ENGL J MED, V345, P656, DOI 10.1056/NEJMoa003077; Berg AT, 1997, ARCH PEDIAT ADO…	37	1	2	0	5	ELSEVIER SCI LTD	OXFORD	THE BOULEVARD, LANGFORD LANE, KIDLINGTON, OXFORD OX5 1GB, OXON, ENGLAND	0264-410X	1873-2518		VACCINE	Vaccine	NOV 12	2014	32	48
J	Hun, C; Hok, T; Ros, S; Chan, SL; Bhalla, D				Hun, Chamroeun; Hok, Tola; Ros, Sina; Chan, Samleng; Bhalla, Devender			Epilepsy: Some controversies, some knowledge and some experience from Cambodia	NEUROLOGY INDIA			English	Review						Asia; Cambodia; epidemiology; epilepsy; prevalence; risk factors	QUALITY-OF-LIFE; SUB-SAHARAN AFRICA; FOLLOW-UP; METAANALYSIS; CARE; COMMUNITY; ASIA	Epilepsy-related health outcomes remain unacceptably low in much of the developing world. According to us, it is because of the failure since long to see, and address, epilepsy beyond its preset conventional image. The objective of this paper was to highlight the presence, and influence, of these conventional practices and also to demonstrate what happened when a bold unconventional approach to a…	[Hun, Chamroeun; Hok, Tola; Ros, Sina; Chan, Samleng; Bhalla, Devender] Cambodian Soc Neurol, Khan Toul Kork, Phnom Penh, Cambodia; [Hun, Chamroeun; Ros, Sina; Chan, Samleng] Calmette Hosp, Dept Neurol, Phnom Penh, Cambodia; [Hok, Tola] Kossamak Hosp, Dept Neurol, Phnom Penh, Cambodia; [Ros, Sina; Chan, Samleng] Univ Hlth Sci, Dept Neurol, Phnom Penh, Cambodia	Bhalla, D (reprint author), Cambodian Soc Neurol, 21 A,St 261, Khan Toul Kork, Phnom Penh, Cambodia.	devenderbhalla@hotmail.com					Baskind R, 2005, EPILEPSY BEHAV, V7, P68, DOI 10.1016/j.yabeh.2005.04.009; Baskind R, 2005, EPILEPSIA, V46, P1121, DOI 10.1111/j.1528-1167.2005.03505.x; Berhanu S, 2009, SEIZURE-EUR J EPILEP, V18, P100, DOI 10.1016/j.seizure.2008.07.002; BERHANU S, 2002, ETHIOP J HEALTH DEV, V16, P235; Bhalla D, DOMESTIC HLTH VISITO; Bhalla D, 2014, EPILEPSIA, V55, P1317, DOI 10.1111/epi.12629; Bhalla D, 2013, PL…	27	4	4	0	1	MEDKNOW PUBLICATIONS & MEDIA PVT LTD	MUMBAI	B-9, KANARA BUSINESS CENTRE, OFF LINK RD, GHAKTOPAR-E, MUMBAI, 400075, INDIA	0028-3886	1998-4022		NEUROL INDIA	Neurol. India	NOV-DEC	2014	62	6
J	Cvetkovska, E; Panov, S; Kuzmanovski, I				Cvetkovska, Emilija; Panov, Sasho; Kuzmanovski, Igor			Clinical genetic study in juvenile myoclonic epilepsy	SEIZURE-EUROPEAN JOURNAL OF EPILEPSY			English	Article						Juvenile myoclonic epilepsy; Genetic study	IDIOPATHIC GENERALIZED EPILEPSY; FAMILIES; ONSET	Purpose: To evaluate clinical features of probands with juvenile myoclonic epilepsy (JME) and affected members of their families in order to study clinical genetics of JME. Method: Thirteen unrelated families with at least two members with history of seizures were identified; clinical and genealogic data were collected from JME probands and family members. Results: All probands had myoclonic and …	[Cvetkovska, Emilija; Kuzmanovski, Igor] Ss Cyril & Methodius Univ, Fac Med, Univ Clin Neurol, MK-1000 Skopje, Macedonia; [Panov, Sasho] Ss Cyril & Methodius Univ, Mol Biol Lab, Dept Mol Biol Genet & Microbiol, Inst Biol,Fac Nat Sci, MK-1000 Skopje, Macedonia	Cvetkovska, E (reprint author), Ss Cyril & Methodius Univ, Fac Med, Univ Clin Neurol, Vodnjanska Str 17, MK-1000 Skopje, Macedonia.	emilicvetkovska@gmail.com					Commission on Classification and Terminology of the International League Against Epilepsy, 1989, EPILEPSIA, V30, P289; Cvetkovska E, 2011, EPILEPTIC DISORD, V13, P150, DOI 10.1684/epd.2011.0441; Delgado-Escueta AV, 2013, EPILEPSY BEHAV, V28, pS52, DOI 10.1016/j.yebeh.2012.06.033; Jayalakshmi SS, 2006, SEIZURE-EUR J EPILEP, V15, P177, DOI 10.1016/j.seizure.2005.12.011; Kinirons P, 2008, EPILEPSY R…	10	2	3	0	1	W B SAUNDERS CO LTD	LONDON	32 JAMESTOWN RD, LONDON NW1 7BY, ENGLAND	1059-1311	1532-2688		SEIZURE-EUR J EPILEP	Seizure	NOV	2014	23	10
J	Kilic, D; Pedersen, H; Kjaersgaard, MIS; Parner, ET; Vestergaard, M; Sorensen, MJ; Olsen, J; Bech, BH; Christensen, J; Pedersen, LH				Kilic, Demet; Pedersen, Henrik; Kjaersgaard, Maiken Ina Siegismund; Parner, Erik Thorlund; Vestergaard, Mogens; Sorensen, Merete Juul; Olsen, Jorn; Bech, Bodil Hammer; Christensen, Jakob; Pedersen, Lars Henning			Birth outcomes after prenatal exposure to antiepileptic drugs-A population-based study	EPILEPSIA			English	Article						Antiepileptic drugs; Pregnancy; Birth weight; Gestational age; Head circumference	ENVIRONMENTAL TOBACCO-SMOKE; PERINATAL OUTCOMES; RETROSPECTIVE COHORT; MANAGEMENT ISSUES; MATERNAL EPILEPSY; PREGNANCY; WOMEN; WEIGHT; TERATOGENESIS; METAANALYSIS	ObjectiveWe studied the potential impact of antiepileptic drugs (AEDs) on fetal growth and gestational age at birth. MethodsIn the Danish Medical Birth Registry, we identified all pregnancies with birth outcomes from 1997 to 2008 and linked with data from the Danish National Prescription Register. We used binomial regression to study preterm birth (<37weeks), low birth weight (<2,500g), and small…	[Kilic, Demet; Christensen, Jakob] Aarhus Univ Hosp, Dept Neurol, DK-8000 Aarhus, Denmark; [Pedersen, Henrik; Vestergaard, Mogens] Aarhus Univ, Dept Publ Hlth, Res Unit Gen Practice, Aarhus, Denmark; [Kjaersgaard, Maiken Ina Siegismund; Parner, Erik Thorlund] Aarhus Univ, Sect Biostat, Dept Publ Hlth, Aarhus, Denmark; [Vestergaard, Mogens] Aarhus Univ, Sect Gen Med Practice, Dept Publ Hlth, Aarhu…	Christensen, J (reprint author), Aarhus Univ Hosp, Dept Neurol, Norrebrogade 44, DK-8000 Aarhus, Denmark.	jakob@farm.au.dk	Bech, Bodil Hammer/B-9646-2016	Parner, Erik/0000-0003-3661-1922; Christensen, Jakob/0000-0002-9385-6435	Danish Epilepsy Society	The study was supported by the Danish Epilepsy Society.	Almgren M, 2009, SEIZURE-EUR J EPILEP, V18, P672, DOI 10.1016/j.seizure.2009.09.002; Artama M, 2013, DRUG SAFETY, V36, P359, DOI 10.1007/s40264-013-0052-8; Christensen J, 2007, EPILEPSY RES, V75, P162, DOI 10.1016/j.eplepsyres.2007.05.009; Christensen J, 2013, JAMA-J AM MED ASSOC, V309, P1696, DOI 10.1001/jama.2013.2270; Crane JMG, 2011, BJOG-INT J OBSTET GY, V118, P865, DOI 10.1111/j.1471-0528.2…	21	20	20	0	15	WILEY-BLACKWELL	HOBOKEN	111 RIVER ST, HOBOKEN 07030-5774, NJ USA	0013-9580	1528-1167		EPILEPSIA	Epilepsia	NOV	2014	55	11
J	Andrews, ES; Fu, YQ; Calvitti, M; Dobson, SL				Andrews, Elizabeth S.; Fu, Yuqing; Calvitti, Maurizio; Dobson, Stephen L.			Interspecific Transfer of a Wolbachia Infection Into Aedes albopictus (Diptera: Culicidae) Yields a Novel Phenotype Capable of Rescuing a Superinfection	JOURNAL OF MEDICAL ENTOMOLOGY			English	Article						Aedes albopictus; Wolbachia; embryonic microinjection; cytoplasmic incompatibility	UNIDIRECTIONAL CYTOPLASMIC INCOMPATIBILITY; CHIKUNGUNYA VIRUS; STRAIN; POPULATIONS; MOSQUITO; DENGUE; MICROINJECTION; POLYNESIENSIS; ESTABLISHMENT; PLASMODIUM	Wolbachia are maternally transmitted obligate bacteria that occur naturally in many arthropods. The phenotype observed in mosquitoes is known as cytoplasmic incompatibility (CI), which results in reduced or absent egg hatch in crosses between individuals with different infection types. Applied mosquito control strategies propose that by releasing individuals infected with a Wolbachia strain that …	[Andrews, Elizabeth S.; Fu, Yuqing; Dobson, Stephen L.] Univ Kentucky, Coll Agr, Dept Entomol, Lexington, KY 40526 USA; [Calvitti, Maurizio] CR ENEA Casaccia, Lab Sustainable Management Agroecosyst, I-00123 Santa Maria Di Galeria, Roma, Italy	Dobson, SL (reprint author), Univ Kentucky, Coll Agr, Dept Entomol, Lexington, KY 40526 USA.	sdobson@uky.edu			National Institutes of Health [(AI)-067434]; Bill and Melinda Gates Foundation [44190]; Kentucky Agricultural Experiment Station [14D08-041]	We thank Drs. B. Stevenson and J. White for comments on the manuscript and A. Skidmore and P. Crain for valuable technical assistance. This research was supported by grants from the National Institutes of Health ((AI)-067434) and the Bill and Melinda Gates Foundation (44190). The information reported in this paper (No. 14D08-041) is part of a project of the Kentucky Agricultural Experiment Statio…	Andrews ES, 2012, PLOS PATHOG, V8, DOI 10.1371/journal.ppat.1003075; Bian GW, 2013, SCIENCE, V340, P748, DOI 10.1126/science.1236192; Bian GW, 2010, PLOS PATHOG, V6; Bonilauri P, 2008, EMERG INFECT DIS, V14, P852, DOI 10.3201/eid1405.071144; Bossan B., 2011, PLOS ONE, V6; Brelsfoard C.L., 2009, ASIA PAC J MOL BIOL, V17, P55; Brelsfoard C. L., 2008, PLOS NEGLECT TROP D, V2, P1; Calvitti M, 2012, P…	47	0	0	1	18	ENTOMOLOGICAL SOC AMER	ANNAPOLIS	3 PARK PLACE, STE 307, ANNAPOLIS, MD 21401-3722 USA	0022-2585	1938-2928		J MED ENTOMOL	J. Med. Entomol.	NOV	2014	51	6
J	Bogaarts, JG; Gommer, ED; Hilkman, DMW; van Kranen-Mastenbroek, VHJM; Reulen, JPH				Bogaarts, J. G.; Gommer, E. D.; Hilkman, D. M. W.; van Kranen-Mastenbroek, V. H. J. M.; Reulen, J. P. H.			EEG Feature Pre-processing for Neonatal Epileptic Seizure Detection	ANNALS OF BIOMEDICAL ENGINEERING			English	Article						Neonatal; EEG; Epilepsy; Detection; Feature; Baseline; SVM; Kalman filter	INFANTS; PRETERM; TERM	Aim of our project is to further optimize neonatal seizure detection using support vector machine (SVM). First, a Kalman filter (KF) was used to filter both feature and classifier output time series in order to increase temporal precision. Second, EEG baseline feature correction (FBC) was introduced to reduce inter patient variability in feature distributions. The performance of the detection met…	[Bogaarts, J. G.; Gommer, E. D.; Hilkman, D. M. W.; van Kranen-Mastenbroek, V. H. J. M.; Reulen, J. P. H.] AZM Maastricht, Dept Clin Neurophysiol, NL-6229 HX Maastricht, Netherlands	Bogaarts, JG (reprint author), AZM Maastricht, Dept Clin Neurophysiol, P Debyelaan 25, NL-6229 HX Maastricht, Netherlands.	guy.bogaarts@mumc.nl					Aarabi A, 2007, CLIN NEUROPHYSIOL, V118, P2781, DOI 10.1016/j.clinph.2007.08.012; [Anonymous], 2012, MATLAB VERS 7 14 0 N; Chisci L, 2010, IEEE T BIO-MED ENG, V57, P1124, DOI 10.1109/TBME.2009.2038990; De Weerd A W, 1999, Electroencephalogr Clin Neurophysiol Suppl, V52, P149; Deburchgraeve W, 2008, CLIN NEUROPHYSIOL, V119, P2447, DOI 10.1016/j.clinph.2008.07.281; Gotman J, 1997, ELECTROEN CLIN NE…	20	10	10	0	11	SPRINGER	NEW YORK	233 SPRING ST, NEW YORK, NY 10013 USA	0090-6964	1573-9686		ANN BIOMED ENG	Ann. Biomed. Eng.	NOV	2014	42	11			SI
J	Kotulska, K; Jurkiewicz, E; Domanska-Pakieta, D; Grajkowska, W; Mandera, M; Borkowska, J; Jozwiak, S				Kotulska, Katarzyna; Jurkiewicz, Elzbieta; Domanska-Pakiela, Dorota; Grajkowska, Wieslawa; Mandera, Marek; Borkowska, Julita; Jozwiak, Sergiusz			Epilepsy in newborns with tuberous sclerosis complex	EUROPEAN JOURNAL OF PAEDIATRIC NEUROLOGY			English	Article						TSC; Epilepsy; Outcome; Newborn; Focal cortical dysplasia	GIANT-CELL ASTROCYTOMA; CORTICAL DYSPLASIA; SEIZURES; RECOMMENDATIONS; ABNORMALITIES; MALFORMATIONS; ACTIVATION; EVEROLIMUS; SEVERITY; CHILDREN	Background: Epilepsy affects up to 90% of TSC patients and majority of them have seizure at the age of 3-5 months, after a period of latent epileptogenesis, but some develop epilepsy earlier. Aims: The aim of this work was to identify incidence, clinical characteristics, and risk factors for neonatal onset of epilepsy in a large cohort of TSC patients. Methods: A retrospective review of medical d…	[Kotulska, Katarzyna; Domanska-Pakiela, Dorota; Borkowska, Julita; Jozwiak, Sergiusz] Childrens Mem Hlth Inst, Dept Neurol & Epileptol, PL-04730 Warsaw, Poland; [Kotulska, Katarzyna] Childrens Mem Hlth Inst, Dept Sci, PL-04730 Warsaw, Poland; [Jurkiewicz, Elzbieta] Childrens Mem Hlth Inst, Dept Radiol, PL-04730 Warsaw, Poland; [Grajkowska, Wieslawa] Childrens Mem Hlth Inst, Dept Pathol, PL-04730 …	Kotulska, K (reprint author), Childrens Mem Hlth Inst, Dept Neurol & Epileptol, Dept Sci, Al Dzieci Polsk 20, PL-04730 Warsaw, Poland.	k.kotulska@ipczd.pl		Mandera, Marek/0000-0003-2141-7932; Grajkowska, Wieslawa/0000-0001-8318-5781; Kotulska-Jozwiak, Katarzyna/0000-0002-5015-250X; Jozwiak, Sergiusz/0000-0003-3350-6326; Borkowska, Julita/0000-0002-9956-9250; Jurkiewicz, Elzbieta/0000-0003-4505-8815	EPISTOP Project 7FP grant [602391]	This work was supported by EPISTOP Project 7FP grant No 602391. The authors would like to thank Ms. Natalia Mackowiak for her excellent technical support.	Berg AT, 2010, EPILEPSIA, V51, P676, DOI 10.1111/j.1528-1167.2010.02522.x; Bluemcke I, 2011, EPILEPSIA, V52, P158; Borkowska J, 2011, INT J DERMATOL, V50, P13, DOI 10.1111/j.1365-4632.2010.04727.x; Chu-Shore CJ, 2010, EPILEPSIA, V51, P1236, DOI 10.1111/j.1528-1167.2009.02474.x; Curatolo P, 2008, LANCET, V372, P657, DOI 10.1016/S0140-6736(08)61279-9; Curatolo P, 2012, EUR J PAEDIATR NEURO, V16, P5…	35	20	20	0	15	ELSEVIER SCI LTD	OXFORD	THE BOULEVARD, LANGFORD LANE, KIDLINGTON, OXFORD OX5 1GB, OXON, ENGLAND	1090-3798	1532-2130		EUR J PAEDIATR NEURO	Eur. J. Paediatr. Neurol.	NOV	2014	18	6
J	Nagaraj, SB; Stevenson, NJ; Marnane, WP; Boylan, GB; Lightbody, G				Nagaraj, Sunil Belur; Stevenson, Nathan J.; Marnane, William P.; Boylan, Geraldine B.; Lightbody, Gordon			Neonatal Seizure Detection Using Atomic Decomposition With a Novel Dictionary	IEEE TRANSACTIONS ON BIOMEDICAL ENGINEERING			English	Article						Complex dictionary; neonatal electroencephalogram (EEG); orthogonal matching pursuit (OMP); seizure detection	HYPOXIC-ISCHEMIC ENCEPHALOPATHY; TIME-FREQUENCY DICTIONARIES; MATCHING PURSUIT; NEWBORN EEG; MODEL; INFANTS; SYSTEM; TERM	Atomic decomposition (AD) can be used to efficiently decompose an arbitrary signal. In this paper, we present a method to detect neonatal electroencephalogram (EEG) seizure based on AD via orthogonal matching pursuit using a novel, application-specific, dictionary. The dictionary consists of pseudoperiodic Duffing oscillator atoms which are designed to be coherent with the seizure epochs. The rel…	[Nagaraj, Sunil Belur; Stevenson, Nathan J.; Marnane, William P.; Boylan, Geraldine B.; Lightbody, Gordon] Natl Univ Ireland Univ Coll Cork, SFI INFANT Res Ctr, Cork, Ireland; [Nagaraj, Sunil Belur; Marnane, William P.; Lightbody, Gordon] Natl Univ Ireland Univ Coll Cork, Dept Elect Engn, Cork, Ireland; [Stevenson, Nathan J.; Boylan, Geraldine B.] Natl Univ Ireland Univ Coll Cork, Dept Pediat & C…	Nagaraj, SB (reprint author), Natl Univ Ireland Univ Coll Cork, SFI INFANT Res Ctr, Cork, Ireland.	sunil@eleceng.ucc.ie; n.stevenson@ucc.ie; l.marnane@ucc.ie; g.boylan@ucc.ie; g.lightbody@ucc.ie		Boylan, Geraldine/0000-0003-0920-5291; Lightbody, Gordon/0000-0002-8155-0826; Marnane, William/0000-0002-5039-1498	Science Foundation Ireland [SFI/10/IN.1/B3036]; Science Foundation Ireland Research Centres [12/RC/2272]	This work was supported by the Science Foundation Ireland under Grant SFI/10/IN.1/B3036 and the Science Foundation Ireland Research Centres under Award 12/RC/2272. Asterisk indicates corresponding author.	Aarabi A, 2007, CLIN NEUROPHYSIOL, V118, P2781, DOI 10.1016/j.clinph.2007.08.012; Bjorkman ST, 2010, NEUROSCIENCE, V166, P157, DOI 10.1016/j.neuroscience.2009.11.067; Boylan GB, 2013, SEMIN FETAL NEONAT M, V18, P202, DOI 10.1016/j.siny.2013.04.004; Celka P, 2002, IEEE T BIO-MED ENG, V49, P455, DOI 10.1109/10.995684; CELKA P, IEEE ENG MED BIOL MA, V49, P556; Chen SSB, 1998, SIAM J SCI COMPUT, V20,…	44	16	17	0	7	IEEE-INST ELECTRICAL ELECTRONICS ENGINEERS INC	PISCATAWAY	445 HOES LANE, PISCATAWAY, NJ 08855-4141 USA	0018-9294	1558-2531		IEEE T BIO-MED ENG	IEEE Trans. Biomed. Eng.	NOV	2014	61	11
J	Van Houtte, E; Casselman, J; Janssens, S; De Kegel, A; Maes, L; Dhooge, I				Van Houtte, Evelyne; Casselman, Jan; Janssens, Sandra; De Kegel, Alexandra; Maes, Leen; Dhooge, Ingeborg			Middle and inner ear malformations in two siblings exposed to valproic acid during pregnancy: A case report	INTERNATIONAL JOURNAL OF PEDIATRIC OTORHINOLARYNGOLOGY			English	Article						Valproic acid (VPA); Fetal valproate syndrome (FVS); Teratogenicity; Vestibular function	CONGENITAL-MALFORMATIONS; MAJOR MALFORMATIONS; ANTIEPILEPTIC DRUGS; SODIUM VALPROATE; IN-UTERO; EPILEPSY	Valproic acid (VPA) is a known teratogenic drug. Exposure to VPA during the pregnancy can lead to a distinct facial appearance, a cluster of major and minor anomalies and developmental delay. In this case report, two siblings with fetal valproate syndrome and a mild conductive hearing loss were investigated. Radiologic evaluation showed middle and inner ear malformations in both children. Audiolo…	[Van Houtte, Evelyne; Dhooge, Ingeborg] Univ Hosp Ghent, ENT Dept, B-9000 Ghent, Belgium; [Casselman, Jan] Gen Hosp Bruges, Dept Radiol, Brugge, Belgium; [Janssens, Sandra] Univ Hosp Ghent, Dept Genet, B-9000 Ghent, Belgium; [De Kegel, Alexandra] Univ Ghent, Artevelde Univ Coll, Dept Rehabil Sci & Physiotherapy Ghent, B-9000 Ghent, Belgium; [Maes, Leen] Univ Hosp Ghent, Dept Speech Language & Hea…	Van Houtte, E (reprint author), Univ Hosp Ghent, ENT Dept, 1P1 Pintelaan 185, B-9000 Ghent, Belgium.	evelyne.vanhoutte@yahoo.com					Artama M, 2005, NEUROLOGY, V64, P1874, DOI 10.1212/01.WNL.0000163771.96962.1F; CHRISTIANSON AL, 1994, DEV MED CHILD NEUROL, V36, P361; Kozma C, 2001, AM J MED GENET, V98, P168, DOI 10.1002/1096-8628(20010115)98:2<168::AID-AJMG1026>3.3.CO;2-F; Padmanabhan R, 1996, REPROD TOXICOL, V10, P345, DOI 10.1016/0890-6238(96)00081-0; PAULSON RB, 1989, J CRAN GENET DEV BIO, V9, P339; Samren EB, 1997, EPILEPS…	9	3	3	0	8	ELSEVIER IRELAND LTD	CLARE	ELSEVIER HOUSE, BROOKVALE PLAZA, EAST PARK SHANNON, CO, CLARE, 00000, IRELAND	0165-5876	1872-8464		INT J PEDIATR OTORHI	Int. J. Pediatr. Otorhinolaryngol.	NOV	2014	78	11
J	Mines, D; Tennis, P; Curkendall, SM; Li, DK; Peterson, C; Andrews, EB; Calingaert, B; Chen, H; Deshpande, G; Esposito, DB; Everage, N; Holick, CN; Meyer, NM; Nkhoma, ET; Quinn, S; Rothman, KJ; Chan, KA				Mines, Daniel; Tennis, Patricia; Curkendall, Suellen M.; Li, De-Kun; Peterson, Craig; Andrews, Elizabeth B.; Calingaert, Brian; Chen, Hong; Deshpande, Gaurav; Esposito, Daina B.; Everage, Nicholas; Holick, Crystal N.; Meyer, Nicole M.; Nkhoma, Ella T.; Quinn, Sherry; Rothman, Kenneth J.; Chan, K. Arnold			Topiramate use in pregnancy and the birth prevalence of oral clefts	PHARMACOEPIDEMIOLOGY AND DRUG SAFETY			English	Article						topiramate; oral cleft; cleft lip; cleft palate; prenatal exposure; delayed effects; abnormalities; drug induced; pharmacoepidemiology	CONGENITAL-MALFORMATIONS; OROFACIAL CLEFTS; UNITED-STATES; WEIGHT-LOSS; RISK; DEFECTS; POPULATION; DEPENDENCE; SMOKING; OBESITY	Purpose First marketed in the USA in 1996, topiramate (TPM) is an antiepileptic drug later approved for migraine prophylaxis, and in 2012 for weight loss in combination with phentermine. Some studies indicate an elevated prevalence of oral cleft (OC) in infants exposed to TPM in utero. We evaluated the association between TPM use in early pregnancy and the risk of OC. Methods This retrospective c…	[Mines, Daniel; Deshpande, Gaurav; Esposito, Daina B.; Holick, Crystal N.; Nkhoma, Ella T.] HealthCore Inc, Wilmington, DE USA; [Tennis, Patricia; Andrews, Elizabeth B.; Calingaert, Brian; Rothman, Kenneth J.] RTI Hlth Solut, Res Triangle Pk, NC USA; [Curkendall, Suellen M.; Meyer, Nicole M.] Truven Hlth Analyt, Cambridge, MA USA; [Li, De-Kun; Chen, Hong] Kaiser Permanente, Kaiser Fdn Res Inst, D…	Esposito, DB (reprint author), HealthCore Inc, 300 Brickstone Sq,8th Floor,Suite 801A, Andover, MA 01810 USA.	desposito@healthcore.com		Chan, Kinwei/0000-0001-8161-1986			[Anonymous], 2011, FDA DRUG SAF COMM RI; Astrup A, 2004, OBES RES, V12, P1658, DOI 10.1038/oby.2004.206; Boulet SL, 2009, PUBLIC HEALTH REP, V124, P447, DOI 10.1177/003335490912400315; Bray GA, 2003, OBES RES, V11, P722, DOI 10.1038/oby.2003.102; Chong MS, 2003, CLIN J PAIN, V19, P59, DOI 10.1097/00002508-200301000-00008; Cole JA, 2007, PHARMACOEPIDEM DR S, V16, P1075, DOI 10.1002/pds.1463; Cole …	24	21	21	0	4	WILEY-BLACKWELL	HOBOKEN	111 RIVER ST, HOBOKEN 07030-5774, NJ USA	1053-8569	1099-1557		PHARMACOEPIDEM DR S	Pharmacoepidemiol. Drug Saf.	OCT	2014	23	10
J	Guttuso, T; Shaman, M; Thornburg, LL				Guttuso, Thomas, Jr.; Shaman, Majid; Thornburg, Loralei L.			Potential maternal symptomatic benefit of gabapentin and review of its safety in pregnancy	EUROPEAN JOURNAL OF OBSTETRICS & GYNECOLOGY AND REPRODUCTIVE BIOLOGY			English	Review						Teratology; Hyperemesis gravidarum; Nausea and vomiting of pregnancy; Neurontin; Pregnancy registry; Congenital defects	RESTLESS LEGS SYNDROME; ANTIEPILEPTIC DRUG EXPOSURE; MAJOR BIRTH-DEFECTS; AGE 6 YEARS; HYPEREMESIS GRAVIDARUM; GENERAL-POPULATION; RISK; OUTCOMES; MALFORMATIONS; NAUSEA	Restless legs syndrome (RLS) and nausea and vomiting of pregnancy (NVP) are both common maternal conditions affecting quality of life. Gabapentin is currently FDA-approved for treating RLS and preliminary results have shown it may be effective for treating the most severe form of NVP, hyperemesis gravidarum (HG). Because NVP and HG symptoms peak early in pregnancy, the potential teratogenicity of…	[Guttuso, Thomas, Jr.] SUNY Buffalo, Dept Neurol, Buffalo, NY 14260 USA; SUNY Buffalo, Dept Obstet & Gynecol, Buffalo, NY 14260 USA	Guttuso, T (reprint author), SUNY Buffalo, Dept Neurol, 3435 Main St,97 Farber Hall, Buffalo, NY 14260 USA.	tguttuso@buffalo.edu					Backonja M, 1998, JAMA-J AM MED ASSOC, V280, P1831, DOI 10.1001/jama.280.21.1831; Christensen J, 2013, JAMA-J AM MED ASSOC, V309, P1696, DOI 10.1001/jama.2013.2270; Cohen MJ, 2013, EPILEPSY BEHAV, V29, P308, DOI 10.1016/j.yebeh.2013.08.001; Correa A, 2007, BIRTH DEFECTS RES A, V79, P66; de Rooij SR, 2010, P NATL ACAD SCI USA, V107, P16881, DOI 10.1073/pnas.1009459107; Eliakim R, 2000, AM J PERINA…	40	17	17	1	11	ELSEVIER SCIENCE BV	AMSTERDAM	PO BOX 211, 1000 AE AMSTERDAM, NETHERLANDS	0301-2115	1872-7654		EUR J OBSTET GYN R B	Eur. J. Obstet. Gynecol. Reprod. Biol.	OCT	2014	181
J	Vajda, FJE; O'Brien, TJ; Lander, CM; Graham, J; Eadie, MJ				Vajda, F. J. E.; O'Brien, T. J.; Lander, C. M.; Graham, J.; Eadie, M. J.			The teratogenicity of the newer antiepileptic drugs - an update	ACTA NEUROLOGICA SCANDINAVICA			English	Article						lamotrigine; levetiracetam; malformation; pregnancy; teratogenesis; topiramate	PREGNANCY-REGISTER; BIRTH-DEFECTS; UK-EPILEPSY; RISK; TOPIRAMATE; MALFORMATIONS; LAMOTRIGINE; GABAPENTIN; EXPERIENCE; EXPOSURE	ObjectiveTo assess the risk of teratogenicity from maternal intake of the more widely used newer antiepileptic drugs, especially lamotrigine, levetiracetam and topiramate. Materials and methodsUse of confidence interval and regression methods to compare risks of foetal malformation in pregnancies in women exposed (n=1572) and in women with epilepsy not exposed (n=153) to antiepileptic drugs in th…	[Vajda, F. J. E.; O'Brien, T. J.; Graham, J.] Univ Melbourne, Royal Melbourne Hosp, Dept Med, Parkville, Vic 3050, Australia; [Vajda, F. J. E.; O'Brien, T. J.; Graham, J.] Univ Melbourne, Royal Melbourne Hosp, Dept Neurol, Parkville, Vic 3050, Australia; [Lander, C. M.] Univ Queensland, Royal Brisbane & Womens Hosp, Dept Neurol, Brisbane, Qld, Australia; [Eadie, M. J.] Univ Queensland, Sch Med & …	Vajda, FJE (reprint author), Univ Melbourne, Royal Melbourne Hosp, Dept Med & Neurol, Parkville, Vic 3050, Australia.	vajda@netspace.net.au		O'Brien, Terence/0000-0002-7198-8621	Epilepsy Society of Australia; Victorian Epilepsy Foundation; Royal Melbourne Hospital Neuroscience Foundation; Epilepsy Australia; NHMRC Linkage Grant; Sanofi-Aventis; UCB Pharma; Janssen-Cilag; Novartis; Sci-Gen	We wish to acknowledge the help of our medical and non-medical colleagues, both in referring patients and in increasing patient awareness of the Register. We thank the Scientific Advisory Board and the Ethical Research Committees of St. Vincent's Hospital, Monash Medical Centre, the Royal Melbourne Hospital and other institutions for their ethics over-sight of the Australian Pregnancy Register. T…	Bobo WV, 2012, PAEDIATR PERINAT EP, V26, P578, DOI 10.1111/ppe.12004; Fujii H, 2013, NEUROLOGY, V80, P1565, DOI 10.1212/WNL.0b013e31828f18c1; Green MW, 2012, HEADACHE, V52, P1070, DOI 10.1111/j.1526-4610.2012.02190.x; Hernandez-Diaz S, 2012, NEUROLOGY, V78, P1692, DOI 10.1212/WNL.0b013e3182574f39; Holmes LB, 2012, BIRTH DEFECTS RES A, V94, P599, DOI 10.1002/bdra.23028; Hunt S, 2008, NEUROLOGY, V7…	22	31	33	1	14	WILEY-BLACKWELL	HOBOKEN	111 RIVER ST, HOBOKEN 07030-5774, NJ USA	0001-6314	1600-0404		ACTA NEUROL SCAND	Acta Neurol. Scand.	OCT	2014	130	4
J	Connolly, AM; Slade, R; Uppal, P; Bye, AME				Connolly, Anne M.; Slade, Rob; Uppal, Preena; Bye, Ann M. E.			Caring for children and adolescents with epilepsy: Creating an innovative electronic educational resource	JOURNAL OF CLINICAL NEUROSCIENCE			English	Article						Epilepsy; Epilepsy management; General paediatrician; Medical website; Paediatric epilepsy	CARE	The majority of children and adolescents with epilepsy are managed in the community setting by general paediatricians. However, there is a paucity of practical, relevant information and standardised management documents assisting paediatricians. In the era of sub-specialisation, an electronic educational resource developed by specialists in epilepsy and paediatrics enhances the interface between …	[Connolly, Anne M.; Slade, Rob; Uppal, Preena; Bye, Ann M. E.] Sydney Childrens Hosp Network, Dept Neurol, Randwick, NSW 2031, Australia; [Connolly, Anne M.; Bye, Ann M. E.] Univ New S Wales, Sydney Childrens Hosp Network, Sch Womens & Childrens Hlth, Randwick, NSW, Australia	Bye, AME (reprint author), Sydney Childrens Hosp Network, Dept Neurol, Level 4 Emergency Wing,Randwick Campus,High St, Randwick, NSW 2031, Australia.	annie.bye@health.nsw.gov.au		Uppal, Preena/0000-0001-5776-5483	NSW Complex Epilepsy Service; Greater Eastern and Southern NSW Child Health Network; NSW Kids Families	We thank our colleagues at the Sydney Children's Hospitals Network who contributed material and expertise to the website content. We particularly thank the NSW Complex Epilepsy Service, Greater Eastern and Southern NSW Child Health Network and NSW Kids & Families for funding and support in the development of the website.	Brookfield S. D., 1995, BECOMING CRITICALLY; Buelow JM, 2006, EPILEPSY BEHAV, V9, P440, DOI 10.1016/j.yebeh.2006.07.004; Camfield Peter, 2006, Semin Pediatr Neurol, V13, P201, DOI 10.1016/j.spen.2006.09.001; Frost S, 2003, SEIZURE-EUR J EPILEP, V12, P77, DOI 10.1016/S1059-1311(02)00257-1; Mayer DK, 2010, J CANCER SURVIV, V4, P67, DOI 10.1007/s11764-009-0108-z; Montouris GD, 2000, NEUROLOGY, V55, …	6	0	1	0	9	ELSEVIER SCI LTD	OXFORD	THE BOULEVARD, LANGFORD LANE, KIDLINGTON, OXFORD OX5 1GB, OXON, ENGLAND	0967-5868	1532-2653		J CLIN NEUROSCI	J. Clin. Neurosci.	OCT	2014	21	10
J	Sabers, A; Bertelsen, FCB; Scheel-Kruger, J; Nyengaard, JR; Moller, A				Sabers, Anne; Bertelsen, Freja C. B.; Scheel-Kruger, Jorgen; Nyengaard, Jens R.; Moller, Arne			Long-term valproic acid exposure increases the number of neocortical neurons in the developing rat brain. A possible new animal model of autism	NEUROSCIENCE LETTERS			English	Article						Valproic acid; Valproate; Autism; Neurodevelopment; Teratogenesis; Pregnancy	AGE 2 YEARS; ANTIEPILEPTIC DRUGS; PRENATAL EXPOSURE; HISTONE DEACETYLASE; PREFRONTAL CORTEX; MOOD STABILIZER; TERATOGENICITY; OVERGROWTH; DISORDERS; SIZE	The aim of this study was to test the hypothesis that long-term fetal valproic acid (VPA) exposure at doses relevant to the human clinic interferes with normal brain development. Pregnant rats were given intraperitoneal injections of VPA (20 mg/kg or 100 mg/kg) continuously during the last 9-12 days of pregnancy and during the lactation period until sacrifice on the 23rd postnatal day. Total numb…	[Sabers, Anne] Rigshosp, Univ State Hosp, Dept Neurol, Epilepsy Clin, DK-2100 Copenhagen, Denmark; [Bertelsen, Freja C. B.; Moller, Arne] Aarhus Univ Hosp, PET Ctr, DK-8000 Aarhus, Denmark; [Bertelsen, Freja C. B.; Scheel-Kruger, Jorgen; Moller, Arne] Aarhus Univ, Ctr Functionally Integrat Neurosci, Aarhus, Denmark; [Nyengaard, Jens R.] Aarhus Univ, Ctr Stochast Geometry & Adv Bioimaging, Stereol…	Sabers, A (reprint author), Rigshosp, Univ State Hosp, Dept Neurol, Epilepsy Clin, Blegdamsvej 9, DK-2100 Copenhagen, Denmark.	anne.sabers@regionh.dk; Frejacbb@gmail.com; Kruger@CFIN.dk; Nyengaard@ki.au.dk; Arne@CFIN.dk			Danish Epilepsy Society (Lennart Grans Memorial Foundation); Centre for Stochastic Geometry and Advanced Bioimaging - Villum Foundation in Denmark; Eisai Denmark; UCB Nordic; GlaxoSmithKline	This study was sponsored by the Danish Epilepsy Society (Lennart Grans Memorial Foundation) and Centre for Stochastic Geometry and Advanced Bioimaging founded by Villum Foundation in Denmark. Dr. Anne Sabers has served on the scientific advisory board and received consultancy or lecture fees of Eisai Denmark, UCB Nordic and GlaxoSmithKline and has received travel support from Eisai Denmark and UC…	Arndt TL, 2005, INT J DEV NEUROSCI, V23, P189, DOI 10.1016/j.ijdevneu.2004.11.001; Ben-Ari Y, 2012, NEUROSCIENTIST, V18, P467, DOI 10.1177/1073858412438697; BJERKEDAL T, 1982, LANCET, V2, P1096; Bromley RL, 2013, J NEUROL NEUROSUR PS, V84, P637, DOI 10.1136/jnnp-2012-304270; Chomiak T, 2013, NEUROTOXICOL TERATOL, V36, P57, DOI 10.1016/j.ntt.2012.08.005; Chomiak T, 2010, BMC NEUROSCI, V11, DOI 10.…	49	18	19	1	16	ELSEVIER IRELAND LTD	CLARE	ELSEVIER HOUSE, BROOKVALE PLAZA, EAST PARK SHANNON, CO, CLARE, 00000, IRELAND	0304-3940	1872-7972		NEUROSCI LETT	Neurosci. Lett.	SEP 19	2014	580
[truncated: 327 more rows]
[truncated: 18 more columns]
